# Supplementary material for: A real-time system for biomechanical analysis of human movement and muscle function
Source: Med Biol Eng Comput. 2013 Jul 25;51(10):1069–77. doi: 10.1007/s11517-013-1076-z (PMC3751375; doi:10.1007/s11517-013-1076-z)
Supplement: Supplementary file 2 — Subject characteristics (XLS 24 kb) [file 11517_2013_1076_MOESM2_ESM.xls]

## Sheet: Sheet1
Subject#	Gender	Age	Body Mass w/o shoes	Body Mass w/shoes	Height
		(yr)	(kg)	(kg)	(cm)
003	M	28	96	96.8	179
005	M	26	80.5	81.4	177.8
007	M	30	66.2	67.2	167.6
008	M	22	75.5	76.4	185.4
009	M	31	77.5	78.1	170.2
010	M	26	69.4	70.2	165.1
011	F	38	56	56.8	165.1
012	M	27	72.4	73.3	188
401	M	27	71.5	72.3	177.8
402	M	29	92	92.7	177.8
403	M	30	65.1	65.9	167.6
406	M	26	78.6	79.5	179.1
