# Supplementary material for: A real-time system for biomechanical analysis of human movement and muscle function
Source: Med Biol Eng Comput. 2013 Jul 25;51(10):1069–77. doi: 10.1007/s11517-013-1076-z (PMC3751375; doi:10.1007/s11517-013-1076-z)
Supplement: Supplementary file 3 — Ground reaction force variables for each foot: 3D force (N/kg), center of pressure (m), free vertical moment (Nm/kg) (XLS 350 kb) [file 11517_2013_1076_MOESM3_ESM.xls]

## Sheet: Units
GRF(N/kg) COP(m) Mfree(Nm/kg)

## Sheet: MEAN
	0% gait cycle	1% gait cycle	2% gait cycle	3% gait cycle	4% gait cycle	5% gait cycle	6% gait cycle	7% gait cycle	8% gait cycle	9% gait cycle	10% gait cycle	11% gait cycle	12% gait cycle	13% gait cycle	14% gait cycle	15% gait cycle	16% gait cycle	17% gait cycle	18% gait cycle	19% gait cycle	20% gait cycle	21% gait cycle	22% gait cycle	23% gait cycle	24% gait cycle	25% gait cycle	26% gait cycle	27% gait cycle	28% gait cycle	29% gait cycle	30% gait cycle	31% gait cycle	32% gait cycle	33% gait cycle	34% gait cycle	35% gait cycle	36% gait cycle	37% gait cycle	38% gait cycle	39% gait cycle	40% gait cycle	41% gait cycle	42% gait cycle	43% gait cycle	44% gait cycle	45% gait cycle	46% gait cycle	47% gait cycle	48% gait cycle
RFx	-0.0327853	0.150832	0.349857	0.253365	-0.00994693	-0.232383	-0.411292	-0.603729	-0.787438	-0.932641	-1.0534	-1.13784	-1.17701	-1.19533	-1.1931	-1.16867	-1.12913	-1.08071	-1.02378	-0.960052	-0.887631	-0.816781	-0.745592	-0.677038	-0.610007	-0.547186	-0.48589	-0.425237	-0.368631	-0.312059	-0.257479	-0.203047	-0.150765	-0.0968298	-0.0452729	0.00660917	0.0552572	0.104318	0.154229	0.202607	0.254828	0.312154	0.37459	0.438304	0.501191	0.560739	0.619924	0.680782	0.744428
RFy	0.0991578	0.505441	1.23904	1.88628	2.42854	3.16348	4.03902	4.86651	5.60266	6.2562	6.86561	7.44318	7.97729	8.48124	8.93821	9.32559	9.63437	9.85843	9.98609	10.0103	9.94308	9.79955	9.60623	9.38972	9.17452	8.97235	8.79067	8.63443	8.5061	8.4125	8.35672	8.33622	8.34942	8.3925	8.46265	8.55232	8.65668	8.77143	8.89526	9.02085	9.14683	9.27043	9.39369	9.51657	9.63701	9.75262	9.85661	9.94177	10.002
RFz	0.00625456	0.0300658	0.0686483	0.132695	0.180773	0.207563	0.194911	0.100506	-0.0662559	-0.23143	-0.363691	-0.477188	-0.565021	-0.622123	-0.650755	-0.65951	-0.657302	-0.652582	-0.651527	-0.654162	-0.65918	-0.664933	-0.666124	-0.660137	-0.648186	-0.631021	-0.611234	-0.591824	-0.573634	-0.557804	-0.544395	-0.533543	-0.524991	-0.519063	-0.517803	-0.520505	-0.526056	-0.535065	-0.547347	-0.561483	-0.578393	-0.598344	-0.619318	-0.639692	-0.657233	-0.669963	-0.677798	-0.683305	-0.688813
RCOPx	0.745264	0.892822	0.906468	0.883917	0.869888	0.871886	0.880717	0.889103	0.897438	0.905555	0.912589	0.919009	0.924702	0.929798	0.934555	0.938966	0.943163	0.947292	0.951333	0.95526	0.959497	0.963647	0.967842	0.972016	0.976363	0.980651	0.984858	0.98927	0.993549	0.997944	1.00217	1.00642	1.01061	1.01468	1.01866	1.02278	1.02681	1.03077	1.03485	1.03906	1.04348	1.04797	1.05242	1.05697	1.06162	1.0663	1.07085	1.07521	1.07955
RCOPz	0.371776	0.347733	0.339146	0.338007	0.335888	0.334705	0.334099	0.332671	0.330822	0.329913	0.329983	0.330143	0.330362	0.330742	0.331189	0.331607	0.331941	0.332221	0.332417	0.332583	0.332757	0.332942	0.333197	0.333517	0.33389	0.334308	0.334737	0.33516	0.335552	0.335962	0.336358	0.336748	0.337101	0.337437	0.337717	0.337924	0.338106	0.33824	0.338332	0.338432	0.338534	0.33861	0.338667	0.338727	0.338768	0.338809	0.338818	0.338757	0.338631
RMy'	0.000133028	-0.000533445	-0.00233224	-0.00124022	-0.00295046	-0.0089925	-0.0134694	-0.0113753	-0.00739491	-0.00817372	-0.0116348	-0.0148956	-0.0176867	-0.0205876	-0.0229825	-0.0242927	-0.025173	-0.0256852	-0.0255093	-0.025451	-0.0248222	-0.0242124	-0.0233071	-0.022264	-0.0211723	-0.0194874	-0.0175702	-0.0151718	-0.0124705	-0.00948808	-0.00644203	-0.00311327	0.000197989	0.0033831	0.00630532	0.0092598	0.0120118	0.0144881	0.0167184	0.0187074	0.0204342	0.0220502	0.0235842	0.0249817	0.0264233	0.0274672	0.0283089	0.0282959	0.0274747
LFx	0.930505	1.0219	1.11499	1.2078	1.29198	1.35683	1.39932	1.40137	1.34589	1.21381	1.00245	0.754929	0.518032	0.312703	0.154863	0.0475393	-0.0109237	-0.0328564	-0.023518	-0.013522	-0.00485018	-0.00237439	-0.00216617	-0.0020658	-0.00125495	-0.00117914	-0.000661433	-0.000603194	-0.000145259	0.000166837	-0.000325105	1.73717e-05	0.000153417	-0.000311803	-0.000524301	5.02642e-05	-0.00034702	9.56933e-05	-4.79308e-05	0.000245026	-0.000262097	0.000121964	-0.000155777	-0.000601203	-0.000908975	-9.8e-07	-0.00013629	-0.00106762	0.000127633
LFy	10.0858	10.0049	9.84582	9.57583	9.18143	8.66331	7.9986	7.17742	6.21432	5.14826	4.06127	3.05877	2.19671	1.49857	0.971352	0.594475	0.341171	0.185847	0.0955698	0.0558605	0.0401742	0.0338431	0.0325419	0.0310133	0.030791	0.0302331	0.0315585	0.0311819	0.0291308	0.0301961	0.0311928	0.0303108	0.0310789	0.0319167	0.0312857	0.0306623	0.0308609	0.0298698	0.0300612	0.0298081	0.0296681	0.0291202	0.0284597	0.0295936	0.0293448	0.0287502	0.0297965	0.0306991	0.0339262
LFz	0.703899	0.697088	0.67067	0.626007	0.562669	0.485897	0.405411	0.326451	0.249232	0.173561	0.107485	0.0606141	0.0314884	0.0156731	0.00985405	0.00878977	0.00450239	0.001006	-0.00103385	-0.00120019	-0.00074894	-0.000961921	-0.00104681	-0.00102161	-0.00111819	-0.000616075	-0.000889291	-0.000607148	-0.000617219	-0.000637791	-0.000562452	-0.000598456	-0.000687159	-0.00046604	-0.000663521	-0.00101637	-0.000954619	-0.000899397	-0.00111243	-0.00111758	-0.000942482	-0.00111791	-0.00092476	-0.00109664	-0.00113151	-0.000895708	-0.00101206	-0.00108665	-0.00175878
LCOPx	0.489098	0.493039	0.497158	0.501165	0.505464	0.510453	0.515751	0.521108	0.527149	0.533193	0.538427	0.543524	0.549501	0.5555	0.565	0.567272	0.581507	0.655247	0.712849	0.752383	0.835823	0.740448	1.13486	1.02038	1.00238	0.983432	0.823193	0.819672	0.821419	0.879636	1.057	0.884057	1.02343	1.04779	1.16347	1.121	0.846642	1.17316	1.1279	0.956667	1.13672	0.994323	1.15793	1.1765	1.24897	1.26668	1.26134	1.08595	1.25802
LCOPz	0.153148	0.153692	0.15416	0.15464	0.155114	0.155518	0.155935	0.156268	0.156404	0.156253	0.155717	0.155027	0.15445	0.153854	0.151605	0.147364	0.134245	0.121365	0.11004	0.0956955	0.0778318	0.0821715	0.0919343	0.074276	0.0648283	0.0649432	0.0677994	0.081231	0.0763423	0.097375	0.0897061	0.0719822	0.0761792	0.0632122	0.0573736	0.0759387	0.0836921	0.0775534	0.078128	0.0705821	0.0692744	0.0826472	0.0731713	0.0784987	0.0798259	0.0854671	0.114351	0.100886	0.0826517
LMy'	-0.0166341	-0.0151823	-0.0158071	-0.0184975	-0.0218685	-0.0260165	-0.030392	-0.0323443	-0.0315725	-0.029084	-0.0244631	-0.0181468	-0.011909	-0.00661478	-0.00247071	-0.000603739	0.00149042	0.00067353	-0.000278832	0.000123694	0.000130791	-0.000264463	-0.00116939	0.000557887	-0.00023748	0.0029463	0.00163316	0.000696193	-0.000269971	-0.00095452	-0.00068667	0.000290921	0.000129869	0.000138857	5.33918e-05	0.000201825	-0.000382528	6.03086e-05	0.00105947	-9.47963e-05	-0.00112834	-0.000157952	0.000365035	0.000316561	0.000763995	-0.000793999	-0.000647568	-9.26258e-05	0.000532553
[truncated: 51 more columns]

## Sheet: SD
	0% gait cycle	1% gait cycle	2% gait cycle	3% gait cycle	4% gait cycle	5% gait cycle	6% gait cycle	7% gait cycle	8% gait cycle	9% gait cycle	10% gait cycle	11% gait cycle	12% gait cycle	13% gait cycle	14% gait cycle	15% gait cycle	16% gait cycle	17% gait cycle	18% gait cycle	19% gait cycle	20% gait cycle	21% gait cycle	22% gait cycle	23% gait cycle	24% gait cycle	25% gait cycle	26% gait cycle	27% gait cycle	28% gait cycle	29% gait cycle	30% gait cycle	31% gait cycle	32% gait cycle	33% gait cycle	34% gait cycle	35% gait cycle	36% gait cycle	37% gait cycle	38% gait cycle	39% gait cycle	40% gait cycle	41% gait cycle	42% gait cycle	43% gait cycle	44% gait cycle	45% gait cycle	46% gait cycle	47% gait cycle	48% gait cycle
RFx	0.0415685	0.138228	0.120802	0.145182	0.141101	0.161242	0.192088	0.221737	0.227227	0.246299	0.256835	0.265546	0.257925	0.243923	0.22016	0.191423	0.162694	0.136635	0.11797	0.11049	0.113693	0.12339	0.13105	0.135769	0.137946	0.139665	0.138857	0.134191	0.127416	0.122983	0.117859	0.113345	0.108181	0.107055	0.101096	0.0954928	0.0887255	0.0814402	0.0719281	0.0673425	0.06532	0.0639795	0.0626215	0.0628379	0.0655828	0.0743614	0.0878565	0.10854	0.130054
RFy	0.0340163	0.171781	0.345014	0.467028	0.624299	0.758869	0.821658	0.837779	0.825971	0.812112	0.851431	0.946413	1.00655	1.01104	0.961537	0.881253	0.777389	0.655092	0.52199	0.392708	0.303621	0.318304	0.424352	0.552723	0.657716	0.725646	0.750898	0.734355	0.684688	0.613797	0.534869	0.454086	0.379835	0.313386	0.257567	0.221471	0.207227	0.207217	0.21105	0.21343	0.215827	0.220345	0.229355	0.245947	0.272749	0.31374	0.364174	0.408508	0.440379
RFz	0.0131345	0.0617645	0.10275	0.16542	0.166654	0.137041	0.106848	0.120941	0.141318	0.147029	0.134391	0.122521	0.124451	0.132443	0.136516	0.13259	0.118839	0.100451	0.084961	0.0740677	0.0675892	0.0669945	0.0734495	0.0812552	0.087421	0.0909888	0.0923794	0.0912832	0.0889825	0.0866513	0.0835996	0.0805237	0.0778688	0.0764583	0.0764467	0.0761438	0.0747043	0.0726239	0.0720089	0.0726399	0.0734833	0.0746602	0.0759962	0.0778681	0.079676	0.0814349	0.0849656	0.0923164	0.102562
RCOPx	0.132428	0.0724761	0.0607857	0.0604268	0.0603491	0.0609813	0.0610674	0.0614944	0.0614839	0.0611979	0.0610667	0.0612896	0.0616405	0.0616388	0.0615577	0.0614331	0.0613395	0.0611151	0.0610283	0.0609453	0.0610641	0.0610431	0.0612192	0.0615046	0.0616784	0.0618187	0.0619184	0.0621104	0.0622613	0.0623245	0.0625292	0.0627451	0.0629824	0.0633041	0.0636883	0.0640931	0.0644856	0.065052	0.0657265	0.0662929	0.0668844	0.0674239	0.0679494	0.0682942	0.0682516	0.0681298	0.0677749	0.067365	0.0669305
RCOPz	0.0342905	0.0315779	0.0190107	0.0203395	0.019727	0.0188311	0.0181959	0.0179732	0.0174608	0.0169824	0.0167469	0.01644	0.0161661	0.0158677	0.015605	0.0153948	0.0152059	0.0149824	0.0147461	0.0145137	0.0143113	0.0141464	0.0140229	0.0139276	0.0138758	0.0138184	0.0137745	0.013726	0.0136656	0.0136068	0.0135247	0.0134748	0.0134494	0.0134598	0.0134656	0.0134986	0.0135406	0.0135558	0.0135648	0.013595	0.0136021	0.0136189	0.0136166	0.0136372	0.0136744	0.0137451	0.0138547	0.0139763	0.0141218
RMy'	0.00186008	0.00270394	0.00307614	0.00522212	0.00568576	0.00704971	0.00826812	0.0102231	0.00957876	0.00792503	0.00807178	0.00945338	0.0103419	0.0111862	0.0115562	0.0114882	0.0109387	0.0102384	0.00937684	0.00896471	0.00865836	0.00809527	0.00733519	0.00685083	0.00669787	0.00677773	0.00687229	0.00696989	0.00755636	0.00816587	0.00926713	0.0106501	0.0120875	0.0135933	0.014785	0.0158363	0.0166529	0.0168363	0.0167411	0.0165663	0.0164969	0.0163357	0.0162548	0.0162016	0.0161823	0.0164779	0.0169468	0.0179588	0.0188498
LFx	0.201874	0.215369	0.228635	0.240037	0.247464	0.247551	0.232304	0.199606	0.161457	0.168734	0.227201	0.292918	0.303506	0.251498	0.168814	0.0935961	0.0533531	0.040817	0.0230053	0.0139927	0.00694032	0.00429936	0.00417823	0.00365551	0.00327236	0.00332026	0.00353325	0.00344271	0.00398898	0.00367735	0.00381945	0.00351094	0.00351024	0.00427863	0.00363027	0.00375508	0.00363479	0.00421672	0.00341589	0.00391803	0.00412903	0.00433833	0.00395833	0.0045843	0.00461496	0.00427939	0.00423563	0.00470462	0.00820385
LFy	0.335129	0.31616	0.289019	0.257084	0.253298	0.317524	0.464036	0.683436	0.922152	1.12279	1.22872	1.18435	1.00512	0.765445	0.539826	0.360634	0.226396	0.130163	0.0610593	0.0211412	0.00988665	0.00905178	0.00786093	0.00897584	0.00968266	0.0104762	0.0100805	0.0102327	0.00927156	0.00993257	0.00917247	0.010073	0.0108114	0.00996252	0.0107555	0.011579	0.0106164	0.00959757	0.0103329	0.0111366	0.00991316	0.0106153	0.0108551	0.0112387	0.0114041	0.0117571	0.0111986	0.0106792	0.0114368
LFz	0.143574	0.15087	0.15593	0.159217	0.162741	0.167843	0.168291	0.158848	0.143037	0.128515	0.11163	0.0836244	0.0651648	0.0531666	0.0463532	0.0375021	0.0216685	0.00852633	0.00376936	0.0023065	0.00158172	0.00135747	0.00136097	0.00136179	0.00124479	0.00127217	0.00121673	0.00122878	0.00132718	0.00131788	0.00151319	0.0012069	0.00163949	0.00154033	0.00158291	0.00161032	0.00151278	0.00147677	0.0013953	0.00156279	0.00169157	0.0015063	0.00155473	0.00147725	0.00154031	0.00148056	0.0015467	0.00146142	0.00211008
LCOPx	0.0514053	0.0515048	0.0516495	0.0516125	0.0516414	0.0519081	0.0521357	0.052592	0.0522279	0.0512829	0.0505657	0.0497792	0.0507857	0.0525023	0.05168	0.0554447	0.085365	0.097064	0.153225	0.155283	0.171013	0.186786	0.623587	0.51744	0.510986	0.532168	0.606756	0.308036	0.307663	0.553779	0.545016	0.252455	0.284891	0.189466	0.527588	0.426111	0.57944	0.388132	0.484847	0.336713	0.577223	0.563627	0.485528	0.529036	0.461589	0.614065	0.550085	0.336616	0.423646
LCOPz	0.0218291	0.021826	0.0218219	0.0218583	0.0218341	0.0216844	0.0216339	0.0216965	0.0218918	0.0223029	0.0230056	0.0235614	0.0236557	0.023171	0.0217684	0.0225592	0.0336739	0.0304963	0.0313182	0.0448436	0.0149982	0.0414752	0.0584008	0.0135937	0.0428701	0.0613144	0.063672	0.0360539	0.0381708	0.0509175	0.055525	0.0178182	0.0219261	0.0312936	0.0345821	0.053522	0.0654701	0.0522707	0.0432829	0.0265403	0.0430527	0.0629753	0.0304682	0.0358977	0.0610986	0.0411665	0.0504122	0.0452844	0.0590133
LMy'	0.0218009	0.0207443	0.0189807	0.0169889	0.0149173	0.0140249	0.0145694	0.0143517	0.0142482	0.0137723	0.0110187	0.00838102	0.00683673	0.0061189	0.00443811	0.00298322	0.00248404	0.000988732	0.000523577	0.000666026	0.000334707	0.000643169	0.00638347	0.0019161	0.000824103	0.00788309	0.00476085	0.00231914	0.000917937	0.00264699	0.00282062	0.00041094	0.000800776	0.000634933	0.000840936	0.000753117	0.00101536	0.00167105	0.00165388	0.000770126	0.00393679	0.00123584	0.00108138	0.000807792	0.0012859	0.00186513	0.0014631	0.00104168	0.0025519
[truncated: 51 more columns]

## Sheet: Subject003
	0% gait cycle	1% gait cycle	2% gait cycle	3% gait cycle	4% gait cycle	5% gait cycle	6% gait cycle	7% gait cycle	8% gait cycle	9% gait cycle	10% gait cycle	11% gait cycle	12% gait cycle	13% gait cycle	14% gait cycle	15% gait cycle	16% gait cycle	17% gait cycle	18% gait cycle	19% gait cycle	20% gait cycle	21% gait cycle	22% gait cycle	23% gait cycle	24% gait cycle	25% gait cycle	26% gait cycle	27% gait cycle	28% gait cycle	29% gait cycle	30% gait cycle	31% gait cycle	32% gait cycle	33% gait cycle	34% gait cycle	35% gait cycle	36% gait cycle	37% gait cycle	38% gait cycle	39% gait cycle	40% gait cycle	41% gait cycle	42% gait cycle	43% gait cycle	44% gait cycle	45% gait cycle	46% gait cycle	47% gait cycle	48% gait cycle
RFx	0.04469	0.27682	0.36148	0.18577	0.011715	-0.10284	-0.23396	-0.34967	-0.4822	-0.60492	-0.72642	-0.81441	-0.88336	-0.9406	-0.96708	-0.96562	-0.94705	-0.9201	-0.88999	-0.84615	-0.78933	-0.72858	-0.66995	-0.6129	-0.55425	-0.49708	-0.44425	-0.39461	-0.33975	-0.28164	-0.22572	-0.17747	-0.13044	-0.080488	-0.032913	0.014898	0.053956	0.09933	0.14824	0.19584	0.24113	0.2872	0.33632	0.38294	0.42409	0.45275	0.48531	0.52345	0.56996
RFy	0.15504	0.46743	0.91233	1.3191	1.778	2.407	3.1569	3.9308	4.6313	5.2797	5.8738	6.4154	6.9648	7.5673	8.1937	8.7765	9.2589	9.6115	9.8444	9.9716	10.012	9.9758	9.8715	9.7196	9.5415	9.3584	9.1799	9.0069	8.8533	8.7381	8.6704	8.6509	8.6697	8.7123	8.7745	8.8546	8.9531	9.0571	9.1714	9.2923	9.4162	9.5313	9.6328	9.7202	9.784	9.8235	9.8343	9.8265	9.801
RFz	0.043599	0.096683	0.20429	0.25382	0.23998	0.19685	0.13497	0.052916	-0.033815	-0.12835	-0.21995	-0.28796	-0.33537	-0.3639	-0.37646	-0.38698	-0.40941	-0.44403	-0.48279	-0.51506	-0.533	-0.53166	-0.51477	-0.48788	-0.46123	-0.43933	-0.42125	-0.40904	-0.40095	-0.39362	-0.38832	-0.3828	-0.37926	-0.37946	-0.38152	-0.38643	-0.39562	-0.4082	-0.42194	-0.43756	-0.45527	-0.47233	-0.48829	-0.50198	-0.51474	-0.52641	-0.53612	-0.54743	-0.5594
RCOPx	0.83272	0.84902	0.80859	0.7716	0.7657	0.77248	0.77816	0.78566	0.79256	0.79926	0.80485	0.81022	0.81514	0.8197	0.82365	0.82728	0.83081	0.83478	0.83863	0.84229	0.84584	0.84948	0.85325	0.8569	0.86055	0.86431	0.86823	0.87233	0.8761	0.87981	0.88354	0.88737	0.89128	0.8949	0.89855	0.90243	0.9064	0.91004	0.91371	0.91759	0.92162	0.9259	0.93014	0.93448	0.93921	0.94405	0.94882	0.95331	0.95764
RCOPz	0.38127	0.35039	0.34664	0.33991	0.3327	0.32751	0.32438	0.32242	0.32147	0.32096	0.32075	0.32086	0.32111	0.32151	0.32199	0.3224	0.32263	0.32281	0.32291	0.32307	0.32331	0.32369	0.32415	0.32464	0.32508	0.32546	0.32587	0.32619	0.32646	0.32678	0.32709	0.32746	0.32787	0.3282	0.32851	0.32878	0.32897	0.32908	0.32924	0.32935	0.32945	0.32961	0.32978	0.33001	0.33021	0.3304	0.33054	0.33057	0.33046
RMy'	0.0011457	-0.0013766	-0.0031035	-0.0057799	-0.0038447	0.0003074	0.0019705	0.0013466	-0.0007197	-0.0028228	-0.0057005	-0.0093827	-0.013137	-0.016527	-0.019932	-0.022222	-0.024063	-0.02508	-0.02614	-0.02646	-0.02608	-0.025657	-0.024893	-0.024149	-0.023042	-0.021739	-0.019835	-0.018208	-0.015649	-0.0131	-0.010935	-0.0086533	-0.0063866	-0.0042568	-0.0025966	-0.00081871	0.00071394	0.0021292	0.003669	0.0047733	0.0057451	0.0069566	0.0080144	0.0089158	0.0095287	0.0088867	0.0076404	0.0053263	0.0020797
LFx	0.57986	0.65222	0.73372	0.81293	0.89191	0.96183	1.026	1.0784	1.1056	1.0967	1.0346	0.90533	0.72192	0.49428	0.27322	0.085483	-0.039579	-0.097329	-0.077493	-0.029578	-0.0052401	-0.0018946	-0.0025706	-0.0013733	-0.0016117	-0.002296	-0.00015007	-0.00046928	-0.0014366	0.0008249	0.00011561	-0.0010269	0.0019815	-0.00023902	-0.00078314	0.0012753	-0.00067862	-0.00057188	0.00015913	-0.0016669	-0.00075757	0.0005324	-0.0016007	-0.00083683	-0.0010494	-0.0017233	0.00017779	-0.001307	-0.0065457
LFy	9.6624	9.5513	9.4036	9.196	8.9091	8.5437	8.0956	7.5427	6.8679	6.0733	5.1751	4.1948	3.1912	2.2541	1.4651	0.88266	0.49377	0.27403	0.14125	0.065992	0.039021	0.036392	0.034753	0.0346	0.033211	0.033232	0.031859	0.033297	0.032852	0.032691	0.034643	0.035255	0.033831	0.034698	0.032847	0.033829	0.033503	0.032197	0.034084	0.033034	0.031173	0.032595	0.030497	0.033138	0.032677	0.030947	0.031204	0.032192	0.040219
LFz	0.52709	0.50697	0.47601	0.43481	0.38059	0.31792	0.25974	0.20551	0.15167	0.094402	0.041416	0.0013436	-0.025021	-0.037358	-0.033655	-0.020029	-0.0033279	0.0064279	0.0066776	0.00099748	-0.0004354	-0.00065571	-0.00076557	-0.00049816	-0.00085734	-0.00058223	-0.00067193	-0.00021424	-0.00057327	-0.00060319	-0.00058212	-0.00075709	-0.00063214	-0.00069835	-0.00063296	-0.00046225	-0.0008476	-0.00077152	-0.00087518	-0.00085642	-0.00050358	-0.00089957	-0.0010991	-0.00047991	-0.0010624	-0.00037634	-0.0012234	-0.0012321	-0.004074
LCOPx	0.42062	0.42466	0.42847	0.43241	0.43623	0.44037	0.44467	0.44914	0.45448	0.4601	0.46612	0.47244	0.47913	0.48418	0.48607	0.48321	0.49176	0.55874	0.65944	0.8751	0.87963	1.1033	2.5	2.5	1.1101	1.0539	0.83326	1.1119	1.0874	1.1832	1.1864	1.193	1.2029	0.80399	0.37748	1.3256	0.055669	1.236	1.3859	1.2897	1.3309	1.3121	2.5	2.5	1.497	1.2207	1.3774	1.283	1.3314
LCOPz	0.17766	0.17813	0.1786	0.17906	0.17956	0.18005	0.18068	0.18141	0.18218	0.18287	0.18353	0.18409	0.18417	0.18387	0.18376	0.18319	0.18052	0.16125	0.13633	0.11758	0.052105	0.060616	0.058736	0.063701	0.052425	0.036394	0	0.068777	0.066617	0.090379	0.072265	0.073638	0.084012	0	0	0.074501	0.16935	0.075131	0.057494	0.087552	0.067391	0.090797	0	0.0081544	0.08526	0.10537	0.085074	0.088469	0.076646
LMy'	0.0035454	0.003734	0.0017681	-0.00021872	-0.0039265	-0.0089515	-0.013128	-0.016571	-0.018918	-0.020688	-0.020675	-0.018343	-0.01436	-0.0093631	-0.0046592	-0.0015685	0.0008976	0.0016102	0.00095828	0.0005325	0.00045604	0.00041609	0.0073533	0.0065775	0.00026396	0.00023209	0.0005877	0.00028371	0.00045036	0.00043449	0.00037247	0.0005399	0.0001171	0.00059617	0.0016704	0.00056592	0.0002484	0.00034343	0.00072214	0.00021887	0.00026992	0.00012654	0.0032338	0.0024691	2.1781e-05	0.00069159	0.00026587	0.00027864	0.0003177
[truncated: 51 more columns]

## Sheet: Subject005
	0% gait cycle	1% gait cycle	2% gait cycle	3% gait cycle	4% gait cycle	5% gait cycle	6% gait cycle	7% gait cycle	8% gait cycle	9% gait cycle	10% gait cycle	11% gait cycle	12% gait cycle	13% gait cycle	14% gait cycle	15% gait cycle	16% gait cycle	17% gait cycle	18% gait cycle	19% gait cycle	20% gait cycle	21% gait cycle	22% gait cycle	23% gait cycle	24% gait cycle	25% gait cycle	26% gait cycle	27% gait cycle	28% gait cycle	29% gait cycle	30% gait cycle	31% gait cycle	32% gait cycle	33% gait cycle	34% gait cycle	35% gait cycle	36% gait cycle	37% gait cycle	38% gait cycle	39% gait cycle	40% gait cycle	41% gait cycle	42% gait cycle	43% gait cycle	44% gait cycle	45% gait cycle	46% gait cycle	47% gait cycle	48% gait cycle
RFx	-0.026644	0.23912	0.42542	0.23791	-0.15129	-0.39145	-0.50792	-0.74072	-0.88766	-1.0144	-1.1222	-1.2445	-1.3196	-1.3804	-1.4114	-1.3987	-1.3486	-1.2914	-1.2313	-1.1645	-1.0962	-1.0348	-0.95597	-0.87673	-0.79102	-0.71825	-0.63779	-0.54984	-0.47601	-0.40526	-0.34171	-0.27188	-0.21706	-0.17086	-0.1198	-0.066853	-0.01905	0.029504	0.090464	0.15581	0.21301	0.27975	0.34969	0.41504	0.46909	0.51661	0.56042	0.58845	0.61128
RFy	0.10332	0.6547	1.5691	2.2224	2.6441	3.4146	4.4943	5.5307	6.3844	6.9867	7.4046	7.8348	8.2744	8.7482	9.2037	9.5739	9.8507	10.028	10.115	10.112	10.028	9.9033	9.7343	9.5333	9.3278	9.1172	8.913	8.7306	8.5813	8.4622	8.3668	8.3101	8.3037	8.3372	8.4021	8.4922	8.5955	8.6993	8.7925	8.8901	8.993	9.0892	9.1854	9.2778	9.3516	9.4126	9.4632	9.5206	9.5826
RFz	0.01291	-0.025836	-0.063061	-0.076614	-0.035877	0.054878	0.17251	0.19131	0.052153	-0.18557	-0.41407	-0.61612	-0.76042	-0.85842	-0.88829	-0.87058	-0.81819	-0.75593	-0.70797	-0.67946	-0.67316	-0.67469	-0.6783	-0.67757	-0.66678	-0.64417	-0.61612	-0.58716	-0.56096	-0.54173	-0.53407	-0.53223	-0.53049	-0.52558	-0.52333	-0.52091	-0.52001	-0.52575	-0.53864	-0.55273	-0.56925	-0.58748	-0.60901	-0.63423	-0.65682	-0.67878	-0.70068	-0.72116	-0.74221
RCOPx	0.95402	0.86162	0.84248	0.81226	0.79675	0.80149	0.81456	0.82045	0.83122	0.84092	0.84943	0.85646	0.86366	0.87073	0.87708	0.88258	0.88771	0.89298	0.89773	0.90236	0.90708	0.91238	0.91731	0.92135	0.92639	0.93078	0.93487	0.93849	0.94264	0.94741	0.95079	0.95443	0.95849	0.96227	0.96534	0.96848	0.97187	0.97535	0.9783	0.98182	0.98584	0.99012	0.9947	1	1.0059	1.0122	1.0185	1.0248	1.0308
RCOPz	0.38364	0.35606	0.35466	0.35207	0.35042	0.35152	0.35358	0.35328	0.35126	0.34909	0.34827	0.34795	0.3481	0.34824	0.34853	0.34856	0.34845	0.34815	0.34763	0.34698	0.34612	0.34545	0.34488	0.34444	0.34427	0.34424	0.34438	0.3446	0.34485	0.34516	0.34535	0.34563	0.34596	0.34635	0.34673	0.34714	0.34753	0.34783	0.34788	0.34795	0.34801	0.34817	0.34832	0.34844	0.34863	0.34887	0.34911	0.34933	0.34953
RMy'	0.0018859	-0.00078268	0.0032614	0.0070025	0.003634	-0.0089195	-0.023367	-0.027099	-0.015334	-0.0059981	-0.0051713	-0.010676	-0.013846	-0.017985	-0.022305	-0.024743	-0.024037	-0.023143	-0.021453	-0.020456	-0.018957	-0.019395	-0.019846	-0.020311	-0.019638	-0.017628	-0.014925	-0.01153	-0.0089429	-0.0060309	-0.0043443	-0.0018271	0.00044577	0.0021219	0.0043701	0.0070023	0.0088647	0.01093	0.013367	0.014872	0.01676	0.019101	0.020912	0.022445	0.023577	0.023091	0.021929	0.019268	0.015886
LFx	1.066	1.1557	1.2428	1.3344	1.4158	1.485	1.5317	1.5477	1.5412	1.4818	1.2804	0.94793	0.56004	0.25491	0.079557	0.00010151	-0.022236	-0.017264	-0.0082008	-0.0045375	-0.0057393	-0.003098	-0.0040338	-0.003676	-0.0021777	-0.0027701	-0.0029121	-0.0026727	-0.002103	-0.0020176	-0.0041345	-0.0016841	-0.0023561	-0.0035901	-0.0016209	-0.003102	-0.0019865	-0.0026233	-0.0021667	-0.0016679	-0.0033389	-0.0015369	-0.0023648	-0.0030209	-0.0032168	-0.0015241	-0.0025974	-0.0022101	0.01604
LFy	9.7181	9.5996	9.4085	9.1292	8.7291	8.2362	7.6455	6.9206	6.0494	5.0041	3.8497	2.7573	1.8548	1.1787	0.71634	0.40764	0.20803	0.086376	0.033947	0.027556	0.021828	0.017743	0.021557	0.016832	0.018869	0.01986	0.022051	0.019114	0.01692	0.019065	0.021059	0.018102	0.02024	0.021876	0.01747	0.018533	0.020008	0.020894	0.020744	0.017056	0.02119	0.018957	0.016544	0.022461	0.016158	0.016118	0.017236	0.018224	0.04066
LFz	0.74426	0.74658	0.72815	0.68887	0.62788	0.55565	0.48045	0.41114	0.35163	0.28654	0.18496	0.069573	-0.0072359	-0.023279	-0.013748	-0.0048031	-0.0044353	-0.0031943	-0.00099968	0.00036615	0.00054361	0.00053503	-0.00021409	7.294e-05	0.0004174	0.00055507	0.00045528	0.00059995	0.00021314	0.0001335	0.0010445	8.5295e-05	0.00029098	0.00027971	0.00059536	0.00010254	-0.00012889	0.00062748	-0.00050564	-0.00014812	-0.00046248	0.00016434	-5.3525e-05	-0.00062455	7.4483e-05	0.00044444	-0.0003413	2.9413e-05	-0.0032555
LCOPx	0.38924	0.39327	0.39701	0.40176	0.4059	0.41094	0.41702	0.42216	0.42953	0.43921	0.44521	0.45156	0.4519	0.44968	0.46451	0.4669	0.52614	0.66106	0.61582	0.87702	0.85638	0.51228	0.83543	0.66244	1.0661	0.83592	0.78634	0	0.033944	0.54975	0.88845	0.49665	0.2513	0.93848	0.76941	1.0652	1.0016	1.6809	0.87327	0.83812	1.1557	0.070948	0.34986	1.3488	1.3615	1.1045	0.753	0.3889	2.5
LCOPz	0.14896	0.14963	0.15036	0.15104	0.15194	0.15293	0.15413	0.15574	0.15741	0.15896	0.15914	0.15634	0.15257	0.14971	0.1452	0.13991	0.12311	0.10163	0.098383	0.071677	0.083936	0.12679	0.073796	0.10481	0.099035	0.072681	0.073875	0.18929	0.17069	0.093605	0.11038	0.066559	0.059667	0.085386	0.11848	0.089795	0.089449	0	0.10204	0.10781	0.065619	0.24105	0.11904	0.095002	0.11725	0.1002	0.11254	0.1916	0
LMy'	0.009254	0.009147	0.0050467	0.00014831	-0.0062947	-0.013117	-0.019224	-0.023695	-0.023853	-0.023714	-0.023762	-0.019042	-0.012038	-0.0056587	-0.0010662	0.00011024	-0.00016728	-0.00043547	-0.0012428	0.00072734	0.00028469	-0.00090321	0.00033404	-0.0015061	-0.0008951	-0.00016775	-0.00060853	0.0081359	-0.00048973	0.00089339	0.00037093	0.00018654	-0.0018413	0.00030756	-0.0012434	0.00012466	0.00036458	0.0032223	4.0935e-06	6.3417e-05	0.00024956	-0.0023768	0.00083541	0.0010805	0.001143	-0.0003872	0.00093743	-0.00011953	0.0084472
[truncated: 51 more columns]

## Sheet: Subject007
	0% gait cycle	1% gait cycle	2% gait cycle	3% gait cycle	4% gait cycle	5% gait cycle	6% gait cycle	7% gait cycle	8% gait cycle	9% gait cycle	10% gait cycle	11% gait cycle	12% gait cycle	13% gait cycle	14% gait cycle	15% gait cycle	16% gait cycle	17% gait cycle	18% gait cycle	19% gait cycle	20% gait cycle	21% gait cycle	22% gait cycle	23% gait cycle	24% gait cycle	25% gait cycle	26% gait cycle	27% gait cycle	28% gait cycle	29% gait cycle	30% gait cycle	31% gait cycle	32% gait cycle	33% gait cycle	34% gait cycle	35% gait cycle	36% gait cycle	37% gait cycle	38% gait cycle	39% gait cycle	40% gait cycle	41% gait cycle	42% gait cycle	43% gait cycle	44% gait cycle	45% gait cycle	46% gait cycle	47% gait cycle	48% gait cycle
RFx	-0.11092	0.0028355	0.18532	0.24873	0.042796	-0.258	-0.4733	-0.66235	-0.7875	-0.88451	-1.075	-1.1614	-1.164	-1.1849	-1.1763	-1.1572	-1.1144	-1.0591	-0.99738	-0.93762	-0.8639	-0.79508	-0.72385	-0.66215	-0.60498	-0.54648	-0.49443	-0.4403	-0.38042	-0.3255	-0.27339	-0.22808	-0.17957	-0.1236	-0.076041	-0.021238	0.027495	0.071961	0.11796	0.15599	0.20644	0.25489	0.31424	0.38353	0.45372	0.53338	0.61832	0.70774	0.79773
RFy	0.13638	0.35387	0.87219	1.5018	2.0484	2.8894	3.9161	4.7025	5.2984	5.9424	6.7772	7.4445	7.9996	8.5063	8.9551	9.3171	9.5857	9.7816	9.8859	9.8807	9.7943	9.6448	9.4588	9.2674	9.0894	8.9316	8.797	8.6769	8.5808	8.5011	8.4548	8.4342	8.444	8.4771	8.5267	8.5981	8.6798	8.7848	8.8992	9.0058	9.1086	9.2132	9.3273	9.4601	9.6164	9.7924	9.9574	10.091	10.181
RFz	-0.0054816	-0.04912	-0.044487	-0.003999	0.10196	0.203	0.21032	0.10458	-0.058525	-0.21777	-0.38899	-0.51075	-0.60595	-0.64457	-0.64411	-0.62336	-0.59453	-0.57506	-0.56675	-0.58111	-0.61653	-0.65881	-0.68723	-0.69939	-0.69587	-0.67665	-0.64694	-0.61755	-0.59302	-0.57768	-0.57096	-0.57039	-0.57227	-0.57619	-0.58238	-0.58901	-0.59636	-0.60407	-0.61622	-0.63233	-0.65152	-0.67552	-0.69618	-0.7191	-0.74257	-0.75798	-0.77167	-0.78075	-0.79005
RCOPx	0.79781	0.91639	0.95425	0.94608	0.92344	0.92126	0.9337	0.94357	0.95187	0.96014	0.96642	0.97397	0.98082	0.98547	0.99043	0.99511	0.99972	1.0042	1.009	1.0133	1.0182	1.0224	1.0271	1.0317	1.0361	1.0411	1.0456	1.0501	1.0548	1.0591	1.0641	1.0686	1.0731	1.0775	1.0813	1.0859	1.09	1.0939	1.0984	1.1022	1.1062	1.1099	1.1138	1.1178	1.1206	1.1238	1.1263	1.1289	1.1319
RCOPz	0.32412	0.30049	0.30744	0.30658	0.30564	0.30634	0.3073	0.3065	0.30534	0.30553	0.30653	0.30752	0.30832	0.3094	0.31055	0.3116	0.31249	0.31341	0.31437	0.31509	0.3158	0.31644	0.31729	0.31821	0.31916	0.3202	0.32121	0.32219	0.32314	0.32403	0.3249	0.32563	0.32633	0.32695	0.32747	0.32798	0.3283	0.32862	0.3289	0.32912	0.32939	0.32943	0.32952	0.32953	0.32946	0.32942	0.32921	0.329	0.3287
RMy'	0.0028258	-0.0015678	-0.00172	-4.295e-05	0.0014385	-0.0069567	-0.017255	-0.018441	-0.018143	-0.018748	-0.020739	-0.023121	-0.022015	-0.022957	-0.021449	-0.020287	-0.020608	-0.021141	-0.0212	-0.022685	-0.021932	-0.021761	-0.021004	-0.019484	-0.018634	-0.016388	-0.014706	-0.011995	-0.0096275	-0.007052	-0.0038937	-0.00097659	0.0021356	0.006368	0.0091012	0.012775	0.015447	0.018726	0.021777	0.022662	0.024273	0.025623	0.027039	0.028174	0.029944	0.032921	0.035293	0.03764	0.039435
LFx	0.9536	1.0563	1.1613	1.2617	1.3529	1.4272	1.4737	1.4889	1.4529	1.3319	1.1389	0.88288	0.61328	0.37514	0.18894	0.061768	-0.017633	-0.027861	-0.011322	-0.0081914	-0.0071401	-0.0028751	-0.003551	-0.0063234	-0.0037158	-0.0017435	-0.0040738	-0.003645	-0.0018807	-0.001575	-0.0022169	-0.00056704	-0.0011704	-0.0036391	-0.0018252	-0.0016855	-0.0033492	-0.0043037	-0.0025003	-0.0028221	-0.0047293	-0.0038671	-0.0057094	-0.0092874	-0.0061095	-0.0034843	-0.0051754	-0.0082359	-0.013955
LFy	10.178	10.13	10.006	9.782	9.4381	8.9718	8.3614	7.5878	6.673	5.6523	4.5583	3.4674	2.4854	1.6575	1.0435	0.61085	0.31577	0.12443	0.059215	0.053573	0.046371	0.034198	0.035407	0.040004	0.035033	0.036466	0.044001	0.044924	0.035599	0.037908	0.040303	0.035765	0.039872	0.044582	0.043258	0.035476	0.041683	0.040166	0.035564	0.034015	0.036408	0.03423	0.032895	0.04099	0.039002	0.033608	0.039173	0.041575	0.040082
LFz	0.86908	0.86858	0.84469	0.80146	0.74018	0.66356	0.57384	0.46664	0.35321	0.23612	0.13963	0.080799	0.058676	0.068491	0.088647	0.091942	0.059423	0.022236	0.0037243	-0.0049916	0.0011519	-0.0027632	-0.0022393	-0.002782	-0.0029744	-0.0010165	-0.0019485	-0.0012863	-0.0016689	-0.00065933	-0.00096564	-0.00086809	-0.0019905	-0.00086353	-0.0012973	-0.0023199	-0.0024256	-0.0022963	-0.0016519	-0.0018293	-0.0022141	-0.0021685	-0.0017824	-0.0017873	-0.001823	-0.0014455	-0.0015623	-0.0015265	-0.0027161
LCOPx	0.55183	0.55556	0.55957	0.56342	0.56739	0.57261	0.57815	0.58298	0.58899	0.59533	0.60095	0.60608	0.61543	0.62299	0.62531	0.63235	0.65589	0.71111	0.82514	0.66502	0.94773	0.77625	2.5	1.0808	0.93739	0.84939	0	0.90964	0.69008	0.98178	1.1302	0.9297	1.1085	1.1998	1.2469	1.5749	1.0995	1.3141	1.0977	1.1273	1.2535	1.1851	1.1891	1.4632	1.3269	1.056	2.1367	1.4103	1.0828
LCOPz	0.1347	0.13513	0.13541	0.13577	0.1362	0.13657	0.13687	0.13697	0.13687	0.13651	0.13603	0.13528	0.13472	0.13533	0.13772	0.14061	0.13935	0.094622	0.070252	0.010074	0.055593	0.044603	0.25	0.065749	0.026636	0.015215	0	0.034398	0.042285	0.066906	0.062157	0.041877	0.051715	0.049601	0.056697	0.22239	0.057222	0.055401	0.060786	0.075235	0.065032	0.044829	0.047063	0.039291	0.051765	0.061461	0.23469	0.074818	0.032952
LMy'	-0.013557	-0.012708	-0.013587	-0.018748	-0.025628	-0.03145	-0.037841	-0.042029	-0.042832	-0.039984	-0.035434	-0.026774	-0.015544	-0.0064294	-0.0010973	0.0018929	0.0045255	0.0029156	-0.00045867	0.001614	0.000383	-0.0017318	-0.021192	0.00052281	-0.00095008	-0.00094754	-0.0034357	1.098e-05	0.00036329	0.00064568	2.6809e-06	-0.00012387	-0.00018037	0.00046707	-0.00096491	-0.00054596	1.3866e-05	-0.00045725	-0.00068433	-5.4505e-05	-7.5575e-05	-0.0011856	-4.8883e-05	-0.0004324	-0.00082693	-0.0011892	0.00030446	0.00045215	-0.0012741
[truncated: 51 more columns]

## Sheet: Subject008
	0% gait cycle	1% gait cycle	2% gait cycle	3% gait cycle	4% gait cycle	5% gait cycle	6% gait cycle	7% gait cycle	8% gait cycle	9% gait cycle	10% gait cycle	11% gait cycle	12% gait cycle	13% gait cycle	14% gait cycle	15% gait cycle	16% gait cycle	17% gait cycle	18% gait cycle	19% gait cycle	20% gait cycle	21% gait cycle	22% gait cycle	23% gait cycle	24% gait cycle	25% gait cycle	26% gait cycle	27% gait cycle	28% gait cycle	29% gait cycle	30% gait cycle	31% gait cycle	32% gait cycle	33% gait cycle	34% gait cycle	35% gait cycle	36% gait cycle	37% gait cycle	38% gait cycle	39% gait cycle	40% gait cycle	41% gait cycle	42% gait cycle	43% gait cycle	44% gait cycle	45% gait cycle	46% gait cycle	47% gait cycle	48% gait cycle
RFx	-0.006062	0.24908	0.68777	0.39568	0.058237	-0.077578	-0.34414	-0.59435	-0.81246	-0.98641	-1.0771	-1.147	-1.2425	-1.3117	-1.3144	-1.2687	-1.2021	-1.1257	-1.0431	-0.95035	-0.84535	-0.74431	-0.64581	-0.55637	-0.48878	-0.43202	-0.37514	-0.32105	-0.28759	-0.25583	-0.22338	-0.18511	-0.14921	-0.10767	-0.064122	-0.02758	0.016905	0.066193	0.12183	0.16512	0.21943	0.27605	0.34174	0.41192	0.4904	0.57844	0.65629	0.74359	0.83258
RFy	0.060453	0.52421	1.4968	1.9593	2.307	3.1428	4.1028	5.0894	5.9111	6.4507	6.7657	7.2173	7.9317	8.6927	9.3285	9.8385	10.238	10.524	10.655	10.611	10.396	10.038	9.5972	9.1497	8.7417	8.3955	8.1368	7.9706	7.8868	7.8717	7.9131	7.994	8.1014	8.2206	8.3416	8.4655	8.5877	8.7116	8.8479	8.9898	9.1349	9.271	9.4013	9.5342	9.6777	9.8255	9.9527	10.05	10.129
RFz	-0.00091137	0.14553	0.03891	0.044018	0.16958	0.24031	0.29323	0.22998	0.035636	-0.16531	-0.31346	-0.47093	-0.60672	-0.70248	-0.76462	-0.77264	-0.7518	-0.7205	-0.68523	-0.65067	-0.62623	-0.61539	-0.61158	-0.61448	-0.61692	-0.6135	-0.60101	-0.58351	-0.56401	-0.54687	-0.53578	-0.52673	-0.51823	-0.51078	-0.5033	-0.49724	-0.49418	-0.49325	-0.50014	-0.51143	-0.52816	-0.54883	-0.56861	-0.58625	-0.59997	-0.6128	-0.61842	-0.61649	-0.60625
RCOPx	0.5	0.96924	0.96851	0.91277	0.89207	0.90068	0.90662	0.91553	0.92573	0.93516	0.94227	0.948	0.95262	0.95749	0.96191	0.96596	0.96993	0.974	0.9778	0.98147	0.98576	0.98989	0.99432	0.99895	1.0047	1.0105	1.016	1.0222	1.0281	1.0342	1.0398	1.0457	1.0515	1.0566	1.0618	1.0676	1.0732	1.0781	1.0831	1.0883	1.0936	1.0984	1.1032	1.1079	1.1123	1.1169	1.121	1.1248	1.1283
RCOPz	0.45	0.40729	0.34845	0.34322	0.34726	0.34585	0.34523	0.34225	0.33804	0.33516	0.33381	0.33262	0.33201	0.33185	0.33174	0.33193	0.33216	0.33238	0.33259	0.33282	0.33298	0.33309	0.33318	0.33327	0.33337	0.3335	0.33368	0.33385	0.334	0.33415	0.33422	0.33426	0.3343	0.33431	0.3343	0.33425	0.33415	0.334	0.33375	0.33347	0.33323	0.33291	0.33263	0.33234	0.33211	0.33188	0.33156	0.33122	0.33095
RMy'	-0.0041464	0.0032057	-0.0055366	-0.0052041	-0.0083457	-0.023813	-0.030831	-0.022737	-0.0089741	-0.006789	-0.0093219	-0.010739	-0.013812	-0.017364	-0.019013	-0.019986	-0.022665	-0.025043	-0.02647	-0.027868	-0.02955	-0.029215	-0.027865	-0.027288	-0.027689	-0.026633	-0.024146	-0.020877	-0.016542	-0.011979	-0.0071575	-0.0014467	0.0041352	0.0099805	0.015842	0.021076	0.027383	0.031553	0.035628	0.038225	0.040539	0.042802	0.044361	0.046373	0.048119	0.050016	0.051477	0.053672	0.056084
LFx	1.0638	1.1567	1.2568	1.3702	1.4747	1.5577	1.627	1.6696	1.652	1.4633	0.96801	0.42798	0.11503	0.017088	-0.0058608	-0.0076029	-0.00024731	-0.0047697	-0.00016022	0.00088315	-0.0010159	-0.0017989	-0.0038605	-0.0013737	-0.0013217	-0.00097713	0.00054937	0.0021821	0.0029593	0.0021087	3.095e-05	-0.0019548	-0.001741	-0.0020517	-0.0038115	-0.0031395	-0.00055241	0.0016265	0.0019397	0.0013916	0.0025411	0.0014991	-0.00052599	-0.0014615	-0.0021312	-0.0033195	-0.0013976	-0.00042493	0.001503
LFy	10.55	10.426	10.22	9.8888	9.4285	8.8657	8.1505	7.2566	6.0875	4.5995	3.0174	1.8395	1.1403	0.72401	0.47286	0.30552	0.17498	0.090769	0.063281	0.056951	0.05733	0.050579	0.04925	0.045936	0.047107	0.048416	0.045905	0.043207	0.04141	0.040811	0.041359	0.039602	0.040565	0.038823	0.038628	0.037479	0.034625	0.032227	0.033501	0.03918	0.03558	0.038416	0.037334	0.034553	0.037846	0.038145	0.034966	0.031938	0.033675
LFz	0.58491	0.58416	0.55965	0.51969	0.4685	0.39338	0.31076	0.23029	0.12259	-0.013897	-0.094807	-0.043419	0.031879	0.066006	0.062273	0.043977	0.022616	0.0074551	-0.00080343	-0.00071856	0.00057293	-0.0010005	-0.00056251	-0.0010622	-0.00072578	0.00014081	5.2203e-05	0.0013165	0.00045893	0.00072322	-0.00012309	0.00069925	0.0014101	0.0007867	0.00057624	0.00046925	0.00025848	0.0003416	-0.000204	-0.00029282	0.00084544	0.00038536	1.9173e-05	7.2912e-05	-4.4292e-06	-0.00037234	0.0008667	-0.00045628	0.00035872
LCOPx	0.473	0.47676	0.48063	0.48474	0.48922	0.49457	0.50022	0.50708	0.51388	0.52147	0.52428	0.52099	0.52766	0.54522	0.56088	0.58278	0.65158	0.76324	0.89141	0.89236	0.86024	0.79917	0.92714	0.93874	0.92109	0.88763	0.81957	0.92133	1.0492	1.1092	1.0654	0.68258	1.0335	1.1165	1.1341	1.1629	0.91965	0.8118	0.49726	1.056	1.2441	1.3312	1.2247	1.1645	1.2498	1.3571	1.3934	1.1448	1.072
LCOPz	0.14653	0.14749	0.14835	0.14914	0.15002	0.15057	0.15091	0.15091	0.14966	0.14603	0.14143	0.1415	0.14518	0.1494	0.14951	0.14771	0.13394	0.11376	0.078191	0.074101	0.073149	0.071114	0.07154	0.0626	0.068018	0.080597	0.071083	0.093012	0.081315	0.089802	0.073749	0.048787	0.075458	0.057414	0.081979	0.055398	0.071712	0.12739	0.14636	0.10043	0.086257	0.13696	0.068099	0.089572	0.061378	0.065153	0.10032	0.083355	0.12163
LMy'	-0.037503	-0.035171	-0.036571	-0.03854	-0.04091	-0.04498	-0.048867	-0.052835	-0.05637	-0.056969	-0.043463	-0.024837	-0.0097715	-0.0017377	0.0028402	0.0025913	0.0024105	0.000308	-0.00020602	-0.00031486	-0.00028632	0.00012382	-0.00013488	-9.4388e-05	0.00031281	0.00030667	-0.00012941	-0.00080835	-0.00039675	-0.00020805	-2.2224e-05	0.00052049	-0.00029479	0.00018	0.00030231	0.0001442	-0.00072608	-0.0010117	0.00025754	3.3112e-05	-0.0007572	-0.00055828	-0.00042995	-0.0001893	0.00046944	0.0003343	-2.8488e-05	-0.00021748	-0.00049501
[truncated: 51 more columns]

## Sheet: Subject009
	0% gait cycle	1% gait cycle	2% gait cycle	3% gait cycle	4% gait cycle	5% gait cycle	6% gait cycle	7% gait cycle	8% gait cycle	9% gait cycle	10% gait cycle	11% gait cycle	12% gait cycle	13% gait cycle	14% gait cycle	15% gait cycle	16% gait cycle	17% gait cycle	18% gait cycle	19% gait cycle	20% gait cycle	21% gait cycle	22% gait cycle	23% gait cycle	24% gait cycle	25% gait cycle	26% gait cycle	27% gait cycle	28% gait cycle	29% gait cycle	30% gait cycle	31% gait cycle	32% gait cycle	33% gait cycle	34% gait cycle	35% gait cycle	36% gait cycle	37% gait cycle	38% gait cycle	39% gait cycle	40% gait cycle	41% gait cycle	42% gait cycle	43% gait cycle	44% gait cycle	45% gait cycle	46% gait cycle	47% gait cycle	48% gait cycle
RFx	-0.036822	0.06338	0.33003	0.31363	0.0076688	-0.30884	-0.52232	-0.70365	-0.88011	-1.0209	-1.1803	-1.2779	-1.3193	-1.319	-1.2824	-1.2228	-1.1388	-1.0575	-0.98082	-0.90809	-0.82567	-0.74703	-0.67739	-0.60909	-0.53765	-0.47234	-0.41612	-0.35443	-0.29903	-0.23487	-0.18149	-0.13532	-0.093419	-0.045995	-0.00021806	0.043773	0.095523	0.14826	0.202	0.25359	0.31878	0.38403	0.4517	0.51279	0.58292	0.65016	0.72259	0.7984	0.87783
RFy	0.06139	0.31999	1.0107	2.0187	2.8355	3.5568	4.2814	4.9088	5.4999	6.2046	7.0611	7.8405	8.4387	8.8814	9.2247	9.492	9.6862	9.8082	9.8606	9.8499	9.8061	9.7315	9.619	9.4734	9.3107	9.1498	9.0006	8.8667	8.7564	8.6752	8.6243	8.5975	8.5852	8.5976	8.6334	8.6912	8.7611	8.8394	8.9273	9.0163	9.1074	9.2084	9.3121	9.4114	9.5143	9.6297	9.7639	9.9034	10.016
RFz	-0.0011099	0.006515	0.049439	0.14358	0.20826	0.18809	0.053427	-0.15366	-0.35798	-0.51144	-0.59945	-0.64553	-0.70279	-0.75004	-0.78547	-0.80781	-0.81248	-0.79868	-0.77464	-0.75094	-0.72798	-0.70361	-0.68815	-0.67903	-0.675	-0.66952	-0.66005	-0.64104	-0.61107	-0.58038	-0.55563	-0.54245	-0.54196	-0.5476	-0.55427	-0.56039	-0.56493	-0.57226	-0.58158	-0.5941	-0.6105	-0.62868	-0.64746	-0.6657	-0.68648	-0.70563	-0.72522	-0.74578	-0.76677
RCOPx	0.83978	0.91919	0.95428	0.92707	0.91155	0.91299	0.92189	0.93025	0.93723	0.94487	0.95237	0.9597	0.96627	0.97186	0.97669	0.98063	0.98429	0.98775	0.9912	0.9945	0.99827	1.0026	1.0069	1.0113	1.0155	1.02	1.0244	1.0293	1.0338	1.0388	1.044	1.0491	1.0538	1.059	1.0643	1.0691	1.074	1.0788	1.0835	1.0882	1.093	1.0975	1.1023	1.1067	1.1114	1.1156	1.1198	1.1237	1.1276
RCOPz	0.36958	0.34645	0.3375	0.33703	0.33659	0.33534	0.33313	0.33083	0.32938	0.32951	0.33088	0.33218	0.3327	0.33283	0.33289	0.33289	0.33279	0.33282	0.33287	0.3328	0.33277	0.33272	0.33254	0.33233	0.332	0.33176	0.33154	0.33148	0.33156	0.33173	0.3319	0.33197	0.33188	0.33183	0.33178	0.33172	0.33171	0.33164	0.33155	0.33148	0.33136	0.33125	0.33109	0.33088	0.33057	0.33028	0.33003	0.32964	0.3292
RMy'	-0.00055419	8.4895e-05	-0.0018753	-0.00051001	-0.0023505	-0.0038447	-0.0054692	-0.0025545	-0.003332	-0.0096647	-0.021254	-0.029117	-0.034317	-0.039437	-0.04211	-0.042239	-0.042091	-0.040843	-0.038898	-0.03697	-0.034863	-0.034016	-0.033497	-0.032703	-0.033104	-0.032821	-0.032104	-0.029557	-0.026989	-0.023195	-0.020274	-0.01777	-0.014977	-0.012608	-0.010023	-0.0066416	-0.0025313	0.0012925	0.0052953	0.0088332	0.012811	0.016086	0.019626	0.022403	0.024804	0.02613	0.0264	0.026532	0.025456
LFx	1.0632	1.1579	1.2597	1.3615	1.4447	1.493	1.5005	1.4649	1.3542	1.1571	0.92886	0.68015	0.4535	0.25953	0.11727	0.029775	-0.024244	-0.051708	-0.034521	-0.021285	0.003891	0.0034093	0.0018472	0.0027123	0.0031806	0.0022793	0.0030855	0.0035999	0.0034144	0.0040369	0.0047169	0.003087	0.0032596	0.0045408	0.0030834	0.0027582	0.0033917	0.0036168	0.0025193	0.003687	0.0038257	0.0030587	0.0039419	0.0041926	0.0033683	0.0051024	0.0042745	0.003292	0.0032171
LFy	10.091	9.9694	9.7676	9.4597	9.0003	8.3707	7.5584	6.5869	5.5263	4.4651	3.4723	2.605	1.8894	1.3398	0.94326	0.67103	0.45799	0.27985	0.14087	0.069804	0.038608	0.031009	0.031278	0.027344	0.02399	0.027019	0.027951	0.025588	0.029086	0.028438	0.027462	0.028351	0.029832	0.028093	0.029745	0.029421	0.026922	0.027498	0.027894	0.024159	0.026244	0.027679	0.025273	0.025014	0.024405	0.0249	0.025381	0.026285	0.025104
LFz	0.79	0.7804	0.75203	0.70531	0.63855	0.55545	0.47516	0.40317	0.32373	0.22774	0.12998	0.042056	-0.013793	-0.028468	-0.025046	-0.01819	-0.012187	0.00031385	0.003054	0.0038896	-0.00012624	0.0012033	0.00027804	0.00052601	0.00033101	0.000954	0.00090091	0.00022578	0.00056003	0.00031791	0.00076819	0.00056832	0.00057093	0.00075196	0.00097838	0.00032225	0.00064689	-6.3825e-06	0.00030668	0.00036775	0.00015342	-0.00027338	0.00061006	0.00052325	0.00052477	0.00051637	0.00030679	0.00030773	0.00033738
LCOPx	0.54488	0.54742	0.55088	0.55462	0.55777	0.56224	0.56718	0.57234	0.57771	0.5839	0.59095	0.5949	0.60221	0.60984	0.60912	0.61389	0.63061	0.62186	0.72856	0.79535	0.78927	0.75907	1.0523	0.76402	0.36	2.5	2.5	0.63559	0.5353	0	0	0.95423	1.4929	0.67162	0.97323	1.0749	0	1.0662	1.0469	0.57769	1.0152	0.93874	1.1418	1.1271	2.5	0	0.25126	0.34129	0.648
LCOPz	0.14067	0.14132	0.14183	0.14216	0.14246	0.14247	0.14234	0.14221	0.14189	0.14077	0.13906	0.13665	0.13369	0.13118	0.1296	0.1285	0.12631	0.13255	0.11482	0.1028	0.073538	0	0	0.085311	0.0014754	0	0	0.079436	0.091599	0.25	0.25	0.083631	0.086932	0.085045	0.073848	0.020332	0	0.080915	0.11023	0.056814	0.074002	0.067851	0.087594	0.067582	0.25	0.12104	0.11845	0.20764	0.070935
LMy'	-0.014512	-0.012712	-0.011514	-0.011737	-0.01337	-0.013575	-0.011952	-0.010665	-0.0088109	-0.0069992	-0.0080109	-0.0099158	-0.0091493	-0.0065629	-0.0040604	-0.0025125	-0.00057525	-0.00054273	-4.1379e-05	0.00034466	-0.00052093	0.00061554	0.00076824	-0.00059104	0.00041925	0.0089363	0.0052723	-0.0013334	0.00049217	-0.0090909	-0.009964	0.00049384	0.00065516	-0.0014785	0.00028775	0.0014968	0.0001426	9.7209e-05	-0.00010659	-0.0010712	0.00021884	0.00043597	-1.2874e-05	0.00024453	0.0045735	-0.0051327	-0.0042806	-0.0018308	0.00044571
[truncated: 51 more columns]

## Sheet: Subject010
	0% gait cycle	1% gait cycle	2% gait cycle	3% gait cycle	4% gait cycle	5% gait cycle	6% gait cycle	7% gait cycle	8% gait cycle	9% gait cycle	10% gait cycle	11% gait cycle	12% gait cycle	13% gait cycle	14% gait cycle	15% gait cycle	16% gait cycle	17% gait cycle	18% gait cycle	19% gait cycle	20% gait cycle	21% gait cycle	22% gait cycle	23% gait cycle	24% gait cycle	25% gait cycle	26% gait cycle	27% gait cycle	28% gait cycle	29% gait cycle	30% gait cycle	31% gait cycle	32% gait cycle	33% gait cycle	34% gait cycle	35% gait cycle	36% gait cycle	37% gait cycle	38% gait cycle	39% gait cycle	40% gait cycle	41% gait cycle	42% gait cycle	43% gait cycle	44% gait cycle	45% gait cycle	46% gait cycle	47% gait cycle	48% gait cycle
RFx	-0.098163	-0.11474	0.22403	0.47566	0.31194	0.071649	-0.055036	-0.26378	-0.5278	-0.70042	-0.79113	-0.80584	-0.81374	-0.8126	-0.81077	-0.80477	-0.79961	-0.79298	-0.78024	-0.7518	-0.71235	-0.66961	-0.62836	-0.58886	-0.55181	-0.508	-0.45431	-0.40745	-0.36024	-0.31878	-0.29251	-0.262	-0.21687	-0.16917	-0.12703	-0.082211	-0.03627	0.012637	0.065891	0.1104	0.15637	0.22156	0.29516	0.36789	0.43937	0.50188	0.56338	0.62644	0.68375
RFy	0.1216	0.30766	0.83161	1.4616	1.8656	2.3031	3.126	4.1178	5.0304	5.6942	6.0912	6.363	6.6531	7.004	7.3614	7.703	8.0701	8.4611	8.8482	9.1954	9.4943	9.7527	9.9627	10.108	10.177	10.161	10.07	9.9124	9.7027	9.477	9.2552	9.0439	8.8601	8.7186	8.6199	8.5533	8.5271	8.5333	8.5771	8.647	8.745	8.8634	8.9961	9.1351	9.2758	9.4085	9.517	9.5936	9.6297
RFz	0.0083701	0.033685	0.13139	0.3335	0.38165	0.36176	0.32661	0.194	-0.041765	-0.22521	-0.31555	-0.39594	-0.46476	-0.523	-0.56514	-0.58735	-0.60642	-0.63451	-0.67312	-0.71571	-0.75665	-0.7965	-0.82481	-0.82925	-0.81312	-0.78858	-0.7675	-0.75504	-0.74775	-0.74054	-0.72904	-0.71082	-0.68711	-0.66104	-0.64226	-0.63311	-0.63126	-0.63264	-0.63407	-0.63477	-0.63628	-0.64285	-0.6562	-0.67573	-0.69663	-0.71474	-0.73037	-0.74288	-0.74981
RCOPx	0.64769	0.71795	0.83615	0.84797	0.8227	0.81166	0.82052	0.82988	0.83821	0.84754	0.85565	0.862	0.86641	0.86991	0.87328	0.87646	0.87911	0.88185	0.88429	0.88714	0.89055	0.89382	0.89675	0.89992	0.90368	0.90743	0.9114	0.91569	0.91983	0.92469	0.92965	0.93434	0.939	0.94333	0.94759	0.95199	0.95597	0.95923	0.96292	0.96659	0.97002	0.97327	0.97622	0.97944	0.98329	0.98721	0.99093	0.99467	0.99871
RCOPz	0.37239	0.37136	0.3622	0.3697	0.3642	0.35848	0.35617	0.35355	0.35083	0.34988	0.35031	0.35021	0.35017	0.35032	0.35049	0.35077	0.35102	0.35111	0.3511	0.35104	0.35106	0.35106	0.35109	0.3513	0.35162	0.35198	0.35239	0.35278	0.35315	0.35362	0.35411	0.35475	0.35542	0.35619	0.35687	0.35746	0.358	0.35849	0.35897	0.35949	0.35996	0.36043	0.36084	0.36125	0.36166	0.3621	0.36256	0.3631	0.36365
RMy'	0.00047978	0.0016031	-0.0014564	0.00018719	-0.004256	-0.008745	-0.006602	0.0068127	0.017028	0.011894	0.0053204	0.0027414	-0.00010027	-0.0017446	-0.0034572	-0.0051518	-0.0071296	-0.0096282	-0.012727	-0.0155	-0.017697	-0.018575	-0.018828	-0.017934	-0.017898	-0.017182	-0.016541	-0.016918	-0.017342	-0.01762	-0.017333	-0.016028	-0.013802	-0.01126	-0.0084575	-0.0058728	-0.00333	-0.00064919	0.0026236	0.0056556	0.0082664	0.010325	0.012472	0.014176	0.016411	0.018997	0.021931	0.02391	0.026224
LFx	0.6783	0.72688	0.77407	0.83319	0.88869	0.9332	0.98517	1.0199	1.0388	1.0454	1.0164	0.92062	0.77815	0.60503	0.42552	0.25356	0.11911	0.021515	-0.040387	-0.042193	-0.014543	-0.0093636	-0.012201	-0.0095171	-0.0090928	-0.010019	-0.0074763	-0.0076131	-0.010646	-0.0088756	-0.0084268	-0.009021	-0.009052	-0.0092879	-0.0088347	-0.0091115	-0.008729	-0.008805	-0.0091763	-0.0088979	-0.0094694	-0.010466	-0.008603	-0.0085681	-0.011414	-0.0087822	-0.0096167	-0.011707	-0.013925
LFy	9.8671	9.8179	9.7216	9.5702	9.3384	9.0083	8.5828	8.0748	7.4406	6.6865	5.8055	4.8318	3.8291	2.8632	2.0141	1.333	0.80862	0.44327	0.21431	0.08937	0.038528	0.033979	0.030243	0.025809	0.027621	0.024335	0.025386	0.025965	0.026177	0.025864	0.027968	0.024634	0.023576	0.028219	0.02588	0.024446	0.027045	0.024891	0.028294	0.028678	0.021919	0.024725	0.023958	0.020446	0.025569	0.020995	0.02342	0.026044	0.026269
LFz	0.76887	0.76567	0.76433	0.75331	0.7256	0.67415	0.59838	0.51715	0.43586	0.35751	0.27439	0.17402	0.063808	-0.017329	-0.045755	-0.037719	-0.025002	-0.016386	-0.0068569	-0.0015798	0.001553	0.0010157	0.0015817	0.0017428	0.00054777	0.0011367	0.00062746	0.00092579	0.001707	0.0014664	0.0018499	0.001441	0.0019158	0.0014502	0.0014568	0.0013947	0.00097672	0.0017064	0.0011881	0.0011118	0.0015521	0.0011676	0.0017642	0.00092632	0.0014258	0.00148	0.001313	0.0013832	0.0016534
LCOPx	0.50492	0.50989	0.5144	0.51926	0.52433	0.5288	0.5336	0.53895	0.54374	0.54987	0.55656	0.56148	0.56768	0.5741	0.57769	0.5812	0.58525	0.58009	0.60955	0.67872	0.48285	0.62801	0.70147	1.5003	0.76844	0.86567	0.85513	0.77666	0.80163	0.70344	0.78169	0.63162	1.1191	1.0518	0.71112	0	0.81561	0.84174	0.94076	1.0473	0	0.84543	0.90728	0.049684	0.92101	0.73878	0.51938	1.0965	0.93431
LCOPz	0.15504	0.15477	0.1546	0.15448	0.15434	0.15417	0.15402	0.15383	0.1537	0.1535	0.15319	0.15235	0.15035	0.14782	0.14549	0.14448	0.14265	0.13886	0.1273	0.10241	0.092894	0.077979	0.063881	0.069919	0.062912	0.064138	0.066077	0.058586	0.060689	0.068783	0.073979	0.075892	0.066042	0.071172	0.042391	0	0.056218	0.071525	0.06817	0.063163	0	0.068179	0.075572	0.057387	0.062759	0.061251	0.093344	0.079188	0.087227
LMy'	-0.035436	-0.033763	-0.032237	-0.031322	-0.031328	-0.03404	-0.039211	-0.042593	-0.043729	-0.041576	-0.036762	-0.03158	-0.025889	-0.020006	-0.012068	-0.0067002	-0.0022128	0.00026541	-0.00022589	0.00018295	-2.4852e-05	3.8009e-05	0.00038603	0.00072714	0.00067995	0.00069337	0.0011007	0.00086928	0.00060159	0.00039118	0.00068337	0.00057486	0.0014802	0.0012168	0.00047057	-0.0010116	0.00083732	0.0009046	0.0014019	0.0012135	-0.013545	0.0010359	0.0011609	0.00045387	0.0014937	0.00065206	-0.00053754	0.0020258	0.0011552
[truncated: 51 more columns]

## Sheet: Subject011
	0% gait cycle	1% gait cycle	2% gait cycle	3% gait cycle	4% gait cycle	5% gait cycle	6% gait cycle	7% gait cycle	8% gait cycle	9% gait cycle	10% gait cycle	11% gait cycle	12% gait cycle	13% gait cycle	14% gait cycle	15% gait cycle	16% gait cycle	17% gait cycle	18% gait cycle	19% gait cycle	20% gait cycle	21% gait cycle	22% gait cycle	23% gait cycle	24% gait cycle	25% gait cycle	26% gait cycle	27% gait cycle	28% gait cycle	29% gait cycle	30% gait cycle	31% gait cycle	32% gait cycle	33% gait cycle	34% gait cycle	35% gait cycle	36% gait cycle	37% gait cycle	38% gait cycle	39% gait cycle	40% gait cycle	41% gait cycle	42% gait cycle	43% gait cycle	44% gait cycle	45% gait cycle	46% gait cycle	47% gait cycle	48% gait cycle
RFx	-0.020998	0.043748	0.3223	0.21341	-0.17709	-0.50303	-0.8254	-1.123	-1.3325	-1.4907	-1.6168	-1.6942	-1.6914	-1.6407	-1.5452	-1.4297	-1.3137	-1.197	-1.0755	-0.9512	-0.83278	-0.71767	-0.61313	-0.52287	-0.44309	-0.3719	-0.30653	-0.25136	-0.20143	-0.14378	-0.077433	-0.012798	0.056587	0.12569	0.17762	0.21464	0.24769	0.27635	0.3014	0.33255	0.37907	0.43597	0.49915	0.56526	0.62915	0.69246	0.76184	0.84346	0.93344
RFy	0.062394	0.51002	1.6282	2.7624	3.7549	4.9469	6.1508	7.0966	7.7706	8.2978	8.8491	9.3652	9.7043	9.9085	10.019	10.055	10.06	10.046	9.9642	9.7739	9.467	9.0688	8.6422	8.2222	7.8504	7.5419	7.306	7.1534	7.0777	7.082	7.1586	7.3004	7.4824	7.7087	7.9793	8.2582	8.5378	8.8044	9.0533	9.2734	9.4763	9.6634	9.8616	10.079	10.319	10.577	10.837	11.055	11.208
RFz	0.00066835	0.024757	0.18836	0.39122	0.4977	0.4916	0.39544	0.21133	-0.015257	-0.21351	-0.37817	-0.51376	-0.6188	-0.69121	-0.73073	-0.7498	-0.75731	-0.75674	-0.75092	-0.73703	-0.71621	-0.69071	-0.66992	-0.65523	-0.64552	-0.63635	-0.62883	-0.62196	-0.61346	-0.60022	-0.57657	-0.54325	-0.50358	-0.4697	-0.45367	-0.45652	-0.47741	-0.51327	-0.55429	-0.5937	-0.63151	-0.6621	-0.68707	-0.70307	-0.70479	-0.68538	-0.63989	-0.58342	-0.52892
RCOPx	0.53718	0.96432	1.0098	0.99634	0.98587	0.98972	0.99778	1.0063	1.0149	1.0217	1.0279	1.0339	1.0396	1.0441	1.0479	1.0509	1.0536	1.056	1.0584	1.0611	1.0644	1.0671	1.0703	1.0739	1.0774	1.0804	1.0842	1.0883	1.0922	1.0961	1.1004	1.1049	1.1096	1.1141	1.1193	1.1245	1.1298	1.1358	1.1428	1.1498	1.1569	1.1645	1.1721	1.1791	1.1856	1.1918	1.1971	1.2018	1.2063
RCOPz	0.39647	0.32629	0.33316	0.33443	0.3331	0.33121	0.32955	0.32757	0.32555	0.32449	0.32409	0.32395	0.32377	0.32367	0.3236	0.32349	0.32334	0.32317	0.32298	0.32289	0.32276	0.32263	0.32251	0.32232	0.32208	0.32189	0.32182	0.32181	0.32183	0.32197	0.32233	0.32279	0.32329	0.32376	0.3242	0.32437	0.32452	0.32462	0.32479	0.325	0.32526	0.32554	0.32584	0.32612	0.32645	0.32671	0.32694	0.32708	0.32704
RMy'	0.00099744	0.0012569	-0.0092588	-0.010939	-0.011706	-0.017154	-0.014316	-0.007773	-0.0086834	-0.014051	-0.020006	-0.023642	-0.02671	-0.029605	-0.030213	-0.029605	-0.028317	-0.025627	-0.02216	-0.018373	-0.015747	-0.013597	-0.011279	-0.0090659	-0.0065581	-0.0039102	-0.0013798	0.0016749	0.006867	0.011819	0.018015	0.025168	0.032952	0.040301	0.046847	0.052568	0.057301	0.059702	0.060719	0.061918	0.063012	0.063531	0.064294	0.065042	0.065561	0.066357	0.067935	0.069174	0.067453
LFx	1.2823	1.3877	1.4962	1.6024	1.6981	1.767	1.7797	1.6757	1.39	0.96954	0.56335	0.27667	0.091495	-0.032492	-0.080076	-0.047271	-0.0083203	-0.0028718	-0.0019333	-0.0018479	-0.0024341	-0.0016143	-0.0014414	-0.0021673	-0.0021397	-0.0017587	-0.0018981	-0.0010766	-0.00016331	-0.00053695	-0.00054632	0.0012191	0.0011363	0.00024965	0.00077063	0.00018963	-0.00045491	0.0010417	0.001238	4.891e-05	0.0012624	0.0012188	0.00087476	0.0020775	0.0007422	0.00055554	0.0012608	0.00063727	-0.0016764
LFy	10.86	10.697	10.408	9.9449	9.2772	8.3909	7.2363	5.8181	4.2955	2.9168	1.8661	1.1618	0.72653	0.45274	0.25848	0.11254	0.050302	0.04664	0.045639	0.045723	0.042779	0.040903	0.035987	0.036054	0.037741	0.035195	0.038429	0.040989	0.036567	0.041416	0.041636	0.040958	0.042054	0.039961	0.038806	0.04251	0.041816	0.035749	0.037579	0.038298	0.037783	0.03809	0.03928	0.036778	0.039865	0.041631	0.037855	0.043339	0.043515
LFz	0.47101	0.43226	0.37721	0.30654	0.21811	0.11629	0.020559	-0.040363	-0.053291	-0.032103	-0.0051144	0.010353	0.021367	0.022077	0.017435	0.0027578	-0.0063588	-0.0010742	-0.0044096	-0.0020917	-0.0043009	-0.0025846	-0.0031816	-0.0032804	-0.0035073	-0.0036607	-0.0028054	-0.0032792	-0.0033985	-0.0038174	-0.004172	-0.0030994	-0.003839	-0.0038655	-0.003835	-0.004685	-0.0039222	-0.0033051	-0.0040957	-0.0043454	-0.0041018	-0.0040168	-0.0034489	-0.0043295	-0.0040831	-0.0040355	-0.0039312	-0.0043967	-0.0046709
LCOPx	0.54629	0.55087	0.55549	0.55969	0.56383	0.56927	0.57615	0.58374	0.58999	0.59139	0.58899	0.59013	0.59373	0.58287	0.62098	0.63686	0.398	0.69905	0.87887	0.87063	0.68588	0.64675	0.77517	0.87094	0.93256	1.0381	0.76026	0.84748	0.98558	0.97297	0.98999	0.98943	0.90368	1.0508	1.4578	1.2854	1.1424	0.91131	0.72905	1.0463	0.37352	0.72461	1.119	0.99844	0.68142	1.1446	1.5015	1.2985	1.1456
LCOPz	0.17621	0.17694	0.17745	0.17797	0.17843	0.17843	0.17807	0.1777	0.17757	0.17809	0.17896	0.17961	0.17998	0.18012	0.16502	0.12281	0.054073	0.10017	0.080483	0.090903	0.096598	0.1062	0.11686	0.059233	0.073231	0.012361	0.082709	0.085074	0.07204	0.096567	0.084494	0.091272	0.095425	0.10038	0.018499	0.068673	0.081118	0.1291	0.16244	0.078907	0.1787	0.13929	0.089883	0.10017	0.12081	0.090958	0.072608	0.090682	0.10107
LMy'	-0.061329	-0.054076	-0.046872	-0.041923	-0.038463	-0.037119	-0.037188	-0.035243	-0.029022	-0.020488	-0.012272	-0.0050391	-0.0011355	0.00090109	0.00030387	-0.0010236	0.0063437	0.00058292	-0.0004567	-0.00095984	-0.00026646	-0.00057897	0.00051696	-0.00042965	-0.00091909	-0.0012508	-0.00048471	0.00025267	3.4766e-06	-0.00092461	-0.00073093	-0.00079078	-0.00034913	3.2116e-05	-0.0014071	-0.00097586	-0.00086214	-0.0011637	5.4605e-05	-0.00040464	-0.0031503	-0.0019413	-0.00035566	-0.00012038	1.1071e-05	-0.0012493	-0.001642	-0.0021823	-0.00097597
[truncated: 51 more columns]

[truncated: 5 more sheets: Subject012, Subject401, Subject402, Subject403, Subject406]
