# Supplementary material for: A real-time system for biomechanical analysis of human movement and muscle function
Source: Med Biol Eng Comput. 2013 Jul 25;51(10):1069–77. doi: 10.1007/s11517-013-1076-z (PMC3751375; doi:10.1007/s11517-013-1076-z)
Supplement: Supplementary file 4 — 3D coordinates of the whole-body center of mass (m) (XLS 124 kb) [file 11517_2013_1076_MOESM4_ESM.xls]

## Sheet: Units
3D center of mass position (m)

## Sheet: MEAN
	0% gait cycle	1% gait cycle	2% gait cycle	3% gait cycle	4% gait cycle	5% gait cycle	6% gait cycle	7% gait cycle	8% gait cycle	9% gait cycle	10% gait cycle	11% gait cycle	12% gait cycle	13% gait cycle	14% gait cycle	15% gait cycle	16% gait cycle	17% gait cycle	18% gait cycle	19% gait cycle	20% gait cycle	21% gait cycle	22% gait cycle	23% gait cycle	24% gait cycle	25% gait cycle	26% gait cycle	27% gait cycle	28% gait cycle	29% gait cycle	30% gait cycle	31% gait cycle	32% gait cycle	33% gait cycle	34% gait cycle	35% gait cycle	36% gait cycle	37% gait cycle	38% gait cycle	39% gait cycle	40% gait cycle	41% gait cycle	42% gait cycle	43% gait cycle	44% gait cycle	45% gait cycle	46% gait cycle	47% gait cycle	48% gait cycle
COMx	0.598647	0.598588	0.598667	0.598904	0.599309	0.59989	0.600657	0.601613	0.602742	0.604022	0.605426	0.60693	0.608485	0.610041	0.611568	0.613018	0.614353	0.615542	0.616555	0.617368	0.617986	0.618407	0.618639	0.618721	0.61865	0.61846	0.618155	0.617743	0.617239	0.616653	0.615994	0.615274	0.614502	0.613698	0.612861	0.612006	0.611145	0.610284	0.609427	0.608578	0.607747	0.606943	0.60616	0.605411	0.604701	0.604039	0.603443	0.602938	0.602542
COMy	0.967792	0.966275	0.964863	0.963577	0.962483	0.961597	0.960972	0.960617	0.960563	0.960802	0.961348	0.962172	0.963222	0.96443	0.965763	0.967167	0.968608	0.970081	0.971553	0.973057	0.974552	0.976063	0.977564	0.979062	0.980562	0.982002	0.983395	0.984682	0.985856	0.986869	0.987718	0.988368	0.988812	0.98903	0.989011	0.988783	0.988311	0.987655	0.986795	0.985759	0.98458	0.983262	0.981808	0.980257	0.978633	0.976953	0.975228	0.973472	0.971702
COMz	0.225952	0.227361	0.228862	0.230465	0.232173	0.233988	0.235905	0.237917	0.240003	0.242146	0.244315	0.2465	0.248671	0.250812	0.252901	0.254927	0.256865	0.25871	0.260458	0.262093	0.263615	0.265023	0.266322	0.267517	0.26861	0.269619	0.270547	0.271396	0.272181	0.272892	0.273533	0.274098	0.274591	0.274993	0.275312	0.275532	0.275657	0.275672	0.27558	0.275384	0.275074	0.274646	0.274103	0.273449	0.272683	0.271809	0.270838	0.269779	0.268634
[truncated: 51 more columns]

## Sheet: SD
	0% gait cycle	1% gait cycle	2% gait cycle	3% gait cycle	4% gait cycle	5% gait cycle	6% gait cycle	7% gait cycle	8% gait cycle	9% gait cycle	10% gait cycle	11% gait cycle	12% gait cycle	13% gait cycle	14% gait cycle	15% gait cycle	16% gait cycle	17% gait cycle	18% gait cycle	19% gait cycle	20% gait cycle	21% gait cycle	22% gait cycle	23% gait cycle	24% gait cycle	25% gait cycle	26% gait cycle	27% gait cycle	28% gait cycle	29% gait cycle	30% gait cycle	31% gait cycle	32% gait cycle	33% gait cycle	34% gait cycle	35% gait cycle	36% gait cycle	37% gait cycle	38% gait cycle	39% gait cycle	40% gait cycle	41% gait cycle	42% gait cycle	43% gait cycle	44% gait cycle	45% gait cycle	46% gait cycle	47% gait cycle	48% gait cycle
COMx	0.0587082	0.0587788	0.058853	0.0589336	0.0590127	0.0590883	0.0591641	0.0592218	0.0592657	0.0592847	0.0592742	0.0592244	0.0591295	0.0589928	0.0588165	0.0585955	0.0583426	0.0580651	0.0577735	0.0574812	0.0572024	0.056938	0.0567045	0.0564925	0.0563021	0.0561306	0.0559764	0.05585	0.055742	0.0556596	0.0556004	0.0555682	0.0555615	0.0555821	0.0556252	0.0556838	0.0557649	0.0558524	0.0559586	0.0560781	0.0561992	0.0563315	0.056469	0.0566039	0.0567402	0.0568825	0.0570204	0.0571561	0.0572841
COMy	0.0437428	0.0438196	0.0438995	0.0439767	0.044063	0.0441447	0.0442424	0.0443431	0.0444478	0.0445333	0.0446337	0.0447258	0.0447908	0.0447999	0.0447786	0.0447337	0.0446602	0.0445888	0.0445134	0.0444834	0.0444744	0.0445135	0.0445599	0.0446477	0.0447637	0.0448613	0.0449766	0.0450655	0.0451287	0.0451627	0.0451678	0.0451584	0.0451223	0.0450673	0.0449778	0.0448927	0.0447778	0.0446874	0.0445773	0.0444799	0.0443877	0.0442948	0.0441952	0.044114	0.044037	0.0439811	0.0439296	0.0438891	0.0438428
COMz	0.0175036	0.0174026	0.0173014	0.0171998	0.0170944	0.0169919	0.0168842	0.0167724	0.0166601	0.0165536	0.0164629	0.0163748	0.0162975	0.0162379	0.0161832	0.0161454	0.016114	0.0160951	0.0160774	0.016063	0.016047	0.0160193	0.01599	0.0159566	0.015916	0.0158813	0.0158424	0.0158136	0.0157866	0.0157672	0.0157537	0.0157529	0.0157566	0.0157548	0.015766	0.0157826	0.0157981	0.0158226	0.0158551	0.0158835	0.0159201	0.0159524	0.015986	0.0160248	0.01606	0.0160966	0.0161423	0.0161947	0.0162528
[truncated: 51 more columns]

## Sheet: Subject003
	0% gait cycle	1% gait cycle	2% gait cycle	3% gait cycle	4% gait cycle	5% gait cycle	6% gait cycle	7% gait cycle	8% gait cycle	9% gait cycle	10% gait cycle	11% gait cycle	12% gait cycle	13% gait cycle	14% gait cycle	15% gait cycle	16% gait cycle	17% gait cycle	18% gait cycle	19% gait cycle	20% gait cycle	21% gait cycle	22% gait cycle	23% gait cycle	24% gait cycle	25% gait cycle	26% gait cycle	27% gait cycle	28% gait cycle	29% gait cycle	30% gait cycle	31% gait cycle	32% gait cycle	33% gait cycle	34% gait cycle	35% gait cycle	36% gait cycle	37% gait cycle	38% gait cycle	39% gait cycle	40% gait cycle	41% gait cycle	42% gait cycle	43% gait cycle	44% gait cycle	45% gait cycle	46% gait cycle	47% gait cycle	48% gait cycle
COMx	0.50105	0.50083	0.50074	0.50076	0.50089	0.50117	0.50156	0.50212	0.50286	0.50377	0.50483	0.50606	0.50741	0.50885	0.51034	0.51183	0.51327	0.51462	0.51584	0.51688	0.51774	0.51842	0.51892	0.51926	0.51948	0.51956	0.51955	0.51941	0.51917	0.51883	0.51841	0.51791	0.51736	0.51676	0.51611	0.51544	0.51476	0.51407	0.51335	0.51262	0.51189	0.51116	0.51043	0.50973	0.50906	0.50842	0.50785	0.50738	0.50704
COMy	0.99845	0.9975	0.9966	0.99576	0.99499	0.99431	0.99375	0.99335	0.99312	0.99313	0.99336	0.99385	0.99455	0.99541	0.99639	0.99743	0.99853	0.99961	1.0007	1.0019	1.003	1.0041	1.0052	1.0063	1.0074	1.0085	1.0096	1.0105	1.0114	1.0122	1.0129	1.0134	1.0137	1.0139	1.0138	1.0136	1.0131	1.0125	1.0117	1.0107	1.0097	1.0085	1.0072	1.0058	1.0044	1.003	1.0016	1.0002	0.99877
COMz	0.23943	0.24049	0.24162	0.24287	0.24421	0.24567	0.2472	0.24881	0.2505	0.25223	0.254	0.25577	0.25753	0.25927	0.26097	0.26265	0.26428	0.26584	0.26732	0.26872	0.27	0.27119	0.27228	0.2733	0.27422	0.27508	0.27588	0.27661	0.27732	0.27796	0.27855	0.27907	0.27955	0.27994	0.28026	0.28051	0.28069	0.28077	0.28075	0.28067	0.28051	0.28023	0.27987	0.27942	0.27888	0.27826	0.27757	0.27682	0.27602
[truncated: 51 more columns]

## Sheet: Subject005
	0% gait cycle	1% gait cycle	2% gait cycle	3% gait cycle	4% gait cycle	5% gait cycle	6% gait cycle	7% gait cycle	8% gait cycle	9% gait cycle	10% gait cycle	11% gait cycle	12% gait cycle	13% gait cycle	14% gait cycle	15% gait cycle	16% gait cycle	17% gait cycle	18% gait cycle	19% gait cycle	20% gait cycle	21% gait cycle	22% gait cycle	23% gait cycle	24% gait cycle	25% gait cycle	26% gait cycle	27% gait cycle	28% gait cycle	29% gait cycle	30% gait cycle	31% gait cycle	32% gait cycle	33% gait cycle	34% gait cycle	35% gait cycle	36% gait cycle	37% gait cycle	38% gait cycle	39% gait cycle	40% gait cycle	41% gait cycle	42% gait cycle	43% gait cycle	44% gait cycle	45% gait cycle	46% gait cycle	47% gait cycle	48% gait cycle
COMx	0.52413	0.52426	0.52459	0.5251	0.52584	0.52681	0.52802	0.5295	0.53122	0.53315	0.53529	0.53758	0.53994	0.5423	0.54461	0.54682	0.54886	0.55073	0.55236	0.55374	0.5548	0.55559	0.5561	0.55639	0.55644	0.55631	0.55601	0.55556	0.55496	0.55425	0.55343	0.55249	0.55146	0.55036	0.5492	0.54798	0.54674	0.54547	0.5442	0.54291	0.54163	0.54035	0.53909	0.53783	0.53664	0.53549	0.53443	0.53348	0.53265
COMy	0.96277	0.96089	0.95905	0.95732	0.95578	0.95446	0.95341	0.9527	0.95234	0.95236	0.95279	0.95358	0.9547	0.95605	0.95759	0.95924	0.96096	0.96277	0.96461	0.9665	0.96842	0.97036	0.97231	0.9743	0.97625	0.97821	0.98011	0.98192	0.98362	0.98513	0.98644	0.98751	0.98831	0.98882	0.98903	0.98894	0.98856	0.9879	0.98699	0.98583	0.98447	0.98292	0.98122	0.97934	0.97734	0.97525	0.97306	0.97078	0.96843
COMz	0.23604	0.23792	0.23988	0.2419	0.24402	0.24622	0.24849	0.25086	0.25333	0.25586	0.25846	0.2611	0.26377	0.26644	0.26903	0.27154	0.27393	0.27615	0.27822	0.28012	0.28185	0.28341	0.28484	0.28613	0.28728	0.28833	0.28928	0.29014	0.29092	0.29161	0.2922	0.29272	0.29316	0.29348	0.29371	0.2938	0.2938	0.29364	0.29335	0.29291	0.29234	0.29161	0.29073	0.28973	0.2886	0.28735	0.28603	0.28461	0.28309
[truncated: 51 more columns]

## Sheet: Subject007
	0% gait cycle	1% gait cycle	2% gait cycle	3% gait cycle	4% gait cycle	5% gait cycle	6% gait cycle	7% gait cycle	8% gait cycle	9% gait cycle	10% gait cycle	11% gait cycle	12% gait cycle	13% gait cycle	14% gait cycle	15% gait cycle	16% gait cycle	17% gait cycle	18% gait cycle	19% gait cycle	20% gait cycle	21% gait cycle	22% gait cycle	23% gait cycle	24% gait cycle	25% gait cycle	26% gait cycle	27% gait cycle	28% gait cycle	29% gait cycle	30% gait cycle	31% gait cycle	32% gait cycle	33% gait cycle	34% gait cycle	35% gait cycle	36% gait cycle	37% gait cycle	38% gait cycle	39% gait cycle	40% gait cycle	41% gait cycle	42% gait cycle	43% gait cycle	44% gait cycle	45% gait cycle	46% gait cycle	47% gait cycle	48% gait cycle
COMx	0.67085	0.67064	0.67059	0.67069	0.67096	0.67136	0.67197	0.67275	0.67369	0.67477	0.67598	0.67728	0.67861	0.67994	0.68125	0.68252	0.68369	0.68476	0.68568	0.68642	0.68698	0.68734	0.68754	0.6876	0.68754	0.68735	0.68705	0.68666	0.68617	0.68561	0.68497	0.68428	0.68354	0.6828	0.68202	0.68124	0.68046	0.67968	0.6789	0.67814	0.67736	0.67661	0.67588	0.67515	0.67445	0.67381	0.67323	0.67272	0.67232
COMy	0.92869	0.92709	0.92561	0.92426	0.92309	0.92213	0.92143	0.92098	0.92083	0.92098	0.92142	0.92217	0.92316	0.92434	0.92565	0.92707	0.92855	0.93007	0.93158	0.93309	0.9346	0.93609	0.93757	0.93904	0.9405	0.94189	0.94318	0.94434	0.94537	0.94623	0.94688	0.94734	0.94762	0.94768	0.94755	0.94724	0.94676	0.94609	0.94527	0.94433	0.94323	0.94204	0.94074	0.93932	0.93784	0.93627	0.93465	0.93303	0.93141
COMz	0.21445	0.21568	0.21698	0.21837	0.21985	0.22144	0.22315	0.225	0.22695	0.22897	0.23101	0.23312	0.23521	0.23731	0.23937	0.2414	0.2434	0.24534	0.24721	0.24897	0.25062	0.25218	0.25362	0.25495	0.25622	0.2574	0.25851	0.25956	0.26057	0.26153	0.26242	0.26322	0.26393	0.26457	0.26508	0.26546	0.26573	0.26587	0.26586	0.26575	0.26555	0.26521	0.26477	0.26421	0.26358	0.26282	0.26197	0.26103	0.25999
[truncated: 51 more columns]

## Sheet: Subject008
	0% gait cycle	1% gait cycle	2% gait cycle	3% gait cycle	4% gait cycle	5% gait cycle	6% gait cycle	7% gait cycle	8% gait cycle	9% gait cycle	10% gait cycle	11% gait cycle	12% gait cycle	13% gait cycle	14% gait cycle	15% gait cycle	16% gait cycle	17% gait cycle	18% gait cycle	19% gait cycle	20% gait cycle	21% gait cycle	22% gait cycle	23% gait cycle	24% gait cycle	25% gait cycle	26% gait cycle	27% gait cycle	28% gait cycle	29% gait cycle	30% gait cycle	31% gait cycle	32% gait cycle	33% gait cycle	34% gait cycle	35% gait cycle	36% gait cycle	37% gait cycle	38% gait cycle	39% gait cycle	40% gait cycle	41% gait cycle	42% gait cycle	43% gait cycle	44% gait cycle	45% gait cycle	46% gait cycle	47% gait cycle	48% gait cycle
COMx	0.598	0.59793	0.59804	0.59833	0.59881	0.59949	0.60039	0.60149	0.60276	0.6042	0.60577	0.60744	0.60913	0.6108	0.61239	0.61383	0.61506	0.61605	0.61678	0.61728	0.61757	0.61765	0.6176	0.61743	0.61716	0.61683	0.61643	0.61596	0.61545	0.61489	0.61427	0.61361	0.61292	0.6122	0.61147	0.61074	0.61001	0.60928	0.60858	0.60791	0.60729	0.60671	0.60614	0.60561	0.60512	0.60466	0.6042	0.60381	0.60352
COMy	1.0327	1.0314	1.0302	1.0293	1.0286	1.0282	1.0282	1.0284	1.029	1.0299	1.0311	1.0325	1.0341	1.0356	1.0372	1.0387	1.0401	1.0416	1.043	1.0445	1.0461	1.0478	1.0495	1.0513	1.053	1.0547	1.0563	1.0577	1.0589	1.0599	1.0606	1.061	1.0612	1.0611	1.0607	1.06	1.0591	1.058	1.0567	1.0552	1.0536	1.0519	1.05	1.0481	1.0461	1.0441	1.0421	1.0401	1.0381
COMz	0.21804	0.21947	0.221	0.22265	0.22443	0.22632	0.22832	0.23039	0.23248	0.23457	0.23661	0.23859	0.24053	0.24238	0.24417	0.24586	0.24745	0.24895	0.25037	0.25169	0.25295	0.25413	0.25525	0.25628	0.25724	0.25814	0.25897	0.25972	0.26043	0.26108	0.26165	0.26216	0.2626	0.26296	0.26323	0.2634	0.26351	0.26348	0.26334	0.2631	0.26274	0.26224	0.26163	0.2609	0.26001	0.25902	0.2579	0.2567	0.25545
[truncated: 51 more columns]

## Sheet: Subject009
	0% gait cycle	1% gait cycle	2% gait cycle	3% gait cycle	4% gait cycle	5% gait cycle	6% gait cycle	7% gait cycle	8% gait cycle	9% gait cycle	10% gait cycle	11% gait cycle	12% gait cycle	13% gait cycle	14% gait cycle	15% gait cycle	16% gait cycle	17% gait cycle	18% gait cycle	19% gait cycle	20% gait cycle	21% gait cycle	22% gait cycle	23% gait cycle	24% gait cycle	25% gait cycle	26% gait cycle	27% gait cycle	28% gait cycle	29% gait cycle	30% gait cycle	31% gait cycle	32% gait cycle	33% gait cycle	34% gait cycle	35% gait cycle	36% gait cycle	37% gait cycle	38% gait cycle	39% gait cycle	40% gait cycle	41% gait cycle	42% gait cycle	43% gait cycle	44% gait cycle	45% gait cycle	46% gait cycle	47% gait cycle	48% gait cycle
COMx	0.65964	0.65949	0.65952	0.65972	0.66012	0.66071	0.66149	0.66241	0.66348	0.66468	0.66598	0.66741	0.66888	0.67035	0.67179	0.67313	0.67435	0.6754	0.67628	0.67696	0.67746	0.67776	0.6779	0.67788	0.67772	0.67746	0.67707	0.67661	0.67603	0.67542	0.67474	0.67401	0.67326	0.67248	0.67168	0.67085	0.67005	0.66924	0.66846	0.66772	0.66701	0.66634	0.66571	0.66512	0.66461	0.66414	0.66375	0.66346	0.66329
COMy	0.94109	0.93967	0.93832	0.93708	0.93597	0.93505	0.93438	0.93397	0.93384	0.93398	0.93437	0.93498	0.93578	0.93671	0.93777	0.9389	0.9401	0.94134	0.9426	0.94391	0.94523	0.94654	0.94787	0.94919	0.95049	0.95179	0.95303	0.95423	0.95533	0.95633	0.9572	0.9579	0.95843	0.95876	0.95889	0.95883	0.95857	0.95811	0.95749	0.95668	0.95575	0.95469	0.95351	0.95223	0.95087	0.94942	0.94791	0.94633	0.94471
COMz	0.21638	0.21802	0.21973	0.22154	0.22344	0.22545	0.22759	0.22983	0.23213	0.23451	0.23691	0.23928	0.24161	0.2439	0.2461	0.24821	0.25025	0.25214	0.25396	0.25565	0.25723	0.25868	0.26002	0.26123	0.26235	0.26335	0.26424	0.26506	0.26577	0.26642	0.26699	0.2675	0.26793	0.26826	0.26852	0.26867	0.26872	0.26866	0.26849	0.2682	0.2678	0.2673	0.26667	0.26594	0.26511	0.26417	0.26311	0.26195	0.26067
[truncated: 51 more columns]

## Sheet: Subject010
	0% gait cycle	1% gait cycle	2% gait cycle	3% gait cycle	4% gait cycle	5% gait cycle	6% gait cycle	7% gait cycle	8% gait cycle	9% gait cycle	10% gait cycle	11% gait cycle	12% gait cycle	13% gait cycle	14% gait cycle	15% gait cycle	16% gait cycle	17% gait cycle	18% gait cycle	19% gait cycle	20% gait cycle	21% gait cycle	22% gait cycle	23% gait cycle	24% gait cycle	25% gait cycle	26% gait cycle	27% gait cycle	28% gait cycle	29% gait cycle	30% gait cycle	31% gait cycle	32% gait cycle	33% gait cycle	34% gait cycle	35% gait cycle	36% gait cycle	37% gait cycle	38% gait cycle	39% gait cycle	40% gait cycle	41% gait cycle	42% gait cycle	43% gait cycle	44% gait cycle	45% gait cycle	46% gait cycle	47% gait cycle	48% gait cycle
COMx	0.58057	0.58016	0.57983	0.57964	0.57958	0.57968	0.57995	0.5804	0.58098	0.58169	0.58251	0.58341	0.5844	0.58545	0.58654	0.58767	0.58879	0.58987	0.59089	0.59182	0.59264	0.59333	0.59385	0.59425	0.59452	0.59468	0.59475	0.5947	0.59458	0.59437	0.59408	0.59376	0.59335	0.59289	0.59239	0.59186	0.5913	0.59074	0.59015	0.58956	0.58896	0.58838	0.58781	0.58724	0.58671	0.58622	0.58578	0.58541	0.58512
COMy	0.90944	0.90802	0.90664	0.90532	0.9041	0.90299	0.90205	0.90129	0.90075	0.90047	0.90047	0.9008	0.90142	0.90234	0.90347	0.90472	0.90604	0.90735	0.90861	0.90975	0.91076	0.91166	0.91244	0.91311	0.91376	0.91436	0.915	0.91567	0.91639	0.91716	0.91797	0.91879	0.91955	0.92028	0.92089	0.92138	0.92169	0.92186	0.92185	0.92163	0.92124	0.92069	0.91996	0.91908	0.91807	0.91695	0.91573	0.9144	0.91302
COMz	0.22699	0.22837	0.22985	0.23143	0.23309	0.23486	0.23673	0.2387	0.24079	0.24297	0.24523	0.24754	0.24988	0.2522	0.25454	0.25684	0.25907	0.26125	0.26336	0.26536	0.26727	0.26902	0.27063	0.27211	0.27344	0.27465	0.27576	0.27677	0.27771	0.27856	0.27939	0.28012	0.28078	0.28137	0.28189	0.28232	0.28264	0.28289	0.28303	0.28309	0.28304	0.28286	0.28258	0.28218	0.28167	0.28103	0.28027	0.27937	0.27834
[truncated: 51 more columns]

## Sheet: Subject011
	0% gait cycle	1% gait cycle	2% gait cycle	3% gait cycle	4% gait cycle	5% gait cycle	6% gait cycle	7% gait cycle	8% gait cycle	9% gait cycle	10% gait cycle	11% gait cycle	12% gait cycle	13% gait cycle	14% gait cycle	15% gait cycle	16% gait cycle	17% gait cycle	18% gait cycle	19% gait cycle	20% gait cycle	21% gait cycle	22% gait cycle	23% gait cycle	24% gait cycle	25% gait cycle	26% gait cycle	27% gait cycle	28% gait cycle	29% gait cycle	30% gait cycle	31% gait cycle	32% gait cycle	33% gait cycle	34% gait cycle	35% gait cycle	36% gait cycle	37% gait cycle	38% gait cycle	39% gait cycle	40% gait cycle	41% gait cycle	42% gait cycle	43% gait cycle	44% gait cycle	45% gait cycle	46% gait cycle	47% gait cycle	48% gait cycle
COMx	0.68802	0.68825	0.6886	0.68911	0.68975	0.69055	0.69148	0.69255	0.69375	0.69504	0.69636	0.69767	0.69893	0.7001	0.70114	0.70199	0.70264	0.70308	0.70331	0.70334	0.70321	0.70294	0.70255	0.70207	0.7015	0.70084	0.70013	0.69938	0.69863	0.69786	0.69711	0.69639	0.6957	0.69505	0.69445	0.69388	0.69336	0.69287	0.69242	0.692	0.6916	0.69125	0.69093	0.69064	0.69038	0.69016	0.68999	0.68989	0.68989
COMy	0.91546	0.91387	0.91248	0.9113	0.91039	0.90978	0.9095	0.90958	0.91002	0.91081	0.91192	0.91329	0.91488	0.91661	0.91846	0.92037	0.9223	0.92427	0.92623	0.9282	0.93014	0.93208	0.93396	0.9358	0.93755	0.93917	0.94062	0.94185	0.94283	0.94351	0.94391	0.94398	0.94377	0.94325	0.94247	0.94143	0.94019	0.93874	0.93714	0.93539	0.93351	0.93156	0.92951	0.9274	0.92526	0.92311	0.92097	0.91889	0.91693
COMz	0.22832	0.22952	0.2308	0.23215	0.23356	0.23503	0.23657	0.23816	0.23981	0.24147	0.24312	0.24477	0.24639	0.24795	0.24945	0.25086	0.25217	0.25336	0.25446	0.25546	0.25636	0.25719	0.25795	0.25864	0.25927	0.25986	0.2604	0.26089	0.26133	0.26172	0.26206	0.26237	0.26264	0.26286	0.26304	0.26316	0.26322	0.26322	0.26314	0.26299	0.26274	0.2624	0.26197	0.26144	0.26082	0.2601	0.25929	0.2584	0.25746
[truncated: 51 more columns]

[truncated: 5 more sheets: Subject012, Subject401, Subject402, Subject403, Subject406]
