# Supplementary material for: A real-time system for biomechanical analysis of human movement and muscle function
Source: Med Biol Eng Comput. 2013 Jul 25;51(10):1069–77. doi: 10.1007/s11517-013-1076-z (PMC3751375; doi:10.1007/s11517-013-1076-z)
Supplement: Supplementary file 5 — Kinematic analysis results (meters and degrees) (XLS 1212 kb) [file 11517_2013_1076_MOESM5_ESM.xls]

## Sheet: Units
joint angles (rad) and joint translations (m)

## Sheet: MEAN
	0% gait cycle	1% gait cycle	2% gait cycle	3% gait cycle	4% gait cycle	5% gait cycle	6% gait cycle	7% gait cycle	8% gait cycle	9% gait cycle	10% gait cycle	11% gait cycle	12% gait cycle	13% gait cycle	14% gait cycle	15% gait cycle	16% gait cycle	17% gait cycle	18% gait cycle	19% gait cycle	20% gait cycle	21% gait cycle	22% gait cycle	23% gait cycle	24% gait cycle	25% gait cycle	26% gait cycle	27% gait cycle	28% gait cycle	29% gait cycle	30% gait cycle	31% gait cycle	32% gait cycle	33% gait cycle	34% gait cycle	35% gait cycle	36% gait cycle	37% gait cycle	38% gait cycle	39% gait cycle	40% gait cycle	41% gait cycle	42% gait cycle	43% gait cycle	44% gait cycle	45% gait cycle	46% gait cycle	47% gait cycle	48% gait cycle
PelvisX	0.224799	0.227147	0.229697	0.232388	0.235143	0.237912	0.240668	0.24347	0.246323	0.249232	0.252151	0.25505	0.257872	0.260506	0.26297	0.265179	0.267187	0.268971	0.270516	0.271908	0.273073	0.274116	0.274995	0.275779	0.276451	0.277037	0.277566	0.278026	0.278417	0.278722	0.27894	0.279087	0.279167	0.279181	0.279128	0.279007	0.278817	0.278562	0.278207	0.277742	0.277153	0.276441	0.275585	0.274573	0.273413	0.272113	0.270668	0.269075	0.267288
PelvisY	0.596306	0.597655	0.599297	0.601181	0.603333	0.605657	0.608041	0.610428	0.612755	0.614995	0.617064	0.618932	0.620537	0.621762	0.622682	0.623218	0.623456	0.623395	0.623072	0.622631	0.622003	0.621296	0.62052	0.619655	0.618703	0.617658	0.616542	0.615343	0.614068	0.612733	0.611354	0.609952	0.608513	0.607067	0.605631	0.604219	0.602841	0.60152	0.600298	0.599192	0.59824	0.597459	0.596874	0.596479	0.596298	0.596333	0.596594	0.597065	0.597746
PelvisZ	0.893714	0.892478	0.891502	0.890838	0.89049	0.890439	0.890712	0.891352	0.892323	0.893538	0.894886	0.896296	0.897706	0.899083	0.900438	0.901779	0.903127	0.904458	0.905803	0.907206	0.908627	0.910078	0.911533	0.912951	0.914299	0.915534	0.916659	0.917631	0.918417	0.91902	0.919421	0.919603	0.919562	0.91931	0.918851	0.918172	0.917308	0.916252	0.915016	0.913633	0.912104	0.910458	0.90871	0.906884	0.905016	0.903112	0.901209	0.899331	0.897522
PelvisYaw	1.5249	1.52674	1.5293	1.53263	1.53692	1.54153	1.54598	1.54953	1.552	1.55345	1.55422	1.55485	1.55587	1.5574	1.55976	1.56261	1.56594	1.56919	1.57181	1.57385	1.5746	1.57434	1.57322	1.57131	1.56898	1.56628	1.56353	1.56094	1.55855	1.5565	1.55459	1.55289	1.55139	1.55002	1.54879	1.54778	1.5469	1.54624	1.54584	1.54562	1.54551	1.54545	1.54536	1.54509	1.54452	1.54356	1.5422	1.54069	1.53916
PelvisForwardPitch	-0.101667	-0.102001	-0.102476	-0.102985	-0.103742	-0.10467	-0.105675	-0.107083	-0.109029	-0.111636	-0.114784	-0.11837	-0.122103	-0.125395	-0.128538	-0.131039	-0.133176	-0.134722	-0.135692	-0.136839	-0.137749	-0.13888	-0.140304	-0.141735	-0.143149	-0.144368	-0.145402	-0.146071	-0.146281	-0.146031	-0.145359	-0.144352	-0.142882	-0.141069	-0.138835	-0.136152	-0.133049	-0.12959	-0.125891	-0.122163	-0.11856	-0.115204	-0.112163	-0.109517	-0.107361	-0.105777	-0.10482	-0.10438	-0.104252
PelvisRightRoll	0.00638184	0.00171083	-0.00392649	-0.0103276	-0.0167939	-0.0228081	-0.0282962	-0.0338777	-0.0397341	-0.0457719	-0.0516644	-0.0572813	-0.0622839	-0.0660574	-0.0689261	-0.0704772	-0.0712541	-0.0712419	-0.0702721	-0.0685319	-0.0654012	-0.0614802	-0.0566314	-0.0512032	-0.045282	-0.039069	-0.0329043	-0.0268481	-0.0210837	-0.0155742	-0.0105012	-0.00602407	-0.00229376	0.000648275	0.00279728	0.00417353	0.00482993	0.00479708	0.00422539	0.00337112	0.00237347	0.00135467	0.000492108	4.51667e-06	-5.155e-05	0.00031658	0.00118223	0.00274118	0.00532011
TrunkFlexion	0.16387	0.162455	0.160567	0.158111	0.155306	0.152285	0.149253	0.146901	0.145492	0.145296	0.146252	0.148271	0.151033	0.153831	0.156968	0.159855	0.162731	0.165198	0.167193	0.169439	0.171453	0.173771	0.176488	0.179253	0.182077	0.184775	0.187358	0.189588	0.191368	0.192644	0.193513	0.19404	0.194116	0.193838	0.193037	0.191654	0.189659	0.187158	0.184189	0.181039	0.177872	0.174779	0.171836	0.169145	0.166828	0.164999	0.16373	0.162846	0.162023
TrunkRightBend	0.0156166	0.0239527	0.0337107	0.0446689	0.0557418	0.0661451	0.0757176	0.0852978	0.0951222	0.104939	0.114246	0.122796	0.130101	0.135437	0.139184	0.140977	0.14155	0.141015	0.139101	0.135946	0.130824	0.124465	0.116779	0.108268	0.0990407	0.0894529	0.0798948	0.0704838	0.0614805	0.0528792	0.0449485	0.0379053	0.0319791	0.0272421	0.0236557	0.0211753	0.0196958	0.0191873	0.0194319	0.0201031	0.0209763	0.0218378	0.0224337	0.0224241	0.0217127	0.020292	0.017994	0.014534	0.00949158
TrunkLeftTwist	0.0121546	0.0106197	0.00810953	0.00473562	0.000569833	-0.00359642	-0.00701075	-0.00885033	-0.008885	-0.00715567	-0.004146	-0.000301	0.00377383	0.00802325	0.0122097	0.0166191	0.0211689	0.0261395	0.0320752	0.0387063	0.0465561	0.0552872	0.064464	0.0739708	0.0833022	0.092577	0.10141	0.10958	0.117112	0.12385	0.130082	0.135835	0.14103	0.145749	0.14997	0.153503	0.156466	0.158748	0.160288	0.161149	0.161356	0.161082	0.160375	0.159416	0.158336	0.157417	0.156735	0.156311	0.156128
HeadFlexion	0.401263	0.40133	0.401936	0.403021	0.404621	0.4065	0.408288	0.409765	0.411008	0.411986	0.412659	0.412903	0.412748	0.412317	0.411517	0.410488	0.409278	0.408167	0.407412	0.407097	0.407413	0.408144	0.40915	0.410385	0.411652	0.412885	0.41395	0.414825	0.415474	0.415917	0.416079	0.416047	0.415727	0.415242	0.414727	0.414174	0.413711	0.413298	0.41301	0.412755	0.412464	0.412174	0.411928	0.411639	0.411228	0.410637	0.409818	0.408876	0.408045
HeadRightBend	-0.0135365	-0.0199516	-0.0273984	-0.0357645	-0.0443428	-0.0525293	-0.0601378	-0.0674146	-0.0744319	-0.0808589	-0.0864069	-0.090965	-0.0941845	-0.0958658	-0.0961515	-0.0951263	-0.0931513	-0.0905085	-0.0870661	-0.0829486	-0.0779857	-0.0726091	-0.0670134	-0.0614916	-0.0561426	-0.0511201	-0.0464594	-0.0422234	-0.0383412	-0.0347921	-0.0316772	-0.0290258	-0.0269161	-0.0253878	-0.0243463	-0.0237833	-0.0235936	-0.0237729	-0.0242369	-0.0249306	-0.0257315	-0.0264181	-0.0268994	-0.026918	-0.0265082	-0.0255763	-0.0239657	-0.0215138	-0.0179885
HeadLeftTwist	-0.0446686	-0.0443192	-0.0438159	-0.0434339	-0.0431338	-0.0429739	-0.0431585	-0.0439861	-0.0452348	-0.047128	-0.0494584	-0.0519498	-0.054748	-0.0579812	-0.0614361	-0.0654338	-0.0700136	-0.0748425	-0.0799177	-0.0851005	-0.090396	-0.0955673	-0.100446	-0.105066	-0.109301	-0.113239	-0.116858	-0.120049	-0.123018	-0.125771	-0.128293	-0.130634	-0.132808	-0.134762	-0.136516	-0.137891	-0.13895	-0.139578	-0.139968	-0.139895	-0.139512	-0.138808	-0.13777	-0.136642	-0.135215	-0.133718	-0.132311	-0.131095	-0.130087
RShoulderUp	-0.0358414	-0.0354068	-0.0349571	-0.0344573	-0.0339047	-0.033285	-0.0325845	-0.0318262	-0.0309563	-0.0299607	-0.0288467	-0.0276817	-0.0265892	-0.025686	-0.0250418	-0.0247048	-0.0246396	-0.0247825	-0.0251217	-0.0256149	-0.0262137	-0.0268654	-0.0275017	-0.028087	-0.0286341	-0.0291305	-0.0296113	-0.0301019	-0.0306195	-0.0311387	-0.0316697	-0.0322018	-0.0326762	-0.0331228	-0.0335072	-0.0338273	-0.0340856	-0.0342825	-0.0344026	-0.0344845	-0.0345157	-0.0345763	-0.0346683	-0.0348316	-0.0350953	-0.0354057	-0.0357798	-0.0362048	-0.0366923
LShoulderUp	-0.0406671	-0.0414359	-0.0423329	-0.0433578	-0.0443406	-0.0451777	-0.0458286	-0.0463667	-0.0467716	-0.0469715	-0.0469157	-0.046621	-0.0461701	-0.0457086	-0.0453045	-0.0450052	-0.0448664	-0.0448409	-0.0448816	-0.0448968	-0.044797	-0.0445578	-0.0441264	-0.0435812	-0.0430012	-0.0424167	-0.0418326	-0.0413097	-0.0408862	-0.0405631	-0.0403351	-0.0402048	-0.0401647	-0.0402055	-0.0403051	-0.040436	-0.0405872	-0.04074	-0.0408844	-0.0410277	-0.0411629	-0.0412925	-0.0414216	-0.0415369	-0.0416284	-0.0416842	-0.0416729	-0.0415634	-0.0413296
RShoulderForward	0.00978846	0.0100514	0.0103419	0.0105059	0.0105885	0.0105426	0.0103401	0.0101606	0.00995294	0.00979936	0.00969026	0.00962258	0.00959237	0.00955611	0.00950445	0.00945262	0.00918574	0.00890862	0.00854295	0.00813347	0.00778068	0.00742784	0.00716548	0.00692801	0.00676547	0.00666988	0.00663969	0.00666868	0.00674234	0.00680861	0.00681844	0.0067845	0.00677384	0.00673069	0.00672678	0.00672326	0.00678615	0.00694225	0.00716963	0.00743845	0.00778179	0.00812808	0.00848012	0.00883537	0.0090998	0.00930552	0.0093942	0.00935682	0.00920966
LShoulderForward	0.0265954	0.0261401	0.0257289	0.02535	0.0249506	0.0244582	0.0238668	0.0232828	0.0227637	0.0224171	0.022242	0.0224146	0.0228198	0.0231782	0.0235026	0.023737	0.0237488	0.0235866	0.0231274	0.0225416	0.021971	0.0213444	0.0210845	0.0209781	0.0208441	0.0208362	0.0210719	0.0213154	0.0215315	0.0216958	0.0218097	0.02189	0.0218748	0.0218456	0.0217379	0.0216977	0.0216126	0.0215385	0.0214784	0.0214582	0.021487	0.0215705	0.0217116	0.0218954	0.0221248	0.0223832	0.0226551	0.0229782	0.0233464
RShoulderInward	-0.0142537	-0.0143848	-0.0145272	-0.014709	-0.0149098	-0.0151435	-0.0154367	-0.0157425	-0.0160902	-0.0164442	-0.0167859	-0.0171286	-0.0174453	-0.0177002	-0.0179287	-0.0180977	-0.0182947	-0.0184332	-0.0185826	-0.0187084	-0.0188119	-0.0188526	-0.0188044	-0.018722	-0.0185791	-0.0183891	-0.0181957	-0.0179601	-0.0177131	-0.0175139	-0.0173149	-0.0170955	-0.0169154	-0.0167002	-0.016479	-0.0162669	-0.0160637	-0.015874	-0.0157176	-0.0155638	-0.0154191	-0.015281	-0.0151589	-0.0150523	-0.0148981	-0.0147701	-0.0145952	-0.0144086	-0.0141819
LShoulderInward	-0.0252916	-0.0251199	-0.024923	-0.024734	-0.0245785	-0.0244893	-0.0244571	-0.0244611	-0.0244791	-0.0245225	-0.0245833	-0.0246998	-0.0248812	-0.0250242	-0.0252058	-0.0254236	-0.0256584	-0.0259277	-0.0261277	-0.0263142	-0.0265033	-0.0266447	-0.0268281	-0.0269549	-0.0268814	-0.0267566	-0.0267024	-0.0266397	-0.026562	-0.0264556	-0.0263537	-0.0262561	-0.0261302	-0.0259921	-0.0258215	-0.0256532	-0.0254936	-0.0253535	-0.025215	-0.0251049	-0.0250129	-0.0249431	-0.0249046	-0.02489	-0.0249215	-0.0249789	-0.0250573	-0.0251662	-0.0252889
RShoulderFlexion	-0.224396	-0.224121	-0.223898	-0.223479	-0.222848	-0.221756	-0.219997	-0.217767	-0.214884	-0.211337	-0.207074	-0.20218	-0.196826	-0.191208	-0.185278	-0.179247	-0.172632	-0.165943	-0.158893	-0.151413	-0.143587	-0.135181	-0.126163	-0.116515	-0.106361	-0.0959337	-0.0853138	-0.0748008	-0.0646074	-0.0546294	-0.045059	-0.0359657	-0.0273882	-0.019379	-0.012102	-0.00550606	0.000357425	0.00545797	0.00981945	0.0136323	0.0168316	0.0195996	0.0219418	0.0239374	0.0256823	0.027231	0.0285349	0.0294865	0.0297623
LShoulderFlexion	0.0591477	0.0547324	0.0486533	0.0412865	0.0331159	0.0247848	0.0167043	0.00914686	0.00208253	-0.00467392	-0.0112212	-0.0179136	-0.0245794	-0.0310283	-0.036836	-0.0417307	-0.0454419	-0.0481926	-0.0501279	-0.0515517	-0.0529645	-0.0544706	-0.0566519	-0.0595439	-0.0630437	-0.0672154	-0.0717918	-0.0765056	-0.0811878	-0.0857744	-0.0900483	-0.0938455	-0.0971303	-0.100012	-0.102545	-0.104967	-0.10707	-0.109005	-0.110885	-0.112733	-0.114591	-0.116493	-0.118441	-0.120328	-0.122097	-0.12365	-0.124853	-0.125742	-0.126354
RShoulderAbduction	0.132801	0.135172	0.137816	0.140723	0.143456	0.145876	0.148111	0.150603	0.153475	0.156743	0.160416	0.164483	0.16892	0.173815	0.179195	0.185085	0.191531	0.198687	0.206098	0.213677	0.220952	0.228129	0.235	0.241513	0.247675	0.253446	0.258834	0.263932	0.268824	0.273433	0.278096	0.282948	0.287688	0.292681	0.297569	0.302363	0.306771	0.310717	0.314047	0.316814	0.318843	0.320245	0.320874	0.32067	0.319981	0.318427	0.316295	0.313217	0.308972
LShoulderAbduction	0.232077	0.224805	0.216498	0.207135	0.19703	0.186597	0.176045	0.165213	0.154287	0.143334	0.13301	0.122982	0.113848	0.106798	0.101318	0.0971863	0.0943765	0.0922882	0.0914983	0.0914213	0.0917902	0.0930321	0.0937205	0.0947345	0.09682	0.099262	0.101278	0.103543	0.105949	0.108553	0.111159	0.113539	0.115774	0.117543	0.119045	0.119832	0.120121	0.119849	0.119045	0.117805	0.116255	0.114545	0.112788	0.111209	0.109773	0.108654	0.107963	0.107808	0.108382
RShoulderInternalRotation	0.645948	0.651268	0.656135	0.661937	0.667266	0.672443	0.678106	0.682657	0.68776	0.692532	0.697743	0.703523	0.709805	0.716456	0.723202	0.729262	0.736988	0.744038	0.751388	0.758955	0.765092	0.770354	0.77342	0.775092	0.774462	0.771728	0.767173	0.761196	0.754327	0.747182	0.740508	0.734108	0.727792	0.722149	0.716846	0.71259	0.708629	0.704838	0.701624	0.698722	0.696052	0.693898	0.692299	0.691017	0.690662	0.690742	0.691284	0.691834	0.691928
LShoulderInternalRotation	0.78211	0.780401	0.778023	0.775344	0.773064	0.771762	0.771718	0.772493	0.774371	0.776312	0.778996	0.780267	0.781214	0.784286	0.78855	0.793621	0.799928	0.806243	0.814431	0.822812	0.830159	0.837822	0.840394	0.841168	0.841706	0.840713	0.836528	0.83174	0.826656	0.821669	0.817165	0.812939	0.809839	0.806761	0.804776	0.802138	0.799707	0.79732	0.794713	0.791849	0.788794	0.785571	0.782563	0.780158	0.778097	0.776997	0.777053	0.778434	0.781296
RElbowFlexion	0.432362	0.429337	0.42671	0.423484	0.420282	0.416785	0.412967	0.409872	0.406706	0.403933	0.401786	0.400544	0.40054	0.402252	0.405548	0.410708	0.4158	0.422055	0.428254	0.434157	0.440285	0.446073	0.452027	0.45764	0.463602	0.470012	0.477182	0.4852	0.494193	0.503684	0.513622	0.524135	0.535089	0.546268	0.557632	0.568881	0.579965	0.591049	0.601577	0.611558	0.620862	0.629306	0.636543	0.642717	0.647404	0.650406	0.651659	0.651424	0.649969
LElbowFlexion	0.632675	0.628987	0.624956	0.620098	0.613502	0.604696	0.593582	0.580662	0.566313	0.551322	0.536266	0.522392	0.509734	0.498438	0.488347	0.479157	0.470596	0.462496	0.454639	0.447085	0.440227	0.434199	0.429999	0.427638	0.427226	0.428783	0.431961	0.436138	0.44099	0.446373	0.451736	0.456771	0.461272	0.465292	0.468646	0.471556	0.473604	0.47487	0.475494	0.47566	0.475428	0.475004	0.474307	0.473211	0.471783	0.469928	0.467485	0.464471	0.46082
RForeArmPronation	-0.416885	-0.417808	-0.417815	-0.418594	-0.419136	-0.420076	-0.422341	-0.423847	-0.425837	-0.427182	-0.428189	-0.429298	-0.429966	-0.430622	-0.430902	-0.429808	-0.429597	-0.430012	-0.430442	-0.431516	-0.432221	-0.43267	-0.432516	-0.432604	-0.431198	-0.429618	-0.427658	-0.425603	-0.423467	-0.421463	-0.420008	-0.418879	-0.417304	-0.41593	-0.414277	-0.412968	-0.411223	-0.408886	-0.406698	-0.404192	-0.40113	-0.398126	-0.395448	-0.392914	-0.39108	-0.389926	-0.38885	-0.387962	-0.387119
LForeArmPronation	-0.461607	-0.460431	-0.459014	-0.457664	-0.456889	-0.456498	-0.456643	-0.457363	-0.458478	-0.458952	-0.4601	-0.458998	-0.456797	-0.455848	-0.454682	-0.45321	-0.452305	-0.451088	-0.451868	-0.45386	-0.455902	-0.46019	-0.46135	-0.463068	-0.466334	-0.469835	-0.471907	-0.474706	-0.477743	-0.480954	-0.483996	-0.48639	-0.489088	-0.49113	-0.493023	-0.493817	-0.494187	-0.494664	-0.494809	-0.49474	-0.494453	-0.493894	-0.493243	-0.49284	-0.49213	-0.491563	-0.491142	-0.491177	-0.491954
RWristFlexion	-0.113303	-0.112878	-0.112785	-0.113095	-0.113815	-0.11473	-0.115527	-0.116166	-0.116995	-0.117412	-0.117206	-0.11675	-0.116184	-0.115711	-0.115493	-0.115881	-0.117699	-0.119935	-0.123282	-0.127383	-0.13201	-0.136628	-0.140843	-0.144693	-0.147539	-0.149998	-0.15178	-0.153396	-0.154873	-0.156222	-0.158154	-0.160269	-0.162805	-0.165156	-0.167917	-0.17118	-0.174172	-0.176558	-0.179088	-0.181345	-0.182929	-0.183954	-0.184567	-0.184717	-0.184659	-0.18458	-0.183505	-0.182367	-0.181201
LWristFlexion	-0.228549	-0.227127	-0.225537	-0.223789	-0.221797	-0.219346	-0.216763	-0.213976	-0.210985	-0.2074	-0.20312	-0.197082	-0.190096	-0.182869	-0.175053	-0.167254	-0.160088	-0.153858	-0.150053	-0.148285	-0.148592	-0.151326	-0.15457	-0.1591	-0.165003	-0.170905	-0.175939	-0.180504	-0.184212	-0.187313	-0.18964	-0.19124	-0.192821	-0.193955	-0.195292	-0.196275	-0.19702	-0.19743	-0.197425	-0.197039	-0.196304	-0.195295	-0.19424	-0.193035	-0.191507	-0.190143	-0.188866	-0.187505	-0.186525
RHandAbduction	-0.0116918	-0.0107931	-0.00999937	-0.00984389	-0.00997892	-0.0104011	-0.010561	-0.0101255	-0.00968096	-0.00950593	-0.00913803	-0.00843343	-0.00825803	-0.00828692	-0.00855575	-0.00909587	-0.0105598	-0.0121183	-0.0140815	-0.0159142	-0.017439	-0.0192912	-0.0204793	-0.0216773	-0.0221627	-0.0229733	-0.0236296	-0.0238048	-0.0246317	-0.0260178	-0.0270688	-0.0285906	-0.031155	-0.0325243	-0.0353852	-0.0377278	-0.040646	-0.0421066	-0.0439535	-0.0460689	-0.0474823	-0.0496204	-0.0508846	-0.0519965	-0.0526028	-0.0534943	-0.0553592	-0.0560867	-0.0561022
LHandAbduction	0.00927825	0.00896064	0.00903327	0.00906359	0.0093625	0.00988306	0.0106788	0.0119199	0.0135932	0.015513	0.0180372	0.0213193	0.0245726	0.0281325	0.0317714	0.0353361	0.0383165	0.0401721	0.0415238	0.0416895	0.0409835	0.0394279	0.0368437	0.0342947	0.0325307	0.0313621	0.0302205	0.0296054	0.0296447	0.0298235	0.0297572	0.0294652	0.0291504	0.0285662	0.0281555	0.0274477	0.0270613	0.0270127	0.0269146	0.0270531	0.027156	0.0279168	0.0287306	0.0295538	0.0302773	0.031331	0.0325618	0.0338806	0.0346786
RHipFlexion	0.296534	0.300215	0.301405	0.300328	0.297758	0.29508	0.29224	0.288297	0.282653	0.274679	0.264157	0.250965	0.235712	0.219615	0.202314	0.185011	0.167443	0.15028	0.133609	0.116344	0.0993151	0.081625	0.0632701	0.0446818	0.025899	0.007226	-0.0114188	-0.0298197	-0.0477182	-0.0650554	-0.081791	-0.0978442	-0.113033	-0.127439	-0.141014	-0.153682	-0.165514	-0.176662	-0.18735	-0.197784	-0.208082	-0.218265	-0.228232	-0.237793	-0.246942	-0.255631	-0.263925	-0.271783	-0.279035
LHipFlexion	-0.316911	-0.321783	-0.32562	-0.327771	-0.327918	-0.325425	-0.31941	-0.309606	-0.295878	-0.278489	-0.25719	-0.232189	-0.203582	-0.17129	-0.136606	-0.0999347	-0.0628741	-0.0264502	0.00906792	0.0427947	0.0750655	0.105207	0.133157	0.159156	0.183123	0.205193	0.225305	0.243661	0.260342	0.275184	0.288069	0.298865	0.307729	0.31439	0.318915	0.321417	0.321925	0.320541	0.317355	0.312206	0.30527	0.296797	0.287239	0.277256	0.267826	0.260426	0.256531	0.256678	0.260142
RHipAbduction	0.0205307	0.0112416	0.00111122	-0.00907604	-0.0184802	-0.0266873	-0.0337198	-0.0405953	-0.0479152	-0.0558295	-0.064004	-0.0724155	-0.0804749	-0.0870818	-0.0925731	-0.0963091	-0.0990109	-0.100653	-0.101295	-0.101268	-0.0998148	-0.097736	-0.0946819	-0.0909104	-0.0864255	-0.0813755	-0.0761125	-0.0706635	-0.0652373	-0.0598422	-0.0547272	-0.0501297	-0.0461992	-0.0429873	-0.0404907	-0.0386781	-0.0374937	-0.0369317	-0.0367951	-0.0368111	-0.0368201	-0.0366947	-0.036236	-0.0351918	-0.0334243	-0.0309343	-0.0276133	-0.0233107	-0.0177049
LHipAbduction	-0.0306552	-0.0224286	-0.0127215	-0.00172719	0.00991862	0.0216057	0.033206	0.0453414	0.0582302	0.0718435	0.0858029	0.0998784	0.113429	0.125272	0.135605	0.143495	0.149432	0.15328	0.155027	0.155025	0.15283	0.149533	0.144989	0.139781	0.133968	0.127864	0.121654	0.115283	0.108922	0.102393	0.0960203	0.0900206	0.0846159	0.079881	0.0758844	0.0726427	0.0701941	0.0685	0.0673342	0.0663489	0.0654127	0.0644467	0.0631903	0.0614313	0.0590565	0.0560623	0.0522461	0.047413	0.0412237
RHipInternalRotation	-0.0141039	-0.00973122	-0.00495008	-0.0003316	0.00387742	0.00674292	0.00831957	0.00838143	0.00710443	0.00483789	0.0021942	0.000764525	0.000510287	-7.28333e-06	-0.000501308	-0.00184008	-0.00330442	-0.00504017	-0.00639592	-0.00648958	-0.00590558	-0.00402133	-0.00143125	0.00093	0.00312161	0.00455872	0.00523626	0.00502558	0.00389725	0.00217684	0.000207524	-0.0015834	-0.00308639	-0.00418728	-0.00490031	-0.005524	-0.00599792	-0.00639217	-0.00699417	-0.00779083	-0.00889467	-0.0103805	-0.0122016	-0.0142882	-0.0167428	-0.0192423	-0.0217039	-0.0240662	-0.026298
LHipInternalRotation	-0.0744721	-0.0762432	-0.0777691	-0.0788836	-0.0793467	-0.0792995	-0.0792035	-0.0801179	-0.0821996	-0.0854258	-0.0888465	-0.0915966	-0.0926408	-0.091275	-0.0875776	-0.082037	-0.0754671	-0.0686539	-0.0625471	-0.0572067	-0.0535002	-0.0514955	-0.0509773	-0.0518129	-0.0536179	-0.0563372	-0.0593375	-0.0622856	-0.0650309	-0.0673861	-0.0694399	-0.0711128	-0.0723657	-0.0732117	-0.073695	-0.0737537	-0.0734586	-0.0726712	-0.0712304	-0.0688509	-0.0656241	-0.0613954	-0.05594	-0.0493178	-0.0424063	-0.0371618	-0.0351374	-0.035604	-0.0363152
RKneeFlexion	0.139527	0.16764	0.189978	0.208232	0.226325	0.246592	0.268117	0.289477	0.309642	0.327657	0.342478	0.353244	0.360208	0.364268	0.365443	0.364733	0.362384	0.359198	0.355463	0.350816	0.345863	0.339878	0.333068	0.325532	0.317309	0.308659	0.299445	0.28977	0.27994	0.270124	0.260498	0.251394	0.242899	0.235178	0.228173	0.222064	0.216773	0.212193	0.208178	0.204822	0.202317	0.20085	0.200729	0.202397	0.206129	0.212118	0.220318	0.230566	0.242808
LKneeFlexion	0.226587	0.244286	0.264083	0.286631	0.312625	0.342622	0.377347	0.417447	0.463069	0.513854	0.569803	0.630176	0.693909	0.759593	0.825117	0.888187	0.946527	0.999087	1.04569	1.08536	1.11754	1.14162	1.15761	1.16581	1.16645	1.15985	1.1463	1.12607	1.0995	1.06659	1.02759	0.982788	0.932568	0.877148	0.816813	0.752056	0.683338	0.611372	0.537083	0.461224	0.385128	0.310537	0.239482	0.174364	0.11836	0.0757415	0.050827	0.0449531	0.0558964
RAnklePlantarFlexion	-1.36545	-1.35547	-1.33789	-1.31656	-1.29778	-1.28488	-1.27746	-1.27628	-1.28171	-1.29341	-1.30873	-1.32418	-1.33885	-1.35315	-1.36646	-1.37909	-1.39079	-1.40189	-1.41253	-1.42229	-1.43185	-1.44046	-1.44854	-1.45643	-1.46396	-1.47163	-1.47915	-1.48662	-1.49416	-1.50168	-1.50917	-1.5165	-1.52366	-1.53066	-1.53753	-1.54439	-1.55131	-1.55818	-1.56494	-1.57162	-1.57844	-1.58533	-1.59216	-1.59893	-1.60561	-1.61193	-1.61758	-1.62228	-1.62565
LAnklePlantarFlexion	-1.61778	-1.61271	-1.60431	-1.59228	-1.57576	-1.55421	-1.52668	-1.4928	-1.45283	-1.40752	-1.35894	-1.30919	-1.26029	-1.21447	-1.17317	-1.13726	-1.10942	-1.09687	-1.10173	-1.11938	-1.14326	-1.16813	-1.1908	-1.21092	-1.22901	-1.24611	-1.26259	-1.27857	-1.29362	-1.30693	-1.31798	-1.32649	-1.33262	-1.33644	-1.33777	-1.33667	-1.33342	-1.32846	-1.3233	-1.31874	-1.31548	-1.31426	-1.31598	-1.32114	-1.32916	-1.33916	-1.35019	-1.35978	-1.36537
RFootPronation	-0.0138817	-0.00389624	0.00526886	0.00954374	0.0117509	0.0161834	0.0237834	0.0297247	0.0313795	0.0308109	0.0302808	0.03129	0.0339789	0.0367263	0.0399901	0.0425641	0.0450843	0.0469636	0.0483053	0.0499507	0.0508625	0.0519672	0.0528312	0.0527188	0.0520204	0.050221	0.0477373	0.0446115	0.0409152	0.0371052	0.0333218	0.0300682	0.0274596	0.0254569	0.0240678	0.0228797	0.0220542	0.0214867	0.0208997	0.0202376	0.0194129	0.0183365	0.0170303	0.0154653	0.0133167	0.0107033	0.00770712	0.00453053	0.00149831
LFootPronation	-0.0683902	-0.071985	-0.0758538	-0.0799488	-0.0844019	-0.0893207	-0.0947622	-0.101117	-0.108402	-0.116441	-0.124296	-0.130921	-0.135216	-0.136244	-0.134196	-0.128989	-0.120733	-0.110086	-0.098975	-0.0886653	-0.0798448	-0.072889	-0.0673551	-0.0634026	-0.0608016	-0.0591764	-0.0578107	-0.0560204	-0.0533767	-0.0492872	-0.0436955	-0.0365787	-0.028176	-0.0187225	-0.00877234	0.000586225	0.00809674	0.0127222	0.0137956	0.0113956	0.00613164	-0.000888242	-0.00801483	-0.0141457	-0.0184552	-0.0207435	-0.0213858	-0.0206946	-0.019008
RToeFlexion	-0.368722	-0.336347	-0.33171	-0.338952	-0.342626	-0.34221	-0.342726	-0.340823	-0.330718	-0.310512	-0.289325	-0.271697	-0.255879	-0.242099	-0.232044	-0.225014	-0.220307	-0.216349	-0.211836	-0.207443	-0.201911	-0.196509	-0.191318	-0.185303	-0.180292	-0.174755	-0.169116	-0.16387	-0.158416	-0.153336	-0.14855	-0.14475	-0.141981	-0.140136	-0.139457	-0.139521	-0.140686	-0.142231	-0.145621	-0.149991	-0.154995	-0.160572	-0.167529	-0.175615	-0.184688	-0.195387	-0.208026	-0.222625	-0.239429
LToeFlexion	-0.247412	-0.271062	-0.294816	-0.317432	-0.339722	-0.36333	-0.391838	-0.427062	-0.466133	-0.502384	-0.525884	-0.532773	-0.5194	-0.48451	-0.442121	-0.411704	-0.403773	-0.414768	-0.427636	-0.435264	-0.439636	-0.441749	-0.442891	-0.442419	-0.439909	-0.43527	-0.429607	-0.424055	-0.418375	-0.412744	-0.406853	-0.400934	-0.394636	-0.3877	-0.380848	-0.373773	-0.366523	-0.359759	-0.351829	-0.345409	-0.341929	-0.341713	-0.342441	-0.342411	-0.341476	-0.34242	-0.34984	-0.364336	-0.377789
[truncated: 51 more columns]

## Sheet: SD
	0% gait cycle	1% gait cycle	2% gait cycle	3% gait cycle	4% gait cycle	5% gait cycle	6% gait cycle	7% gait cycle	8% gait cycle	9% gait cycle	10% gait cycle	11% gait cycle	12% gait cycle	13% gait cycle	14% gait cycle	15% gait cycle	16% gait cycle	17% gait cycle	18% gait cycle	19% gait cycle	20% gait cycle	21% gait cycle	22% gait cycle	23% gait cycle	24% gait cycle	25% gait cycle	26% gait cycle	27% gait cycle	28% gait cycle	29% gait cycle	30% gait cycle	31% gait cycle	32% gait cycle	33% gait cycle	34% gait cycle	35% gait cycle	36% gait cycle	37% gait cycle	38% gait cycle	39% gait cycle	40% gait cycle	41% gait cycle	42% gait cycle	43% gait cycle	44% gait cycle	45% gait cycle	46% gait cycle	47% gait cycle	48% gait cycle
PelvisX	0.0162046	0.0160049	0.0157939	0.0155317	0.0152398	0.0149599	0.0146794	0.0144529	0.0142654	0.0141107	0.0139497	0.0138128	0.0136709	0.0135843	0.0135329	0.0134928	0.0134616	0.0134068	0.0133197	0.0132277	0.0131884	0.0131502	0.0131225	0.0131107	0.0130846	0.0130493	0.0130282	0.0129998	0.0129666	0.0129307	0.0128911	0.0128423	0.0127855	0.012732	0.0126902	0.0126665	0.0126622	0.0126855	0.0127495	0.0128323	0.0129276	0.0130607	0.0132172	0.0133805	0.0135557	0.0137703	0.0139992	0.0142286	0.0144376
PelvisY	0.0569535	0.0570184	0.0571035	0.0571998	0.0572813	0.0573153	0.0572853	0.0571732	0.0569719	0.0566672	0.0562496	0.0557277	0.0551576	0.0545786	0.0540554	0.0535595	0.0531267	0.0527769	0.0525086	0.0523491	0.052199	0.0520428	0.0519146	0.0518001	0.0516851	0.0516169	0.0515892	0.0515829	0.0516323	0.0517227	0.0518451	0.0520123	0.0522043	0.0524136	0.0526463	0.052886	0.0531293	0.0533703	0.0536129	0.05386	0.0540974	0.0543408	0.0546018	0.0548705	0.055139	0.0554031	0.0556246	0.0557937	0.0559116
PelvisZ	0.041437	0.0415191	0.0416321	0.0417682	0.0419149	0.0420666	0.0422337	0.0424263	0.0426146	0.0427543	0.0428236	0.0428125	0.0427378	0.0426463	0.0425612	0.0425139	0.0424982	0.0425305	0.042602	0.0427207	0.0428825	0.0430499	0.0432132	0.043344	0.0434247	0.0434558	0.0434388	0.043368	0.0432496	0.0431241	0.0429831	0.0428386	0.0426722	0.0425446	0.0424178	0.0422847	0.042193	0.0420879	0.0419948	0.0419098	0.0418307	0.0417595	0.041701	0.0416511	0.041616	0.0415795	0.0415452	0.0414991	0.041426
PelvisYaw	0.0903345	0.0911386	0.092021	0.092643	0.093021	0.0932078	0.0933834	0.0935725	0.0937568	0.0937408	0.0932981	0.0924715	0.0912197	0.0895053	0.0878577	0.0860386	0.0841444	0.0819189	0.0802745	0.0786503	0.0772306	0.0764588	0.0760707	0.075897	0.0754065	0.0747008	0.0738254	0.072515	0.0710131	0.0692927	0.0675532	0.0658212	0.0644427	0.0632387	0.0623192	0.0616001	0.061083	0.0607094	0.0605155	0.0604556	0.0605131	0.0608375	0.0613901	0.062053	0.0629248	0.0639203	0.0648136	0.0655694	0.0660799
PelvisForwardPitch	0.0743284	0.0741353	0.0736656	0.0729129	0.072207	0.0715376	0.0712745	0.071336	0.0714882	0.0715259	0.0715309	0.0715705	0.0717442	0.0720238	0.0724985	0.0731467	0.073793	0.0743014	0.0745839	0.0746911	0.0746692	0.0748417	0.0751441	0.07567	0.0763203	0.07702	0.0777214	0.0783244	0.0788421	0.079192	0.0793895	0.0794119	0.0792505	0.0788409	0.0782681	0.0775911	0.0768462	0.0761312	0.0754221	0.0748745	0.0744211	0.0741574	0.0740199	0.0740106	0.0741165	0.0742934	0.0744594	0.074605	0.0745626
PelvisRightRoll	0.0317636	0.0319937	0.0327147	0.0339927	0.0355558	0.0370536	0.0383463	0.0392841	0.0401049	0.0407218	0.041253	0.0415567	0.0418654	0.0419755	0.0421714	0.0422764	0.0425614	0.0429033	0.0436462	0.0443137	0.0443638	0.0444906	0.0447655	0.0451868	0.0456867	0.0461534	0.0464817	0.0465085	0.0464148	0.0459691	0.0455272	0.0450544	0.044763	0.0445576	0.0444111	0.044233	0.0440148	0.0436608	0.0432268	0.0426833	0.0420161	0.0412775	0.0404926	0.0397558	0.0391954	0.0386826	0.0380131	0.0371387	0.0363542
TrunkFlexion	0.05661	0.0562044	0.0555764	0.0547525	0.0539972	0.0531877	0.0528879	0.0529545	0.0531469	0.0530911	0.0526788	0.0521199	0.0515635	0.0509122	0.0502947	0.0499322	0.049721	0.0495601	0.0494992	0.049334	0.0492099	0.0494083	0.049813	0.050438	0.0511386	0.0518113	0.0524884	0.0530692	0.0535676	0.0539064	0.0541341	0.0541872	0.0541115	0.0538792	0.0535706	0.0532956	0.0530527	0.0529095	0.0527767	0.0527599	0.052786	0.0529232	0.0530955	0.0531588	0.0531493	0.0531235	0.0531494	0.0533753	0.0536323
TrunkRightBend	0.0428286	0.0423042	0.0423012	0.0432094	0.0446827	0.0463472	0.0476899	0.0484315	0.0487375	0.0487299	0.0485095	0.0478108	0.0468066	0.0452857	0.0437897	0.0421629	0.0407967	0.0398197	0.0395542	0.0397086	0.0395651	0.0397998	0.0404198	0.0412246	0.0420364	0.0426122	0.0429764	0.0430246	0.0429605	0.042614	0.0424563	0.0424765	0.0429066	0.0436226	0.0446533	0.0459249	0.0473368	0.0487833	0.050228	0.0515809	0.0528074	0.0539634	0.0550661	0.0561557	0.0574127	0.0586579	0.0596848	0.0604213	0.0612205
TrunkLeftTwist	0.0897773	0.0912587	0.0927984	0.09413	0.0952457	0.0961458	0.0968504	0.0974199	0.0977915	0.097673	0.0968687	0.0952202	0.0929501	0.0903197	0.0880106	0.0861997	0.0848366	0.0836577	0.0835612	0.0834388	0.0834818	0.0838776	0.0840129	0.0840113	0.083559	0.0826973	0.0818727	0.0806553	0.0794353	0.0781322	0.0767607	0.0754045	0.0741905	0.0730882	0.0722801	0.0717221	0.0712679	0.0709319	0.0707155	0.070493	0.0704752	0.0705816	0.0708226	0.0710691	0.0713842	0.0716711	0.0717052	0.0714334	0.0708071
HeadFlexion	0.190845	0.191334	0.19207	0.193133	0.194374	0.195668	0.196864	0.197809	0.198356	0.198601	0.198412	0.197996	0.197467	0.196945	0.196631	0.196527	0.196622	0.196658	0.196901	0.197107	0.197284	0.197446	0.197398	0.197247	0.196822	0.196259	0.195615	0.194964	0.194351	0.193838	0.193481	0.193151	0.192886	0.192711	0.192482	0.192309	0.192136	0.19193	0.191701	0.191517	0.191287	0.190961	0.190606	0.190202	0.189791	0.189471	0.189156	0.188884	0.188633
HeadRightBend	0.0729557	0.07328	0.0734261	0.0734746	0.0734436	0.0734719	0.0734581	0.0732878	0.0730155	0.0729339	0.0729072	0.0727191	0.072179	0.0712116	0.0698958	0.0686128	0.0674703	0.066651	0.066342	0.0666141	0.0673178	0.0681739	0.0689111	0.0694673	0.0696976	0.0696722	0.0694848	0.0691854	0.068919	0.068683	0.0685393	0.0684638	0.0684472	0.0685485	0.0687676	0.0692251	0.0698617	0.0707154	0.0717038	0.0727975	0.0739581	0.0751732	0.0763672	0.07739	0.0781949	0.0787117	0.0788736	0.0787661	0.0784689
HeadLeftTwist	0.0739521	0.0737871	0.0734899	0.0729534	0.0722665	0.0714425	0.0706641	0.0701405	0.0698729	0.0696792	0.0695861	0.0694222	0.0692621	0.0692735	0.0693354	0.0695864	0.0698218	0.0700408	0.0701019	0.069978	0.069607	0.0691576	0.0687575	0.0685632	0.0685511	0.0686384	0.068875	0.0691234	0.0693834	0.0695671	0.0697424	0.0699429	0.0702256	0.0705145	0.0708561	0.0712524	0.0715923	0.0718962	0.0721484	0.0723826	0.0725736	0.0727143	0.0727937	0.0728549	0.0729027	0.0728977	0.0729145	0.0729957	0.0731504
RShoulderUp	0.00874261	0.00850594	0.0082378	0.00799526	0.00781521	0.00772063	0.00770615	0.00769346	0.00766612	0.00760698	0.00751018	0.00738747	0.00722811	0.00707397	0.00691611	0.00679274	0.00671123	0.00667596	0.00666104	0.00666844	0.00669799	0.00670547	0.00670046	0.00668087	0.00665077	0.00666193	0.00668905	0.00677655	0.00690201	0.007046	0.00717191	0.00731093	0.00742108	0.00754527	0.00766173	0.0077712	0.00789037	0.00800661	0.00809617	0.00817925	0.00824903	0.00832618	0.00836976	0.00838619	0.00843417	0.00847265	0.0085663	0.00864098	0.00876999
LShoulderUp	0.0112315	0.0113597	0.0115276	0.0116913	0.0118002	0.0118463	0.011848	0.0118504	0.0118912	0.0119717	0.0120273	0.0120033	0.0118688	0.0115927	0.0112332	0.0108492	0.0105242	0.0103122	0.0102272	0.0102511	0.010344	0.0104543	0.0105517	0.0105961	0.0105466	0.0104211	0.0102371	0.00999338	0.00971889	0.00944332	0.00919735	0.00897565	0.00880483	0.00867978	0.00861005	0.00857667	0.00857689	0.00860511	0.0086411	0.00868071	0.00869807	0.00869607	0.00867745	0.00863785	0.00858113	0.00852996	0.00848139	0.00845422	0.00842911
RShoulderForward	0.0117825	0.0116927	0.0115577	0.0114041	0.0113116	0.011278	0.0114018	0.0115198	0.0116803	0.0117167	0.0116665	0.0115414	0.0113916	0.011289	0.0112306	0.011147	0.0111795	0.0112158	0.0113052	0.0114117	0.0115187	0.0115652	0.0114893	0.0113901	0.0112811	0.0111295	0.0111716	0.0111625	0.0111934	0.0114037	0.0116633	0.01188	0.0121138	0.012205	0.0122079	0.0121654	0.0120197	0.011863	0.0116772	0.0114655	0.0112316	0.0109595	0.010752	0.0106074	0.0105108	0.0105087	0.0105401	0.0106569	0.01081
LShoulderForward	0.019699	0.0193852	0.0190616	0.0188433	0.018769	0.0188432	0.0190216	0.0191679	0.0192313	0.0192202	0.0191123	0.0188993	0.0185996	0.0182232	0.0177938	0.017387	0.0171114	0.0169372	0.0168714	0.0168968	0.0169158	0.0168675	0.0165991	0.0163483	0.0158637	0.0154583	0.0150869	0.0148056	0.0146912	0.0146729	0.0147279	0.0148267	0.0149193	0.0149427	0.0148728	0.0147883	0.0146807	0.0145369	0.0144199	0.0143329	0.0142998	0.0143214	0.014384	0.0144844	0.0146182	0.0147668	0.0149098	0.0150711	0.0151794
RShoulderInward	0.00877144	0.00886904	0.00888987	0.00898626	0.00906135	0.00918313	0.00935806	0.009479	0.00962602	0.00971538	0.00978045	0.00985392	0.00990005	0.00993198	0.0099717	0.00996994	0.0101048	0.0102097	0.0103531	0.010539	0.0106519	0.010724	0.0106691	0.0105922	0.0104264	0.0101914	0.00993946	0.00967477	0.00942621	0.00922599	0.00908523	0.00898457	0.00887534	0.00879704	0.00867935	0.00859336	0.00850402	0.00840444	0.00834129	0.00828052	0.00823268	0.00820219	0.00819831	0.00819387	0.00823377	0.00826501	0.00827211	0.00828124	0.00826615
LShoulderInward	0.011837	0.01198	0.0121441	0.0122978	0.0124642	0.0126454	0.0128673	0.0130868	0.0132877	0.0134681	0.0136317	0.013753	0.0138589	0.013997	0.0141177	0.014204	0.0142462	0.0142034	0.0141723	0.0140931	0.0139427	0.0137721	0.0134696	0.0131652	0.013007	0.0128871	0.0126462	0.0124265	0.0122148	0.0119907	0.0118016	0.0116256	0.0114895	0.0113786	0.0113227	0.0112638	0.0112363	0.0112478	0.0112741	0.0113224	0.0113767	0.0114322	0.0114997	0.0115666	0.0116268	0.0117137	0.0117969	0.0118958	0.0120014
RShoulderFlexion	0.0806074	0.0807031	0.0804374	0.0801564	0.0797053	0.0792706	0.0790358	0.0788013	0.0787002	0.0784975	0.0781426	0.0776302	0.0768442	0.0758215	0.0747336	0.0734686	0.0726664	0.0719964	0.0717142	0.0718661	0.0724074	0.0732672	0.0741565	0.0751704	0.075993	0.0767208	0.0776554	0.0786846	0.0799445	0.0815544	0.0834186	0.0852927	0.087163	0.0890057	0.0906325	0.0922131	0.0937287	0.0951606	0.0965964	0.0979766	0.099277	0.100594	0.101945	0.103274	0.104671	0.106044	0.107362	0.108551	0.109568
LShoulderFlexion	0.0557673	0.0548972	0.0541156	0.0536527	0.0534053	0.0532478	0.0529975	0.0526105	0.0520582	0.0516072	0.0513154	0.0513243	0.0516132	0.0521086	0.0528569	0.053883	0.0553398	0.056971	0.0589491	0.0609624	0.0629061	0.0645751	0.0655911	0.0662773	0.0665503	0.0668415	0.0673346	0.0680446	0.0691018	0.0704546	0.0720815	0.0739746	0.0760312	0.0781294	0.0802444	0.082367	0.0844624	0.0864023	0.0882363	0.0898792	0.0914444	0.092758	0.0938074	0.0945027	0.0948669	0.0950094	0.0949774	0.0949481	0.0946793
RShoulderAbduction	0.0462607	0.0462394	0.0459838	0.0459616	0.0461531	0.0465737	0.0469691	0.0471537	0.0471777	0.0468405	0.046229	0.0455577	0.0449557	0.0445989	0.0444145	0.0442525	0.0440202	0.0433668	0.0424143	0.0410239	0.03928	0.0375963	0.0362271	0.0353187	0.0348832	0.0349867	0.0354448	0.036356	0.0375673	0.0390586	0.0407219	0.0425793	0.0446646	0.0467624	0.0488978	0.0509441	0.0528551	0.0546599	0.0563309	0.0577676	0.0589805	0.0599295	0.060739	0.0613393	0.0617347	0.0619158	0.0618345	0.0615998	0.061245
LShoulderAbduction	0.0547742	0.0546768	0.0550621	0.0558516	0.0568112	0.0578173	0.0590211	0.0603202	0.0616652	0.0628944	0.0639467	0.0642114	0.0637938	0.0629804	0.0614993	0.0594311	0.0572682	0.0550633	0.0534222	0.0523123	0.0514512	0.0510631	0.0500048	0.0494042	0.0488474	0.0485828	0.0478805	0.0472787	0.0467404	0.0463013	0.0457961	0.0451782	0.0445747	0.043839	0.043118	0.0423257	0.0416128	0.0409194	0.040416	0.0400358	0.0398435	0.0398617	0.0401268	0.0406198	0.0411407	0.0417915	0.0424841	0.0431489	0.0435765
RShoulderInternalRotation	0.199421	0.201054	0.201958	0.203384	0.204065	0.204791	0.20577	0.205513	0.205266	0.204481	0.203681	0.203883	0.204221	0.204188	0.204088	0.203267	0.204401	0.204921	0.205767	0.207473	0.209074	0.210976	0.211904	0.213261	0.213935	0.213862	0.213889	0.2127	0.210707	0.209206	0.207359	0.204793	0.202187	0.198925	0.195154	0.191553	0.187682	0.183811	0.180425	0.177002	0.173659	0.170431	0.16768	0.165386	0.163545	0.162317	0.161413	0.161346	0.161609
LShoulderInternalRotation	0.191264	0.192608	0.193723	0.194633	0.19577	0.197155	0.198567	0.199905	0.201148	0.202497	0.203608	0.205678	0.208772	0.2105	0.212402	0.21467	0.216345	0.218216	0.21743	0.215629	0.213994	0.210064	0.209815	0.208476	0.204925	0.200949	0.199381	0.198512	0.19776	0.196761	0.195962	0.195911	0.195592	0.195251	0.194221	0.193629	0.193053	0.193113	0.193105	0.193603	0.19385	0.194716	0.195951	0.196988	0.198589	0.199767	0.201323	0.202562	0.203764
RElbowFlexion	0.138512	0.136534	0.133734	0.131612	0.129092	0.127008	0.125679	0.123481	0.121682	0.119266	0.116894	0.115177	0.113821	0.112786	0.11243	0.111586	0.113284	0.115168	0.117886	0.121601	0.125199	0.12915	0.132312	0.135949	0.138932	0.141341	0.143844	0.145568	0.146893	0.148607	0.150146	0.151054	0.151435	0.150997	0.149608	0.148105	0.145961	0.143369	0.141037	0.138527	0.135893	0.13317	0.13103	0.129109	0.127787	0.126787	0.126143	0.125895	0.125689
LElbowFlexion	0.149348	0.149081	0.148997	0.149218	0.150158	0.151558	0.15307	0.153995	0.154331	0.153856	0.152612	0.150664	0.148202	0.145286	0.142057	0.13841	0.134437	0.129833	0.125084	0.120497	0.116504	0.112989	0.11022	0.108343	0.10729	0.107421	0.108386	0.110412	0.112777	0.114872	0.116858	0.118706	0.120236	0.121393	0.122408	0.123407	0.124644	0.126276	0.12811	0.130164	0.132214	0.134116	0.136139	0.138018	0.139628	0.141256	0.142838	0.144348	0.145525
RForeArmPronation	0.218119	0.217325	0.217079	0.216737	0.216356	0.216403	0.215284	0.214566	0.213272	0.212732	0.211915	0.21133	0.210646	0.209794	0.209191	0.209456	0.209422	0.2087	0.20885	0.209194	0.209479	0.209941	0.210987	0.211706	0.212385	0.213217	0.213	0.213438	0.213943	0.213578	0.213381	0.213871	0.21442	0.21575	0.217704	0.219691	0.221855	0.224106	0.225271	0.226544	0.227389	0.228274	0.228599	0.228269	0.228308	0.227322	0.227119	0.226496	0.225636
LForeArmPronation	0.186469	0.185167	0.184098	0.183103	0.181884	0.180769	0.179375	0.177999	0.176627	0.175371	0.174411	0.173959	0.174387	0.174893	0.175284	0.175285	0.174769	0.174367	0.173868	0.173546	0.173551	0.173557	0.173125	0.172774	0.17211	0.17115	0.170314	0.168965	0.167674	0.167713	0.167797	0.167714	0.167842	0.168733	0.170167	0.171702	0.173149	0.174284	0.175343	0.176099	0.17715	0.177893	0.178487	0.179278	0.17965	0.179888	0.179366	0.178022	0.176063
RWristFlexion	0.138124	0.137561	0.137032	0.136427	0.135807	0.13526	0.134606	0.134059	0.133507	0.133134	0.132888	0.132711	0.132784	0.133232	0.13364	0.133905	0.13358	0.13344	0.133341	0.133391	0.133321	0.132974	0.132747	0.132332	0.131929	0.131651	0.130912	0.130207	0.129621	0.128568	0.128038	0.127485	0.126573	0.125833	0.125417	0.125452	0.125231	0.124586	0.123874	0.123883	0.123767	0.123362	0.123012	0.122856	0.122936	0.122727	0.122038	0.121129	0.120286
LWristFlexion	0.053363	0.0527292	0.0523543	0.0520991	0.0517383	0.0513152	0.0511653	0.0511444	0.0518184	0.0528821	0.0546196	0.0560681	0.0580006	0.0613356	0.064483	0.0673934	0.0701473	0.0717369	0.0737519	0.0745606	0.0742724	0.0737946	0.0715618	0.0701942	0.070112	0.0714511	0.0722971	0.0732456	0.0742987	0.0756078	0.0764174	0.076672	0.0769898	0.0774812	0.0782825	0.078905	0.0797266	0.0805145	0.0814056	0.082037	0.0826086	0.0827183	0.0827054	0.082542	0.0821837	0.0820345	0.081906	0.0818656	0.0822356
RHandAbduction	0.0928635	0.0930991	0.0932438	0.0933656	0.0934886	0.0935673	0.0936285	0.0933999	0.0934671	0.0935428	0.0935516	0.0940499	0.0943147	0.094785	0.0954173	0.0957889	0.0962781	0.0964018	0.0967356	0.0969158	0.0971239	0.0972899	0.0972024	0.0974145	0.0967243	0.096395	0.0967477	0.0967355	0.0971659	0.0974131	0.0974653	0.0980286	0.0976949	0.0989733	0.0993131	0.0991486	0.09938	0.0996624	0.099982	0.10008	0.0994922	0.100054	0.100791	0.100618	0.100712	0.100237	0.100205	0.100501	0.100121
LHandAbduction	0.0576911	0.0575596	0.0578133	0.0578987	0.058048	0.0581742	0.0580287	0.0578646	0.0578879	0.0579945	0.0583625	0.0590553	0.0596975	0.0607347	0.0617545	0.0628617	0.0643645	0.0656214	0.0668097	0.0675599	0.0680246	0.0680361	0.068052	0.0679378	0.0682656	0.0692762	0.0705426	0.0719746	0.0733907	0.0746267	0.075439	0.0757882	0.0760784	0.0759366	0.0754426	0.0747073	0.0741858	0.0734938	0.0729572	0.0724235	0.0717388	0.0711054	0.0706651	0.0704572	0.070194	0.0698205	0.0694492	0.0690344	0.0687259
RHipFlexion	0.0636396	0.0649811	0.0658088	0.0664222	0.0673847	0.0682084	0.0694412	0.071019	0.0728066	0.0743664	0.0755617	0.0765255	0.0775279	0.0784535	0.0791278	0.0796826	0.0801637	0.0800239	0.0800335	0.0794172	0.0789948	0.079229	0.0795972	0.0806135	0.0816948	0.0828899	0.0841681	0.0853124	0.086399	0.0873665	0.0882187	0.0889167	0.0892709	0.0891594	0.0886964	0.088009	0.0872143	0.0864066	0.0856876	0.0853392	0.0852289	0.0854467	0.0857742	0.0861904	0.0866912	0.0872805	0.0879953	0.0887592	0.0894495
LHipFlexion	0.101098	0.101573	0.101637	0.101297	0.101014	0.100892	0.101445	0.102609	0.104043	0.105496	0.107037	0.108504	0.110004	0.111428	0.112568	0.113135	0.112713	0.111685	0.110011	0.107831	0.105228	0.102757	0.100433	0.0986478	0.0973977	0.0965995	0.0960795	0.0957605	0.0955161	0.095279	0.0950494	0.0946783	0.0941371	0.093333	0.0923725	0.0912601	0.0900897	0.0891001	0.0883027	0.0879654	0.088019	0.0883412	0.0886221	0.0886174	0.0881295	0.0871249	0.0855525	0.0838595	0.0824973
RHipAbduction	0.0499499	0.0498629	0.0508085	0.0519778	0.0528415	0.0531134	0.0526754	0.0519018	0.0511791	0.0504008	0.0495611	0.0485511	0.0473541	0.0457975	0.0440423	0.0422362	0.0408886	0.0402743	0.0402288	0.0405697	0.0399046	0.0391649	0.0383976	0.0377493	0.0375587	0.0376674	0.0381424	0.0385062	0.0389116	0.0389766	0.0389007	0.0387515	0.0388013	0.0389691	0.0391434	0.0392143	0.0392859	0.0393181	0.0392804	0.0392523	0.0392428	0.0391626	0.0390958	0.0391096	0.0392514	0.0395063	0.0395076	0.0391883	0.0386277
LHipAbduction	0.0532223	0.0542934	0.0557489	0.0576541	0.0597979	0.0618563	0.0636741	0.0648962	0.065926	0.0666806	0.067348	0.0677814	0.0680679	0.0676535	0.0674207	0.0670655	0.0673966	0.0680877	0.0694133	0.0707354	0.0712708	0.0719173	0.0727609	0.0736363	0.0744779	0.0752122	0.0757288	0.0760376	0.0763283	0.0762769	0.0761599	0.0758548	0.0755549	0.075027	0.0743349	0.0734232	0.0721679	0.070495	0.0685906	0.0663314	0.0637341	0.0610742	0.0584006	0.0558799	0.0537699	0.0520808	0.0507975	0.0497829	0.049189
RHipInternalRotation	0.0974038	0.0986796	0.100042	0.101169	0.101841	0.102824	0.104244	0.105974	0.1079	0.110081	0.112076	0.112947	0.112787	0.113075	0.112763	0.111432	0.108756	0.1061	0.10341	0.102055	0.102797	0.103966	0.106091	0.108235	0.109831	0.110813	0.110687	0.110203	0.109633	0.109164	0.109058	0.109064	0.109138	0.109072	0.108992	0.108745	0.108715	0.108771	0.108772	0.108989	0.109183	0.109345	0.109574	0.109679	0.109595	0.10922	0.108756	0.108054	0.107487
LHipInternalRotation	0.0924315	0.0919395	0.0920525	0.0923657	0.0925331	0.0926857	0.0925298	0.0925998	0.0926898	0.0922921	0.0911035	0.0891325	0.0867113	0.0841248	0.0818752	0.0801289	0.078727	0.0773593	0.0767796	0.0765601	0.0768077	0.077968	0.0793362	0.08073	0.0820002	0.0827227	0.0830123	0.0826097	0.0816212	0.0801282	0.0782293	0.0761918	0.0743322	0.0726748	0.0714961	0.0708973	0.0708337	0.071391	0.0726182	0.074307	0.0766952	0.0798011	0.0833658	0.0872914	0.0917008	0.0962846	0.0997392	0.10065	0.0990946
RKneeFlexion	0.0558813	0.0580826	0.059769	0.0618995	0.0654542	0.0696239	0.0727956	0.0738235	0.07299	0.0710684	0.0684152	0.065295	0.0626334	0.0611653	0.0602961	0.060038	0.0601	0.0597386	0.0597887	0.0589229	0.0583922	0.0582724	0.0581357	0.0585543	0.0588345	0.0591181	0.0594948	0.0596306	0.0597116	0.0597588	0.0596751	0.059692	0.0594242	0.0587577	0.0577812	0.0567189	0.0554974	0.0541538	0.0529259	0.0518412	0.0509786	0.0504102	0.0500644	0.0500302	0.050384	0.0510856	0.0520376	0.053237	0.054545
LKneeFlexion	0.0643199	0.0664865	0.068707	0.0708975	0.0731027	0.0755519	0.0783946	0.0818245	0.0855751	0.0895305	0.0933882	0.096422	0.0978381	0.0970847	0.0938416	0.0880949	0.0803028	0.0723688	0.0650015	0.0578737	0.0511621	0.0460214	0.043276	0.0432374	0.0454387	0.0489965	0.0532766	0.0577402	0.062228	0.0665425	0.0705587	0.0742908	0.0776215	0.080591	0.0832267	0.0855934	0.0876244	0.0892097	0.0902551	0.0906296	0.090172	0.0886396	0.0856975	0.0809838	0.0739746	0.0641226	0.0511353	0.0376307	0.0312617
RAnklePlantarFlexion	0.0490644	0.0512689	0.0545006	0.0544345	0.0537479	0.0546822	0.0558693	0.0549552	0.0537196	0.0538467	0.0541534	0.0530282	0.0513556	0.0503277	0.0493793	0.0487989	0.0480283	0.0472432	0.0465338	0.0453805	0.0448415	0.0443268	0.0439927	0.044058	0.0440267	0.0439623	0.043784	0.04354	0.0432414	0.04315	0.0430207	0.0428548	0.0428247	0.0427945	0.0428123	0.0428715	0.0430815	0.0432357	0.0433216	0.043448	0.0435739	0.0437329	0.0441113	0.0444981	0.0451068	0.0458773	0.0468079	0.0477296	0.0489057
LAnklePlantarFlexion	0.0547992	0.0548385	0.0559733	0.0583517	0.0619259	0.067351	0.0746011	0.0835886	0.0936591	0.103072	0.110442	0.115154	0.118089	0.118824	0.115563	0.108803	0.103986	0.101786	0.101082	0.102327	0.102147	0.0988307	0.0942266	0.0902446	0.0870359	0.0843101	0.0816441	0.0789079	0.0762529	0.0734512	0.0704807	0.0674928	0.0643871	0.0612553	0.058098	0.0549207	0.0516949	0.0481517	0.0446337	0.0418799	0.0406589	0.0411338	0.0426898	0.0446544	0.0469745	0.049205	0.0504305	0.0504912	0.0495575
RFootPronation	0.0660652	0.0663155	0.0684634	0.0713196	0.0718019	0.0699821	0.0665998	0.0641961	0.0620266	0.0600254	0.0581361	0.0570582	0.0568434	0.0565921	0.0568411	0.0570398	0.0577109	0.0584943	0.0591032	0.0599303	0.0594451	0.0585496	0.0574455	0.056236	0.0555471	0.0549291	0.054386	0.0538148	0.0532146	0.0526791	0.0520156	0.051434	0.0509748	0.0505008	0.0499722	0.0495159	0.0490181	0.0489749	0.0492042	0.0498172	0.0506406	0.0513392	0.0517155	0.0517755	0.0514842	0.0512155	0.0511738	0.0517173	0.0528695
LFootPronation	0.0584553	0.0575362	0.0568142	0.0564116	0.0563379	0.0564188	0.0568885	0.0585897	0.0624906	0.068503	0.0749997	0.0804353	0.0842477	0.0868224	0.0880512	0.0870686	0.0844797	0.0823939	0.0824337	0.084679	0.0880353	0.091035	0.0934085	0.0952156	0.0965961	0.0977101	0.098234	0.097901	0.0964456	0.0941711	0.0913271	0.0883727	0.0851962	0.0817359	0.0780511	0.0740268	0.0699953	0.0662789	0.0630573	0.0604126	0.0580578	0.0561474	0.0550133	0.0550458	0.0552649	0.0545481	0.0521944	0.0488979	0.0450925
RToeFlexion	0.113281	0.0911991	0.0815789	0.0737632	0.0647152	0.0641901	0.0672117	0.0689177	0.0696031	0.0709992	0.0724271	0.0719657	0.0720846	0.0740232	0.0763801	0.0780736	0.0785814	0.0786808	0.0788508	0.0782727	0.079175	0.0801385	0.081646	0.0841787	0.0864761	0.0889097	0.0908767	0.0924875	0.0937541	0.0950237	0.0958398	0.0963342	0.0971068	0.0971734	0.096037	0.0944911	0.0924034	0.0894728	0.0854704	0.08162	0.0778527	0.0751274	0.0733609	0.0734372	0.0762256	0.0820128	0.0911479	0.102915	0.116994
LToeFlexion	0.123101	0.14229	0.164435	0.190148	0.218292	0.249654	0.28319	0.320936	0.357005	0.374002	0.364997	0.343013	0.312101	0.265579	0.203674	0.144776	0.111266	0.103217	0.102797	0.107078	0.112855	0.115629	0.1159	0.115053	0.113442	0.111704	0.109176	0.105729	0.102605	0.0992752	0.0957909	0.0916012	0.0868025	0.0818668	0.0771428	0.072125	0.0668724	0.0621504	0.0588653	0.0584305	0.0609037	0.0644273	0.0659691	0.0658673	0.0657006	0.0655559	0.0659185	0.065398	0.0623773
[truncated: 51 more columns]

## Sheet: Subject003
	0% gait cycle	1% gait cycle	2% gait cycle	3% gait cycle	4% gait cycle	5% gait cycle	6% gait cycle	7% gait cycle	8% gait cycle	9% gait cycle	10% gait cycle	11% gait cycle	12% gait cycle	13% gait cycle	14% gait cycle	15% gait cycle	16% gait cycle	17% gait cycle	18% gait cycle	19% gait cycle	20% gait cycle	21% gait cycle	22% gait cycle	23% gait cycle	24% gait cycle	25% gait cycle	26% gait cycle	27% gait cycle	28% gait cycle	29% gait cycle	30% gait cycle	31% gait cycle	32% gait cycle	33% gait cycle	34% gait cycle	35% gait cycle	36% gait cycle	37% gait cycle	38% gait cycle	39% gait cycle	40% gait cycle	41% gait cycle	42% gait cycle	43% gait cycle	44% gait cycle	45% gait cycle	46% gait cycle	47% gait cycle	48% gait cycle
PelvisX	0.23925	0.24111	0.24301	0.24495	0.24692	0.24894	0.25111	0.25338	0.25569	0.25809	0.2604	0.26277	0.26507	0.26749	0.26974	0.2719	0.2739	0.27568	0.27717	0.2785	0.27976	0.28097	0.28188	0.2827	0.28336	0.28394	0.28448	0.28491	0.28521	0.2854	0.28547	0.28546	0.28536	0.2852	0.28498	0.28471	0.28441	0.2841	0.28375	0.28336	0.28294	0.28247	0.28193	0.2813	0.28055	0.27966	0.27857	0.27732	0.27587
PelvisY	0.51205	0.51314	0.51436	0.5158	0.51746	0.51933	0.52146	0.52372	0.52605	0.52848	0.53088	0.53329	0.53544	0.53726	0.53875	0.5398	0.54069	0.54103	0.54135	0.54126	0.54107	0.54103	0.54081	0.54055	0.54015	0.53954	0.53884	0.538	0.53693	0.53577	0.53454	0.53323	0.53186	0.53042	0.52893	0.52738	0.52576	0.5241	0.52247	0.52087	0.51941	0.51813	0.517	0.51604	0.5153	0.51482	0.51471	0.51493	0.51541
PelvisZ	0.89004	0.8892	0.88847	0.88788	0.88744	0.8872	0.88719	0.88751	0.88815	0.88906	0.89013	0.89132	0.89251	0.89361	0.89461	0.89555	0.89651	0.89741	0.89837	0.8993	0.90026	0.90135	0.90245	0.90357	0.90466	0.90569	0.90662	0.90747	0.90816	0.90867	0.90901	0.90914	0.90906	0.90879	0.90832	0.90764	0.90678	0.90574	0.90454	0.90319	0.90171	0.90014	0.89851	0.89687	0.89522	0.89361	0.89207	0.89061	0.88925
PelvisYaw	1.6636	1.6678	1.6729	1.6785	1.6841	1.6889	1.693	1.6955	1.6963	1.6957	1.6939	1.6918	1.6892	1.6863	1.6837	1.6814	1.6797	1.6773	1.676	1.6732	1.6694	1.6656	1.6606	1.6551	1.6491	1.6427	1.6366	1.6306	1.6248	1.6197	1.6148	1.6101	1.6059	1.602	1.5987	1.5959	1.5938	1.5922	1.5911	1.5904	1.5899	1.5895	1.5891	1.5886	1.588	1.587	1.5855	1.5837	1.5818
PelvisForwardPitch	-0.13305	-0.13333	-0.13302	-0.13251	-0.13195	-0.13158	-0.13207	-0.13314	-0.13486	-0.13764	-0.14132	-0.14605	-0.15073	-0.15479	-0.15839	-0.16109	-0.16391	-0.16511	-0.16701	-0.1679	-0.16902	-0.17151	-0.17386	-0.1766	-0.17906	-0.18093	-0.18248	-0.18346	-0.18354	-0.18308	-0.18215	-0.18078	-0.17909	-0.17702	-0.17432	-0.17103	-0.16704	-0.16238	-0.15725	-0.15183	-0.14649	-0.14146	-0.1368	-0.13271	-0.12928	-0.12698	-0.12605	-0.12627	-0.1272
PelvisRightRoll	0.007	0.0026447	-0.0014513	-0.0055097	-0.0093887	-0.01324	-0.017698	-0.022544	-0.027337	-0.032062	-0.035657	-0.038695	-0.040602	-0.042088	-0.04279	-0.043415	-0.044344	-0.044628	-0.04518	-0.04473	-0.043375	-0.041612	-0.038104	-0.033957	-0.028842	-0.023572	-0.018104	-0.012447	-0.006774	-0.0012341	0.0039742	0.0085313	0.012505	0.015576	0.01784	0.019275	0.019838	0.019424	0.018254	0.016302	0.013565	0.010361	0.0071588	0.0042706	0.0018133	0.00016146	-8.25e-05	0.0010881	0.0038105
TrunkFlexion	0.20398	0.20343	0.20158	0.19887	0.19547	0.19178	0.18901	0.18693	0.18568	0.18601	0.1877	0.19104	0.19453	0.1975	0.20025	0.20231	0.20492	0.20587	0.20805	0.20921	0.21082	0.21421	0.21746	0.22119	0.22452	0.2273	0.22969	0.23145	0.23224	0.23247	0.2323	0.23186	0.23126	0.23051	0.22906	0.22704	0.22419	0.22044	0.21596	0.21106	0.20618	0.20153	0.19726	0.19361	0.19072	0.18914	0.18904	0.19011	0.19165
TrunkRightBend	-0.0043458	0.0037452	0.011406	0.018961	0.026292	0.033549	0.041542	0.050003	0.058376	0.066449	0.072725	0.077716	0.080771	0.082641	0.083366	0.083944	0.085211	0.085804	0.087085	0.086778	0.084643	0.081395	0.075631	0.068917	0.06078	0.052508	0.043999	0.035303	0.026769	0.018479	0.010887	0.0043768	-0.0011255	-0.0051745	-0.0079697	-0.0095356	-0.0098308	-0.0086845	-0.0064428	-0.0030424	0.0014167	0.0064671	0.01131	0.015539	0.018857	0.020772	0.020311	0.017401	0.011926
TrunkLeftTwist	-0.11951	-0.12337	-0.1285	-0.13448	-0.14032	-0.14498	-0.14809	-0.14891	-0.14703	-0.14294	-0.1373	-0.13077	-0.12352	-0.11523	-0.10736	-0.099544	-0.09246	-0.084115	-0.077269	-0.068243	-0.057719	-0.046892	-0.035098	-0.023193	-0.011401	0.00021458	0.01067	0.020457	0.0294	0.037196	0.044595	0.051551	0.057865	0.063683	0.068573	0.072628	0.075777	0.078052	0.079344	0.080001	0.079962	0.079414	0.078639	0.077718	0.076644	0.075901	0.075791	0.076414	0.07758
HeadFlexion	0.028875	0.027905	0.027547	0.027734	0.028669	0.030095	0.031223	0.032335	0.033645	0.03462	0.035453	0.035932	0.03678	0.038176	0.039562	0.040702	0.041196	0.042231	0.042175	0.042632	0.043297	0.043774	0.044875	0.046165	0.04782	0.049615	0.051529	0.053462	0.055386	0.057109	0.058451	0.05925	0.059421	0.058949	0.05827	0.057342	0.056387	0.055609	0.055041	0.054534	0.053884	0.053161	0.052366	0.051361	0.05016	0.048652	0.047028	0.045333	0.043956
HeadRightBend	-0.062504	-0.069722	-0.076769	-0.083805	-0.090831	-0.097887	-0.10503	-0.11199	-0.11878	-0.12506	-0.1302	-0.1341	-0.13675	-0.13822	-0.13915	-0.13976	-0.14069	-0.14129	-0.14217	-0.14173	-0.1396	-0.13629	-0.13179	-0.12704	-0.12193	-0.11728	-0.11292	-0.10885	-0.10514	-0.10164	-0.098643	-0.096176	-0.094237	-0.093017	-0.092355	-0.092209	-0.092576	-0.093542	-0.09493	-0.096774	-0.098882	-0.10099	-0.10272	-0.10385	-0.1042	-0.10355	-0.10143	-0.097735	-0.09253
HeadLeftTwist	-0.073733	-0.071293	-0.068446	-0.065165	-0.061992	-0.059178	-0.05671	-0.055086	-0.054346	-0.054583	-0.055591	-0.05725	-0.059552	-0.062764	-0.066206	-0.069743	-0.073204	-0.077424	-0.081182	-0.085863	-0.091622	-0.097761	-0.10426	-0.11055	-0.11641	-0.12182	-0.12646	-0.13057	-0.13402	-0.13722	-0.14015	-0.14282	-0.14518	-0.14734	-0.149	-0.15023	-0.15098	-0.15122	-0.15101	-0.1504	-0.14929	-0.14782	-0.14635	-0.14483	-0.14326	-0.14215	-0.14149	-0.14173	-0.14283
RShoulderUp	-0.030558	-0.030047	-0.029627	-0.029265	-0.028875	-0.028402	-0.027848	-0.027242	-0.026568	-0.025785	-0.024929	-0.024019	-0.023132	-0.022319	-0.021646	-0.021171	-0.020906	-0.020861	-0.020949	-0.021272	-0.021811	-0.022555	-0.023353	-0.024153	-0.024888	-0.025544	-0.02616	-0.026782	-0.027419	-0.028031	-0.028662	-0.029222	-0.029774	-0.03016	-0.030497	-0.03074	-0.030879	-0.030872	-0.030762	-0.030564	-0.030254	-0.029931	-0.029683	-0.029593	-0.029614	-0.029802	-0.030187	-0.030752	-0.031477
LShoulderUp	-0.04105	-0.041923	-0.042817	-0.043759	-0.044703	-0.045588	-0.04647	-0.047358	-0.04814	-0.048714	-0.048915	-0.048704	-0.048167	-0.047393	-0.046645	-0.046072	-0.045842	-0.045844	-0.046076	-0.046221	-0.046148	-0.045864	-0.045291	-0.044539	-0.043622	-0.042682	-0.041766	-0.040918	-0.040163	-0.039501	-0.038978	-0.038601	-0.038362	-0.038275	-0.038296	-0.038415	-0.038569	-0.038779	-0.03902	-0.039292	-0.039577	-0.039868	-0.040139	-0.040372	-0.040561	-0.040644	-0.040572	-0.040294	-0.039829
RShoulderForward	0.004	0.004339	0.0046886	0.0049932	0.0052402	0.005344	0.0053454	0.005225	0.0050042	0.0047446	0.0045462	0.0043999	0.0044033	0.0044187	0.0045626	0.0047512	0.0049395	0.0050074	0.0050377	0.0048261	0.0043383	0.0036704	0.0028896	0.0021209	0.0014625	0.001026	0.00083817	0.00084633	0.00095217	0.001121	0.0011663	0.0012098	0.001113	0.0011703	0.0012233	0.0012835	0.001445	0.0017118	0.0020577	0.0024446	0.0029025	0.0033148	0.0036832	0.0039438	0.0041878	0.0043325	0.0044493	0.0044489	0.0043488
LShoulderForward	0.0076417	0.0070077	0.0061697	0.0052278	0.0042003	0.0030458	0.0018334	0.00059212	-0.00056533	-0.0015537	-0.0023867	-0.0028804	-0.0029597	-0.0026338	-0.0021084	-0.001509	-0.0011337	-0.00089229	-0.00093333	-0.00097	-0.001025	-0.0010839	-0.00093242	-0.00069438	-0.000469	-4.4792e-05	0.00036425	0.00084021	0.0012772	0.0016057	0.0019738	0.0022735	0.0025313	0.0026908	0.0028034	0.0028369	0.00276	0.0026518	0.0024376	0.0021509	0.0018275	0.0014728	0.0012106	0.0011045	0.001023	0.0012725	0.0016177	0.0022141	0.0030712
RShoulderInward	-0.022825	-0.022993	-0.023172	-0.023378	-0.023628	-0.023926	-0.024277	-0.024691	-0.025136	-0.025614	-0.02608	-0.026523	-0.026953	-0.02737	-0.027794	-0.028236	-0.028666	-0.029117	-0.029532	-0.029892	-0.030188	-0.030365	-0.030441	-0.03038	-0.030235	-0.030005	-0.029741	-0.029463	-0.029219	-0.029048	-0.028879	-0.028748	-0.028611	-0.028514	-0.028414	-0.028256	-0.028134	-0.027994	-0.027866	-0.027755	-0.027708	-0.027666	-0.02766	-0.027601	-0.027574	-0.027442	-0.0272	-0.026874	-0.026496
LShoulderInward	-0.027479	-0.027276	-0.027074	-0.026895	-0.026744	-0.026608	-0.02647	-0.026321	-0.026211	-0.026193	-0.026254	-0.026388	-0.026626	-0.026878	-0.02719	-0.027511	-0.027822	-0.028102	-0.028395	-0.028635	-0.028854	-0.02903	-0.029158	-0.029258	-0.029292	-0.02928	-0.029224	-0.029142	-0.02908	-0.028954	-0.028845	-0.028698	-0.028509	-0.028274	-0.028001	-0.027728	-0.027424	-0.027157	-0.02689	-0.02666	-0.026453	-0.026277	-0.026159	-0.026103	-0.026125	-0.026218	-0.026384	-0.026636	-0.026957
RShoulderFlexion	-0.12578	-0.12472	-0.12384	-0.12289	-0.1219	-0.12058	-0.11864	-0.11602	-0.11262	-0.10825	-0.10317	-0.097372	-0.091408	-0.085576	-0.079741	-0.073997	-0.067961	-0.062017	-0.055391	-0.048372	-0.040498	-0.031494	-0.021676	-0.011195	-0.0004395	0.010349	0.021012	0.031362	0.041268	0.050865	0.059767	0.068234	0.075869	0.083031	0.089033	0.093786	0.097603	0.10022	0.10195	0.10277	0.10319	0.10318	0.10315	0.10303	0.10307	0.10285	0.10229	0.10128	0.099546
LShoulderFlexion	0.079796	0.075956	0.071078	0.065456	0.059217	0.053202	0.04775	0.043093	0.039035	0.035645	0.032382	0.028837	0.024518	0.019282	0.013659	0.0082344	0.0035917	-0.00043058	-0.0031106	-0.0054375	-0.0075442	-0.0093894	-0.011821	-0.014608	-0.018049	-0.022074	-0.02683	-0.032022	-0.037512	-0.043366	-0.049089	-0.054503	-0.059548	-0.063906	-0.06788	-0.071255	-0.073941	-0.07606	-0.077595	-0.078516	-0.078849	-0.078829	-0.078537	-0.078055	-0.077464	-0.076786	-0.076063	-0.075445	-0.075006
RShoulderAbduction	0.15315	0.15581	0.15831	0.16072	0.16296	0.1652	0.16769	0.17051	0.17362	0.17671	0.17956	0.1823	0.18475	0.18712	0.19	0.1937	0.19881	0.2047	0.21201	0.21953	0.22669	0.23365	0.23989	0.24552	0.25021	0.25414	0.25702	0.25901	0.2604	0.26128	0.26267	0.26408	0.2666	0.2687	0.27159	0.27506	0.27844	0.28176	0.2848	0.28761	0.2898	0.29163	0.29259	0.29294	0.29225	0.2909	0.28845	0.28476	0.27966
LShoulderAbduction	0.31621	0.30753	0.2987	0.28939	0.27974	0.2699	0.2599	0.24989	0.23989	0.22999	0.22091	0.21234	0.20438	0.19739	0.19123	0.18586	0.1816	0.17842	0.17552	0.17363	0.17295	0.17316	0.17363	0.17434	0.17565	0.17671	0.17821	0.17989	0.18179	0.18432	0.18668	0.18896	0.1911	0.19274	0.19382	0.1942	0.19387	0.19253	0.1904	0.18743	0.18374	0.17976	0.17578	0.17189	0.16859	0.16566	0.16412	0.16383	0.16467
RShoulderInternalRotation	0.48047	0.48732	0.49437	0.50132	0.50781	0.51384	0.51933	0.5246	0.52955	0.5343	0.53914	0.54473	0.55047	0.55694	0.56443	0.57248	0.58145	0.59037	0.59972	0.60764	0.61364	0.61779	0.61938	0.61821	0.61418	0.60723	0.59777	0.58636	0.57399	0.56132	0.55018	0.53914	0.53112	0.52207	0.51584	0.51169	0.50837	0.50595	0.50421	0.50309	0.50188	0.50118	0.50037	0.49978	0.49886	0.498	0.49657	0.49437	0.49094
LShoulderInternalRotation	0.77583	0.77329	0.77129	0.76913	0.76795	0.76835	0.7703	0.77382	0.77948	0.78619	0.79386	0.80068	0.80669	0.81223	0.81733	0.82271	0.82987	0.83976	0.84966	0.86097	0.87284	0.88371	0.89112	0.89518	0.89687	0.89421	0.8895	0.88333	0.8771	0.872	0.86724	0.86364	0.86053	0.85777	0.85502	0.85183	0.8485	0.84446	0.84035	0.83568	0.83095	0.82677	0.82339	0.82026	0.81962	0.81906	0.82183	0.82705	0.83397
RElbowFlexion	0.46303	0.46293	0.46304	0.46298	0.46247	0.46144	0.45971	0.4574	0.45448	0.45087	0.44721	0.444	0.44157	0.44021	0.44047	0.44217	0.44522	0.44899	0.45327	0.45766	0.46173	0.46538	0.46849	0.4712	0.474	0.47713	0.48086	0.48532	0.49058	0.49641	0.50334	0.51069	0.51909	0.52759	0.53679	0.5468	0.55684	0.56696	0.57691	0.58664	0.5955	0.60364	0.61058	0.6166	0.62108	0.62471	0.62746	0.62922	0.63006
LElbowFlexion	0.66217	0.6596	0.65563	0.65028	0.64294	0.63307	0.62107	0.60674	0.59017	0.57197	0.55273	0.53363	0.51526	0.49815	0.48239	0.46744	0.45309	0.43882	0.42458	0.41069	0.39734	0.38508	0.37476	0.36647	0.36043	0.35718	0.35628	0.35699	0.35905	0.36234	0.3663	0.37065	0.37536	0.37988	0.38411	0.38778	0.39049	0.39223	0.39292	0.39275	0.39162	0.39003	0.38786	0.38555	0.38271	0.37995	0.37684	0.37356	0.37037
RForeArmPronation	-0.75923	-0.75944	-0.75954	-0.75965	-0.75953	-0.76009	-0.76039	-0.76101	-0.76206	-0.7626	-0.76281	-0.76272	-0.76207	-0.76103	-0.76053	-0.75973	-0.76045	-0.76093	-0.76239	-0.76408	-0.76582	-0.76742	-0.76876	-0.76948	-0.76914	-0.76769	-0.76587	-0.76369	-0.76167	-0.76043	-0.76134	-0.76291	-0.7668	-0.76947	-0.77383	-0.77831	-0.78231	-0.78542	-0.78793	-0.78964	-0.79053	-0.79155	-0.79251	-0.79337	-0.79433	-0.79533	-0.79621	-0.79653	-0.79596
LForeArmPronation	-0.64708	-0.64661	-0.64663	-0.64647	-0.64648	-0.6474	-0.6486	-0.65078	-0.65301	-0.65557	-0.65849	-0.65975	-0.65981	-0.6592	-0.65804	-0.65722	-0.65822	-0.66096	-0.66395	-0.66745	-0.67064	-0.67372	-0.67473	-0.6751	-0.67603	-0.67599	-0.67663	-0.67717	-0.67844	-0.68093	-0.68291	-0.68483	-0.68622	-0.68704	-0.68729	-0.68679	-0.68648	-0.68592	-0.68574	-0.68581	-0.68613	-0.68719	-0.68849	-0.68936	-0.69093	-0.6912	-0.6926	-0.6936	-0.69433
RWristFlexion	-0.17449	-0.17297	-0.17169	-0.17079	-0.1699	-0.16953	-0.16907	-0.16899	-0.1689	-0.1687	-0.16826	-0.16759	-0.1665	-0.16502	-0.16392	-0.16237	-0.16134	-0.16063	-0.16047	-0.16073	-0.16123	-0.16244	-0.16379	-0.16544	-0.16716	-0.16896	-0.17076	-0.1724	-0.17375	-0.17482	-0.17643	-0.17737	-0.17912	-0.17962	-0.18072	-0.18229	-0.18348	-0.18448	-0.18525	-0.18586	-0.18579	-0.18549	-0.18489	-0.18451	-0.18374	-0.18337	-0.18302	-0.18292	-0.18287
LWristFlexion	-0.2012	-0.19929	-0.19711	-0.19437	-0.1911	-0.18715	-0.18322	-0.17905	-0.17502	-0.17082	-0.16659	-0.16139	-0.1552	-0.14788	-0.14064	-0.13335	-0.12739	-0.12274	-0.11927	-0.11701	-0.11578	-0.11531	-0.11488	-0.11455	-0.11499	-0.11555	-0.11652	-0.11762	-0.11949	-0.12178	-0.12434	-0.12742	-0.13054	-0.13369	-0.1368	-0.13971	-0.14218	-0.14406	-0.14577	-0.14659	-0.14688	-0.14679	-0.14627	-0.14524	-0.14415	-0.14228	-0.14057	-0.13857	-0.1362
RHandAbduction	-0.046675	-0.04648	-0.046249	-0.046284	-0.047233	-0.048098	-0.049187	-0.050016	-0.050235	-0.050269	-0.049704	-0.048492	-0.047174	-0.046022	-0.044913	-0.044539	-0.044566	-0.046151	-0.048509	-0.051559	-0.055171	-0.05923	-0.062877	-0.066291	-0.069173	-0.071678	-0.073491	-0.075343	-0.0774	-0.079331	-0.081352	-0.083603	-0.085668	-0.088099	-0.090731	-0.093675	-0.096848	-0.10047	-0.10391	-0.10733	-0.11079	-0.11371	-0.11612	-0.11807	-0.11946	-0.12045	-0.12117	-0.12171	-0.1218
LHandAbduction	-0.0064292	-0.0061635	-0.0054543	-0.0045107	-0.0037653	-0.0025204	-0.00099258	0.0011288	0.0033522	0.0065544	0.010473	0.015322	0.020951	0.026978	0.033219	0.039655	0.045717	0.051716	0.056842	0.061449	0.065273	0.068357	0.070721	0.072217	0.074069	0.07563	0.077233	0.077646	0.078176	0.078187	0.077196	0.075535	0.073643	0.070877	0.067862	0.064951	0.062438	0.06055	0.059224	0.058744	0.058674	0.059432	0.060586	0.06207	0.06358	0.065046	0.066458	0.067609	0.069321
RHipFlexion	0.23855	0.24115	0.24151	0.23848	0.23332	0.22897	0.22467	0.22	0.21359	0.20398	0.19176	0.17558	0.15734	0.13816	0.11855	0.099673	0.079492	0.0625	0.043244	0.026479	0.0092975	-0.011059	-0.030799	-0.051619	-0.072056	-0.091861	-0.11191	-0.13133	-0.1492	-0.16643	-0.1828	-0.19808	-0.21232	-0.22535	-0.23712	-0.24765	-0.25676	-0.2645	-0.27143	-0.27773	-0.28369	-0.28953	-0.295	-0.30015	-0.30518	-0.31067	-0.31695	-0.32386	-0.33087
LHipFlexion	-0.35478	-0.35934	-0.36222	-0.36363	-0.36329	-0.36096	-0.3571	-0.35041	-0.34038	-0.32702	-0.30977	-0.28915	-0.26398	-0.23412	-0.20123	-0.1657	-0.13044	-0.094465	-0.062178	-0.031255	-0.0020833	0.023602	0.047518	0.068796	0.088695	0.10764	0.12514	0.14144	0.15696	0.17108	0.18348	0.19404	0.20268	0.20935	0.21445	0.21793	0.22001	0.22071	0.22017	0.21825	0.21488	0.21031	0.20502	0.19988	0.19602	0.19523	0.19886	0.20546	0.21327
RHipAbduction	0.029712	0.021814	0.014764	0.0082173	0.0020205	-0.0037952	-0.0099703	-0.01649	-0.023566	-0.031804	-0.039711	-0.047986	-0.055196	-0.062223	-0.068013	-0.073221	-0.078383	-0.082022	-0.085683	-0.088097	-0.090122	-0.092472	-0.092593	-0.091937	-0.089823	-0.087049	-0.083731	-0.079827	-0.0755	-0.071123	-0.066901	-0.063132	-0.059742	-0.057066	-0.055014	-0.053607	-0.052956	-0.053224	-0.054112	-0.055689	-0.057919	-0.060508	-0.062959	-0.064904	-0.066144	-0.066209	-0.064397	-0.060743	-0.055205
LHipAbduction	-0.039808	-0.031258	-0.022719	-0.014015	-0.0054078	0.0031667	0.012501	0.022094	0.031403	0.040766	0.049038	0.057312	0.064898	0.072906	0.080145	0.087155	0.09387	0.098873	0.10301	0.10516	0.10592	0.10572	0.10269	0.098466	0.092736	0.086664	0.080032	0.072719	0.064917	0.056509	0.047871	0.039459	0.03125	0.023612	0.016587	0.010292	0.0050517	0.0010887	-0.0018244	-0.0034394	-0.0036967	-0.003105	-0.0022427	-0.0015653	-0.0015952	-0.0032625	-0.0074178	-0.013625	-0.021548
RHipInternalRotation	-0.087846	-0.085468	-0.082722	-0.079943	-0.076508	-0.075431	-0.077543	-0.083339	-0.088874	-0.090573	-0.08992	-0.086745	-0.084407	-0.082934	-0.082451	-0.083198	-0.083123	-0.086046	-0.086733	-0.088732	-0.08738	-0.080478	-0.074203	-0.067224	-0.061785	-0.058397	-0.056045	-0.054807	-0.054926	-0.054435	-0.053872	-0.052817	-0.051559	-0.050101	-0.048928	-0.048069	-0.047572	-0.047623	-0.048281	-0.049461	-0.051007	-0.052857	-0.054505	-0.055933	-0.057361	-0.058698	-0.060514	-0.062829	-0.065887
LHipInternalRotation	0.061413	0.060441	0.060364	0.060768	0.060775	0.060086	0.057667	0.053627	0.047866	0.040424	0.032274	0.023315	0.014387	0.0055957	-0.0010385	-0.0056248	-0.0079122	-0.0093952	-0.009386	-0.010351	-0.012338	-0.014731	-0.018177	-0.02218	-0.026719	-0.031809	-0.036641	-0.041413	-0.046064	-0.049918	-0.053249	-0.055946	-0.057749	-0.058567	-0.058246	-0.056707	-0.053901	-0.049642	-0.043684	-0.036406	-0.028519	-0.019696	-0.010052	0.00040067	0.010296	0.015971	0.015456	0.011442	0.010263
RKneeFlexion	0.15723	0.18182	0.19924	0.20971	0.21758	0.22902	0.24343	0.25903	0.27354	0.28521	0.29429	0.29847	0.2988	0.29604	0.29152	0.28608	0.27841	0.27249	0.2642	0.25776	0.25081	0.24121	0.23227	0.22228	0.21223	0.20182	0.19037	0.17886	0.16807	0.15732	0.14699	0.13765	0.12942	0.12249	0.11644	0.11144	0.10763	0.10491	0.10276	0.10129	0.10079	0.1014	0.10354	0.10745	0.11311	0.12043	0.12945	0.13982	0.15172
LKneeFlexion	0.13788	0.1534	0.17077	0.19039	0.21297	0.23934	0.26978	0.30548	0.34707	0.39471	0.44838	0.50713	0.57079	0.63862	0.70782	0.77671	0.8423	0.90284	0.95533	0.99963	1.0357	1.0623	1.0802	1.0892	1.0906	1.0848	1.0719	1.0522	1.0261	0.99367	0.95497	0.91035	0.86002	0.80414	0.74309	0.67726	0.60723	0.53356	0.45745	0.37986	0.30255	0.22802	0.15864	0.097631	0.04844	0.016924	0.0075378	0.017024	0.040308
RAnklePlantarFlexion	-1.3826	-1.3821	-1.3695	-1.3448	-1.3201	-1.3068	-1.3024	-1.3056	-1.3139	-1.3252	-1.3384	-1.35	-1.3621	-1.3746	-1.3877	-1.4006	-1.4116	-1.4235	-1.4329	-1.4433	-1.452	-1.4572	-1.4629	-1.4678	-1.4732	-1.4788	-1.4841	-1.4895	-1.4955	-1.501	-1.5063	-1.5116	-1.517	-1.5227	-1.5285	-1.5345	-1.5411	-1.5481	-1.5551	-1.5622	-1.5695	-1.5769	-1.5842	-1.5917	-1.5992	-1.6067	-1.6142	-1.6215	-1.6281
LAnklePlantarFlexion	-1.6007	-1.6039	-1.6049	-1.6038	-1.6001	-1.5938	-1.5844	-1.5708	-1.5521	-1.5278	-1.4972	-1.4611	-1.422	-1.3829	-1.3451	-1.3105	-1.2814	-1.2638	-1.2655	-1.2849	-1.3084	-1.3293	-1.3465	-1.3622	-1.3772	-1.3921	-1.4063	-1.4189	-1.4296	-1.4374	-1.4424	-1.4441	-1.4426	-1.4372	-1.4277	-1.4147	-1.3986	-1.3808	-1.3628	-1.3454	-1.3299	-1.3194	-1.3165	-1.3214	-1.3309	-1.3427	-1.3561	-1.3679	-1.3758
RFootPronation	-0.028608	-0.025133	-0.014742	0.00010779	0.017294	0.028944	0.032415	0.029081	0.023955	0.02201	0.021711	0.023999	0.024713	0.024379	0.022829	0.019791	0.017687	0.01123	0.0075403	0.001148	-0.0023092	0.00018604	0.00088583	0.0019366	0.000696	-0.0030104	-0.0075168	-0.013087	-0.019725	-0.024724	-0.029125	-0.032528	-0.035032	-0.0372	-0.039052	-0.04091	-0.042753	-0.044751	-0.047179	-0.050059	-0.053301	-0.056787	-0.060027	-0.063013	-0.066097	-0.069442	-0.073855	-0.079011	-0.084427
LFootPronation	-0.10685	-0.11122	-0.1155	-0.12006	-0.12535	-0.13147	-0.13942	-0.14855	-0.15913	-0.17138	-0.18446	-0.19837	-0.21168	-0.2244	-0.23463	-0.24281	-0.24878	-0.25141	-0.25033	-0.24474	-0.23658	-0.22622	-0.21374	-0.20091	-0.18922	-0.17962	-0.17132	-0.16304	-0.15303	-0.1406	-0.12586	-0.10913	-0.09076	-0.071212	-0.051958	-0.034307	-0.020511	-0.012081	-0.0095317	-0.012389	-0.018501	-0.025304	-0.031061	-0.03518	-0.036665	-0.034975	-0.031262	-0.027689	-0.025055
RToeFlexion	-0.26473	-0.2433	-0.25961	-0.28339	-0.3099	-0.33172	-0.33738	-0.33451	-0.3251	-0.31395	-0.3032	-0.29507	-0.28565	-0.2763	-0.26716	-0.25715	-0.24936	-0.23893	-0.23202	-0.2227	-0.21426	-0.21011	-0.2046	-0.19924	-0.19297	-0.18618	-0.17984	-0.17316	-0.1656	-0.15996	-0.15538	-0.15179	-0.14974	-0.14739	-0.14599	-0.1453	-0.14445	-0.14275	-0.14239	-0.1419	-0.14199	-0.14224	-0.14341	-0.14486	-0.14668	-0.1492	-0.15241	-0.15755	-0.16369
LToeFlexion	-0.12074	-0.13014	-0.14314	-0.15758	-0.17424	-0.19336	-0.21701	-0.24513	-0.27859	-0.31814	-0.35899	-0.3937	-0.40766	-0.38817	-0.34293	-0.29458	-0.27423	-0.281	-0.28695	-0.28469	-0.27936	-0.27377	-0.27362	-0.27767	-0.27961	-0.27752	-0.27611	-0.2781	-0.28221	-0.28887	-0.29468	-0.29997	-0.30499	-0.30946	-0.31448	-0.31933	-0.3236	-0.32578	-0.32665	-0.32879	-0.33616	-0.34493	-0.34833	-0.3434	-0.3354	-0.33319	-0.34449	-0.36328	-0.37368
[truncated: 51 more columns]

## Sheet: Subject005
	0% gait cycle	1% gait cycle	2% gait cycle	3% gait cycle	4% gait cycle	5% gait cycle	6% gait cycle	7% gait cycle	8% gait cycle	9% gait cycle	10% gait cycle	11% gait cycle	12% gait cycle	13% gait cycle	14% gait cycle	15% gait cycle	16% gait cycle	17% gait cycle	18% gait cycle	19% gait cycle	20% gait cycle	21% gait cycle	22% gait cycle	23% gait cycle	24% gait cycle	25% gait cycle	26% gait cycle	27% gait cycle	28% gait cycle	29% gait cycle	30% gait cycle	31% gait cycle	32% gait cycle	33% gait cycle	34% gait cycle	35% gait cycle	36% gait cycle	37% gait cycle	38% gait cycle	39% gait cycle	40% gait cycle	41% gait cycle	42% gait cycle	43% gait cycle	44% gait cycle	45% gait cycle	46% gait cycle	47% gait cycle	48% gait cycle
PelvisX	0.24126	0.24378	0.24652	0.24936	0.25222	0.25504	0.2578	0.2605	0.26317	0.26597	0.26892	0.2719	0.27476	0.27731	0.27947	0.28122	0.28264	0.28376	0.2847	0.28552	0.28619	0.28676	0.28714	0.28746	0.28767	0.28785	0.288	0.28808	0.28813	0.28818	0.2882	0.28823	0.28826	0.28827	0.28822	0.28814	0.28802	0.2878	0.28748	0.28701	0.2864	0.28568	0.28483	0.28385	0.28276	0.28155	0.28018	0.27862	0.27669
PelvisY	0.53551	0.5373	0.5394	0.54176	0.5446	0.54771	0.55092	0.5542	0.55748	0.56079	0.56406	0.56723	0.57009	0.57265	0.57479	0.57645	0.57762	0.57829	0.57848	0.57828	0.5778	0.57719	0.57635	0.57544	0.57436	0.5731	0.57166	0.57007	0.56832	0.56641	0.56439	0.56225	0.55998	0.55773	0.55549	0.5533	0.55122	0.5492	0.54731	0.54562	0.5441	0.54278	0.54164	0.54075	0.54007	0.53963	0.53945	0.53952	0.53986
PelvisZ	0.87574	0.87391	0.87239	0.87125	0.87051	0.87006	0.86993	0.8703	0.87117	0.87249	0.87418	0.87596	0.87779	0.87965	0.88154	0.88346	0.88546	0.88745	0.88941	0.89136	0.89329	0.89531	0.89737	0.89946	0.90151	0.90344	0.90521	0.90679	0.90811	0.90916	0.90989	0.9103	0.9104	0.91018	0.90972	0.90893	0.90791	0.90662	0.90508	0.90334	0.90138	0.89922	0.89689	0.89443	0.89189	0.88926	0.88656	0.88386	0.88126
PelvisYaw	1.5087	1.5132	1.5187	1.5251	1.5326	1.5401	1.5465	1.5511	1.5543	1.5563	1.5581	1.5598	1.5614	1.5634	1.5655	1.5684	1.5717	1.5752	1.5785	1.5809	1.5817	1.582	1.5813	1.5806	1.5807	1.5812	1.5826	1.5843	1.5864	1.5886	1.5902	1.5917	1.5931	1.5942	1.5954	1.597	1.5983	1.5996	1.6012	1.6027	1.604	1.6051	1.6063	1.6069	1.6071	1.6067	1.6054	1.6036	1.601
PelvisForwardPitch	-0.13189	-0.13107	-0.12947	-0.12701	-0.12466	-0.12307	-0.12165	-0.12144	-0.12318	-0.12724	-0.1347	-0.14423	-0.15481	-0.16629	-0.17791	-0.18843	-0.19764	-0.20481	-0.21016	-0.21409	-0.21747	-0.22143	-0.22547	-0.22995	-0.23402	-0.23761	-0.24057	-0.24289	-0.24428	-0.24478	-0.24446	-0.24321	-0.24124	-0.23884	-0.2359	-0.23244	-0.22848	-0.22399	-0.21888	-0.21351	-0.20802	-0.20233	-0.19659	-0.19115	-0.18613	-0.18169	-0.17794	-0.175	-0.17294
PelvisRightRoll	-0.053687	-0.055046	-0.057805	-0.061724	-0.065576	-0.068884	-0.071134	-0.072729	-0.074299	-0.076488	-0.079442	-0.081941	-0.082815	-0.081142	-0.076796	-0.070156	-0.062182	-0.053904	-0.045988	-0.0383	-0.03003	-0.021249	-0.011441	-0.0011742	0.0093718	0.019939	0.030074	0.039836	0.048966	0.05729	0.06508	0.07187	0.077605	0.082447	0.08627	0.088819	0.090455	0.09121	0.091029	0.090533	0.089604	0.088263	0.086643	0.085179	0.084186	0.083742	0.083893	0.084981	0.088014
TrunkFlexion	0.14538	0.14144	0.13546	0.1273	0.11807	0.10921	0.10053	0.093795	0.090324	0.090559	0.096115	0.10493	0.11578	0.12831	0.14153	0.15379	0.16476	0.17344	0.18012	0.1854	0.19043	0.19652	0.20327	0.21076	0.21788	0.22465	0.23085	0.23653	0.24127	0.24511	0.24819	0.25035	0.25186	0.25288	0.25322	0.25289	0.25167	0.24963	0.24636	0.2424	0.23781	0.23265	0.22698	0.22123	0.2157	0.21058	0.20615	0.20247	0.1996
TrunkRightBend	0.13852	0.14277	0.14918	0.15755	0.16592	0.17348	0.17962	0.18498	0.19049	0.19676	0.20352	0.20889	0.21123	0.2093	0.2031	0.19332	0.18153	0.16945	0.15809	0.14736	0.13613	0.12426	0.11102	0.096944	0.082072	0.066873	0.051768	0.036978	0.022874	0.0097572	-0.0026531	-0.013847	-0.023658	-0.03233	-0.039666	-0.045331	-0.049799	-0.053088	-0.055114	-0.056642	-0.057625	-0.058045	-0.058286	-0.058959	-0.060609	-0.063277	-0.066917	-0.072009	-0.079681
TrunkLeftTwist	-0.066088	-0.070585	-0.076369	-0.082697	-0.089357	-0.09497	-0.0988	-0.1001	-0.099243	-0.0966	-0.092323	-0.086565	-0.079204	-0.070503	-0.061022	-0.052106	-0.043748	-0.036203	-0.028852	-0.020721	-0.010828	-0.00077825	0.010284	0.020965	0.030649	0.039842	0.048241	0.056008	0.063004	0.0695	0.075767	0.081473	0.086397	0.090845	0.094475	0.096971	0.099037	0.10057	0.1011	0.10097	0.10016	0.098743	0.096489	0.094066	0.091548	0.089167	0.087411	0.086303	0.085987
HeadFlexion	0.77624	0.7767	0.77848	0.78141	0.78532	0.78945	0.79303	0.79523	0.79597	0.79535	0.79305	0.78987	0.78651	0.78329	0.78034	0.77782	0.77603	0.77508	0.77493	0.77524	0.77585	0.77617	0.77619	0.77607	0.77581	0.77542	0.7747	0.7737	0.77246	0.77108	0.76944	0.76769	0.76567	0.76357	0.76137	0.75913	0.75715	0.75527	0.75392	0.75295	0.75225	0.7518	0.75154	0.75144	0.75125	0.75083	0.75004	0.74891	0.74782
HeadRightBend	-0.15639	-0.16271	-0.17061	-0.17975	-0.18868	-0.19663	-0.20381	-0.21056	-0.21722	-0.22415	-0.22998	-0.23407	-0.23542	-0.2333	-0.22813	-0.221	-0.2128	-0.20476	-0.19742	-0.19098	-0.1847	-0.17888	-0.17278	-0.16647	-0.15963	-0.1522	-0.14412	-0.1359	-0.12775	-0.11998	-0.11275	-0.10624	-0.10052	-0.095567	-0.091337	-0.088002	-0.085289	-0.083055	-0.081426	-0.080342	-0.079602	-0.079262	-0.078971	-0.078318	-0.07705	-0.074959	-0.072058	-0.067982	-0.06256
HeadLeftTwist	-0.0060688	-0.006431	-0.0072214	-0.0092851	-0.012249	-0.01582	-0.019593	-0.023775	-0.028457	-0.032927	-0.03763	-0.042054	-0.046321	-0.05048	-0.054168	-0.057233	-0.059959	-0.062403	-0.065019	-0.068006	-0.071446	-0.074749	-0.078212	-0.081387	-0.084062	-0.086603	-0.088885	-0.090873	-0.092677	-0.0942	-0.095361	-0.096209	-0.096833	-0.097277	-0.09758	-0.097711	-0.097688	-0.09762	-0.097296	-0.096669	-0.095705	-0.094396	-0.092695	-0.090419	-0.087705	-0.084505	-0.081189	-0.077976	-0.074709
RShoulderUp	-0.035012	-0.034751	-0.034487	-0.034119	-0.033654	-0.033028	-0.032287	-0.031591	-0.030809	-0.029923	-0.028844	-0.027671	-0.026657	-0.026116	-0.026176	-0.026905	-0.028004	-0.029361	-0.030698	-0.03188	-0.033025	-0.034126	-0.035294	-0.036494	-0.037786	-0.039141	-0.04043	-0.041698	-0.042925	-0.044085	-0.045097	-0.046065	-0.04688	-0.047682	-0.048352	-0.048847	-0.049354	-0.049869	-0.050157	-0.050458	-0.050621	-0.050888	-0.051044	-0.051238	-0.051618	-0.052015	-0.052583	-0.053079	-0.053653
LShoulderUp	-0.064731	-0.064981	-0.065522	-0.066436	-0.067278	-0.067873	-0.068181	-0.068362	-0.068452	-0.0684	-0.067944	-0.067028	-0.065765	-0.064324	-0.062927	-0.061709	-0.060846	-0.060268	-0.059865	-0.059593	-0.059226	-0.058744	-0.058099	-0.057326	-0.056392	-0.055383	-0.054347	-0.053303	-0.052362	-0.051597	-0.050924	-0.05039	-0.049974	-0.049718	-0.049551	-0.049486	-0.049472	-0.049419	-0.049357	-0.04925	-0.049072	-0.048847	-0.04857	-0.048238	-0.04785	-0.047388	-0.046868	-0.046262	-0.045613
RShoulderForward	7.5e-05	0.00045056	0.0012497	0.0013011	0.001282	0.00090875	-0.00017287	-0.00065544	-0.0013073	-0.0013274	-0.0012181	-0.001269	-0.0013722	-0.0014912	-0.0016384	-0.0011813	-0.0019497	-0.0023407	-0.0029185	-0.0038718	-0.0046713	-0.0055354	-0.0060067	-0.0067499	-0.0071345	-0.0072703	-0.0076837	-0.0077334	-0.0077	-0.0081429	-0.0087763	-0.0091372	-0.0092693	-0.0092373	-0.0086906	-0.0083188	-0.0078185	-0.0072919	-0.0069784	-0.0067207	-0.0064237	-0.0061818	-0.005983	-0.0057665	-0.005629	-0.0055744	-0.0056284	-0.0058942	-0.0062583
LShoulderForward	0.020363	0.019316	0.018363	0.017523	0.016741	0.016103	0.015521	0.015243	0.015192	0.015365	0.016027	0.017099	0.018582	0.020069	0.02141	0.022185	0.022365	0.022218	0.021664	0.020856	0.020105	0.019421	0.019008	0.018963	0.019224	0.019681	0.020326	0.020807	0.021175	0.021857	0.022384	0.022473	0.022537	0.022783	0.023046	0.023337	0.023425	0.02341	0.023368	0.023323	0.023399	0.02347	0.023618	0.023871	0.024181	0.024598	0.024915	0.025336	0.025878
RShoulderInward	-0.0357	-0.036179	-0.036397	-0.036978	-0.037464	-0.038094	-0.038988	-0.039588	-0.040345	-0.040855	-0.041287	-0.041775	-0.042181	-0.042418	-0.042664	-0.042546	-0.042988	-0.043138	-0.043449	-0.043914	-0.044106	-0.044167	-0.043711	-0.043321	-0.042629	-0.041658	-0.040691	-0.039566	-0.038393	-0.037465	-0.036734	-0.036025	-0.035375	-0.034707	-0.033857	-0.033223	-0.032573	-0.031945	-0.031578	-0.031178	-0.030805	-0.030476	-0.030259	-0.030088	-0.02994	-0.029932	-0.029802	-0.029791	-0.029681
LShoulderInward	-0.043581	-0.043937	-0.044257	-0.044468	-0.044731	-0.045088	-0.045653	-0.046326	-0.046992	-0.047707	-0.048344	-0.048983	-0.049584	-0.050127	-0.050565	-0.051005	-0.051475	-0.05175	-0.051934	-0.051995	-0.051966	-0.051869	-0.051668	-0.051453	-0.051155	-0.05088	-0.050566	-0.050308	-0.050036	-0.049617	-0.049244	-0.048935	-0.048604	-0.048203	-0.047843	-0.047504	-0.047283	-0.047148	-0.047086	-0.047115	-0.047184	-0.047282	-0.047432	-0.04761	-0.04788	-0.048195	-0.04855	-0.048946	-0.049334
RShoulderFlexion	-0.11666	-0.11731	-0.11969	-0.12149	-0.12391	-0.12565	-0.12558	-0.12592	-0.12452	-0.1226	-0.11871	-0.11319	-0.10653	-0.099016	-0.090806	-0.083753	-0.073267	-0.063375	-0.053029	-0.041967	-0.030794	-0.018499	-0.0061769	0.0075771	0.020873	0.03348	0.046435	0.058108	0.068764	0.079858	0.090492	0.099893	0.10843	0.11599	0.12184	0.12725	0.1319	0.13599	0.13955	0.14286	0.14536	0.14766	0.14955	0.15105	0.15258	0.15411	0.15551	0.15658	0.15678
LShoulderFlexion	0.026219	0.023618	0.019458	0.014055	0.0080738	0.0021962	-0.0033417	-0.0087141	-0.013152	-0.017113	-0.020378	-0.023977	-0.028432	-0.032789	-0.037172	-0.040856	-0.043513	-0.04612	-0.047748	-0.048563	-0.048818	-0.048476	-0.048025	-0.047787	-0.047902	-0.047872	-0.047799	-0.046733	-0.045403	-0.044877	-0.044208	-0.042641	-0.0411	-0.040539	-0.040131	-0.040098	-0.039756	-0.039261	-0.03904	-0.03918	-0.040068	-0.041404	-0.043454	-0.046075	-0.049033	-0.05218	-0.054901	-0.057461	-0.060013
RShoulderAbduction	0.077613	0.076708	0.0764	0.076233	0.076152	0.075753	0.075427	0.076052	0.077722	0.080687	0.084781	0.089423	0.094295	0.099511	0.10479	0.11057	0.11633	0.12303	0.13044	0.1386	0.14734	0.15633	0.16545	0.17433	0.1825	0.19035	0.19826	0.20576	0.21343	0.2216	0.23021	0.23889	0.24729	0.25564	0.26322	0.2705	0.27711	0.28317	0.28824	0.29278	0.29626	0.29922	0.30084	0.30119	0.30051	0.29827	0.29562	0.29156	0.28619
LShoulderAbduction	0.10616	0.098415	0.088692	0.077296	0.064645	0.051259	0.037085	0.022253	0.007475	-0.0070587	-0.020076	-0.031062	-0.039196	-0.043283	-0.043642	-0.040853	-0.035918	-0.030183	-0.024516	-0.019134	-0.014005	-0.008922	-0.0036091	0.0015291	0.0066253	0.011958	0.0175	0.023299	0.029348	0.035208	0.041103	0.046964	0.052536	0.057493	0.06173	0.065066	0.067732	0.069532	0.070239	0.070055	0.068941	0.067112	0.064663	0.061956	0.059314	0.056818	0.054861	0.053524	0.052953
RShoulderInternalRotation	0.98227	0.9962	1.0017	1.0119	1.0156	1.0198	1.03	1.0325	1.0392	1.0413	1.0442	1.0505	1.0573	1.0615	1.0644	1.0595	1.0688	1.0718	1.0777	1.0881	1.092	1.0953	1.0888	1.0839	1.0728	1.0564	1.0414	1.0225	1.0037	0.99123	0.98465	0.97777	0.97156	0.96507	0.95449	0.94797	0.94058	0.93225	0.92873	0.92485	0.92168	0.91953	0.9195	0.91996	0.92127	0.92438	0.92623	0.92948	0.93135
LShoulderInternalRotation	0.90582	0.91325	0.9206	0.92853	0.93884	0.95036	0.96227	0.97196	0.98097	0.98762	0.9927	0.99558	0.997	1.0013	1.0082	1.0184	1.0312	1.041	1.0485	1.0536	1.0558	1.0553	1.0533	1.049	1.0435	1.0388	1.0341	1.0324	1.0316	1.027	1.0233	1.0225	1.0215	1.0178	1.0142	1.01	1.0085	1.009	1.0101	1.0123	1.0141	1.0161	1.018	1.0199	1.0222	1.0241	1.0284	1.034	1.0408
RElbowFlexion	0.13059	0.12499	0.12375	0.119	0.1173	0.11435	0.10866	0.10769	0.1045	0.10379	0.10281	0.10125	0.10086	0.10367	0.10824	0.11891	0.1206	0.12515	0.12737	0.12615	0.12711	0.12668	0.1303	0.13151	0.13516	0.14153	0.14777	0.15708	0.16774	0.17547	0.18218	0.19103	0.20048	0.21179	0.22652	0.23977	0.25352	0.26814	0.27921	0.28974	0.29914	0.30801	0.31407	0.31933	0.32283	0.32444	0.32454	0.32307	0.32167
LElbowFlexion	0.42332	0.40908	0.3939	0.37786	0.35921	0.33871	0.31649	0.29471	0.27307	0.25303	0.23555	0.22176	0.21264	0.20663	0.20386	0.20294	0.20317	0.20596	0.20936	0.21296	0.21683	0.22089	0.22547	0.23074	0.23665	0.24266	0.24904	0.25403	0.25921	0.26692	0.27466	0.28074	0.28685	0.29453	0.30175	0.30876	0.31314	0.31522	0.31557	0.31415	0.31187	0.30876	0.30477	0.29999	0.29434	0.28792	0.27974	0.27049	0.26034
RForeArmPronation	-0.20761	-0.21324	-0.20935	-0.2097	-0.20651	-0.20403	-0.21087	-0.21111	-0.21536	-0.21401	-0.21259	-0.21421	-0.21708	-0.21971	-0.22076	-0.21293	-0.21825	-0.21698	-0.21777	-0.22328	-0.2264	-0.23126	-0.23102	-0.23494	-0.23369	-0.22869	-0.22634	-0.22134	-0.21485	-0.21455	-0.21748	-0.21805	-0.21796	-0.21418	-0.20494	-0.19921	-0.19095	-0.18009	-0.17767	-0.17157	-0.16441	-0.15717	-0.15343	-0.15054	-0.14738	-0.14962	-0.14414	-0.14362	-0.14154
LForeArmPronation	-0.086131	-0.090817	-0.095657	-0.099982	-0.10596	-0.11139	-0.11644	-0.11872	-0.11963	-0.11835	-0.11537	-0.1097	-0.10116	-0.093968	-0.087813	-0.084627	-0.083769	-0.081142	-0.079073	-0.077326	-0.076054	-0.076425	-0.079781	-0.084742	-0.090647	-0.098991	-0.10765	-0.11855	-0.1293	-0.13423	-0.13799	-0.14283	-0.14524	-0.14317	-0.13935	-0.13368	-0.12925	-0.12599	-0.12368	-0.12195	-0.12008	-0.11868	-0.11746	-0.11654	-0.11621	-0.11639	-0.1198	-0.12539	-0.13359
RWristFlexion	-0.019237	-0.01792	-0.016759	-0.016961	-0.017192	-0.018069	-0.018604	-0.01766	-0.016488	-0.014503	-0.012954	-0.012625	-0.01328	-0.014727	-0.016609	-0.019458	-0.025034	-0.031281	-0.038481	-0.047166	-0.05546	-0.064306	-0.071836	-0.080023	-0.087939	-0.094698	-0.10044	-0.10592	-0.10984	-0.11437	-0.11994	-0.12501	-0.13173	-0.13786	-0.14419	-0.15239	-0.15884	-0.16325	-0.17099	-0.1742	-0.17582	-0.17632	-0.17726	-0.17715	-0.17641	-0.17825	-0.17312	-0.17176	-0.16952
LWristFlexion	-0.24407	-0.23961	-0.23452	-0.22874	-0.22061	-0.21099	-0.20155	-0.18911	-0.17463	-0.16025	-0.14372	-0.12634	-0.10852	-0.090331	-0.072848	-0.05602	-0.041226	-0.029149	-0.021046	-0.018123	-0.020086	-0.027859	-0.040858	-0.058044	-0.078294	-0.098683	-0.11773	-0.13517	-0.15	-0.16209	-0.17184	-0.18002	-0.1865	-0.19032	-0.19311	-0.19426	-0.19414	-0.19333	-0.19138	-0.18938	-0.18721	-0.18464	-0.18251	-0.17947	-0.17547	-0.17149	-0.16663	-0.15993	-0.1529
RHandAbduction	0.017956	0.019152	0.019023	0.017606	0.016935	0.014985	0.016166	0.017998	0.019411	0.019641	0.01888	0.018789	0.018849	0.02008	0.020429	0.01961	0.017397	0.014936	0.012312	0.010867	0.01223	0.014074	0.017644	0.021109	0.022227	0.022341	0.02352	0.023661	0.023121	0.022287	0.022084	0.023035	0.022303	0.02302	0.022732	0.021719	0.020425	0.0226	0.022911	0.02334	0.021585	0.022242	0.020713	0.020531	0.01891	0.020098	0.016713	0.014532	0.013708
LHandAbduction	0.047381	0.045733	0.044641	0.043689	0.043818	0.043801	0.042489	0.042115	0.041949	0.041041	0.040685	0.040077	0.039176	0.038664	0.036421	0.034011	0.030066	0.024523	0.018331	0.011498	0.0051725	-0.00010838	-0.0020604	-0.0014465	0.0017445	0.0079797	0.0157	0.023982	0.032391	0.039329	0.044274	0.047123	0.04805	0.047443	0.045536	0.043179	0.040161	0.036705	0.034288	0.032215	0.030467	0.030267	0.029559	0.030124	0.031005	0.031078	0.031515	0.033542	0.035936
RHipFlexion	0.28278	0.28664	0.28846	0.28823	0.28602	0.28383	0.28331	0.28332	0.28107	0.27448	0.26119	0.24289	0.22137	0.19721	0.17168	0.14636	0.12157	0.098319	0.076408	0.055635	0.035396	0.013745	-0.0084972	-0.032317	-0.056363	-0.080388	-0.10388	-0.12689	-0.14868	-0.16925	-0.18837	-0.20584	-0.22194	-0.23725	-0.2517	-0.26554	-0.27873	-0.29134	-0.30336	-0.31515	-0.32679	-0.33779	-0.34822	-0.3581	-0.36746	-0.37615	-0.38444	-0.39261	-0.40102
LHipFlexion	-0.43144	-0.43704	-0.44043	-0.4407	-0.43835	-0.43401	-0.42634	-0.41532	-0.40073	-0.38275	-0.36239	-0.33979	-0.314	-0.28518	-0.25365	-0.21922	-0.18277	-0.14523	-0.10767	-0.070728	-0.034744	-0.0011589	0.030495	0.059697	0.087506	0.11398	0.13897	0.16171	0.18278	0.20186	0.2185	0.23314	0.24553	0.25482	0.26138	0.26502	0.26574	0.26377	0.25963	0.25288	0.24414	0.23429	0.22431	0.21479	0.20724	0.20336	0.20452	0.21024	0.21784
RHipAbduction	-0.038731	-0.044847	-0.053915	-0.064147	-0.072626	-0.079406	-0.084499	-0.08789	-0.090801	-0.094669	-0.099526	-0.10445	-0.10876	-0.11149	-0.11189	-0.10944	-0.10451	-0.098331	-0.092094	-0.086101	-0.07966	-0.072672	-0.064439	-0.055321	-0.045084	-0.034259	-0.023466	-0.012815	-0.0028592	0.0059511	0.01386	0.020454	0.025738	0.030033	0.033285	0.035293	0.036483	0.036865	0.036317	0.03557	0.034429	0.032939	0.031356	0.030065	0.029521	0.029803	0.031043	0.033562	0.038428
LHipAbduction	0.047188	0.052076	0.058837	0.06714	0.075734	0.083593	0.089789	0.09437	0.098227	0.10249	0.10791	0.11317	0.11668	0.11693	0.11317	0.10561	0.095009	0.082672	0.070176	0.057749	0.045163	0.032727	0.020252	0.0084313	-0.0031235	-0.013939	-0.02412	-0.033883	-0.042878	-0.050886	-0.057683	-0.062935	-0.066581	-0.068603	-0.069028	-0.067762	-0.064987	-0.061159	-0.056621	-0.052181	-0.04774	-0.043238	-0.038922	-0.034971	-0.031995	-0.030311	-0.030487	-0.033107	-0.039189
RHipInternalRotation	-0.15264	-0.13943	-0.124	-0.10877	-0.097652	-0.088213	-0.077995	-0.070321	-0.065306	-0.06245	-0.062959	-0.064303	-0.062582	-0.056909	-0.048903	-0.042215	-0.039016	-0.038492	-0.039091	-0.038648	-0.037345	-0.035359	-0.033665	-0.033567	-0.037606	-0.045266	-0.056226	-0.069881	-0.084423	-0.097821	-0.1099	-0.12029	-0.1295	-0.13794	-0.14652	-0.15553	-0.16438	-0.17308	-0.18154	-0.18907	-0.19566	-0.20025	-0.20406	-0.20642	-0.20752	-0.20719	-0.2051	-0.2011	-0.19619
LHipInternalRotation	-0.038912	-0.034656	-0.030129	-0.024907	-0.018195	-0.0094884	0.00076037	0.011141	0.020182	0.025693	0.028416	0.030487	0.033683	0.038889	0.046243	0.055454	0.065283	0.074804	0.082973	0.089183	0.09266	0.094419	0.09385	0.091895	0.089636	0.086723	0.084217	0.082059	0.080327	0.078973	0.07718	0.075426	0.073749	0.071712	0.069597	0.067461	0.064896	0.062657	0.061557	0.062498	0.066122	0.072878	0.082782	0.094707	0.10617	0.11484	0.11908	0.12025	0.12172
RKneeFlexion	0.13461	0.1637	0.18338	0.19633	0.20933	0.22586	0.24721	0.27391	0.30171	0.32753	0.34884	0.36506	0.37695	0.38524	0.3909	0.39407	0.39513	0.39436	0.39203	0.38837	0.38396	0.37792	0.37052	0.36078	0.34963	0.33731	0.32445	0.31105	0.29794	0.28512	0.27309	0.26188	0.25149	0.2418	0.23253	0.22355	0.21513	0.207	0.19911	0.19145	0.18447	0.17857	0.17412	0.17156	0.17139	0.17399	0.17914	0.18641	0.19558
LKneeFlexion	0.19159	0.20811	0.22713	0.24974	0.27656	0.3072	0.34209	0.38236	0.42901	0.48192	0.54083	0.60489	0.67464	0.74885	0.82376	0.89489	0.95949	1.0177	1.0707	1.1177	1.1572	1.1871	1.2071	1.2172	1.2183	1.2112	1.1964	1.1737	1.1442	1.1078	1.0644	1.015	0.95962	0.89831	0.83173	0.76008	0.68406	0.60411	0.52171	0.43758	0.35375	0.27267	0.19725	0.1305	0.077302	0.0426	0.031198	0.042592	0.070008
RAnklePlantarFlexion	-1.4319	-1.4221	-1.4012	-1.3728	-1.3456	-1.3221	-1.3012	-1.2859	-1.2802	-1.286	-1.3012	-1.3178	-1.333	-1.3469	-1.3593	-1.3707	-1.3825	-1.3942	-1.4054	-1.4155	-1.4254	-1.4344	-1.4432	-1.4515	-1.4606	-1.4702	-1.4803	-1.4911	-1.5019	-1.5118	-1.5214	-1.5307	-1.5395	-1.5486	-1.5577	-1.567	-1.5768	-1.5868	-1.5967	-1.6062	-1.6156	-1.6244	-1.6332	-1.6417	-1.6503	-1.6592	-1.6674	-1.6749	-1.6809
LAnklePlantarFlexion	-1.7037	-1.6945	-1.6827	-1.6676	-1.6469	-1.6201	-1.5851	-1.5392	-1.4841	-1.4205	-1.3527	-1.2879	-1.2309	-1.1848	-1.1473	-1.1101	-1.0701	-1.0446	-1.0498	-1.0837	-1.1302	-1.1766	-1.2165	-1.2481	-1.2708	-1.2871	-1.2991	-1.3094	-1.3198	-1.3299	-1.3392	-1.3474	-1.3532	-1.3567	-1.3582	-1.3579	-1.3565	-1.3544	-1.3539	-1.3561	-1.3622	-1.371	-1.3823	-1.3945	-1.4072	-1.4196	-1.4308	-1.4385	-1.4398
RFootPronation	-0.035506	-0.0093756	0.017578	0.032308	0.032866	0.03583	0.052232	0.0724	0.084986	0.087476	0.086287	0.085948	0.089556	0.098583	0.11101	0.12332	0.1318	0.13719	0.141	0.14478	0.14769	0.15079	0.15232	0.15215	0.14799	0.14042	0.13008	0.1171	0.10355	0.09156	0.080559	0.071353	0.063767	0.05642	0.048967	0.040995	0.032569	0.024181	0.015993	0.0085919	0.0022687	-0.0019586	-0.0052029	-0.0067489	-0.0069225	-0.0056175	-0.0021385	0.0033009	0.010514
LFootPronation	-0.15528	-0.15495	-0.15456	-0.15409	-0.15324	-0.15109	-0.14743	-0.14268	-0.13804	-0.13609	-0.13785	-0.14261	-0.14883	-0.15382	-0.15479	-0.15153	-0.14624	-0.14014	-0.13456	-0.12975	-0.12824	-0.12972	-0.13325	-0.13788	-0.14166	-0.14407	-0.14369	-0.13946	-0.13184	-0.12074	-0.10665	-0.090506	-0.072557	-0.053413	-0.034635	-0.017584	-0.0044352	0.0043272	0.0081364	0.0085373	0.006025	0.0025372	-0.00077337	-0.0034851	-0.0058488	-0.0075422	-0.0082675	-0.0071012	-0.0034792
RToeFlexion	-0.57685	-0.49293	-0.46001	-0.44399	-0.41237	-0.38615	-0.37438	-0.36833	-0.35945	-0.33288	-0.30441	-0.28432	-0.26683	-0.25469	-0.25058	-0.2526	-0.25324	-0.2528	-0.25138	-0.24988	-0.24758	-0.24497	-0.24193	-0.23929	-0.23583	-0.23258	-0.22883	-0.2223	-0.21588	-0.21118	-0.20687	-0.20359	-0.20181	-0.19959	-0.19889	-0.19893	-0.19809	-0.19794	-0.19925	-0.20255	-0.20692	-0.21429	-0.22252	-0.23286	-0.24415	-0.25673	-0.27339	-0.29254	-0.31711
LToeFlexion	-0.24149	-0.27756	-0.29824	-0.31048	-0.32689	-0.35922	-0.42046	-0.52167	-0.64809	-0.78382	-0.89141	-0.92446	-0.86667	-0.72214	-0.54474	-0.43797	-0.41049	-0.41515	-0.41951	-0.42844	-0.43275	-0.43274	-0.42883	-0.42058	-0.40975	-0.3981	-0.39112	-0.38762	-0.38537	-0.38404	-0.38186	-0.37742	-0.37213	-0.36673	-0.36289	-0.36108	-0.35978	-0.36028	-0.35949	-0.35541	-0.35093	-0.34741	-0.34238	-0.33893	-0.33471	-0.33868	-0.36063	-0.395	-0.42005
[truncated: 51 more columns]

## Sheet: Subject007
	0% gait cycle	1% gait cycle	2% gait cycle	3% gait cycle	4% gait cycle	5% gait cycle	6% gait cycle	7% gait cycle	8% gait cycle	9% gait cycle	10% gait cycle	11% gait cycle	12% gait cycle	13% gait cycle	14% gait cycle	15% gait cycle	16% gait cycle	17% gait cycle	18% gait cycle	19% gait cycle	20% gait cycle	21% gait cycle	22% gait cycle	23% gait cycle	24% gait cycle	25% gait cycle	26% gait cycle	27% gait cycle	28% gait cycle	29% gait cycle	30% gait cycle	31% gait cycle	32% gait cycle	33% gait cycle	34% gait cycle	35% gait cycle	36% gait cycle	37% gait cycle	38% gait cycle	39% gait cycle	40% gait cycle	41% gait cycle	42% gait cycle	43% gait cycle	44% gait cycle	45% gait cycle	46% gait cycle	47% gait cycle	48% gait cycle
PelvisX	0.21883	0.22077	0.223	0.22545	0.22809	0.23078	0.2334	0.23599	0.23856	0.24118	0.24388	0.24659	0.24924	0.25179	0.2542	0.25645	0.25849	0.26042	0.26215	0.26364	0.26483	0.26593	0.26692	0.26786	0.26881	0.26982	0.27079	0.27167	0.2725	0.27323	0.27386	0.27436	0.27474	0.27498	0.2751	0.27511	0.27503	0.27487	0.27461	0.27427	0.27387	0.2734	0.27284	0.27216	0.27133	0.27033	0.2692	0.26791	0.26635
PelvisY	0.67274	0.67382	0.67518	0.67683	0.67885	0.68112	0.68352	0.68587	0.68807	0.69021	0.69221	0.69392	0.69534	0.69648	0.69733	0.69784	0.698	0.69788	0.69766	0.69736	0.69691	0.69642	0.6958	0.69508	0.69425	0.69338	0.69238	0.69124	0.68999	0.68864	0.68724	0.6858	0.68431	0.68279	0.68129	0.67977	0.67826	0.67678	0.67534	0.67403	0.67279	0.67173	0.67096	0.67041	0.67008	0.67	0.67013	0.67046	0.67092
PelvisZ	0.86161	0.86026	0.8592	0.85843	0.85802	0.8579	0.85815	0.85879	0.85972	0.86091	0.86222	0.86365	0.86511	0.86659	0.86805	0.86951	0.87092	0.87229	0.8737	0.87521	0.87679	0.87842	0.88001	0.88153	0.88291	0.88412	0.88516	0.88601	0.88665	0.8871	0.88734	0.88734	0.88715	0.88675	0.88617	0.88541	0.88444	0.88333	0.88205	0.88064	0.87909	0.87744	0.87568	0.87381	0.87194	0.87011	0.86832	0.86665	0.86513
PelvisYaw	1.4839	1.4894	1.4957	1.5034	1.5125	1.5227	1.533	1.5412	1.5465	1.5488	1.5485	1.5459	1.5425	1.5399	1.5382	1.5372	1.5375	1.5385	1.5395	1.5401	1.54	1.538	1.535	1.5309	1.5255	1.5193	1.5129	1.5066	1.5009	1.4959	1.491	1.4863	1.4816	1.4772	1.4731	1.4697	1.4668	1.4647	1.4634	1.463	1.4632	1.4639	1.4644	1.4651	1.4652	1.4644	1.4625	1.4595	1.456
PelvisForwardPitch	-0.10447	-0.10534	-0.10643	-0.10774	-0.10963	-0.11206	-0.11464	-0.11692	-0.11886	-0.12112	-0.12376	-0.12648	-0.12905	-0.13146	-0.13378	-0.1355	-0.13658	-0.13696	-0.13761	-0.13874	-0.14	-0.14194	-0.14403	-0.14621	-0.14858	-0.15087	-0.15249	-0.15308	-0.15255	-0.15098	-0.14868	-0.14594	-0.14266	-0.13907	-0.1353	-0.13104	-0.12646	-0.1215	-0.11633	-0.11119	-0.10611	-0.10163	-0.097973	-0.095314	-0.093662	-0.092893	-0.092781	-0.093113	-0.093247
PelvisRightRoll	-0.032027	-0.038309	-0.046736	-0.056435	-0.066408	-0.07554	-0.08307	-0.089408	-0.09471	-0.098595	-0.10122	-0.10254	-0.10286	-0.1024	-0.10164	-0.10059	-0.099769	-0.09987	-0.099873	-0.09863	-0.095588	-0.090937	-0.08493	-0.077915	-0.070362	-0.063055	-0.055614	-0.048233	-0.041423	-0.035172	-0.029689	-0.02489	-0.020626	-0.016822	-0.013379	-0.01046	-0.0080611	-0.0062448	-0.0048555	-0.0040043	-0.0037013	-0.0037429	-0.0040267	-0.0045637	-0.0049069	-0.004603	-0.0036904	-0.0017509	0.0019288
TrunkFlexion	0.11761	0.11804	0.11811	0.11774	0.11737	0.11721	0.11703	0.11644	0.11533	0.1145	0.11428	0.11457	0.11522	0.11617	0.11757	0.1188	0.11986	0.12049	0.12158	0.12328	0.12512	0.12767	0.13053	0.13359	0.13713	0.14055	0.14333	0.14481	0.14494	0.14372	0.14147	0.13878	0.13563	0.13209	0.12842	0.12411	0.11931	0.11402	0.10853	0.10294	0.097523	0.092754	0.088809	0.086	0.084539	0.083946	0.084212	0.084712	0.084758
TrunkRightBend	0.029247	0.04067	0.054977	0.07092	0.086945	0.1015	0.11349	0.1239	0.13282	0.13941	0.14378	0.14595	0.14641	0.14551	0.1439	0.14191	0.14022	0.13996	0.13962	0.13783	0.13368	0.12717	0.11858	0.10836	0.097085	0.085853	0.074181	0.062507	0.051457	0.041223	0.032191	0.024285	0.017299	0.011012	0.0052487	9.7e-05	-0.0045251	-0.0084784	-0.012048	-0.01507	-0.017605	-0.019893	-0.021918	-0.023601	-0.025528	-0.028272	-0.031891	-0.036947	-0.044398
TrunkLeftTwist	0.01412	0.0075366	0.00035333	-0.0077025	-0.016653	-0.026024	-0.035093	-0.041589	-0.04461	-0.043848	-0.039727	-0.032742	-0.024827	-0.017833	-0.011636	-0.0058537	-0.00094507	0.0039151	0.0097819	0.016802	0.025295	0.03606	0.047876	0.060253	0.073355	0.086672	0.099387	0.11134	0.12255	0.13279	0.14298	0.15304	0.16275	0.17199	0.18026	0.18729	0.19307	0.19739	0.20041	0.20191	0.20225	0.20186	0.20146	0.2004	0.19946	0.19957	0.20037	0.20245	0.20512
HeadFlexion	0.47705	0.47584	0.47529	0.47529	0.47566	0.47591	0.47586	0.47616	0.47745	0.47954	0.48196	0.48431	0.48655	0.48838	0.4896	0.49027	0.49035	0.48992	0.48957	0.48963	0.4903	0.49154	0.49306	0.49459	0.49573	0.49674	0.49756	0.49855	0.49965	0.5011	0.50271	0.50418	0.50528	0.50638	0.50716	0.50803	0.50902	0.51015	0.51098	0.51176	0.51199	0.51165	0.5113	0.51031	0.50838	0.50629	0.5035	0.50081	0.49832
HeadRightBend	0.046287	0.039258	0.031067	0.022114	0.013134	0.0050227	-0.0019312	-0.0081371	-0.013344	-0.016849	-0.018643	-0.01885	-0.018058	-0.016612	-0.014653	-0.012621	-0.010587	-0.0091111	-0.0073455	-0.0051105	-0.0017453	0.0026504	0.0078703	0.013483	0.019273	0.024737	0.030073	0.035077	0.039845	0.04401	0.047723	0.050804	0.053268	0.055398	0.056955	0.058378	0.059664	0.060695	0.061642	0.062621	0.063561	0.064615	0.065823	0.067008	0.068218	0.069901	0.071998	0.074998	0.079126
HeadLeftTwist	-0.01868	-0.018337	-0.018545	-0.019292	-0.020608	-0.022182	-0.023719	-0.025752	-0.028253	-0.031126	-0.034103	-0.037262	-0.040289	-0.042925	-0.045481	-0.048014	-0.051249	-0.055298	-0.060345	-0.066033	-0.072432	-0.078839	-0.085036	-0.090617	-0.095463	-0.099617	-0.10315	-0.10624	-0.10923	-0.11209	-0.11509	-0.11856	-0.12199	-0.12531	-0.12799	-0.13034	-0.13209	-0.13288	-0.13336	-0.13335	-0.13283	-0.13196	-0.13087	-0.12957	-0.1282	-0.12677	-0.12523	-0.12381	-0.12229
RShoulderUp	-0.043833	-0.043128	-0.042315	-0.04149	-0.040697	-0.039967	-0.039331	-0.038673	-0.03798	-0.037233	-0.0364	-0.035553	-0.034722	-0.033954	-0.033302	-0.032786	-0.032422	-0.032091	-0.031945	-0.032005	-0.032317	-0.032811	-0.033392	-0.033998	-0.034563	-0.035083	-0.035571	-0.036071	-0.036575	-0.037054	-0.037458	-0.03779	-0.03812	-0.038434	-0.038757	-0.039097	-0.03948	-0.039926	-0.040389	-0.040887	-0.041399	-0.041907	-0.042392	-0.042805	-0.043195	-0.043664	-0.044204	-0.044808	-0.045577
LShoulderUp	-0.051233	-0.052426	-0.053763	-0.055179	-0.056548	-0.057735	-0.058615	-0.05931	-0.059766	-0.059811	-0.059453	-0.058775	-0.057876	-0.056908	-0.055989	-0.055225	-0.054724	-0.054501	-0.054517	-0.054662	-0.054836	-0.054885	-0.054708	-0.054318	-0.053711	-0.053025	-0.05231	-0.051664	-0.051119	-0.050729	-0.050512	-0.050449	-0.050519	-0.050675	-0.050911	-0.051177	-0.05149	-0.051833	-0.052157	-0.052514	-0.052833	-0.053093	-0.053295	-0.053452	-0.053578	-0.053698	-0.053759	-0.053785	-0.05367
RShoulderForward	0.027373	0.027664	0.027904	0.028057	0.028194	0.028312	0.028344	0.028397	0.028394	0.028181	0.027787	0.027244	0.026613	0.026095	0.025627	0.025146	0.024704	0.024178	0.023637	0.023064	0.022449	0.021804	0.021229	0.020716	0.020315	0.020063	0.019972	0.020013	0.020201	0.020531	0.020885	0.021288	0.021649	0.022006	0.022267	0.022526	0.022736	0.022927	0.023044	0.023083	0.023105	0.023064	0.023039	0.023012	0.023015	0.023003	0.022947	0.022814	0.022656
LShoulderForward	0.051173	0.050197	0.049472	0.04907	0.048925	0.048879	0.048793	0.048552	0.048248	0.047946	0.047667	0.047544	0.047613	0.047682	0.047711	0.047642	0.047443	0.046964	0.046394	0.045809	0.045251	0.044585	0.043926	0.043303	0.042798	0.042403	0.042217	0.042151	0.042222	0.042192	0.042188	0.042011	0.041591	0.041021	0.040237	0.039433	0.038583	0.037858	0.037319	0.037092	0.037061	0.03727	0.037763	0.038385	0.038954	0.039658	0.040316	0.041039	0.041642
RShoulderInward	-0.0053133	-0.0054205	-0.0056153	-0.0058118	-0.0060184	-0.0061963	-0.0063881	-0.0065961	-0.0068235	-0.0071213	-0.0074953	-0.0079473	-0.0084051	-0.0089142	-0.0094704	-0.010039	-0.010626	-0.01122	-0.01183	-0.012361	-0.012859	-0.01325	-0.013561	-0.013761	-0.013897	-0.01395	-0.013967	-0.013965	-0.013963	-0.013961	-0.013992	-0.01403	-0.014035	-0.014021	-0.013987	-0.01396	-0.013934	-0.013917	-0.013893	-0.013913	-0.013873	-0.013872	-0.013824	-0.013753	-0.013617	-0.013423	-0.01317	-0.012835	-0.01237
LShoulderInward	-0.013633	-0.013301	-0.012867	-0.012433	-0.012018	-0.011646	-0.011321	-0.010999	-0.010695	-0.010457	-0.010289	-0.010217	-0.010211	-0.010342	-0.010527	-0.010749	-0.010932	-0.011075	-0.011161	-0.011237	-0.011341	-0.011556	-0.011795	-0.012083	-0.012356	-0.012552	-0.012688	-0.012756	-0.01282	-0.012886	-0.012911	-0.012928	-0.012948	-0.012898	-0.012834	-0.012719	-0.012601	-0.012465	-0.012361	-0.01228	-0.012228	-0.012192	-0.012177	-0.012191	-0.012199	-0.012238	-0.012315	-0.012368	-0.012455
RShoulderFlexion	-0.22568	-0.22625	-0.22688	-0.22787	-0.22919	-0.2305	-0.23143	-0.23186	-0.23169	-0.23049	-0.22757	-0.22305	-0.21722	-0.21035	-0.20258	-0.19445	-0.18615	-0.17793	-0.16981	-0.16164	-0.15324	-0.14435	-0.13446	-0.12378	-0.11227	-0.10055	-0.088599	-0.076906	-0.065939	-0.055936	-0.046797	-0.038243	-0.030063	-0.022257	-0.014383	-0.0065807	0.0013635	0.0092648	0.017389	0.025612	0.033699	0.041726	0.04915	0.056403	0.063174	0.06941	0.075343	0.080583	0.084965
LShoulderFlexion	-0.015293	-0.018139	-0.022693	-0.028951	-0.036689	-0.045043	-0.053343	-0.060871	-0.067773	-0.074145	-0.080229	-0.086151	-0.09238	-0.098574	-0.10454	-0.10997	-0.11471	-0.1183	-0.12105	-0.12307	-0.12479	-0.12596	-0.12721	-0.12868	-0.13069	-0.1335	-0.13713	-0.14133	-0.14577	-0.14973	-0.15314	-0.15529	-0.15599	-0.15581	-0.15481	-0.15361	-0.15235	-0.15158	-0.15131	-0.1521	-0.1535	-0.15551	-0.15834	-0.16138	-0.16411	-0.16686	-0.1692	-0.17142	-0.17321
RShoulderAbduction	0.18609	0.18927	0.19295	0.19679	0.20013	0.20279	0.20474	0.20634	0.20764	0.20835	0.20825	0.20785	0.20756	0.20737	0.20763	0.20883	0.21115	0.21489	0.21924	0.22401	0.22866	0.23304	0.23682	0.24021	0.24329	0.2462	0.24858	0.2507	0.25239	0.25384	0.25515	0.25668	0.2585	0.26049	0.26273	0.26475	0.26658	0.26806	0.26907	0.26953	0.26948	0.26882	0.26761	0.2659	0.26402	0.26147	0.25855	0.2549	0.25035
LShoulderAbduction	0.19003	0.18296	0.17441	0.1645	0.15403	0.14376	0.13388	0.12428	0.11501	0.10657	0.099137	0.092711	0.087163	0.082347	0.07851	0.075404	0.073304	0.071803	0.07103	0.07087	0.071275	0.072745	0.075187	0.07801	0.081416	0.084957	0.088695	0.092359	0.095842	0.099139	0.10209	0.10505	0.1079	0.11089	0.11394	0.11699	0.11982	0.12223	0.12393	0.12476	0.12495	0.12447	0.12344	0.12199	0.12061	0.1193	0.11812	0.11742	0.11759
RShoulderInternalRotation	0.6054	0.61022	0.61521	0.62038	0.62513	0.62968	0.63572	0.64219	0.64932	0.65786	0.66762	0.67843	0.69081	0.70424	0.71835	0.7336	0.74896	0.76473	0.779	0.79199	0.80325	0.81369	0.82189	0.82918	0.83515	0.83992	0.84318	0.84531	0.84585	0.84535	0.84347	0.84039	0.83734	0.8344	0.83207	0.8305	0.82964	0.82925	0.82904	0.82891	0.82841	0.82767	0.82638	0.82487	0.8234	0.82143	0.81984	0.818	0.81587
LShoulderInternalRotation	0.77467	0.77376	0.77254	0.77133	0.7708	0.77144	0.77275	0.77624	0.78162	0.78903	0.79799	0.80784	0.81762	0.82669	0.83526	0.84388	0.8534	0.86417	0.87614	0.88806	0.90006	0.9121	0.92243	0.92942	0.93259	0.93072	0.92404	0.91318	0.90023	0.88697	0.87412	0.86291	0.85355	0.84606	0.84045	0.83649	0.83371	0.83173	0.83016	0.82807	0.82636	0.82495	0.82433	0.82448	0.82615	0.82918	0.83381	0.84009	0.84859
RElbowFlexion	0.61153	0.60417	0.59684	0.58935	0.58212	0.57544	0.56825	0.56076	0.55283	0.54405	0.53422	0.52475	0.51591	0.50812	0.50177	0.49706	0.49444	0.49335	0.49367	0.49522	0.49782	0.50054	0.50374	0.50718	0.51115	0.51613	0.52172	0.52849	0.53669	0.54598	0.55644	0.56821	0.58049	0.59322	0.60611	0.61846	0.63032	0.64162	0.6521	0.66175	0.67075	0.67902	0.68677	0.69361	0.69984	0.70511	0.70915	0.7121	0.71411
LElbowFlexion	0.93025	0.92095	0.91143	0.90135	0.89023	0.87746	0.86206	0.8436	0.8226	0.79953	0.77573	0.75262	0.73102	0.71161	0.69484	0.68044	0.66905	0.65918	0.65103	0.64393	0.63854	0.63385	0.63112	0.63072	0.63341	0.63997	0.65038	0.66376	0.67894	0.69476	0.71025	0.72483	0.73755	0.74872	0.75811	0.76631	0.7729	0.77854	0.78324	0.78751	0.79117	0.7942	0.79708	0.79951	0.80089	0.80174	0.80156	0.80042	0.79766
RForeArmPronation	-0.44504	-0.44429	-0.44495	-0.44548	-0.44594	-0.44803	-0.44998	-0.45287	-0.45678	-0.46011	-0.46199	-0.46445	-0.46716	-0.46931	-0.47092	-0.47217	-0.47436	-0.47693	-0.47874	-0.4811	-0.4833	-0.48496	-0.48671	-0.48836	-0.4886	-0.48961	-0.49044	-0.49122	-0.49153	-0.49041	-0.48891	-0.48806	-0.48608	-0.4852	-0.48461	-0.4841	-0.48425	-0.48353	-0.48233	-0.48211	-0.48131	-0.48101	-0.47963	-0.4792	-0.47904	-0.47839	-0.47798	-0.4777	-0.47813
LForeArmPronation	-0.41133	-0.41348	-0.41418	-0.41407	-0.4139	-0.41297	-0.41113	-0.41161	-0.41302	-0.4145	-0.41718	-0.41834	-0.41903	-0.4185	-0.41604	-0.41421	-0.41334	-0.41497	-0.41703	-0.4218	-0.42803	-0.43687	-0.44634	-0.45743	-0.46903	-0.47828	-0.48472	-0.48829	-0.49038	-0.49276	-0.49545	-0.49744	-0.49779	-0.49689	-0.49438	-0.49134	-0.48747	-0.48328	-0.47919	-0.47545	-0.4719	-0.46771	-0.46233	-0.45801	-0.45355	-0.44765	-0.44146	-0.43687	-0.43667
RWristFlexion	-0.01826	-0.016234	-0.015074	-0.014159	-0.014133	-0.015463	-0.017281	-0.01853	-0.020144	-0.020592	-0.020063	-0.018759	-0.016609	-0.013421	-0.010607	-0.0089397	-0.008992	-0.01029	-0.011784	-0.013774	-0.01706	-0.020762	-0.024864	-0.028688	-0.031704	-0.034413	-0.036491	-0.038524	-0.040159	-0.042001	-0.044024	-0.045619	-0.046935	-0.049167	-0.051352	-0.053569	-0.055882	-0.058087	-0.060192	-0.061823	-0.062627	-0.06329	-0.063397	-0.063567	-0.063413	-0.063501	-0.064292	-0.064816	-0.065123
LWristFlexion	-0.29411	-0.29388	-0.29346	-0.29301	-0.29203	-0.29113	-0.28835	-0.28676	-0.28434	-0.28129	-0.27814	-0.27385	-0.26805	-0.26103	-0.25268	-0.24426	-0.23744	-0.23247	-0.23076	-0.23197	-0.2398	-0.25233	-0.26853	-0.2898	-0.31253	-0.33334	-0.35073	-0.36261	-0.36993	-0.37516	-0.37654	-0.37481	-0.37172	-0.36836	-0.36478	-0.36135	-0.35801	-0.35466	-0.35164	-0.34857	-0.34592	-0.3429	-0.34064	-0.33835	-0.33544	-0.33295	-0.33248	-0.33261	-0.33679
RHandAbduction	0.16227	0.16332	0.16496	0.1656	0.16563	0.16669	0.16612	0.16572	0.16662	0.16748	0.1683	0.17073	0.17327	0.1754	0.17729	0.17797	0.17866	0.17825	0.17677	0.17497	0.17342	0.17038	0.16842	0.16591	0.16401	0.16291	0.16122	0.16021	0.15811	0.15469	0.15306	0.15002	0.14528	0.14139	0.13847	0.13407	0.13118	0.12737	0.1246	0.12235	0.11915	0.11811	0.11832	0.11669	0.11721	0.11664	0.11404	0.11271	0.11185
LHandAbduction	0.032847	0.033582	0.036216	0.037798	0.039455	0.041144	0.043344	0.0452	0.047157	0.050124	0.055181	0.062852	0.07046	0.079275	0.088698	0.097113	0.10579	0.10937	0.11098	0.10763	0.099435	0.086296	0.068709	0.047842	0.026217	0.00754	-0.0081717	-0.019234	-0.025953	-0.02857	-0.029261	-0.029055	-0.02872	-0.027495	-0.025786	-0.023422	-0.020793	-0.017369	-0.013915	-0.010322	-0.006796	-0.0029987	0.0011908	0.0052625	0.0078563	0.010754	0.012373	0.012348	0.0072787
RHipFlexion	0.31943	0.32916	0.335	0.33633	0.33471	0.33207	0.3289	0.32489	0.32015	0.31316	0.30289	0.28987	0.27501	0.25898	0.24173	0.22399	0.20631	0.18863	0.16976	0.14977	0.12903	0.10743	0.085441	0.0636	0.041505	0.019038	-0.0025205	-0.023178	-0.042464	-0.060177	-0.076761	-0.092207	-0.1063	-0.11924	-0.13116	-0.14165	-0.15119	-0.16002	-0.16843	-0.17689	-0.18536	-0.19453	-0.20445	-0.21494	-0.22561	-0.23633	-0.24653	-0.25604	-0.26403
LHipFlexion	-0.3246	-0.33084	-0.33618	-0.34063	-0.34397	-0.34545	-0.34323	-0.33651	-0.32494	-0.3099	-0.29144	-0.26858	-0.24159	-0.21055	-0.17624	-0.13937	-0.10248	-0.068056	-0.035533	-0.0038169	0.026537	0.054131	0.079575	0.1027	0.12296	0.14072	0.15705	0.17269	0.18772	0.20189	0.21495	0.22668	0.23729	0.24637	0.2537	0.26007	0.26526	0.26952	0.27262	0.27413	0.27428	0.27239	0.26837	0.26348	0.25844	0.25441	0.25326	0.25558	0.26194
RHipAbduction	-0.088353	-0.097991	-0.10936	-0.12045	-0.13002	-0.13725	-0.14192	-0.14601	-0.15029	-0.15422	-0.15825	-0.16256	-0.16675	-0.1699	-0.17236	-0.17457	-0.17677	-0.17974	-0.18239	-0.18305	-0.18121	-0.1777	-0.17265	-0.16659	-0.16033	-0.15451	-0.14826	-0.14158	-0.13497	-0.12823	-0.12178	-0.11576	-0.11021	-0.10511	-0.10035	-0.096061	-0.092303	-0.089108	-0.086281	-0.083953	-0.082109	-0.080391	-0.078645	-0.076707	-0.074027	-0.070163	-0.065021	-0.05827	-0.049235
LHipAbduction	0.020433	0.031136	0.04481	0.060757	0.078004	0.095328	0.11163	0.12687	0.14115	0.15417	0.16616	0.17691	0.18627	0.19408	0.20039	0.20522	0.20885	0.21253	0.21545	0.21572	0.213	0.20854	0.20241	0.19547	0.18848	0.1823	0.1757	0.16879	0.1621	0.15549	0.14968	0.14444	0.1397	0.13533	0.13108	0.12714	0.12349	0.12006	0.11656	0.11295	0.10972	0.10693	0.10481	0.10322	0.10188	0.1004	0.098564	0.095828	0.091066
RHipInternalRotation	-0.0020467	-0.0046866	-0.0068029	-0.0080742	-0.012194	-0.020502	-0.031535	-0.041428	-0.050112	-0.059674	-0.067406	-0.070877	-0.071159	-0.071389	-0.071639	-0.070117	-0.067513	-0.064027	-0.06046	-0.057695	-0.056001	-0.054282	-0.052296	-0.050112	-0.046397	-0.041612	-0.037484	-0.034164	-0.032568	-0.03345	-0.035761	-0.038327	-0.039963	-0.040284	-0.039696	-0.038779	-0.037133	-0.035506	-0.034195	-0.033963	-0.034664	-0.03667	-0.03995	-0.045166	-0.051242	-0.057369	-0.063212	-0.06834	-0.07284
LHipInternalRotation	-0.23123	-0.22958	-0.22801	-0.22594	-0.22232	-0.21683	-0.20897	-0.20151	-0.19556	-0.19176	-0.18962	-0.18793	-0.18464	-0.17834	-0.16932	-0.15941	-0.14918	-0.14038	-0.13305	-0.1261	-0.12019	-0.11702	-0.1156	-0.11642	-0.11963	-0.12467	-0.13021	-0.13549	-0.14004	-0.14398	-0.14794	-0.15174	-0.15542	-0.15886	-0.16186	-0.1638	-0.16464	-0.1638	-0.16135	-0.15649	-0.14996	-0.1421	-0.13356	-0.12323	-0.11305	-0.10463	-0.10012	-0.097966	-0.095494
RKneeFlexion	0.19039	0.22884	0.25983	0.28331	0.30478	0.32775	0.3514	0.37351	0.39472	0.41407	0.42885	0.43862	0.44464	0.44813	0.44916	0.44794	0.44532	0.44113	0.43528	0.42832	0.42003	0.41113	0.40149	0.3919	0.38179	0.37088	0.35992	0.3483	0.33664	0.32539	0.31452	0.3045	0.2958	0.28853	0.28275	0.27854	0.27546	0.27304	0.27102	0.26917	0.26752	0.26592	0.26486	0.26491	0.26671	0.27024	0.27593	0.28383	0.29402
LKneeFlexion	0.26142	0.27796	0.29656	0.31711	0.34019	0.36667	0.39796	0.43444	0.47663	0.52316	0.57414	0.63008	0.68935	0.75097	0.81258	0.87098	0.92144	0.96495	1.0048	1.0396	1.0659	1.0827	1.0909	1.0914	1.0842	1.07	1.0491	1.0224	0.99028	0.95263	0.91027	0.86353	0.81315	0.75938	0.70222	0.64256	0.58047	0.51667	0.45143	0.3849	0.31846	0.25314	0.19076	0.13496	0.088268	0.053399	0.035155	0.034961	0.052332
RAnklePlantarFlexion	-1.3825	-1.3765	-1.3648	-1.345	-1.3282	-1.3204	-1.3165	-1.3133	-1.3195	-1.3368	-1.3567	-1.3749	-1.3917	-1.4089	-1.4249	-1.4385	-1.4506	-1.4612	-1.4706	-1.4801	-1.4898	-1.4994	-1.5093	-1.5188	-1.5279	-1.5369	-1.5458	-1.5547	-1.5635	-1.5731	-1.5825	-1.5912	-1.5998	-1.6076	-1.6153	-1.6225	-1.6297	-1.6363	-1.6427	-1.6489	-1.6548	-1.6603	-1.6657	-1.671	-1.6757	-1.6796	-1.6826	-1.6843	-1.6845
LAnklePlantarFlexion	-1.6571	-1.6519	-1.6436	-1.6319	-1.6158	-1.5945	-1.5665	-1.5315	-1.4895	-1.4409	-1.3898	-1.3386	-1.2877	-1.2376	-1.185	-1.1286	-1.0746	-1.0515	-1.0628	-1.0911	-1.1212	-1.1457	-1.1641	-1.1787	-1.1928	-1.2078	-1.2248	-1.2442	-1.2648	-1.2833	-1.2982	-1.308	-1.3135	-1.3167	-1.317	-1.315	-1.3095	-1.301	-1.2903	-1.2781	-1.2666	-1.2579	-1.2555	-1.2627	-1.2769	-1.2925	-1.3061	-1.3134	-1.3124
RFootPronation	0.10895	0.12693	0.14187	0.14613	0.14186	0.13732	0.13548	0.13316	0.12872	0.12426	0.12035	0.11723	0.11588	0.11456	0.11312	0.11351	0.11583	0.11942	0.12288	0.12391	0.12246	0.11917	0.11422	0.10928	0.10477	0.10102	0.097068	0.092195	0.086331	0.078577	0.069471	0.060794	0.053338	0.04786	0.044255	0.041863	0.041078	0.041496	0.042656	0.04407	0.045452	0.046033	0.045554	0.042915	0.038725	0.033384	0.027119	0.020651	0.014557
LFootPronation	-0.13131	-0.13301	-0.1349	-0.13726	-0.13952	-0.14133	-0.1415	-0.1414	-0.14156	-0.14197	-0.14229	-0.1405	-0.13372	-0.12165	-0.10386	-0.084559	-0.061476	-0.034908	-0.0092167	0.014075	0.031523	0.04265	0.050152	0.054609	0.056401	0.056117	0.055022	0.053694	0.051775	0.050826	0.051147	0.054132	0.059314	0.065477	0.071752	0.076543	0.079611	0.080877	0.080795	0.078462	0.071787	0.061473	0.049275	0.038217	0.029743	0.025805	0.025975	0.032354	0.044267
RToeFlexion	-0.31501	-0.2717	-0.25957	-0.27155	-0.28011	-0.28404	-0.28923	-0.28823	-0.26786	-0.24118	-0.21672	-0.1944	-0.17507	-0.15491	-0.13788	-0.12767	-0.11943	-0.11236	-0.1067	-0.099142	-0.091851	-0.083513	-0.073743	-0.064953	-0.0567	-0.047488	-0.039435	-0.032196	-0.025075	-0.015595	-0.0077147	-0.0031199	0.0015917	0.0038055	0.0047372	0.0023763	2.6667e-07	-0.0049139	-0.01077	-0.015405	-0.020524	-0.026968	-0.032576	-0.036358	-0.039907	-0.043198	-0.046719	-0.049205	-0.052743
LToeFlexion	-0.09424	-0.10045	-0.10787	-0.11311	-0.11733	-0.12071	-0.12952	-0.14478	-0.16567	-0.18951	-0.20497	-0.20661	-0.20495	-0.20953	-0.24745	-0.30921	-0.35339	-0.38199	-0.40581	-0.42375	-0.4279	-0.42422	-0.42075	-0.41658	-0.41465	-0.41087	-0.40591	-0.39797	-0.3866	-0.37445	-0.36323	-0.35689	-0.35384	-0.35208	-0.34945	-0.34303	-0.33686	-0.33164	-0.32509	-0.32094	-0.32089	-0.32931	-0.34387	-0.35724	-0.36532	-0.36993	-0.37482	-0.3828	-0.38675
[truncated: 51 more columns]

## Sheet: Subject008
	0% gait cycle	1% gait cycle	2% gait cycle	3% gait cycle	4% gait cycle	5% gait cycle	6% gait cycle	7% gait cycle	8% gait cycle	9% gait cycle	10% gait cycle	11% gait cycle	12% gait cycle	13% gait cycle	14% gait cycle	15% gait cycle	16% gait cycle	17% gait cycle	18% gait cycle	19% gait cycle	20% gait cycle	21% gait cycle	22% gait cycle	23% gait cycle	24% gait cycle	25% gait cycle	26% gait cycle	27% gait cycle	28% gait cycle	29% gait cycle	30% gait cycle	31% gait cycle	32% gait cycle	33% gait cycle	34% gait cycle	35% gait cycle	36% gait cycle	37% gait cycle	38% gait cycle	39% gait cycle	40% gait cycle	41% gait cycle	42% gait cycle	43% gait cycle	44% gait cycle	45% gait cycle	46% gait cycle	47% gait cycle	48% gait cycle
PelvisX	0.21401	0.21682	0.21983	0.22301	0.22616	0.2292	0.23215	0.23512	0.23809	0.24098	0.2439	0.24665	0.24918	0.25143	0.25344	0.25525	0.25687	0.25834	0.25973	0.2609	0.26183	0.26261	0.2632	0.26367	0.26405	0.26438	0.26469	0.26495	0.26521	0.26547	0.26565	0.2658	0.26592	0.266	0.26602	0.266	0.26588	0.26568	0.26536	0.26494	0.26434	0.26355	0.26254	0.26131	0.25987	0.25826	0.25653	0.2547	0.25278
PelvisY	0.58579	0.58721	0.58887	0.59076	0.59284	0.59496	0.59691	0.59862	0.60016	0.60156	0.60278	0.60378	0.60452	0.60483	0.60462	0.60402	0.6031	0.60203	0.60097	0.59997	0.59904	0.59817	0.59732	0.59642	0.5954	0.59434	0.59317	0.59193	0.59066	0.58936	0.58806	0.5868	0.58563	0.58459	0.58366	0.58286	0.5822	0.58164	0.58122	0.58087	0.58067	0.58061	0.58066	0.58077	0.5809	0.58114	0.58169	0.58258	0.58391
PelvisZ	0.97347	0.97272	0.97233	0.97227	0.97249	0.97301	0.97385	0.97509	0.9766	0.97818	0.97963	0.98084	0.98184	0.98279	0.98383	0.98501	0.9863	0.98769	0.98916	0.99078	0.99249	0.99424	0.99596	0.99755	0.99895	1.0001	1.0011	1.0018	1.0022	1.0024	1.0024	1.0022	1.0017	1.0011	1.0003	0.99925	0.99805	0.99666	0.99511	0.99344	0.99163	0.98976	0.98782	0.98584	0.98383	0.98179	0.97976	0.97773	0.97572
PelvisYaw	1.5663	1.5642	1.5626	1.5615	1.5612	1.5609	1.5599	1.557	1.5527	1.5488	1.5465	1.5472	1.5508	1.5569	1.5651	1.574	1.5824	1.5895	1.5946	1.5975	1.5984	1.5977	1.5964	1.5949	1.5932	1.592	1.5909	1.5899	1.589	1.5879	1.5868	1.5859	1.5852	1.5847	1.5843	1.584	1.5834	1.5827	1.5816	1.5805	1.5793	1.5784	1.5778	1.5778	1.5786	1.5798	1.5808	1.5815	1.5819
PelvisForwardPitch	0.0075467	0.0074345	0.0071909	0.0063945	0.0054005	0.0048133	0.0048949	0.0049917	0.0042059	0.0023349	-0.000664	-0.0040667	-0.0070387	-0.0085761	-0.0088468	-0.008312	-0.0073736	-0.0066035	-0.0066851	-0.0079822	-0.010443	-0.013586	-0.016865	-0.019792	-0.021895	-0.023138	-0.02353	-0.023342	-0.022642	-0.021638	-0.020526	-0.019411	-0.018533	-0.017897	-0.017324	-0.016591	-0.015616	-0.014191	-0.012447	-0.010347	-0.0080507	-0.0055812	-0.002808	0.00066387	0.0049427	0.009276	0.012703	0.014777	0.015281
PelvisRightRoll	0.016807	0.012308	0.0072184	0.001107	-0.0053541	-0.011669	-0.017971	-0.024881	-0.031744	-0.038068	-0.044211	-0.049971	-0.054733	-0.058403	-0.061423	-0.064053	-0.065819	-0.066541	-0.066033	-0.063523	-0.059169	-0.05342	-0.04673	-0.03957	-0.032194	-0.025242	-0.018804	-0.013086	-0.0081944	-0.0042106	-0.0010173	0.0012467	0.0024411	0.0025636	0.0015456	-0.00023033	-0.0026501	-0.0053957	-0.0082023	-0.011056	-0.013564	-0.01527	-0.015936	-0.015565	-0.014368	-0.012925	-0.011371	-0.0097673	-0.0081483
TrunkFlexion	0.10162	0.099452	0.097261	0.095737	0.094285	0.092358	0.090196	0.089044	0.08974	0.092359	0.096757	0.10188	0.10661	0.11013	0.11279	0.11517	0.11744	0.12	0.12346	0.12817	0.13397	0.14026	0.14627	0.15149	0.15534	0.15781	0.15921	0.15996	0.16025	0.16032	0.16064	0.16078	0.16126	0.16191	0.16229	0.16228	0.16166	0.16021	0.15803	0.15525	0.15191	0.148	0.14334	0.13739	0.13024	0.12285	0.11628	0.11113	0.10747
TrunkRightBend	0.010667	0.017259	0.024624	0.03368	0.043758	0.05433	0.065224	0.076925	0.088478	0.099093	0.10918	0.11876	0.12682	0.13331	0.13886	0.14378	0.14722	0.14871	0.14772	0.14337	0.13601	0.1265	0.1158	0.10458	0.093125	0.082507	0.072732	0.064102	0.056634	0.050447	0.045401	0.04153	0.039123	0.038207	0.038795	0.040435	0.042897	0.045768	0.048685	0.051743	0.054304	0.055818	0.055971	0.054718	0.052377	0.049591	0.046419	0.042915	0.039159
TrunkLeftTwist	0.030067	0.032267	0.033603	0.033831	0.033365	0.032941	0.03435	0.038948	0.046068	0.053568	0.059545	0.062702	0.063392	0.062476	0.061222	0.061041	0.062426	0.065272	0.069919	0.076294	0.084233	0.093565	0.10316	0.11297	0.12293	0.13215	0.14093	0.14875	0.15557	0.16156	0.16662	0.17129	0.17545	0.17912	0.18264	0.18558	0.18836	0.19071	0.19299	0.19468	0.19591	0.19624	0.1955	0.19332	0.18938	0.1844	0.17942	0.17523	0.17183
HeadFlexion	0.16631	0.16695	0.16714	0.16653	0.16569	0.16446	0.16257	0.15934	0.15536	0.15105	0.1469	0.14323	0.13982	0.13626	0.13218	0.12764	0.12308	0.11889	0.11555	0.11307	0.11154	0.11101	0.11153	0.11296	0.11568	0.11912	0.1227	0.12609	0.1288	0.13083	0.13145	0.13221	0.13227	0.13204	0.13229	0.13224	0.13255	0.133	0.13383	0.13457	0.13557	0.13706	0.13898	0.1415	0.14419	0.14657	0.14863	0.15011	0.15127
HeadRightBend	-0.033813	-0.03767	-0.041846	-0.047224	-0.053781	-0.061254	-0.069085	-0.077061	-0.084673	-0.091458	-0.097285	-0.10224	-0.10545	-0.10684	-0.10668	-0.1054	-0.10279	-0.098664	-0.092736	-0.085218	-0.076333	-0.066967	-0.057783	-0.049131	-0.041239	-0.03469	-0.029451	-0.025624	-0.02306	-0.021496	-0.020891	-0.020554	-0.020722	-0.021335	-0.022077	-0.023093	-0.024116	-0.025229	-0.026145	-0.027224	-0.028073	-0.028404	-0.027974	-0.026616	-0.024491	-0.021928	-0.018714	-0.015099	-0.011244
HeadLeftTwist	-0.14291	-0.14084	-0.13839	-0.13555	-0.13259	-0.12996	-0.12828	-0.12777	-0.12827	-0.12884	-0.12954	-0.1298	-0.13022	-0.13156	-0.13446	-0.13901	-0.14463	-0.15017	-0.15541	-0.16002	-0.16418	-0.16828	-0.17237	-0.17692	-0.18188	-0.18679	-0.19157	-0.1961	-0.20009	-0.20333	-0.20612	-0.20885	-0.21151	-0.21391	-0.21634	-0.21825	-0.21983	-0.22069	-0.22126	-0.22118	-0.22067	-0.21964	-0.21794	-0.21575	-0.21278	-0.20942	-0.20632	-0.2039	-0.20219
RShoulderUp	-0.03608	-0.035851	-0.035712	-0.035487	-0.035051	-0.034372	-0.033505	-0.032471	-0.031252	-0.02977	-0.028109	-0.0263	-0.024755	-0.023728	-0.023263	-0.023262	-0.023653	-0.024323	-0.025147	-0.026062	-0.026947	-0.027712	-0.028269	-0.028631	-0.028813	-0.028813	-0.028718	-0.028579	-0.028474	-0.028399	-0.028414	-0.028492	-0.028629	-0.028761	-0.028858	-0.028884	-0.028818	-0.028679	-0.028503	-0.028272	-0.028048	-0.02794	-0.028088	-0.028472	-0.029049	-0.029755	-0.030441	-0.031071	-0.031567
LShoulderUp	-0.02168	-0.021784	-0.022005	-0.022412	-0.022892	-0.023494	-0.024151	-0.024873	-0.025457	-0.025679	-0.025471	-0.024991	-0.024502	-0.024283	-0.024506	-0.025111	-0.025878	-0.02655	-0.02694	-0.027096	-0.026909	-0.026489	-0.02591	-0.025206	-0.024443	-0.023803	-0.023347	-0.023139	-0.02316	-0.023387	-0.023729	-0.024153	-0.024604	-0.024993	-0.025244	-0.025383	-0.025407	-0.025319	-0.025163	-0.025022	-0.024909	-0.024876	-0.024933	-0.025082	-0.02527	-0.025473	-0.025593	-0.025568	-0.025317
RShoulderForward	0.00072667	0.00099767	0.0013883	0.0018091	0.0020757	0.0021683	0.0017495	0.0011144	0.0001864	-0.000369	-0.000498	8.4267e-05	0.00085707	0.0015108	0.0019088	0.0020003	0.0017576	0.0012938	0.0006924	6.2533e-05	-0.000464	-0.00082487	-0.00083613	-0.00060467	-0.00011173	0.00054333	0.0011459	0.0016843	0.002016	0.002128	0.001922	0.0014649	0.0008456	0.00016927	-0.000426	-0.00089467	-0.0011573	-0.0012211	-0.001134	-0.00091727	-0.00067733	-0.0004154	-0.0002104	-2.12e-05	0.00012373	7.9667e-05	-0.00015133	-0.00066827	-0.0013693
LShoulderForward	-0.01452	-0.013913	-0.012912	-0.012003	-0.011423	-0.011314	-0.011635	-0.012183	-0.012725	-0.013171	-0.013219	-0.01269	-0.011564	-0.0099742	-0.0082809	-0.0067933	-0.0062035	-0.0067331	-0.0080751	-0.010003	-0.011795	-0.01311	-0.013562	-0.013289	-0.012347	-0.011208	-0.01025	-0.0096597	-0.0097227	-0.01025	-0.011089	-0.012035	-0.013002	-0.013579	-0.013753	-0.013737	-0.013529	-0.01314	-0.012774	-0.012451	-0.012175	-0.012087	-0.012083	-0.012157	-0.012372	-0.012645	-0.012886	-0.013157	-0.013218
RShoulderInward	-0.014413	-0.014392	-0.014391	-0.014427	-0.014514	-0.014761	-0.015009	-0.01538	-0.015639	-0.015944	-0.016091	-0.016264	-0.016316	-0.016237	-0.0161	-0.015901	-0.015635	-0.015322	-0.014966	-0.014642	-0.014339	-0.014049	-0.013812	-0.013593	-0.013379	-0.013247	-0.01312	-0.013024	-0.012922	-0.012875	-0.012803	-0.012803	-0.012797	-0.012799	-0.012805	-0.012797	-0.012773	-0.012745	-0.012663	-0.012583	-0.012499	-0.012428	-0.012352	-0.012308	-0.012249	-0.012219	-0.012253	-0.012296	-0.012377
LShoulderInward	-0.01486	-0.01459	-0.014201	-0.013765	-0.01334	-0.012987	-0.012631	-0.012298	-0.012085	-0.011963	-0.012002	-0.012111	-0.012199	-0.012217	-0.012182	-0.012243	-0.012429	-0.012763	-0.01326	-0.013765	-0.014309	-0.014798	-0.015169	-0.015418	-0.015563	-0.015673	-0.015725	-0.015743	-0.015777	-0.015735	-0.015733	-0.015614	-0.015452	-0.015261	-0.015092	-0.014858	-0.014646	-0.01444	-0.014255	-0.014121	-0.014029	-0.013979	-0.013957	-0.01394	-0.013987	-0.014001	-0.013998	-0.014022	-0.014062
RShoulderFlexion	-0.13204	-0.12947	-0.12702	-0.12424	-0.12117	-0.11739	-0.11309	-0.1077	-0.10179	-0.095516	-0.089846	-0.084823	-0.08078	-0.077616	-0.074577	-0.071383	-0.067639	-0.063389	-0.058168	-0.051797	-0.044769	-0.037944	-0.031697	-0.026423	-0.022445	-0.019	-0.015912	-0.012271	-0.0079587	-0.0027343	0.0035807	0.010086	0.016673	0.022921	0.028063	0.032176	0.034939	0.036354	0.036687	0.036173	0.035076	0.033679	0.032051	0.030334	0.0287	0.027544	0.026641	0.026126	0.0254
LShoulderFlexion	0.090007	0.083213	0.074122	0.064627	0.055799	0.048298	0.042895	0.039868	0.038663	0.038532	0.038303	0.03662	0.033306	0.02906	0.025517	0.024496	0.027269	0.033784	0.042827	0.052999	0.062545	0.070056	0.07448	0.076177	0.075533	0.073745	0.071757	0.070302	0.070038	0.070562	0.072102	0.073806	0.075736	0.077087	0.077707	0.077455	0.076555	0.074743	0.072708	0.070555	0.068384	0.066356	0.064197	0.061796	0.059422	0.057003	0.054882	0.053438	0.052073
RShoulderAbduction	0.17043	0.17169	0.17286	0.17445	0.17644	0.17832	0.18104	0.18405	0.18778	0.19117	0.19497	0.19859	0.20261	0.20748	0.21314	0.21967	0.22673	0.23416	0.24122	0.24753	0.25275	0.25696	0.25986	0.2619	0.26311	0.26361	0.26426	0.26499	0.2663	0.26815	0.2709	0.27419	0.27808	0.28243	0.28683	0.29114	0.29505	0.2985	0.30132	0.30353	0.30498	0.3054	0.30515	0.30397	0.30208	0.29978	0.29686	0.29336	0.2891
LShoulderAbduction	0.25484	0.25053	0.24576	0.24045	0.23462	0.22845	0.22217	0.21592	0.20949	0.20304	0.19635	0.1894	0.18299	0.17741	0.17298	0.16913	0.16648	0.16514	0.16507	0.16673	0.16904	0.17159	0.17371	0.17563	0.1771	0.17839	0.18014	0.18236	0.18506	0.18828	0.19133	0.1945	0.19734	0.19897	0.19931	0.19913	0.19827	0.19689	0.19548	0.19407	0.19289	0.19253	0.19273	0.19361	0.19478	0.19608	0.19742	0.19885	0.20008
RShoulderInternalRotation	0.37984	0.38223	0.38426	0.38653	0.38917	0.38964	0.39299	0.39445	0.39829	0.39949	0.40067	0.39901	0.3976	0.39722	0.39635	0.39471	0.39352	0.39422	0.39606	0.39828	0.39974	0.39952	0.39621	0.39087	0.38348	0.37438	0.3659	0.35775	0.35165	0.34751	0.34534	0.34513	0.34621	0.34818	0.35056	0.3533	0.35617	0.35915	0.36213	0.36513	0.36827	0.37123	0.37504	0.37944	0.38469	0.39079	0.39694	0.40233	0.40705
LShoulderInternalRotation	0.65219	0.64745	0.64055	0.63289	0.62611	0.62088	0.61847	0.61896	0.62114	0.62324	0.62387	0.62174	0.61814	0.61408	0.61182	0.61162	0.61511	0.6221	0.63153	0.64384	0.65567	0.66594	0.67269	0.67675	0.67779	0.67708	0.67649	0.67605	0.67623	0.67685	0.67692	0.67759	0.67825	0.67676	0.67384	0.67017	0.66566	0.6605	0.65595	0.65179	0.64824	0.64626	0.6451	0.64445	0.64369	0.6426	0.64154	0.64161	0.64186
RElbowFlexion	0.29067	0.29385	0.29842	0.30373	0.30962	0.31569	0.32218	0.32901	0.33661	0.34563	0.3574	0.37169	0.38904	0.40923	0.43112	0.45406	0.47698	0.49934	0.52031	0.53935	0.55697	0.57402	0.591	0.60804	0.62542	0.64236	0.65878	0.67379	0.68742	0.69926	0.70944	0.71832	0.72592	0.73255	0.73865	0.74428	0.74924	0.75384	0.75759	0.76021	0.76161	0.76138	0.75965	0.75616	0.7508	0.74303	0.733	0.72059	0.7063
LElbowFlexion	0.59937	0.59912	0.60056	0.60143	0.60018	0.5962	0.58865	0.57818	0.56573	0.55226	0.53975	0.53064	0.52545	0.52367	0.52356	0.5226	0.51833	0.50977	0.49794	0.4846	0.47189	0.46219	0.457	0.45605	0.4586	0.46345	0.4695	0.47576	0.48131	0.48656	0.49107	0.4953	0.49935	0.5037	0.50811	0.51303	0.51795	0.52301	0.52748	0.53162	0.53526	0.53824	0.54088	0.54326	0.54509	0.54664	0.54742	0.547	0.54604
RForeArmPronation	-0.13943	-0.13925	-0.13893	-0.13907	-0.13975	-0.13989	-0.1433	-0.14655	-0.15301	-0.15818	-0.16208	-0.16449	-0.16795	-0.17331	-0.17901	-0.18462	-0.19029	-0.19593	-0.20086	-0.20455	-0.20652	-0.20645	-0.20422	-0.20181	-0.19949	-0.19808	-0.19839	-0.19887	-0.20103	-0.20352	-0.2049	-0.20694	-0.20789	-0.2078	-0.2072	-0.20578	-0.20384	-0.20123	-0.19873	-0.19648	-0.19493	-0.19364	-0.19315	-0.19302	-0.19268	-0.19255	-0.19176	-0.18993	-0.18768
LForeArmPronation	-0.21144	-0.21173	-0.21	-0.20803	-0.20678	-0.2066	-0.20766	-0.21125	-0.21544	-0.21893	-0.22189	-0.22329	-0.22347	-0.22287	-0.22231	-0.22198	-0.22316	-0.2264	-0.23098	-0.23802	-0.24411	-0.24959	-0.25224	-0.25269	-0.25041	-0.24664	-0.24319	-0.23988	-0.23799	-0.2364	-0.23536	-0.23519	-0.23554	-0.23516	-0.23398	-0.23338	-0.23251	-0.23163	-0.23117	-0.23109	-0.231	-0.23126	-0.2318	-0.23208	-0.23234	-0.23211	-0.23166	-0.23218	-0.23258
RWristFlexion	0.013973	0.011088	0.007654	0.0041861	0.00050373	-0.0026657	-0.0062995	-0.0095837	-0.013487	-0.01622	-0.01775	-0.016775	-0.015203	-0.013926	-0.013446	-0.014002	-0.016747	-0.022162	-0.02977	-0.039324	-0.050184	-0.061381	-0.071831	-0.081764	-0.090299	-0.096492	-0.10137	-0.10316	-0.10407	-0.10362	-0.1016	-0.10059	-0.09956	-0.098696	-0.098524	-0.098839	-0.099479	-0.10018	-0.10085	-0.10166	-0.10225	-0.10262	-0.1028	-0.10239	-0.10212	-0.10141	-0.1002	-0.098065	-0.096543
LWristFlexion	-0.25117	-0.25181	-0.2515	-0.25079	-0.25001	-0.24882	-0.24792	-0.24747	-0.24765	-0.24733	-0.24703	-0.24525	-0.24352	-0.24116	-0.23803	-0.23405	-0.23004	-0.2265	-0.22367	-0.22277	-0.22294	-0.22411	-0.22543	-0.22631	-0.22609	-0.22487	-0.22284	-0.22087	-0.21912	-0.21818	-0.21762	-0.21806	-0.21958	-0.22088	-0.22202	-0.22327	-0.22352	-0.22358	-0.22293	-0.22214	-0.2209	-0.21984	-0.21935	-0.21892	-0.21919	-0.21907	-0.21922	-0.21958	-0.21952
RHandAbduction	0.11263	0.11283	0.1127	0.11233	0.11197	0.11097	0.11079	0.11019	0.10999	0.10939	0.10883	0.1066	0.10433	0.10278	0.10146	0.099832	0.097733	0.096037	0.094151	0.092423	0.089996	0.085446	0.08142	0.077706	0.073986	0.071412	0.068733	0.067141	0.06771	0.064936	0.064453	0.064727	0.064702	0.064433	0.063615	0.063022	0.061708	0.060885	0.059581	0.058149	0.056752	0.05529	0.055211	0.054284	0.055211	0.054173	0.053073	0.053211	0.053768
LHandAbduction	0.06482	0.06454	0.064473	0.063809	0.062932	0.063111	0.063368	0.063116	0.063491	0.063074	0.063565	0.065515	0.066368	0.066109	0.066402	0.067007	0.0671	0.066958	0.067002	0.06794	0.068152	0.068096	0.068183	0.068352	0.067079	0.065335	0.064012	0.062304	0.061196	0.060594	0.060227	0.060872	0.061905	0.062516	0.063263	0.063761	0.064834	0.06529	0.066214	0.066619	0.067087	0.067332	0.06744	0.06743	0.067089	0.068041	0.068746	0.069595	0.070804
RHipFlexion	0.35713	0.35781	0.35683	0.35328	0.3501	0.34952	0.35082	0.35285	0.35413	0.35287	0.34781	0.33894	0.32731	0.3141	0.2995	0.28467	0.27066	0.2568	0.24204	0.22544	0.20723	0.18782	0.16794	0.14848	0.13015	0.1129	0.096691	0.081252	0.066407	0.052011	0.037912	0.023727	0.0094259	-0.0051503	-0.019697	-0.034014	-0.047696	-0.060547	-0.072559	-0.083595	-0.093753	-0.10294	-0.11086	-0.11688	-0.12061	-0.12278	-0.12452	-0.12656	-0.12938
LHipFlexion	-0.14707	-0.14805	-0.14774	-0.14629	-0.14271	-0.13589	-0.12437	-0.10802	-0.087659	-0.064229	-0.038022	-0.0087439	0.024126	0.061266	0.10193	0.14292	0.18214	0.21961	0.25473	0.28612	0.31342	0.33745	0.35932	0.38004	0.40008	0.41958	0.4383	0.45592	0.47215	0.48655	0.49875	0.50832	0.51498	0.51852	0.51898	0.5166	0.51135	0.50388	0.49453	0.48385	0.47219	0.45966	0.4465	0.43315	0.42055	0.40953	0.40128	0.39591	0.39299
RHipAbduction	0.041793	0.029728	0.017179	0.0045134	-0.0077163	-0.019341	-0.030924	-0.043618	-0.056595	-0.068445	-0.078897	-0.0872	-0.092947	-0.096449	-0.098816	-0.10095	-0.10287	-0.1045	-0.10564	-0.10508	-0.10268	-0.098621	-0.093125	-0.086783	-0.079883	-0.073247	-0.067062	-0.061613	-0.056985	-0.053292	-0.050352	-0.048364	-0.047418	-0.047518	-0.04874	-0.050677	-0.053153	-0.055799	-0.058377	-0.060869	-0.062861	-0.063898	-0.063812	-0.062614	-0.06056	-0.058175	-0.055561	-0.052576	-0.04924
LHipAbduction	-0.057333	-0.049178	-0.039956	-0.029187	-0.017472	-0.005403	0.0075805	0.022808	0.04035	0.059527	0.079823	0.099803	0.11774	0.13283	0.14524	0.1547	0.16063	0.16398	0.16508	0.16323	0.1591	0.1535	0.14681	0.13936	0.1312	0.12266	0.11379	0.10504	0.096608	0.088753	0.081405	0.074804	0.069129	0.06435	0.060741	0.057983	0.056325	0.055393	0.055154	0.055328	0.055528	0.055031	0.053311	0.05007	0.045512	0.040107	0.033776	0.026502	0.01862
RHipInternalRotation	0.023707	0.03514	0.046093	0.054427	0.061275	0.068696	0.08024	0.093831	0.10485	0.11125	0.11194	0.10691	0.098307	0.087966	0.078155	0.070425	0.06575	0.063751	0.064485	0.067489	0.071189	0.07456	0.076556	0.076877	0.075813	0.073257	0.070665	0.067884	0.065087	0.062416	0.059903	0.057912	0.055942	0.054056	0.052493	0.050312	0.048912	0.047448	0.046784	0.046586	0.04684	0.047018	0.047348	0.047291	0.046547	0.045355	0.043785	0.041606	0.039155
LHipInternalRotation	0.0032533	-0.0015529	-0.0059541	-0.010782	-0.016486	-0.023203	-0.033376	-0.048653	-0.067328	-0.08514	-0.098585	-0.10589	-0.10715	-0.10301	-0.095256	-0.086964	-0.07997	-0.075364	-0.073262	-0.073688	-0.077016	-0.082896	-0.089834	-0.096819	-0.10321	-0.10782	-0.11063	-0.11167	-0.11111	-0.10918	-0.10619	-0.10242	-0.097941	-0.092802	-0.087348	-0.08144	-0.075713	-0.069836	-0.064133	-0.057975	-0.051341	-0.042985	-0.031354	-0.01312	0.012848	0.041936	0.065075	0.074832	0.069795
RKneeFlexion	0.045367	0.067461	0.08383	0.099034	0.11766	0.14257	0.1716	0.2032	0.23566	0.26507	0.28892	0.30618	0.31732	0.32238	0.32174	0.31834	0.31533	0.3129	0.31045	0.30702	0.30295	0.29778	0.29187	0.28577	0.28002	0.27439	0.26873	0.26311	0.25747	0.25197	0.24668	0.24131	0.23625	0.23122	0.22648	0.22225	0.2188	0.21638	0.21506	0.21508	0.21671	0.22032	0.22588	0.23384	0.24469	0.25851	0.27516	0.29427	0.31519
LKneeFlexion	0.32941	0.35198	0.37648	0.40318	0.43282	0.46568	0.50268	0.5444	0.59046	0.64106	0.69743	0.75868	0.82248	0.88677	0.94913	1.0053	1.0532	1.0965	1.1353	1.1662	1.1881	1.2018	1.2083	1.2086	1.2033	1.1926	1.1767	1.1556	1.1295	1.098	1.061	1.0182	0.96998	0.91635	0.85738	0.79348	0.72469	0.65196	0.57659	0.49998	0.42402	0.35053	0.28025	0.21379	0.15311	0.10215	0.066714	0.047392	0.043521
RAnklePlantarFlexion	-1.2658	-1.2584	-1.236	-1.2154	-1.2007	-1.1948	-1.1974	-1.2099	-1.2282	-1.2465	-1.265	-1.2845	-1.3046	-1.3235	-1.3398	-1.3525	-1.3634	-1.3733	-1.3826	-1.3917	-1.4011	-1.4102	-1.4196	-1.4293	-1.4394	-1.4497	-1.4597	-1.4697	-1.4793	-1.4889	-1.4981	-1.5072	-1.516	-1.5238	-1.5306	-1.538	-1.5444	-1.551	-1.5571	-1.5626	-1.568	-1.5731	-1.5776	-1.5814	-1.5847	-1.5866	-1.5868	-1.5856	-1.5825
LAnklePlantarFlexion	-1.585	-1.568	-1.5465	-1.5203	-1.4896	-1.4529	-1.4083	-1.3545	-1.2915	-1.2232	-1.1582	-1.0992	-1.0459	-0.99837	-0.95657	-0.9226	-0.90109	-0.90239	-0.92517	-0.95608	-0.98897	-1.0197	-1.0469	-1.0705	-1.0912	-1.1098	-1.1275	-1.1454	-1.1627	-1.1786	-1.1925	-1.2037	-1.2125	-1.2185	-1.2223	-1.2235	-1.2226	-1.2209	-1.2197	-1.22	-1.2227	-1.2294	-1.2409	-1.2555	-1.2701	-1.2858	-1.3033	-1.3165	-1.3205
RFootPronation	-0.10437	-0.10526	-0.10728	-0.11541	-0.11981	-0.11184	-0.094104	-0.078999	-0.069843	-0.065	-0.063701	-0.064957	-0.066427	-0.067443	-0.066691	-0.063406	-0.058072	-0.051463	-0.044409	-0.038448	-0.03424	-0.032364	-0.032536	-0.03453	-0.037991	-0.041532	-0.045004	-0.048149	-0.050772	-0.053395	-0.055298	-0.056569	-0.057571	-0.057996	-0.057998	-0.058599	-0.058905	-0.05958	-0.05987	-0.059914	-0.059593	-0.05903	-0.057725	-0.056036	-0.053927	-0.052008	-0.050622	-0.05095	-0.052596
LFootPronation	-0.12449	-0.13053	-0.13788	-0.14654	-0.15727	-0.17007	-0.18602	-0.20715	-0.23502	-0.26699	-0.29681	-0.31872	-0.33118	-0.33488	-0.32876	-0.30895	-0.27364	-0.22594	-0.17277	-0.11968	-0.067931	-0.018962	0.025052	0.062082	0.091547	0.11352	0.12838	0.13626	0.13776	0.13453	0.12813	0.12014	0.11161	0.1038	0.096873	0.088988	0.078392	0.063361	0.043119	0.017278	-0.012532	-0.043732	-0.072767	-0.095663	-0.10756	-0.10544	-0.0933	-0.080016	-0.073067
RToeFlexion	-0.38271	-0.35876	-0.37637	-0.36271	-0.32282	-0.28363	-0.26305	-0.2509	-0.24466	-0.22908	-0.2067	-0.18296	-0.16251	-0.14998	-0.14162	-0.13881	-0.13653	-0.1336	-0.13028	-0.12556	-0.11854	-0.11231	-0.10423	-0.094489	-0.083481	-0.071327	-0.059003	-0.045031	-0.033361	-0.022663	-0.014121	-0.0057641	0.0012555	0.0041731	0.0017385	0.0014217	-0.0071867	-0.016313	-0.031199	-0.051779	-0.076245	-0.10456	-0.14012	-0.18202	-0.2283	-0.28198	-0.34357	-0.40852	-0.4783
LToeFlexion	-0.55953	-0.6595	-0.76602	-0.87835	-0.99481	-1.1204	-1.2552	-1.4045	-1.5433	-1.6012	-1.542	-1.4218	-1.2707	-1.0872	-0.87839	-0.68827	-0.6268	-0.64798	-0.66424	-0.67121	-0.67378	-0.67362	-0.67307	-0.66868	-0.6597	-0.65071	-0.64354	-0.63633	-0.62939	-0.62212	-0.61325	-0.60205	-0.58794	-0.57322	-0.55692	-0.53684	-0.51297	-0.48653	-0.45647	-0.43177	-0.41614	-0.41113	-0.41407	-0.4193	-0.41743	-0.39727	-0.37045	-0.36952	-0.41051
[truncated: 51 more columns]

## Sheet: Subject009
	0% gait cycle	1% gait cycle	2% gait cycle	3% gait cycle	4% gait cycle	5% gait cycle	6% gait cycle	7% gait cycle	8% gait cycle	9% gait cycle	10% gait cycle	11% gait cycle	12% gait cycle	13% gait cycle	14% gait cycle	15% gait cycle	16% gait cycle	17% gait cycle	18% gait cycle	19% gait cycle	20% gait cycle	21% gait cycle	22% gait cycle	23% gait cycle	24% gait cycle	25% gait cycle	26% gait cycle	27% gait cycle	28% gait cycle	29% gait cycle	30% gait cycle	31% gait cycle	32% gait cycle	33% gait cycle	34% gait cycle	35% gait cycle	36% gait cycle	37% gait cycle	38% gait cycle	39% gait cycle	40% gait cycle	41% gait cycle	42% gait cycle	43% gait cycle	44% gait cycle	45% gait cycle	46% gait cycle	47% gait cycle	48% gait cycle
PelvisX	0.20807	0.21039	0.21281	0.21545	0.21823	0.2211	0.22402	0.22689	0.22967	0.23251	0.23535	0.23828	0.2412	0.24399	0.24676	0.24933	0.25175	0.254	0.25598	0.2577	0.25927	0.26062	0.26177	0.26273	0.26347	0.26409	0.26453	0.26498	0.26529	0.26551	0.26565	0.26574	0.26571	0.26559	0.2654	0.26509	0.26477	0.2644	0.26392	0.26338	0.26278	0.26206	0.26126	0.26034	0.25932	0.25809	0.2567	0.25517	0.25349
PelvisY	0.64661	0.64776	0.64932	0.6512	0.65328	0.65548	0.65761	0.65977	0.66199	0.6642	0.66633	0.66818	0.66968	0.67081	0.67166	0.67222	0.67251	0.67253	0.67234	0.67189	0.67124	0.67042	0.66942	0.66829	0.66705	0.66573	0.66437	0.66296	0.66149	0.65999	0.65844	0.65687	0.65527	0.65371	0.65218	0.65072	0.64931	0.64797	0.64674	0.64553	0.64452	0.64364	0.64296	0.6425	0.64234	0.64244	0.64281	0.64339	0.64418
PelvisZ	0.85934	0.85812	0.857	0.85615	0.85568	0.85564	0.85593	0.85646	0.85718	0.85804	0.85902	0.86009	0.86122	0.86236	0.86352	0.8647	0.86592	0.86714	0.86838	0.8696	0.87085	0.87212	0.8734	0.87468	0.87596	0.87718	0.87835	0.8794	0.88029	0.88101	0.88155	0.88187	0.88201	0.88193	0.88164	0.88114	0.88045	0.87958	0.87853	0.87734	0.87602	0.87459	0.87305	0.87138	0.8696	0.86776	0.86588	0.864	0.86218
PelvisYaw	1.5808	1.5836	1.5872	1.5913	1.5961	1.6009	1.6054	1.6097	1.6139	1.6177	1.6206	1.6224	1.6234	1.6238	1.6238	1.6239	1.6241	1.6244	1.6245	1.6245	1.6244	1.6239	1.6231	1.622	1.6207	1.619	1.6174	1.6155	1.6138	1.6121	1.6105	1.6088	1.6075	1.6065	1.6059	1.6059	1.606	1.6063	1.6072	1.6078	1.6087	1.61	1.6113	1.6123	1.6133	1.6139	1.6139	1.6135	1.6125
PelvisForwardPitch	0.069821	0.069353	0.068267	0.066533	0.064227	0.061629	0.05943	0.057178	0.054447	0.051126	0.047591	0.044199	0.041257	0.03866	0.036274	0.033988	0.03202	0.030524	0.029437	0.028955	0.028845	0.028982	0.029162	0.029388	0.029549	0.029663	0.029721	0.029652	0.029996	0.03049	0.031255	0.032211	0.033602	0.034911	0.036441	0.038086	0.039931	0.042086	0.044456	0.047256	0.050073	0.052937	0.055765	0.058299	0.060327	0.061763	0.062496	0.062806	0.062769
PelvisRightRoll	0.037311	0.033117	0.02964	0.025045	0.019001	0.012048	0.0051153	-0.000659	-0.00516	-0.0094986	-0.013753	-0.018267	-0.02264	-0.026541	-0.030481	-0.033517	-0.035935	-0.037803	-0.03868	-0.038652	-0.038112	-0.036738	-0.034804	-0.032228	-0.029035	-0.025326	-0.021307	-0.017834	-0.014313	-0.010884	-0.0079405	-0.0056273	-0.0037149	-0.0025313	-0.0020023	-0.0022353	-0.0031827	-0.0049065	-0.0070415	-0.0092883	-0.011668	-0.013923	-0.016015	-0.01793	-0.019641	-0.020691	-0.021204	-0.021092	-0.020408
TrunkFlexion	0.053295	0.052102	0.050706	0.049503	0.048695	0.048162	0.047031	0.045805	0.044925	0.044808	0.045004	0.045572	0.046257	0.047182	0.048553	0.050405	0.052317	0.054022	0.055428	0.056366	0.057081	0.057821	0.058851	0.060294	0.062138	0.064429	0.066966	0.069917	0.072493	0.075023	0.077244	0.079367	0.081065	0.08285	0.084389	0.085593	0.086464	0.086777	0.086485	0.085494	0.084026	0.08202	0.079557	0.076986	0.074475	0.07227	0.070523	0.068929	0.067492
TrunkRightBend	0.027168	0.036175	0.044153	0.053882	0.066124	0.08001	0.093595	0.10511	0.11432	0.12262	0.13013	0.13726	0.14358	0.14892	0.15375	0.15698	0.15902	0.16018	0.15993	0.15849	0.15628	0.15305	0.14929	0.14493	0.13995	0.13432	0.12854	0.12332	0.1182	0.11325	0.10897	0.1056	0.10305	0.10162	0.10122	0.10205	0.10386	0.10666	0.11009	0.11337	0.11662	0.11951	0.12187	0.12357	0.12469	0.12463	0.12347	0.12102	0.11745
TrunkLeftTwist	-0.12498	-0.12746	-0.13059	-0.13379	-0.13726	-0.14021	-0.14218	-0.1435	-0.14454	-0.14456	-0.14319	-0.14014	-0.13581	-0.13084	-0.12525	-0.11937	-0.11321	-0.10682	-0.099664	-0.092254	-0.084237	-0.075709	-0.066943	-0.057974	-0.048994	-0.03957	-0.030643	-0.021498	-0.012927	-0.0047163	0.0030884	0.010673	0.017397	0.023485	0.028732	0.032698	0.03628	0.039034	0.040579	0.042112	0.042783	0.042522	0.041679	0.040802	0.039456	0.038038	0.036944	0.036221	0.035963
HeadFlexion	0.22192	0.22088	0.22062	0.22034	0.21964	0.21862	0.21809	0.21817	0.21897	0.2203	0.22233	0.22444	0.22648	0.22806	0.2291	0.22969	0.23005	0.23036	0.23095	0.2317	0.23263	0.23356	0.23415	0.23421	0.23402	0.23351	0.23279	0.23177	0.23075	0.22949	0.22828	0.22692	0.22541	0.22377	0.22201	0.22031	0.2187	0.21726	0.21614	0.21533	0.21501	0.21526	0.21597	0.2171	0.21854	0.22006	0.22162	0.22326	0.22495
HeadRightBend	-0.076442	-0.082412	-0.088286	-0.095303	-0.10403	-0.11384	-0.12318	-0.13102	-0.13703	-0.14169	-0.14537	-0.14804	-0.14969	-0.15055	-0.15054	-0.14953	-0.14758	-0.14516	-0.14226	-0.13917	-0.13598	-0.13292	-0.13024	-0.12808	-0.12619	-0.12441	-0.12298	-0.12155	-0.12032	-0.11915	-0.11814	-0.11746	-0.1173	-0.11769	-0.11847	-0.11991	-0.12163	-0.12362	-0.12581	-0.12763	-0.12931	-0.13056	-0.13118	-0.1312	-0.13062	-0.12928	-0.12725	-0.12426	-0.12055
HeadLeftTwist	0.14437	0.14494	0.14559	0.14582	0.14591	0.14556	0.14498	0.1443	0.14351	0.14223	0.14057	0.13822	0.13544	0.13273	0.12977	0.12674	0.12305	0.11908	0.11453	0.10954	0.10404	0.098201	0.092584	0.087156	0.081894	0.076824	0.072237	0.067892	0.063893	0.060207	0.056729	0.053384	0.050474	0.047655	0.045144	0.04298	0.040963	0.039265	0.037776	0.036477	0.035587	0.034884	0.034348	0.03413	0.034135	0.034332	0.03455	0.034662	0.0348
RShoulderUp	-0.026189	-0.025472	-0.024799	-0.024073	-0.023351	-0.022561	-0.02175	-0.020936	-0.020131	-0.019263	-0.018365	-0.01752	-0.016826	-0.016269	-0.015889	-0.015716	-0.015756	-0.015906	-0.01615	-0.016458	-0.016833	-0.017254	-0.017709	-0.018141	-0.018588	-0.019039	-0.019467	-0.019871	-0.020203	-0.020478	-0.020702	-0.020879	-0.021004	-0.021071	-0.021005	-0.020839	-0.020597	-0.020358	-0.020073	-0.019889	-0.019699	-0.019583	-0.019523	-0.019546	-0.019586	-0.019711	-0.019815	-0.020132	-0.020504
LShoulderUp	-0.033089	-0.034018	-0.034787	-0.035769	-0.03709	-0.038592	-0.039904	-0.040811	-0.041278	-0.041349	-0.041248	-0.04103	-0.040798	-0.040578	-0.040374	-0.040186	-0.040001	-0.039834	-0.039674	-0.039498	-0.039303	-0.039096	-0.038897	-0.038718	-0.038508	-0.038262	-0.038046	-0.037767	-0.037526	-0.0373	-0.037131	-0.037034	-0.037038	-0.037123	-0.037256	-0.037456	-0.037697	-0.037971	-0.038329	-0.038637	-0.038967	-0.039266	-0.039517	-0.039678	-0.039754	-0.039766	-0.039718	-0.039608	-0.03945
RShoulderForward	0.014379	0.014672	0.014927	0.01509	0.015274	0.015481	0.01573	0.016012	0.016269	0.016394	0.016343	0.016186	0.015983	0.015784	0.01559	0.015454	0.015071	0.014464	0.013581	0.012506	0.011187	0.0098106	0.0083959	0.0071337	0.0059739	0.0050158	0.0042622	0.0037503	0.0034198	0.0032778	0.0032132	0.0032626	0.0033954	0.0035398	0.0036526	0.0038337	0.0039996	0.0042175	0.0044688	0.0048018	0.0051905	0.0056695	0.0061501	0.0066431	0.0071596	0.0077247	0.0082748	0.0088103	0.0092297
LShoulderForward	0.022479	0.021956	0.021458	0.021005	0.020564	0.02008	0.019605	0.019159	0.018901	0.01896	0.019263	0.019929	0.020688	0.0213	0.021678	0.021696	0.021495	0.02112	0.020687	0.020284	0.020008	0.019817	0.01968	0.019679	0.019784	0.020012	0.020271	0.020619	0.020997	0.021327	0.021676	0.022008	0.022259	0.022439	0.022564	0.022665	0.02277	0.022917	0.023079	0.023333	0.023588	0.023827	0.024028	0.024273	0.024416	0.024486	0.024586	0.024683	0.024779
RShoulderInward	-0.011689	-0.011824	-0.011951	-0.012093	-0.012243	-0.012432	-0.012647	-0.012889	-0.01316	-0.013407	-0.013604	-0.01379	-0.013965	-0.014071	-0.014104	-0.014136	-0.014066	-0.013889	-0.013717	-0.0135	-0.013247	-0.013006	-0.012756	-0.012519	-0.012313	-0.012092	-0.011883	-0.011687	-0.011527	-0.011327	-0.011218	-0.011059	-0.010878	-0.010708	-0.010555	-0.010403	-0.010266	-0.010123	-0.0099743	-0.0098245	-0.0096737	-0.0095151	-0.0093498	-0.0091481	-0.0089036	-0.0086324	-0.0083657	-0.0080843	-0.0077945
LShoulderInward	-0.024184	-0.023979	-0.023777	-0.023587	-0.02337	-0.023193	-0.023084	-0.02303	-0.023004	-0.022925	-0.022786	-0.022573	-0.022365	-0.022178	-0.022149	-0.022144	-0.022198	-0.022296	-0.022408	-0.022563	-0.022688	-0.022881	-0.023031	-0.023166	-0.023278	-0.023363	-0.023432	-0.023495	-0.023542	-0.023562	-0.023541	-0.02355	-0.023552	-0.023578	-0.023583	-0.023585	-0.023559	-0.023503	-0.023424	-0.023333	-0.023257	-0.023226	-0.023173	-0.023177	-0.023205	-0.023267	-0.023326	-0.023398	-0.023444
RShoulderFlexion	-0.39224	-0.39304	-0.39328	-0.39287	-0.39157	-0.38913	-0.38566	-0.38106	-0.3752	-0.36786	-0.3592	-0.3494	-0.3386	-0.32695	-0.31451	-0.3011	-0.28676	-0.27146	-0.25509	-0.23783	-0.21975	-0.20077	-0.18132	-0.16156	-0.14156	-0.12163	-0.102	-0.082857	-0.064248	-0.046286	-0.028662	-0.01168	0.0048636	0.021115	0.037125	0.052564	0.067508	0.081836	0.095296	0.10811	0.11999	0.13084	0.14076	0.14961	0.15726	0.16368	0.16876	0.17252	0.17515
LShoulderFlexion	0.14136	0.13693	0.1305	0.12298	0.11489	0.10694	0.098465	0.089321	0.078886	0.067109	0.054508	0.041187	0.028049	0.015829	0.0052311	-0.0035821	-0.010961	-0.017274	-0.023087	-0.028712	-0.034538	-0.040465	-0.046453	-0.05251	-0.0587	-0.064893	-0.070967	-0.076666	-0.082143	-0.08713	-0.091906	-0.095971	-0.099371	-0.10199	-0.10402	-0.10581	-0.10727	-0.10877	-0.11044	-0.11209	-0.11381	-0.11549	-0.11706	-0.11863	-0.11985	-0.12073	-0.12136	-0.12173	-0.12176
RShoulderAbduction	0.1719	0.17395	0.17536	0.17709	0.17973	0.18297	0.1859	0.1881	0.18957	0.19082	0.19236	0.19436	0.19669	0.20001	0.20422	0.20904	0.21492	0.22206	0.23	0.23886	0.24866	0.25902	0.27015	0.28169	0.29333	0.30499	0.31658	0.32812	0.33935	0.35048	0.36118	0.37193	0.38268	0.39334	0.40372	0.41381	0.42333	0.4323	0.4404	0.44738	0.45296	0.45713	0.45997	0.46141	0.46168	0.46064	0.45817	0.45442	0.44943
LShoulderAbduction	0.22014	0.21387	0.2077	0.20082	0.193	0.18405	0.17467	0.16557	0.15705	0.14925	0.14238	0.13637	0.1312	0.12668	0.12274	0.11979	0.11766	0.11606	0.11483	0.1138	0.11302	0.11236	0.11181	0.11139	0.11118	0.11139	0.11171	0.11224	0.11289	0.1138	0.11492	0.11598	0.11696	0.11784	0.11861	0.11912	0.1194	0.11953	0.11952	0.1195	0.1195	0.11941	0.11952	0.11952	0.11951	0.11975	0.12016	0.12101	0.12211
RShoulderInternalRotation	0.42885	0.4299	0.43156	0.43414	0.4371	0.44016	0.44385	0.44815	0.45401	0.4617	0.47221	0.48397	0.49792	0.51407	0.53161	0.54872	0.56768	0.58746	0.60701	0.62595	0.64443	0.66112	0.6766	0.68979	0.7006	0.70857	0.71468	0.71843	0.72083	0.72109	0.72123	0.71949	0.71712	0.71439	0.7121	0.70947	0.70692	0.70446	0.70221	0.69951	0.69687	0.69426	0.69187	0.68917	0.68679	0.6842	0.68151	0.67762	0.67375
LShoulderInternalRotation	0.41185	0.4107	0.40962	0.40896	0.40854	0.40835	0.40828	0.40861	0.4093	0.41048	0.41339	0.41642	0.4202	0.42391	0.42748	0.4319	0.43677	0.44242	0.44801	0.45315	0.45726	0.46051	0.46245	0.46274	0.46136	0.45892	0.4554	0.45126	0.44663	0.4422	0.43809	0.43484	0.43282	0.43164	0.43162	0.43226	0.43343	0.43467	0.43617	0.43755	0.43906	0.44026	0.44157	0.44235	0.44283	0.44344	0.44382	0.44451	0.44509
RElbowFlexion	0.46805	0.46264	0.45679	0.45103	0.44541	0.43985	0.43425	0.42894	0.42341	0.41775	0.41259	0.4097	0.40718	0.40656	0.40775	0.4109	0.41515	0.42055	0.42613	0.43235	0.43916	0.44608	0.45372	0.46203	0.47097	0.48087	0.49164	0.50365	0.51589	0.53005	0.54274	0.55673	0.57044	0.58403	0.59576	0.60717	0.61704	0.6261	0.6341	0.64146	0.64727	0.65211	0.65572	0.65851	0.6605	0.6619	0.66199	0.66311	0.66287
LElbowFlexion	0.68747	0.68405	0.68084	0.67762	0.67417	0.66961	0.66388	0.65722	0.65044	0.64375	0.63764	0.63245	0.62772	0.62307	0.61802	0.61236	0.60644	0.60031	0.59486	0.58996	0.58643	0.58399	0.5823	0.58199	0.58307	0.58547	0.58872	0.59251	0.59656	0.60081	0.60518	0.60912	0.61265	0.61566	0.61826	0.62065	0.62274	0.62468	0.62651	0.62797	0.62903	0.62961	0.62963	0.62912	0.62808	0.62654	0.62489	0.62312	0.62112
RForeArmPronation	-0.24797	-0.24822	-0.24816	-0.2485	-0.24904	-0.25044	-0.25109	-0.25127	-0.25097	-0.25002	-0.25054	-0.25298	-0.25437	-0.2562	-0.2577	-0.25844	-0.25969	-0.26234	-0.265	-0.26787	-0.27133	-0.2748	-0.2785	-0.28127	-0.28337	-0.28526	-0.28719	-0.28914	-0.29112	-0.29279	-0.29517	-0.29449	-0.29277	-0.29025	-0.28932	-0.28814	-0.28739	-0.28601	-0.28515	-0.28409	-0.28302	-0.28179	-0.28057	-0.27971	-0.2789	-0.27789	-0.27902	-0.27551	-0.27466
LForeArmPronation	-0.53041	-0.52595	-0.52113	-0.51673	-0.51267	-0.50866	-0.50337	-0.498	-0.49223	-0.48545	-0.48133	-0.4764	-0.47174	-0.46718	-0.46287	-0.45827	-0.45396	-0.44873	-0.44461	-0.44035	-0.43733	-0.4359	-0.43543	-0.43607	-0.43888	-0.4433	-0.44913	-0.45613	-0.46292	-0.47098	-0.47673	-0.4823	-0.4875	-0.49193	-0.49661	-0.501	-0.50409	-0.50659	-0.50842	-0.50972	-0.51084	-0.51167	-0.51249	-0.51276	-0.51276	-0.51299	-0.51301	-0.51299	-0.51292
RWristFlexion	-0.25921	-0.25826	-0.25676	-0.25676	-0.25694	-0.25701	-0.25697	-0.25656	-0.25586	-0.25513	-0.25429	-0.25346	-0.25326	-0.25364	-0.25496	-0.25593	-0.25806	-0.26017	-0.2634	-0.26536	-0.26797	-0.26893	-0.27018	-0.27173	-0.27202	-0.27176	-0.27257	-0.27333	-0.27435	-0.27516	-0.27746	-0.27784	-0.2788	-0.28003	-0.28199	-0.2838	-0.28509	-0.28564	-0.28673	-0.28764	-0.28835	-0.28896	-0.28956	-0.28983	-0.29033	-0.29067	-0.29098	-0.29071	-0.29089
LWristFlexion	-0.21056	-0.2098	-0.20865	-0.20688	-0.20554	-0.20402	-0.20218	-0.20147	-0.20192	-0.20088	-0.20092	-0.19706	-0.19308	-0.18798	-0.18148	-0.17607	-0.17162	-0.1677	-0.16577	-0.16434	-0.16476	-0.168	-0.17184	-0.17747	-0.18459	-0.19252	-0.1998	-0.20671	-0.21212	-0.2149	-0.21497	-0.21387	-0.21316	-0.21198	-0.21194	-0.21187	-0.21248	-0.21263	-0.21241	-0.2121	-0.21187	-0.2121	-0.21226	-0.21204	-0.2122	-0.21273	-0.21318	-0.21408	-0.21487
RHandAbduction	0.013784	0.015651	0.016122	0.016503	0.016621	0.016366	0.016565	0.017615	0.017814	0.017019	0.016916	0.020777	0.020497	0.020374	0.019594	0.019139	0.017974	0.018053	0.017989	0.017456	0.017939	0.017832	0.017127	0.015435	0.013435	0.010634	0.0080642	0.0062282	0.0021067	0.0035866	-0.0012411	-0.0030114	-0.0026977	0.0016849	-0.00046674	-0.0016424	-0.0043899	-0.0030393	-0.0036474	-0.0054368	-0.0088621	-0.011414	-0.012037	-0.013564	-0.014476	-0.016471	-0.019087	-0.015869	-0.01498
LHandAbduction	0.053947	0.053401	0.053523	0.053122	0.053507	0.052917	0.05249	0.052887	0.053641	0.053964	0.054978	0.055587	0.056328	0.057518	0.05938	0.061422	0.063961	0.065108	0.067328	0.067491	0.067472	0.06559	0.058953	0.051413	0.045293	0.042013	0.039408	0.038261	0.03774	0.037731	0.037543	0.037489	0.037177	0.037977	0.038851	0.040224	0.041924	0.043571	0.044343	0.044409	0.044587	0.04466	0.044465	0.044433	0.04499	0.045445	0.046283	0.047682	0.049493
RHipFlexion	0.43171	0.44047	0.44671	0.45031	0.45063	0.44809	0.44516	0.44195	0.43768	0.4316	0.42348	0.41355	0.40255	0.39047	0.377	0.36204	0.34596	0.32911	0.31205	0.29563	0.27931	0.26284	0.2459	0.22848	0.21062	0.19253	0.17406	0.15522	0.13666	0.11816	0.10009	0.082452	0.065397	0.048418	0.031817	0.015604	0.00012189	-0.014778	-0.029262	-0.042567	-0.055512	-0.068005	-0.079892	-0.091277	-0.10236	-0.11297	-0.12295	-0.13185	-0.13948
LHipFlexion	-0.11451	-0.11791	-0.12117	-0.1237	-0.12485	-0.12367	-0.11845	-0.10923	-0.096383	-0.079896	-0.059799	-0.036194	-0.009068	0.020316	0.051267	0.083116	0.11556	0.14735	0.17799	0.20855	0.23897	0.26868	0.29708	0.32398	0.3487	0.37114	0.39117	0.40889	0.42481	0.43859	0.45056	0.46046	0.46863	0.47467	0.47912	0.48211	0.48379	0.4845	0.48409	0.48276	0.48014	0.47619	0.47091	0.46415	0.45656	0.44934	0.44334	0.43988	0.43958
RHipAbduction	0.11057	0.10166	0.094137	0.086479	0.078758	0.070991	0.062921	0.055407	0.048783	0.041626	0.033816	0.025065	0.015903	0.0071841	-0.0014964	-0.0085918	-0.01464	-0.019757	-0.023645	-0.026446	-0.028933	-0.030688	-0.031812	-0.032025	-0.031229	-0.029564	-0.027063	-0.024962	-0.022385	-0.019586	-0.017121	-0.015199	-0.013445	-0.012277	-0.011601	-0.01153	-0.012102	-0.01348	-0.01519	-0.017028	-0.018987	-0.020831	-0.022481	-0.023877	-0.024947	-0.025084	-0.024334	-0.0226	-0.019842
LHipAbduction	-0.048253	-0.039737	-0.031748	-0.022254	-0.011093	0.00089184	0.012742	0.023163	0.032099	0.041263	0.05109	0.062157	0.073756	0.08492	0.09637	0.10631	0.11505	0.12215	0.12699	0.12967	0.13091	0.13035	0.12837	0.12499	0.12023	0.11445	0.10775	0.10146	0.094471	0.08718	0.080068	0.073536	0.067135	0.061546	0.05665	0.052499	0.049495	0.047619	0.046392	0.046047	0.046286	0.046768	0.047486	0.048368	0.049054	0.048921	0.047912	0.045783	0.042608
RHipInternalRotation	0.079474	0.078277	0.078356	0.076933	0.072241	0.067478	0.066675	0.068651	0.069522	0.068297	0.065992	0.0646	0.064885	0.065652	0.066127	0.064756	0.062091	0.058919	0.056045	0.053663	0.053202	0.054802	0.058003	0.062089	0.066331	0.070405	0.073229	0.075442	0.076493	0.077135	0.077565	0.078201	0.078731	0.078673	0.077755	0.075218	0.071952	0.068272	0.063639	0.059725	0.055347	0.050845	0.04613	0.041899	0.037348	0.032595	0.027789	0.022944	0.018483
LHipInternalRotation	0.0081	0.0064313	0.0064485	0.0072224	0.0090373	0.011972	0.01519	0.018495	0.021125	0.021124	0.018052	0.012984	0.0072152	0.0024371	-0.0015055	-0.0036587	-0.0045038	-0.0039126	-0.0029221	-0.0015281	-0.00023158	0.00070779	0.0012221	0.001233	0.00091726	7.7632e-05	-0.00066158	-0.0012049	-0.0010722	-0.00040174	0.0011305	0.0034325	0.0068093	0.011101	0.016504	0.023304	0.030821	0.039319	0.048793	0.057904	0.066882	0.075259	0.082368	0.087465	0.090158	0.089921	0.087847	0.085735	0.083773
RKneeFlexion	0.0495	0.08885	0.12371	0.15352	0.17918	0.20201	0.22479	0.24805	0.27141	0.29397	0.31393	0.33053	0.34392	0.35402	0.36069	0.36406	0.36426	0.36178	0.35789	0.35357	0.34843	0.34221	0.33471	0.32597	0.31625	0.30587	0.29468	0.28276	0.27048	0.25784	0.24534	0.23319	0.22124	0.2098	0.19867	0.18832	0.17891	0.17021	0.16224	0.15572	0.15023	0.14589	0.14318	0.14238	0.14371	0.14747	0.15402	0.16358	0.17637
LKneeFlexion	0.25958	0.27904	0.29981	0.32257	0.34779	0.37621	0.40886	0.44626	0.48827	0.53491	0.58532	0.63839	0.6936	0.74913	0.80415	0.85761	0.90825	0.95391	0.99492	1.032	1.0642	1.0897	1.1079	1.119	1.1221	1.1174	1.1052	1.0862	1.0605	1.0287	0.99112	0.94825	0.9003	0.84813	0.79254	0.73424	0.67363	0.6113	0.54752	0.48262	0.4171	0.35149	0.28674	0.22406	0.16605	0.11606	0.076923	0.051477	0.041424
RAnklePlantarFlexion	-1.3651	-1.3605	-1.3483	-1.3301	-1.3122	-1.2971	-1.2859	-1.2788	-1.2785	-1.2877	-1.3019	-1.3179	-1.3337	-1.3484	-1.3622	-1.3757	-1.3885	-1.4002	-1.4111	-1.4211	-1.4302	-1.4382	-1.4449	-1.4511	-1.4565	-1.462	-1.467	-1.4715	-1.4764	-1.4808	-1.4853	-1.4893	-1.4934	-1.4979	-1.5028	-1.5079	-1.5133	-1.5188	-1.5245	-1.5304	-1.5361	-1.5422	-1.5484	-1.5552	-1.5623	-1.5698	-1.5772	-1.5842	-1.5906
LAnklePlantarFlexion	-1.6012	-1.5977	-1.5902	-1.5795	-1.5638	-1.5422	-1.5141	-1.4802	-1.4412	-1.3981	-1.3508	-1.2996	-1.2452	-1.1893	-1.1332	-1.0805	-1.0333	-0.9978	-0.9828	-0.98862	-1.0096	-1.0354	-1.0631	-1.0917	-1.1196	-1.1472	-1.174	-1.2002	-1.2243	-1.2461	-1.2648	-1.2796	-1.2902	-1.2975	-1.3022	-1.3045	-1.3044	-1.3019	-1.2985	-1.2945	-1.2919	-1.2919	-1.2955	-1.3031	-1.3147	-1.3288	-1.3435	-1.3578	-1.3725
RFootPronation	0.0071895	0.0097832	0.012068	0.0097733	0.0027952	-0.0022534	0.00023789	0.0043491	0.0045541	0.0032973	0.0040168	0.0077417	0.013498	0.019535	0.025098	0.027956	0.029835	0.03112	0.031767	0.032664	0.034903	0.038646	0.043315	0.0481	0.052605	0.05605	0.058541	0.059903	0.060502	0.060525	0.060724	0.061058	0.061648	0.061859	0.061651	0.060564	0.058527	0.056265	0.053633	0.051152	0.048267	0.045645	0.042657	0.039622	0.035921	0.031653	0.026337	0.020246	0.013392
LFootPronation	-0.035405	-0.041357	-0.046176	-0.050961	-0.055206	-0.058544	-0.062069	-0.065891	-0.070253	-0.076232	-0.084316	-0.094285	-0.10479	-0.11409	-0.12245	-0.12796	-0.13128	-0.13239	-0.13078	-0.12707	-0.12185	-0.11594	-0.10913	-0.10182	-0.093872	-0.085342	-0.075886	-0.065974	-0.054421	-0.041544	-0.027466	-0.012352	0.0040545	0.020939	0.037718	0.053723	0.068552	0.081876	0.092988	0.10166	0.1073	0.11024	0.11061	0.10822	0.10249	0.092774	0.079455	0.064651	0.04942
RToeFlexion	-0.19338	-0.22497	-0.2799	-0.33391	-0.3711	-0.39634	-0.41394	-0.42444	-0.42172	-0.39947	-0.3755	-0.35079	-0.32938	-0.31255	-0.29848	-0.28857	-0.28079	-0.27316	-0.26538	-0.25742	-0.24678	-0.23474	-0.22487	-0.21572	-0.20827	-0.19941	-0.19155	-0.18494	-0.1765	-0.17059	-0.16334	-0.1579	-0.15307	-0.14724	-0.14051	-0.13539	-0.13053	-0.12471	-0.1198	-0.11504	-0.11159	-0.10728	-0.10387	-0.10026	-0.096439	-0.0932	-0.090429	-0.08747	-0.084512
LToeFlexion	-0.16547	-0.16499	-0.16255	-0.15416	-0.14659	-0.14245	-0.14633	-0.15553	-0.16482	-0.16927	-0.17047	-0.1709	-0.16836	-0.16973	-0.18925	-0.2268	-0.28429	-0.35398	-0.41074	-0.44436	-0.46939	-0.48552	-0.49749	-0.50004	-0.49933	-0.49429	-0.48423	-0.471	-0.45537	-0.43754	-0.41869	-0.40074	-0.3854	-0.36876	-0.35066	-0.33022	-0.30895	-0.28723	-0.26282	-0.24035	-0.21938	-0.2031	-0.19325	-0.19201	-0.19669	-0.20305	-0.21164	-0.22205	-0.22991
[truncated: 51 more columns]

## Sheet: Subject010
	0% gait cycle	1% gait cycle	2% gait cycle	3% gait cycle	4% gait cycle	5% gait cycle	6% gait cycle	7% gait cycle	8% gait cycle	9% gait cycle	10% gait cycle	11% gait cycle	12% gait cycle	13% gait cycle	14% gait cycle	15% gait cycle	16% gait cycle	17% gait cycle	18% gait cycle	19% gait cycle	20% gait cycle	21% gait cycle	22% gait cycle	23% gait cycle	24% gait cycle	25% gait cycle	26% gait cycle	27% gait cycle	28% gait cycle	29% gait cycle	30% gait cycle	31% gait cycle	32% gait cycle	33% gait cycle	34% gait cycle	35% gait cycle	36% gait cycle	37% gait cycle	38% gait cycle	39% gait cycle	40% gait cycle	41% gait cycle	42% gait cycle	43% gait cycle	44% gait cycle	45% gait cycle	46% gait cycle	47% gait cycle	48% gait cycle
PelvisX	0.22386	0.22616	0.22859	0.23116	0.23384	0.23665	0.23964	0.24288	0.24632	0.24983	0.25327	0.25655	0.25971	0.26284	0.26585	0.2687	0.27145	0.27372	0.27584	0.27762	0.27918	0.28055	0.28172	0.2828	0.28366	0.2844	0.28503	0.28553	0.28598	0.28626	0.2865	0.2866	0.28665	0.28662	0.28658	0.28647	0.28626	0.28597	0.28569	0.28533	0.28475	0.28417	0.28344	0.28251	0.28141	0.28013	0.27864	0.27691	0.27502
PelvisY	0.57074	0.57167	0.57287	0.57428	0.57595	0.57785	0.57988	0.58191	0.58375	0.58548	0.58703	0.58846	0.5898	0.59097	0.59199	0.59268	0.59302	0.59312	0.59299	0.59255	0.59197	0.59126	0.59046	0.58954	0.58864	0.58771	0.58678	0.58581	0.58484	0.58384	0.58283	0.58178	0.58076	0.5797	0.57868	0.57762	0.57655	0.57553	0.57451	0.57356	0.57275	0.57199	0.5714	0.57097	0.57079	0.57083	0.57112	0.5717	0.57253
PelvisZ	0.83562	0.8344	0.83325	0.83233	0.83162	0.83114	0.8309	0.83095	0.83141	0.83227	0.83343	0.83479	0.83619	0.83754	0.83876	0.83981	0.84066	0.84129	0.84179	0.84215	0.84246	0.84276	0.84311	0.84355	0.84413	0.8448	0.84563	0.84655	0.8475	0.84844	0.84934	0.85014	0.85083	0.85135	0.8517	0.85188	0.85188	0.85173	0.85138	0.85089	0.85022	0.84939	0.8484	0.84726	0.846	0.84461	0.84311	0.84152	0.83992
PelvisYaw	1.4366	1.4406	1.4438	1.4466	1.4495	1.4529	1.4566	1.4597	1.4618	1.4625	1.4624	1.4619	1.4617	1.4625	1.4648	1.4684	1.473	1.4779	1.4833	1.488	1.4921	1.4954	1.4975	1.4988	1.4995	1.499	1.4983	1.4972	1.496	1.4954	1.4951	1.4954	1.4958	1.4966	1.4973	1.498	1.4984	1.4985	1.4981	1.4976	1.497	1.4958	1.4944	1.4926	1.4901	1.4868	1.4828	1.4782	1.4729
PelvisForwardPitch	-0.10319	-0.10353	-0.10416	-0.10521	-0.10672	-0.10878	-0.1112	-0.11367	-0.11557	-0.11724	-0.1185	-0.11987	-0.12204	-0.12486	-0.12808	-0.13116	-0.13378	-0.13596	-0.13759	-0.13815	-0.13819	-0.13788	-0.13737	-0.13677	-0.13667	-0.13692	-0.13753	-0.13805	-0.13858	-0.13884	-0.13867	-0.13791	-0.13674	-0.13509	-0.13327	-0.13067	-0.12774	-0.12462	-0.12102	-0.11738	-0.11384	-0.10991	-0.1063	-0.10296	-0.10007	-0.097665	-0.095774	-0.094626	-0.094388
PelvisRightRoll	-0.010836	-0.015112	-0.019519	-0.025173	-0.031345	-0.037717	-0.044645	-0.053052	-0.063115	-0.074167	-0.084725	-0.093568	-0.10047	-0.10592	-0.11	-0.11292	-0.11564	-0.1172	-0.11886	-0.11945	-0.11959	-0.11903	-0.1174	-0.11498	-0.11091	-0.10579	-0.099824	-0.092994	-0.086084	-0.078581	-0.071309	-0.063849	-0.056998	-0.050364	-0.044533	-0.039455	-0.035003	-0.03119	-0.028578	-0.026674	-0.024684	-0.023815	-0.023346	-0.022805	-0.022272	-0.021719	-0.021101	-0.020277	-0.018935
TrunkFlexion	0.18699	0.18539	0.18369	0.18218	0.1808	0.17969	0.17882	0.17815	0.17721	0.17641	0.17537	0.17478	0.17543	0.17731	0.18019	0.18367	0.18727	0.19114	0.19482	0.19752	0.19963	0.20132	0.20276	0.20393	0.20552	0.20741	0.20955	0.21156	0.21347	0.21507	0.2161	0.21639	0.21619	0.21548	0.21464	0.21298	0.21094	0.20883	0.20617	0.20346	0.20089	0.19774	0.19481	0.19199	0.1893	0.18678	0.18437	0.18245	0.18124
TrunkRightBend	0.038779	0.045417	0.052494	0.061549	0.071496	0.081662	0.092494	0.1051	0.1198	0.13583	0.15122	0.16403	0.17359	0.1805	0.18513	0.18801	0.19058	0.19254	0.19482	0.19611	0.19692	0.19664	0.19472	0.19132	0.18551	0.17809	0.16931	0.15928	0.14902	0.13806	0.12726	0.11628	0.10606	0.09619	0.087275	0.079426	0.072491	0.066584	0.062224	0.058913	0.05577	0.053991	0.052805	0.051678	0.050689	0.049836	0.049008	0.048127	0.046417
TrunkLeftTwist	0.025679	0.025123	0.024942	0.024576	0.023419	0.021421	0.019065	0.017766	0.01803	0.019926	0.02255	0.025531	0.028416	0.030438	0.031556	0.032185	0.033079	0.033816	0.034971	0.037079	0.039841	0.043324	0.047304	0.051676	0.055733	0.06033	0.064777	0.069104	0.073482	0.077212	0.080906	0.084137	0.087496	0.090428	0.09334	0.095964	0.098464	0.10081	0.10347	0.10585	0.10754	0.1098	0.11198	0.11417	0.11664	0.11939	0.12228	0.12505	0.12831
HeadFlexion	0.53424	0.53568	0.53728	0.53903	0.54111	0.5434	0.54567	0.54776	0.54974	0.55184	0.55425	0.55679	0.55913	0.56061	0.56114	0.56058	0.55916	0.55661	0.55363	0.5506	0.54797	0.54586	0.54424	0.54341	0.54334	0.54398	0.54512	0.5466	0.54821	0.54969	0.55107	0.55219	0.55296	0.55329	0.55309	0.5526	0.55181	0.55061	0.54939	0.54789	0.54604	0.54425	0.54239	0.54058	0.53902	0.53775	0.53677	0.53584	0.53506
HeadRightBend	0.0091071	0.0067503	0.0034664	-0.0014616	-0.0073723	-0.013657	-0.020429	-0.027711	-0.035667	-0.044083	-0.052307	-0.059253	-0.064235	-0.06748	-0.069277	-0.070082	-0.070439	-0.071417	-0.072459	-0.073319	-0.073943	-0.073876	-0.073063	-0.07141	-0.069029	-0.066266	-0.063249	-0.060068	-0.056809	-0.053392	-0.049795	-0.045999	-0.042185	-0.038416	-0.034847	-0.031741	-0.029197	-0.02733	-0.026017	-0.025304	-0.025083	-0.025083	-0.025312	-0.025663	-0.026174	-0.026873	-0.02772	-0.028785	-0.029205
HeadLeftTwist	-0.064871	-0.066439	-0.067671	-0.068545	-0.069003	-0.069176	-0.069191	-0.069783	-0.070725	-0.072136	-0.073589	-0.074787	-0.075659	-0.076247	-0.077036	-0.078256	-0.080601	-0.083659	-0.087544	-0.09184	-0.09616	-0.1003	-0.10363	-0.10626	-0.10788	-0.10877	-0.10912	-0.1092	-0.10941	-0.10963	-0.1103	-0.11142	-0.11298	-0.11465	-0.11646	-0.11822	-0.11995	-0.12157	-0.12317	-0.12457	-0.12572	-0.12686	-0.1279	-0.12894	-0.12989	-0.13068	-0.13116	-0.13116	-0.13097
RShoulderUp	-0.0337	-0.033404	-0.033061	-0.032621	-0.032159	-0.031598	-0.030937	-0.030162	-0.029304	-0.028347	-0.027364	-0.026382	-0.025534	-0.024781	-0.024192	-0.023733	-0.023383	-0.023011	-0.022782	-0.022642	-0.022627	-0.022755	-0.022961	-0.023251	-0.023628	-0.024032	-0.024519	-0.025035	-0.025622	-0.026227	-0.026889	-0.02752	-0.028086	-0.028613	-0.029051	-0.029439	-0.029749	-0.030009	-0.03023	-0.030381	-0.030487	-0.030529	-0.030511	-0.030445	-0.030349	-0.030215	-0.030062	-0.029936	-0.029875
LShoulderUp	-0.043993	-0.044637	-0.045329	-0.046261	-0.047298	-0.04827	-0.049167	-0.050081	-0.051087	-0.052149	-0.053043	-0.053581	-0.053674	-0.053425	-0.052992	-0.052525	-0.052225	-0.052209	-0.052475	-0.052911	-0.053476	-0.054011	-0.054437	-0.054688	-0.0547	-0.054548	-0.054291	-0.053934	-0.053529	-0.053072	-0.052608	-0.052112	-0.051641	-0.051145	-0.050677	-0.050279	-0.049967	-0.04976	-0.04962	-0.049601	-0.049597	-0.04967	-0.049715	-0.049754	-0.049767	-0.049768	-0.049769	-0.049727	-0.049611
RShoulderForward	0.013721	0.013675	0.013633	0.013716	0.01388	0.01406	0.014193	0.014264	0.014243	0.014192	0.01426	0.01441	0.014659	0.014983	0.015497	0.016078	0.016434	0.017007	0.017391	0.017679	0.017949	0.018126	0.018314	0.018382	0.018458	0.018552	0.018765	0.019041	0.019525	0.019972	0.020393	0.020681	0.020726	0.020625	0.020409	0.020194	0.020034	0.02	0.020047	0.02012	0.020233	0.020338	0.020444	0.020502	0.020572	0.020653	0.020809	0.020977	0.021051
LShoulderForward	0.033521	0.033139	0.032735	0.032192	0.03152	0.030746	0.029989	0.029296	0.028619	0.027927	0.027197	0.026662	0.026298	0.026197	0.026437	0.02702	0.0278	0.028558	0.029149	0.029548	0.029584	0.029347	0.028843	0.028275	0.027755	0.027375	0.027158	0.027233	0.027639	0.028183	0.028921	0.029699	0.030497	0.031188	0.031739	0.032206	0.032494	0.032672	0.032841	0.032883	0.032901	0.03288	0.032845	0.032818	0.032765	0.032805	0.032811	0.032772	0.032881
RShoulderInward	-0.012571	-0.01269	-0.012831	-0.013045	-0.013276	-0.013509	-0.01371	-0.013906	-0.014119	-0.014416	-0.014724	-0.015039	-0.015343	-0.015614	-0.015893	-0.016147	-0.016505	-0.016664	-0.016919	-0.017141	-0.017249	-0.017294	-0.017245	-0.017101	-0.016908	-0.016739	-0.016546	-0.016407	-0.016355	-0.0163	-0.016259	-0.016256	-0.016231	-0.016252	-0.016269	-0.016331	-0.0164	-0.016463	-0.016566	-0.016637	-0.016707	-0.016795	-0.01687	-0.016954	-0.016999	-0.017029	-0.017058	-0.017086	-0.017037
LShoulderInward	-0.033921	-0.033767	-0.033605	-0.033432	-0.033203	-0.032986	-0.032723	-0.032475	-0.032135	-0.031844	-0.0316	-0.031462	-0.031405	-0.031375	-0.031377	-0.031376	-0.031327	-0.031269	-0.031208	-0.031124	-0.030979	-0.030803	-0.030625	-0.030495	-0.030463	-0.030514	-0.03058	-0.030697	-0.030804	-0.03089	-0.030976	-0.031056	-0.031103	-0.031139	-0.031151	-0.031151	-0.031131	-0.031166	-0.031168	-0.031178	-0.031181	-0.031176	-0.031159	-0.031162	-0.031171	-0.031167	-0.031134	-0.031134	-0.03114
RShoulderFlexion	-0.26491	-0.26622	-0.2675	-0.26888	-0.27036	-0.2718	-0.27313	-0.27433	-0.27495	-0.27506	-0.27502	-0.27428	-0.27297	-0.27128	-0.26977	-0.26835	-0.26696	-0.2663	-0.26582	-0.2655	-0.26559	-0.26539	-0.26449	-0.26241	-0.25906	-0.2547	-0.24976	-0.24472	-0.24022	-0.23607	-0.23268	-0.22973	-0.22723	-0.22504	-0.22312	-0.22179	-0.22119	-0.2211	-0.2218	-0.22274	-0.22376	-0.22493	-0.22613	-0.22728	-0.22848	-0.22981	-0.2313	-0.23268	-0.23361
LShoulderFlexion	-0.031764	-0.031751	-0.03289	-0.034844	-0.037682	-0.041139	-0.045267	-0.049449	-0.053498	-0.05698	-0.060048	-0.063233	-0.066766	-0.070876	-0.075399	-0.080135	-0.084533	-0.08806	-0.090108	-0.090873	-0.090256	-0.088443	-0.085701	-0.082731	-0.079883	-0.077611	-0.076179	-0.075929	-0.076878	-0.07841	-0.080619	-0.083182	-0.085823	-0.088223	-0.090532	-0.092792	-0.09488	-0.096574	-0.098368	-0.099808	-0.10121	-0.1024	-0.1034	-0.10428	-0.105	-0.10609	-0.10726	-0.10829	-0.10947
RShoulderAbduction	0.11261	0.11349	0.11464	0.11661	0.11895	0.12137	0.12413	0.12759	0.13179	0.13651	0.14136	0.14554	0.14885	0.15169	0.15411	0.15655	0.1587	0.1634	0.1683	0.17383	0.18013	0.18655	0.19283	0.19862	0.20342	0.20708	0.20963	0.21099	0.21112	0.21065	0.20965	0.20823	0.20691	0.20559	0.20437	0.20333	0.20244	0.20177	0.20117	0.20087	0.20058	0.20026	0.19985	0.19943	0.19893	0.19832	0.19766	0.19702	0.19614
LShoulderAbduction	0.19246	0.18817	0.183	0.17671	0.16972	0.16235	0.15444	0.14593	0.13676	0.12669	0.11636	0.10644	0.097774	0.09077	0.085325	0.081358	0.078816	0.076805	0.075589	0.075037	0.07519	0.076005	0.077045	0.07815	0.078914	0.079389	0.079858	0.080073	0.080221	0.080845	0.081799	0.083486	0.085731	0.088432	0.091591	0.094738	0.09798	0.10068	0.10288	0.1047	0.10596	0.10684	0.10719	0.10711	0.1067	0.10576	0.1045	0.1028	0.10129
RShoulderInternalRotation	0.54546	0.54699	0.54899	0.55229	0.55686	0.56261	0.56864	0.57417	0.57986	0.58516	0.58952	0.59284	0.59506	0.59621	0.59532	0.59321	0.59267	0.58879	0.58702	0.58624	0.58584	0.58571	0.58538	0.58448	0.58278	0.57941	0.57401	0.56717	0.55764	0.54808	0.53843	0.52909	0.52091	0.51419	0.50871	0.50434	0.50079	0.49822	0.49615	0.49519	0.49532	0.49588	0.49677	0.49837	0.50027	0.50325	0.50704	0.51158	0.51639
LShoulderInternalRotation	0.82534	0.82535	0.82375	0.82048	0.81585	0.81054	0.80411	0.79763	0.79101	0.78411	0.77686	0.76962	0.76229	0.75571	0.75003	0.74519	0.743	0.74241	0.74468	0.74922	0.75649	0.76458	0.77167	0.77684	0.77784	0.77568	0.77099	0.76354	0.75501	0.74737	0.74052	0.73645	0.73513	0.7357	0.73804	0.74075	0.74415	0.74667	0.74809	0.74876	0.74771	0.74654	0.74491	0.74282	0.74088	0.73859	0.73662	0.7349	0.7339
RElbowFlexion	0.57481	0.56856	0.56196	0.55485	0.54708	0.53899	0.53126	0.52513	0.51838	0.51124	0.50535	0.49997	0.49614	0.495	0.49748	0.50318	0.50876	0.51915	0.52975	0.54041	0.55228	0.5635	0.57406	0.58334	0.59109	0.59771	0.60466	0.61122	0.61925	0.62744	0.63603	0.64485	0.65358	0.66197	0.66994	0.6782	0.68674	0.69522	0.70377	0.71147	0.71802	0.72333	0.72749	0.73013	0.73152	0.73034	0.72825	0.72449	0.71906
LElbowFlexion	0.51254	0.51046	0.50901	0.50798	0.50705	0.50558	0.50414	0.50213	0.49966	0.49608	0.4915	0.4864	0.4815	0.47763	0.4753	0.47492	0.47603	0.47824	0.48031	0.48185	0.48219	0.48117	0.47891	0.476	0.47292	0.47028	0.46847	0.46796	0.46872	0.47006	0.47221	0.47468	0.47711	0.47931	0.48158	0.48406	0.48665	0.48896	0.49126	0.49327	0.49506	0.49602	0.49627	0.4957	0.4942	0.49234	0.48991	0.48659	0.48275
RForeArmPronation	-0.13789	-0.14063	-0.14285	-0.14539	-0.14848	-0.15166	-0.15512	-0.15973	-0.16456	-0.16879	-0.17205	-0.17356	-0.17355	-0.1728	-0.17128	-0.1689	-0.16026	-0.16304	-0.16103	-0.15911	-0.15799	-0.15594	-0.15363	-0.15085	-0.14641	-0.14126	-0.13653	-0.13078	-0.12528	-0.12055	-0.11688	-0.1146	-0.1137	-0.11344	-0.11306	-0.11196	-0.11019	-0.1076	-0.10377	-0.10002	-0.096546	-0.093638	-0.091582	-0.090754	-0.08996	-0.09111	-0.093567	-0.096343	-0.099709
LForeArmPronation	-0.63417	-0.63398	-0.63313	-0.63213	-0.63188	-0.63184	-0.63065	-0.62942	-0.62837	-0.62708	-0.62638	-0.62503	-0.62406	-0.62329	-0.62237	-0.62118	-0.6203	-0.6194	-0.61917	-0.61977	-0.62167	-0.62386	-0.62532	-0.62569	-0.62342	-0.62052	-0.6175	-0.61446	-0.61284	-0.61294	-0.61326	-0.61542	-0.61833	-0.62076	-0.62232	-0.62244	-0.6223	-0.62151	-0.61984	-0.61809	-0.61614	-0.61512	-0.61488	-0.61464	-0.61448	-0.61382	-0.61368	-0.61334	-0.61323
RWristFlexion	-0.089093	-0.08852	-0.087709	-0.08712	-0.08708	-0.087613	-0.088181	-0.088363	-0.088567	-0.088717	-0.088481	-0.087825	-0.086657	-0.085468	-0.084147	-0.083343	-0.087493	-0.085131	-0.087206	-0.089926	-0.092716	-0.095398	-0.097789	-0.099726	-0.10179	-0.10329	-0.10409	-0.10511	-0.1059	-0.1067	-0.10771	-0.10847	-0.10921	-0.10945	-0.1093	-0.10922	-0.10893	-0.109	-0.10901	-0.10936	-0.11048	-0.1113	-0.11146	-0.11094	-0.10959	-0.10937	-0.1095	-0.10918	-0.10872
LWristFlexion	-0.15482	-0.15379	-0.15246	-0.15208	-0.15215	-0.15196	-0.15182	-0.15198	-0.15171	-0.15179	-0.15158	-0.15153	-0.1504	-0.14901	-0.14738	-0.14516	-0.14344	-0.14154	-0.1407	-0.14096	-0.14295	-0.14495	-0.14762	-0.14967	-0.15045	-0.15034	-0.15011	-0.14927	-0.14828	-0.14753	-0.1466	-0.14609	-0.14596	-0.1461	-0.14641	-0.14678	-0.14755	-0.14818	-0.14838	-0.14839	-0.1477	-0.1473	-0.14667	-0.14622	-0.145	-0.14428	-0.14427	-0.14398	-0.14429
RHandAbduction	-0.059679	-0.055426	-0.051542	-0.049701	-0.050395	-0.052235	-0.053798	-0.051545	-0.050322	-0.050336	-0.048608	-0.04762	-0.047289	-0.046251	-0.044727	-0.042474	-0.044537	-0.046174	-0.04712	-0.049497	-0.049147	-0.050135	-0.050858	-0.051497	-0.052385	-0.053639	-0.052875	-0.052933	-0.051272	-0.05064	-0.050597	-0.050202	-0.050478	-0.051536	-0.053523	-0.054968	-0.056921	-0.058732	-0.059907	-0.061465	-0.063466	-0.064667	-0.065651	-0.066392	-0.065114	-0.067883	-0.068185	-0.06808	-0.067735
LHandAbduction	-0.097636	-0.096525	-0.095758	-0.094711	-0.093812	-0.093508	-0.092433	-0.091534	-0.090911	-0.090485	-0.090409	-0.090231	-0.090146	-0.091155	-0.0918	-0.092753	-0.094059	-0.095695	-0.097108	-0.098488	-0.099546	-0.099936	-0.10084	-0.10093	-0.10093	-0.10094	-0.10146	-0.10162	-0.10217	-0.10265	-0.10293	-0.10351	-0.10399	-0.10444	-0.10477	-0.10535	-0.10647	-0.10735	-0.10893	-0.11057	-0.11082	-0.11074	-0.1104	-0.11014	-0.10978	-0.10868	-0.10692	-0.10484	-0.10367
RHipFlexion	0.24658	0.24266	0.23973	0.23569	0.22964	0.22221	0.21425	0.20625	0.19909	0.19227	0.18612	0.17988	0.17147	0.16054	0.14746	0.13316	0.11822	0.10372	0.090009	0.078476	0.067989	0.058245	0.049266	0.040615	0.031383	0.021973	0.011958	0.0016167	-0.0093429	-0.02064	-0.03201	-0.043468	-0.055144	-0.066518	-0.078367	-0.089607	-0.10054	-0.11113	-0.12136	-0.13153	-0.14192	-0.15158	-0.1613	-0.17066	-0.17973	-0.18824	-0.1961	-0.20371	-0.21093
LHipFlexion	-0.31498	-0.32089	-0.3263	-0.33106	-0.335	-0.33776	-0.33881	-0.33736	-0.33199	-0.32296	-0.30896	-0.29051	-0.26835	-0.24292	-0.2137	-0.18034	-0.14324	-0.10497	-0.067385	-0.030664	0.0046386	0.038738	0.071755	0.10337	0.13242	0.15876	0.18246	0.20373	0.22289	0.24021	0.25591	0.27023	0.28278	0.29358	0.30212	0.30924	0.3142	0.31676	0.31706	0.31471	0.30961	0.30266	0.29344	0.28243	0.27013	0.25698	0.2435	0.23001	0.21775
RHipAbduction	0.037164	0.030151	0.023077	0.01504	0.0071234	-0.00058857	-0.0084539	-0.018098	-0.030091	-0.043618	-0.056673	-0.067846	-0.076864	-0.084117	-0.08963	-0.093579	-0.097305	-0.09944	-0.10188	-0.10311	-0.10398	-0.10433	-0.10364	-0.10236	-0.099318	-0.095127	-0.089893	-0.083521	-0.076778	-0.069086	-0.061344	-0.053199	-0.045594	-0.038048	-0.031302	-0.02538	-0.019984	-0.01519	-0.011654	-0.0087391	-0.0055043	-0.0032358	-0.0011669	0.0013164	0.0041314	0.0074036	0.011228	0.015772	0.021309
LHipAbduction	-0.016443	-0.0086345	-0.00032957	0.0095577	0.020473	0.032405	0.045979	0.062027	0.080475	0.1002	0.11971	0.13807	0.15549	0.17269	0.18979	0.20606	0.22233	0.23499	0.24631	0.25466	0.26131	0.26637	0.26959	0.27141	0.27046	0.26775	0.26338	0.25726	0.2506	0.24242	0.23403	0.22499	0.21644	0.20768	0.19971	0.19243	0.1855	0.179	0.17383	0.16901	0.16348	0.15926	0.15518	0.15073	0.14607	0.14115	0.13604	0.13043	0.12415
RHipInternalRotation	-0.053779	-0.049221	-0.04232	-0.032797	-0.023571	-0.015447	-0.0085991	-0.0013909	0.0042731	0.0068405	0.0061471	0.0036886	0.00072714	-0.0029984	-0.0075887	-0.012932	-0.016965	-0.020091	-0.020817	-0.021313	-0.020523	-0.018456	-0.015812	-0.012731	-0.0087897	-0.0050964	-0.0019319	0.00070493	0.00194	0.0017231	0.00025429	-0.0018278	-0.0041177	-0.0069454	-0.0092647	-0.011002	-0.01261	-0.013785	-0.014442	-0.014512	-0.013891	-0.013038	-0.011851	-0.010345	-0.008574	-0.0066739	-0.0047013	-0.0026399	-0.000226
LHipInternalRotation	-0.15044	-0.15397	-0.15827	-0.16331	-0.1689	-0.17525	-0.18214	-0.18941	-0.19595	-0.20085	-0.2039	-0.20575	-0.20637	-0.20557	-0.20281	-0.1968	-0.18915	-0.17831	-0.16679	-0.15528	-0.14459	-0.13524	-0.12769	-0.12178	-0.11735	-0.11491	-0.11377	-0.11381	-0.11473	-0.11584	-0.11723	-0.11886	-0.12083	-0.12298	-0.12557	-0.12855	-0.13172	-0.13531	-0.13954	-0.14376	-0.1479	-0.15247	-0.15667	-0.16107	-0.16523	-0.16912	-0.17332	-0.17751	-0.18188
RKneeFlexion	0.052429	0.064354	0.078719	0.090115	0.098806	0.1075	0.11805	0.13066	0.14507	0.16075	0.17772	0.19524	0.21057	0.22233	0.23052	0.23567	0.23799	0.23983	0.24159	0.24478	0.24848	0.25236	0.25676	0.26112	0.26525	0.26956	0.27337	0.27641	0.27817	0.27876	0.27851	0.27699	0.27425	0.27108	0.26672	0.26189	0.25697	0.2521	0.24699	0.24189	0.23692	0.23259	0.22884	0.22659	0.22606	0.22782	0.23211	0.2387	0.24782
LKneeFlexion	0.16149	0.1762	0.19269	0.21142	0.23265	0.25699	0.28488	0.31691	0.35393	0.39571	0.44349	0.49692	0.55568	0.61843	0.68532	0.7553	0.82669	0.89423	0.95529	1.01	1.0587	1.1006	1.1351	1.1622	1.1815	1.193	1.1971	1.1938	1.1835	1.1663	1.1429	1.1133	1.0778	1.0365	0.98947	0.93721	0.8795	0.8164	0.74823	0.67511	0.5976	0.51721	0.43549	0.35471	0.27758	0.20633	0.14303	0.089279	0.049001
RAnklePlantarFlexion	-1.2656	-1.2501	-1.2318	-1.2118	-1.1871	-1.1611	-1.1423	-1.1382	-1.1449	-1.1572	-1.1736	-1.193	-1.2123	-1.2308	-1.2482	-1.2643	-1.2784	-1.2917	-1.3044	-1.3177	-1.3305	-1.3423	-1.3538	-1.3647	-1.3749	-1.3852	-1.3948	-1.404	-1.4132	-1.4217	-1.4302	-1.4385	-1.4461	-1.453	-1.4597	-1.4661	-1.4725	-1.4784	-1.4842	-1.4896	-1.4952	-1.5009	-1.5062	-1.5122	-1.5184	-1.525	-1.5317	-1.5391	-1.546
LAnklePlantarFlexion	-1.5695	-1.574	-1.576	-1.5754	-1.5717	-1.565	-1.5553	-1.5424	-1.5253	-1.5028	-1.4746	-1.4418	-1.4051	-1.3661	-1.3267	-1.2881	-1.2545	-1.227	-1.2101	-1.2101	-1.2272	-1.2509	-1.2731	-1.2919	-1.3074	-1.3212	-1.3349	-1.3495	-1.3641	-1.3767	-1.3874	-1.3959	-1.4024	-1.4081	-1.4118	-1.413	-1.4112	-1.4048	-1.394	-1.3786	-1.3582	-1.3346	-1.3093	-1.2873	-1.2734	-1.2705	-1.2784	-1.2923	-1.3054
RFootPronation	0.030929	0.039103	0.045712	0.050891	0.05505	0.065436	0.082361	0.096114	0.10184	0.10455	0.10407	0.1009	0.096904	0.09264	0.088728	0.085915	0.084902	0.08545	0.089333	0.092818	0.097396	0.1029	0.10807	0.11253	0.11723	0.12024	0.12229	0.12343	0.12303	0.12212	0.12	0.11814	0.11648	0.11489	0.11347	0.11286	0.1124	0.11236	0.11235	0.11277	0.1138	0.11445	0.11547	0.11642	0.11717	0.11751	0.11733	0.11628	0.11468
LFootPronation	0.074614	0.068322	0.061887	0.055726	0.049563	0.042205	0.03337	0.023889	0.014887	0.0076462	0.0021107	-0.0030115	-0.0081283	-0.012713	-0.017145	-0.020131	-0.021281	-0.017915	-0.015123	-0.013676	-0.015089	-0.019399	-0.025959	-0.033649	-0.040621	-0.046102	-0.04966	-0.050438	-0.049095	-0.04496	-0.039071	-0.032043	-0.024266	-0.015817	-0.0071741	0.0016407	0.010503	0.019508	0.027506	0.034359	0.039801	0.041909	0.040798	0.036781	0.031763	0.026935	0.022153	0.019105	0.018713
RToeFlexion	-0.37755	-0.35838	-0.35636	-0.37904	-0.40862	-0.42498	-0.43714	-0.44143	-0.43255	-0.41693	-0.39548	-0.36984	-0.34512	-0.32438	-0.30996	-0.30129	-0.2977	-0.29837	-0.2976	-0.29589	-0.29396	-0.29329	-0.29181	-0.28987	-0.28922	-0.28667	-0.28339	-0.27963	-0.27282	-0.26815	-0.26219	-0.25733	-0.25393	-0.25414	-0.25359	-0.25345	-0.25372	-0.25553	-0.25628	-0.258	-0.26011	-0.26203	-0.26532	-0.26832	-0.27156	-0.2756	-0.2798	-0.2835	-0.28778
LToeFlexion	-0.22826	-0.23782	-0.24949	-0.26205	-0.27476	-0.28931	-0.30585	-0.32493	-0.34682	-0.37172	-0.39917	-0.42625	-0.44756	-0.46165	-0.46566	-0.46257	-0.45405	-0.44723	-0.4331	-0.41685	-0.41269	-0.41374	-0.41442	-0.41212	-0.40963	-0.40753	-0.4036	-0.39806	-0.39426	-0.39111	-0.3856	-0.38092	-0.37847	-0.37213	-0.36762	-0.36201	-0.357	-0.35289	-0.34757	-0.34268	-0.34074	-0.33928	-0.34011	-0.34067	-0.34037	-0.33757	-0.32931	-0.32151	-0.32449
[truncated: 51 more columns]

## Sheet: Subject011
	0% gait cycle	1% gait cycle	2% gait cycle	3% gait cycle	4% gait cycle	5% gait cycle	6% gait cycle	7% gait cycle	8% gait cycle	9% gait cycle	10% gait cycle	11% gait cycle	12% gait cycle	13% gait cycle	14% gait cycle	15% gait cycle	16% gait cycle	17% gait cycle	18% gait cycle	19% gait cycle	20% gait cycle	21% gait cycle	22% gait cycle	23% gait cycle	24% gait cycle	25% gait cycle	26% gait cycle	27% gait cycle	28% gait cycle	29% gait cycle	30% gait cycle	31% gait cycle	32% gait cycle	33% gait cycle	34% gait cycle	35% gait cycle	36% gait cycle	37% gait cycle	38% gait cycle	39% gait cycle	40% gait cycle	41% gait cycle	42% gait cycle	43% gait cycle	44% gait cycle	45% gait cycle	46% gait cycle	47% gait cycle	48% gait cycle
PelvisX	0.22819	0.23033	0.23256	0.2349	0.2374	0.23991	0.24238	0.2449	0.24744	0.2499	0.25222	0.25435	0.25627	0.25792	0.25923	0.2602	0.26088	0.26142	0.26193	0.26242	0.26284	0.26315	0.26345	0.26371	0.26398	0.26424	0.26452	0.26483	0.26516	0.26551	0.26587	0.2662	0.26652	0.26681	0.26708	0.26727	0.26739	0.26738	0.26719	0.26682	0.26627	0.26552	0.2646	0.26356	0.26244	0.26117	0.25968	0.25795	0.25597
PelvisY	0.69757	0.69921	0.70108	0.70319	0.70556	0.70783	0.71004	0.71203	0.71363	0.71476	0.71546	0.71578	0.71576	0.71541	0.71479	0.71391	0.71282	0.7115	0.71007	0.70862	0.70711	0.70555	0.70395	0.70231	0.70063	0.69905	0.69752	0.69606	0.6947	0.69351	0.69244	0.69149	0.69068	0.68997	0.68936	0.68883	0.68836	0.68796	0.68774	0.68771	0.68784	0.68821	0.68875	0.68945	0.69026	0.69124	0.69234	0.69357	0.69487
PelvisZ	0.88003	0.879	0.87838	0.87825	0.87862	0.87938	0.88055	0.88208	0.88388	0.88578	0.88769	0.8896	0.89149	0.89337	0.89521	0.89708	0.89898	0.90085	0.9027	0.90454	0.90638	0.90813	0.90976	0.91119	0.91235	0.91321	0.91375	0.91399	0.91393	0.91361	0.91303	0.91226	0.91129	0.91011	0.90876	0.90722	0.90553	0.9037	0.90175	0.89968	0.89749	0.89526	0.89298	0.89069	0.88847	0.88636	0.88445	0.88277	0.88134
PelvisYaw	1.458	1.4566	1.4558	1.4562	1.4578	1.4591	1.4608	1.4619	1.4624	1.4628	1.464	1.4667	1.4712	1.4773	1.4848	1.4931	1.5026	1.5131	1.524	1.5351	1.5458	1.5557	1.5645	1.5721	1.5784	1.5836	1.5874	1.5899	1.5911	1.5913	1.591	1.5904	1.5895	1.588	1.5867	1.5855	1.5843	1.5832	1.582	1.581	1.5801	1.5794	1.5789	1.5788	1.5787	1.5788	1.5788	1.5794	1.5806
PelvisForwardPitch	-0.18971	-0.18768	-0.18521	-0.18329	-0.18282	-0.18253	-0.18345	-0.18536	-0.18766	-0.1896	-0.19094	-0.19135	-0.19068	-0.18862	-0.18545	-0.18163	-0.17725	-0.17183	-0.16602	-0.16045	-0.15518	-0.15011	-0.14539	-0.14086	-0.13659	-0.13294	-0.12962	-0.12703	-0.1253	-0.12469	-0.12503	-0.12646	-0.12879	-0.13162	-0.13452	-0.13709	-0.13918	-0.14084	-0.14266	-0.14475	-0.14724	-0.15016	-0.15299	-0.15553	-0.15741	-0.15879	-0.15994	-0.16057	-0.16036
PelvisRightRoll	0.0032944	-0.0032416	-0.010722	-0.019574	-0.029523	-0.039007	-0.047515	-0.05612	-0.065094	-0.074473	-0.084055	-0.093673	-0.10309	-0.11152	-0.11779	-0.121	-0.1213	-0.11969	-0.11668	-0.11259	-0.1073	-0.10126	-0.09504	-0.089172	-0.08408	-0.079465	-0.075188	-0.070999	-0.067002	-0.06316	-0.059772	-0.056874	-0.054611	-0.053336	-0.052999	-0.053577	-0.054665	-0.05599	-0.057063	-0.057575	-0.057391	-0.056373	-0.054834	-0.052889	-0.050775	-0.0479	-0.043607	-0.037514	-0.029489
TrunkFlexion	0.23754	0.23142	0.22418	0.21738	0.21214	0.20753	0.20505	0.20458	0.20564	0.20727	0.20902	0.21016	0.21045	0.20912	0.20636	0.20253	0.19791	0.19178	0.1851	0.17852	0.17216	0.16599	0.16036	0.15515	0.15049	0.14676	0.14359	0.14159	0.14088	0.14155	0.14357	0.14698	0.15165	0.157	0.16224	0.16701	0.17095	0.17424	0.17744	0.18074	0.18426	0.18808	0.19148	0.19427	0.19597	0.19667	0.19685	0.19604	0.19389
TrunkRightBend	0.016161	0.025829	0.037346	0.051048	0.066099	0.080526	0.093078	0.10519	0.11739	0.12961	0.14163	0.1534	0.16451	0.17421	0.18107	0.18398	0.18289	0.17895	0.17256	0.16429	0.15429	0.14345	0.13266	0.12272	0.11418	0.10654	0.099551	0.092818	0.086382	0.080165	0.074608	0.06982	0.066054	0.063807	0.06305	0.063711	0.065207	0.06724	0.069078	0.070269	0.070651	0.069941	0.068595	0.066572	0.064325	0.06101	0.055812	0.048058	0.037684
TrunkLeftTwist	0.14602	0.14515	0.14343	0.14103	0.13809	0.13603	0.13383	0.13255	0.13228	0.13243	0.13213	0.13108	0.12932	0.12721	0.12514	0.12375	0.12227	0.12073	0.1191	0.11743	0.11588	0.11485	0.11425	0.11416	0.11466	0.1157	0.1176	0.12048	0.12418	0.12819	0.13222	0.13596	0.13945	0.14289	0.14572	0.14786	0.14942	0.15033	0.15064	0.15006	0.14875	0.14682	0.14415	0.14107	0.13798	0.13523	0.13312	0.13147	0.13021
HeadFlexion	0.52591	0.52854	0.53184	0.53512	0.53787	0.53988	0.54009	0.53899	0.53685	0.53382	0.53011	0.5261	0.52222	0.51927	0.51767	0.51785	0.51917	0.52162	0.52459	0.5281	0.53239	0.53727	0.54239	0.54735	0.55188	0.5558	0.55899	0.5613	0.56275	0.56353	0.5637	0.56346	0.56288	0.56218	0.562	0.56217	0.56296	0.56412	0.56529	0.56638	0.56712	0.56735	0.5674	0.56711	0.56674	0.56636	0.56594	0.56568	0.56574
HeadRightBend	-0.018339	-0.02546	-0.034518	-0.045002	-0.055914	-0.066275	-0.07518	-0.082789	-0.089268	-0.094231	-0.097598	-0.099554	-0.09959	-0.097906	-0.094306	-0.088571	-0.08096	-0.072036	-0.061676	-0.050433	-0.038912	-0.027978	-0.018192	-0.0099278	-0.0033696	0.0018417	0.0059517	0.0091953	0.011696	0.013676	0.014797	0.015055	0.014492	0.012926	0.010546	0.0073878	0.003896	0.00011306	-0.0037037	-0.0073876	-0.010968	-0.013966	-0.016737	-0.018989	-0.020965	-0.02205	-0.02192	-0.020022	-0.01621
HeadLeftTwist	-0.051222	-0.04999	-0.048493	-0.048061	-0.048193	-0.048174	-0.047792	-0.046891	-0.045325	-0.043673	-0.042022	-0.039968	-0.039144	-0.039416	-0.040674	-0.043482	-0.047882	-0.052482	-0.056945	-0.06175	-0.066749	-0.071194	-0.07539	-0.079021	-0.08262	-0.085957	-0.089116	-0.09178	-0.093892	-0.096188	-0.097493	-0.098053	-0.098182	-0.098006	-0.097811	-0.09691	-0.095766	-0.094167	-0.092344	-0.089693	-0.086702	-0.084	-0.080802	-0.077706	-0.074538	-0.072412	-0.071009	-0.070358	-0.070459
RShoulderUp	-0.0407	-0.040454	-0.040136	-0.039747	-0.039229	-0.038608	-0.037861	-0.036998	-0.035986	-0.034878	-0.033786	-0.032769	-0.031951	-0.03133	-0.030897	-0.030717	-0.030793	-0.031085	-0.031568	-0.032205	-0.032821	-0.033443	-0.033916	-0.034198	-0.034269	-0.03425	-0.034197	-0.034254	-0.034512	-0.034745	-0.035064	-0.035601	-0.035957	-0.036475	-0.036916	-0.037351	-0.037772	-0.038102	-0.038371	-0.038583	-0.038721	-0.038977	-0.039247	-0.039482	-0.039951	-0.040302	-0.040801	-0.041295	-0.041825
LShoulderUp	-0.042433	-0.043053	-0.043881	-0.044905	-0.045874	-0.046628	-0.047083	-0.047125	-0.046889	-0.046271	-0.045505	-0.044526	-0.043535	-0.043057	-0.042684	-0.042347	-0.04208	-0.041726	-0.041619	-0.041383	-0.041068	-0.040692	-0.0399	-0.039269	-0.039249	-0.039531	-0.039353	-0.03928	-0.039333	-0.03944	-0.039645	-0.039859	-0.04017	-0.040527	-0.040988	-0.041365	-0.041724	-0.042018	-0.042172	-0.042222	-0.042167	-0.042048	-0.041983	-0.041956	-0.041985	-0.042069	-0.042163	-0.042142	-0.042028
RShoulderForward	0.025439	0.025532	0.025673	0.025421	0.025077	0.02455	0.024181	0.024131	0.024401	0.024986	0.025801	0.026608	0.027345	0.027966	0.028311	0.028321	0.028103	0.027785	0.027418	0.026985	0.027084	0.02712	0.027122	0.027205	0.027454	0.027526	0.028108	0.028262	0.028232	0.028543	0.028717	0.028541	0.028755	0.028338	0.027919	0.027266	0.026431	0.025747	0.025209	0.024698	0.024351	0.023827	0.023516	0.023612	0.023423	0.023541	0.023283	0.02296	0.022479
LShoulderForward	0.020939	0.020814	0.020896	0.021144	0.021511	0.02173	0.021332	0.020938	0.020512	0.020488	0.020489	0.021677	0.023676	0.024108	0.024089	0.024033	0.023397	0.02336	0.02172	0.020131	0.019177	0.017291	0.018583	0.01915	0.018488	0.017172	0.017842	0.018466	0.018891	0.019174	0.019225	0.019527	0.019377	0.019109	0.018166	0.017751	0.017133	0.016672	0.016282	0.016186	0.016108	0.016445	0.016964	0.017324	0.01808	0.018484	0.018944	0.01935	0.019647
RShoulderInward	-0.011339	-0.011428	-0.011614	-0.011651	-0.01175	-0.011737	-0.011785	-0.011941	-0.012148	-0.012393	-0.012686	-0.012916	-0.013109	-0.013197	-0.013145	-0.012963	-0.012728	-0.012495	-0.012288	-0.012033	-0.012057	-0.011998	-0.011876	-0.011834	-0.011937	-0.011939	-0.012271	-0.012295	-0.012106	-0.012239	-0.012232	-0.011912	-0.012075	-0.01177	-0.01158	-0.011306	-0.010959	-0.01077	-0.010613	-0.010438	-0.010253	-0.0098307	-0.0094319	-0.0092039	-0.0085924	-0.0083736	-0.0080284	-0.0078492	-0.0077862
LShoulderInward	-0.010939	-0.010988	-0.010971	-0.010953	-0.010957	-0.010993	-0.010869	-0.010805	-0.010679	-0.010664	-0.010544	-0.010783	-0.01129	-0.011093	-0.011019	-0.011131	-0.011352	-0.012107	-0.012069	-0.012084	-0.012392	-0.01247	-0.01359	-0.014211	-0.013472	-0.012142	-0.0121	-0.011993	-0.01174	-0.011509	-0.011246	-0.011201	-0.011038	-0.010915	-0.010561	-0.010444	-0.010355	-0.010335	-0.01036	-0.010433	-0.010576	-0.010768	-0.010977	-0.011157	-0.011488	-0.01173	-0.011998	-0.012278	-0.012553
RShoulderFlexion	-0.17342	-0.17586	-0.17857	-0.18083	-0.18248	-0.18337	-0.18321	-0.18229	-0.18081	-0.17909	-0.17736	-0.17571	-0.17419	-0.17314	-0.17214	-0.17084	-0.16899	-0.16699	-0.16448	-0.16174	-0.159	-0.15601	-0.15248	-0.14842	-0.14391	-0.13911	-0.13447	-0.1292	-0.1239	-0.11788	-0.11137	-0.10429	-0.09602	-0.087193	-0.077957	-0.068461	-0.058688	-0.04894	-0.039455	-0.030156	-0.021553	-0.013302	-0.0060028	-0.00051706	0.0030591	0.0055944	0.0073574	0.0081627	0.0075589
LShoulderFlexion	0.08145	0.071615	0.059021	0.045157	0.031527	0.019395	0.0092002	0.00074339	-0.0066947	-0.013523	-0.020406	-0.027733	-0.03495	-0.040752	-0.044043	-0.04479	-0.042983	-0.040459	-0.037267	-0.034546	-0.03312	-0.03213	-0.035178	-0.039052	-0.044581	-0.051611	-0.059345	-0.06718	-0.074558	-0.080753	-0.085813	-0.089399	-0.091332	-0.091762	-0.091237	-0.090537	-0.089174	-0.088056	-0.087058	-0.087073	-0.087391	-0.088941	-0.091318	-0.093947	-0.09725	-0.10007	-0.10247	-0.10434	-0.10547
RShoulderAbduction	0.19998	0.20108	0.20199	0.20411	0.20615	0.20867	0.21057	0.21236	0.21461	0.21741	0.22064	0.22467	0.22913	0.23401	0.23894	0.24356	0.24735	0.25006	0.2517	0.25282	0.2519	0.25119	0.251	0.25095	0.25092	0.25184	0.2516	0.25292	0.25565	0.25665	0.25853	0.26264	0.26444	0.2696	0.27444	0.28007	0.28595	0.29091	0.29532	0.29928	0.30252	0.3065	0.30966	0.3108	0.31311	0.31244	0.31178	0.30895	0.30436
LShoulderAbduction	0.25873	0.2524	0.24516	0.23714	0.22769	0.21784	0.21037	0.20223	0.19472	0.18585	0.17837	0.166	0.15139	0.14438	0.13855	0.1327	0.12883	0.12254	0.12399	0.12601	0.12632	0.13126	0.1255	0.12343	0.12815	0.13673	0.13739	0.13924	0.14179	0.14447	0.14778	0.1493	0.15158	0.1531	0.15615	0.15642	0.15654	0.15585	0.15477	0.15325	0.1519	0.15012	0.14855	0.14794	0.14635	0.14606	0.14608	0.14689	0.14875
RShoulderInternalRotation	0.47138	0.47718	0.48022	0.48513	0.48838	0.4925	0.49546	0.49733	0.49874	0.49971	0.50012	0.50106	0.50174	0.50232	0.50372	0.50517	0.5062	0.50625	0.50628	0.50737	0.50491	0.50368	0.50353	0.50299	0.50086	0.50009	0.4948	0.49284	0.4933	0.49015	0.48888	0.492	0.49102	0.49645	0.50154	0.50863	0.51689	0.52413	0.53086	0.53821	0.54507	0.55381	0.56202	0.5673	0.57432	0.57752	0.58123	0.58217	0.58095
LShoulderInternalRotation	0.59656	0.59043	0.58437	0.57953	0.57374	0.5687	0.56837	0.56712	0.56809	0.56626	0.56762	0.55619	0.53822	0.53951	0.54423	0.54659	0.55168	0.54629	0.55808	0.57028	0.57381	0.59245	0.57189	0.56273	0.56907	0.58471	0.57785	0.57233	0.56787	0.56474	0.56291	0.55568	0.55262	0.54949	0.55435	0.55339	0.55437	0.55457	0.55465	0.55249	0.55164	0.5466	0.54083	0.53814	0.53141	0.52983	0.52749	0.52739	0.52874
RElbowFlexion	0.47449	0.47054	0.46819	0.46491	0.46193	0.45874	0.45639	0.45531	0.45586	0.45859	0.46343	0.46966	0.47749	0.4865	0.49503	0.5029	0.50998	0.51729	0.524	0.53054	0.53833	0.54582	0.55319	0.56043	0.56861	0.57718	0.58805	0.59856	0.60962	0.62176	0.6338	0.64454	0.65502	0.66312	0.67036	0.67596	0.67966	0.68264	0.68504	0.68674	0.68857	0.68955	0.69037	0.69327	0.69691	0.70053	0.70273	0.70418	0.70529
LElbowFlexion	0.61475	0.61952	0.62468	0.62896	0.63071	0.62881	0.62303	0.61437	0.60391	0.59272	0.58193	0.57295	0.56514	0.55579	0.54441	0.53131	0.51636	0.50195	0.48783	0.47469	0.46372	0.45294	0.44971	0.4481	0.44998	0.45416	0.45966	0.46596	0.4721	0.47656	0.47974	0.48092	0.47969	0.47609	0.46998	0.46299	0.45427	0.44512	0.43549	0.42736	0.419	0.41331	0.40887	0.40453	0.40168	0.39803	0.39479	0.39099	0.38691
RForeArmPronation	-0.75024	-0.74906	-0.74585	-0.74497	-0.74384	-0.74518	-0.74586	-0.74526	-0.74395	-0.74144	-0.73697	-0.73213	-0.72706	-0.72301	-0.71933	-0.71697	-0.71486	-0.713	-0.71251	-0.71438	-0.71259	-0.71151	-0.7108	-0.70934	-0.70587	-0.70301	-0.69613	-0.69185	-0.68924	-0.68281	-0.67796	-0.67633	-0.67095	-0.67149	-0.67182	-0.67395	-0.67708	-0.67881	-0.68005	-0.68124	-0.68144	-0.68347	-0.68471	-0.6819	-0.68021	-0.67527	-0.67167	-0.66682	-0.66091
LForeArmPronation	-0.5038	-0.49447	-0.48542	-0.47793	-0.46964	-0.46144	-0.45828	-0.45473	-0.45459	-0.45308	-0.45661	-0.44832	-0.43445	-0.43882	-0.44526	-0.44733	-0.44957	-0.44145	-0.44889	-0.45697	-0.45489	-0.47063	-0.45085	-0.44411	-0.45132	-0.46752	-0.46783	-0.47269	-0.48015	-0.49055	-0.50346	-0.51309	-0.52694	-0.54068	-0.56124	-0.57595	-0.59096	-0.60488	-0.61856	-0.62861	-0.6387	-0.64347	-0.64563	-0.64924	-0.64769	-0.64922	-0.64685	-0.64419	-0.64098
RWristFlexion	-0.4085	-0.40778	-0.40836	-0.40889	-0.4098	-0.41128	-0.41232	-0.41281	-0.41318	-0.41321	-0.41234	-0.41144	-0.41145	-0.41321	-0.41577	-0.41947	-0.42288	-0.42803	-0.43384	-0.44165	-0.44938	-0.4564	-0.46275	-0.46709	-0.46988	-0.47254	-0.47188	-0.47092	-0.46975	-0.46663	-0.46602	-0.46668	-0.46549	-0.46479	-0.46552	-0.46764	-0.46843	-0.46591	-0.46285	-0.46172	-0.46006	-0.45592	-0.45188	-0.44939	-0.44848	-0.44715	-0.44377	-0.43993	-0.43609
LWristFlexion	-0.33582	-0.33092	-0.32714	-0.32406	-0.32098	-0.31665	-0.31483	-0.31181	-0.31046	-0.30915	-0.30768	-0.30102	-0.29366	-0.29322	-0.29062	-0.28577	-0.27946	-0.26876	-0.26597	-0.2635	-0.25923	-0.26113	-0.25325	-0.24966	-0.25412	-0.2644	-0.26762	-0.27287	-0.27954	-0.28741	-0.29538	-0.30165	-0.30927	-0.31716	-0.32759	-0.33635	-0.34539	-0.35355	-0.361	-0.36625	-0.37004	-0.37116	-0.37076	-0.36974	-0.36753	-0.36608	-0.3636	-0.36108	-0.35813
RHandAbduction	-0.10613	-0.10566	-0.1047	-0.10445	-0.10448	-0.10424	-0.10458	-0.10516	-0.10591	-0.10678	-0.10924	-0.11232	-0.11529	-0.1178	-0.12125	-0.12488	-0.12982	-0.13434	-0.14014	-0.14561	-0.15051	-0.15522	-0.15901	-0.16279	-0.16668	-0.16978	-0.17196	-0.17484	-0.17883	-0.18416	-0.185	-0.18694	-0.18695	-0.19147	-0.19248	-0.19339	-0.19437	-0.19573	-0.19872	-0.19684	-0.19421	-0.19695	-0.19991	-0.19684	-0.19315	-0.18946	-0.19308	-0.19567	-0.19756
LHandAbduction	0.0079222	0.00628	0.0049381	0.0034973	0.0012084	-0.00065639	-0.001802	-0.0015826	-0.000264	0.00051989	0.002915	0.0060621	0.0086489	0.013716	0.018319	0.02314	0.027531	0.030246	0.035157	0.038048	0.037532	0.036723	0.031277	0.028092	0.02876	0.029846	0.02652	0.024116	0.022595	0.021159	0.020251	0.017984	0.017379	0.017318	0.018208	0.017099	0.017431	0.019157	0.020585	0.022898	0.022972	0.025664	0.028358	0.030735	0.03202	0.033411	0.03583	0.037812	0.039581
RHipFlexion	0.22991	0.23362	0.23405	0.23126	0.22544	0.21998	0.21309	0.20455	0.19477	0.18495	0.17467	0.16319	0.15027	0.13668	0.12275	0.10848	0.094075	0.080419	0.067109	0.053486	0.039733	0.025791	0.011373	-0.0033139	-0.018007	-0.032906	-0.047596	-0.062746	-0.07857	-0.095167	-0.11254	-0.13059	-0.14906	-0.16736	-0.1855	-0.20303	-0.22006	-0.23661	-0.25317	-0.26988	-0.28668	-0.30343	-0.3194	-0.33416	-0.34712	-0.3584	-0.36838	-0.37685	-0.38359
LHipFlexion	-0.46304	-0.46373	-0.46234	-0.45931	-0.45508	-0.4472	-0.43632	-0.42152	-0.40222	-0.37792	-0.34915	-0.3164	-0.28046	-0.24237	-0.20334	-0.16329	-0.12193	-0.079172	-0.036622	0.0044083	0.043657	0.080916	0.11582	0.14845	0.17879	0.20643	0.2318	0.25439	0.27387	0.28977	0.3023	0.31118	0.31676	0.3196	0.3202	0.31914	0.3166	0.31253	0.30645	0.29824	0.28799	0.27557	0.26183	0.24736	0.23403	0.22377	0.21924	0.2213	0.22803
RHipAbduction	0.01885	0.0086379	-0.0019713	-0.012737	-0.023927	-0.034248	-0.043341	-0.052723	-0.062982	-0.073666	-0.084107	-0.093786	-0.10237	-0.10933	-0.11357	-0.11442	-0.11211	-0.10806	-0.1032	-0.097756	-0.091468	-0.08489	-0.078629	-0.073136	-0.068652	-0.064753	-0.06127	-0.058023	-0.055124	-0.052424	-0.050224	-0.04847	-0.047233	-0.046898	-0.047429	-0.048777	-0.05055	-0.052425	-0.053791	-0.054292	-0.053869	-0.052402	-0.050316	-0.047752	-0.044929	-0.041136	-0.035593	-0.027951	-0.018044
LHipAbduction	-0.050233	-0.041575	-0.031484	-0.019254	-0.0047298	0.010371	0.025723	0.042222	0.059667	0.077716	0.095796	0.1133	0.12975	0.14405	0.1547	0.16064	0.16164	0.15938	0.15482	0.14842	0.13988	0.12987	0.11921	0.10882	0.099836	0.092426	0.086394	0.081813	0.078542	0.076269	0.074988	0.074445	0.074694	0.076038	0.078077	0.080705	0.083375	0.085775	0.087272	0.087423	0.086198	0.083579	0.08009	0.07633	0.072827	0.068506	0.06208	0.05291	0.041092
RHipInternalRotation	-0.035356	-0.028068	-0.022066	-0.019099	-0.01702	-0.018159	-0.017746	-0.015412	-0.010349	-0.0060768	-0.0037017	-0.0039053	-0.0062587	-0.009511	-0.014069	-0.019333	-0.025706	-0.032407	-0.037999	-0.043314	-0.048521	-0.052573	-0.055314	-0.056971	-0.058109	-0.059844	-0.061706	-0.063666	-0.065236	-0.066636	-0.067793	-0.068689	-0.069199	-0.068256	-0.066179	-0.062593	-0.057963	-0.05274	-0.04793	-0.044192	-0.041979	-0.041479	-0.042422	-0.044385	-0.046348	-0.048387	-0.050553	-0.053532	-0.057575
LHipInternalRotation	-0.13051	-0.13386	-0.13735	-0.14183	-0.14843	-0.1568	-0.16487	-0.1731	-0.1804	-0.18515	-0.18616	-0.18303	-0.17635	-0.16682	-0.15498	-0.14089	-0.12399	-0.1061	-0.088987	-0.073583	-0.059786	-0.04749	-0.036409	-0.026838	-0.019559	-0.015114	-0.013319	-0.014453	-0.018016	-0.023586	-0.030158	-0.037405	-0.044855	-0.052213	-0.058846	-0.064797	-0.069863	-0.07423	-0.077686	-0.079582	-0.079793	-0.077354	-0.070436	-0.058629	-0.043745	-0.031201	-0.026625	-0.029776	-0.034935
RKneeFlexion	0.15523	0.18067	0.19723	0.20989	0.22237	0.23806	0.25528	0.27227	0.28809	0.30349	0.31705	0.32642	0.33073	0.33081	0.32792	0.32285	0.31632	0.30908	0.30161	0.29413	0.2869	0.2794	0.27108	0.26195	0.25282	0.24435	0.23678	0.2296	0.2228	0.2168	0.21142	0.20707	0.20374	0.20168	0.2002	0.1992	0.19823	0.19757	0.19753	0.19818	0.19998	0.2032	0.20812	0.21517	0.22447	0.23617	0.25004	0.2658	0.28342
LKneeFlexion	0.26838	0.293	0.32004	0.35014	0.38396	0.42257	0.46625	0.51593	0.57161	0.63251	0.69671	0.7622	0.82652	0.88745	0.94422	0.99722	1.0443	1.0836	1.1142	1.1363	1.1504	1.1573	1.1569	1.1496	1.136	1.1166	1.0917	1.0613	1.0256	0.98457	0.93861	0.8878	0.83275	0.77386	0.7113	0.64553	0.57711	0.50675	0.43553	0.36433	0.29426	0.22606	0.16086	0.10037	0.048917	0.013203	0.0012644	0.014075	0.04525
RAnklePlantarFlexion	-1.3673	-1.3452	-1.3169	-1.2881	-1.2659	-1.2525	-1.2456	-1.2448	-1.2487	-1.2585	-1.2715	-1.2853	-1.2984	-1.3102	-1.3213	-1.3317	-1.3416	-1.3508	-1.359	-1.3672	-1.3752	-1.3826	-1.3891	-1.3946	-1.3997	-1.4058	-1.413	-1.4211	-1.4303	-1.4404	-1.4512	-1.4624	-1.4734	-1.484	-1.4939	-1.5027	-1.5107	-1.5183	-1.5257	-1.533	-1.5404	-1.5478	-1.5545	-1.56	-1.5635	-1.565	-1.5644	-1.5613	-1.5556
LAnklePlantarFlexion	-1.582	-1.5654	-1.5441	-1.5178	-1.4858	-1.447	-1.4014	-1.3499	-1.2946	-1.2371	-1.179	-1.1238	-1.0724	-1.031	-1.0163	-1.0383	-1.0774	-1.1118	-1.1349	-1.15	-1.1624	-1.1777	-1.1956	-1.2148	-1.2338	-1.2527	-1.2702	-1.2852	-1.2967	-1.3062	-1.3139	-1.3204	-1.3266	-1.3326	-1.3378	-1.3421	-1.3463	-1.3501	-1.354	-1.3576	-1.3609	-1.3632	-1.3642	-1.3642	-1.3657	-1.3724	-1.3839	-1.3946	-1.3995
RFootPronation	-0.055894	-0.051145	-0.052064	-0.057538	-0.058582	-0.05752	-0.053488	-0.050919	-0.048296	-0.046474	-0.045073	-0.044766	-0.045267	-0.045324	-0.04571	-0.046168	-0.046399	-0.045337	-0.042071	-0.037569	-0.033248	-0.028616	-0.023099	-0.017465	-0.012427	-0.0094431	-0.0073973	-0.0069376	-0.0068062	-0.0070747	-0.0077528	-0.0082242	-0.0088267	-0.0084509	-0.0069282	-0.0038531	0.00076289	0.0060476	0.011089	0.015518	0.019196	0.022113	0.02465	0.027214	0.030153	0.032902	0.035093	0.036298	0.036289
LFootPronation	-0.030272	-0.032579	-0.035456	-0.039231	-0.045216	-0.052516	-0.060506	-0.067927	-0.072259	-0.072164	-0.067922	-0.059652	-0.047795	-0.03265	-0.015886	-0.0029958	0.0052536	0.010416	0.014587	0.018682	0.021731	0.02156	0.018931	0.015431	0.012642	0.011499	0.012659	0.016639	0.023136	0.031598	0.040981	0.050778	0.058776	0.064211	0.066717	0.065286	0.060266	0.052523	0.042563	0.031606	0.020384	0.0097882	0.00092611	-0.0067769	-0.013921	-0.020434	-0.027074	-0.034511	-0.04151
RToeFlexion	-0.39476	-0.37986	-0.3895	-0.39974	-0.40656	-0.41456	-0.42234	-0.42253	-0.41104	-0.3914	-0.3699	-0.34952	-0.33358	-0.32381	-0.31804	-0.31649	-0.31632	-0.31733	-0.31807	-0.31515	-0.31127	-0.30595	-0.30167	-0.29923	-0.29867	-0.29763	-0.29577	-0.2948	-0.29259	-0.28931	-0.28416	-0.27889	-0.27474	-0.27013	-0.26573	-0.26274	-0.26152	-0.25938	-0.26013	-0.26247	-0.26501	-0.26844	-0.27355	-0.28162	-0.29393	-0.31083	-0.33139	-0.35596	-0.38158
LToeFlexion	-0.30832	-0.32045	-0.32983	-0.33546	-0.33406	-0.32572	-0.31761	-0.31548	-0.31678	-0.32095	-0.33121	-0.35893	-0.405	-0.45231	-0.48369	-0.49455	-0.48496	-0.4766	-0.48005	-0.49101	-0.49888	-0.4981	-0.49268	-0.48659	-0.48108	-0.47286	-0.46198	-0.45122	-0.4424	-0.43321	-0.42456	-0.41612	-0.40676	-0.39636	-0.38854	-0.38383	-0.37995	-0.37946	-0.38194	-0.38812	-0.39757	-0.41048	-0.42673	-0.44281	-0.45303	-0.45531	-0.45868	-0.46404	-0.4548
[truncated: 51 more columns]

[truncated: 5 more sheets: Subject012, Subject401, Subject402, Subject403, Subject406]
