# Supplementary material for: A real-time system for biomechanical analysis of human movement and muscle function
Source: Med Biol Eng Comput. 2013 Jul 25;51(10):1069–77. doi: 10.1007/s11517-013-1076-z (PMC3751375; doi:10.1007/s11517-013-1076-z)
Supplement: Supplementary file 6 — Inverse dynamic analysis results (N/kg and Nm/kg) (XLS 1180 kb) [file 11517_2013_1076_MOESM6_ESM.xls]

## Sheet: Units
joint moments (Nm/kg) and forces (N/kg)

## Sheet: MEAN
	0% gait cycle	1% gait cycle	2% gait cycle	3% gait cycle	4% gait cycle	5% gait cycle	6% gait cycle	7% gait cycle	8% gait cycle	9% gait cycle	10% gait cycle	11% gait cycle	12% gait cycle	13% gait cycle	14% gait cycle	15% gait cycle	16% gait cycle	17% gait cycle	18% gait cycle	19% gait cycle	20% gait cycle	21% gait cycle	22% gait cycle	23% gait cycle	24% gait cycle	25% gait cycle	26% gait cycle	27% gait cycle	28% gait cycle	29% gait cycle	30% gait cycle	31% gait cycle	32% gait cycle	33% gait cycle	34% gait cycle	35% gait cycle	36% gait cycle	37% gait cycle	38% gait cycle	39% gait cycle	40% gait cycle	41% gait cycle	42% gait cycle	43% gait cycle	44% gait cycle	45% gait cycle	46% gait cycle	47% gait cycle	48% gait cycle
PelvisX	-0.0626992	-0.0726539	-0.0625086	-0.0303457	-0.0102612	-0.0273183	-0.0764177	-0.14125	-0.209959	-0.256798	-0.266825	-0.237291	-0.177427	-0.12335	-0.0827192	-0.0510283	-0.039541	-0.0365508	-0.05346	-0.0632923	-0.0594406	-0.0467782	-0.0144542	0.0287175	0.0716811	0.105385	0.142736	0.170039	0.178751	0.165401	0.131878	0.0876716	0.0363531	-0.0141907	-0.0625108	-0.103014	-0.136637	-0.16051	-0.179714	-0.192884	-0.199287	-0.194222	-0.175421	-0.145243	-0.102263	-0.0444794	0.0214465	0.077793	0.105964
PelvisY	0.204522	0.149142	0.116993	0.0486603	-0.0275408	-0.0601422	-0.0654454	-0.0715954	-0.0867444	-0.110216	-0.143908	-0.169494	-0.169655	-0.164537	-0.149923	-0.134012	-0.133105	-0.153	-0.188532	-0.190535	-0.159531	-0.107288	-0.040883	0.0166646	0.0424933	0.0443779	0.0410635	0.0347615	0.0308785	0.0320613	0.0412317	0.0574069	0.0701842	0.0803685	0.0876386	0.0882468	0.0838065	0.072797	0.0571437	0.0356323	0.0128908	-0.0100861	-0.0296486	-0.0449325	-0.0392509	0.00135886	0.0811686	0.175368	0.23935
PelvisZ	0.0849762	0.197832	0.299996	0.367003	0.355463	0.280716	0.172331	0.0665264	-0.0297572	-0.134116	-0.257919	-0.378652	-0.460672	-0.483035	-0.442561	-0.363597	-0.279149	-0.224661	-0.206406	-0.205824	-0.224088	-0.253104	-0.285611	-0.31555	-0.344698	-0.366752	-0.375354	-0.371978	-0.358849	-0.339359	-0.314963	-0.285658	-0.253325	-0.216398	-0.17986	-0.145116	-0.113444	-0.0840139	-0.0574922	-0.0365803	-0.0260379	-0.0238868	-0.0298039	-0.0408814	-0.0558162	-0.0742339	-0.0893461	-0.0937439	-0.0740067
PelvisYaw	-0.0948053	-0.0574103	-0.0252418	-0.0488599	-0.11244	-0.156796	-0.167852	-0.163602	-0.152422	-0.143238	-0.140527	-0.138206	-0.129157	-0.113804	-0.0940302	-0.0754174	-0.0642567	-0.0736197	-0.0983897	-0.119366	-0.128442	-0.125442	-0.113466	-0.099732	-0.0890053	-0.083122	-0.0822621	-0.0844856	-0.0888467	-0.0934984	-0.0962071	-0.0960679	-0.0956254	-0.0971548	-0.099987	-0.104969	-0.111683	-0.119235	-0.126568	-0.134341	-0.142185	-0.150806	-0.159694	-0.168011	-0.17141	-0.164563	-0.146609	-0.12375	-0.104294
PelvisForwardPitch	0.0286207	0.01286	0.00109509	-0.0129401	-0.0149643	0.00136249	0.0325354	0.0694472	0.102626	0.119954	0.11191	0.0776873	0.0276393	-0.0253963	-0.0713367	-0.103732	-0.122631	-0.131834	-0.131581	-0.126501	-0.118648	-0.111903	-0.109598	-0.112103	-0.119825	-0.128867	-0.136837	-0.143335	-0.147323	-0.147869	-0.144711	-0.139095	-0.131186	-0.122464	-0.112237	-0.0997367	-0.0853301	-0.0687923	-0.0527808	-0.0385859	-0.0290357	-0.0264756	-0.0314661	-0.0436496	-0.0636112	-0.091248	-0.120098	-0.135817	-0.128793
PelvisRightRoll	0.0115419	0.00776703	0.00316392	-0.00887821	-0.0202322	-0.0203704	-0.0102879	0.00333515	0.0154128	0.0229804	0.0252267	0.025505	0.0257012	0.0247179	0.022911	0.0215467	0.022029	0.0260073	0.0311348	0.0338267	0.0315825	0.0248282	0.0160307	0.00647817	-0.00106065	-0.00567587	-0.00853327	-0.00964164	-0.00992568	-0.00937919	-0.00890815	-0.00823882	-0.0066471	-0.00545333	-0.00433742	-0.00318629	-0.00195523	-0.000172475	0.00160861	0.00348754	0.0048215	0.00536489	0.00467399	0.00234777	-0.0031972	-0.0129131	-0.0249727	-0.0342525	-0.0354356
TrunkFlexion	-0.066258	-0.0688399	-0.0699888	-0.0702858	-0.0714174	-0.0745369	-0.0787831	-0.0831624	-0.0888472	-0.0958769	-0.103707	-0.11167	-0.118751	-0.12462	-0.129449	-0.131909	-0.13261	-0.131484	-0.129961	-0.12859	-0.127324	-0.125624	-0.122993	-0.118738	-0.113247	-0.106624	-0.0987477	-0.0907318	-0.0823987	-0.0745742	-0.0676928	-0.0620901	-0.0574505	-0.0529708	-0.0493409	-0.0464292	-0.0442476	-0.0424543	-0.0413491	-0.0412453	-0.0418715	-0.043517	-0.0463734	-0.0499877	-0.0541376	-0.0585165	-0.062903	-0.0667449	-0.0701827
TrunkRightBend	0.0496664	0.0457068	0.0423562	0.0386963	0.0337867	0.0270122	0.0183254	0.00702033	-0.00697778	-0.0223619	-0.0376645	-0.0524952	-0.066086	-0.0784751	-0.0900592	-0.0994065	-0.10707	-0.113305	-0.118303	-0.121263	-0.121373	-0.118638	-0.113415	-0.106465	-0.0993076	-0.0924397	-0.0852954	-0.0790837	-0.074424	-0.0712301	-0.0693424	-0.0686565	-0.0688091	-0.069555	-0.0705347	-0.0714374	-0.0724184	-0.0727328	-0.0733297	-0.0738003	-0.0745626	-0.0756748	-0.0768269	-0.0778772	-0.0786549	-0.0792949	-0.0797483	-0.0792566	-0.0775797
TrunkLeftTwist	0.0264103	0.023887	0.0225132	0.0223375	0.0240138	0.0275152	0.0315504	0.0351591	0.0376129	0.0383299	0.0370083	0.0345371	0.0314616	0.0288324	0.0273227	0.0267732	0.0260092	0.0245843	0.022466	0.0192324	0.0147143	0.00927602	0.00335871	-0.00297432	-0.00855787	-0.0129772	-0.016732	-0.0197399	-0.0220689	-0.0240466	-0.025885	-0.0273023	-0.0280134	-0.0288423	-0.0296825	-0.0307631	-0.0319429	-0.0326712	-0.0333147	-0.0335712	-0.0337676	-0.0336508	-0.033547	-0.0334484	-0.0334315	-0.0334028	-0.0329837	-0.0319569	-0.0300838
HeadFlexion	-0.0461951	-0.047065	-0.0480833	-0.0493621	-0.0506167	-0.0516532	-0.0525293	-0.0532991	-0.0538815	-0.0539504	-0.0533334	-0.0521974	-0.0507205	-0.0490487	-0.0475263	-0.0462224	-0.0451778	-0.0443296	-0.0436957	-0.0432258	-0.0428705	-0.0425499	-0.042267	-0.041938	-0.041524	-0.0410818	-0.0406375	-0.0402822	-0.0399122	-0.0395347	-0.0391441	-0.0386949	-0.0382441	-0.0377939	-0.0373389	-0.0369884	-0.0367304	-0.0365318	-0.0364048	-0.0363716	-0.0364653	-0.0366757	-0.0370237	-0.0374886	-0.0381256	-0.0389189	-0.039845	-0.0408156	-0.0417493
HeadRightBend	0.0055336	0.00527467	0.00494605	0.00450402	0.00397466	0.00339843	0.00295413	0.00253979	0.00191601	0.00113817	0.000294027	-0.000809587	-0.00201135	-0.00307245	-0.00420453	-0.00526988	-0.00629941	-0.00725152	-0.00817462	-0.00899749	-0.00959956	-0.00994717	-0.010181	-0.0102547	-0.0101442	-0.00989357	-0.00949198	-0.00911206	-0.00866136	-0.00808429	-0.00749136	-0.00695891	-0.006476	-0.00605723	-0.00570446	-0.00547249	-0.005369	-0.00531628	-0.00538223	-0.00553888	-0.00578905	-0.00606225	-0.00636363	-0.00659311	-0.00680334	-0.00703887	-0.00725196	-0.00742507	-0.0075755
HeadLeftTwist	0.000718013	0.000777651	0.000901132	0.00109905	0.00139064	0.00183667	0.00234706	0.00283521	0.00334427	0.0037867	0.00408177	0.00433824	0.0045225	0.00457693	0.00463357	0.00466076	0.00461108	0.00454705	0.00449776	0.0043875	0.00421217	0.00396434	0.00371804	0.00342966	0.00313411	0.00284341	0.00254924	0.00229779	0.00204229	0.00177093	0.00151599	0.00130136	0.00113115	0.00097091	0.000835897	0.0007521	0.000682479	0.000661236	0.000620289	0.000608194	0.000621339	0.000614141	0.000657759	0.000650272	0.000644208	0.000642384	0.000619252	0.00057868	0.000569157
RShoulderUp	0.489979	0.502448	0.514044	0.526232	0.539978	0.554842	0.569699	0.582836	0.593505	0.600564	0.601953	0.596096	0.582235	0.561002	0.53557	0.509411	0.486533	0.469762	0.46035	0.458473	0.462991	0.471443	0.481008	0.489067	0.492693	0.491048	0.484533	0.473479	0.459425	0.444592	0.430574	0.418197	0.408627	0.401363	0.396767	0.39487	0.394637	0.394963	0.396413	0.398228	0.399558	0.400262	0.400182	0.400207	0.400792	0.403121	0.408136	0.415802	0.426158
LShoulderUp	0.45839	0.471215	0.483201	0.495166	0.508969	0.525285	0.543111	0.560656	0.575662	0.586382	0.590893	0.586864	0.573607	0.55151	0.523648	0.494918	0.469925	0.452403	0.444263	0.445994	0.455341	0.469078	0.483461	0.494422	0.498138	0.494187	0.484898	0.471655	0.455655	0.439165	0.424326	0.412282	0.403742	0.398796	0.397238	0.398441	0.401662	0.406408	0.411675	0.416655	0.420711	0.423703	0.425901	0.427842	0.430417	0.434434	0.440502	0.449076	0.459922
RShoulderForward	0.0532554	0.0504648	0.0479461	0.0444202	0.0407924	0.0380807	0.0359518	0.0364865	0.0380676	0.0401484	0.0414995	0.0417356	0.0397458	0.0365189	0.0317427	0.0272596	0.0205511	0.0141102	0.00910532	0.00366923	-0.00124478	-0.00652637	-0.0121017	-0.0187479	-0.0262157	-0.0331594	-0.0393845	-0.0443224	-0.0487753	-0.0526722	-0.0568343	-0.0605607	-0.0623988	-0.0641762	-0.0656922	-0.0679495	-0.06994	-0.0707816	-0.0717612	-0.0723169	-0.0729954	-0.0733155	-0.0740879	-0.0750227	-0.0765088	-0.0783459	-0.0803064	-0.0828014	-0.0858029
LShoulderForward	-0.0893116	-0.0896102	-0.0888179	-0.087682	-0.0875618	-0.0894647	-0.0924295	-0.0940114	-0.0935663	-0.0901887	-0.0839878	-0.0751581	-0.0641193	-0.0556644	-0.0511221	-0.0484628	-0.048192	-0.048687	-0.0502007	-0.0520346	-0.0510862	-0.0479951	-0.0403734	-0.0287774	-0.020077	-0.0132318	-0.00353935	0.00679462	0.0152853	0.02268	0.028486	0.0338077	0.0376592	0.0411442	0.0438532	0.0461645	0.0489563	0.0506383	0.0518753	0.0527212	0.0535471	0.0540601	0.0546215	0.0549123	0.0553082	0.0555567	0.0552961	0.0546431	0.0534193
RShoulderInward	-0.0368943	-0.033904	-0.0299317	-0.0256446	-0.0202618	-0.0134811	-0.00642512	0.0010108	0.00827861	0.015211	0.0215974	0.0269351	0.0310147	0.034963	0.0384158	0.0420951	0.0456709	0.0501999	0.0559692	0.0625661	0.0704989	0.0787566	0.0872512	0.094006	0.0977973	0.0992423	0.0975293	0.0937495	0.0881788	0.0814396	0.0745726	0.0689474	0.0650152	0.0622948	0.0615295	0.0614149	0.062219	0.063444	0.0646757	0.0660939	0.0670972	0.0676978	0.0678041	0.0679061	0.0679355	0.0676818	0.0671114	0.0660595	0.064526
LShoulderInward	0.0192692	0.0166345	0.0149726	0.0150004	0.0173115	0.0210326	0.0248917	0.0266148	0.0251955	0.0216771	0.0166842	0.011479	0.00807053	0.00182033	-0.00575033	-0.0102066	-0.0128866	-0.0134808	-0.0148016	-0.0168628	-0.0167992	-0.016641	-0.0146173	-0.0116992	-0.0153576	-0.0216311	-0.0224294	-0.0197173	-0.0174555	-0.0164664	-0.0157171	-0.0150669	-0.0147864	-0.0152434	-0.0162163	-0.0165353	-0.0161558	-0.0145376	-0.0127676	-0.0107561	-0.00913047	-0.00813346	-0.00757062	-0.00732912	-0.00709729	-0.00704662	-0.0073923	-0.00743738	-0.00756064
RShoulderFlexion	0.0183908	0.0177431	0.0171905	0.01638	0.0154722	0.0146944	0.0140188	0.0139419	0.014179	0.0147207	0.0153893	0.0161486	0.0166422	0.0169331	0.0168982	0.0167641	0.0160241	0.0152085	0.0146192	0.0138397	0.0130772	0.0123127	0.0115339	0.0105357	0.00938642	0.0082825	0.00749655	0.00691978	0.0063781	0.00602458	0.00551171	0.00516671	0.00531518	0.00523148	0.00517257	0.0049168	0.00467588	0.00459248	0.00442035	0.00460393	0.00463402	0.00488288	0.00496071	0.00496671	0.00497259	0.0049577	0.00501148	0.00501049	0.00485159
LShoulderFlexion	0.00822175	0.00840303	0.00861502	0.00881193	0.00882673	0.00856637	0.00815233	0.00793588	0.00787146	0.00817796	0.00892922	0.0100435	0.0116183	0.0129338	0.0137117	0.0142572	0.0144968	0.0146294	0.0144717	0.0141219	0.0141772	0.0144992	0.0155206	0.0170859	0.0179927	0.0184936	0.0196029	0.0210007	0.0221948	0.0233752	0.0244443	0.0254597	0.0261299	0.0266382	0.0269318	0.0270679	0.0272444	0.0271829	0.0269936	0.0267663	0.0265896	0.0264003	0.0263711	0.0264092	0.0266062	0.0268907	0.0271843	0.0274652	0.0277553
RShoulderAbduction	0.0361334	0.0362304	0.036058	0.0358141	0.0354133	0.0347857	0.0341167	0.0333206	0.0323953	0.0314004	0.0302697	0.0289798	0.0275318	0.025745	0.0238121	0.0217333	0.0197469	0.0178137	0.0159943	0.0143471	0.0127479	0.0113106	0.00985635	0.00864754	0.00778422	0.00709726	0.00675119	0.0066048	0.00676179	0.00719217	0.00776536	0.00822146	0.00847495	0.00870098	0.00872741	0.0087619	0.00873976	0.00869224	0.00871709	0.00872437	0.00887256	0.00909438	0.00939162	0.00965977	0.00999125	0.0104712	0.0111614	0.0121035	0.013217
LShoulderAbduction	0.0133586	0.0153224	0.0171335	0.0186624	0.0197737	0.0206263	0.0214478	0.022503	0.023809	0.025239	0.0266423	0.0278603	0.028539	0.0297677	0.031334	0.0322784	0.0327835	0.0327921	0.0328399	0.0331297	0.0329349	0.0327091	0.0320593	0.0308871	0.0307241	0.0309883	0.0300977	0.0284311	0.0268542	0.0254989	0.0242891	0.023118	0.0220664	0.0214081	0.0210765	0.0208061	0.02055	0.0203278	0.0203325	0.020509	0.0208779	0.0215022	0.0222602	0.0231408	0.0239943	0.0248549	0.0258302	0.0267037	0.0275259
RShoulderInternalRotation	0.00547939	0.00525364	0.00497339	0.00465888	0.00435488	0.00408411	0.00389754	0.00381684	0.00385018	0.00394381	0.00407615	0.00423849	0.00437606	0.00440901	0.00435592	0.00420818	0.00396987	0.00365384	0.00329501	0.00287673	0.00236805	0.0018181	0.00121496	0.000589722	2.99675e-05	-0.000458951	-0.000740678	-0.000892738	-0.000965155	-0.00092798	-0.000885272	-0.000787349	-0.000601072	-0.000510151	-0.000469452	-0.000503588	-0.000581522	-0.000696376	-0.000876259	-0.000963751	-0.00115289	-0.00128982	-0.00147885	-0.00168791	-0.00191571	-0.00219322	-0.00251354	-0.00291785	-0.00345055
LShoulderInternalRotation	-0.00352143	-0.00414218	-0.00468339	-0.00512776	-0.00548407	-0.00578186	-0.00604502	-0.00624861	-0.00634412	-0.00633072	-0.00616105	-0.00589096	-0.00549762	-0.00505966	-0.00463648	-0.00423815	-0.00391249	-0.00369423	-0.00357972	-0.00355931	-0.00362463	-0.00369942	-0.0037786	-0.00382248	-0.00370287	-0.00343592	-0.00302353	-0.00246648	-0.00180272	-0.00108017	-0.00032318	0.000386194	0.00100456	0.00146077	0.00180494	0.00203965	0.00213687	0.00214781	0.0020783	0.0019627	0.00183647	0.00171545	0.00164437	0.00162968	0.00167721	0.00177641	0.00188638	0.00199847	0.00208333
RElbowFlexion	0.0134106	0.0135473	0.0136818	0.0137564	0.0138267	0.0139351	0.0140458	0.0142377	0.0144961	0.0147605	0.0150252	0.0153093	0.0155319	0.0156757	0.0157219	0.0156661	0.0154366	0.0151416	0.0148537	0.0145034	0.0141707	0.0138943	0.0136869	0.0134663	0.0132436	0.0130299	0.0129404	0.0128501	0.0127271	0.012649	0.0124825	0.0123929	0.0124371	0.0123144	0.0122199	0.0120841	0.0119255	0.0117369	0.0114988	0.0114376	0.011252	0.0111759	0.0110231	0.010862	0.010755	0.0106546	0.0106079	0.0105751	0.0105041
LElbowFlexion	0.0114096	0.0114758	0.0115254	0.0115675	0.0115995	0.0116582	0.011766	0.0119303	0.0121277	0.0123561	0.0126272	0.0128653	0.0130983	0.0132734	0.0133345	0.0132716	0.0131366	0.0129651	0.0127503	0.0125145	0.0123516	0.0122532	0.0122221	0.012245	0.0122195	0.0121386	0.0121308	0.0121901	0.0122371	0.0123309	0.012485	0.0126608	0.0128103	0.0128732	0.0128802	0.0128635	0.0128381	0.0127571	0.0126389	0.0125266	0.0124364	0.0123544	0.0123585	0.0124085	0.0125419	0.0127328	0.0129451	0.0131922	0.0134999
RForeArmPronation	0.00427064	0.00429354	0.00431238	0.00431171	0.00431655	0.00433621	0.00435873	0.00441628	0.00451564	0.00462744	0.00475018	0.0048769	0.00498522	0.00507715	0.00512835	0.00514773	0.00510457	0.00500781	0.00488414	0.00473212	0.00455697	0.00440138	0.00425622	0.00410177	0.00397412	0.00386217	0.00381255	0.00377609	0.00375644	0.00376602	0.00376351	0.00378456	0.00385642	0.00387133	0.00388286	0.00386244	0.00383108	0.00377792	0.00369851	0.00367765	0.00361963	0.00361195	0.0035746	0.00351809	0.00347566	0.00343106	0.00341528	0.00341813	0.00339308
LForeArmPronation	0.00348022	0.00348722	0.00348617	0.00348438	0.00348236	0.00349853	0.00354683	0.00361783	0.00370375	0.0038077	0.00391788	0.00400945	0.00410202	0.00417528	0.00421249	0.00420166	0.00415578	0.00408591	0.00399095	0.00387441	0.00377121	0.00368697	0.00362379	0.00358204	0.00354177	0.00351095	0.00351802	0.00356209	0.00361993	0.00370708	0.00383275	0.00397118	0.0040923	0.00416032	0.00419729	0.00420512	0.00418667	0.00412811	0.004048	0.00396864	0.00390004	0.00384412	0.0038266	0.0038375	0.00388267	0.00395625	0.00403902	0.004124	0.00422369
RWristFlexion	-0.00160062	-0.00164425	-0.00168378	-0.00172085	-0.00175569	-0.00178002	-0.00178918	-0.00178499	-0.00176628	-0.00173787	-0.00169616	-0.00164182	-0.00157846	-0.00150758	-0.00143363	-0.00136397	-0.00131069	-0.00127761	-0.00125855	-0.00124991	-0.00125475	-0.00126591	-0.00126625	-0.0012578	-0.00122763	-0.00117926	-0.00112428	-0.0010582	-0.000991489	-0.000927211	-0.000871261	-0.000821835	-0.000783426	-0.000744191	-0.000709955	-0.000692296	-0.000681595	-0.000663669	-0.000653729	-0.000659731	-0.000662916	-0.000668772	-0.000680314	-0.000691754	-0.000716059	-0.000751954	-0.000790845	-0.000834489	-0.000898424
LWristFlexion	-0.001109	-0.00117708	-0.00123745	-0.00129799	-0.00136612	-0.00143834	-0.00151621	-0.00159507	-0.00165553	-0.0017029	-0.00172754	-0.001719	-0.00168791	-0.00164281	-0.00159392	-0.00156138	-0.00156112	-0.00159396	-0.00165836	-0.00174688	-0.00184931	-0.00194073	-0.00200742	-0.00203309	-0.00200542	-0.00193277	-0.00182052	-0.00169016	-0.00155014	-0.00141697	-0.00130113	-0.00120599	-0.00113542	-0.00109354	-0.001076	-0.00107432	-0.00107945	-0.00109264	-0.00110823	-0.00112588	-0.00114394	-0.00116082	-0.0011773	-0.00119232	-0.00120031	-0.00121622	-0.00124798	-0.00128714	-0.00134382
RHandAbduction	-0.00221874	-0.00225012	-0.00227733	-0.00230025	-0.00232183	-0.00233711	-0.0023378	-0.0023312	-0.00233434	-0.0023513	-0.00237748	-0.00241524	-0.00246544	-0.00251915	-0.00255657	-0.00256301	-0.00253515	-0.00247221	-0.00238191	-0.00226372	-0.0021292	-0.00200981	-0.00189893	-0.00179187	-0.00170037	-0.00162937	-0.00160026	-0.00157352	-0.00156362	-0.00157793	-0.00157128	-0.00156801	-0.00159174	-0.00154367	-0.00150025	-0.00144555	-0.00137901	-0.00128713	-0.00117793	-0.00113574	-0.0010693	-0.00103649	-0.000989053	-0.000940217	-0.000908048	-0.000881033	-0.000880085	-0.000875877	-0.000847208
LHandAbduction	-0.000895032	-0.000919718	-0.000940665	-0.000963378	-0.000982023	-0.00100133	-0.00103225	-0.00107383	-0.00112633	-0.00120123	-0.00130083	-0.00141682	-0.00156306	-0.00173428	-0.00190543	-0.0020484	-0.00216549	-0.00225244	-0.00229517	-0.00230177	-0.00228738	-0.00226115	-0.00223082	-0.00218885	-0.00212799	-0.00205939	-0.00199529	-0.00194264	-0.00189241	-0.00185912	-0.00185876	-0.00186581	-0.0018706	-0.00185972	-0.00183564	-0.00180332	-0.00176392	-0.00171263	-0.00166522	-0.00163238	-0.00161388	-0.00160493	-0.00161849	-0.0016505	-0.00169969	-0.00175461	-0.00180983	-0.00186654	-0.00194035
RHipFlexion	-0.164089	-0.141207	-0.120918	-0.152616	-0.227485	-0.29146	-0.327597	-0.350077	-0.367029	-0.380095	-0.38844	-0.389239	-0.380269	-0.362826	-0.339842	-0.314415	-0.288558	-0.265339	-0.24579	-0.230035	-0.21686	-0.204927	-0.193561	-0.180415	-0.16469	-0.147251	-0.129015	-0.111329	-0.0952736	-0.08042	-0.0672953	-0.0554731	-0.0458231	-0.0381869	-0.0321569	-0.0278718	-0.0246388	-0.0219193	-0.0185346	-0.0138497	-0.00675642	0.00320467	0.0169574	0.0344938	0.0547964	0.0766952	0.0992136	0.121942	0.145008
LHipFlexion	0.190301	0.211583	0.232891	0.252985	0.271476	0.28778	0.300648	0.310563	0.316475	0.312179	0.294372	0.268097	0.240524	0.213922	0.190108	0.170129	0.149902	0.120057	0.0835015	0.0557413	0.04247	0.0425875	0.0522074	0.0635917	0.0705126	0.0722369	0.0705852	0.0670667	0.0635358	0.0601582	0.0581556	0.0573412	0.0570035	0.0560597	0.0542456	0.0513726	0.0472371	0.0422506	0.035602	0.0256308	0.0113704	-0.00849634	-0.0345855	-0.0653212	-0.0951663	-0.118021	-0.132082	-0.141211	-0.151489
RHipAbduction	-0.00522135	-0.011478	-0.0121609	0.00264093	0.0186075	0.0209259	0.00879676	-0.0104312	-0.0261772	-0.0227763	0.0119106	0.0782396	0.16877	0.274837	0.386187	0.493121	0.587301	0.664182	0.722086	0.762827	0.790765	0.809502	0.822057	0.830412	0.835088	0.835558	0.831687	0.822947	0.810083	0.793575	0.774951	0.75563	0.736801	0.720008	0.705672	0.69438	0.686754	0.682769	0.68213	0.684382	0.688703	0.694846	0.702505	0.711264	0.721058	0.731668	0.742035	0.750095	0.753954
LHipAbduction	0.775423	0.767768	0.757503	0.74188	0.717962	0.684046	0.638066	0.58003	0.511928	0.435318	0.351583	0.263436	0.177582	0.103066	0.0467796	0.010241	-0.00842252	-0.0139373	-0.010093	-0.00341483	0.00339657	0.00938248	0.0139268	0.01728	0.0202594	0.024119	0.0276213	0.0304069	0.0332474	0.0360695	0.039175	0.042602	0.0465979	0.0505455	0.054471	0.0587907	0.0639875	0.0696297	0.0746157	0.0773392	0.075897	0.0692283	0.056941	0.0392527	0.0161264	-0.0115926	-0.0384952	-0.0548442	-0.0548797
RHipInternalRotation	-0.00720325	-0.00234927	0.000746325	0.00178492	0.00117382	-0.0008741	-0.00386018	-0.00600987	-0.00539358	0.000568925	0.0137966	0.0347367	0.0612616	0.0891221	0.115228	0.137333	0.153859	0.164914	0.170526	0.172111	0.170257	0.165543	0.159117	0.150668	0.14057	0.129352	0.117133	0.104438	0.0914639	0.0784039	0.0654836	0.0529967	0.0410612	0.0295754	0.0185243	0.0078898	-0.00236165	-0.0121753	-0.0216422	-0.0308216	-0.0398221	-0.048725	-0.0575167	-0.066011	-0.074143	-0.0814634	-0.0875387	-0.0919877	-0.0943995
LHipInternalRotation	-0.109707	-0.106395	-0.101516	-0.0951189	-0.0872743	-0.0780147	-0.0674393	-0.0561912	-0.0445942	-0.0332303	-0.023543	-0.0166753	-0.012329	-0.00922152	-0.00621461	-0.00327424	-0.00130609	-0.00149564	-0.00307266	-0.00352243	-0.00169092	0.00172994	0.00520577	0.00794101	0.00964291	0.0108049	0.0118736	0.012989	0.0143473	0.01565	0.0168661	0.0178725	0.0183893	0.0183994	0.0181143	0.0177026	0.0174152	0.0172673	0.0169921	0.0161707	0.0142755	0.0111729	0.00725862	0.00306282	-0.00117798	-0.00569277	-0.0102858	-0.0138732	-0.0153046
RKneeFlexion	0.244343	0.215498	0.185361	0.179923	0.193403	0.197465	0.178479	0.139146	0.083979	0.0166345	-0.0585837	-0.137846	-0.216631	-0.289328	-0.351676	-0.401127	-0.436275	-0.457013	-0.46475	-0.461363	-0.449105	-0.429598	-0.404246	-0.374867	-0.342914	-0.309373	-0.275114	-0.240693	-0.206322	-0.172256	-0.138635	-0.105481	-0.0726882	-0.0404513	-0.0090349	0.0215991	0.0511718	0.0793533	0.10581	0.130586	0.153867	0.17581	0.196271	0.215049	0.231955	0.246357	0.257256	0.263437	0.263936
LKneeFlexion	0.300753	0.282784	0.260181	0.234064	0.205097	0.173904	0.141037	0.106778	0.0718286	0.0383577	0.00845112	-0.0180453	-0.0414468	-0.0600835	-0.0730005	-0.0806791	-0.0827946	-0.0771453	-0.0643728	-0.0497467	-0.0379138	-0.0308878	-0.0286619	-0.028996	-0.0298389	-0.0300346	-0.0293079	-0.027559	-0.0248223	-0.0210472	-0.0164618	-0.011151	-0.0052443	0.00145786	0.00877179	0.016485	0.0245806	0.0328198	0.0414625	0.0507737	0.0612202	0.0738048	0.0891078	0.106873	0.12643	0.147545	0.171092	0.196466	0.219868
RAnklePlantarFlexion	0.0198486	0.0171779	0.0178579	0.0226513	0.0239802	0.0151027	-0.00354316	-0.0260452	-0.0465927	-0.0602492	-0.0631471	-0.0539754	-0.0335397	-0.00321533	0.0349226	0.0787515	0.126474	0.176507	0.227524	0.278406	0.328046	0.375682	0.42058	0.462015	0.499535	0.533272	0.563619	0.591372	0.61758	0.643287	0.669531	0.697144	0.726787	0.758968	0.793909	0.831728	0.872536	0.916195	0.962446	1.01106	1.062	1.11522	1.17056	1.22767	1.28617	1.3458	1.40587	1.46546	1.52335
LAnklePlantarFlexion	1.62925	1.67208	1.70723	1.73275	1.74527	1.74147	1.71757	1.67007	1.59594	1.49221	1.3572	1.19293	1.00724	0.811488	0.618922	0.441872	0.290136	0.169355	0.0809976	0.0233824	-0.00899522	-0.0226418	-0.0245993	-0.0204545	-0.0140263	-0.00783442	-0.00307897	4.89742e-05	0.00175808	0.00247862	0.00275072	0.00282528	0.00273446	0.00261967	0.00264174	0.00274876	0.00286326	0.0029522	0.00297193	0.00294266	0.00302206	0.0033422	0.00384038	0.00444768	0.00532492	0.00658704	0.00837158	0.0106461	0.0129452
RFootPronation	-0.00136238	-0.00145659	-0.00183214	-0.00245556	-0.0035613	-0.00580257	-0.0100292	-0.0157964	-0.0207263	-0.0218969	-0.0179059	-0.00952703	0.00150492	0.0133643	0.0243263	0.0331442	0.0391992	0.0426049	0.0438799	0.0438659	0.0433509	0.042964	0.0430692	0.0436371	0.0444878	0.0453878	0.046146	0.0466999	0.0471481	0.0476516	0.0483871	0.0494806	0.0510052	0.0529883	0.0553888	0.05818	0.0613995	0.0650469	0.0691095	0.0735912	0.0784864	0.0838047	0.0895659	0.0957515	0.10228	0.109004	0.115655	0.12195	0.127646
LFootPronation	0.148285	0.155647	0.16201	0.166881	0.169668	0.169897	0.167172	0.161478	0.152939	0.141591	0.127445	0.110669	0.0919081	0.0722145	0.052862	0.0352548	0.0206295	0.00957156	0.00204575	-0.00235793	-0.00442219	-0.00492164	-0.00459438	-0.00395316	-0.00331134	-0.00282685	-0.00253415	-0.00241171	-0.00239408	-0.00240311	-0.00241133	-0.00242605	-0.00244899	-0.00247726	-0.00250405	-0.00251925	-0.00252507	-0.00252501	-0.0024983	-0.00243122	-0.00232582	-0.00219602	-0.00203579	-0.00186182	-0.00173217	-0.00164588	-0.00154571	-0.00138823	-0.00115313
RToeFlexion	0	0	0	0	0	0	0	0	0	0	0	0	0	0	0	0	0	0	0	0	0	0	0	0	0	0	0	0	0	0	0	0	0	0	0	0	0	0	0	0	0	0	0	0	0	0	0	0	0
LToeFlexion	0	0	0	0	0	0	0	0	0	0	0	0	0	0	0	0	0	0	0	0	0	0	0	0	0	0	0	0	0	0	0	0	0	0	0	0	0	0	0	0	0	0	0	0	0	0	0	0	0
[truncated: 51 more columns]

## Sheet: SD
	0% gait cycle	1% gait cycle	2% gait cycle	3% gait cycle	4% gait cycle	5% gait cycle	6% gait cycle	7% gait cycle	8% gait cycle	9% gait cycle	10% gait cycle	11% gait cycle	12% gait cycle	13% gait cycle	14% gait cycle	15% gait cycle	16% gait cycle	17% gait cycle	18% gait cycle	19% gait cycle	20% gait cycle	21% gait cycle	22% gait cycle	23% gait cycle	24% gait cycle	25% gait cycle	26% gait cycle	27% gait cycle	28% gait cycle	29% gait cycle	30% gait cycle	31% gait cycle	32% gait cycle	33% gait cycle	34% gait cycle	35% gait cycle	36% gait cycle	37% gait cycle	38% gait cycle	39% gait cycle	40% gait cycle	41% gait cycle	42% gait cycle	43% gait cycle	44% gait cycle	45% gait cycle	46% gait cycle	47% gait cycle	48% gait cycle
PelvisX	0.0971905	0.130112	0.160925	0.16018	0.122056	0.0939756	0.102034	0.11091	0.119501	0.136403	0.13506	0.119293	0.108931	0.11447	0.12966	0.13863	0.13222	0.109968	0.101891	0.127784	0.148344	0.158603	0.160147	0.146145	0.111664	0.0711425	0.0504718	0.0556232	0.0691873	0.0798076	0.0895523	0.0959678	0.0978912	0.0997523	0.0981992	0.0964577	0.0912749	0.0814753	0.0715018	0.0637827	0.0586708	0.0647538	0.0768775	0.0885407	0.0995191	0.107182	0.114095	0.126917	0.131532
PelvisY	0.155506	0.127878	0.116477	0.118228	0.115393	0.113495	0.141756	0.165831	0.17566	0.198153	0.225546	0.244142	0.236726	0.204614	0.179046	0.185276	0.191812	0.161488	0.121516	0.11998	0.148324	0.162254	0.156989	0.140559	0.111664	0.0840045	0.0780792	0.0948135	0.116764	0.133733	0.144078	0.145853	0.141522	0.129628	0.113497	0.0994371	0.0852189	0.0770197	0.0806163	0.0884255	0.0918416	0.0873708	0.0738619	0.0526154	0.0624339	0.0963825	0.10764	0.0904432	0.0884565
PelvisZ	0.165391	0.156015	0.199637	0.225149	0.213043	0.183192	0.150725	0.15777	0.194568	0.216438	0.2182	0.216655	0.224573	0.234595	0.238298	0.235522	0.242288	0.257885	0.261615	0.248997	0.221877	0.191784	0.182301	0.193229	0.210456	0.223052	0.226767	0.215819	0.189953	0.152208	0.115312	0.100644	0.116725	0.140671	0.159875	0.171163	0.173575	0.170292	0.159571	0.146174	0.138067	0.14088	0.153594	0.169855	0.179682	0.172671	0.154834	0.151947	0.171623
PelvisYaw	0.0800028	0.0793868	0.0750785	0.0683361	0.0652055	0.0630602	0.0691798	0.0779912	0.0862822	0.0918791	0.0894273	0.08309	0.0790804	0.080081	0.0879945	0.100721	0.11487	0.118256	0.116232	0.115342	0.110968	0.107855	0.103231	0.0937304	0.0846646	0.0773598	0.0730084	0.0693463	0.0666091	0.0649376	0.0656978	0.0686344	0.0711509	0.0738581	0.0764271	0.0793825	0.0820194	0.083161	0.0837585	0.0834459	0.0835514	0.0839085	0.0836119	0.0852351	0.0889854	0.0934765	0.094418	0.0925937	0.094952
PelvisForwardPitch	0.0585819	0.0636141	0.0651169	0.0587681	0.0531215	0.0644104	0.0818741	0.0931639	0.0953876	0.0943069	0.0921028	0.0871009	0.0806338	0.0734881	0.0730656	0.0752146	0.0795272	0.0878932	0.0917241	0.0862369	0.0735159	0.0573654	0.0466797	0.0427892	0.0410583	0.0395395	0.0389635	0.0405847	0.0427978	0.0442497	0.0433093	0.0411813	0.0395744	0.0394102	0.0405792	0.0414711	0.0425835	0.0416071	0.0403919	0.0404509	0.0441035	0.0512543	0.058327	0.0647004	0.0692044	0.0666949	0.0566508	0.0539334	0.0588214
PelvisRightRoll	0.0191039	0.0199824	0.0221088	0.0211009	0.0163714	0.0180099	0.0226979	0.0271639	0.0313008	0.0349006	0.037306	0.0369934	0.0338777	0.030415	0.028775	0.0285939	0.0290939	0.0271789	0.0234607	0.0217413	0.020887	0.0204338	0.0192556	0.0169836	0.0152544	0.0136261	0.0128336	0.0131924	0.0144463	0.0146307	0.0139527	0.0127405	0.0105999	0.00850944	0.00819881	0.0090328	0.010279	0.0119152	0.0138142	0.0161105	0.0178903	0.0186282	0.0180411	0.0162468	0.0156458	0.0163597	0.0178313	0.0205715	0.0212506
TrunkFlexion	0.0326518	0.0327677	0.0315873	0.0297841	0.0280475	0.0268061	0.0257808	0.0252257	0.0254312	0.0262036	0.0269464	0.0279189	0.0281535	0.026836	0.0260955	0.0262329	0.0276926	0.029979	0.0336126	0.0373991	0.0399458	0.0412237	0.0409807	0.0394322	0.0376939	0.0360951	0.0350474	0.0351836	0.0352024	0.0355969	0.0356374	0.0361419	0.0374021	0.038632	0.0400836	0.0412931	0.0421353	0.0423678	0.0422419	0.041955	0.0417362	0.0418716	0.0422212	0.0424079	0.0426768	0.0426451	0.0426023	0.0428651	0.0430908
TrunkRightBend	0.0127503	0.0141175	0.0153928	0.0163741	0.0171571	0.0177936	0.0185287	0.0198249	0.0221946	0.025008	0.0281138	0.0314549	0.0350083	0.0384554	0.0419679	0.0442528	0.0454434	0.0453267	0.0442272	0.0417441	0.0384807	0.0351164	0.0331509	0.0324672	0.0310738	0.0294696	0.02916	0.0297396	0.029943	0.030056	0.0299691	0.0299318	0.0299014	0.0297813	0.0293998	0.028837	0.0284736	0.0277725	0.0272803	0.0266227	0.0259732	0.0252851	0.0250215	0.0251189	0.0255488	0.0261873	0.0271232	0.0281304	0.0291728
TrunkLeftTwist	0.0134228	0.014096	0.0145573	0.0147381	0.0150727	0.0158462	0.016654	0.016894	0.0162444	0.0148874	0.0133706	0.012076	0.0111199	0.0100777	0.00971283	0.0103848	0.0116557	0.0124377	0.0128967	0.0133461	0.0135191	0.0139876	0.0141281	0.0139438	0.0135565	0.012672	0.0112822	0.010009	0.00905088	0.00810572	0.00792941	0.00840358	0.00858862	0.0084179	0.00808143	0.00765444	0.00735167	0.00729889	0.00737631	0.00756259	0.00796868	0.00855937	0.00946594	0.0103148	0.0112411	0.0121981	0.0132981	0.0144511	0.0158314
HeadFlexion	0.0190083	0.0194915	0.0200507	0.0208138	0.0215776	0.0221118	0.022571	0.0231389	0.0236996	0.0239789	0.0237871	0.0231493	0.0221065	0.0208188	0.0195441	0.0184155	0.0175398	0.0168934	0.0165129	0.0163925	0.0164468	0.0166249	0.0169077	0.0172116	0.017452	0.0176155	0.017696	0.0177026	0.0176129	0.0174363	0.0171741	0.0168541	0.0165423	0.0162868	0.0160741	0.0159335	0.0158335	0.0157545	0.0157105	0.0156965	0.0157626	0.0158939	0.016078	0.0163227	0.0165996	0.0168884	0.0171867	0.0175046	0.0178291
HeadRightBend	0.00443778	0.00457558	0.00469301	0.00485877	0.00507832	0.00534475	0.00554103	0.00568208	0.00581938	0.00590547	0.0058816	0.00587605	0.00586615	0.0057796	0.00573223	0.00562226	0.00543443	0.00519999	0.00513475	0.00519426	0.005224	0.00522252	0.00524858	0.00526258	0.00525216	0.00529473	0.00535203	0.00552165	0.00560482	0.00549276	0.00532104	0.00507042	0.00478924	0.00453272	0.00432919	0.00417209	0.00405562	0.00399844	0.00397741	0.00397331	0.00401496	0.00409482	0.00418095	0.00427725	0.00438548	0.0045257	0.00467442	0.00483046	0.00496696
HeadLeftTwist	0.00433739	0.00446102	0.00463788	0.00489177	0.00518023	0.00545622	0.00574164	0.00601798	0.00623933	0.00636224	0.00634737	0.00622211	0.00600868	0.00573678	0.00547859	0.00524886	0.00505297	0.0048742	0.00469027	0.00450239	0.00433078	0.00421136	0.00412684	0.00410728	0.00412754	0.00413384	0.00412124	0.00405172	0.00392291	0.00374981	0.0035308	0.00328339	0.00304009	0.00280412	0.00260012	0.00245605	0.00235264	0.00228648	0.00224008	0.00225566	0.00229173	0.00233084	0.00241213	0.0024623	0.00254315	0.00263888	0.00275376	0.00286568	0.00296025
RShoulderUp	0.023957	0.0245826	0.0252738	0.0264447	0.0280177	0.0293534	0.0298338	0.0290075	0.0269211	0.0240128	0.0215276	0.0221544	0.0266161	0.0314717	0.034214	0.0341619	0.032026	0.0304326	0.0312838	0.0335086	0.0353329	0.0362593	0.0356577	0.034866	0.0359321	0.0394605	0.0446456	0.0502123	0.0548961	0.0575424	0.0578112	0.056472	0.0536965	0.0491363	0.0437403	0.0379445	0.0324708	0.0273031	0.0229568	0.0196818	0.017098	0.0151287	0.0138147	0.0130101	0.0127125	0.0131895	0.0145192	0.0171859	0.0206745
LShoulderUp	0.0270738	0.0262143	0.0243525	0.0232808	0.0245773	0.0274497	0.0302385	0.031892	0.0310459	0.0279418	0.0246828	0.0248277	0.030008	0.0367318	0.0416027	0.0430128	0.0414378	0.0395615	0.0399336	0.0423414	0.0451748	0.0460599	0.0443497	0.0414351	0.0411479	0.0449856	0.0484773	0.0505991	0.0522706	0.0523203	0.0504183	0.0470548	0.0428413	0.0385489	0.0345936	0.0308428	0.0274061	0.0246364	0.0223151	0.0202403	0.0183514	0.0164748	0.0145952	0.013057	0.0124163	0.0123515	0.0125943	0.0133566	0.0148937
RShoulderForward	0.0222723	0.0214686	0.021003	0.0198446	0.0195051	0.0207445	0.0224217	0.0250181	0.0278361	0.0296092	0.0300612	0.0285848	0.0264522	0.0267327	0.0272154	0.0283803	0.0286271	0.0288722	0.0299647	0.0309496	0.0315575	0.0316729	0.0313757	0.0308306	0.0300555	0.0289096	0.0276686	0.027383	0.0267488	0.0265057	0.0269988	0.0275274	0.0290397	0.0296465	0.029363	0.0286096	0.0274432	0.0272273	0.0275516	0.0277388	0.0283728	0.0292042	0.030442	0.031731	0.0320911	0.0320781	0.0324951	0.0325372	0.0324096
LShoulderForward	0.0265312	0.0290717	0.0312829	0.0326321	0.0329649	0.0332911	0.0343045	0.0370012	0.0409788	0.0446396	0.0470426	0.0473276	0.0454558	0.041239	0.0368006	0.0333613	0.0320041	0.0316215	0.033292	0.0360767	0.0353844	0.0334367	0.0295525	0.0280888	0.0278822	0.028661	0.0291402	0.0291538	0.0291016	0.0296188	0.0286912	0.027888	0.0269828	0.0253518	0.022963	0.0218533	0.0232237	0.0246006	0.025818	0.0274423	0.0290147	0.0311439	0.0334753	0.0354645	0.037738	0.0399737	0.0420691	0.0440539	0.0452315
RShoulderInward	0.0210666	0.0209887	0.0211849	0.020619	0.0197551	0.0194569	0.0189458	0.0195422	0.0201452	0.0210999	0.0222109	0.0229358	0.0229149	0.023569	0.0240159	0.0251135	0.0259036	0.027344	0.0286193	0.027912	0.0261901	0.0234895	0.0212632	0.0201911	0.0208913	0.0237223	0.0262423	0.0280254	0.0280857	0.0266134	0.0243783	0.0219266	0.0197161	0.0178318	0.0165922	0.0162053	0.0159989	0.0157167	0.0155712	0.0157835	0.0160295	0.0163405	0.0168093	0.0175562	0.0184722	0.0195498	0.0206764	0.0215976	0.0224384
LShoulderInward	0.00980076	0.0100087	0.0109559	0.0129503	0.0151395	0.0165038	0.0169406	0.0161323	0.0149944	0.0138939	0.0146381	0.0155691	0.0170847	0.0180885	0.0189257	0.0182952	0.0163708	0.016223	0.0167629	0.0156218	0.0150982	0.0135148	0.01412	0.0191099	0.0122621	0.0166871	0.0185369	0.0128173	0.01138	0.0112687	0.0122679	0.0139971	0.0163084	0.0185548	0.0192445	0.0187387	0.0178226	0.0168089	0.0158042	0.0144043	0.0126689	0.010752	0.00871865	0.00681888	0.00652474	0.00660951	0.00682648	0.00697625	0.00684246
RShoulderFlexion	0.00878331	0.00862539	0.00867358	0.00852786	0.00847947	0.00865895	0.00877559	0.00935014	0.00994169	0.0105187	0.0108711	0.010755	0.0103301	0.010374	0.0101428	0.0100271	0.00981264	0.00950982	0.00931383	0.00932141	0.00942908	0.00962216	0.0100776	0.0105854	0.0110318	0.011448	0.0115937	0.0117865	0.011842	0.0116095	0.0112145	0.0110081	0.0110866	0.0110106	0.0110566	0.010741	0.0104114	0.010242	0.00987822	0.00965265	0.00957947	0.00968051	0.00974664	0.0097831	0.00974169	0.00961384	0.00961312	0.00958955	0.009513
LShoulderFlexion	0.00792812	0.00837653	0.00866676	0.00883643	0.00896705	0.00912148	0.00943221	0.0100479	0.0108823	0.0117104	0.0124168	0.0127177	0.0125444	0.0122781	0.0120922	0.011665	0.01119	0.0106069	0.0103965	0.0104013	0.0100297	0.00969231	0.0090748	0.00852415	0.00851691	0.00897092	0.00908878	0.0088874	0.00872696	0.00858818	0.00834962	0.00798171	0.00752394	0.00723923	0.00716347	0.00710274	0.00725851	0.00739731	0.00753387	0.00774456	0.00800488	0.0082109	0.00841367	0.0086053	0.00881289	0.00899932	0.00912795	0.00920289	0.00924001
RShoulderAbduction	0.00656352	0.00651677	0.00667473	0.00684929	0.0070885	0.00741804	0.00762191	0.00789424	0.0080963	0.00826757	0.00843533	0.00846665	0.00835253	0.00838803	0.00838754	0.00849444	0.00842479	0.00846742	0.00835883	0.00779613	0.00738525	0.00707644	0.00713284	0.00728192	0.00737945	0.0076341	0.00767782	0.00772669	0.00753968	0.00704009	0.00651938	0.00613647	0.00591539	0.00575728	0.00579891	0.00579757	0.00572366	0.00562339	0.00560722	0.00571129	0.00583369	0.00598905	0.00623652	0.00649485	0.00669918	0.00688965	0.00705192	0.00717888	0.00736181
LShoulderAbduction	0.0050744	0.00529415	0.00540787	0.00559258	0.00561755	0.00543927	0.00551672	0.00568657	0.00575494	0.0056428	0.00550255	0.00526944	0.00525157	0.00603862	0.00696595	0.00756441	0.00769292	0.00758976	0.00710405	0.00683823	0.00726587	0.00785997	0.00819414	0.00875269	0.00865536	0.00899395	0.00902997	0.00823762	0.00782178	0.00757918	0.00745461	0.00746858	0.0077001	0.00769029	0.0074046	0.00712222	0.00693352	0.00674349	0.00662398	0.00664968	0.00668768	0.00681612	0.00697122	0.00710647	0.00717254	0.0070275	0.00689882	0.00662357	0.00612179
RShoulderInternalRotation	0.00240115	0.00239885	0.00234975	0.00226116	0.00219526	0.00217424	0.00218762	0.00221979	0.00224688	0.00225218	0.00226165	0.00228852	0.00233408	0.00237186	0.00239916	0.00238349	0.00236101	0.00230279	0.00225166	0.00224533	0.00225823	0.00228756	0.00232617	0.00241993	0.00258318	0.00273513	0.00289573	0.00306392	0.00317225	0.00319731	0.00318963	0.00314755	0.00313187	0.00307171	0.00300104	0.00288836	0.00280662	0.00276345	0.0027094	0.00270671	0.00269539	0.00272039	0.00274003	0.00272814	0.00269168	0.00260193	0.0025024	0.00242436	0.00236398
LShoulderInternalRotation	0.00152937	0.00167967	0.00180798	0.00192363	0.00200505	0.00209955	0.00221036	0.00229739	0.00237152	0.00244108	0.00248774	0.00250392	0.00248404	0.00248688	0.00252215	0.00253626	0.0025346	0.00249232	0.00237518	0.00219915	0.00204327	0.00193608	0.00189717	0.0019096	0.00204053	0.00220249	0.00232069	0.00242133	0.00248544	0.00250581	0.00250036	0.00246963	0.00243883	0.00239768	0.0023804	0.00241621	0.00246606	0.00250663	0.00252535	0.00250875	0.00248456	0.00249297	0.0025171	0.0025612	0.00265504	0.00281795	0.00302802	0.00326266	0.00350123
RElbowFlexion	0.00402939	0.00409519	0.00412825	0.00414563	0.00411923	0.00408709	0.00405485	0.00402198	0.00403483	0.00409267	0.00413348	0.00415682	0.00412926	0.00398016	0.00384306	0.00369827	0.00362231	0.00353388	0.00347782	0.00351	0.00348948	0.00338949	0.00326942	0.00321215	0.00316163	0.00311344	0.00296737	0.00279996	0.00267024	0.00254812	0.00236926	0.00227905	0.00231266	0.00221076	0.00213038	0.0020746	0.0020068	0.00206072	0.00212535	0.00214332	0.00216416	0.00217766	0.00223596	0.00225922	0.00220298	0.00211062	0.00207115	0.00204165	0.00196192
LElbowFlexion	0.00309275	0.00323608	0.00341365	0.00364131	0.00383672	0.00402007	0.00415224	0.00422915	0.00430072	0.00436507	0.0044045	0.00446279	0.00450074	0.00451047	0.00452624	0.00454799	0.00459488	0.00466478	0.00475988	0.00489248	0.00507071	0.00528883	0.00546689	0.0056007	0.00564533	0.00560101	0.0054637	0.00518702	0.0048708	0.00454362	0.00422906	0.00396473	0.00376821	0.00360545	0.00344688	0.00330477	0.00320298	0.00315951	0.00317041	0.0032546	0.00339673	0.00358859	0.00380282	0.00404301	0.00433112	0.00460213	0.00490837	0.00524605	0.00552092
RForeArmPronation	0.00141088	0.00141217	0.00140653	0.00140108	0.00139721	0.00139451	0.00141755	0.00145437	0.00149175	0.00153842	0.00157126	0.00158343	0.00156462	0.00154531	0.00153747	0.00153081	0.00153262	0.00151237	0.00149689	0.00146594	0.00139551	0.00132375	0.00124506	0.00118304	0.00114826	0.00113253	0.00113302	0.00114132	0.0011726	0.00119946	0.00119908	0.00117726	0.00120204	0.0012046	0.00119701	0.00116973	0.00115946	0.00117067	0.00119564	0.00123971	0.00126353	0.00132866	0.00141243	0.00143936	0.00141809	0.00138079	0.00136477	0.0013523	0.00133156
LForeArmPronation	0.00131401	0.00135731	0.00140901	0.00147825	0.00154391	0.00161757	0.00168993	0.00175045	0.00181045	0.00187423	0.00192871	0.00198403	0.00202404	0.00203804	0.00203933	0.00201826	0.00198546	0.00195612	0.00194575	0.00195763	0.00200033	0.0020797	0.0021571	0.00221607	0.00223679	0.00222554	0.00217812	0.00209146	0.00199562	0.0019088	0.00183377	0.00178116	0.00175158	0.0017131	0.00166714	0.00161223	0.00154678	0.00147473	0.00140761	0.00135586	0.00133553	0.00135687	0.00141575	0.00150161	0.00161544	0.00174211	0.00189047	0.00204397	0.00217029
RWristFlexion	0.00065273	0.000652989	0.000654128	0.000654838	0.000658199	0.000664387	0.000672663	0.000684703	0.000695385	0.000705621	0.00072043	0.000732027	0.000736955	0.000737493	0.000723025	0.000699573	0.000682405	0.000668048	0.000661847	0.000657606	0.00065131	0.000640333	0.000628827	0.000629067	0.000630074	0.00063223	0.000635858	0.000635393	0.000637919	0.000636227	0.000628217	0.000613798	0.00059984	0.000580491	0.000555752	0.000539477	0.00052199	0.000495543	0.000475718	0.000461102	0.000444724	0.000432625	0.000422151	0.000412478	0.00041325	0.000418698	0.000418314	0.000420945	0.000436813
LWristFlexion	0.000437654	0.000449776	0.000460356	0.000472133	0.000477834	0.000480571	0.000495773	0.000508267	0.000506275	0.000510782	0.000524789	0.000546544	0.00057646	0.000601515	0.000621366	0.000630473	0.000626411	0.000627284	0.000627838	0.000631667	0.000642492	0.000645256	0.000647901	0.000647338	0.000646597	0.000627139	0.000589867	0.000543184	0.000500995	0.000482505	0.000483358	0.000490574	0.000503081	0.000507184	0.000502414	0.000496244	0.000485528	0.00047725	0.000471577	0.00046905	0.00047375	0.000486029	0.000502176	0.000521621	0.000540752	0.000556531	0.000569775	0.000579352	0.000587059
RHandAbduction	0.000595372	0.000607541	0.000614929	0.00061614	0.000616938	0.000614582	0.000616179	0.000616829	0.000613296	0.000610563	0.00060899	0.000600851	0.000577098	0.000556279	0.000543353	0.000528132	0.000519759	0.000512737	0.00052694	0.000550089	0.000564845	0.000577208	0.000573318	0.000565943	0.000542032	0.000509944	0.000505829	0.000493928	0.00049709	0.00049715	0.000474053	0.000469815	0.000505186	0.000498524	0.000466065	0.00041478	0.000381077	0.000370209	0.000367056	0.000378947	0.000364432	0.000377779	0.000426185	0.00044731	0.000443269	0.000426435	0.000425475	0.000452152	0.000461184
LHandAbduction	0.000454166	0.000468653	0.000485601	0.000509212	0.000532259	0.000556817	0.000564888	0.000564723	0.000574818	0.000595863	0.000609734	0.000622914	0.000638306	0.000648486	0.000655984	0.00066693	0.000681391	0.000708815	0.000759765	0.00081732	0.000875897	0.000938905	0.00100101	0.00104863	0.00106347	0.0010408	0.000978254	0.000876733	0.000760576	0.000647427	0.000549924	0.000489977	0.000464462	0.000453084	0.000442169	0.000418336	0.000386676	0.000357102	0.000341141	0.000351661	0.000370234	0.000401475	0.000435415	0.000477948	0.000523779	0.000553055	0.000585887	0.000636377	0.000687314
RHipFlexion	0.0504727	0.0627116	0.0599013	0.0583193	0.07013	0.0787111	0.0906018	0.10455	0.115059	0.115803	0.104888	0.0922674	0.086432	0.0892676	0.0979865	0.10762	0.116206	0.123162	0.128869	0.13397	0.138674	0.143016	0.145638	0.146033	0.144987	0.142669	0.140817	0.138985	0.136857	0.134627	0.132324	0.130473	0.128201	0.125358	0.122727	0.121719	0.120862	0.120048	0.120737	0.122699	0.1256	0.129762	0.13484	0.140488	0.146013	0.151294	0.156398	0.161098	0.165928
LHipFlexion	0.138704	0.142567	0.146213	0.149428	0.152359	0.154291	0.153839	0.149248	0.140083	0.127607	0.114512	0.102819	0.0905139	0.0765742	0.0661787	0.0671008	0.0705476	0.0598829	0.0430758	0.0407198	0.0428236	0.0468844	0.0487742	0.0441984	0.0362969	0.0288064	0.0240656	0.0224871	0.021731	0.0212649	0.0204453	0.0193178	0.018193	0.0173851	0.0176853	0.0189458	0.0208253	0.0237484	0.0279541	0.0338544	0.0419555	0.0505138	0.0582319	0.0649608	0.0711318	0.0754428	0.0731628	0.0627775	0.0503595
RHipAbduction	0.0248932	0.0367187	0.0472991	0.0421656	0.0349636	0.061226	0.089805	0.106479	0.10897	0.101459	0.09289	0.089312	0.0905936	0.0929237	0.0958613	0.100597	0.105889	0.110928	0.112503	0.109591	0.103931	0.0979539	0.0946733	0.0945375	0.0970335	0.100672	0.104066	0.105442	0.104296	0.100934	0.0957176	0.0892945	0.0832164	0.0781485	0.0740087	0.0711966	0.069357	0.0680182	0.0670891	0.0660867	0.0655066	0.0657037	0.0665701	0.068546	0.0713506	0.0748884	0.0789447	0.083034	0.0862288
LHipAbduction	0.0719696	0.0699541	0.0689301	0.0693508	0.0716829	0.0747236	0.0770314	0.0802565	0.0850656	0.0908436	0.0943325	0.0943721	0.0921477	0.0850178	0.0726349	0.0563589	0.0419739	0.0330618	0.030661	0.0309456	0.0304632	0.0303448	0.0315206	0.032761	0.032822	0.0320858	0.0308528	0.0299553	0.0295085	0.0286568	0.0278152	0.0270901	0.0272996	0.0286237	0.0300572	0.0308594	0.0302877	0.0275738	0.0234327	0.0206684	0.021772	0.0257212	0.0292378	0.0329512	0.0395478	0.0454478	0.0504808	0.0592016	0.0616237
RHipInternalRotation	0.0189852	0.014477	0.011936	0.0116051	0.0136789	0.0172098	0.0199704	0.0211439	0.0209437	0.021136	0.0238145	0.0288421	0.0343119	0.0381462	0.0396257	0.0394114	0.0382824	0.0366527	0.0341119	0.0316778	0.0292286	0.0274427	0.0271131	0.0274599	0.028466	0.0303425	0.032052	0.0332554	0.034185	0.0345359	0.0346112	0.034338	0.0338682	0.0332128	0.0324007	0.0315866	0.0308432	0.0303294	0.030153	0.0303553	0.0308704	0.0315901	0.0323192	0.0329858	0.0334049	0.0335082	0.0333175	0.0328492	0.0321007
LHipInternalRotation	0.0357891	0.0352202	0.0343405	0.0334201	0.0326579	0.031821	0.0305892	0.0289361	0.0269617	0.0245229	0.0215026	0.0184416	0.0160098	0.0141518	0.0130428	0.0135069	0.0145284	0.0128916	0.0100322	0.010199	0.0104319	0.00948135	0.0085298	0.00888651	0.00977048	0.0103539	0.0108903	0.0113779	0.0117303	0.0116888	0.0110449	0.00992255	0.00871924	0.0078848	0.00805849	0.00889564	0.00955117	0.00967048	0.0091013	0.00835235	0.00778923	0.00754338	0.00766857	0.00829144	0.00959784	0.0107608	0.0114117	0.0124101	0.0145257
RKneeFlexion	0.027493	0.0277749	0.0240949	0.0224004	0.0322452	0.0435599	0.0561726	0.0696994	0.0837813	0.0981416	0.113264	0.129533	0.145966	0.160484	0.171938	0.180263	0.185663	0.188118	0.188102	0.186182	0.183517	0.180907	0.178473	0.176374	0.174283	0.171489	0.16808	0.164235	0.15973	0.154615	0.149417	0.144722	0.140669	0.137501	0.13569	0.135291	0.135807	0.136885	0.138404	0.139817	0.140755	0.141148	0.140852	0.139798	0.138031	0.135843	0.133539	0.131274	0.129099
LKneeFlexion	0.108236	0.109568	0.111452	0.113614	0.115637	0.117064	0.117129	0.115367	0.111403	0.103973	0.0922134	0.0791982	0.068344	0.0594913	0.051409	0.0435889	0.0370822	0.0306442	0.0254693	0.0259887	0.026328	0.025042	0.0235395	0.0213129	0.0182243	0.0151902	0.0129652	0.0117298	0.010871	0.0102466	0.00997848	0.0103499	0.0111276	0.0121757	0.0132753	0.0141667	0.0147311	0.0151587	0.0157868	0.0168631	0.0188377	0.0216426	0.0250056	0.0281733	0.0304853	0.0320927	0.0336313	0.0352324	0.0360968
RAnklePlantarFlexion	0.00475247	0.00457236	0.00701355	0.0106837	0.0134961	0.0171929	0.0230295	0.0312498	0.041794	0.0531883	0.0635259	0.0723782	0.0799592	0.0865416	0.0926236	0.0985671	0.10439	0.109771	0.11429	0.117615	0.119548	0.119841	0.118322	0.115117	0.110752	0.105866	0.101268	0.0977205	0.0955574	0.0946887	0.0948339	0.0957024	0.097078	0.0988256	0.100894	0.103334	0.106279	0.109797	0.113928	0.118578	0.123581	0.128715	0.133828	0.138819	0.143524	0.14793	0.152007	0.155626	0.158385
LAnklePlantarFlexion	0.146243	0.145056	0.141951	0.136729	0.12895	0.118615	0.10637	0.0944208	0.087351	0.092531	0.113747	0.144332	0.174838	0.195754	0.200346	0.187622	0.160958	0.126509	0.0903385	0.0578623	0.0320253	0.015134	0.00891942	0.00976101	0.0104204	0.00977963	0.00837182	0.00684924	0.00566057	0.00495766	0.00468184	0.00467775	0.00482432	0.00498302	0.0050464	0.00497147	0.00474756	0.00444001	0.00424402	0.00408981	0.0038938	0.00379924	0.00386397	0.00405243	0.00434775	0.0046607	0.00498901	0.00533453	0.00564484
RFootPronation	0.00114067	0.00103582	0.00162684	0.00310917	0.00543101	0.0083748	0.0115355	0.0150185	0.0195705	0.0251637	0.0302865	0.0336613	0.0350202	0.0349213	0.0346129	0.0353212	0.0376039	0.04106	0.0449939	0.0488004	0.0521637	0.0548927	0.0567704	0.0577052	0.0577727	0.05716	0.0561425	0.0550286	0.0540737	0.0534107	0.0530498	0.0529195	0.0529284	0.053008	0.0531112	0.0532702	0.0535673	0.0540844	0.0548948	0.056007	0.057386	0.0589499	0.0605576	0.0620911	0.0634448	0.0644977	0.065115	0.0652047	0.0647709
LFootPronation	0.0434394	0.041572	0.0392953	0.0366925	0.0338113	0.0307049	0.0273581	0.0240513	0.0213319	0.0198315	0.0198885	0.0212833	0.0233972	0.025057	0.0249754	0.0227762	0.0190214	0.0146408	0.0104721	0.00724732	0.00527197	0.00421487	0.0034704	0.00272209	0.00195624	0.00132818	0.00106615	0.00116333	0.00133941	0.00144456	0.00146077	0.00142027	0.00134352	0.0012483	0.00115116	0.00107748	0.00103957	0.00101043	0.00096589	0.000928158	0.000905566	0.000875727	0.000865593	0.0008776	0.000898056	0.000936523	0.00103471	0.00119531	0.00132635
RToeFlexion	0	0	0	0	0	0	0	0	0	0	0	0	0	0	0	0	0	0	0	0	0	0	0	0	0	0	0	0	0	0	0	0	0	0	0	0	0	0	0	0	0	0	0	0	0	0	0	0	0
LToeFlexion	0	0	0	0	0	0	0	0	0	0	0	0	0	0	0	0	0	0	0	0	0	0	0	0	0	0	0	0	0	0	0	0	0	0	0	0	0	0	0	0	0	0	0	0	0	0	0	0	0
[truncated: 51 more columns]

## Sheet: Subject003
	0% gait cycle	1% gait cycle	2% gait cycle	3% gait cycle	4% gait cycle	5% gait cycle	6% gait cycle	7% gait cycle	8% gait cycle	9% gait cycle	10% gait cycle	11% gait cycle	12% gait cycle	13% gait cycle	14% gait cycle	15% gait cycle	16% gait cycle	17% gait cycle	18% gait cycle	19% gait cycle	20% gait cycle	21% gait cycle	22% gait cycle	23% gait cycle	24% gait cycle	25% gait cycle	26% gait cycle	27% gait cycle	28% gait cycle	29% gait cycle	30% gait cycle	31% gait cycle	32% gait cycle	33% gait cycle	34% gait cycle	35% gait cycle	36% gait cycle	37% gait cycle	38% gait cycle	39% gait cycle	40% gait cycle	41% gait cycle	42% gait cycle	43% gait cycle	44% gait cycle	45% gait cycle	46% gait cycle	47% gait cycle	48% gait cycle
PelvisX	-0.0012204	0.035471	0.056015	0.049485	0.012355	-0.053154	-0.093225	-0.11668	-0.14385	-0.15146	-0.16286	-0.13983	-0.083531	0.0078054	0.06779	0.080021	0.046218	-0.018793	-0.10069	-0.18017	-0.1482	-0.10227	-0.043423	-0.0043867	0.041072	0.083342	0.13049	0.16108	0.1524	0.12252	0.079365	0.030507	-0.018082	-0.054918	-0.079128	-0.095211	-0.10494	-0.10793	-0.11391	-0.12356	-0.13061	-0.12846	-0.10852	-0.068601	-0.018273	0.050844	0.12674	0.18039	0.18763
PelvisY	0.36323	0.24858	0.12172	-0.022842	-0.13071	-0.1438	-0.034325	0.10541	0.18776	0.22317	0.23894	0.24351	0.20984	0.13014	0.052647	-0.012681	-0.042971	-0.082271	-0.13258	-0.20325	-0.22416	-0.12919	-0.048947	0.0028653	0.021138	0.0001054	-0.034089	-0.055805	-0.082366	-0.091399	-0.077939	-0.058118	-0.028255	-0.00047313	0.010385	0.00046772	-0.027112	-0.062086	-0.093206	-0.11712	-0.12893	-0.12614	-0.12358	-0.12664	-0.10195	-0.016975	0.15413	0.32386	0.38236
PelvisZ	0.25568	0.25834	0.25283	0.21334	0.14633	0.085908	0.065216	0.08185	0.094664	0.063313	-0.030973	-0.15381	-0.26937	-0.34701	-0.35117	-0.27585	-0.14498	-0.031644	0.017356	-0.011543	-0.091832	-0.14881	-0.20174	-0.23394	-0.26943	-0.28619	-0.28622	-0.26261	-0.227	-0.20998	-0.20604	-0.19658	-0.18546	-0.16818	-0.14983	-0.13242	-0.10909	-0.083252	-0.057672	-0.03384	-0.028365	-0.030699	-0.034024	-0.028276	-0.025592	-0.019853	0.0012898	0.037783	0.084966
PelvisYaw	-0.15605	-0.13586	-0.12404	-0.15499	-0.20279	-0.21397	-0.18296	-0.14101	-0.11489	-0.11021	-0.11548	-0.12349	-0.13303	-0.14213	-0.14712	-0.15133	-0.15992	-0.1723	-0.20243	-0.2355	-0.24056	-0.22617	-0.20664	-0.19037	-0.17527	-0.16387	-0.16146	-0.16384	-0.16698	-0.1708	-0.17492	-0.18084	-0.18699	-0.1943	-0.20371	-0.21305	-0.22208	-0.22914	-0.23352	-0.23704	-0.24252	-0.25129	-0.26272	-0.27565	-0.28169	-0.27225	-0.23838	-0.20389	-0.19375
PelvisForwardPitch	-0.026203	-0.031153	-0.030203	-0.020385	0.0025618	0.030642	0.047532	0.046585	0.037209	0.023863	0.0087468	-0.014887	-0.041449	-0.065838	-0.080754	-0.087563	-0.090068	-0.092861	-0.099154	-0.11012	-0.12914	-0.14805	-0.16295	-0.17043	-0.16845	-0.15997	-0.14818	-0.13434	-0.12167	-0.11498	-0.11241	-0.11257	-0.11287	-0.11249	-0.11026	-0.10208	-0.088125	-0.069832	-0.04932	-0.031761	-0.024005	-0.025612	-0.033547	-0.045794	-0.067246	-0.10125	-0.13377	-0.14428	-0.12503
PelvisRightRoll	0.021152	0.012511	0.0035147	-0.0071606	-0.01327	-0.010962	-0.0039845	3.1183e-05	-0.0024891	-0.0074942	-0.012459	-0.015659	-0.019592	-0.024229	-0.025776	-0.022995	-0.017826	-0.010436	0.002571	0.014788	0.018826	0.019029	0.014258	0.0073755	-0.00046778	-0.0093984	-0.01523	-0.017461	-0.017066	-0.013596	-0.010339	-0.0079166	-0.005475	-0.0039241	-0.002531	-0.00063573	0.0018926	0.0054162	0.0086878	0.011247	0.013159	0.014656	0.01516	0.014039	0.0074728	-0.0070243	-0.02689	-0.038662	-0.034483
TrunkFlexion	-0.020354	-0.022815	-0.025319	-0.026675	-0.028511	-0.033024	-0.038055	-0.042595	-0.048695	-0.056119	-0.064275	-0.07258	-0.081534	-0.090596	-0.097281	-0.099738	-0.097008	-0.092951	-0.087358	-0.083033	-0.081919	-0.080408	-0.080281	-0.079477	-0.077635	-0.073518	-0.066767	-0.058215	-0.048827	-0.038649	-0.028827	-0.019613	-0.010747	-0.0022476	0.004549	0.0093211	0.011786	0.012166	0.011195	0.0093047	0.0072982	0.0046748	0.00064144	-0.004071	-0.0090935	-0.014397	-0.020062	-0.025608	-0.030663
TrunkRightBend	0.063023	0.061572	0.060567	0.058254	0.054385	0.048497	0.040893	0.0304	0.018773	0.0081947	-0.0015645	-0.010547	-0.017976	-0.025285	-0.033597	-0.043066	-0.053336	-0.064783	-0.075023	-0.084585	-0.091279	-0.093782	-0.093018	-0.089004	-0.082328	-0.074858	-0.066441	-0.058229	-0.052135	-0.048619	-0.047227	-0.04758	-0.049206	-0.05137	-0.053779	-0.055861	-0.057544	-0.058458	-0.058975	-0.05984	-0.06183	-0.063871	-0.065019	-0.064666	-0.064153	-0.063446	-0.062091	-0.059594	-0.055989
TrunkLeftTwist	0.027092	0.026035	0.025283	0.024917	0.025137	0.026204	0.027849	0.029259	0.030026	0.030317	0.029711	0.028224	0.025582	0.022999	0.020089	0.017022	0.01449	0.012393	0.010173	0.0078484	0.0062943	0.004468	0.0014006	-0.002444	-0.0064118	-0.010626	-0.014212	-0.016985	-0.019764	-0.021463	-0.023071	-0.024446	-0.025194	-0.025901	-0.026254	-0.026924	-0.027602	-0.027927	-0.028393	-0.028956	-0.029819	-0.030647	-0.031435	-0.032064	-0.032656	-0.032908	-0.032875	-0.031589	-0.029309
HeadFlexion	-0.0073259	-0.0077135	-0.0081	-0.0084073	-0.0085654	-0.0088411	-0.009219	-0.00951	-0.0096884	-0.0099471	-0.010352	-0.0108	-0.011237	-0.011633	-0.012	-0.01225	-0.012293	-0.012138	-0.012008	-0.011849	-0.011653	-0.011316	-0.010812	-0.010272	-0.0097878	-0.0093098	-0.0088656	-0.0085258	-0.008263	-0.0080402	-0.0078269	-0.0076652	-0.0074515	-0.0071243	-0.0067932	-0.0064944	-0.0062434	-0.0060757	-0.005917	-0.0058275	-0.0057871	-0.0058276	-0.0059238	-0.006035	-0.0062051	-0.0064133	-0.0066099	-0.0068134	-0.0071047
HeadRightBend	0.01168	0.011758	0.011801	0.011869	0.012045	0.012215	0.012413	0.012609	0.012657	0.012389	0.011767	0.010806	0.0096785	0.0084053	0.0070939	0.0059604	0.0051473	0.0045239	0.004137	0.003851	0.0035019	0.0032075	0.0028376	0.0024794	0.0020731	0.0016581	0.0013811	0.0012946	0.0013613	0.0015141	0.0017568	0.0021043	0.0024495	0.002702	0.0028553	0.0028676	0.0027474	0.0025803	0.0023729	0.002117	0.0018732	0.0017064	0.00154	0.0014524	0.0014114	0.0013639	0.0012968	0.0012395	0.0011845
HeadLeftTwist	0.00061847	0.00062337	0.00063046	0.00070135	0.0007949	0.0009062	0.00106	0.0011594	0.0011873	0.0011908	0.0011827	0.0011614	0.0011586	0.0011972	0.0012793	0.0013938	0.0014997	0.0015394	0.0015786	0.0015748	0.0014968	0.0013756	0.0012421	0.001152	0.0011219	0.0010898	0.0010504	0.0010192	0.00097725	0.00089322	0.00077604	0.00069641	0.00062809	0.00052332	0.00045167	0.00042687	0.00040905	0.00041665	0.00040999	0.00039052	0.00036936	0.00037759	0.00034554	0.00031585	0.00031514	0.00027072	0.00025047	0.0002176	0.00023314
RShoulderUp	0.48881	0.49289	0.49638	0.50042	0.50667	0.51576	0.52642	0.53812	0.55088	0.56407	0.57531	0.58152	0.57953	0.5681	0.5481	0.52261	0.49637	0.47369	0.45862	0.45279	0.4554	0.46497	0.47838	0.49243	0.5036	0.50912	0.50747	0.49896	0.48558	0.46973	0.45385	0.43998	0.42906	0.42143	0.41753	0.41659	0.41769	0.42005	0.42227	0.42368	0.42394	0.42282	0.42051	0.41837	0.4174	0.41902	0.42345	0.43113	0.44128
LShoulderUp	0.45458	0.46256	0.46974	0.47631	0.48405	0.49437	0.50675	0.52056	0.53521	0.55034	0.5641	0.57294	0.57402	0.56514	0.5462	0.52053	0.49332	0.47104	0.45789	0.45627	0.4656	0.48178	0.5003	0.51592	0.52526	0.52595	0.51835	0.5046	0.48785	0.47052	0.45426	0.44051	0.42981	0.42247	0.41848	0.41749	0.41924	0.42288	0.42698	0.43117	0.4349	0.43827	0.44119	0.44437	0.44811	0.45299	0.45962	0.46833	0.47828
RShoulderForward	0.035209	0.031668	0.027384	0.023714	0.020947	0.019152	0.01912	0.020241	0.021983	0.024362	0.027044	0.02796	0.027223	0.024599	0.019954	0.014645	0.0092556	0.0030382	-0.0027462	-0.0094235	-0.017496	-0.026238	-0.035265	-0.042933	-0.049236	-0.05342	-0.055152	-0.055755	-0.057537	-0.058943	-0.062461	-0.066147	-0.068116	-0.069495	-0.068934	-0.07077	-0.072979	-0.073718	-0.074862	-0.076358	-0.07715	-0.078477	-0.079751	-0.081146	-0.082785	-0.083016	-0.084331	-0.085477	-0.086902
LShoulderForward	-0.080715	-0.081065	-0.081807	-0.08196	-0.081187	-0.081273	-0.081272	-0.08049	-0.079163	-0.076247	-0.0717	-0.065615	-0.056328	-0.046778	-0.038212	-0.030875	-0.027251	-0.027221	-0.027123	-0.028358	-0.030922	-0.034107	-0.034509	-0.033919	-0.032766	-0.028639	-0.021999	-0.014506	-0.0060626	0.0017332	0.0094463	0.017042	0.023115	0.028035	0.032015	0.034273	0.035523	0.036182	0.0368	0.03702	0.037837	0.038611	0.040694	0.043574	0.046152	0.049365	0.051798	0.051707	0.050979
RShoulderInward	-0.047457	-0.044409	-0.040854	-0.036753	-0.032057	-0.027227	-0.022709	-0.018022	-0.012925	-0.0073437	-0.0013273	0.0042588	0.008789	0.011637	0.012259	0.011997	0.01176	0.012889	0.01668	0.02388	0.034231	0.04615	0.058458	0.069375	0.07745	0.081448	0.081801	0.078506	0.072362	0.06478	0.055872	0.048536	0.043279	0.039759	0.039442	0.039253	0.040838	0.043675	0.047065	0.050544	0.053933	0.056569	0.058835	0.060864	0.062539	0.063864	0.064914	0.065101	0.063876
LShoulderInward	0.010852	0.012303	0.015564	0.018304	0.020888	0.022686	0.023688	0.022192	0.021384	0.023	0.024702	0.025561	0.026445	0.024946	0.021184	0.016123	0.009798	0.0022059	-0.0030525	-0.0084233	-0.012888	-0.016815	-0.019004	-0.020453	-0.021938	-0.022915	-0.023384	-0.022914	-0.021591	-0.021569	-0.021837	-0.021708	-0.02257	-0.022936	-0.022765	-0.021618	-0.019061	-0.015559	-0.011707	-0.0079511	-0.0054145	-0.0042715	-0.0039313	-0.0030415	-0.0028217	-0.002669	-0.0025997	-0.0025568	-0.0021307
RShoulderFlexion	0.02042	0.01986	0.019107	0.018483	0.017973	0.017674	0.017772	0.018163	0.018897	0.019883	0.02107	0.021992	0.02258	0.022777	0.022495	0.021917	0.021303	0.020458	0.019668	0.018811	0.017706	0.016478	0.015224	0.014165	0.013276	0.012626	0.012309	0.012118	0.011582	0.011182	0.010382	0.0096268	0.0092805	0.0090723	0.0093353	0.0090951	0.0088081	0.0089123	0.0088942	0.0087609	0.0086924	0.0084354	0.0081589	0.0078648	0.0075476	0.0076594	0.0075478	0.0076184	0.0077548
LShoulderFlexion	0.017569	0.017935	0.018169	0.018522	0.019009	0.019443	0.019939	0.020535	0.021031	0.021768	0.022792	0.02387	0.025403	0.026702	0.02762	0.028245	0.02824	0.028007	0.028206	0.028265	0.028075	0.027631	0.027449	0.027116	0.026625	0.026465	0.026695	0.027065	0.027821	0.028648	0.029618	0.030666	0.031353	0.031799	0.032006	0.031741	0.031304	0.030764	0.030298	0.02987	0.029644	0.029528	0.029883	0.030528	0.031192	0.032169	0.033119	0.033711	0.034234
RShoulderAbduction	0.034253	0.034179	0.033982	0.033609	0.033075	0.032487	0.032002	0.031489	0.030897	0.030184	0.029331	0.028364	0.027191	0.025921	0.024716	0.023485	0.0223	0.021097	0.019773	0.018253	0.016511	0.014703	0.012857	0.011157	0.0097121	0.0087175	0.0079518	0.0076012	0.0076658	0.0079523	0.0086881	0.0092345	0.0095647	0.0097635	0.0094964	0.0095349	0.0093638	0.0090194	0.0085662	0.0080933	0.007648	0.0073931	0.0072115	0.0071537	0.0072786	0.0076166	0.0082211	0.0091433	0.010351
LShoulderAbduction	0.018655	0.019756	0.020633	0.021687	0.023041	0.024755	0.026649	0.028901	0.030955	0.032393	0.033561	0.03466	0.03538	0.03644	0.037494	0.038237	0.039311	0.040773	0.041354	0.041494	0.041431	0.040838	0.039465	0.037878	0.03633	0.034598	0.033021	0.031743	0.030424	0.029679	0.028974	0.028031	0.027226	0.026212	0.025195	0.024194	0.023204	0.022277	0.021562	0.021173	0.021146	0.021671	0.022613	0.023507	0.024605	0.025851	0.027162	0.028715	0.029992
RShoulderInternalRotation	0.0026157	0.0022979	0.0019417	0.0015931	0.0012963	0.0011102	0.0010476	0.0011132	0.0012821	0.0015441	0.0018363	0.0021159	0.0023437	0.0024859	0.00254	0.0024744	0.0023037	0.0020313	0.0016736	0.0012138	0.00066068	9.8142e-05	-0.00044366	-0.0008974	-0.0012369	-0.0014558	-0.0014803	-0.001391	-0.001276	-0.0010752	-0.00090971	-0.00066416	-0.00036221	-1.7279e-05	0.00038053	0.00059234	0.00071965	0.000814	0.00083056	0.00078126	0.0006663	0.00043464	0.00019555	-8.8042e-05	-0.00038967	-0.00065545	-0.001023	-0.0014244	-0.0018813
LShoulderInternalRotation	-0.0028004	-0.0033224	-0.0038114	-0.0042999	-0.0048511	-0.0054161	-0.005937	-0.0064447	-0.0068214	-0.0070205	-0.0071262	-0.0072148	-0.0071936	-0.0071921	-0.0070971	-0.0068254	-0.0064991	-0.0061572	-0.0057124	-0.0053118	-0.0050144	-0.0047651	-0.004551	-0.0044087	-0.0042038	-0.0038781	-0.0033972	-0.0027494	-0.0018998	-0.00096867	5.7243e-06	0.00096592	0.0017662	0.0024092	0.002849	0.0030544	0.0030959	0.003024	0.0029067	0.00276	0.0026542	0.0025911	0.002638	0.0027242	0.002853	0.0030005	0.0031023	0.0031677	0.003097
RElbowFlexion	0.016169	0.016038	0.015837	0.015652	0.015504	0.015448	0.015472	0.015591	0.015886	0.016283	0.016763	0.017234	0.017601	0.017801	0.017793	0.017578	0.017246	0.016806	0.016352	0.015972	0.015641	0.015375	0.01519	0.015034	0.014912	0.014756	0.014612	0.014442	0.014227	0.014032	0.013835	0.013719	0.013662	0.013637	0.013684	0.013668	0.013642	0.013638	0.013585	0.013487	0.013317	0.013054	0.012767	0.012474	0.012213	0.012068	0.011968	0.011974	0.012069
LElbowFlexion	0.013182	0.013298	0.013391	0.013485	0.013528	0.013563	0.01361	0.013668	0.013684	0.013719	0.013797	0.013834	0.01383	0.013644	0.013345	0.01297	0.012485	0.012074	0.011867	0.011822	0.011847	0.011965	0.012121	0.01218	0.01214	0.012059	0.011955	0.011788	0.011719	0.011723	0.011834	0.012019	0.01217	0.012312	0.012366	0.01227	0.0121	0.011879	0.011663	0.011463	0.011338	0.011281	0.01133	0.011455	0.011619	0.011828	0.012061	0.012248	0.012392
RForeArmPronation	0.0023459	0.0023135	0.0022679	0.0022153	0.0021702	0.0021365	0.0021213	0.0021359	0.0021752	0.0022492	0.0023423	0.0024408	0.0025302	0.0025915	0.0026134	0.0025925	0.0025236	0.0024428	0.0023453	0.0022421	0.0021419	0.0020519	0.0019597	0.001865	0.0017821	0.0017076	0.0016365	0.0015774	0.0015437	0.0015296	0.0015383	0.001568	0.0016148	0.0016766	0.0017377	0.0017993	0.001856	0.0018942	0.001909	0.0018967	0.0018605	0.0017916	0.0017122	0.0016339	0.0015733	0.0015302	0.0015115	0.0015221	0.0015563
LForeArmPronation	0.0041608	0.0041959	0.0042292	0.0042637	0.0042926	0.0043209	0.0043581	0.0043874	0.0044094	0.0044335	0.0044479	0.0044554	0.0044448	0.0043704	0.0042722	0.0041466	0.0040039	0.0038929	0.0038468	0.003849	0.0038632	0.0038777	0.0038739	0.0038107	0.0036993	0.0035765	0.0034711	0.0034058	0.003418	0.0034878	0.003619	0.0037831	0.0039229	0.0040373	0.0040942	0.0040782	0.004008	0.0039006	0.0037895	0.0036842	0.0036097	0.0035757	0.0035935	0.0036545	0.0037499	0.0038686	0.0039916	0.0041076	0.004192
RWristFlexion	-0.00037233	-0.00041853	-0.00047252	-0.0005265	-0.00057637	-0.00061547	-0.00064381	-0.00065625	-0.00065096	-0.00062764	-0.0005865	-0.00052232	-0.00043432	-0.00033392	-0.00023905	-0.00015624	-0.00010653	-0.00010016	-0.00013692	-0.00020792	-0.00030032	-0.00040265	-0.00049318	-0.00056121	-0.00059234	-0.00058826	-0.00054083	-0.00046338	-0.00036213	-0.00024706	-0.00013201	-1.8318e-05	7.9254e-05	0.00016161	0.00022188	0.00025601	0.0002712	0.0002656	0.0002485	0.00021969	0.00017892	0.00012754	7.1563e-05	7.3998e-06	-5.9546e-05	-0.00012327	-0.00018787	-0.00025086	-0.00030795
LWristFlexion	-0.00079211	-0.00085093	-0.00090305	-0.00095466	-0.0010187	-0.0010917	-0.0011799	-0.0012778	-0.0013674	-0.0014563	-0.0015299	-0.0015793	-0.001603	-0.001599	-0.0015756	-0.0015438	-0.0015262	-0.0015376	-0.0015771	-0.0016258	-0.0016749	-0.0017067	-0.0017118	-0.0016842	-0.0016275	-0.0015433	-0.0014403	-0.0013344	-0.0012337	-0.001139	-0.0010573	-0.00099205	-0.00093935	-0.0008964	-0.00087461	-0.00087074	-0.0008785	-0.00088974	-0.00090731	-0.00092098	-0.00092213	-0.00091646	-0.00090895	-0.00090262	-0.00089648	-0.00089959	-0.00091334	-0.00094147	-0.00098908
RHandAbduction	-0.0025815	-0.002594	-0.0025928	-0.0025796	-0.0025689	-0.0025475	-0.00252	-0.0024929	-0.0024734	-0.0024677	-0.0024787	-0.0025005	-0.0025309	-0.0025625	-0.0025869	-0.0026052	-0.0026081	-0.0026102	-0.0025956	-0.002567	-0.0025223	-0.0024663	-0.0023892	-0.0022909	-0.0021907	-0.0020866	-0.0019819	-0.0018914	-0.0018216	-0.0017583	-0.0017024	-0.0016539	-0.0016045	-0.0015558	-0.0015118	-0.0014728	-0.0014377	-0.0014092	-0.0013715	-0.0013278	-0.0012848	-0.0012312	-0.0011748	-0.0011265	-0.0010906	-0.0010749	-0.0010827	-0.0011139	-0.0011615
LHandAbduction	-0.0011692	-0.0012191	-0.0012727	-0.001335	-0.0014046	-0.0014709	-0.0015355	-0.0015959	-0.0016522	-0.0017102	-0.0017725	-0.0018512	-0.001946	-0.0020428	-0.0021477	-0.0022331	-0.0023065	-0.0023817	-0.002458	-0.0025264	-0.0025752	-0.0026081	-0.0026132	-0.0025875	-0.0025194	-0.0024285	-0.0023387	-0.002268	-0.0022159	-0.0021834	-0.0021805	-0.0021848	-0.0021711	-0.0021453	-0.0021021	-0.002021	-0.0019231	-0.0018108	-0.0017104	-0.0016281	-0.001576	-0.0015586	-0.0015773	-0.0016255	-0.0016966	-0.001785	-0.0018832	-0.0019831	-0.0020668
RHipFlexion	-0.16382	-0.1552	-0.15173	-0.18395	-0.23314	-0.2557	-0.24697	-0.23049	-0.23044	-0.25134	-0.27851	-0.30083	-0.31515	-0.32023	-0.31113	-0.2909	-0.26716	-0.24289	-0.22419	-0.20741	-0.1944	-0.18743	-0.17975	-0.16892	-0.15401	-0.13544	-0.11718	-0.098854	-0.077956	-0.056956	-0.038053	-0.021967	-0.0082878	0.0029885	0.010155	0.014244	0.016134	0.017436	0.018891	0.020866	0.02503	0.032623	0.044575	0.059741	0.076735	0.094087	0.11368	0.13616	0.16067
LHipFlexion	0.23376	0.25227	0.26817	0.28035	0.28985	0.29773	0.30694	0.31537	0.32152	0.32482	0.32224	0.30953	0.28629	0.25545	0.22008	0.18381	0.15149	0.12122	0.086083	0.050232	0.038075	0.048046	0.060555	0.069231	0.07577	0.080055	0.081113	0.080135	0.076661	0.072189	0.066951	0.060647	0.055347	0.050634	0.046623	0.043303	0.039417	0.035379	0.031345	0.025205	0.0133	-0.0078547	-0.038783	-0.075849	-0.10938	-0.13016	-0.13254	-0.13547	-0.15719
RHipAbduction	-0.037702	-0.035168	-0.03055	-0.03363	-0.052246	-0.076666	-0.092341	-0.092486	-0.075271	-0.040501	0.012633	0.086482	0.17648	0.27439	0.3701	0.45989	0.54255	0.61657	0.68181	0.73906	0.79132	0.8328	0.86395	0.88392	0.89315	0.89239	0.88429	0.86954	0.84993	0.82877	0.80776	0.78881	0.77254	0.76016	0.75195	0.74723	0.74622	0.74865	0.75433	0.76267	0.77342	0.78545	0.79775	0.81039	0.8219	0.8323	0.84087	0.84673	0.84847
LHipAbduction	0.75012	0.73439	0.71619	0.6934	0.66228	0.62433	0.57827	0.5234	0.46271	0.39812	0.33163	0.26294	0.19601	0.13598	0.085302	0.045173	0.016458	-0.0014562	-0.011538	-0.014847	-0.018922	-0.026108	-0.033095	-0.037165	-0.037394	-0.033715	-0.028148	-0.022713	-0.017996	-0.015142	-0.013515	-0.011144	-0.0076555	-0.0038338	0.0011047	0.0084216	0.019112	0.032063	0.046024	0.058292	0.065219	0.064144	0.054276	0.037259	0.011003	-0.026959	-0.065532	-0.084686	-0.078379
RHipInternalRotation	-0.01471	-0.011374	-0.0088539	-0.0097111	-0.013017	-0.017547	-0.022041	-0.024787	-0.022702	-0.012732	0.0037437	0.024962	0.047239	0.067811	0.085656	0.10051	0.11254	0.12101	0.12753	0.13046	0.13133	0.13212	0.12855	0.12044	0.10874	0.094152	0.079314	0.064823	0.050381	0.037135	0.024899	0.013318	0.0021731	-0.0086382	-0.018987	-0.028828	-0.038172	-0.047116	-0.055769	-0.064153	-0.072308	-0.080343	-0.088201	-0.095664	-0.10271	-0.10897	-0.11437	-0.11849	-0.12082
LHipInternalRotation	-0.12246	-0.11735	-0.11071	-0.10271	-0.093679	-0.083512	-0.072797	-0.061527	-0.049864	-0.038476	-0.027944	-0.019219	-0.012537	-0.0075258	-0.0039929	-0.0016128	-1.1781e-05	0.00068741	-0.0005823	-0.0025996	-0.0032712	-0.0036451	-0.0044358	-0.0051406	-0.0048426	-0.0036625	-0.0023967	-0.0013828	-0.0011688	-0.0015567	-0.0019106	-0.001839	-0.0013841	-0.00063294	0.00024611	0.0015476	0.0036137	0.0059971	0.0084908	0.010261	0.010042	0.0080956	0.0052897	0.0023637	-0.0010426	-0.0055953	-0.010652	-0.014175	-0.013702
RKneeFlexion	0.24272	0.21348	0.18761	0.1816	0.18429	0.17763	0.1582	0.12885	0.095507	0.060498	0.020972	-0.025252	-0.075566	-0.12549	-0.1721	-0.21246	-0.24377	-0.26428	-0.27332	-0.27306	-0.26538	-0.25039	-0.23049	-0.20714	-0.18196	-0.15627	-0.12959	-0.10194	-0.074359	-0.046971	-0.019505	0.0084906	0.03675	0.064744	0.092356	0.11934	0.14566	0.17063	0.19362	0.2148	0.23422	0.25181	0.26717	0.28001	0.29023	0.29743	0.30049	0.29801	0.28979
LKneeFlexion	0.39569	0.37714	0.35714	0.3366	0.31529	0.29223	0.26611	0.23619	0.20221	0.16441	0.1238	0.082209	0.041713	0.0049413	-0.025839	-0.049402	-0.0649	-0.072936	-0.074437	-0.070081	-0.064339	-0.057926	-0.05093	-0.044287	-0.038891	-0.03394	-0.028953	-0.023585	-0.017908	-0.012233	-0.0062269	0.00043367	0.0069981	0.013553	0.019867	0.025552	0.031423	0.037042	0.042578	0.048881	0.057231	0.069799	0.087061	0.10808	0.13117	0.15594	0.18247	0.20963	0.23277
RAnklePlantarFlexion	0.022101	0.021907	0.026936	0.034184	0.035315	0.028446	0.017747	0.007387	0.0015833	0.0028763	0.012343	0.029525	0.053152	0.082226	0.11586	0.15339	0.19437	0.23855	0.28545	0.33394	0.38237	0.42926	0.47329	0.51368	0.55	0.58202	0.61035	0.63602	0.66009	0.68337	0.70666	0.73095	0.75727	0.78648	0.81885	0.85439	0.89321	0.9353	0.98001	1.0269	1.0759	1.1269	1.1798	1.234	1.2888	1.3436	1.3976	1.4495	1.4981
LAnklePlantarFlexion	1.4714	1.5055	1.5344	1.557	1.5711	1.5746	1.5664	1.5434	1.503	1.443	1.3602	1.2518	1.1177	0.96004	0.78542	0.60469	0.43122	0.27793	0.15394	0.065209	0.010127	-0.016634	-0.02439	-0.021355	-0.01379	-0.0052868	0.0019611	0.0072239	0.010495	0.012051	0.01261	0.012802	0.012748	0.012591	0.012378	0.012085	0.011948	0.011774	0.011487	0.011328	0.011255	0.011358	0.011652	0.012056	0.013013	0.014815	0.017288	0.020091	0.022424
RFootPronation	-0.0008822	-0.0016331	-0.003146	-0.0058328	-0.0096869	-0.013746	-0.016692	-0.017371	-0.015166	-0.010137	-0.0027851	0.0061133	0.015261	0.023474	0.029891	0.0341	0.036374	0.037557	0.038786	0.040897	0.044245	0.04858	0.0528	0.055933	0.05745	0.057321	0.05614	0.054556	0.053276	0.052878	0.053515	0.05506	0.057233	0.059849	0.062753	0.065884	0.069292	0.073141	0.077556	0.082605	0.088377	0.094899	0.10208	0.10968	0.11742	0.12503	0.13227	0.13905	0.14539
LFootPronation	0.12428	0.12917	0.13344	0.13687	0.13905	0.13974	0.13901	0.13705	0.13419	0.13048	0.12561	0.11908	0.11044	0.099227	0.085295	0.069157	0.052048	0.035573	0.021198	0.0099878	0.0020436	-0.0027816	-0.0050597	-0.005571	-0.0051332	-0.0043284	-0.0035444	-0.0029202	-0.0024974	-0.0022879	-0.0022033	-0.0022117	-0.0022961	-0.0023923	-0.0024983	-0.0025932	-0.0026605	-0.0027377	-0.0028056	-0.0028453	-0.0028393	-0.0027477	-0.0026023	-0.0024619	-0.0023821	-0.0023778	-0.0023461	-0.0021931	-0.0019926
RToeFlexion	0	0	0	0	0	0	0	0	0	0	0	0	0	0	0	0	0	0	0	0	0	0	0	0	0	0	0	0	0	0	0	0	0	0	0	0	0	0	0	0	0	0	0	0	0	0	0	0	0
LToeFlexion	0	0	0	0	0	0	0	0	0	0	0	0	0	0	0	0	0	0	0	0	0	0	0	0	0	0	0	0	0	0	0	0	0	0	0	0	0	0	0	0	0	0	0	0	0	0	0	0	0
[truncated: 51 more columns]

## Sheet: Subject005
	0% gait cycle	1% gait cycle	2% gait cycle	3% gait cycle	4% gait cycle	5% gait cycle	6% gait cycle	7% gait cycle	8% gait cycle	9% gait cycle	10% gait cycle	11% gait cycle	12% gait cycle	13% gait cycle	14% gait cycle	15% gait cycle	16% gait cycle	17% gait cycle	18% gait cycle	19% gait cycle	20% gait cycle	21% gait cycle	22% gait cycle	23% gait cycle	24% gait cycle	25% gait cycle	26% gait cycle	27% gait cycle	28% gait cycle	29% gait cycle	30% gait cycle	31% gait cycle	32% gait cycle	33% gait cycle	34% gait cycle	35% gait cycle	36% gait cycle	37% gait cycle	38% gait cycle	39% gait cycle	40% gait cycle	41% gait cycle	42% gait cycle	43% gait cycle	44% gait cycle	45% gait cycle	46% gait cycle	47% gait cycle	48% gait cycle
PelvisX	-0.06943	-0.14972	-0.23129	-0.26349	-0.23511	-0.18639	-0.14498	-0.12317	-0.14142	-0.15965	-0.13938	-0.073218	-0.00628	0.0058693	-0.028918	-0.072981	-0.10131	-0.11436	-0.13115	-0.132	-0.12133	-0.09546	-0.06879	-0.039776	0.0085819	0.062972	0.12069	0.15632	0.15947	0.1359	0.099626	0.058773	0.010219	-0.044321	-0.10366	-0.15173	-0.19683	-0.23066	-0.25842	-0.27198	-0.27229	-0.24562	-0.19712	-0.12227	-0.023805	0.075193	0.14995	0.19174	0.1808
PelvisY	0.16065	0.06417	0.028862	-0.033587	-0.082927	-0.05677	0.010204	0.10612	0.17012	0.18871	0.12632	-0.00017255	-0.12469	-0.16628	-0.13735	-0.053521	0.0017942	-0.0070575	-0.10199	-0.23097	-0.29407	-0.26568	-0.20472	-0.13113	-0.056051	-0.0064766	0.012432	0.0066986	-0.0024133	-0.019026	-0.039083	-0.047715	-0.061037	-0.045674	-0.013969	-0.0055707	0.0096918	0.011448	-0.0039714	-0.022562	-0.045114	-0.066412	-0.078384	-0.066969	-0.025067	0.051083	0.16493	0.26076	0.29846
PelvisZ	-0.026772	0.11676	0.30031	0.49284	0.53502	0.46564	0.35123	0.2421	0.13916	0.012277	-0.14901	-0.31306	-0.40887	-0.3819	-0.25745	-0.11862	0.0085158	0.075994	0.069038	0.0089431	-0.066891	-0.12256	-0.15758	-0.1605	-0.15553	-0.15848	-0.16738	-0.18702	-0.21847	-0.25044	-0.27528	-0.2924	-0.29784	-0.27548	-0.24154	-0.19586	-0.15148	-0.12114	-0.094024	-0.057654	-0.03141	-0.022266	-0.019283	-0.010579	-0.0056519	-0.016266	-0.042154	-0.057132	0.0037719
PelvisYaw	0.04429	0.06692	0.07801	0.02483	-0.07088	-0.1035	-0.067737	-0.019152	0.028179	0.055207	0.046378	0.0077108	-0.032782	-0.040543	-0.00063211	0.061534	0.12279	0.13084	0.072547	-0.0081599	-0.057294	-0.056816	-0.031692	0.0021747	0.032561	0.051211	0.061685	0.058194	0.047313	0.031097	0.022583	0.019216	0.01526	0.0098413	-0.0002606	-0.0067236	-0.015898	-0.024454	-0.025651	-0.027299	-0.026298	-0.021409	-0.013269	0.0031548	0.023492	0.050515	0.081753	0.10558	0.11871
PelvisForwardPitch	-0.02107	-0.0028774	0.0093298	-0.008981	-0.054061	-0.097411	-0.11584	-0.10189	-0.059812	-0.0042659	0.030774	0.03321	0.0089282	-0.035871	-0.093136	-0.15156	-0.20231	-0.24913	-0.26987	-0.26148	-0.23667	-0.20341	-0.17443	-0.15433	-0.15068	-0.16241	-0.18431	-0.20689	-0.22263	-0.23213	-0.22867	-0.22094	-0.21177	-0.20377	-0.19534	-0.18245	-0.17038	-0.15301	-0.13798	-0.12256	-0.11529	-0.11985	-0.13313	-0.15454	-0.17695	-0.19628	-0.2052	-0.19786	-0.17258
PelvisRightRoll	0.012266	0.013345	0.016069	0.002033	-0.027363	-0.04467	-0.043747	-0.031759	-0.018729	-0.010336	-0.0078186	-0.003688	0.0049389	0.019241	0.029202	0.02971	0.019865	0.0099002	0.006894	0.0072632	0.006914	0.0067558	0.0070535	0.0076089	0.009265	0.012266	0.014498	0.017475	0.018991	0.016043	0.010547	0.0050979	0.0017954	-0.0027378	-0.0031168	-0.0001976	0.0029255	0.0085938	0.012899	0.016086	0.016944	0.015014	0.010449	0.002599	-0.0072116	-0.019924	-0.030992	-0.035376	-0.029861
TrunkFlexion	-0.081287	-0.08494	-0.084826	-0.0833	-0.083743	-0.086463	-0.090965	-0.091868	-0.09343	-0.096928	-0.10476	-0.11685	-0.12989	-0.14001	-0.14713	-0.14541	-0.14002	-0.12966	-0.11842	-0.10977	-0.10309	-0.097995	-0.092734	-0.087988	-0.082184	-0.075174	-0.069021	-0.063335	-0.057772	-0.053495	-0.051177	-0.049625	-0.047624	-0.044459	-0.040141	-0.038849	-0.03794	-0.037902	-0.040106	-0.042641	-0.047612	-0.053378	-0.058732	-0.065021	-0.071484	-0.077677	-0.083001	-0.087244	-0.090735
TrunkRightBend	0.037337	0.030237	0.023144	0.014596	0.0024952	-0.0094734	-0.020458	-0.033812	-0.051252	-0.06933	-0.087232	-0.10276	-0.11557	-0.12814	-0.14142	-0.15397	-0.16448	-0.17339	-0.17907	-0.17908	-0.17435	-0.16505	-0.15424	-0.14368	-0.1337	-0.1252	-0.11949	-0.11551	-0.11216	-0.11061	-0.10848	-0.10712	-0.10602	-0.10616	-0.10665	-0.10581	-0.10556	-0.10319	-0.1025	-0.10055	-0.10019	-0.10002	-0.099597	-0.099641	-0.097637	-0.095233	-0.092926	-0.08954	-0.084951
TrunkLeftTwist	0.017602	0.011789	0.010811	0.013336	0.019911	0.028275	0.03381	0.037987	0.038915	0.037438	0.034419	0.03124	0.02762	0.027988	0.02894	0.031407	0.030915	0.028818	0.025952	0.020729	0.016279	0.012418	0.010409	0.0081313	0.0055149	0.004956	0.0034263	0.0021691	-0.00021149	-0.0063652	-0.013706	-0.019692	-0.023333	-0.027296	-0.028677	-0.030093	-0.031522	-0.030482	-0.030378	-0.030664	-0.030391	-0.029632	-0.02911	-0.027823	-0.024814	-0.022537	-0.019541	-0.01602	-0.01202
HeadFlexion	-0.08623	-0.08804	-0.090298	-0.093574	-0.096769	-0.098888	-0.10083	-0.1033	-0.10552	-0.10634	-0.1048	-0.10127	-0.096315	-0.09083	-0.08596	-0.082213	-0.079667	-0.077935	-0.077132	-0.077123	-0.077505	-0.077933	-0.078367	-0.078549	-0.078246	-0.077502	-0.076433	-0.075157	-0.07366	-0.072147	-0.070471	-0.068855	-0.067463	-0.066376	-0.065689	-0.065608	-0.065858	-0.066236	-0.066723	-0.067256	-0.068011	-0.068838	-0.069748	-0.07089	-0.07222	-0.073573	-0.07493	-0.076304	-0.077574
HeadRightBend	0.0092606	0.0087038	0.0081445	0.0074397	0.0065872	0.0060036	0.0054807	0.0047327	0.0035674	0.0022751	0.00091992	-0.00044518	-0.0016289	-0.0026394	-0.0036521	-0.0049607	-0.006589	-0.0082843	-0.0098241	-0.011012	-0.011688	-0.011902	-0.011626	-0.010843	-0.0096849	-0.0081958	-0.0065806	-0.0051018	-0.0038304	-0.0028688	-0.0021271	-0.0018287	-0.0017409	-0.0017574	-0.0018587	-0.0019397	-0.0020554	-0.0021586	-0.0022509	-0.0024712	-0.002796	-0.0030464	-0.0031608	-0.0032407	-0.0032259	-0.0029802	-0.0027122	-0.0023195	-0.0019551
HeadLeftTwist	0.012703	0.013186	0.013827	0.01471	0.015718	0.016822	0.018072	0.019316	0.020402	0.021299	0.021754	0.0218	0.021486	0.020882	0.020332	0.019818	0.019319	0.018728	0.01803	0.017213	0.016304	0.015464	0.014679	0.014008	0.013475	0.012952	0.012389	0.011782	0.011066	0.010281	0.0094131	0.0085016	0.0076304	0.0068048	0.0061133	0.0055861	0.0051979	0.0049062	0.0046973	0.0046054	0.0045787	0.0045801	0.0046177	0.0047267	0.0049137	0.0050415	0.0051597	0.0051746	0.005183
RShoulderUp	0.48111	0.4975	0.51375	0.53129	0.55043	0.56841	0.58571	0.59721	0.60656	0.61415	0.61854	0.61699	0.6057	0.57959	0.54445	0.50567	0.47559	0.45748	0.45342	0.46344	0.47962	0.49617	0.50711	0.5125	0.51101	0.50158	0.49242	0.48112	0.46667	0.45262	0.44293	0.4343	0.42418	0.41559	0.40681	0.40439	0.40295	0.39631	0.39812	0.40044	0.40352	0.40518	0.40612	0.40841	0.40785	0.40845	0.41076	0.41588	0.42734
LShoulderUp	0.46614	0.48127	0.49583	0.50925	0.52587	0.54684	0.57056	0.59217	0.6086	0.62076	0.62868	0.62872	0.61555	0.58623	0.54512	0.50071	0.46197	0.43601	0.42717	0.43338	0.45017	0.47083	0.48902	0.50111	0.50539	0.50114	0.48922	0.47221	0.45289	0.43231	0.41501	0.40167	0.39245	0.3864	0.38375	0.38561	0.39005	0.39812	0.40702	0.41612	0.42408	0.4301	0.43413	0.43584	0.43651	0.43705	0.43829	0.44195	0.44908
RShoulderForward	0.07849	0.07194	0.070466	0.063874	0.058009	0.056395	0.049904	0.058785	0.069218	0.082392	0.091835	0.091696	0.079597	0.075571	0.065006	0.06263	0.04545	0.029211	0.021591	0.0083642	0.00070671	-0.0044132	-0.001317	-0.0013241	-0.0074529	-0.0064693	-0.013129	-0.016297	-0.018936	-0.027981	-0.042758	-0.051358	-0.052306	-0.053075	-0.046191	-0.049683	-0.054504	-0.05512	-0.063183	-0.071482	-0.076551	-0.078418	-0.080169	-0.082109	-0.080124	-0.07888	-0.077792	-0.077946	-0.080377
LShoulderForward	-0.055753	-0.054848	-0.051634	-0.047887	-0.046376	-0.045844	-0.04408	-0.037418	-0.027525	-0.017524	-0.0072401	0.0012164	0.0091539	0.010987	0.0063904	-0.0051234	-0.020784	-0.032086	-0.037559	-0.037955	-0.032461	-0.022165	-0.0095228	0.0058014	0.019752	0.030732	0.038747	0.042355	0.042406	0.050525	0.051806	0.049807	0.044366	0.047296	0.051042	0.049403	0.051855	0.047529	0.044382	0.041925	0.041682	0.041801	0.041568	0.041337	0.040199	0.041047	0.040711	0.039446	0.03975
RShoulderInward	-0.009034	-0.0055322	0.0025362	0.0082912	0.014637	0.023597	0.028567	0.036883	0.044461	0.054211	0.065122	0.072352	0.074096	0.079675	0.082088	0.086433	0.085831	0.089734	0.095219	0.093715	0.097989	0.10515	0.11803	0.12622	0.12695	0.12834	0.1217	0.11458	0.10425	0.090412	0.077144	0.067298	0.064307	0.063978	0.068944	0.07085	0.071839	0.071744	0.071397	0.071689	0.072361	0.071625	0.071407	0.072223	0.072064	0.07135	0.068985	0.065104	0.063118
LShoulderInward	0.033957	0.028943	0.022463	0.016107	0.011913	0.013409	0.020097	0.026843	0.025348	0.019969	0.009668	-0.0018793	-0.014252	-0.027815	-0.04127	-0.050237	-0.051679	-0.052097	-0.050562	-0.045236	-0.037939	-0.029254	-0.022692	-0.018189	-0.015474	-0.014122	-0.014304	-0.013829	-0.01384	-0.020454	-0.022671	-0.022907	-0.01975	-0.022093	-0.023054	-0.017751	-0.015488	-0.0070556	-0.00086711	0.0047202	0.0069664	0.0067436	0.0053507	0.0037972	0.0038867	0.004104	0.0046368	0.0056235	0.006562
RShoulderFlexion	0.036499	0.035713	0.035911	0.034784	0.033877	0.033421	0.032216	0.034174	0.036117	0.038516	0.040296	0.040568	0.038792	0.038861	0.037014	0.036163	0.0325	0.029083	0.027313	0.024631	0.023617	0.023338	0.024804	0.025847	0.025156	0.025442	0.024651	0.02456	0.024262	0.022914	0.020509	0.019177	0.018985	0.018776	0.020014	0.019442	0.01883	0.019054	0.017706	0.016298	0.015856	0.016435	0.016407	0.016096	0.016899	0.01747	0.018089	0.0187	0.019064
LShoulderFlexion	0.0077809	0.0085053	0.0092999	0.010023	0.010249	0.01034	0.011109	0.012758	0.01464	0.016574	0.018707	0.020501	0.022629	0.023875	0.024018	0.022562	0.0196	0.016774	0.014798	0.013557	0.013313	0.013966	0.015242	0.017133	0.018977	0.020596	0.022008	0.023173	0.024133	0.026919	0.028401	0.029165	0.028826	0.029585	0.029997	0.029318	0.029262	0.028024	0.026944	0.026013	0.025656	0.025609	0.02568	0.025588	0.025259	0.025751	0.026278	0.026449	0.027076
RShoulderAbduction	0.022721	0.022453	0.021354	0.020521	0.019474	0.017881	0.016872	0.015597	0.014534	0.013126	0.01129	0.0098222	0.0087413	0.0065532	0.0043948	0.0020266	0.00054734	-0.001754	-0.0033446	-0.0027628	-0.003182	-0.0041898	-0.0064838	-0.0080261	-0.0084948	-0.0091861	-0.0083104	-0.0075524	-0.0060146	-0.0036165	-0.0015125	-0.00013893	-3.8865e-05	-0.00025451	-0.0010626	-0.0011159	-0.00086007	-0.00018962	0.00052257	0.0009353	0.0017535	0.002737	0.0032507	0.0033853	0.0037287	0.0041166	0.005062	0.0065519	0.007452
LShoulderAbduction	0.0086888	0.011176	0.014061	0.017108	0.019426	0.020819	0.021049	0.02098	0.021344	0.021817	0.023683	0.026328	0.029786	0.033926	0.038235	0.041215	0.042176	0.041835	0.039532	0.03613	0.032726	0.029797	0.027885	0.02664	0.025535	0.024559	0.023763	0.022621	0.021566	0.0216	0.02123	0.02057	0.019532	0.019791	0.020049	0.019348	0.019414	0.018692	0.018467	0.018383	0.018796	0.019698	0.020777	0.021865	0.022747	0.02348	0.024337	0.025408	0.026593
RShoulderInternalRotation	0.0058905	0.00594	0.0056687	0.0053116	0.005026	0.0048044	0.0049874	0.005264	0.0055817	0.0057883	0.005988	0.0062668	0.0066537	0.0067567	0.0066849	0.0062892	0.0060632	0.0057691	0.0052774	0.0047621	0.0042028	0.003754	0.0033506	0.0031704	0.0032107	0.0033083	0.0036029	0.0040244	0.0042838	0.0044484	0.004709	0.0049825	0.0051453	0.0051979	0.0051142	0.0048381	0.0045002	0.0040283	0.0033439	0.0028321	0.0023768	0.0021266	0.0018506	0.0016608	0.0016231	0.0014557	0.001163	0.00070026	0.00030021
LShoulderInternalRotation	-0.0022439	-0.0027663	-0.0033157	-0.0038376	-0.0041428	-0.0043736	-0.0044616	-0.0045423	-0.0044677	-0.0042164	-0.0039682	-0.0037455	-0.0034566	-0.0029574	-0.0022359	-0.0014021	-0.00068282	-0.00045189	-0.00064552	-0.0011459	-0.0018574	-0.0025998	-0.0031662	-0.0035473	-0.0036076	-0.0033257	-0.0027686	-0.0019691	-0.0010841	-0.00039415	0.00030188	0.00092402	0.0014338	0.0015217	0.0014071	0.0013382	0.0010771	0.00095141	0.00068124	0.00035816	5.0078e-06	-0.00035092	-0.00064317	-0.00089641	-0.0011126	-0.0012354	-0.0012541	-0.0012956	-0.001377
RElbowFlexion	0.0076	0.0076874	0.0078269	0.0078081	0.0078954	0.0080236	0.0081599	0.008393	0.0084594	0.0084928	0.0086048	0.0088356	0.0091686	0.0097481	0.010084	0.010259	0.01006	0.0098983	0.0094408	0.0085049	0.0079206	0.0075113	0.0074592	0.007476	0.0074941	0.0077067	0.0079778	0.0085346	0.0088997	0.0090753	0.0093091	0.0096953	0.009973	0.010074	0.01013	0.0099403	0.0096901	0.0092258	0.0086251	0.0081385	0.0078524	0.0078834	0.0076848	0.0075315	0.0075809	0.0074733	0.0073108	0.007192	0.0072454
LElbowFlexion	0.0076808	0.0077873	0.0076903	0.0074037	0.0070891	0.0067112	0.0066318	0.0066564	0.006839	0.007211	0.0075766	0.007739	0.0079184	0.0079326	0.0078436	0.0076239	0.0070846	0.0064129	0.0058904	0.0053213	0.0046603	0.0039579	0.0033205	0.0028164	0.0026392	0.0027721	0.0031871	0.0039605	0.0049592	0.0062348	0.0073792	0.0083955	0.009002	0.0093223	0.0092932	0.0090262	0.0086229	0.0080518	0.0074146	0.0067807	0.0063016	0.005969	0.0057716	0.0055147	0.0051946	0.0051241	0.0050681	0.0047945	0.0045195
RForeArmPronation	0.0033799	0.0034236	0.0034529	0.0034269	0.0033996	0.0034047	0.0034019	0.0034255	0.0034506	0.0035014	0.0036173	0.0037776	0.0039623	0.0041747	0.0043026	0.0043902	0.0043621	0.0043218	0.0041363	0.003745	0.0034103	0.0031258	0.0029566	0.002845	0.0028363	0.0029508	0.0031136	0.0033967	0.003628	0.0037926	0.0039842	0.0042234	0.0043889	0.0044628	0.0045073	0.0044061	0.0042713	0.0040614	0.0037206	0.0034311	0.0033728	0.0034382	0.0033195	0.0032031	0.0032182	0.0031267	0.0030931	0.003136	0.0031539
LForeArmPronation	0.0034168	0.0034784	0.0034278	0.0033046	0.0031646	0.0030023	0.0029875	0.0029996	0.003073	0.003226	0.0033661	0.0034034	0.0034552	0.0034366	0.0033886	0.0032785	0.0030259	0.0027011	0.0024045	0.0020809	0.0017119	0.0013184	0.00095193	0.00065773	0.0005575	0.00063403	0.0008848	0.0013375	0.0019213	0.0026273	0.0033053	0.0039048	0.004313	0.0045426	0.0045723	0.0044719	0.004268	0.0039832	0.0036367	0.0032855	0.0030077	0.0027985	0.0026655	0.002521	0.0023534	0.0023005	0.0022503	0.0020976	0.0019271
RWristFlexion	-0.0024533	-0.0025398	-0.0026349	-0.0027078	-0.0027654	-0.0027851	-0.0027844	-0.0027774	-0.0027552	-0.0027403	-0.0027428	-0.0027566	-0.0027539	-0.0027236	-0.0026111	-0.0024646	-0.002358	-0.0022632	-0.0021944	-0.0021727	-0.0021672	-0.0021738	-0.0021611	-0.0021407	-0.0020806	-0.0019596	-0.0018446	-0.0017206	-0.0016059	-0.0015224	-0.0014521	-0.001372	-0.0013039	-0.0012694	-0.0012476	-0.0012676	-0.0012825	-0.0012654	-0.0012754	-0.0012679	-0.0012169	-0.0012311	-0.001257	-0.0012586	-0.001291	-0.00135	-0.0013798	-0.001403	-0.0014766
LWristFlexion	-0.001736	-0.0018892	-0.0020258	-0.0021423	-0.0022206	-0.0023034	-0.0024564	-0.0026089	-0.0026833	-0.0027668	-0.002871	-0.0029603	-0.003044	-0.0030927	-0.0031247	-0.0031221	-0.0030892	-0.0030737	-0.0030828	-0.0031199	-0.0031742	-0.0032072	-0.0032241	-0.0031756	-0.0030551	-0.0028469	-0.0025702	-0.0022916	-0.0020439	-0.0018676	-0.0017501	-0.0016939	-0.0016713	-0.0016621	-0.0016567	-0.0016636	-0.0016671	-0.0016846	-0.0017106	-0.0017437	-0.0017983	-0.0018692	-0.0019529	-0.0020141	-0.0020448	-0.0021128	-0.0021966	-0.002262	-0.0023565
RHandAbduction	-0.0014519	-0.0014573	-0.0014533	-0.0014686	-0.001477	-0.0014831	-0.0014674	-0.0014223	-0.0014013	-0.0014005	-0.0014277	-0.001479	-0.0015561	-0.0016319	-0.001683	-0.0017094	-0.0017003	-0.0016275	-0.0014856	-0.0012853	-0.0010677	-0.00088706	-0.00075534	-0.00068039	-0.00071263	-0.00079008	-0.00089081	-0.0010022	-0.0011125	-0.0011956	-0.0012585	-0.0012932	-0.0013032	-0.0012841	-0.0012415	-0.0011969	-0.0011342	-0.00098112	-0.00080819	-0.00068352	-0.00064804	-0.00065234	-0.00059636	-0.00052715	-0.0005157	-0.00043797	-0.00044269	-0.00049289	-0.00047565
LHandAbduction	-0.00017297	-0.00021706	-0.00022522	-0.00020839	-0.0001909	-0.00016654	-0.00022753	-0.00030209	-0.00038678	-0.00051745	-0.00068038	-0.00082774	-0.0010226	-0.0012122	-0.0014151	-0.001578	-0.0016361	-0.0015963	-0.0014689	-0.0012567	-0.00098335	-0.00068597	-0.00039064	-0.00011798	5.9707e-05	0.00015818	0.00015129	1.875e-05	-0.00021016	-0.00050318	-0.00082745	-0.0011317	-0.001344	-0.0014546	-0.0014623	-0.0013935	-0.0012607	-0.0010978	-0.00090783	-0.00071862	-0.00057372	-0.00047242	-0.00043017	-0.00040007	-0.00036681	-0.00039951	-0.00044247	-0.00042339	-0.00039017
RHipFlexion	-0.14716	-0.13065	-0.11663	-0.16163	-0.2589	-0.30557	-0.28991	-0.25405	-0.22754	-0.22568	-0.24492	-0.26058	-0.25237	-0.21601	-0.16017	-0.094305	-0.029565	0.02449	0.063895	0.092277	0.11608	0.13833	0.15666	0.17293	0.18829	0.20181	0.21499	0.2265	0.23374	0.23603	0.2361	0.23599	0.233	0.22904	0.22651	0.22685	0.22801	0.23086	0.2389	0.25016	0.26218	0.27699	0.29513	0.31545	0.33496	0.35417	0.37359	0.39014	0.40772
LHipFlexion	0.39952	0.41921	0.43871	0.45787	0.47552	0.48643	0.48851	0.48304	0.47807	0.46999	0.43747	0.36568	0.2708	0.18921	0.14332	0.13228	0.13642	0.11901	0.062288	-0.0080275	-0.050625	-0.054192	-0.034016	-0.006345	0.019319	0.03764	0.046457	0.043203	0.03622	0.027493	0.022706	0.020625	0.02083	0.02262	0.021906	0.017633	0.011495	0.0036631	-0.0055425	-0.018392	-0.033742	-0.050913	-0.069503	-0.086139	-0.10031	-0.10933	-0.11454	-0.1207	-0.13182
RHipAbduction	-0.033507	-0.077901	-0.10465	-0.083771	-0.014962	0.057669	0.10799	0.12932	0.12448	0.11306	0.12951	0.19081	0.29054	0.41485	0.55167	0.68978	0.8148	0.91552	0.98093	1.0137	1.0218	1.0147	1.0038	0.99459	0.98974	0.98871	0.98593	0.97582	0.95747	0.93135	0.8995	0.86765	0.83916	0.81684	0.80162	0.79288	0.78993	0.78989	0.79106	0.79374	0.79771	0.80463	0.81356	0.82458	0.83675	0.84954	0.86133	0.87107	0.87555
LHipAbduction	0.73337	0.72203	0.71068	0.69638	0.67547	0.64461	0.60145	0.54626	0.48246	0.41172	0.33537	0.25485	0.1732	0.098	0.037612	0.00014599	-0.015656	-0.020948	-0.012625	0.0043854	0.02189	0.036483	0.048522	0.059345	0.06572	0.069268	0.068934	0.065463	0.061361	0.056733	0.053052	0.050454	0.049678	0.050628	0.054773	0.061667	0.069707	0.077342	0.08179	0.081514	0.074337	0.058802	0.036692	0.0089732	-0.021421	-0.046567	-0.058286	-0.054519	-0.041643
RHipInternalRotation	0.020352	0.020929	0.020672	0.023583	0.028645	0.030766	0.030063	0.027223	0.023893	0.024857	0.035273	0.05674	0.088518	0.1264	0.16347	0.19337	0.21211	0.22078	0.22144	0.21657	0.20749	0.19618	0.18449	0.17269	0.16046	0.14773	0.13456	0.12093	0.10745	0.094928	0.082673	0.070856	0.059523	0.048154	0.036858	0.025985	0.015692	0.0060184	-0.0030042	-0.011362	-0.019591	-0.027699	-0.03618	-0.045138	-0.054492	-0.063747	-0.07213	-0.078675	-0.08315
LHipInternalRotation	-0.078229	-0.074885	-0.070834	-0.065446	-0.057887	-0.048069	-0.036288	-0.023731	-0.011815	-0.001981	0.0033686	0.0037965	0.00054079	-0.0041655	-0.0073845	-0.006812	-0.0037798	-0.0026294	-0.0033325	-0.0034569	-0.001331	0.0025406	0.0067093	0.010469	0.012959	0.014743	0.016307	0.01799	0.019516	0.020709	0.021046	0.020407	0.019016	0.017228	0.015869	0.015324	0.015522	0.016589	0.017814	0.019157	0.019605	0.018672	0.01665	0.014063	0.011411	0.0089279	0.0071667	0.0065494	0.0078665
RKneeFlexion	0.24023	0.20487	0.17216	0.16862	0.18368	0.16987	0.121	0.052179	-0.029501	-0.11961	-0.21387	-0.31229	-0.41502	-0.51599	-0.609	-0.68975	-0.75309	-0.79616	-0.81886	-0.82483	-0.81824	-0.80085	-0.77487	-0.74203	-0.70322	-0.65959	-0.61325	-0.56607	-0.51838	-0.47053	-0.42456	-0.38138	-0.34058	-0.30265	-0.26888	-0.23966	-0.21352	-0.19015	-0.16989	-0.15129	-0.13224	-0.11258	-0.092548	-0.071523	-0.04895	-0.025932	-0.0043975	0.014542	0.029116
LKneeFlexion	0.25663	0.2398	0.21791	0.192	0.16338	0.13362	0.10329	0.072007	0.039128	0.007355	-0.016269	-0.027309	-0.029407	-0.032727	-0.043315	-0.059212	-0.072447	-0.071226	-0.050116	-0.019993	0.0023198	0.0099866	0.0061184	-0.0026475	-0.01119	-0.016307	-0.017152	-0.014051	-0.008768	-0.0023982	0.003929	0.010467	0.016644	0.023192	0.030701	0.038779	0.047184	0.055536	0.063834	0.072902	0.082542	0.093253	0.10546	0.11892	0.1347	0.15402	0.17794	0.20374	0.22381
RAnklePlantarFlexion	0.0211	0.017637	0.018802	0.023132	0.015997	-0.01059	-0.05274	-0.10272	-0.15386	-0.19737	-0.22363	-0.23139	-0.22296	-0.20117	-0.16993	-0.13199	-0.089295	-0.043142	0.0057333	0.056127	0.10691	0.15741	0.20753	0.25652	0.30304	0.34697	0.38794	0.4253	0.45959	0.49209	0.52382	0.55499	0.58606	0.61789	0.65084	0.68491	0.72056	0.75819	0.79779	0.83907	0.88248	0.92858	0.97731	1.0291	1.0846	1.1437	1.2057	1.2693	1.3336
LAnklePlantarFlexion	1.6462	1.6747	1.695	1.7061	1.7042	1.6881	1.6554	1.6009	1.5239	1.4217	1.289	1.1259	0.93585	0.72933	0.52513	0.34319	0.19737	0.091272	0.023053	-0.014197	-0.028809	-0.029311	-0.023474	-0.015535	-0.0083494	-0.0029632	0.00052878	0.0022263	0.0026143	0.002226	0.0018244	0.0017509	0.0016846	0.0018546	0.0023238	0.0027636	0.0031346	0.0035525	0.0039102	0.0040494	0.0039582	0.004228	0.0047782	0.0057078	0.0073045	0.0093739	0.011999	0.014936	0.017439
RFootPronation	0.00073486	0.00056383	0.0013724	0.0034886	0.0053676	0.0044062	-0.0014752	-0.013912	-0.029479	-0.041964	-0.045393	-0.03976	-0.027578	-0.011979	0.0034488	0.015792	0.023453	0.026549	0.026068	0.02377	0.02144	0.020762	0.022242	0.025719	0.030643	0.036282	0.042153	0.047906	0.053539	0.059236	0.065132	0.071322	0.07786	0.084575	0.091163	0.097539	0.10375	0.10998	0.11659	0.12402	0.13246	0.14195	0.15214	0.16281	0.17377	0.18466	0.19481	0.20359	0.21054
LFootPronation	0.14646	0.15276	0.15774	0.16104	0.1616	0.15923	0.15346	0.14385	0.13129	0.11634	0.099381	0.080222	0.058656	0.03664	0.01758	0.0037141	-0.00463	-0.0085623	-0.0092369	-0.0079095	-0.0059275	-0.0041091	-0.0027203	-0.0018369	-0.001367	-0.0011887	-0.0011565	-0.0011306	-0.0010567	-0.00094831	-0.00090597	-0.00094233	-0.0010189	-0.0011469	-0.0012749	-0.0013041	-0.0012874	-0.0012492	-0.0011892	-0.0010545	-0.00090567	-0.00085184	-0.00081241	-0.00084567	-0.0010127	-0.0010634	-0.00087159	-0.00053859	-0.00017479
RToeFlexion	0	0	0	0	0	0	0	0	0	0	0	0	0	0	0	0	0	0	0	0	0	0	0	0	0	0	0	0	0	0	0	0	0	0	0	0	0	0	0	0	0	0	0	0	0	0	0	0	0
LToeFlexion	0	0	0	0	0	0	0	0	0	0	0	0	0	0	0	0	0	0	0	0	0	0	0	0	0	0	0	0	0	0	0	0	0	0	0	0	0	0	0	0	0	0	0	0	0	0	0	0	0
[truncated: 51 more columns]

## Sheet: Subject007
	0% gait cycle	1% gait cycle	2% gait cycle	3% gait cycle	4% gait cycle	5% gait cycle	6% gait cycle	7% gait cycle	8% gait cycle	9% gait cycle	10% gait cycle	11% gait cycle	12% gait cycle	13% gait cycle	14% gait cycle	15% gait cycle	16% gait cycle	17% gait cycle	18% gait cycle	19% gait cycle	20% gait cycle	21% gait cycle	22% gait cycle	23% gait cycle	24% gait cycle	25% gait cycle	26% gait cycle	27% gait cycle	28% gait cycle	29% gait cycle	30% gait cycle	31% gait cycle	32% gait cycle	33% gait cycle	34% gait cycle	35% gait cycle	36% gait cycle	37% gait cycle	38% gait cycle	39% gait cycle	40% gait cycle	41% gait cycle	42% gait cycle	43% gait cycle	44% gait cycle	45% gait cycle	46% gait cycle	47% gait cycle	48% gait cycle
PelvisX	-0.25151	-0.32877	-0.3362	-0.24031	-0.08417	0.045435	0.062038	-0.034316	-0.18407	-0.29513	-0.31049	-0.24302	-0.13378	-0.0034414	0.1219	0.17988	0.14953	0.069046	-0.032994	-0.10734	-0.15717	-0.15339	-0.089855	0.0044836	0.10719	0.20584	0.27283	0.28914	0.273	0.23016	0.14774	0.046059	-0.064094	-0.166	-0.24654	-0.29875	-0.31753	-0.30585	-0.2724	-0.2205	-0.16407	-0.11107	-0.069542	-0.047726	-0.039419	-0.017942	0.027632	0.084658	0.12484
PelvisY	0.27986	0.28575	0.24193	0.12166	-0.013308	-0.062816	-0.046142	-0.049495	-0.088453	-0.14539	-0.21049	-0.27509	-0.30559	-0.26435	-0.14944	-0.02804	0.019113	-0.083966	-0.2132	-0.24245	-0.19084	-0.091794	-0.019755	0.014214	0.017872	0.012288	0.015496	0.0029969	0.0012497	0.016569	0.050925	0.0964	0.12895	0.15155	0.15572	0.14692	0.12618	0.10328	0.059308	0.022527	-0.014192	-0.041836	-0.050783	-0.031724	0.013494	0.068258	0.13183	0.20038	0.22825
PelvisZ	0.29546	0.32304	0.39526	0.45181	0.44422	0.38404	0.27585	0.15797	0.0531	-0.069161	-0.23338	-0.39809	-0.51687	-0.56849	-0.55787	-0.50516	-0.45901	-0.4466	-0.41124	-0.33449	-0.25606	-0.20039	-0.18793	-0.2177	-0.27683	-0.36088	-0.4428	-0.49748	-0.50837	-0.47565	-0.41893	-0.34803	-0.26736	-0.18888	-0.11791	-0.061324	-0.020666	0.017883	0.043071	0.051617	0.042071	0.013974	-0.034073	-0.088745	-0.12334	-0.11959	-0.082279	-0.030623	0.0446
PelvisYaw	-0.043562	0.0024046	0.050127	0.05093	-0.00062987	-0.047318	-0.052138	-0.034411	-0.0086884	0.010084	0.010721	0.012302	0.025585	0.050163	0.084915	0.11999	0.13367	0.08211	-0.0054932	-0.058633	-0.063902	-0.034949	0.00036101	0.024264	0.033269	0.02582	0.014481	0.0037865	-0.0053689	-0.0090888	-0.0058868	0.0024011	0.011449	0.018887	0.024466	0.027391	0.02798	0.022886	0.009932	-0.010579	-0.034157	-0.059876	-0.081857	-0.096518	-0.10024	-0.091836	-0.07753	-0.063771	-0.052353
PelvisForwardPitch	0.0098141	0.021979	0.010504	-0.029141	-0.071683	-0.083924	-0.048875	0.016126	0.08068	0.12076	0.11934	0.072662	-0.0036755	-0.093069	-0.17442	-0.21994	-0.22658	-0.21	-0.17933	-0.1492	-0.12167	-0.097921	-0.087295	-0.091029	-0.10513	-0.13142	-0.16112	-0.18348	-0.19536	-0.19691	-0.18893	-0.17281	-0.14911	-0.12326	-0.099358	-0.078305	-0.062609	-0.054419	-0.053389	-0.059891	-0.071926	-0.085058	-0.097626	-0.11006	-0.12678	-0.14502	-0.16297	-0.17644	-0.1728
PelvisRightRoll	0.019029	0.019696	0.009542	-0.015172	-0.043792	-0.058525	-0.052061	-0.033162	-0.011563	0.0056491	0.015157	0.019585	0.02338	0.025203	0.02251	0.0156	0.013569	0.024219	0.041159	0.052263	0.052137	0.042941	0.030665	0.020176	0.011934	0.004104	-0.0021174	-0.0074178	-0.01101	-0.011461	-0.009836	-0.0072333	-0.0037836	0.00042505	0.0047013	0.0078277	0.0089224	0.0082487	0.0060181	0.0036315	0.0025541	0.003779	0.0071718	0.010275	0.010523	0.0068263	-0.00063758	-0.0090069	-0.01449
TrunkFlexion	-0.020808	-0.024726	-0.029189	-0.03398	-0.03874	-0.042746	-0.048271	-0.056456	-0.068338	-0.083543	-0.098985	-0.11335	-0.12459	-0.13078	-0.13199	-0.13044	-0.12792	-0.1249	-0.12282	-0.12296	-0.12463	-0.12638	-0.12733	-0.12567	-0.12049	-0.11225	-0.10223	-0.092345	-0.082442	-0.073901	-0.067755	-0.063511	-0.059869	-0.056753	-0.05498	-0.053001	-0.051099	-0.04831	-0.044062	-0.038205	-0.032123	-0.026264	-0.022592	-0.021258	-0.020547	-0.021651	-0.023935	-0.025894	-0.028981
TrunkRightBend	0.044524	0.038465	0.033866	0.031314	0.030163	0.028468	0.023972	0.015768	0.003526	-0.011441	-0.027472	-0.043446	-0.057648	-0.069471	-0.079087	-0.086359	-0.092548	-0.097684	-0.10217	-0.10399	-0.10361	-0.10096	-0.095799	-0.089341	-0.082769	-0.07851	-0.076035	-0.074564	-0.073359	-0.072001	-0.071428	-0.070902	-0.07015	-0.069705	-0.069576	-0.069432	-0.069273	-0.069092	-0.068632	-0.06783	-0.067499	-0.067171	-0.066496	-0.065444	-0.064755	-0.062664	-0.058982	-0.055041	-0.04949
TrunkLeftTwist	0.019435	0.018153	0.018095	0.018988	0.021577	0.026119	0.030438	0.033727	0.036071	0.037044	0.036315	0.033474	0.029375	0.024275	0.0202	0.017491	0.016453	0.016862	0.018835	0.021122	0.022477	0.021986	0.019341	0.014576	0.0078079	0.00054609	-0.0063621	-0.012038	-0.015618	-0.017497	-0.018085	-0.017681	-0.01757	-0.018188	-0.019315	-0.021401	-0.024241	-0.026749	-0.029155	-0.03088	-0.031711	-0.031677	-0.031088	-0.030328	-0.029902	-0.029247	-0.028573	-0.027672	-0.026105
HeadFlexion	-0.043742	-0.044365	-0.045095	-0.046306	-0.04781	-0.049329	-0.050978	-0.052454	-0.053336	-0.053536	-0.053261	-0.052798	-0.051966	-0.050824	-0.049503	-0.048412	-0.047654	-0.047135	-0.046889	-0.046741	-0.046544	-0.046186	-0.045525	-0.044618	-0.043605	-0.042565	-0.041618	-0.040812	-0.040184	-0.03978	-0.039613	-0.039489	-0.03936	-0.039296	-0.039266	-0.039197	-0.039055	-0.038865	-0.038704	-0.038611	-0.038575	-0.038674	-0.038704	-0.038798	-0.03908	-0.039689	-0.040484	-0.04121	-0.041806
HeadRightBend	0.002419	0.0021994	0.001965	0.0015396	0.00081523	-9.5618e-05	-0.0010449	-0.0019579	-0.0028188	-0.0037788	-0.0049451	-0.0063038	-0.0077246	-0.0090748	-0.010201	-0.011083	-0.01173	-0.012153	-0.012626	-0.013053	-0.01346	-0.013865	-0.014182	-0.014407	-0.01453	-0.014599	-0.014549	-0.014289	-0.013804	-0.013158	-0.0125	-0.011752	-0.01104	-0.010444	-0.010119	-0.0098653	-0.0095707	-0.0094886	-0.0094439	-0.0093473	-0.0093124	-0.0093296	-0.0093326	-0.0092378	-0.0091527	-0.0091293	-0.0091119	-0.0091554	-0.0092552
HeadLeftTwist	-0.0026076	-0.0025027	-0.0024138	-0.0022878	-0.0021044	-0.0017803	-0.0013239	-0.00086702	-0.00041318	3.4262e-05	0.00042888	0.00071788	0.00088999	0.000948	0.00091932	0.00088873	0.00082299	0.00065755	0.000508	0.00038914	0.00026887	0.00016121	5.5976e-05	-6.0966e-05	-0.00020018	-0.00034086	-0.00051915	-0.00073345	-0.0009872	-0.0012361	-0.0014367	-0.0016927	-0.0019588	-0.0021511	-0.0022331	-0.0022775	-0.0023579	-0.0023195	-0.0023107	-0.0023589	-0.0024066	-0.0024231	-0.0024219	-0.0024597	-0.0025991	-0.0027222	-0.0028628	-0.0030174	-0.0031549
RShoulderUp	0.49693	0.51348	0.52872	0.54181	0.55292	0.56402	0.57521	0.58747	0.60052	0.61169	0.61791	0.61705	0.60907	0.5936	0.57178	0.54594	0.51948	0.49568	0.47675	0.4649	0.46066	0.46231	0.46831	0.47571	0.48174	0.48421	0.48196	0.47492	0.46555	0.45576	0.44579	0.43688	0.42953	0.42311	0.418	0.41388	0.41059	0.40803	0.40635	0.40604	0.40648	0.40791	0.4095	0.41239	0.41633	0.42073	0.42624	0.43368	0.4435
LShoulderUp	0.44166	0.45742	0.47453	0.4923	0.51004	0.5285	0.54841	0.5699	0.59092	0.6091	0.62108	0.62335	0.61653	0.59992	0.57564	0.54744	0.51744	0.49065	0.47013	0.45794	0.45568	0.46207	0.4746	0.48893	0.50087	0.50548	0.50134	0.4892	0.47105	0.45053	0.43011	0.41203	0.39757	0.38768	0.38187	0.3794	0.37961	0.38197	0.38601	0.39097	0.39672	0.40335	0.41108	0.41989	0.42889	0.43823	0.44855	0.46027	0.47443
RShoulderForward	0.080398	0.076476	0.07357	0.069698	0.066757	0.066503	0.066985	0.068087	0.070975	0.072107	0.07169	0.069537	0.0662	0.062557	0.060604	0.056944	0.053307	0.050269	0.047836	0.045849	0.043498	0.03897	0.033557	0.028198	0.021203	0.013909	0.0071239	0.0014068	-0.0033321	-0.007979	-0.012624	-0.015605	-0.017966	-0.021873	-0.025967	-0.030968	-0.03634	-0.041147	-0.046209	-0.049764	-0.051813	-0.052518	-0.053183	-0.05235	-0.05087	-0.050423	-0.049655	-0.050177	-0.052453
LShoulderForward	-0.051072	-0.050291	-0.049974	-0.047309	-0.043978	-0.042032	-0.042552	-0.046692	-0.05314	-0.058362	-0.060314	-0.057723	-0.051661	-0.043361	-0.035729	-0.030744	-0.026739	-0.025197	-0.024763	-0.02299	-0.020452	-0.017654	-0.013204	-0.0052566	0.0057245	0.018604	0.032855	0.045682	0.055922	0.062491	0.065219	0.065409	0.06369	0.060815	0.056947	0.054287	0.053385	0.053702	0.055787	0.059294	0.062383	0.064717	0.066051	0.066102	0.065032	0.062749	0.060904	0.059351	0.057619
RShoulderInward	-0.046925	-0.042635	-0.038432	-0.034907	-0.030781	-0.025193	-0.017734	-0.0093012	0.00040383	0.0097339	0.018251	0.025307	0.031077	0.035619	0.039279	0.041004	0.041892	0.04267	0.045126	0.050135	0.05766	0.066027	0.075314	0.084886	0.092279	0.096769	0.097837	0.095606	0.090462	0.08305	0.074852	0.067521	0.061433	0.056764	0.054234	0.052818	0.05208	0.051979	0.051853	0.051299	0.050598	0.049768	0.047956	0.046194	0.044277	0.04138	0.038218	0.034886	0.031107
LShoulderInward	0.0078782	0.0035173	-0.00041697	-0.00066434	0.0033496	0.0088915	0.014339	0.018003	0.018672	0.018125	0.016968	0.015227	0.012794	0.010794	0.0076348	0.0027237	-0.0049058	-0.013344	-0.020682	-0.02435	-0.023392	-0.018014	-0.011344	-0.0041964	0.00079246	0.00022184	-0.0036847	-0.009094	-0.012613	-0.01327	-0.013325	-0.014142	-0.014625	-0.016723	-0.020295	-0.024089	-0.027409	-0.028638	-0.02692	-0.023268	-0.019507	-0.015924	-0.013705	-0.012993	-0.013717	-0.014939	-0.015329	-0.016062	-0.01525
RShoulderFlexion	0.02749	0.026577	0.02605	0.025257	0.024372	0.024012	0.023662	0.023547	0.024179	0.024844	0.025544	0.026186	0.026741	0.027018	0.027459	0.027419	0.027175	0.026993	0.026812	0.026686	0.026451	0.02578	0.024934	0.024226	0.023036	0.021762	0.02053	0.019505	0.018783	0.018076	0.017259	0.017244	0.017782	0.017561	0.017377	0.01676	0.015717	0.014946	0.013789	0.013103	0.012839	0.012876	0.012636	0.013156	0.0139	0.01428	0.015154	0.015683	0.015797
LShoulderFlexion	0.011185	0.01181	0.012085	0.01271	0.013299	0.013738	0.013993	0.013597	0.012822	0.012375	0.012399	0.013082	0.014236	0.015662	0.016962	0.017849	0.018785	0.019556	0.020321	0.021311	0.022381	0.023479	0.024802	0.026714	0.028942	0.031083	0.033127	0.034437	0.034848	0.034503	0.033462	0.032178	0.030818	0.029214	0.027243	0.025424	0.023973	0.022598	0.021506	0.020744	0.020195	0.01992	0.019916	0.020156	0.020671	0.021295	0.022263	0.023398	0.024825
RShoulderAbduction	0.037344	0.037702	0.037847	0.03801	0.038003	0.037693	0.036978	0.035973	0.034646	0.033302	0.031735	0.02999	0.027994	0.025717	0.023159	0.020857	0.018732	0.016771	0.014643	0.012468	0.010322	0.008529	0.0067921	0.0049059	0.0033176	0.0020119	0.0010997	0.00064632	0.00061116	0.0011147	0.0019722	0.0026583	0.0031696	0.0037031	0.0039274	0.004028	0.0041142	0.0040964	0.0041591	0.004344	0.0046453	0.0049497	0.0055398	0.0060515	0.0065891	0.0074051	0.0082546	0.0091587	0.010241
LShoulderAbduction	0.0058771	0.007383	0.0089959	0.0099213	0.010423	0.010773	0.011179	0.011766	0.012616	0.013856	0.015125	0.016069	0.016807	0.016954	0.016952	0.01705	0.01743	0.018301	0.019397	0.020133	0.01993	0.019139	0.018955	0.018856	0.019004	0.019581	0.019917	0.019772	0.019038	0.017741	0.016249	0.014642	0.012668	0.011347	0.010708	0.01034	0.010229	0.010416	0.010467	0.010435	0.010475	0.010475	0.010494	0.010633	0.010898	0.01108	0.010895	0.010852	0.011451
RShoulderInternalRotation	0.0057905	0.0055314	0.0053248	0.0051326	0.0049867	0.0049891	0.0051167	0.0054014	0.0058142	0.0062469	0.0067036	0.0070438	0.0072507	0.0073092	0.0072839	0.0071302	0.0068754	0.0065877	0.0063156	0.0060015	0.0056247	0.0051621	0.0046729	0.0042803	0.0038871	0.0035605	0.0032752	0.0030507	0.0029121	0.0027456	0.0025115	0.0024094	0.0024601	0.0023331	0.002243	0.0021241	0.0018989	0.0017086	0.0013795	0.0010367	0.00068722	0.00038513	-8.8059e-06	-0.00028302	-0.00052052	-0.00086444	-0.0011511	-0.0014536	-0.0018731
LShoulderInternalRotation	-0.00011702	-0.00030064	-0.00050359	-0.00065652	-0.00086396	-0.0010897	-0.0013972	-0.001752	-0.0020379	-0.0022917	-0.0024549	-0.0024455	-0.0023009	-0.0020621	-0.0017703	-0.001494	-0.0011981	-0.00096507	-0.00087028	-0.0010025	-0.0013147	-0.0017081	-0.0021644	-0.0027043	-0.0031886	-0.003417	-0.0033386	-0.0029531	-0.0023547	-0.0016025	-0.00073718	0.00030811	0.0014235	0.0024012	0.0031765	0.0037968	0.0041924	0.0043152	0.0042393	0.0039576	0.00363	0.003394	0.0032623	0.0032425	0.0033599	0.0035373	0.0037126	0.0037985	0.0035864
RElbowFlexion	0.018948	0.019192	0.019528	0.019732	0.019755	0.019884	0.019983	0.020224	0.02072	0.021267	0.021822	0.022294	0.022706	0.022859	0.02283	0.022519	0.022024	0.021509	0.021069	0.020703	0.020382	0.019974	0.019595	0.019398	0.01913	0.018879	0.018575	0.018218	0.017964	0.017686	0.017227	0.017093	0.017305	0.017106	0.016975	0.016713	0.016211	0.015849	0.015264	0.014774	0.01438	0.014063	0.013518	0.013336	0.013239	0.012986	0.013	0.012947	0.012819
LElbowFlexion	0.018678	0.019159	0.019648	0.020273	0.020803	0.02137	0.022012	0.022634	0.023329	0.024044	0.024664	0.025204	0.025634	0.025892	0.025969	0.02586	0.025637	0.025365	0.025023	0.024635	0.024413	0.024343	0.024277	0.02426	0.024166	0.023894	0.023544	0.023024	0.022249	0.021379	0.020518	0.019957	0.019735	0.019461	0.019078	0.018728	0.018372	0.017857	0.017296	0.016752	0.01639	0.016299	0.01656	0.017163	0.018057	0.019145	0.020404	0.021687	0.022945
RForeArmPronation	0.0050665	0.005098	0.0051122	0.0051038	0.005089	0.0050806	0.0051	0.0051789	0.0053099	0.0054884	0.0057078	0.0058901	0.0060116	0.0060511	0.0060251	0.0059337	0.0057773	0.0055923	0.0054367	0.0052852	0.0051445	0.0050069	0.0048765	0.004779	0.0046823	0.0045856	0.004461	0.0043328	0.004244	0.004184	0.0041035	0.0040726	0.0041623	0.0041442	0.0041352	0.0040988	0.0039961	0.0039337	0.003814	0.0036903	0.0035843	0.0034873	0.0033466	0.0032968	0.0032582	0.003202	0.0032348	0.0032473	0.0032274
LForeArmPronation	0.006474	0.0066565	0.0068342	0.0070592	0.0072467	0.0074551	0.0077152	0.0079458	0.008189	0.008463	0.0086907	0.0088953	0.0090728	0.0091847	0.0092487	0.0092292	0.0091428	0.0090322	0.0089144	0.0087685	0.0086581	0.0086178	0.0085935	0.0085726	0.0084985	0.0083703	0.0082322	0.0080447	0.0077767	0.0074853	0.0072076	0.0070947	0.007177	0.0072482	0.0072591	0.007227	0.007126	0.0069134	0.0066291	0.0063028	0.0060436	0.0059179	0.0059662	0.006155	0.0064757	0.00691	0.0074307	0.0079239	0.0083702
RWristFlexion	-0.00098597	-0.0010345	-0.0010629	-0.001079	-0.0010907	-0.0010956	-0.0010756	-0.0010146	-0.00094892	-0.0008829	-0.00079919	-0.00072832	-0.00064968	-0.00056278	-0.00049359	-0.00046491	-0.0004614	-0.00047441	-0.0004607	-0.00044223	-0.00043658	-0.00045311	-0.00046253	-0.00044628	-0.00039792	-0.00032787	-0.00025383	-0.00019071	-0.0001307	-8.8587e-05	-7.9889e-05	-7.0359e-05	-6.4107e-05	-7.9127e-05	-0.00010083	-0.00010488	-0.00011285	-0.00012618	-0.00013909	-0.00016214	-0.00018991	-0.00021824	-0.00025322	-0.00029581	-0.00033859	-0.00038584	-0.0004515	-0.00049812	-0.00052704
LWristFlexion	-0.0006986	-0.00073855	-0.00077606	-0.00082084	-0.00087217	-0.000929	-0.00099613	-0.0010856	-0.0011752	-0.0012637	-0.0013472	-0.0013936	-0.0014034	-0.0013703	-0.0013141	-0.0012626	-0.0012523	-0.0013015	-0.0014294	-0.0016237	-0.0018687	-0.0021484	-0.0024072	-0.00267	-0.0028665	-0.002903	-0.0027695	-0.0024756	-0.0020906	-0.001719	-0.0013771	-0.0010408	-0.00074859	-0.00055969	-0.00044408	-0.00036885	-0.00034301	-0.00035905	-0.00039419	-0.0004516	-0.0005174	-0.00055562	-0.00057652	-0.00058787	-0.00056439	-0.00054979	-0.00057574	-0.00064751	-0.00081036
RHandAbduction	-0.002282	-0.0023074	-0.0023234	-0.0023368	-0.0023525	-0.0023465	-0.0023335	-0.0023336	-0.0023313	-0.0023429	-0.0023884	-0.0024458	-0.0025173	-0.002591	-0.0026582	-0.0027121	-0.0027375	-0.0027317	-0.0027155	-0.0026595	-0.0025671	-0.0024497	-0.0023135	-0.0021849	-0.0020522	-0.0019232	-0.0018225	-0.0017427	-0.0017103	-0.0017223	-0.0016775	-0.0016759	-0.0017801	-0.001754	-0.0017265	-0.0016566	-0.0015319	-0.0014522	-0.001306	-0.0011821	-0.0011067	-0.0010343	-0.00088823	-0.00085437	-0.00083841	-0.00079121	-0.00084697	-0.00084491	-0.00079382
LHandAbduction	-0.0014273	-0.0014574	-0.001463	-0.0015175	-0.0015851	-0.0016709	-0.0017763	-0.0018713	-0.0019838	-0.0021226	-0.0022457	-0.0023742	-0.0025502	-0.0027434	-0.0029391	-0.0031338	-0.0033067	-0.0035155	-0.0037182	-0.003885	-0.0040416	-0.0041852	-0.0042946	-0.0043533	-0.0043312	-0.0041669	-0.0039067	-0.0035679	-0.0031774	-0.0027998	-0.0024846	-0.0023129	-0.0022725	-0.0022586	-0.0022261	-0.0021772	-0.0020987	-0.0019828	-0.0018401	-0.0016986	-0.0015937	-0.0015413	-0.0015514	-0.0016184	-0.0017643	-0.0019524	-0.0021771	-0.0024148	-0.0027099
RHipFlexion	-0.14284	-0.11261	-0.079709	-0.08807	-0.14678	-0.20723	-0.2352	-0.24549	-0.24922	-0.25573	-0.26891	-0.27651	-0.27296	-0.25776	-0.23421	-0.20966	-0.18503	-0.16416	-0.14676	-0.13048	-0.11566	-0.097499	-0.080184	-0.062422	-0.042583	-0.026288	-0.0091248	0.0076681	0.02411	0.042747	0.060738	0.076273	0.089646	0.10157	0.11217	0.12172	0.12855	0.1321	0.13349	0.13546	0.14069	0.14998	0.16555	0.18682	0.21329	0.24206	0.27161	0.30251	0.33282
LHipFlexion	0.29387	0.31375	0.33547	0.35432	0.36886	0.38226	0.39304	0.40115	0.4054	0.40057	0.38276	0.35883	0.33644	0.31822	0.30805	0.30342	0.28507	0.21503	0.11636	0.050061	0.031195	0.043588	0.06475	0.078792	0.081328	0.07649	0.070191	0.06514	0.062156	0.059482	0.058351	0.059	0.0592	0.056518	0.050461	0.043176	0.03726	0.031982	0.024291	0.012564	-0.0043128	-0.027715	-0.058074	-0.091053	-0.11963	-0.14094	-0.1575	-0.17436	-0.19335
RHipAbduction	-0.025143	-0.050515	-0.049103	-0.00382	0.063562	0.11018	0.11108	0.078039	0.037319	0.015411	0.032346	0.092206	0.18245	0.29289	0.41015	0.51604	0.60013	0.66361	0.70847	0.73988	0.76198	0.78012	0.79754	0.81295	0.82416	0.83153	0.83212	0.82629	0.8159	0.80191	0.78546	0.76714	0.74698	0.72725	0.70951	0.69575	0.68774	0.68512	0.68626	0.69021	0.69677	0.70692	0.71936	0.73299	0.74777	0.76223	0.7751	0.78531	0.78965
LHipAbduction	0.70874	0.71351	0.71621	0.7146	0.70468	0.68318	0.64769	0.59848	0.53596	0.46004	0.37143	0.27293	0.17091	0.075603	0.00092088	-0.039394	-0.047395	-0.036801	-0.017703	-0.0034753	0.0094245	0.025048	0.036707	0.041793	0.042561	0.039979	0.034269	0.029856	0.029829	0.034006	0.043218	0.055119	0.067432	0.078632	0.08666	0.092754	0.097003	0.097649	0.092687	0.081586	0.068386	0.057222	0.049178	0.043014	0.034421	0.020529	0.0016554	-0.017021	-0.029908
RHipInternalRotation	-0.0054599	-0.006823	-0.0058946	0.0013206	0.012428	0.019687	0.019471	0.016742	0.016402	0.021636	0.036559	0.063238	0.097071	0.13201	0.16326	0.18833	0.20523	0.21421	0.2158	0.21106	0.20234	0.19123	0.18037	0.16959	0.15826	0.14709	0.13415	0.11977	0.1044	0.08789	0.071498	0.056327	0.042788	0.030711	0.019518	0.0087247	-0.0012998	-0.010631	-0.019523	-0.028373	-0.037069	-0.045416	-0.053821	-0.062246	-0.070178	-0.077083	-0.082701	-0.086924	-0.08937
LHipInternalRotation	-0.075092	-0.071293	-0.066149	-0.059769	-0.052087	-0.043212	-0.03306	-0.022301	-0.011752	-0.0022999	0.0047476	0.0089623	0.010319	0.0096199	0.0090958	0.01057	0.011753	0.0067697	-0.002745	-0.0093996	-0.0083429	-0.00069606	0.0080307	0.013479	0.015271	0.014391	0.012014	0.010745	0.011554	0.013298	0.01567	0.018482	0.021021	0.022625	0.02304	0.022758	0.02229	0.021266	0.018899	0.015041	0.010429	0.0058154	0.0011732	-0.0027861	-0.0064495	-0.010094	-0.014019	-0.017654	-0.019181
RKneeFlexion	0.25858	0.22328	0.17764	0.14981	0.14912	0.1504	0.12661	0.077503	0.010052	-0.066529	-0.14833	-0.23805	-0.32943	-0.4144	-0.4884	-0.54777	-0.5911	-0.6178	-0.62949	-0.62824	-0.61584	-0.59555	-0.56819	-0.53574	-0.50082	-0.46358	-0.42569	-0.38838	-0.35138	-0.31504	-0.27895	-0.24343	-0.20883	-0.1757	-0.14455	-0.11571	-0.089079	-0.06458	-0.042747	-0.023714	-0.0078323	0.0049563	0.01477	0.022441	0.027836	0.030487	0.029712	0.024717	0.015419
LKneeFlexion	0.091838	0.071062	0.046778	0.021796	-0.00246	-0.025774	-0.047102	-0.06672	-0.084787	-0.10104	-0.11529	-0.12867	-0.14189	-0.15272	-0.16047	-0.16511	-0.16517	-0.14898	-0.1135	-0.075991	-0.050948	-0.040577	-0.038684	-0.038369	-0.03747	-0.035954	-0.034072	-0.031549	-0.028093	-0.023269	-0.016235	-0.0072762	0.0029811	0.013945	0.024638	0.034044	0.041055	0.046811	0.052447	0.057992	0.064451	0.073188	0.085134	0.10076	0.1193	0.14027	0.16541	0.19566	0.22632
RAnklePlantarFlexion	0.018718	0.012233	0.0070698	0.0068051	0.008039	0.0021317	-0.015158	-0.037276	-0.057296	-0.070008	-0.072208	-0.063121	-0.042489	-0.010692	0.029972	0.077334	0.12937	0.18424	0.24054	0.29717	0.35288	0.40637	0.45665	0.50312	0.54536	0.58359	0.61862	0.65151	0.68318	0.71449	0.7464	0.77965	0.8147	0.85166	0.89053	0.93126	0.97397	1.0185	1.0648	1.1127	1.162	1.212	1.2622	1.3127	1.3636	1.415	1.4665	1.5178	1.5677
LAnklePlantarFlexion	1.5657	1.6074	1.643	1.671	1.6889	1.6935	1.6802	1.6463	1.588	1.5019	1.3853	1.2366	1.0623	0.87221	0.67834	0.49368	0.33064	0.19678	0.096191	0.029329	-0.0069019	-0.021584	-0.023771	-0.019397	-0.012145	-0.0052249	-4.8442e-05	0.0034702	0.0052336	0.0054653	0.0053864	0.0056599	0.0059064	0.006145	0.0065774	0.0067122	0.0062075	0.0058212	0.0057867	0.0055169	0.0050444	0.0045723	0.0039576	0.003467	0.0037284	0.0046922	0.0061655	0.0084273	0.011153
RFootPronation	-0.0027145	-0.002513	-0.0020062	-0.0012366	-0.00035574	-5.6891e-05	-0.0022927	-0.0075205	-0.013565	-0.017583	-0.018016	-0.014908	-0.0093697	-0.0026058	0.0037695	0.0084129	0.010457	0.0097599	0.0066506	0.0018561	-0.0033961	-0.0076255	-0.0098191	-0.0097395	-0.0077849	-0.0047067	-0.0014444	0.0012937	0.0032595	0.0045988	0.0058258	0.0076127	0.01044	0.014468	0.019614	0.025554	0.031918	0.038363	0.044605	0.050415	0.055695	0.06056	0.065325	0.070298	0.075825	0.082109	0.089198	0.097001	0.10538
LFootPronation	0.12274	0.13517	0.14627	0.15546	0.16247	0.16712	0.16889	0.16735	0.16177	0.15153	0.13634	0.1167	0.094393	0.071535	0.050423	0.033009	0.020148	0.01141	0.0057133	0.0021362	0.00024269	-0.0006006	-0.00097006	-0.0012443	-0.0016188	-0.0021779	-0.0028325	-0.0034415	-0.0039643	-0.0043036	-0.0043912	-0.0042579	-0.0040036	-0.0037966	-0.0037145	-0.0037055	-0.0037138	-0.0037402	-0.0037007	-0.0035233	-0.0033444	-0.0031929	-0.0029569	-0.0026321	-0.0023436	-0.001997	-0.0015717	-0.0011858	-0.0008505
RToeFlexion	0	0	0	0	0	0	0	0	0	0	0	0	0	0	0	0	0	0	0	0	0	0	0	0	0	0	0	0	0	0	0	0	0	0	0	0	0	0	0	0	0	0	0	0	0	0	0	0	0
LToeFlexion	0	0	0	0	0	0	0	0	0	0	0	0	0	0	0	0	0	0	0	0	0	0	0	0	0	0	0	0	0	0	0	0	0	0	0	0	0	0	0	0	0	0	0	0	0	0	0	0	0
[truncated: 51 more columns]

## Sheet: Subject008
	0% gait cycle	1% gait cycle	2% gait cycle	3% gait cycle	4% gait cycle	5% gait cycle	6% gait cycle	7% gait cycle	8% gait cycle	9% gait cycle	10% gait cycle	11% gait cycle	12% gait cycle	13% gait cycle	14% gait cycle	15% gait cycle	16% gait cycle	17% gait cycle	18% gait cycle	19% gait cycle	20% gait cycle	21% gait cycle	22% gait cycle	23% gait cycle	24% gait cycle	25% gait cycle	26% gait cycle	27% gait cycle	28% gait cycle	29% gait cycle	30% gait cycle	31% gait cycle	32% gait cycle	33% gait cycle	34% gait cycle	35% gait cycle	36% gait cycle	37% gait cycle	38% gait cycle	39% gait cycle	40% gait cycle	41% gait cycle	42% gait cycle	43% gait cycle	44% gait cycle	45% gait cycle	46% gait cycle	47% gait cycle	48% gait cycle
PelvisX	0.04654	0.14376	0.18758	0.23845	0.2392	0.1289	-0.068078	-0.28666	-0.50174	-0.65565	-0.66017	-0.53926	-0.39825	-0.29679	-0.24111	-0.17681	-0.08526	0.015122	0.12152	0.20377	0.24343	0.25134	0.22975	0.18944	0.15629	0.14406	0.15017	0.16009	0.1668	0.16334	0.13645	0.082615	0.022506	-0.037178	-0.092262	-0.14239	-0.18698	-0.23151	-0.2692	-0.29745	-0.3199	-0.3341	-0.33558	-0.32661	-0.29979	-0.21903	-0.074557	0.092096	0.20837
PelvisY	0.48373	0.31905	0.24213	0.084895	-0.069395	-0.1093	-0.14462	-0.21924	-0.26267	-0.29567	-0.36	-0.4211	-0.43493	-0.43214	-0.45282	-0.50745	-0.57415	-0.56424	-0.44583	-0.26999	-0.093088	0.060155	0.17686	0.24898	0.26132	0.24282	0.19842	0.1368	0.096015	0.062972	0.05235	0.045181	0.050445	0.084025	0.12272	0.15101	0.17305	0.19614	0.20431	0.20136	0.18362	0.14697	0.079401	-0.02866	-0.15429	-0.21693	-0.14862	0.050543	0.31352
PelvisZ	0.06332	0.23746	0.41526	0.50566	0.47854	0.39226	0.28939	0.20608	0.10751	-0.08635	-0.37507	-0.65234	-0.8072	-0.78837	-0.59176	-0.29477	-0.042477	0.091061	0.10936	0.049084	-0.068876	-0.22405	-0.37628	-0.50613	-0.60375	-0.65096	-0.6441	-0.59307	-0.50844	-0.40839	-0.30588	-0.2076	-0.11815	-0.043826	-0.00099613	0.013829	0.017441	0.018779	0.029218	0.058448	0.098382	0.14568	0.18485	0.19636	0.17921	0.14315	0.097597	0.041699	-0.021677
PelvisYaw	-0.031174	0.024411	0.070087	-0.026042	-0.16981	-0.24277	-0.26613	-0.26119	-0.22447	-0.1965	-0.21577	-0.25942	-0.28128	-0.27273	-0.24411	-0.21188	-0.19229	-0.1744	-0.15008	-0.12009	-0.091043	-0.069633	-0.058425	-0.053696	-0.054491	-0.058157	-0.065651	-0.074391	-0.08786	-0.097707	-0.10615	-0.10795	-0.10248	-0.099901	-0.096206	-0.10122	-0.10934	-0.11402	-0.11271	-0.10636	-0.099018	-0.099053	-0.11159	-0.14106	-0.17461	-0.19154	-0.17577	-0.12997	-0.067589
PelvisForwardPitch	-0.034366	-0.089326	-0.095794	-0.10833	-0.11305	-0.084724	-0.024458	0.057427	0.16482	0.26393	0.29984	0.26052	0.18073	0.095555	0.01994	-0.053311	-0.13284	-0.19638	-0.22721	-0.22591	-0.2004	-0.16107	-0.11927	-0.084418	-0.066588	-0.065633	-0.078843	-0.099571	-0.11836	-0.13421	-0.14412	-0.14742	-0.1478	-0.14589	-0.14124	-0.12885	-0.10869	-0.077656	-0.037742	0.0049516	0.047495	0.085844	0.11178	0.11962	0.10316	0.041958	-0.067539	-0.17615	-0.22501
PelvisRightRoll	-0.0097581	-0.0023292	0.0086286	-0.0079688	-0.029999	-0.029913	-0.0076869	0.022134	0.04737	0.063668	0.074685	0.084026	0.086184	0.076536	0.059851	0.0514	0.058276	0.066498	0.062351	0.045966	0.023804	0.0038017	-0.010562	-0.017908	-0.020036	-0.01871	-0.017917	-0.019014	-0.02245	-0.025965	-0.028446	-0.02667	-0.021548	-0.015384	-0.0090888	-0.0039113	0.00010205	0.0029198	0.0050402	0.0067967	0.0080308	0.010805	0.014576	0.016475	0.012387	-0.0061607	-0.040236	-0.074031	-0.086293
TrunkFlexion	-0.097856	-0.10148	-0.10119	-0.097091	-0.094282	-0.094472	-0.097123	-0.10222	-0.11014	-0.1223	-0.13531	-0.14485	-0.15139	-0.15503	-0.15753	-0.16268	-0.17232	-0.1858	-0.20086	-0.21564	-0.22741	-0.23335	-0.23208	-0.22442	-0.21446	-0.20291	-0.19028	-0.17797	-0.16346	-0.15205	-0.14041	-0.13303	-0.13031	-0.12654	-0.12615	-0.12586	-0.12434	-0.12211	-0.12083	-0.1194	-0.11903	-0.12033	-0.12359	-0.12751	-0.13139	-0.13344	-0.13496	-0.13508	-0.13458
TrunkRightBend	0.049787	0.050138	0.04935	0.046904	0.043578	0.038464	0.028547	0.013342	-0.0039225	-0.021204	-0.037524	-0.052688	-0.070799	-0.092516	-0.11511	-0.13329	-0.14729	-0.15832	-0.16501	-0.16769	-0.16594	-0.15911	-0.14863	-0.13735	-0.12765	-0.11859	-0.11051	-0.10366	-0.097293	-0.092277	-0.088549	-0.086782	-0.086192	-0.086302	-0.08709	-0.087816	-0.088795	-0.089048	-0.08881	-0.087732	-0.086681	-0.08555	-0.084618	-0.08513	-0.086923	-0.089762	-0.094602	-0.098733	-0.10113
TrunkLeftTwist	0.01501	0.015278	0.014817	0.013718	0.013604	0.015759	0.019952	0.025572	0.030766	0.033909	0.032443	0.028323	0.023599	0.019988	0.019848	0.023008	0.024708	0.021868	0.013481	0.0027847	-0.0088384	-0.018779	-0.02537	-0.028596	-0.029462	-0.029284	-0.029604	-0.031391	-0.035234	-0.039403	-0.043624	-0.045651	-0.045138	-0.043947	-0.042359	-0.040781	-0.040074	-0.040478	-0.041163	-0.04201	-0.043109	-0.043491	-0.044028	-0.045291	-0.046871	-0.048189	-0.047784	-0.044839	-0.039758
HeadFlexion	-0.028551	-0.028544	-0.028531	-0.028569	-0.028572	-0.028481	-0.02829	-0.028077	-0.02763	-0.026705	-0.024966	-0.022434	-0.020129	-0.018702	-0.018431	-0.01922	-0.020515	-0.021792	-0.022608	-0.023073	-0.023227	-0.023139	-0.022774	-0.022231	-0.021579	-0.021048	-0.020806	-0.02075	-0.020859	-0.021267	-0.021758	-0.022127	-0.022401	-0.022509	-0.022456	-0.022371	-0.022162	-0.021841	-0.021473	-0.02115	-0.020875	-0.02053	-0.020274	-0.020174	-0.020345	-0.0208	-0.021481	-0.022183	-0.022775
HeadRightBend	0.0087261	0.0088575	0.0087656	0.0085531	0.0081504	0.0076841	0.0071281	0.0064737	0.0058205	0.0048662	0.0036196	0.0022976	0.0007142	-0.00094411	-0.0024832	-0.0036641	-0.0049278	-0.0065439	-0.0081371	-0.0096582	-0.010956	-0.011899	-0.012653	-0.013426	-0.014414	-0.015478	-0.016343	-0.016889	-0.016979	-0.01657	-0.015694	-0.014543	-0.013196	-0.011926	-0.010881	-0.010024	-0.0094213	-0.0090246	-0.0088569	-0.0088332	-0.0090292	-0.0092533	-0.009453	-0.0096395	-0.0098115	-0.0099592	-0.010228	-0.010562	-0.011029
HeadLeftTwist	0.00098089	0.0010236	0.0010572	0.0010601	0.0011288	0.0012534	0.0013797	0.0015427	0.0017233	0.0019595	0.0021054	0.0021227	0.0021736	0.0022435	0.0022951	0.0024268	0.0025384	0.0026768	0.0027577	0.0028012	0.0027969	0.0026712	0.0024223	0.0020429	0.0015926	0.0011708	0.00078676	0.00035904	-8.0972e-05	-0.00036361	-0.00055384	-0.00066011	-0.00067917	-0.00060298	-0.00044405	-0.00027577	-0.00010774	6.8644e-05	0.00023543	0.0003448	0.00046458	0.00050769	0.00057921	0.00057196	0.00049108	0.00038194	0.00017973	-4.1094e-05	-0.00021773
RShoulderUp	0.54598	0.55789	0.56544	0.57247	0.58124	0.59153	0.60195	0.61236	0.62249	0.62856	0.62338	0.60208	0.56651	0.52206	0.47843	0.44515	0.42782	0.42611	0.43832	0.46095	0.48755	0.51172	0.52766	0.53156	0.52419	0.50729	0.48381	0.45648	0.42788	0.4024	0.38107	0.36552	0.35659	0.3536	0.35621	0.36284	0.37162	0.38092	0.38932	0.39574	0.39957	0.40035	0.39809	0.39469	0.39229	0.39279	0.39924	0.41068	0.42687
LShoulderUp	0.52704	0.53896	0.54539	0.54931	0.55439	0.55988	0.56495	0.57011	0.57495	0.57778	0.57447	0.55859	0.52921	0.48975	0.44865	0.41675	0.4022	0.40625	0.42662	0.45749	0.49113	0.51895	0.53504	0.53582	0.52234	0.49828	0.46841	0.43819	0.4118	0.39198	0.38028	0.37699	0.38078	0.39037	0.40384	0.41771	0.42995	0.43962	0.44602	0.44836	0.44692	0.44222	0.43593	0.42947	0.42605	0.42669	0.43391	0.44762	0.46544
RShoulderForward	0.035326	0.031845	0.028947	0.025812	0.021004	0.01537	0.0062772	-0.0030172	-0.011898	-0.01449	-0.012961	-0.0062695	-0.0031979	-0.007757	-0.017877	-0.026812	-0.03768	-0.049256	-0.062168	-0.071429	-0.07913	-0.085308	-0.088863	-0.091376	-0.093965	-0.095152	-0.097262	-0.099812	-0.10246	-0.10472	-0.1067	-0.10977	-0.11203	-0.11293	-0.11263	-0.11123	-0.1099	-0.10904	-0.10899	-0.10908	-0.11026	-0.1108	-0.11216	-0.11402	-0.11481	-0.11502	-0.11554	-0.11636	-0.11726
LShoulderForward	-0.072179	-0.061247	-0.05363	-0.051532	-0.055985	-0.067226	-0.080439	-0.091733	-0.099335	-0.10173	-0.097332	-0.087961	-0.075805	-0.062728	-0.054817	-0.054189	-0.06347	-0.079913	-0.097276	-0.11292	-0.11953	-0.11486	-0.10188	-0.084249	-0.064683	-0.047237	-0.035564	-0.028954	-0.025538	-0.023766	-0.019541	-0.015431	-0.011437	-0.0040955	0.0067197	0.014646	0.01905	0.021683	0.022097	0.020854	0.019887	0.017115	0.015031	0.014328	0.01437	0.014474	0.014924	0.014376	0.013051
RShoulderInward	-0.012788	-0.0094885	-0.0064061	-0.0043433	-0.0026377	-7.8367e-05	0.0030804	0.0086012	0.016216	0.025923	0.035043	0.042145	0.046141	0.047274	0.046847	0.047944	0.051955	0.058727	0.068465	0.079984	0.091296	0.1008	0.10752	0.10942	0.10678	0.10145	0.093278	0.083816	0.074334	0.065863	0.058789	0.05412	0.052184	0.052803	0.056413	0.061688	0.067331	0.072254	0.076232	0.079134	0.080125	0.080267	0.079205	0.077425	0.075635	0.074045	0.073503	0.073228	0.07299
LShoulderInward	0.0088871	-0.00025108	-0.0087326	-0.013329	-0.010966	-0.0036065	0.0040812	0.0089467	0.013412	0.018465	0.022726	0.023132	0.015866	0.0015178	-0.015276	-0.02454	-0.024683	-0.018229	-0.0085707	-0.0032166	-0.0027245	-0.0052262	-0.011526	-0.019977	-0.027722	-0.030954	-0.030783	-0.028238	-0.023151	-0.018529	-0.014091	-0.012833	-0.014964	-0.015795	-0.013986	-0.0137	-0.014296	-0.013333	-0.011689	-0.009283	-0.0071465	-0.0057467	-0.0055792	-0.006647	-0.0079265	-0.008885	-0.011228	-0.011928	-0.01169
RShoulderFlexion	0.016532	0.015261	0.014322	0.013589	0.012774	0.012059	0.010589	0.0089999	0.0073803	0.0071922	0.007792	0.009564	0.010694	0.010156	0.008404	0.0070527	0.0053791	0.0034664	0.001092	-0.00051895	-0.0020542	-0.0034409	-0.004625	-0.0061719	-0.0079125	-0.0092254	-0.010364	-0.011243	-0.011958	-0.011838	-0.011422	-0.011471	-0.011442	-0.011362	-0.011105	-0.01079	-0.010705	-0.010839	-0.011043	-0.011187	-0.011462	-0.011309	-0.01134	-0.011381	-0.011075	-0.010336	-0.0094618	-0.0088582	-0.0085161
LShoulderFlexion	0.021449	0.022558	0.023071	0.022781	0.021844	0.019898	0.017401	0.015126	0.013305	0.012356	0.012548	0.012769	0.013468	0.01476	0.015492	0.015673	0.015196	0.014195	0.013115	0.011811	0.011688	0.013118	0.015374	0.017885	0.020731	0.023593	0.025816	0.027656	0.029309	0.030768	0.0325	0.033699	0.034525	0.035769	0.037563	0.038828	0.039517	0.040036	0.040299	0.040624	0.041237	0.041468	0.041769	0.042198	0.042703	0.042883	0.043061	0.043179	0.043081
RShoulderAbduction	0.039999	0.039592	0.038873	0.038307	0.037862	0.037105	0.036395	0.035335	0.033996	0.032098	0.030139	0.027911	0.025919	0.024415	0.02341	0.022226	0.02089	0.019463	0.017814	0.01606	0.014513	0.013065	0.011625	0.010705	0.010298	0.0099091	0.009897	0.010052	0.010276	0.010576	0.010993	0.011245	0.011271	0.0112	0.010737	0.010171	0.0097324	0.0095284	0.0095522	0.0096322	0.009941	0.010261	0.010677	0.011172	0.011726	0.012459	0.013239	0.014244	0.015446
LShoulderAbduction	0.024745	0.02735	0.029706	0.031305	0.031561	0.030725	0.030289	0.030598	0.030992	0.031134	0.030943	0.031114	0.032327	0.034621	0.037564	0.03939	0.039911	0.03991	0.039762	0.040589	0.041993	0.043076	0.044216	0.045376	0.046236	0.046104	0.04524	0.043927	0.041982	0.040073	0.038245	0.036851	0.036141	0.03513	0.033598	0.032745	0.032426	0.032197	0.03202	0.031902	0.031763	0.031937	0.032384	0.032998	0.033528	0.033998	0.034757	0.035247	0.035477
RShoulderInternalRotation	0.00495	0.0044802	0.0040474	0.0037156	0.0034486	0.003173	0.0028666	0.0025522	0.0022866	0.002106	0.0019282	0.0017861	0.0015964	0.0012271	0.00075375	0.00035404	-7.3097e-05	-0.000569	-0.0011422	-0.0016657	-0.0023029	-0.0029714	-0.0036458	-0.0044611	-0.0052445	-0.0057994	-0.0061139	-0.0061843	-0.0061113	-0.0057247	-0.0052762	-0.0049461	-0.004676	-0.0045648	-0.0044963	-0.0045755	-0.0048533	-0.0052934	-0.0057933	-0.0062595	-0.0067286	-0.0070529	-0.007347	-0.0075451	-0.0076272	-0.007602	-0.0075209	-0.0075966	-0.0078288
LShoulderInternalRotation	-0.0049245	-0.0053758	-0.0057903	-0.0060749	-0.006104	-0.0059743	-0.0060321	-0.0061818	-0.0063582	-0.0064869	-0.0064994	-0.006617	-0.0066988	-0.0066801	-0.0066755	-0.0066073	-0.0064784	-0.0064262	-0.0065017	-0.00675	-0.0071128	-0.0075404	-0.0080568	-0.0085974	-0.0089904	-0.0090438	-0.0087363	-0.0081145	-0.0072658	-0.0064048	-0.0056103	-0.005014	-0.0046432	-0.0043322	-0.0040023	-0.0038054	-0.0036997	-0.0035881	-0.0034136	-0.0031633	-0.002853	-0.0026172	-0.0024371	-0.0023178	-0.002284	-0.0023729	-0.0025663	-0.0027127	-0.0028202
RElbowFlexion	0.013557	0.013548	0.013595	0.01368	0.013835	0.0141	0.014268	0.014426	0.014573	0.014871	0.0151	0.015272	0.015286	0.014999	0.014541	0.014212	0.014058	0.013978	0.013967	0.01406	0.014098	0.014236	0.014256	0.013762	0.013063	0.012307	0.011594	0.010952	0.010268	0.010129	0.010171	0.010139	0.010227	0.010293	0.010479	0.010606	0.010547	0.010331	0.01009	0.0097911	0.0094587	0.0092478	0.0089776	0.0087996	0.0087423	0.0089202	0.0093217	0.009578	0.0097309
LElbowFlexion	0.01576	0.015756	0.015785	0.015799	0.01586	0.015858	0.01558	0.015234	0.014872	0.014631	0.014578	0.014303	0.01421	0.014362	0.01441	0.014346	0.014392	0.014467	0.014494	0.014465	0.014532	0.014725	0.014818	0.014644	0.014364	0.014132	0.013947	0.013885	0.013934	0.014024	0.014082	0.014033	0.013983	0.014001	0.014074	0.014217	0.014427	0.014678	0.014973	0.015407	0.015976	0.016475	0.016937	0.017334	0.017693	0.017821	0.01791	0.018037	0.018173
RForeArmPronation	0.0031176	0.0030577	0.0030158	0.0029983	0.0030175	0.0030636	0.0031076	0.003168	0.0032338	0.003317	0.0034073	0.0034614	0.0034628	0.0034023	0.0033344	0.0033135	0.0033455	0.0034001	0.0034715	0.0035353	0.0035597	0.0035682	0.0035102	0.0032955	0.0030142	0.0027095	0.0024387	0.0022399	0.0020715	0.0020832	0.0021963	0.002301	0.0024197	0.0025303	0.0026273	0.002667	0.0026355	0.0025454	0.0024427	0.0023082	0.0021621	0.002056	0.0019535	0.0018976	0.001897	0.0019701	0.0021047	0.0022151	0.0022842
LForeArmPronation	0.0036971	0.0036648	0.0036801	0.0037175	0.0037853	0.0038239	0.0037982	0.0037331	0.0036426	0.0035892	0.0035615	0.0034599	0.0034102	0.0034466	0.0034817	0.0035024	0.0035764	0.0036717	0.0037512	0.0037914	0.0038292	0.0038565	0.0038239	0.0037181	0.0036005	0.0035261	0.0034883	0.0035094	0.0035641	0.0036258	0.003661	0.0036359	0.003592	0.00354	0.0034868	0.0034587	0.0034652	0.0035105	0.0035887	0.0037275	0.0039158	0.0041043	0.0042796	0.0044279	0.0045421	0.0045748	0.0045768	0.0045712	0.0045519
RWristFlexion	-0.0017761	-0.0017525	-0.0017003	-0.0016396	-0.0015757	-0.0015071	-0.0014429	-0.0013875	-0.0013421	-0.0012966	-0.0012504	-0.0011858	-0.0011335	-0.0011139	-0.0011294	-0.0011632	-0.0012108	-0.0012572	-0.0012813	-0.0012847	-0.0012775	-0.0012368	-0.0011622	-0.0010768	-0.00098111	-0.00086112	-0.00074107	-0.00061203	-0.00049671	-0.0004123	-0.00034357	-0.00031027	-0.0003152	-0.00034268	-0.0003882	-0.00044979	-0.00051748	-0.00057764	-0.00062826	-0.00066688	-0.00069177	-0.00071303	-0.00072464	-0.0007245	-0.00073894	-0.00077031	-0.00080544	-0.00084819	-0.00091593
LWristFlexion	-0.0019122	-0.0019154	-0.0019099	-0.0019056	-0.0019206	-0.0019398	-0.0019758	-0.0020249	-0.0020876	-0.0021432	-0.0021778	-0.0021416	-0.0020641	-0.0019655	-0.0018584	-0.0017919	-0.0018034	-0.001887	-0.0020199	-0.002176	-0.0023382	-0.0024608	-0.0025239	-0.0025077	-0.00243	-0.0023247	-0.0022069	-0.0021219	-0.0020719	-0.0020521	-0.002047	-0.002038	-0.0020331	-0.0020116	-0.0019709	-0.0019247	-0.0018644	-0.0018069	-0.0017505	-0.0017104	-0.0016841	-0.0016736	-0.0016827	-0.0017005	-0.0017362	-0.0017741	-0.0018253	-0.0018861	-0.0019357
RHandAbduction	-0.001497	-0.0015022	-0.0015127	-0.001522	-0.0015307	-0.0015389	-0.0015323	-0.0015202	-0.0015108	-0.0015141	-0.0015289	-0.0015773	-0.0016488	-0.0016987	-0.001719	-0.0017159	-0.0016964	-0.0016329	-0.0015292	-0.0013903	-0.0012399	-0.0011528	-0.0010793	-0.00093444	-0.00080048	-0.0006718	-0.00057048	-0.00049913	-0.00040447	-0.00044513	-0.00052239	-0.00054063	-0.00057026	-0.00059447	-0.00062827	-0.00062715	-0.0005925	-0.00052479	-0.00045493	-0.00037932	-0.00030384	-0.0002527	-0.00019187	-0.00015256	-0.00013758	-0.00017424	-0.0002485	-0.00026402	-0.00023967
LHandAbduction	-0.0011851	-0.0011887	-0.0012254	-0.0012622	-0.0012884	-0.0012698	-0.0012029	-0.0011456	-0.0010968	-0.0010966	-0.0011575	-0.001203	-0.0013481	-0.0016008	-0.0018196	-0.0019451	-0.0020254	-0.0020542	-0.0020189	-0.0019441	-0.0018891	-0.0018901	-0.0019057	-0.001906	-0.0019305	-0.0019814	-0.0020161	-0.0020444	-0.0020553	-0.0020331	-0.0019771	-0.0018738	-0.0017634	-0.0016647	-0.0015779	-0.00152	-0.0014934	-0.0014966	-0.0015242	-0.001591	-0.001698	-0.00181	-0.0019227	-0.0020236	-0.0021011	-0.0021033	-0.0020719	-0.002032	-0.0019793
RHipFlexion	-0.17474	-0.12464	-0.082946	-0.17853	-0.32761	-0.41617	-0.46044	-0.48984	-0.50236	-0.50382	-0.50171	-0.50296	-0.50848	-0.51634	-0.52193	-0.51256	-0.48259	-0.44654	-0.42135	-0.4135	-0.41662	-0.42015	-0.41908	-0.40734	-0.38719	-0.35866	-0.32889	-0.30167	-0.27801	-0.25879	-0.24178	-0.22847	-0.21736	-0.20571	-0.19423	-0.18613	-0.17747	-0.16636	-0.15427	-0.13994	-0.12421	-0.10553	-0.082288	-0.057103	-0.030382	-0.0019104	0.026522	0.054549	0.080818
LHipFlexion	0.17654	0.187	0.20137	0.21952	0.2384	0.25483	0.26566	0.27984	0.29674	0.28357	0.21881	0.14102	0.098144	0.097879	0.12234	0.13699	0.11622	0.082446	0.061312	0.063203	0.081016	0.10251	0.12175	0.13372	0.13502	0.12729	0.11519	0.10234	0.090687	0.081485	0.07523	0.07169	0.070212	0.067596	0.062884	0.054747	0.046038	0.040189	0.037831	0.037535	0.034073	0.017086	-0.019781	-0.075418	-0.13658	-0.18415	-0.2053	-0.19981	-0.17641
RHipAbduction	-0.0039471	0.028079	0.023485	0.039435	0.061256	0.057441	0.021076	-0.035537	-0.09603	-0.12668	-0.10425	-0.032923	0.071988	0.19893	0.33824	0.47897	0.60556	0.7055	0.77334	0.81136	0.82414	0.8182	0.80308	0.78384	0.76604	0.75093	0.74014	0.73219	0.7241	0.71495	0.70305	0.68857	0.67458	0.66221	0.65193	0.64284	0.63697	0.63272	0.62956	0.62858	0.6282	0.62929	0.63342	0.64027	0.64909	0.66	0.67215	0.68395	0.69408
LHipAbduction	0.78364	0.76773	0.75357	0.7356	0.71285	0.68557	0.64765	0.60123	0.55592	0.50334	0.41506	0.28703	0.15661	0.058208	0.0031602	-0.025999	-0.050285	-0.067322	-0.074701	-0.073747	-0.066429	-0.055084	-0.039164	-0.020326	-0.0023824	0.0117	0.022338	0.03062	0.038384	0.044519	0.048889	0.051744	0.052737	0.052083	0.050543	0.050846	0.054975	0.063752	0.075386	0.086574	0.095529	0.1009	0.099459	0.089074	0.063809	0.0043459	-0.091649	-0.18273	-0.21481
RHipInternalRotation	-0.039212	-0.015794	-0.0028502	-0.0034139	-0.0092733	-0.012769	-0.012066	-0.0093401	-0.0086403	-0.008722	-0.0050866	0.005703	0.024674	0.051169	0.083013	0.1151	0.14095	0.15755	0.16523	0.16594	0.16109	0.15175	0.14024	0.12738	0.1145	0.10219	0.091427	0.081682	0.071771	0.061465	0.05035	0.038946	0.027212	0.015027	0.0028677	-0.0096163	-0.021772	-0.033613	-0.044687	-0.054686	-0.063982	-0.072772	-0.080862	-0.088213	-0.094917	-0.10086	-0.1058	-0.10966	-0.11159
LHipInternalRotation	-0.10687	-0.10013	-0.091523	-0.082252	-0.073067	-0.063509	-0.054479	-0.046784	-0.038513	-0.028901	-0.02272	-0.024191	-0.028961	-0.030243	-0.025402	-0.020383	-0.022161	-0.026665	-0.028226	-0.023943	-0.015655	-0.0071491	0.0012616	0.0096515	0.017393	0.024347	0.031074	0.036873	0.041295	0.043362	0.042547	0.038715	0.032854	0.025905	0.018991	0.0137	0.010857	0.010507	0.01174	0.013201	0.014039	0.01381	0.012213	0.010436	0.0081652	0.0016662	-0.010692	-0.025683	-0.03909
RKneeFlexion	0.26627	0.22194	0.1879	0.22152	0.28177	0.31459	0.31505	0.28948	0.23933	0.16863	0.084024	-0.003641	-0.085935	-0.15976	-0.223	-0.27263	-0.30503	-0.31929	-0.3161	-0.29875	-0.27106	-0.23684	-0.19861	-0.15893	-0.11886	-0.080532	-0.044853	-0.011803	0.018807	0.047232	0.073514	0.09881	0.12431	0.14992	0.17574	0.20295	0.23054	0.25758	0.28388	0.30847	0.33142	0.35195	0.36888	0.38219	0.39138	0.39604	0.39565	0.38877	0.37373
LKneeFlexion	0.26479	0.23321	0.19327	0.14657	0.09618	0.044931	-0.0049756	-0.053214	-0.097342	-0.12516	-0.12673	-0.11623	-0.11273	-0.11722	-0.12122	-0.11729	-0.10277	-0.079506	-0.051602	-0.032501	-0.027786	-0.031858	-0.039161	-0.044532	-0.045444	-0.042857	-0.038841	-0.03454	-0.029923	-0.025385	-0.021147	-0.017471	-0.013999	-0.0094327	-0.0034836	0.0048488	0.014548	0.024081	0.034312	0.046183	0.061187	0.081598	0.10678	0.13405	0.15966	0.18256	0.20435	0.22431	0.24032
RAnklePlantarFlexion	0.028007	0.025056	0.030986	0.047451	0.058303	0.052697	0.033462	0.0082531	-0.015514	-0.029751	-0.028761	-0.011892	0.016641	0.052962	0.095396	0.14354	0.19683	0.25399	0.31366	0.37383	0.43236	0.48727	0.53683	0.57925	0.61412	0.6423	0.6653	0.68538	0.70509	0.72691	0.75284	0.78469	0.82317	0.86819	0.91887	0.9741	1.0332	1.0948	1.1578	1.2215	1.2857	1.3503	1.4149	1.4792	1.5428	1.6058	1.668	1.7283	1.7852
LAnklePlantarFlexion	1.9355	1.972	1.996	2.0057	1.9986	1.9716	1.9206	1.845	1.7413	1.6036	1.4234	1.1972	0.94187	0.68572	0.45672	0.27206	0.13774	0.048225	-0.003703	-0.027796	-0.033128	-0.028157	-0.019225	-0.0097338	-0.0016379	0.0039182	0.0066157	0.0070352	0.0064671	0.0059667	0.0057852	0.0055815	0.0050554	0.0044297	0.0039216	0.0037484	0.0036731	0.0031774	0.00246	0.0023542	0.0033163	0.0050205	0.0067348	0.0079754	0.0087935	0.0096447	0.010919	0.012637	0.014512
RFootPronation	-0.0037449	-0.0037443	-0.0053765	-0.0078821	-0.010784	-0.015872	-0.026044	-0.040882	-0.056549	-0.067796	-0.071402	-0.067036	-0.056365	-0.041855	-0.026366	-0.012453	-0.0022793	0.0030722	0.0034981	-0.00020075	-0.0069048	-0.015126	-0.023104	-0.029489	-0.033605	-0.035264	-0.034694	-0.032526	-0.029405	-0.025845	-0.022214	-0.018643	-0.015151	-0.011749	-0.0084564	-0.0053259	-0.0022519	0.00089588	0.0042086	0.0078551	0.011802	0.016012	0.02041	0.024762	0.028697	0.031829	0.033744	0.034345	0.033683
LFootPronation	0.10476	0.11	0.11542	0.12063	0.12524	0.12899	0.13137	0.13244	0.1323	0.12996	0.12282	0.10942	0.091972	0.072935	0.054004	0.036608	0.022247	0.011464	0.0042648	6.9161e-05	-0.0018318	-0.0023682	-0.0023793	-0.0022891	-0.0023094	-0.0024539	-0.0026767	-0.002912	-0.0029875	-0.0028372	-0.0025846	-0.0024205	-0.0023892	-0.0024289	-0.0025081	-0.002571	-0.0026109	-0.0025895	-0.0025063	-0.0024115	-0.0022762	-0.0020582	-0.0018438	-0.001648	-0.0015888	-0.0019246	-0.0026697	-0.0033959	-0.0035906
RToeFlexion	0	0	0	0	0	0	0	0	0	0	0	0	0	0	0	0	0	0	0	0	0	0	0	0	0	0	0	0	0	0	0	0	0	0	0	0	0	0	0	0	0	0	0	0	0	0	0	0	0
LToeFlexion	0	0	0	0	0	0	0	0	0	0	0	0	0	0	0	0	0	0	0	0	0	0	0	0	0	0	0	0	0	0	0	0	0	0	0	0	0	0	0	0	0	0	0	0	0	0	0	0	0
[truncated: 51 more columns]

## Sheet: Subject009
	0% gait cycle	1% gait cycle	2% gait cycle	3% gait cycle	4% gait cycle	5% gait cycle	6% gait cycle	7% gait cycle	8% gait cycle	9% gait cycle	10% gait cycle	11% gait cycle	12% gait cycle	13% gait cycle	14% gait cycle	15% gait cycle	16% gait cycle	17% gait cycle	18% gait cycle	19% gait cycle	20% gait cycle	21% gait cycle	22% gait cycle	23% gait cycle	24% gait cycle	25% gait cycle	26% gait cycle	27% gait cycle	28% gait cycle	29% gait cycle	30% gait cycle	31% gait cycle	32% gait cycle	33% gait cycle	34% gait cycle	35% gait cycle	36% gait cycle	37% gait cycle	38% gait cycle	39% gait cycle	40% gait cycle	41% gait cycle	42% gait cycle	43% gait cycle	44% gait cycle	45% gait cycle	46% gait cycle	47% gait cycle	48% gait cycle
PelvisX	-0.12751	-0.20433	-0.22595	-0.16989	-0.075709	-0.033164	-0.049809	-0.11679	-0.20825	-0.27373	-0.28551	-0.24905	-0.17555	-0.11528	-0.040587	0.044959	0.097728	0.1276	0.1166	0.078586	0.045725	0.027982	0.0096369	-0.0030535	0.0026543	0.032106	0.062207	0.10696	0.15442	0.1609	0.15039	0.1238	0.076761	0.011624	-0.047422	-0.10777	-0.14511	-0.15803	-0.1742	-0.1829	-0.16834	-0.14437	-0.12274	-0.098198	-0.071358	-0.065885	-0.066891	-0.054081	-0.028975
PelvisY	0.2063	0.1857	0.17393	0.1278	0.010571	-0.1781	-0.3522	-0.42167	-0.35141	-0.20916	-0.083177	-0.016584	-0.0046126	-0.019283	-0.032099	-0.028635	-0.011673	-0.031144	-0.07265	-0.10317	-0.09562	-0.061421	-0.034945	-0.023411	-0.017619	-0.012478	-0.00094116	0.020121	0.033935	0.040077	0.052356	0.0569	0.049256	0.041759	0.044978	0.062796	0.097067	0.11035	0.12576	0.10574	0.085132	0.062219	0.032823	8.2926e-05	-0.011959	0.0029495	0.044974	0.093206	0.13351
PelvisZ	-0.27314	-0.13811	-0.099177	-0.069849	-0.023659	-0.0067615	-0.057804	-0.1637	-0.28943	-0.38719	-0.43916	-0.46422	-0.47343	-0.47279	-0.47307	-0.47142	-0.46612	-0.47647	-0.48978	-0.49669	-0.49349	-0.4733	-0.45096	-0.43052	-0.40503	-0.38071	-0.3606	-0.35851	-0.38415	-0.41337	-0.44453	-0.4736	-0.48891	-0.48722	-0.47254	-0.44819	-0.41636	-0.38427	-0.33957	-0.30006	-0.26271	-0.23284	-0.2306	-0.26287	-0.32138	-0.37848	-0.4119	-0.41998	-0.40228
PelvisYaw	-0.037649	-0.016438	0.012887	0.0097441	-0.0515	-0.1495	-0.22263	-0.24352	-0.21862	-0.16914	-0.11972	-0.081677	-0.049647	-0.023884	-0.0074967	0.0040159	0.010615	0.0013593	-0.023821	-0.048696	-0.05767	-0.055194	-0.048957	-0.047546	-0.050051	-0.051846	-0.05403	-0.053233	-0.052615	-0.052885	-0.05268	-0.052454	-0.055325	-0.058683	-0.059602	-0.058838	-0.052726	-0.047849	-0.046428	-0.046244	-0.046249	-0.050677	-0.061028	-0.075393	-0.089969	-0.09704	-0.094237	-0.083272	-0.068877
PelvisForwardPitch	0.074286	0.073226	0.070326	0.056764	0.042396	0.048063	0.076306	0.11101	0.13185	0.12219	0.083974	0.027566	-0.035742	-0.095796	-0.14972	-0.19204	-0.21698	-0.22971	-0.23014	-0.21669	-0.19418	-0.16756	-0.14167	-0.11946	-0.1049	-0.10026	-0.10351	-0.11574	-0.13232	-0.14262	-0.14821	-0.14579	-0.13597	-0.12101	-0.10594	-0.092244	-0.083469	-0.077154	-0.070038	-0.063538	-0.058835	-0.055371	-0.056208	-0.064205	-0.076951	-0.08732	-0.093213	-0.095917	-0.096492
PelvisRightRoll	0.051244	0.048502	0.044103	0.033079	0.015993	0.0020014	0.0024094	0.016127	0.033755	0.045507	0.045924	0.037777	0.027874	0.021003	0.016763	0.015624	0.016529	0.02116	0.030539	0.040842	0.046951	0.046373	0.041779	0.034775	0.027733	0.021899	0.017335	0.011765	0.0065659	0.0021447	-0.0017534	-0.0038118	-0.0041473	-0.0035731	-0.0029674	-0.0020436	-0.0019223	-0.0027578	-0.0033065	-0.0026653	-0.0019122	-0.00038034	0.0012998	0.0026137	0.002814	0.00099381	-0.0033669	-0.0094151	-0.016583
TrunkFlexion	-0.12344	-0.12376	-0.12534	-0.12705	-0.1286	-0.13059	-0.13467	-0.14049	-0.14614	-0.15127	-0.15674	-0.16214	-0.16622	-0.16852	-0.1684	-0.16618	-0.16266	-0.15861	-0.15498	-0.15141	-0.14807	-0.14394	-0.14005	-0.1345	-0.12784	-0.12106	-0.11457	-0.1091	-0.10464	-0.10132	-0.098828	-0.097603	-0.096848	-0.096573	-0.096871	-0.097494	-0.098666	-0.10038	-0.10222	-0.1063	-0.11088	-0.11577	-0.12034	-0.12526	-0.13054	-0.13555	-0.14	-0.14517	-0.14986
TrunkRightBend	0.034002	0.029446	0.02534	0.020985	0.014735	0.0047483	-0.0095199	-0.027741	-0.048653	-0.071523	-0.095271	-0.11894	-0.14125	-0.16113	-0.17756	-0.18932	-0.19713	-0.20159	-0.20323	-0.20108	-0.19584	-0.18751	-0.17757	-0.16602	-0.15386	-0.14242	-0.13281	-0.1259	-0.12126	-0.11912	-0.11879	-0.11895	-0.11977	-0.12062	-0.12162	-0.1231	-0.12505	-0.12688	-0.12903	-0.13153	-0.13338	-0.13436	-0.13548	-0.13745	-0.13976	-0.14215	-0.14437	-0.14592	-0.14638
TrunkLeftTwist	0.054009	0.053518	0.054174	0.055473	0.057487	0.059852	0.061865	0.063103	0.062682	0.059969	0.055089	0.048885	0.042148	0.035042	0.028751	0.024759	0.021813	0.019249	0.017089	0.014577	0.01148	0.0078325	0.0037607	-0.00092967	-0.0055362	-0.0092584	-0.012932	-0.016913	-0.020706	-0.02469	-0.028645	-0.031931	-0.035096	-0.03806	-0.040758	-0.043236	-0.045483	-0.047489	-0.049437	-0.050146	-0.05084	-0.051645	-0.052937	-0.053743	-0.054448	-0.055337	-0.05649	-0.057361	-0.058165
HeadFlexion	-0.033606	-0.033936	-0.034196	-0.034664	-0.03548	-0.036262	-0.036841	-0.037106	-0.036952	-0.03644	-0.035814	-0.03528	-0.034889	-0.034627	-0.034307	-0.033974	-0.033527	-0.032986	-0.032519	-0.031995	-0.031432	-0.03085	-0.030342	-0.029754	-0.029003	-0.028134	-0.027271	-0.026416	-0.025635	-0.024974	-0.02436	-0.023843	-0.023507	-0.023253	-0.023058	-0.022954	-0.022969	-0.023149	-0.023405	-0.023758	-0.024172	-0.024618	-0.025016	-0.025544	-0.026193	-0.02691	-0.027772	-0.028802	-0.029765
HeadRightBend	0.01211	0.01168	0.010872	0.010017	0.0093246	0.0086935	0.0079536	0.0069356	0.0057047	0.0042413	0.0024291	0.00034383	-0.0018971	-0.004064	-0.0060713	-0.0077989	-0.0091225	-0.010029	-0.010664	-0.010967	-0.011022	-0.010831	-0.010415	-0.0097508	-0.0088854	-0.0079454	-0.0069492	-0.0059344	-0.0050403	-0.0043041	-0.0037413	-0.0033988	-0.0032273	-0.0032432	-0.0033869	-0.0036459	-0.0040484	-0.0045084	-0.0049948	-0.005602	-0.0062124	-0.0067529	-0.0071998	-0.0076493	-0.0080567	-0.0083369	-0.0085912	-0.0088127	-0.0089149
HeadLeftTwist	0.0022709	0.0023284	0.0025026	0.0027581	0.003115	0.0035224	0.0039421	0.0043591	0.0046798	0.0048758	0.0049711	0.0049977	0.0049647	0.0049207	0.0048451	0.0047846	0.0046519	0.0045311	0.004453	0.0043502	0.0042183	0.004043	0.0039368	0.0038798	0.0037908	0.0036973	0.0036297	0.0035174	0.0034071	0.0032558	0.0030599	0.002859	0.002733	0.0025819	0.0024432	0.0023233	0.0022459	0.0022215	0.0021789	0.0022125	0.0022909	0.0024023	0.0024428	0.0025482	0.0026928	0.0027798	0.0028691	0.0029682	0.0030333
RShoulderUp	0.45366	0.46331	0.47081	0.47776	0.48553	0.49594	0.50962	0.52473	0.53792	0.54696	0.55013	0.54752	0.53879	0.52582	0.51234	0.50044	0.49181	0.48806	0.4884	0.49156	0.4975	0.50342	0.50898	0.51269	0.51405	0.51219	0.50719	0.49951	0.48835	0.47707	0.46366	0.44825	0.43471	0.42171	0.41157	0.4039	0.39747	0.39047	0.38478	0.38054	0.377	0.37474	0.37251	0.37139	0.37217	0.37432	0.37817	0.38256	0.38843
LShoulderUp	0.45921	0.4726	0.48325	0.49177	0.49954	0.51001	0.52506	0.543	0.56021	0.57198	0.57414	0.56441	0.5455	0.52118	0.49652	0.47468	0.45772	0.44658	0.44128	0.44145	0.44546	0.45186	0.45894	0.46516	0.47042	0.47394	0.47393	0.47007	0.46253	0.45244	0.44016	0.42728	0.4155	0.40578	0.39902	0.39514	0.39358	0.39366	0.39491	0.39707	0.39944	0.40265	0.40622	0.41015	0.41423	0.41851	0.42373	0.4297	0.43701
RShoulderForward	0.081121	0.081946	0.081667	0.080019	0.079834	0.081968	0.084744	0.087402	0.088178	0.085021	0.078261	0.071033	0.063307	0.055132	0.047771	0.043441	0.037077	0.027991	0.018085	0.0076578	-0.0029296	-0.013358	-0.022116	-0.030424	-0.037429	-0.042991	-0.048338	-0.053875	-0.060257	-0.067103	-0.075001	-0.082173	-0.089533	-0.096847	-0.10491	-0.11207	-0.11885	-0.12483	-0.13019	-0.13306	-0.13581	-0.13958	-0.14417	-0.14791	-0.1516	-0.15499	-0.15903	-0.16254	-0.16636
LShoulderForward	-0.13277	-0.1378	-0.14205	-0.14437	-0.14513	-0.14623	-0.14851	-0.15143	-0.15268	-0.14959	-0.14215	-0.13073	-0.11779	-0.10664	-0.097913	-0.092261	-0.088998	-0.086184	-0.083872	-0.080205	-0.075524	-0.06961	-0.062884	-0.054107	-0.044009	-0.034719	-0.025763	-0.016306	-0.0073583	0.00057873	0.0071881	0.013098	0.018054	0.021849	0.02498	0.028039	0.030346	0.032448	0.033546	0.033597	0.032938	0.030902	0.028351	0.0259	0.023195	0.020837	0.01938	0.018864	0.018485
RShoulderInward	-0.011226	-0.0089639	-0.0055571	-0.0015291	0.0026301	0.0082565	0.016542	0.027428	0.039073	0.049566	0.0581	0.064605	0.069101	0.072893	0.077322	0.082477	0.08764	0.092903	0.098274	0.10324	0.10773	0.11104	0.11357	0.1143	0.11398	0.11301	0.11103	0.10865	0.10543	0.10326	0.10084	0.098941	0.097424	0.096071	0.095773	0.096386	0.097427	0.098096	0.098755	0.10021	0.10111	0.10179	0.10162	0.10192	0.10269	0.10297	0.10232	0.1	0.096885
LShoulderInward	0.013574	0.013461	0.013637	0.014294	0.014827	0.015499	0.01744	0.018758	0.017208	0.011063	0.00089296	-0.010516	-0.019077	-0.022709	-0.021145	-0.016447	-0.012208	-0.0088229	-0.0066113	-0.0049149	-0.0036378	-0.0021462	-0.0012945	-0.0011562	-0.001073	-0.0021172	-0.0033309	-0.0045292	-0.0053236	-0.0074547	-0.010981	-0.013586	-0.015	-0.01577	-0.016351	-0.017185	-0.018709	-0.020733	-0.022657	-0.023596	-0.023366	-0.021722	-0.020222	-0.018473	-0.016259	-0.015101	-0.015368	-0.016888	-0.018962
RShoulderFlexion	0.0086973	0.0083732	0.0079163	0.0071218	0.0066361	0.0065546	0.0065184	0.00667	0.0068316	0.0066696	0.0064555	0.0067767	0.0071035	0.0072386	0.0074394	0.0080188	0.0079953	0.0072135	0.0061177	0.0047722	0.0033978	0.001898	0.00088075	-0.00014436	-0.00093722	-0.0011631	-0.0012072	-0.0011272	-0.0012271	-0.0012704	-0.0016368	-0.0017441	-0.0019883	-0.0024374	-0.0029381	-0.0030482	-0.0033334	-0.0040198	-0.0045864	-0.0039839	-0.0035983	-0.0036954	-0.004285	-0.0043948	-0.0041675	-0.0037618	-0.0037575	-0.003531	-0.0030239
LShoulderFlexion	0.0015329	0.0010144	0.00044759	9.4073e-05	-0.00010571	-0.00037333	-0.0007029	-0.0013484	-0.0020449	-0.0023766	-0.0021167	-0.0010114	0.00048541	0.0018548	0.0032613	0.004325	0.0049832	0.0054011	0.0054833	0.005693	0.0059421	0.0063759	0.0071056	0.0083469	0.0097734	0.01073	0.01161	0.012748	0.013881	0.015063	0.016078	0.017016	0.017764	0.018264	0.018555	0.018873	0.019079	0.019298	0.019333	0.019179	0.018925	0.018361	0.017829	0.017297	0.016791	0.016539	0.016521	0.016752	0.017012
RShoulderAbduction	0.030818	0.030931	0.030726	0.030345	0.030067	0.02968	0.028999	0.027973	0.02678	0.025682	0.024595	0.023397	0.022201	0.020872	0.019301	0.017441	0.015694	0.014208	0.01289	0.011662	0.010673	0.0099788	0.009327	0.0091622	0.0091238	0.0091151	0.0093353	0.0095483	0.0098135	0.0097769	0.0097227	0.0093424	0.00922	0.0091643	0.0088847	0.0084794	0.0080225	0.0077118	0.0075741	0.0072307	0.0071028	0.007129	0.0073537	0.0075402	0.0076332	0.0078635	0.0083157	0.0091307	0.010176
LShoulderAbduction	0.012872	0.014299	0.015628	0.016773	0.017967	0.019216	0.020201	0.021309	0.022795	0.024879	0.027154	0.029121	0.030575	0.031147	0.030921	0.030391	0.030246	0.030355	0.030548	0.030512	0.030493	0.030516	0.030482	0.030641	0.03082	0.03111	0.031087	0.030888	0.030558	0.029824	0.029133	0.028316	0.027383	0.026749	0.026503	0.026447	0.026393	0.026543	0.02692	0.02722	0.027282	0.027023	0.026926	0.026808	0.026506	0.026393	0.026624	0.026881	0.027227
RShoulderInternalRotation	0.010127	0.010335	0.010314	0.010104	0.0099255	0.009776	0.0095441	0.0092653	0.0089663	0.0086447	0.0083507	0.0081343	0.0078747	0.0075114	0.0070719	0.0065522	0.0058831	0.0050561	0.0041181	0.0031515	0.0022143	0.0012909	0.00051373	-0.00021814	-0.00086701	-0.0013583	-0.0017928	-0.0021741	-0.0025268	-0.0028114	-0.0031253	-0.0031849	-0.0034054	-0.0037088	-0.0039111	-0.0039743	-0.0040445	-0.0042783	-0.0045457	-0.0043785	-0.0043661	-0.0045687	-0.0050196	-0.005315	-0.0054158	-0.0054702	-0.0057931	-0.0062125	-0.006688
LShoulderInternalRotation	-0.0044855	-0.0050699	-0.0055984	-0.0060176	-0.006406	-0.0068183	-0.0071406	-0.007457	-0.0077439	-0.007919	-0.0078643	-0.0075714	-0.007172	-0.0067418	-0.0063307	-0.0059946	-0.0058034	-0.0056559	-0.0055758	-0.0055207	-0.0055022	-0.005551	-0.0055486	-0.0054923	-0.005398	-0.005214	-0.0048388	-0.0043196	-0.003732	-0.0029759	-0.0021477	-0.0013301	-0.00062057	-9.3768e-05	0.00027177	0.00052613	0.0007033	0.00078778	0.00080448	0.00074653	0.00065517	0.00052536	0.00039926	0.00026824	0.00013349	6.3594e-05	2.7451e-05	3.575e-05	5.0618e-05
RElbowFlexion	0.015565	0.015983	0.016266	0.016406	0.016554	0.01678	0.017054	0.017471	0.017926	0.018277	0.018613	0.019069	0.019316	0.019326	0.019276	0.019213	0.018986	0.018583	0.018041	0.017455	0.016924	0.016239	0.015701	0.015038	0.01433	0.013758	0.013155	0.012616	0.012026	0.011606	0.011098	0.010835	0.010424	0.0098391	0.0094995	0.0094421	0.0093354	0.0088199	0.0083054	0.0084442	0.0083938	0.0081318	0.0075795	0.0072638	0.0072757	0.0074425	0.0073861	0.0073901	0.0075553
LElbowFlexion	0.0127	0.012938	0.013141	0.013357	0.013513	0.013622	0.013833	0.013939	0.013979	0.013986	0.014066	0.014348	0.014632	0.014836	0.015081	0.015234	0.01525	0.015215	0.015135	0.015164	0.015241	0.015311	0.015517	0.015789	0.015938	0.015804	0.015623	0.015494	0.015351	0.015419	0.01556	0.015683	0.015725	0.015657	0.015493	0.015398	0.015392	0.015449	0.015539	0.015633	0.015687	0.015703	0.015744	0.015765	0.015835	0.016014	0.016273	0.016649	0.017052
RForeArmPronation	0.0043121	0.0044339	0.0044947	0.0045176	0.0045297	0.0045504	0.0045988	0.0047025	0.0048432	0.0049982	0.0051364	0.0052424	0.0053132	0.0053631	0.0053837	0.0053592	0.0052854	0.0051455	0.0049431	0.0047402	0.0045263	0.0042885	0.0040494	0.0038279	0.003598	0.003392	0.0031828	0.0029696	0.0028029	0.0026603	0.0025268	0.002522	0.0024752	0.0023621	0.0022974	0.0022938	0.0022672	0.0021147	0.0019578	0.0019856	0.00197	0.0018968	0.001738	0.0016384	0.0016293	0.0016813	0.0016416	0.0016574	0.0017155
LForeArmPronation	0.00048918	0.00048168	0.00047337	0.0004638	0.00045157	0.00043833	0.00044733	0.00045087	0.00045724	0.0004755	0.00048502	0.00049324	0.00052273	0.00055036	0.00056585	0.00059446	0.00062383	0.00065677	0.00066718	0.00064595	0.00060904	0.00054263	0.00049258	0.0004679	0.00041969	0.00035343	0.00031012	0.0002993	0.00032912	0.00039297	0.00050615	0.00064872	0.00076195	0.00085139	0.00089533	0.00091083	0.00092037	0.00092377	0.000922	0.00090908	0.00088425	0.00084811	0.00081524	0.00078162	0.00075553	0.00074074	0.00073593	0.00073725	0.00074778
RWristFlexion	-0.001718	-0.0017392	-0.0017517	-0.0017861	-0.0018407	-0.0018925	-0.0019371	-0.0019773	-0.0020087	-0.002044	-0.0020651	-0.0020673	-0.002067	-0.0020657	-0.0020627	-0.00204	-0.0020167	-0.0019972	-0.0019897	-0.0019578	-0.0019181	-0.0018707	-0.0018026	-0.0017727	-0.0017226	-0.0016625	-0.0016329	-0.0016074	-0.0015804	-0.0015393	-0.0015071	-0.001441	-0.0013848	-0.0013432	-0.0013068	-0.0012766	-0.0012175	-0.0011379	-0.0010848	-0.0010539	-0.0010302	-0.0010093	-0.00099307	-0.00098542	-0.00098068	-0.00098548	-0.00099512	-0.0010194	-0.0010685
LWristFlexion	-0.00048983	-0.00051992	-0.0005506	-0.00056566	-0.00059549	-0.00065619	-0.00071278	-0.00078942	-0.00087256	-0.00090924	-0.00089013	-0.0007967	-0.00068541	-0.0005998	-0.00053761	-0.00053415	-0.00060253	-0.0006899	-0.00079512	-0.00088848	-0.00096959	-0.001084	-0.0011661	-0.0012317	-0.0012942	-0.0013309	-0.0013053	-0.0012325	-0.0011288	-0.00094576	-0.00072893	-0.00053856	-0.00042142	-0.00037368	-0.00038338	-0.00040996	-0.00043364	-0.0004544	-0.00045958	-0.00046439	-0.00047327	-0.00048005	-0.0004986	-0.00050899	-0.00051594	-0.00052414	-0.00053575	-0.00053537	-0.00053666
RHandAbduction	-0.0022638	-0.0023336	-0.0023976	-0.0024459	-0.0024843	-0.0025173	-0.0025402	-0.0025617	-0.0026181	-0.002706	-0.0027962	-0.0028453	-0.0029129	-0.0030029	-0.0030612	-0.0030607	-0.00302	-0.0029236	-0.0027627	-0.0026124	-0.002435	-0.0022585	-0.0020757	-0.001939	-0.0017924	-0.0016647	-0.0015358	-0.0013923	-0.0012919	-0.0011647	-0.0010775	-0.001053	-0.00096547	-0.0007714	-0.00071591	-0.00074407	-0.00074616	-0.00061272	-0.00046099	-0.00048435	-0.00048665	-0.0004484	-0.00031301	-0.00021997	-0.0001969	-0.00022694	-0.00021991	-0.00018706	-0.00018855
LHandAbduction	-0.00078308	-0.00082364	-0.00086866	-0.00092305	-0.00096212	-0.00099244	-0.0010392	-0.0010412	-0.0010289	-0.0010349	-0.0010684	-0.0011631	-0.0012983	-0.0014329	-0.0015682	-0.0016901	-0.0017893	-0.0018858	-0.0019558	-0.0020203	-0.0020947	-0.0021519	-0.0022748	-0.0023975	-0.0024038	-0.002271	-0.0020987	-0.0019545	-0.0018363	-0.001785	-0.0017857	-0.0018173	-0.0018359	-0.0018349	-0.0018035	-0.001775	-0.0017522	-0.0017527	-0.0017783	-0.0018242	-0.0018481	-0.0018505	-0.0018596	-0.0018539	-0.0018478	-0.0018621	-0.0018939	-0.0019352	-0.0019815
RHipFlexion	-0.11513	-0.10576	-0.088865	-0.10146	-0.16658	-0.26334	-0.33915	-0.37217	-0.36545	-0.3354	-0.30453	-0.28203	-0.26649	-0.25461	-0.24716	-0.24301	-0.24135	-0.24311	-0.24342	-0.23713	-0.22554	-0.2151	-0.20761	-0.20246	-0.19628	-0.18729	-0.17657	-0.16547	-0.15585	-0.14779	-0.14134	-0.1361	-0.13243	-0.13014	-0.12793	-0.12461	-0.11919	-0.11608	-0.11499	-0.11498	-0.11397	-0.11266	-0.10997	-0.1055	-0.098212	-0.086674	-0.070735	-0.051617	-0.030593
LHipFlexion	0.067057	0.084758	0.10092	0.11465	0.12428	0.12716	0.1263	0.12585	0.12518	0.12194	0.11601	0.10826	0.10421	0.10133	0.099432	0.10181	0.1072	0.10533	0.089485	0.069215	0.059075	0.062564	0.07245	0.0821	0.088036	0.090785	0.090369	0.089987	0.088757	0.087045	0.085624	0.08342	0.079633	0.075888	0.073454	0.071709	0.072223	0.073408	0.074177	0.072225	0.068177	0.058707	0.04178	0.017761	-0.010816	-0.036801	-0.057332	-0.073564	-0.086566
RHipAbduction	-0.0047874	-0.01438	-0.012744	0.0030175	0.019761	0.017979	-0.0058179	-0.034207	-0.04494	-0.022838	0.033665	0.11697	0.21254	0.30828	0.40166	0.48834	0.5612	0.61808	0.65859	0.68296	0.69405	0.69679	0.69381	0.68939	0.68685	0.68763	0.68998	0.69335	0.6956	0.69222	0.68359	0.67026	0.65416	0.63878	0.62696	0.6194	0.61716	0.61856	0.62099	0.62439	0.62916	0.63425	0.63985	0.64717	0.65539	0.66353	0.67238	0.68225	0.69329
LHipAbduction	0.81797	0.82017	0.81683	0.8044	0.77903	0.73839	0.68318	0.6156	0.53832	0.45561	0.37347	0.29538	0.22016	0.14897	0.087784	0.040013	0.0077157	-0.011231	-0.019081	-0.018838	-0.014455	-0.008488	-0.0024087	0.0030031	0.0073048	0.010484	0.013053	0.014636	0.014985	0.016258	0.017884	0.020965	0.026175	0.033334	0.041174	0.049598	0.056638	0.062252	0.067594	0.070935	0.071217	0.068558	0.063297	0.055368	0.045765	0.037792	0.033885	0.032441	0.032286
RHipInternalRotation	-0.014553	-0.011538	-0.0071673	-0.0061569	-0.012651	-0.024032	-0.032129	-0.03326	-0.027936	-0.016904	-0.00043999	0.021288	0.046697	0.073031	0.09834	0.12067	0.13871	0.15243	0.16178	0.16652	0.16731	0.16523	0.16067	0.15418	0.14623	0.13716	0.12718	0.11656	0.10541	0.093649	0.081492	0.069205	0.057204	0.045456	0.033861	0.022346	0.010862	-0.0002322	-0.011204	-0.021862	-0.032371	-0.042791	-0.053093	-0.063109	-0.072874	-0.082295	-0.09091	-0.098242	-0.10378
LHipInternalRotation	-0.10221	-0.097278	-0.089979	-0.080706	-0.06998	-0.057793	-0.044648	-0.031567	-0.019699	-0.010054	-0.0027994	0.0022897	0.0048486	0.0045449	0.0024335	-0.00031956	-0.002459	-0.0040243	-0.0054365	-0.0061797	-0.0047649	-0.0010805	0.0033251	0.0072916	0.010285	0.01244	0.013777	0.015025	0.015687	0.016135	0.016485	0.016683	0.016856	0.016942	0.016945	0.017177	0.017166	0.016879	0.016496	0.015188	0.012848	0.0094106	0.0051375	0.00049488	-0.0042866	-0.0084844	-0.010986	-0.011559	-0.010736
RKneeFlexion	0.20584	0.19404	0.17221	0.16462	0.17827	0.1925	0.18281	0.14548	0.08521	0.010008	-0.070899	-0.15271	-0.23172	-0.30361	-0.36386	-0.40963	-0.44038	-0.45581	-0.45838	-0.45145	-0.43767	-0.41771	-0.3922	-0.36199	-0.32846	-0.29245	-0.25456	-0.21549	-0.17554	-0.13529	-0.094479	-0.053449	-0.01273	0.027506	0.066962	0.1056	0.14296	0.17969	0.21594	0.25124	0.28526	0.31811	0.34937	0.37869	0.40533	0.42793	0.44535	0.45699	0.46223
LKneeFlexion	0.31758	0.29371	0.26525	0.2339	0.20161	0.16979	0.13836	0.10734	0.07728	0.048261	0.020052	-0.0071961	-0.033229	-0.054336	-0.069012	-0.077651	-0.081522	-0.080831	-0.073699	-0.060469	-0.046606	-0.036994	-0.032656	-0.03148	-0.032216	-0.034077	-0.035431	-0.035965	-0.034799	-0.031124	-0.025391	-0.017891	-0.009217	0.00044908	0.010523	0.020418	0.02894	0.03584	0.041424	0.045856	0.049272	0.053053	0.058538	0.066653	0.07826	0.092937	0.11044	0.13023	0.15115
RAnklePlantarFlexion	0.013886	0.012801	0.013473	0.01757	0.018321	0.0068428	-0.016222	-0.042964	-0.067176	-0.085085	-0.094443	-0.094375	-0.083973	-0.062325	-0.030371	0.0096189	0.054313	0.10088	0.14707	0.19132	0.23279	0.27183	0.3095	0.34654	0.38305	0.41886	0.45384	0.48791	0.52119	0.55401	0.58703	0.62105	0.65641	0.69338	0.73228	0.77347	0.81699	0.86268	0.91024	0.95953	1.0103	1.0624	1.1154	1.1695	1.2241	1.2791	1.3342	1.3892	1.4437
LAnklePlantarFlexion	1.5978	1.6344	1.6621	1.6789	1.6828	1.6687	1.632	1.5703	1.4803	1.3594	1.2099	1.0388	0.85607	0.67365	0.50281	0.35255	0.22843	0.13235	0.061875	0.015024	-0.011417	-0.022616	-0.023748	-0.019455	-0.013272	-0.0075152	-0.0029226	0.00024077	0.0019074	0.0027365	0.0031618	0.0033917	0.0035493	0.0036736	0.0036948	0.0037192	0.0036939	0.0035912	0.0034539	0.0032033	0.0026833	0.0019881	0.0013987	0.0010934	0.0012408	0.0019171	0.0030956	0.004656	0.006287
RFootPronation	-0.0013041	-0.0011122	-0.0013043	-0.0018993	-0.0018503	-6.1231e-05	0.003801	0.010414	0.021347	0.037497	0.057414	0.077934	0.096386	0.11131	0.12232	0.12962	0.1339	0.13584	0.13592	0.1345	0.13197	0.12864	0.12464	0.12021	0.11569	0.11133	0.1073	0.10366	0.10036	0.097146	0.093892	0.090608	0.087551	0.085157	0.083657	0.083203	0.083922	0.085843	0.088919	0.093092	0.098241	0.10429	0.11109	0.11851	0.12641	0.13469	0.14321	0.15186	0.16064
LFootPronation	0.19907	0.20953	0.21848	0.22508	0.22842	0.22728	0.22078	0.20908	0.19273	0.17236	0.14864	0.12267	0.095826	0.069712	0.046082	0.026418	0.011332	0.00090969	-0.0052615	-0.0080354	-0.0084856	-0.0076123	-0.0060801	-0.0043664	-0.002833	-0.001706	-0.0010182	-0.00072669	-0.00073719	-0.0008788	-0.001061	-0.0012215	-0.0013404	-0.0014428	-0.001535	-0.0016183	-0.0016814	-0.0016979	-0.0016858	-0.0016603	-0.0015852	-0.0014982	-0.0014278	-0.0013231	-0.0012096	-0.0010924	-0.00093574	-0.00075894	-0.00057703
RToeFlexion	0	0	0	0	0	0	0	0	0	0	0	0	0	0	0	0	0	0	0	0	0	0	0	0	0	0	0	0	0	0	0	0	0	0	0	0	0	0	0	0	0	0	0	0	0	0	0	0	0
LToeFlexion	0	0	0	0	0	0	0	0	0	0	0	0	0	0	0	0	0	0	0	0	0	0	0	0	0	0	0	0	0	0	0	0	0	0	0	0	0	0	0	0	0	0	0	0	0	0	0	0	0
[truncated: 51 more columns]

## Sheet: Subject010
	0% gait cycle	1% gait cycle	2% gait cycle	3% gait cycle	4% gait cycle	5% gait cycle	6% gait cycle	7% gait cycle	8% gait cycle	9% gait cycle	10% gait cycle	11% gait cycle	12% gait cycle	13% gait cycle	14% gait cycle	15% gait cycle	16% gait cycle	17% gait cycle	18% gait cycle	19% gait cycle	20% gait cycle	21% gait cycle	22% gait cycle	23% gait cycle	24% gait cycle	25% gait cycle	26% gait cycle	27% gait cycle	28% gait cycle	29% gait cycle	30% gait cycle	31% gait cycle	32% gait cycle	33% gait cycle	34% gait cycle	35% gait cycle	36% gait cycle	37% gait cycle	38% gait cycle	39% gait cycle	40% gait cycle	41% gait cycle	42% gait cycle	43% gait cycle	44% gait cycle	45% gait cycle	46% gait cycle	47% gait cycle	48% gait cycle
PelvisX	0.073714	-0.025503	-0.098479	-0.13384	-0.15796	-0.1916	-0.22011	-0.22688	-0.22013	-0.22348	-0.23332	-0.23447	-0.20805	-0.14009	-0.057428	0.0072311	0.059496	0.026104	-0.055091	-0.14435	-0.23811	-0.2819	-0.28951	-0.22985	-0.12987	-0.017493	0.11801	0.23278	0.31381	0.33838	0.32929	0.2917	0.22326	0.17243	0.11247	0.067149	0.013304	-0.034525	-0.058406	-0.071143	-0.12304	-0.16078	-0.17074	-0.20276	-0.23217	-0.24995	-0.25904	-0.2641	-0.23822
PelvisY	0.0016178	0.054104	0.19085	0.29612	0.30459	0.25032	0.18501	0.10146	-0.010258	-0.090543	-0.10566	-0.065842	0.012921	0.075382	0.10516	0.094185	0.044355	-0.0091869	-0.076561	-0.17577	-0.26013	-0.27137	-0.21836	-0.15639	-0.099241	-0.049449	-0.030489	-0.033759	-0.03957	-0.043962	-0.051167	-0.045811	-0.024248	-0.0028953	0.024614	0.036	0.036061	0.041583	0.040817	0.020763	0.021103	0.0094711	-0.0025747	0.0015109	0.018837	0.0403	0.063052	0.092045	0.11313
PelvisZ	0.018841	0.040202	0.033526	0.062966	0.10403	0.10697	0.062107	4.2605e-05	-0.046691	-0.070304	-0.092073	-0.14537	-0.2411	-0.36097	-0.46032	-0.51307	-0.51629	-0.49498	-0.44875	-0.39854	-0.3608	-0.31943	-0.28419	-0.24288	-0.18507	-0.12449	-0.083891	-0.071934	-0.094491	-0.14687	-0.21542	-0.28926	-0.35512	-0.39411	-0.41933	-0.42474	-0.39986	-0.3538	-0.29819	-0.23938	-0.19242	-0.15231	-0.11739	-0.094043	-0.085667	-0.10731	-0.15825	-0.22981	-0.28112
PelvisYaw	-0.18937	-0.15632	-0.087884	-0.042111	-0.066938	-0.13146	-0.18709	-0.23102	-0.26451	-0.27636	-0.26388	-0.2319	-0.19347	-0.1624	-0.14062	-0.12507	-0.11344	-0.11633	-0.13993	-0.18211	-0.22821	-0.25581	-0.25346	-0.23327	-0.20741	-0.18235	-0.16481	-0.15927	-0.16228	-0.16616	-0.17176	-0.177	-0.17792	-0.17377	-0.16794	-0.1665	-0.16575	-0.16232	-0.16226	-0.16758	-0.17463	-0.18194	-0.18826	-0.19392	-0.20079	-0.20906	-0.21934	-0.23057	-0.23804
PelvisForwardPitch	0.10541	0.1059	0.099183	0.08204	0.078774	0.10671	0.15439	0.20085	0.23153	0.23568	0.2092	0.16529	0.11389	0.062775	0.022403	-0.0017247	-0.010613	-0.010938	-0.0041117	0.0065442	0.014233	0.010627	-0.0015395	-0.019466	-0.035722	-0.0481	-0.058723	-0.06513	-0.071046	-0.073649	-0.075604	-0.075861	-0.073377	-0.074439	-0.072818	-0.071706	-0.066699	-0.058987	-0.05335	-0.047913	-0.034158	-0.021756	-0.0099556	0.0057151	0.017318	0.020595	0.015792	0.0050041	-0.010314
PelvisRightRoll	0.0023099	0.011341	0.019865	0.018522	0.0068506	-0.0035031	-0.0046105	0.0016308	0.0082505	0.011189	0.010152	0.0088625	0.0068448	0.0045089	0.0015638	-0.0023515	-0.0065175	-0.003756	0.0076442	0.022244	0.035006	0.041039	0.036736	0.026147	0.014101	0.0027082	-0.0071847	-0.012535	-0.016016	-0.015768	-0.0131	-0.0086785	-0.0042305	-0.0016017	-0.00023056	-0.0016472	-0.0033379	-0.0056683	-0.0080347	-0.0088065	-0.007639	-0.0056019	-0.0025856	0.0013421	0.0037941	0.0030945	-0.00036588	-0.0064142	-0.015649
TrunkFlexion	-0.093291	-0.096206	-0.095782	-0.093125	-0.090055	-0.088614	-0.088352	-0.088908	-0.089973	-0.091412	-0.094453	-0.099727	-0.1058	-0.11235	-0.11799	-0.12257	-0.12542	-0.12496	-0.12277	-0.12022	-0.11903	-0.11946	-0.12123	-0.12481	-0.12917	-0.13291	-0.1351	-0.13443	-0.12977	-0.12321	-0.11587	-0.10748	-0.09925	-0.092208	-0.085829	-0.079859	-0.074437	-0.069354	-0.064807	-0.061524	-0.057849	-0.055812	-0.055829	-0.057213	-0.060462	-0.066231	-0.073556	-0.081438	-0.089959
TrunkRightBend	0.060303	0.059174	0.056995	0.052395	0.045311	0.037046	0.02878	0.019776	0.0092905	-0.0027078	-0.015639	-0.026872	-0.036831	-0.044928	-0.0504	-0.05384	-0.055267	-0.059297	-0.066122	-0.074182	-0.084131	-0.094432	-0.10337	-0.10799	-0.1076	-0.1035	-0.096855	-0.089137	-0.083185	-0.07914	-0.07662	-0.075566	-0.075595	-0.076048	-0.076943	-0.078734	-0.080612	-0.08161	-0.082579	-0.08363	-0.08485	-0.086413	-0.087707	-0.088855	-0.089907	-0.091123	-0.092527	-0.09421	-0.095416
TrunkLeftTwist	0.022629	0.020719	0.018208	0.014422	0.010294	0.0070486	0.0052663	0.005532	0.0068338	0.0080578	0.0088253	0.0088519	0.0081471	0.0067189	0.0050632	0.0040688	0.0037484	0.0044658	0.0059895	0.0063935	0.0057399	0.0037658	-0.00042581	-0.0061455	-0.013036	-0.019455	-0.023796	-0.026027	-0.025727	-0.023732	-0.021102	-0.018127	-0.015934	-0.014921	-0.015339	-0.016582	-0.017889	-0.019295	-0.020299	-0.020619	-0.020927	-0.020648	-0.019687	-0.019254	-0.019227	-0.019836	-0.021028	-0.022613	-0.023942
HeadFlexion	-0.063758	-0.064992	-0.066047	-0.067212	-0.068526	-0.069832	-0.070972	-0.07205	-0.07314	-0.07395	-0.074188	-0.0736	-0.072044	-0.07003	-0.067953	-0.065931	-0.064003	-0.062251	-0.060893	-0.059998	-0.059503	-0.059437	-0.059789	-0.060432	-0.061142	-0.061862	-0.062609	-0.063455	-0.064145	-0.064657	-0.065024	-0.065031	-0.064797	-0.064358	-0.063632	-0.062622	-0.06138	-0.060097	-0.058792	-0.057644	-0.056763	-0.056171	-0.055823	-0.055644	-0.055704	-0.056141	-0.05691	-0.058086	-0.059444
HeadRightBend	0.0034042	0.0028274	0.0021583	0.0014736	0.00079134	0.00012622	-0.00052469	-0.0012728	-0.0020851	-0.002893	-0.0038122	-0.0046662	-0.0054411	-0.0060282	-0.0064481	-0.0068608	-0.0073914	-0.008103	-0.0090004	-0.010014	-0.010962	-0.011661	-0.012059	-0.0121	-0.01201	-0.01196	-0.011953	-0.011991	-0.012112	-0.012115	-0.011997	-0.011674	-0.011144	-0.010508	-0.0098415	-0.0093274	-0.0089838	-0.0087078	-0.0085608	-0.0085501	-0.0085994	-0.0086886	-0.0087838	-0.0088498	-0.0089396	-0.0091643	-0.0093443	-0.0095612	-0.0096618
HeadLeftTwist	0.00040423	0.00029124	0.00024944	0.0002297	0.0002296	0.00028347	0.00044816	0.00069553	0.0010505	0.0014885	0.0019435	0.0024653	0.0029596	0.0033615	0.0036048	0.0037416	0.0038078	0.0037854	0.0038187	0.0039333	0.004143	0.004397	0.0046688	0.0049244	0.0050856	0.0051765	0.0051584	0.0049684	0.0046645	0.0042927	0.0038732	0.0033839	0.002913	0.0024983	0.0021337	0.0018	0.0015064	0.0012717	0.0010836	0.00099262	0.00092359	0.00088837	0.00091421	0.00088601	0.00086007	0.0008577	0.00088871	0.00098678	0.0011269
RShoulderUp	0.46928	0.48041	0.48907	0.49734	0.50731	0.52079	0.53708	0.55386	0.56912	0.58216	0.59294	0.59913	0.59743	0.58705	0.56769	0.54111	0.50833	0.47614	0.44881	0.4262	0.41336	0.41181	0.42028	0.43618	0.4554	0.47442	0.49002	0.49937	0.5018	0.49811	0.49001	0.47959	0.46853	0.45762	0.44712	0.43745	0.42904	0.42171	0.41527	0.40989	0.40551	0.40246	0.40071	0.40021	0.40061	0.4013	0.40266	0.40485	0.40863
LShoulderUp	0.45999	0.47004	0.47933	0.48804	0.49759	0.50946	0.52348	0.53872	0.55416	0.56932	0.58302	0.59278	0.5951	0.58685	0.56579	0.53362	0.49419	0.45267	0.41564	0.38873	0.37499	0.37656	0.39211	0.41728	0.44786	0.4781	0.50253	0.51855	0.52494	0.52245	0.5138	0.50102	0.48619	0.47131	0.45723	0.4441	0.43281	0.42351	0.416	0.4106	0.40744	0.40642	0.40791	0.41151	0.41616	0.42133	0.42646	0.43213	0.43878
RShoulderForward	0.016762	0.016845	0.016525	0.015556	0.01372	0.010645	0.006697	0.0046142	0.0033217	0.00252	0.0030254	0.0042759	0.0043308	0.0025911	0.00047857	-0.0021291	-0.0088438	-0.011644	-0.010087	-0.012744	-0.015037	-0.017692	-0.022843	-0.029582	-0.039055	-0.048934	-0.056436	-0.06236	-0.065248	-0.06722	-0.06955	-0.07142	-0.073784	-0.076245	-0.077875	-0.077686	-0.075125	-0.070893	-0.065816	-0.061236	-0.057849	-0.054659	-0.051746	-0.050334	-0.049417	-0.049532	-0.049591	-0.049341	-0.049983
LShoulderForward	-0.077835	-0.080996	-0.08255	-0.082188	-0.081154	-0.079926	-0.077877	-0.074872	-0.072132	-0.07013	-0.068825	-0.066044	-0.061016	-0.053785	-0.04399	-0.033216	-0.024262	-0.018731	-0.016945	-0.018345	-0.023552	-0.031076	-0.038942	-0.046022	-0.049829	-0.051045	-0.050901	-0.048409	-0.041904	-0.034838	-0.02671	-0.018565	-0.011124	-0.0049314	-0.00061061	0.0035362	0.0049883	0.0063665	0.0082502	0.0087588	0.0095156	0.010202	0.010805	0.011961	0.013656	0.015004	0.016289	0.017535	0.019467
RShoulderInward	-0.037203	-0.03809	-0.037825	-0.036989	-0.034752	-0.029905	-0.02331	-0.016446	-0.0092632	-0.0016542	0.0073175	0.01749	0.026834	0.033779	0.037076	0.036844	0.034333	0.029347	0.025032	0.025245	0.030239	0.040754	0.055574	0.072358	0.088914	0.10281	0.11243	0.11724	0.11732	0.11351	0.10721	0.099652	0.092	0.084936	0.078847	0.074141	0.070842	0.068974	0.068453	0.069009	0.070242	0.07216	0.074599	0.076676	0.07857	0.079828	0.080689	0.08106	0.08152
LShoulderInward	0.018299	0.019712	0.018706	0.016905	0.013766	0.0099498	0.0077655	0.0059851	0.003253	0.0020595	0.002732	0.0053222	0.00722	0.0052818	0.0011959	-0.0035997	-0.0087827	-0.013283	-0.015462	-0.01627	-0.017142	-0.01919	-0.019803	-0.017153	-0.010671	-0.0025905	0.0036389	0.0075492	0.0086576	0.0056849	0.0016807	-0.0036289	-0.0093167	-0.013238	-0.016279	-0.017724	-0.018594	-0.015991	-0.012184	-0.0088522	-0.0056288	-0.0035684	-0.0019026	-0.00093932	-0.00095513	-0.0021481	-0.0042421	-0.0058391	-0.0080237
RShoulderFlexion	-0.00056821	-0.0005408	-0.00052085	-0.00071115	-0.0012525	-0.0022327	-0.0034993	-0.0040584	-0.0044621	-0.004907	-0.0050572	-0.0048839	-0.0048071	-0.0047667	-0.0045121	-0.0042738	-0.0053077	-0.0051707	-0.0038119	-0.0041924	-0.0046353	-0.0053172	-0.0068003	-0.0086006	-0.011099	-0.013871	-0.015919	-0.017658	-0.0187	-0.019345	-0.019932	-0.020209	-0.020312	-0.020343	-0.020306	-0.019928	-0.019152	-0.018184	-0.017205	-0.016397	-0.015922	-0.015452	-0.014965	-0.014732	-0.014601	-0.014735	-0.014741	-0.01457	-0.014473
LShoulderFlexion	0.0014347	0.0012723	0.0011883	0.0012605	0.0013533	0.0015053	0.0016959	0.0019556	0.002144	0.0021383	0.0020662	0.0021908	0.0024985	0.0031668	0.0043352	0.005838	0.0074496	0.0086988	0.0095381	0.010004	0.0096413	0.0085422	0.007059	0.0053248	0.0039219	0.0028754	0.0019512	0.0015105	0.0019063	0.0026958	0.0041673	0.0061191	0.0082614	0.010346	0.012144	0.013818	0.014767	0.015355	0.015587	0.015327	0.014816	0.014198	0.013628	0.013364	0.013501	0.013638	0.013805	0.014181	0.01484
RShoulderAbduction	0.029823	0.030157	0.030355	0.030626	0.030849	0.03078	0.030545	0.03033	0.029938	0.029375	0.02844	0.027077	0.02553	0.024051	0.022763	0.021617	0.020244	0.019725	0.019509	0.018246	0.016695	0.014696	0.012389	0.010107	0.0080161	0.0062483	0.0049611	0.0041666	0.0038016	0.0038194	0.0040864	0.004443	0.0048226	0.0051496	0.0054212	0.005614	0.0057197	0.0056874	0.0054933	0.0052219	0.0049378	0.0045729	0.0041105	0.0037731	0.0036127	0.0036951	0.0038712	0.0042275	0.0047109
LShoulderAbduction	0.0075249	0.0086763	0.010064	0.011471	0.013028	0.014572	0.015765	0.016902	0.018064	0.01897	0.019541	0.019825	0.020162	0.020897	0.021783	0.02274	0.023835	0.02493	0.025837	0.026642	0.027337	0.0282	0.028585	0.028031	0.026709	0.025293	0.024314	0.023921	0.024159	0.025036	0.026053	0.027224	0.028315	0.029081	0.029617	0.029749	0.02962	0.028771	0.027795	0.027065	0.026466	0.026397	0.026435	0.026437	0.026521	0.026658	0.02688	0.026882	0.026937
RShoulderInternalRotation	0.0015642	0.0017853	0.0019501	0.00203	0.0019957	0.001841	0.0015866	0.0013728	0.0011906	0.0009954	0.00079433	0.00058384	0.0003778	0.0002157	0.00013675	0.00014912	0.00014659	0.00031183	0.00059771	0.00062399	0.00046808	4.5287e-05	-0.00072993	-0.0017524	-0.0029901	-0.0042471	-0.0052599	-0.0059947	-0.006372	-0.0064184	-0.0062064	-0.0057801	-0.0052396	-0.0046554	-0.0041332	-0.0036802	-0.00329	-0.0030043	-0.002824	-0.0027711	-0.0028469	-0.0029676	-0.0030945	-0.0032514	-0.0034301	-0.0036695	-0.0038647	-0.0039933	-0.0041479
LShoulderInternalRotation	-0.0020335	-0.0023594	-0.0026451	-0.0029142	-0.0031913	-0.0033764	-0.0034468	-0.0034565	-0.0034147	-0.0033865	-0.0033607	-0.0033036	-0.0031615	-0.0028903	-0.0024938	-0.0020819	-0.0017035	-0.0013687	-0.0011579	-0.0010784	-0.0010972	-0.0012419	-0.0015783	-0.0020308	-0.0025659	-0.0031369	-0.003618	-0.0039278	-0.0040323	-0.0038772	-0.0034985	-0.0029392	-0.0022532	-0.0015928	-0.0010228	-0.00060889	-0.00038078	-0.00033881	-0.00047536	-0.00071266	-0.0010071	-0.0013028	-0.0015094	-0.0016079	-0.0015619	-0.0014141	-0.0012222	-0.00096436	-0.00065348
RElbowFlexion	0.011059	0.011647	0.012112	0.012427	0.012636	0.012806	0.012952	0.013318	0.013608	0.013706	0.013841	0.014027	0.014096	0.014124	0.014142	0.014057	0.013486	0.013025	0.012845	0.012245	0.011783	0.011552	0.011366	0.011327	0.011207	0.011021	0.011018	0.010971	0.010944	0.010943	0.010891	0.010886	0.01095	0.011031	0.011013	0.010996	0.011026	0.011014	0.010918	0.010738	0.010415	0.010102	0.0098799	0.0097053	0.0095162	0.0092818	0.0092011	0.0092107	0.009308
LElbowFlexion	0.0098882	0.0099152	0.01002	0.010118	0.010173	0.010281	0.010397	0.010498	0.01065	0.010758	0.010879	0.010963	0.010963	0.010998	0.011009	0.01096	0.01092	0.010777	0.010529	0.010253	0.0099005	0.009497	0.009179	0.0089624	0.0088782	0.0088509	0.008772	0.0086571	0.0085135	0.0083992	0.0084726	0.0087551	0.0091634	0.0095953	0.010029	0.010429	0.010707	0.010788	0.010605	0.010267	0.0097614	0.0091426	0.0086164	0.0083165	0.0082821	0.0083734	0.0085399	0.008878	0.0093723
RForeArmPronation	0.0031234	0.0033154	0.0034799	0.003594	0.0036687	0.0037272	0.0037723	0.0038351	0.003882	0.0039002	0.0039406	0.0040021	0.0040489	0.004073	0.0040667	0.0040312	0.0039673	0.003831	0.0036809	0.003566	0.0034706	0.0034256	0.0033918	0.0033621	0.003305	0.0032185	0.0031366	0.0030503	0.0029693	0.0029174	0.002891	0.0029003	0.0029501	0.0030336	0.0031072	0.0031843	0.0032608	0.0033048	0.0033139	0.0032733	0.0031698	0.0030419	0.0029233	0.0028126	0.0027106	0.0026098	0.0025468	0.0025309	0.0025556
LForeArmPronation	0.0025018	0.002521	0.0025483	0.0025634	0.0025488	0.0025524	0.0025797	0.0026159	0.0026664	0.0027018	0.0027356	0.0027618	0.0027726	0.0027985	0.0028325	0.0028538	0.0028902	0.0029082	0.0028934	0.0028602	0.0027853	0.0026826	0.0025808	0.002481	0.0023939	0.0022984	0.0021773	0.0020512	0.0019273	0.0018512	0.0018897	0.0020316	0.0022467	0.0024922	0.0027464	0.0029684	0.0031162	0.0031489	0.0030671	0.00292	0.0027019	0.0024469	0.0022256	0.0020889	0.0020634	0.0020971	0.0021648	0.0022838	0.002455
RWristFlexion	-0.0015442	-0.0015574	-0.0015808	-0.0016155	-0.0016657	-0.0017207	-0.0017723	-0.0018271	-0.0018632	-0.0018843	-0.0018918	-0.0018821	-0.0018454	-0.0017921	-0.0017273	-0.0016446	-0.0015384	-0.001448	-0.0013721	-0.0012809	-0.0012073	-0.001153	-0.0011177	-0.001111	-0.001122	-0.0011218	-0.0011122	-0.0010803	-0.0010336	-0.00096527	-0.00086819	-0.00075883	-0.00064725	-0.00053687	-0.00043455	-0.00036935	-0.00033758	-0.00033612	-0.00034721	-0.00037423	-0.00041361	-0.00045426	-0.0004729	-0.00047739	-0.00048543	-0.00051898	-0.00057854	-0.0006356	-0.00069946
LWristFlexion	-0.00072132	-0.00078436	-0.00080966	-0.00083795	-0.00088309	-0.00091655	-0.00093784	-0.00096377	-0.00097885	-0.001001	-0.0010238	-0.0010392	-0.0010186	-0.00095786	-0.00087941	-0.00079138	-0.00072742	-0.00068785	-0.00069633	-0.00075822	-0.00085672	-0.00097198	-0.0010883	-0.0011811	-0.0012427	-0.001284	-0.0013056	-0.0013125	-0.0013002	-0.0012681	-0.0012127	-0.0011391	-0.0010619	-0.00099606	-0.00094321	-0.00090879	-0.00089493	-0.00090363	-0.00093242	-0.00097482	-0.0010196	-0.0010791	-0.0011335	-0.0011746	-0.0011854	-0.0011757	-0.0011648	-0.0011368	-0.0011
RHandAbduction	-0.0014153	-0.0015229	-0.0016314	-0.0017481	-0.0018786	-0.0019998	-0.0020719	-0.0020923	-0.0020893	-0.0020947	-0.0021024	-0.0021119	-0.0021511	-0.0022024	-0.0022559	-0.0022963	-0.0022912	-0.0023228	-0.0023001	-0.0021844	-0.002031	-0.0018786	-0.0017567	-0.0016387	-0.0015189	-0.0014149	-0.0013243	-0.0012569	-0.0012126	-0.0012038	-0.0012329	-0.0012691	-0.0013139	-0.0013716	-0.0014114	-0.0014269	-0.0014318	-0.0014124	-0.0013601	-0.0012866	-0.0011992	-0.0010964	-0.0009948	-0.00091314	-0.00081598	-0.00077126	-0.00075988	-0.00074139	-0.0007471
LHandAbduction	-0.001362	-0.0014088	-0.0014673	-0.001525	-0.0015695	-0.0016196	-0.0016536	-0.00167	-0.0017031	-0.0017304	-0.0017704	-0.0018075	-0.0018328	-0.0018897	-0.001963	-0.0020285	-0.0021302	-0.0022172	-0.002274	-0.0023039	-0.0022868	-0.0022272	-0.0021643	-0.0020913	-0.0020212	-0.0019717	-0.0019276	-0.0018899	-0.0018504	-0.0018179	-0.001824	-0.0018634	-0.0019288	-0.0020005	-0.002077	-0.0021578	-0.0022248	-0.0022492	-0.0022215	-0.0021735	-0.0020615	-0.0019194	-0.0017977	-0.0017188	-0.0016926	-0.0016802	-0.0016757	-0.0017014	-0.0017772
RHipFlexion	-0.21243	-0.20145	-0.14999	-0.11558	-0.15066	-0.23098	-0.30787	-0.3723	-0.42372	-0.45189	-0.45714	-0.44523	-0.42917	-0.41824	-0.41207	-0.41102	-0.41367	-0.41035	-0.39747	-0.37722	-0.35356	-0.3326	-0.31593	-0.3046	-0.29721	-0.29097	-0.28687	-0.28392	-0.28157	-0.27678	-0.26963	-0.26018	-0.24853	-0.23386	-0.21893	-0.20947	-0.20101	-0.19147	-0.18419	-0.17932	-0.17535	-0.17139	-0.16571	-0.15717	-0.14712	-0.13663	-0.12497	-0.11266	-0.10059
LHipFlexion	0.048504	0.064182	0.080476	0.098369	0.11775	0.13733	0.15627	0.1721	0.18507	0.19618	0.20583	0.21196	0.21501	0.21289	0.20645	0.19955	0.19514	0.18066	0.1463	0.092744	0.034526	-0.0037207	-0.01134	-6.8245e-05	0.01742	0.03455	0.048176	0.055415	0.061683	0.067218	0.070362	0.073534	0.07775	0.08109	0.083025	0.084802	0.085223	0.085217	0.082901	0.075961	0.06784	0.057775	0.044251	0.02576	0.0020961	-0.026941	-0.060625	-0.096026	-0.12873
RHipAbduction	0.017532	0.011487	0.0091081	0.012676	0.0095607	-0.013621	-0.052598	-0.094107	-0.12553	-0.13299	-0.10682	-0.050402	0.027426	0.11617	0.2076	0.29399	0.3714	0.43387	0.48417	0.52885	0.57102	0.61337	0.65583	0.6984	0.73675	0.76798	0.79107	0.80406	0.80901	0.80547	0.79711	0.78545	0.77004	0.75288	0.73193	0.70939	0.68516	0.66173	0.64152	0.62527	0.60986	0.599	0.59159	0.58436	0.57884	0.57522	0.57271	0.57049	0.56857
LHipAbduction	0.75396	0.7601	0.76005	0.75021	0.73053	0.70302	0.6678	0.62125	0.56191	0.49129	0.41173	0.32858	0.24705	0.1698	0.10323	0.051108	0.015474	-0.0083382	-0.018187	-0.014096	-0.00097178	0.016178	0.033138	0.044259	0.048402	0.047607	0.04253	0.035759	0.031468	0.031149	0.034152	0.041726	0.052133	0.06044	0.067454	0.072286	0.07537	0.07643	0.075049	0.073313	0.073327	0.073072	0.072199	0.070262	0.063319	0.049836	0.031325	0.0097359	-0.015011
RHipInternalRotation	0.0045534	0.0095917	0.012964	0.013632	0.0099497	0.0034543	-0.0025724	-0.0064115	-0.0083674	-0.0085077	-0.0054118	0.0020985	0.013971	0.02906	0.045609	0.062218	0.078381	0.092233	0.10325	0.11093	0.1154	0.11867	0.1204	0.12085	0.12049	0.11882	0.11554	0.11133	0.10609	0.099802	0.092656	0.085125	0.077276	0.068509	0.059263	0.050215	0.04087	0.031016	0.021374	0.012009	0.0033398	-0.0051935	-0.013521	-0.021408	-0.028907	-0.036067	-0.042918	-0.049192	-0.054389
LHipInternalRotation	-0.13377	-0.13503	-0.13372	-0.13012	-0.12467	-0.11776	-0.10915	-0.098438	-0.085503	-0.070618	-0.055112	-0.040728	-0.027946	-0.017489	-0.0096345	-0.0037464	0.0002416	0.00082683	-0.0015062	-0.0060013	-0.010592	-0.011579	-0.007413	-0.00096144	0.0050771	0.010161	0.013674	0.014999	0.016364	0.017987	0.01974	0.022172	0.025235	0.027612	0.029263	0.030189	0.030453	0.030171	0.028725	0.026583	0.024761	0.022405	0.019849	0.016396	0.011648	0.0060035	-0.00017297	-0.0059303	-0.010279
RKneeFlexion	0.20446	0.21285	0.1966	0.18306	0.19754	0.22723	0.24815	0.25559	0.24901	0.22575	0.18955	0.14694	0.10402	0.063959	0.027972	-0.0025806	-0.027055	-0.046957	-0.063205	-0.076506	-0.087067	-0.093977	-0.097513	-0.09829	-0.096746	-0.09341	-0.088178	-0.080975	-0.072201	-0.062337	-0.050862	-0.038068	-0.024262	-0.0092922	0.007185	0.026248	0.046983	0.068455	0.09061	0.11351	0.137	0.16062	0.1841	0.20746	0.23109	0.25492	0.27757	0.29762	0.31373
LKneeFlexion	0.36447	0.36532	0.35999	0.3487	0.33206	0.31054	0.28384	0.25304	0.21908	0.18258	0.14532	0.10843	0.071672	0.03626	0.0043955	-0.021957	-0.042153	-0.053902	-0.057316	-0.052074	-0.039508	-0.026665	-0.018689	-0.014801	-0.012902	-0.012416	-0.012736	-0.013179	-0.01456	-0.016469	-0.017735	-0.018411	-0.018472	-0.017346	-0.015061	-0.012301	-0.0087832	-0.0049169	-0.00011273	0.0061979	0.013601	0.022277	0.032925	0.04637	0.062675	0.081138	0.10097	0.12154	0.14369
RAnklePlantarFlexion	0.014728	0.012111	0.0087543	0.01206	0.021962	0.028458	0.024093	0.01099	-0.0056417	-0.020345	-0.027101	-0.021763	-0.0042262	0.022162	0.053713	0.087556	0.12195	0.1558	0.18896	0.22185	0.25558	0.29155	0.33014	0.3707	0.41255	0.45509	0.49756	0.53917	0.57884	0.61576	0.64988	0.68128	0.71016	0.73701	0.76233	0.78706	0.81234	0.83881	0.86674	0.89667	0.92923	0.96492	1.0036	1.0451	1.0896	1.1372	1.1875	1.2394	1.2914
LAnklePlantarFlexion	1.3697	1.4209	1.4672	1.5071	1.5393	1.562	1.5715	1.5654	1.542	1.499	1.4347	1.3463	1.2316	1.0921	0.93212	0.76055	0.5878	0.42536	0.28253	0.16562	0.077861	0.019552	-0.013559	-0.02836	-0.031411	-0.027854	-0.021466	-0.014887	-0.0094429	-0.0056082	-0.0031928	-0.0018646	-0.0014074	-0.0013357	-0.0011287	-0.0011123	-0.0013432	-0.0015109	-0.0014943	-0.0011383	-0.00036075	0.00038414	0.00099483	0.0015204	0.0019097	0.0022906	0.0026908	0.0033737	0.0048877
RFootPronation	-0.00083241	-0.0015012	-0.002528	-0.0040455	-0.0068335	-0.01161	-0.018424	-0.025932	-0.031112	-0.031303	-0.026259	-0.017225	-0.0056502	0.0070683	0.019744	0.031484	0.041641	0.049947	0.056713	0.062372	0.067478	0.072596	0.078036	0.083597	0.088885	0.093331	0.096521	0.098404	0.099202	0.099329	0.099126	0.098828	0.098524	0.098155	0.097695	0.097266	0.097117	0.097443	0.098359	0.099852	0.10183	0.10405	0.1064	0.10889	0.11164	0.11475	0.11817	0.12169	0.12501
LFootPronation	0.14761	0.15302	0.15758	0.16116	0.16366	0.16484	0.16432	0.1618	0.157	0.14958	0.13913	0.12505	0.10681	0.084639	0.060116	0.036216	0.015862	0.00068765	-0.0092608	-0.014583	-0.016152	-0.015011	-0.012456	-0.009449	-0.006578	-0.0041832	-0.0024227	-0.001352	-0.00089288	-0.00088242	-0.0011295	-0.0014868	-0.0018482	-0.0021546	-0.0023829	-0.0025822	-0.0027875	-0.0029864	-0.0031497	-0.0032849	-0.0033677	-0.0034172	-0.0034623	-0.0034772	-0.0034824	-0.0034948	-0.0034805	-0.0034692	-0.0034672
RToeFlexion	0	0	0	0	0	0	0	0	0	0	0	0	0	0	0	0	0	0	0	0	0	0	0	0	0	0	0	0	0	0	0	0	0	0	0	0	0	0	0	0	0	0	0	0	0	0	0	0	0
LToeFlexion	0	0	0	0	0	0	0	0	0	0	0	0	0	0	0	0	0	0	0	0	0	0	0	0	0	0	0	0	0	0	0	0	0	0	0	0	0	0	0	0	0	0	0	0	0	0	0	0	0
[truncated: 51 more columns]

## Sheet: Subject011
	0% gait cycle	1% gait cycle	2% gait cycle	3% gait cycle	4% gait cycle	5% gait cycle	6% gait cycle	7% gait cycle	8% gait cycle	9% gait cycle	10% gait cycle	11% gait cycle	12% gait cycle	13% gait cycle	14% gait cycle	15% gait cycle	16% gait cycle	17% gait cycle	18% gait cycle	19% gait cycle	20% gait cycle	21% gait cycle	22% gait cycle	23% gait cycle	24% gait cycle	25% gait cycle	26% gait cycle	27% gait cycle	28% gait cycle	29% gait cycle	30% gait cycle	31% gait cycle	32% gait cycle	33% gait cycle	34% gait cycle	35% gait cycle	36% gait cycle	37% gait cycle	38% gait cycle	39% gait cycle	40% gait cycle	41% gait cycle	42% gait cycle	43% gait cycle	44% gait cycle	45% gait cycle	46% gait cycle	47% gait cycle	48% gait cycle
PelvisX	-0.0057779	-0.031514	-0.026628	0.0064724	0.037786	0.02842	-0.039248	-0.12586	-0.20628	-0.27417	-0.32351	-0.33942	-0.31073	-0.31558	-0.35683	-0.37467	-0.36252	-0.28784	-0.18985	-0.091246	0.03216	0.13572	0.23387	0.31628	0.30043	0.22777	0.20436	0.22917	0.24683	0.25409	0.25478	0.2558	0.23573	0.18885	0.12192	0.042139	-0.034646	-0.1045	-0.15992	-0.20023	-0.21896	-0.21954	-0.20939	-0.1915	-0.15376	-0.090818	-0.010585	0.058343	0.078172
PelvisY	0.26726	0.13015	0.018772	-0.087715	-0.15997	-0.21539	-0.26449	-0.31156	-0.41022	-0.53578	-0.61146	-0.60181	-0.52316	-0.46375	-0.46229	-0.46713	-0.43794	-0.33559	-0.18907	-0.030699	0.12447	0.21616	0.25224	0.24947	0.19326	0.16027	0.21744	0.30549	0.37354	0.43878	0.48157	0.48978	0.48515	0.45674	0.40272	0.33948	0.25505	0.15823	0.081759	0.026539	-0.01766	-0.048447	-0.074195	-0.10853	-0.13017	-0.10771	-0.0085581	0.14786	0.27079
PelvisZ	0.016698	0.13794	0.26678	0.3858	0.44473	0.40353	0.24276	0.014627	-0.21796	-0.44181	-0.64282	-0.80492	-0.91421	-0.96915	-0.98225	-0.94197	-0.85748	-0.78559	-0.74904	-0.72677	-0.69485	-0.65387	-0.63215	-0.64634	-0.70314	-0.77374	-0.82059	-0.82742	-0.79187	-0.70781	-0.57951	-0.43059	-0.27566	-0.13564	-0.020951	0.063298	0.11307	0.13029	0.10801	0.042178	-0.05487	-0.16375	-0.27115	-0.36435	-0.41733	-0.39761	-0.2946	-0.13654	0.028437
PelvisYaw	0.0047646	0.022608	0.044411	0.022102	-0.035048	-0.080822	-0.10256	-0.11583	-0.13053	-0.14372	-0.14207	-0.12908	-0.11832	-0.11109	-0.11044	-0.10867	-0.084321	-0.038139	0.014603	0.054658	0.071683	0.069019	0.042306	-0.0013061	-0.03329	-0.04662	-0.05405	-0.058708	-0.056161	-0.049439	-0.04422	-0.041129	-0.04166	-0.045027	-0.051593	-0.066827	-0.091216	-0.12109	-0.14707	-0.16737	-0.18442	-0.20266	-0.22753	-0.25439	-0.27416	-0.27159	-0.23135	-0.15542	-0.071446
PelvisForwardPitch	0.15515	0.11567	0.077459	0.045467	0.044742	0.084596	0.14811	0.20895	0.2451	0.24662	0.21688	0.16952	0.11965	0.070868	0.036858	0.027883	0.028857	0.034492	0.033346	0.01965	0.00083298	-0.022587	-0.039327	-0.055723	-0.092015	-0.13313	-0.15308	-0.15516	-0.1537	-0.14956	-0.14328	-0.13274	-0.11675	-0.096709	-0.073337	-0.045297	-0.015553	0.007971	0.021434	0.02396	0.014854	-0.0025483	-0.02035	-0.033663	-0.043618	-0.064454	-0.097113	-0.11434	-0.091521
PelvisRightRoll	-0.023007	-0.037288	-0.046159	-0.050282	-0.038248	-0.00904	0.030852	0.070144	0.099175	0.11493	0.11794	0.11121	0.098195	0.088311	0.086551	0.088807	0.091474	0.089739	0.085457	0.080017	0.071387	0.058784	0.039549	0.016149	-0.0027454	-0.015102	-0.023085	-0.028473	-0.031508	-0.031485	-0.030039	-0.029998	-0.028213	-0.026565	-0.026802	-0.028203	-0.031548	-0.035146	-0.038547	-0.043094	-0.047332	-0.049965	-0.049324	-0.042735	-0.033575	-0.026419	-0.024861	-0.023983	-0.01384
TrunkFlexion	-0.066298	-0.070976	-0.071569	-0.069403	-0.066857	-0.067151	-0.070046	-0.074761	-0.083492	-0.094976	-0.10609	-0.11463	-0.11955	-0.12705	-0.13939	-0.15234	-0.1635	-0.16886	-0.16879	-0.1639	-0.15476	-0.14528	-0.13291	-0.11702	-0.10415	-0.091202	-0.073402	-0.054453	-0.038815	-0.027163	-0.019215	-0.015245	-0.012548	-0.011409	-0.013281	-0.015505	-0.018285	-0.020989	-0.023328	-0.025652	-0.028334	-0.030875	-0.032637	-0.034991	-0.036993	-0.040365	-0.045344	-0.050901	-0.057255
TrunkRightBend	0.053468	0.052985	0.052839	0.052437	0.048587	0.041162	0.028364	0.010778	-0.0089323	-0.029538	-0.050074	-0.068158	-0.081791	-0.094949	-0.10556	-0.10877	-0.10768	-0.10257	-0.098753	-0.096798	-0.091116	-0.082527	-0.068972	-0.054749	-0.050297	-0.051767	-0.046268	-0.035588	-0.027836	-0.022595	-0.018855	-0.015408	-0.012891	-0.012755	-0.014377	-0.01659	-0.019016	-0.022203	-0.025964	-0.030371	-0.035187	-0.040444	-0.045282	-0.049636	-0.052469	-0.054784	-0.057339	-0.059448	-0.060713
TrunkLeftTwist	0.0018265	-0.0026265	-0.0037451	-0.00045604	0.006705	0.016135	0.026432	0.03479	0.039378	0.039445	0.036527	0.032583	0.02861	0.030366	0.037143	0.044287	0.051676	0.055814	0.057063	0.054377	0.046169	0.035264	0.019593	0.0019266	-0.0088078	-0.014199	-0.019424	-0.024778	-0.0282	-0.029737	-0.030444	-0.032886	-0.03398	-0.034273	-0.035048	-0.036173	-0.038403	-0.039495	-0.039324	-0.039656	-0.039869	-0.039464	-0.03851	-0.035978	-0.03367	-0.029786	-0.023228	-0.01551	-0.0066718
HeadFlexion	-0.056122	-0.057211	-0.058155	-0.059275	-0.060539	-0.061785	-0.062837	-0.063495	-0.063523	-0.062661	-0.060858	-0.058454	-0.055722	-0.052901	-0.050253	-0.047787	-0.045658	-0.044143	-0.043124	-0.042357	-0.041875	-0.041536	-0.041149	-0.040552	-0.0398	-0.038732	-0.037578	-0.036487	-0.035401	-0.034602	-0.034055	-0.033732	-0.033463	-0.033184	-0.03303	-0.033095	-0.033478	-0.034103	-0.035086	-0.036373	-0.037971	-0.03976	-0.041596	-0.043684	-0.045875	-0.048179	-0.050499	-0.052666	-0.054738
HeadRightBend	0.0041653	0.0041392	0.0040422	0.0037217	0.0031767	0.0027289	0.0024518	0.0023525	0.0024822	0.0027381	0.0029254	0.0026427	0.0018812	0.00074557	-0.00096805	-0.0031227	-0.0055618	-0.0081576	-0.010426	-0.011996	-0.012898	-0.01329	-0.013203	-0.012682	-0.011909	-0.011041	-0.010159	-0.0092392	-0.0082973	-0.0074016	-0.0065537	-0.0057513	-0.0049935	-0.0043331	-0.003775	-0.0033169	-0.0029725	-0.0026835	-0.0025341	-0.0025037	-0.0026467	-0.002884	-0.0031326	-0.0035291	-0.0040155	-0.004579	-0.0051602	-0.0056984	-0.0061877
HeadLeftTwist	0.00083558	0.00073543	0.00079738	0.001011	0.0013128	0.0019454	0.0027829	0.0036486	0.0045361	0.0052168	0.0055668	0.0058523	0.0059574	0.0057959	0.0056544	0.0054993	0.0051409	0.0047724	0.0045098	0.0040285	0.0032561	0.0024984	0.001847	0.0012633	0.00074091	0.00023138	-0.00013259	-0.00031477	-0.00034727	-0.00045507	-0.00053672	-0.00039955	-0.00025087	-0.00017942	-0.00018926	-0.0001974	-0.00015876	-0.00015176	-0.00015785	-0.00012911	-3.8367e-05	-0.00010276	-0.00016015	-0.00010846	4.2202e-05	0.00014845	0.00017332	0.00024897	0.00044307
RShoulderUp	0.4939	0.51056	0.52539	0.53961	0.55479	0.57089	0.58656	0.60001	0.60858	0.60869	0.59706	0.57421	0.54434	0.51317	0.48576	0.46463	0.44945	0.43791	0.42878	0.42216	0.4174	0.41361	0.41001	0.40493	0.39633	0.38343	0.36556	0.34456	0.32275	0.30365	0.28955	0.27851	0.27334	0.27391	0.2793	0.28952	0.3023	0.31715	0.33287	0.34759	0.36154	0.37298	0.38111	0.38829	0.39439	0.40308	0.41648	0.43336	0.45273
LShoulderUp	0.45768	0.46888	0.47899	0.48946	0.5034	0.52223	0.54403	0.56625	0.58415	0.59314	0.58915	0.57064	0.54139	0.50457	0.46593	0.43273	0.40783	0.39176	0.38259	0.38068	0.38519	0.39559	0.40884	0.41709	0.40533	0.37961	0.36165	0.34992	0.33544	0.32148	0.31029	0.30297	0.3003	0.3018	0.30765	0.31837	0.33291	0.34887	0.36567	0.38176	0.39528	0.40497	0.41006	0.41211	0.41366	0.4178	0.42596	0.43947	0.45782
RShoulderForward	0.032433	0.030911	0.03019	0.028848	0.028278	0.029205	0.032243	0.038424	0.044657	0.048459	0.048933	0.045542	0.039944	0.033713	0.025904	0.016865	0.0090697	0.0042512	0.0024525	0.0010341	0.0025815	0.0046711	0.0010527	-0.0037204	-0.0055475	-0.0085367	-0.0067012	-0.0050105	-0.0098872	-0.010186	-0.0075988	-0.012501	-0.01143	-0.011496	-0.018097	-0.023279	-0.029674	-0.032584	-0.030003	-0.028992	-0.029001	-0.029666	-0.030298	-0.029053	-0.034488	-0.040062	-0.043394	-0.049724	-0.05662
LShoulderForward	-0.087051	-0.088813	-0.085162	-0.08156	-0.078247	-0.077269	-0.084041	-0.092324	-0.097706	-0.096672	-0.091597	-0.078666	-0.05194	-0.049053	-0.069409	-0.081997	-0.094631	-0.09451	-0.0988	-0.10932	-0.10168	-0.092054	-0.057082	-0.007839	-0.0047222	-0.026248	-0.015951	0.017202	0.037321	0.049843	0.057698	0.067692	0.075367	0.077015	0.072599	0.070756	0.075834	0.079187	0.082066	0.084913	0.085758	0.086823	0.089202	0.086653	0.08469	0.080575	0.072449	0.063908	0.053888
RShoulderInward	-0.018779	-0.014652	-0.010505	-0.0072934	-0.0034691	0.0020115	0.0091352	0.016632	0.023171	0.028806	0.033179	0.036481	0.039437	0.04242	0.046071	0.05086	0.056378	0.061409	0.065692	0.069445	0.071586	0.071438	0.07004	0.066848	0.061707	0.055864	0.048913	0.042958	0.038906	0.036055	0.034603	0.034393	0.034246	0.034757	0.037346	0.040752	0.045387	0.050294	0.053734	0.056035	0.057208	0.057548	0.056295	0.053958	0.051836	0.049055	0.045574	0.042615	0.038821
LShoulderInward	0.027207	0.022336	0.020421	0.019296	0.02084	0.02442	0.020755	0.014804	0.0080309	0.0025509	-0.0040376	-0.0024909	0.016124	0.0060069	-0.019658	-0.020762	-0.014757	0.0073479	0.0094639	-0.010722	-0.01201	-0.012175	0.010056	0.037728	0.0007675	-0.063815	-0.072312	-0.040827	-0.022187	-0.0098297	-0.00090737	0.010038	0.017833	0.018091	0.010741	0.0049854	0.0065324	0.0065512	0.0066738	0.0068326	0.0054356	0.0037857	0.0019303	-0.0025035	-0.0037796	-0.0051558	-0.0083863	-0.0098978	-0.011605
RShoulderFlexion	0.020737	0.020079	0.019606	0.019056	0.018648	0.018423	0.018449	0.018939	0.019484	0.019806	0.019746	0.019219	0.018578	0.017949	0.016942	0.015589	0.014363	0.013462	0.012867	0.012058	0.011493	0.01099	0.0096993	0.0083853	0.0077859	0.0071325	0.0074322	0.007924	0.0073578	0.0076524	0.0081775	0.0072732	0.007524	0.0079306	0.0072253	0.0065693	0.0058284	0.0059183	0.0072869	0.0081618	0.0086302	0.0096241	0.010789	0.011608	0.010701	0.010179	0.010799	0.011069	0.010828
LShoulderFlexion	0.0068973	0.0065132	0.0067293	0.0067187	0.0067983	0.0067788	0.0055142	0.0037375	0.0019723	0.001033	0.00050092	0.0010293	0.0043406	0.0041055	0.00044577	-0.0010295	-0.0020786	-0.0007078	-0.00039226	-0.0015892	0.0001098	0.0018903	0.0079369	0.016232	0.015593	0.0099162	0.010776	0.016431	0.019768	0.021935	0.023601	0.025907	0.027801	0.0285	0.028048	0.028066	0.029453	0.030327	0.030899	0.03144	0.031649	0.03189	0.03242	0.032186	0.032165	0.031918	0.030976	0.029832	0.028341
RShoulderAbduction	0.040976	0.041096	0.041112	0.041319	0.041551	0.041622	0.041444	0.041103	0.040767	0.040184	0.039158	0.037602	0.035519	0.033183	0.030764	0.028225	0.025626	0.02309	0.020727	0.018677	0.017036	0.016023	0.015551	0.015446	0.015445	0.015514	0.015532	0.015298	0.015034	0.014409	0.01352	0.013106	0.012592	0.012369	0.012196	0.01202	0.011942	0.011775	0.012055	0.012863	0.013935	0.015212	0.01666	0.017989	0.019229	0.02065	0.022294	0.024035	0.025958
LShoulderAbduction	0.018537	0.021391	0.023453	0.025654	0.027179	0.027789	0.029742	0.031999	0.033963	0.035303	0.036412	0.034921	0.028362	0.027918	0.032305	0.03285	0.03272	0.029446	0.029637	0.0349	0.03596	0.036892	0.0329	0.025331	0.030826	0.042595	0.043973	0.037576	0.033508	0.030174	0.027498	0.023881	0.020457	0.01875	0.018994	0.019157	0.017986	0.017458	0.017359	0.017872	0.018955	0.020009	0.021291	0.023448	0.024799	0.026011	0.027561	0.028749	0.029982
RShoulderInternalRotation	0.0056692	0.0052873	0.0049505	0.0047389	0.0046974	0.0047453	0.0048766	0.0050923	0.0053013	0.0054459	0.0054851	0.0054319	0.0053897	0.0053361	0.005189	0.0049841	0.0047961	0.0046228	0.0044366	0.0041082	0.0037105	0.0032661	0.0026803	0.0021146	0.0017054	0.0013379	0.0012035	0.0012234	0.0011468	0.0012803	0.001344	0.0010828	0.0010488	0.0011076	0.00097079	0.00064191	0.00024048	6.099e-05	6.8031e-05	-0.00028507	-0.00086249	-0.0011195	-0.0012671	-0.0017183	-0.0026791	-0.003573	-0.0040961	-0.0046566	-0.0054878
LShoulderInternalRotation	-0.0055286	-0.0063031	-0.006818	-0.0073271	-0.0077037	-0.0078703	-0.0082268	-0.0085805	-0.0087459	-0.0086885	-0.0083816	-0.0078714	-0.006919	-0.0061873	-0.0058832	-0.0056115	-0.0055178	-0.005572	-0.0054203	-0.0048493	-0.0045102	-0.0041355	-0.0038966	-0.0034728	-0.0028376	-0.0024123	-0.0020566	-0.0016744	-0.0012085	-0.00052289	0.00022898	0.00088581	0.0015084	0.0020943	0.002647	0.0032108	0.003747	0.004143	0.0043659	0.0044618	0.0045293	0.0045503	0.0045311	0.0045309	0.0045205	0.0045347	0.0045039	0.0043856	0.0041986
RElbowFlexion	0.017505	0.017485	0.017453	0.017404	0.017386	0.017381	0.017391	0.017427	0.017437	0.017441	0.017365	0.01718	0.017005	0.01683	0.016597	0.01638	0.016235	0.01608	0.015846	0.015447	0.014921	0.014363	0.01384	0.013342	0.01294	0.012547	0.012204	0.011989	0.011784	0.011755	0.011555	0.011097	0.010796	0.010787	0.010852	0.01075	0.010707	0.010933	0.011392	0.011484	0.011325	0.011677	0.012088	0.012035	0.011626	0.011455	0.011791	0.012229	0.012346
LElbowFlexion	0.0090939	0.0089835	0.0088367	0.0085727	0.0083702	0.0083527	0.008393	0.0083999	0.0083822	0.0083889	0.0083851	0.0083008	0.0085197	0.0087407	0.0087006	0.0087652	0.0088766	0.0092191	0.0096197	0.0098253	0.010142	0.010384	0.010813	0.011431	0.011	0.0097748	0.0091712	0.0090688	0.0087673	0.0084934	0.00839	0.0085929	0.0089322	0.009236	0.0095612	0.010084	0.01084	0.011475	0.011989	0.012461	0.012902	0.013278	0.013574	0.013715	0.013868	0.014066	0.014213	0.01432	0.014407
RForeArmPronation	0.0078904	0.0078634	0.0078187	0.0077673	0.0077371	0.0077116	0.0077021	0.0077217	0.0077433	0.0077736	0.0077847	0.0077581	0.0077216	0.0076575	0.0075606	0.0074678	0.0073901	0.0072908	0.0071319	0.0068872	0.0065835	0.0062859	0.0060291	0.005797	0.0056127	0.0054433	0.0052918	0.0052056	0.0051528	0.0051722	0.00507	0.0048584	0.0047014	0.0046864	0.004708	0.0046268	0.0045848	0.0046683	0.0048629	0.0048919	0.0048001	0.0049783	0.0052015	0.0051871	0.0050032	0.0049327	0.0051071	0.0053292	0.0053787
LForeArmPronation	0.0027023	0.0026672	0.0026153	0.0025256	0.0024488	0.0024242	0.0024189	0.0023995	0.0023666	0.0023447	0.0023202	0.0022703	0.0023094	0.0023728	0.0024006	0.0024708	0.0025695	0.0027272	0.0028885	0.0029932	0.0031358	0.0032293	0.0033229	0.0034339	0.003295	0.0029773	0.0027838	0.0026795	0.0025358	0.002424	0.002381	0.0024349	0.0025367	0.0026444	0.002779	0.0029786	0.0032442	0.0034626	0.0036369	0.0038096	0.0039853	0.0041349	0.0042555	0.0043378	0.0044157	0.0044986	0.0045645	0.0046161	0.0046503
RWristFlexion	-0.001414	-0.0015122	-0.0016009	-0.0016727	-0.0017297	-0.001786	-0.0018294	-0.0018531	-0.0018619	-0.0018448	-0.0017879	-0.001698	-0.0015911	-0.0015013	-0.0014314	-0.0013684	-0.0013053	-0.0012457	-0.0012026	-0.0011778	-0.0011707	-0.0011592	-0.001133	-0.0010904	-0.001032	-0.0009776	-0.00090908	-0.00082314	-0.00074589	-0.00067216	-0.00064998	-0.00068115	-0.00069747	-0.00070286	-0.00072551	-0.00079056	-0.00085429	-0.00086716	-0.00087161	-0.00093914	-0.0010311	-0.0010567	-0.0010614	-0.0011174	-0.0012093	-0.0012999	-0.001352	-0.0013931	-0.0014681
LWristFlexion	-0.0013493	-0.0013991	-0.0014563	-0.0015383	-0.0016475	-0.0017569	-0.0018624	-0.0019546	-0.0020095	-0.0020493	-0.0020242	-0.0019486	-0.0018671	-0.0017383	-0.001609	-0.0015336	-0.0015059	-0.0015178	-0.0015315	-0.0015682	-0.0016427	-0.001692	-0.0017372	-0.0017121	-0.0016709	-0.0016625	-0.0016377	-0.0015847	-0.001529	-0.0014824	-0.0014213	-0.0013417	-0.0012553	-0.0011796	-0.0011161	-0.0010637	-0.0010239	-0.00098706	-0.00095948	-0.00094135	-0.00091162	-0.00087632	-0.00085013	-0.00084103	-0.00085616	-0.00089991	-0.00096756	-0.0010603	-0.0011704
RHandAbduction	-0.003211	-0.0032514	-0.0032687	-0.0032685	-0.0032649	-0.0032506	-0.0032374	-0.0032347	-0.0032396	-0.0032546	-0.0032755	-0.0032866	-0.0032701	-0.0032178	-0.0031418	-0.0030525	-0.0029533	-0.0028368	-0.0026971	-0.00254	-0.0023666	-0.0022115	-0.0020927	-0.0019943	-0.0019191	-0.0018632	-0.0018052	-0.0017729	-0.001783	-0.001808	-0.0017473	-0.0016621	-0.0015723	-0.0015479	-0.0015436	-0.00148	-0.0014452	-0.0014402	-0.0014872	-0.0014908	-0.0014424	-0.0015335	-0.0016697	-0.0016898	-0.0016361	-0.0016413	-0.0017615	-0.0019065	-0.0019596
LHandAbduction	-0.00097953	-0.00096662	-0.00094262	-0.00090133	-0.00086387	-0.00083345	-0.00080483	-0.00076655	-0.00072639	-0.00072631	-0.00075252	-0.00077322	-0.00083566	-0.00093345	-0.0010524	-0.0011943	-0.0013442	-0.0015121	-0.001663	-0.0017944	-0.0019385	-0.0020363	-0.0020934	-0.0020849	-0.0019956	-0.0018691	-0.0017641	-0.0016537	-0.0015177	-0.0013919	-0.0012985	-0.0012437	-0.0012064	-0.001171	-0.0011672	-0.0012166	-0.001304	-0.0013653	-0.0014288	-0.0015202	-0.001644	-0.0017602	-0.0018584	-0.001957	-0.0020576	-0.0021556	-0.0022312	-0.002291	-0.0023433
RHipFlexion	-0.24652	-0.25663	-0.25826	-0.30237	-0.38974	-0.4775	-0.54467	-0.59372	-0.62438	-0.62955	-0.60596	-0.56459	-0.51778	-0.46812	-0.4132	-0.35504	-0.29739	-0.24331	-0.19455	-0.15349	-0.12212	-0.1022	-0.094105	-0.093563	-0.0923	-0.082975	-0.066156	-0.048536	-0.032964	-0.016602	-0.0015597	0.011139	0.023728	0.033845	0.038161	0.037127	0.033332	0.031081	0.037236	0.053695	0.080276	0.11508	0.15424	0.19563	0.23794	0.28018	0.32199	0.36392	0.40632
LHipFlexion	0.48939	0.53232	0.57376	0.61241	0.64941	0.68098	0.70065	0.70175	0.67662	0.62537	0.56202	0.49839	0.43733	0.37003	0.28744	0.2046	0.14824	0.12771	0.12907	0.13431	0.13528	0.12971	0.11723	0.1004	0.083946	0.071924	0.066147	0.065504	0.0681	0.069884	0.068443	0.063866	0.056756	0.049269	0.042425	0.03548	0.024915	0.0089864	-0.011364	-0.038396	-0.074677	-0.12091	-0.17635	-0.23633	-0.29032	-0.32606	-0.33122	-0.30624	-0.27381
RHipAbduction	0.010671	0.010558	0.011575	0.016159	-0.0010641	-0.048173	-0.11036	-0.16429	-0.19029	-0.17748	-0.123	-0.031498	0.087643	0.22104	0.35536	0.48139	0.5917	0.68229	0.75215	0.80232	0.8358	0.85429	0.85789	0.84918	0.83472	0.81751	0.79917	0.78131	0.76337	0.74499	0.72722	0.71034	0.69351	0.67617	0.65727	0.63716	0.6184	0.60472	0.5991	0.60211	0.61251	0.62792	0.64653	0.66722	0.68931	0.71101	0.72791	0.73583	0.73258
LHipAbduction	0.90531	0.87812	0.84124	0.79327	0.73378	0.66537	0.58806	0.49925	0.39708	0.28535	0.17527	0.077336	0.00064176	-0.047159	-0.065153	-0.058291	-0.036776	-0.0067864	0.026533	0.053098	0.066567	0.069171	0.065643	0.057714	0.050595	0.048895	0.051238	0.056169	0.062214	0.06713	0.070203	0.071525	0.073022	0.075786	0.077876	0.078581	0.07659	0.069886	0.057704	0.041131	0.020428	-0.0014005	-0.017805	-0.024509	-0.02568	-0.037235	-0.06603	-0.091621	-0.091729
RHipInternalRotation	-0.0021752	0.0015163	0.0043083	0.004871	0.0033892	-0.0010237	-0.0051708	-0.0042609	0.0031771	0.016253	0.033273	0.053624	0.076512	0.10057	0.12251	0.13969	0.15104	0.15654	0.15733	0.15389	0.14651	0.1367	0.12588	0.11408	0.10102	0.086002	0.06996	0.054497	0.040096	0.026691	0.014336	0.0028734	-0.0081811	-0.018524	-0.027969	-0.036752	-0.045366	-0.054509	-0.064977	-0.077083	-0.09061	-0.10513	-0.11959	-0.13299	-0.14433	-0.15293	-0.15864	-0.16121	-0.16029
LHipInternalRotation	-0.19914	-0.19219	-0.18219	-0.1698	-0.1558	-0.13933	-0.1193	-0.096433	-0.072644	-0.050282	-0.031639	-0.018131	-0.0099153	-0.0061262	-0.0054951	-0.0053121	-0.0019981	0.00614	0.01619	0.023439	0.026254	0.026441	0.025676	0.023948	0.021066	0.017167	0.013011	0.0096284	0.0077206	0.0070055	0.0075612	0.0093335	0.011997	0.015712	0.019341	0.021694	0.022187	0.020397	0.016567	0.011629	0.005815	8.8856e-06	-0.0039632	-0.0056613	-0.0065207	-0.0097374	-0.016839	-0.025352	-0.031144
RKneeFlexion	0.26799	0.24372	0.20955	0.19815	0.21015	0.21996	0.21022	0.17552	0.1157	0.034746	-0.061289	-0.16458	-0.26567	-0.35564	-0.42836	-0.48014	-0.50998	-0.5195	-0.51205	-0.49124	-0.46008	-0.42137	-0.37796	-0.3325	-0.28757	-0.2456	-0.20782	-0.17415	-0.14425	-0.11808	-0.09428	-0.071549	-0.049374	-0.026597	-0.0022418	0.02316	0.048391	0.072465	0.094647	0.11523	0.13483	0.15435	0.17473	0.19579	0.21618	0.23399	0.24707	0.25308	0.25052
LKneeFlexion	0.27413	0.24776	0.21373	0.1731	0.12692	0.077407	0.028349	-0.015104	-0.048924	-0.073814	-0.094834	-0.11407	-0.12903	-0.13536	-0.13064	-0.11731	-0.10145	-0.088552	-0.079402	-0.071708	-0.064675	-0.058745	-0.054525	-0.052089	-0.050438	-0.048441	-0.045826	-0.042608	-0.038484	-0.032903	-0.025717	-0.017539	-0.0087189	0.0003117	0.009082	0.017894	0.027783	0.039126	0.051818	0.066545	0.083877	0.10363	0.12497	0.14678	0.16879	0.19282	0.22074	0.25026	0.27551
RAnklePlantarFlexion	0.014395	0.012297	0.010466	0.011114	0.0087285	-0.0037559	-0.026494	-0.054092	-0.079165	-0.09518	-0.098675	-0.088856	-0.066161	-0.031704	0.012043	0.061691	0.11367	0.1648	0.21284	0.25681	0.29675	0.33284	0.36493	0.39272	0.41611	0.435	0.44959	0.46113	0.47138	0.48214	0.49533	0.51292	0.53654	0.56729	0.60593	0.65272	0.70732	0.76908	0.83758	0.91244	0.99285	1.078	1.1669	1.2588	1.3525	1.4468	1.5405	1.632	1.7191
LAnklePlantarFlexion	1.8173	1.8675	1.9044	1.9246	1.9234	1.8959	1.8374	1.7436	1.6106	1.436	1.2244	0.98898	0.75036	0.5286	0.33748	0.18441	0.072547	0.00040371	-0.038343	-0.05287	-0.052333	-0.044368	-0.034221	-0.024436	-0.016009	-0.0094537	-0.0052159	-0.0031114	-0.0024578	-0.0025215	-0.0026947	-0.0029556	-0.0036147	-0.0045518	-0.0053375	-0.0055508	-0.005114	-0.0045896	-0.0045127	-0.0046092	-0.0043569	-0.0035674	-0.0024252	-0.0013502	-0.00050863	0.00051807	0.0024826	0.0055499	0.0087187
RFootPronation	-0.0011608	-0.0010959	-0.0013396	-0.0027586	-0.0062527	-0.012521	-0.021386	-0.030782	-0.037323	-0.038147	-0.032131	-0.019618	-0.001798	0.019701	0.042874	0.0658	0.086975	0.10541	0.12067	0.13277	0.14183	0.14804	0.15175	0.15331	0.15326	0.15218	0.15059	0.14899	0.14783	0.14744	0.14792	0.14918	0.15104	0.15332	0.15594	0.159	0.16278	0.1675	0.1733	0.18014	0.18788	0.19625	0.20491	0.21348	0.22145	0.22813	0.23269	0.23436	0.2326
LFootPronation	0.23413	0.23379	0.23091	0.22532	0.21694	0.20572	0.19155	0.17441	0.15463	0.13291	0.11	0.086713	0.064012	0.043311	0.026012	0.012857	0.0038489	-0.0014366	-0.0037982	-0.0043459	-0.0040758	-0.00365	-0.0033762	-0.0033238	-0.0034748	-0.0037786	-0.0041538	-0.00453	-0.0048386	-0.0050288	-0.0051026	-0.00508	-0.0049808	-0.0048375	-0.0046317	-0.004362	-0.0040839	-0.003808	-0.0035112	-0.003189	-0.0028239	-0.0023754	-0.001856	-0.001336	-0.00088681	-0.00056545	-0.00029187	0.00010077	0.00063422
RToeFlexion	0	0	0	0	0	0	0	0	0	0	0	0	0	0	0	0	0	0	0	0	0	0	0	0	0	0	0	0	0	0	0	0	0	0	0	0	0	0	0	0	0	0	0	0	0	0	0	0	0
LToeFlexion	0	0	0	0	0	0	0	0	0	0	0	0	0	0	0	0	0	0	0	0	0	0	0	0	0	0	0	0	0	0	0	0	0	0	0	0	0	0	0	0	0	0	0	0	0	0	0	0	0
[truncated: 51 more columns]

[truncated: 5 more sheets: Subject012, Subject401, Subject402, Subject403, Subject406]
