# Supplementary material for: A real-time system for biomechanical analysis of human movement and muscle function
Source: Med Biol Eng Comput. 2013 Jul 25;51(10):1069–77. doi: 10.1007/s11517-013-1076-z (PMC3751375; doi:10.1007/s11517-013-1076-z)
Supplement: Supplementary file 7 — Joint power for each kinematic degree of freedom (W/kg) (XLS 1180 kb) [file 11517_2013_1076_MOESM7_ESM.xls]

## Sheet: Units
joint power (W/kg)

## Sheet: MEAN
	0% gait cycle	1% gait cycle	2% gait cycle	3% gait cycle	4% gait cycle	5% gait cycle	6% gait cycle	7% gait cycle	8% gait cycle	9% gait cycle	10% gait cycle	11% gait cycle	12% gait cycle	13% gait cycle	14% gait cycle	15% gait cycle	16% gait cycle	17% gait cycle	18% gait cycle	19% gait cycle	20% gait cycle	21% gait cycle	22% gait cycle	23% gait cycle	24% gait cycle	25% gait cycle	26% gait cycle	27% gait cycle	28% gait cycle	29% gait cycle	30% gait cycle	31% gait cycle	32% gait cycle	33% gait cycle	34% gait cycle	35% gait cycle	36% gait cycle	37% gait cycle	38% gait cycle	39% gait cycle	40% gait cycle	41% gait cycle	42% gait cycle	43% gait cycle	44% gait cycle	45% gait cycle	46% gait cycle	47% gait cycle	48% gait cycle
PelvisX	-0.00679851	-0.00899021	-0.00840142	-0.00377275	-0.00103269	-0.00560671	-0.0172472	-0.0328398	-0.0495043	-0.06115	-0.0639706	-0.0573223	-0.043063	-0.0297636	-0.0190916	-0.0103169	-0.00630894	-0.00488511	-0.00804508	-0.00968069	-0.00944429	-0.00797599	-0.00410267	0.000217346	0.00399183	0.0064461	0.00830826	0.00894657	0.00835323	0.006673	0.00439064	0.00227322	0.000585347	-0.000405691	-0.000818802	-0.000706198	-0.000145341	0.000706651	0.00177163	0.00308243	0.00460183	0.00598716	0.00692657	0.00706417	0.00585538	0.00279564	-0.00202367	-0.00725473	-0.0107791
PelvisY	0.00688804	0.00687623	0.00659303	0.0021132	-0.00508143	-0.00925303	-0.0108161	-0.0125967	-0.0162476	-0.0210231	-0.0267192	-0.0298311	-0.0272714	-0.0227956	-0.0164247	-0.00947409	-0.00499749	-0.00331534	-0.00415122	-0.00452254	-0.00403455	-0.00332831	-0.0035242	-0.00429652	-0.00434518	-0.00419142	-0.00480931	-0.00520152	-0.00508915	-0.00505553	-0.00551942	-0.00658527	-0.00740298	-0.00828749	-0.00917463	-0.00932493	-0.00889913	-0.00772363	-0.00599941	-0.0035151	-0.000937075	0.00127241	0.00239315	0.00254288	0.00127279	-0.000704437	-0.0019778	-0.000819307	0.00297202
PelvisZ	-0.0118411	-0.0262538	-0.0370906	-0.0405953	-0.0329498	-0.0201065	-0.0088702	-0.00323978	-0.00352965	-0.00968298	-0.0218052	-0.0374875	-0.0512044	-0.0577511	-0.0551782	-0.0466713	-0.0366618	-0.0300183	-0.0277579	-0.027549	-0.0294284	-0.0329987	-0.0375313	-0.0421179	-0.0461007	-0.0479429	-0.0464956	-0.0422121	-0.0360859	-0.0294099	-0.0231657	-0.0177517	-0.0133309	-0.00958314	-0.00667823	-0.00444892	-0.00277657	-0.00177092	-0.00124567	-0.000925244	-0.000280325	0.000909983	0.00285672	0.00531622	0.00811222	0.0109918	0.012944	0.0131209	0.00975105
PelvisYaw	-0.0148292	-0.0115795	-0.00734027	-0.00800942	-0.0189251	-0.032795	-0.0394883	-0.0392636	-0.034825	-0.0298031	-0.0255805	-0.0196895	-0.0134087	-0.00899483	-0.00750007	-0.00994246	-0.0136828	-0.0155018	-0.0134535	-0.00972659	-0.00689953	-0.00390538	-0.000280831	0.00297639	0.00700072	0.0122329	0.0175981	0.0217045	0.0249533	0.0269221	0.0264931	0.0246599	0.0222517	0.0201492	0.018406	0.0170811	0.016018	0.0149446	0.013731	0.012507	0.011163	0.00988441	0.00853911	0.00731055	0.00642965	0.00605043	0.00645487	0.00800865	0.0104154
PelvisForwardPitch	-0.00125735	0.000596604	0.00232076	0.00267012	0.00206663	0.000742336	-0.00211798	-0.00730465	-0.0128916	-0.0161432	-0.0157442	-0.0109986	-0.00206597	0.00954172	0.0216744	0.031918	0.0380365	0.0401688	0.0368523	0.0303006	0.0233089	0.0171703	0.0137196	0.01257	0.0123619	0.0125402	0.0134796	0.0141279	0.0131146	0.0102818	0.00597942	0.00136045	-0.00317275	-0.0074074	-0.0111424	-0.0141368	-0.0161372	-0.0166907	-0.0160377	-0.0144264	-0.0128525	-0.0123847	-0.0134183	-0.0156635	-0.0185556	-0.0214172	-0.0230918	-0.0217518	-0.0167152
PelvisRightRoll	-4.74933e-05	-0.000287734	0.000324849	0.00426904	0.00916235	0.0097683	0.00464019	-0.00357051	-0.0112962	-0.016199	-0.0177025	-0.0175037	-0.0165611	-0.0145037	-0.0120869	-0.0100311	-0.00883548	-0.00816809	-0.00675027	-0.00438557	-0.0014829	0.000724555	0.00116737	5.61083e-06	-0.00173658	-0.00308853	-0.00408003	-0.00446923	-0.00464508	-0.00451899	-0.0044162	-0.00410295	-0.00311154	-0.00213975	-0.00118771	-0.000455953	8.46542e-05	0.000492044	0.000546516	0.000297904	-0.000197054	-0.000804197	-0.00121963	-0.00128802	-0.000948553	-0.000300196	8.38933e-05	-0.000266509	-0.000975491
TrunkFlexion	0.00557513	0.00523731	0.00580657	0.00708789	0.00894754	0.0113462	0.0142795	0.0164307	0.0172042	0.0158208	0.0119102	0.00541438	-0.0030938	-0.0122233	-0.0206222	-0.0265982	-0.0294666	-0.0293255	-0.0271395	-0.0245225	-0.0228181	-0.0220132	-0.0222134	-0.0229341	-0.0231071	-0.0225676	-0.0215381	-0.0199045	-0.0174145	-0.0144206	-0.0113015	-0.00834474	-0.00559056	-0.003203	-0.00137343	-4.63308e-05	0.000946908	0.00175337	0.00264086	0.00368405	0.00478954	0.00615049	0.00791358	0.00989398	0.011988	0.0136464	0.0145353	0.014469	0.0135691
TrunkRightBend	0.0166	0.019218	0.0215215	0.0233923	0.0239783	0.0218729	0.0163329	0.00724899	-0.00471714	-0.0179445	-0.0308387	-0.0423436	-0.0509956	-0.0557603	-0.0560097	-0.0506376	-0.04085	-0.0285511	-0.0151239	-0.00129045	0.0125706	0.0255104	0.0364623	0.0450115	0.0517224	0.0566424	0.0587206	0.058772	0.0575954	0.0556424	0.0531197	0.0502065	0.0466805	0.0424053	0.0374774	0.031661	0.0252773	0.0185593	0.012004	0.005853	0.000652917	-0.00345404	-0.00631167	-0.0075366	-0.00708169	-0.00489543	-0.00132693	0.00322153	0.00863206
TrunkLeftTwist	0.000962051	-4.15433e-05	-0.00132829	-0.00296946	-0.00517149	-0.00793197	-0.0105477	-0.0119673	-0.0114715	-0.00895406	-0.00502566	-0.000767692	0.00290709	0.00552758	0.00710975	0.00801148	0.00819137	0.00799547	0.00775156	0.00708992	0.00567639	0.003361	0.000480348	-0.00299835	-0.00659009	-0.00970756	-0.0123659	-0.0143693	-0.0158302	-0.0167302	-0.0171017	-0.0167491	-0.0157676	-0.0147472	-0.0137253	-0.0128123	-0.0119181	-0.0107696	-0.00940517	-0.00777879	-0.00604083	-0.00422719	-0.00239764	-0.000706498	0.000722135	0.00181755	0.00239952	0.00237163	0.00179994
HeadFlexion	0.00327301	0.00310273	0.00218191	0.000547389	-0.00168654	-0.00416439	-0.00649543	-0.00817021	-0.00894732	-0.00876169	-0.00774209	-0.00614426	-0.00425944	-0.00231674	-0.000541938	0.00105384	0.00240314	0.00340076	0.00388523	0.00377506	0.00311442	0.00201754	0.000739597	-0.000519705	-0.00158521	-0.00234079	-0.00275242	-0.00287857	-0.00274102	-0.00241788	-0.00197254	-0.00143738	-0.0008216	-0.000163041	0.000454616	0.000986047	0.00138409	0.00162929	0.00170709	0.00163681	0.00149076	0.00133381	0.00118721	0.00107074	0.00102434	0.0010916	0.00130926	0.00167347	0.00205828
HeadRightBend	-0.00141252	-0.00175636	-0.00203266	-0.00217545	-0.00214457	-0.001947	-0.00171442	-0.00145475	-0.00100978	-0.000479912	2.885e-05	0.000602966	0.00107198	0.00126266	0.00125904	0.000963151	0.000390099	-0.000371045	-0.00124781	-0.00217359	-0.00303835	-0.00377497	-0.00437826	-0.00478263	-0.00494946	-0.00490179	-0.00465066	-0.00428985	-0.00380276	-0.00327258	-0.0027667	-0.00232988	-0.00195389	-0.00162125	-0.00133392	-0.00107861	-0.000857542	-0.00067629	-0.000515714	-0.000368256	-0.000244447	-0.000153348	-0.000103812	-0.000124391	-0.00020246	-0.000339275	-0.000524772	-0.000737453	-0.000993761
HeadLeftTwist	-0.000137997	-0.000126238	-0.000120981	-0.000126293	-0.000154908	-0.000206656	-0.000270308	-0.000351416	-0.00045794	-0.000580375	-0.000714053	-0.000844238	-0.000961632	-0.00106084	-0.00115196	-0.00123044	-0.0012991	-0.00135219	-0.00140314	-0.00144105	-0.00145336	-0.00142087	-0.00137749	-0.00130056	-0.00119477	-0.00106391	-0.000907268	-0.000739384	-0.00057012	-0.000418658	-0.000290291	-0.000195083	-0.000126215	-7.17688e-05	-3.07251e-05	-2.44841e-06	2.02698e-05	3.18581e-05	4.06503e-05	4.65344e-05	4.77635e-05	4.65237e-05	5.81612e-05	6.26144e-05	7.25421e-05	9.24567e-05	0.000110927	0.000118682	0.000128601
RShoulderUp	0.00458455	0.00833445	0.0120102	0.0154275	0.0186844	0.0219506	0.0253678	0.0289087	0.0326635	0.0367898	0.0411605	0.0452727	0.0480268	0.0481345	0.0450419	0.0389669	0.0307384	0.0215383	0.0121897	0.00309461	-0.00541397	-0.0129014	-0.0188941	-0.0229893	-0.0250661	-0.0254193	-0.0245378	-0.0230257	-0.0214092	-0.0199964	-0.0188765	-0.0180424	-0.0172763	-0.0164325	-0.015481	-0.0143457	-0.0129784	-0.011399	-0.00961007	-0.0076812	-0.00575304	-0.0040772	-0.00294117	-0.00256157	-0.00308901	-0.00441164	-0.00626666	-0.0084804	-0.010944
LShoulderUp	-0.0217475	-0.0245204	-0.0274572	-0.0310852	-0.0350974	-0.0382925	-0.0395522	-0.0386226	-0.0357678	-0.0309867	-0.0240774	-0.0152875	-0.00563514	0.00318257	0.00969048	0.013262	0.0138704	0.0122349	0.00939167	0.00639613	0.00425988	0.00369002	0.00506677	0.00819177	0.0121043	0.0158413	0.0187668	0.0203987	0.020544	0.0193116	0.0170827	0.0142106	0.0109913	0.00764732	0.00440303	0.00144779	-0.00105799	-0.0030041	-0.00436309	-0.00519097	-0.00557707	-0.00565	-0.00551225	-0.00524649	-0.00485921	-0.00430692	-0.00346459	-0.00212966	-6.95608e-05
RShoulderForward	0.00091264	0.000947232	0.000986675	0.000955384	0.000805105	0.000583019	0.000318196	9.03433e-06	-0.000243965	-0.000464763	-0.000628398	-0.000706023	-0.000740778	-0.000773862	-0.000807053	-0.000753053	-0.000724632	-0.00065074	-0.000482287	-0.00023984	-6.50292e-06	0.000214519	0.000390577	0.00053008	0.000636544	0.000635888	0.000575059	0.000428381	0.000253156	4.55149e-05	-8.65694e-05	-7.43865e-05	8.81417e-06	0.00012534	0.000182007	0.000233104	0.000176632	-3.37167e-06	-0.000327138	-0.000712863	-0.00112049	-0.00150895	-0.00183934	-0.00210259	-0.00222546	-0.00231257	-0.00226495	-0.0019228	-0.00136104
LShoulderForward	0.00120424	0.00203195	0.00272369	0.00319103	0.00342509	0.00354421	0.00362889	0.00367556	0.00372726	0.0036743	0.00337908	0.00272629	0.00182061	0.000880131	7.06325e-05	-0.000561104	-0.00086927	-0.000764908	-0.0001273	0.000807548	0.00173068	0.00239703	0.00245147	0.00195402	0.00110804	0.00062594	0.000381039	0.000144422	7.38075e-05	0.000112066	0.000199718	0.00026572	0.000275622	0.000181047	-1.61291e-05	-0.000172051	-0.000351448	-0.000573833	-0.000757181	-0.000864592	-0.000871309	-0.000775519	-0.000581653	-0.000283595	6.32258e-05	0.000441094	0.000863905	0.00132131	0.00177295
RShoulderInward	0.000127326	0.00015113	0.000166041	0.00017195	0.000153005	9.11246e-05	1.0309e-06	-0.000139353	-0.000298928	-0.000480958	-0.000659555	-0.000794087	-0.000891988	-0.000963886	-0.000963678	-0.000900865	-0.000777271	-0.000626735	-0.000477701	-0.000382656	-0.000374034	-0.000417682	-0.000413232	-0.000272388	2.01549e-05	0.000458817	0.00090349	0.00128012	0.0015104	0.00154363	0.00144022	0.00130172	0.0011899	0.00110503	0.00107988	0.00107326	0.00107605	0.00107561	0.0010489	0.00100792	0.000962753	0.000905293	0.000834786	0.000766989	0.000727777	0.000713008	0.000708829	0.000746286	0.000820559
LShoulderInward	0.000111308	0.000101448	0.000117738	0.000157497	0.000199056	0.00021109	0.000203786	0.000165672	0.000121312	8.69693e-05	5.60933e-05	3.07397e-05	1.34173e-05	7.68339e-05	0.000145896	0.000221337	0.00026288	0.000284169	0.000264539	0.000300938	0.000250586	0.00016599	-7.82152e-05	-0.000483424	-3.31977e-05	0.000301729	9.64872e-05	-1.05645e-05	-1.02782e-05	6.37492e-05	0.000125751	0.000155412	0.000187273	0.000185534	0.000145079	4.51467e-05	-4.29041e-05	-8.4796e-05	-0.000108258	-0.00011847	-0.000116598	-0.00011361	-0.000107354	-7.94236e-05	-3.48161e-05	-5.10872e-06	1.29792e-05	1.90981e-05	1.43797e-05
RShoulderFlexion	-0.000784531	-0.00022432	9.45853e-05	0.000248356	0.000273526	0.000289778	0.00044737	0.000712838	0.00109787	0.00171011	0.00258616	0.00370797	0.00496348	0.00614673	0.00714735	0.00796109	0.00840506	0.00860139	0.00868635	0.00858853	0.00838492	0.00816914	0.00815002	0.0080692	0.00789433	0.00771949	0.00759094	0.00748328	0.00724393	0.00692994	0.00632232	0.00583087	0.00567154	0.00523379	0.00482207	0.00423632	0.00365623	0.00318751	0.00275611	0.00266711	0.00244947	0.00227607	0.00202903	0.00182816	0.00159975	0.00146243	0.00138308	0.00125671	0.00107885
LShoulderFlexion	-0.000520681	-0.00116603	-0.00203663	-0.00302048	-0.00389803	-0.00442126	-0.00443758	-0.00422843	-0.00390755	-0.00371859	-0.00369756	-0.00392929	-0.00448632	-0.00483373	-0.0050581	-0.00522355	-0.00518704	-0.00493026	-0.00442927	-0.00383633	-0.00330947	-0.0028204	-0.00243517	-0.00238898	-0.00289024	-0.00370207	-0.00481624	-0.00620696	-0.00756383	-0.00871394	-0.0095559	-0.010059	-0.0100489	-0.00955501	-0.0087891	-0.00797467	-0.00728777	-0.00657804	-0.00583946	-0.00521661	-0.00476019	-0.00446431	-0.00434085	-0.00430609	-0.00430721	-0.00426657	-0.0041052	-0.00375366	-0.00325524
RShoulderAbduction	0.00245674	0.00416302	0.00566289	0.00693511	0.00785409	0.0082996	0.00829102	0.0080497	0.00779177	0.00769006	0.00775094	0.00792554	0.00817209	0.00839262	0.00856665	0.0086131	0.0085804	0.00839466	0.00808253	0.00764591	0.00698407	0.00618972	0.00520803	0.00425989	0.00348804	0.00283544	0.0024493	0.00221541	0.00222773	0.0024362	0.00269727	0.00287537	0.00295142	0.00300925	0.00299824	0.00302122	0.00300373	0.0029364	0.00283823	0.00264382	0.00239985	0.00209183	0.00173254	0.00128583	0.000781433	0.000237644	-0.000368269	-0.00109238	-0.00203048
LShoulderAbduction	-0.00411709	-0.00578808	-0.00772017	-0.00983993	-0.0120114	-0.014097	-0.0160057	-0.0178933	-0.0198372	-0.0217458	-0.0233216	-0.0243596	-0.0245055	-0.0243298	-0.0233702	-0.0210313	-0.0177394	-0.014009	-0.0105963	-0.00792883	-0.00523983	-0.00278073	-0.000535397	0.00132643	0.00208509	0.00298045	0.00394334	0.00437081	0.00457433	0.00459346	0.00459252	0.0045526	0.00439353	0.00421691	0.00392758	0.00349655	0.00283654	0.00199997	0.00107868	0.000139844	-0.00078143	-0.00161094	-0.00230739	-0.00279796	-0.00305887	-0.00308769	-0.00287093	-0.00240526	-0.00169774
RShoulderInternalRotation	5.83075e-06	0.000670578	0.00120096	0.00155241	0.0017349	0.00176677	0.00174545	0.00171223	0.00172397	0.00177768	0.0018696	0.00204426	0.00231634	0.00258839	0.00284044	0.00296069	0.00298221	0.00290798	0.0026996	0.0024259	0.00208573	0.00169978	0.00130735	0.000937414	0.000665778	0.000464866	0.0003501	0.000273973	0.000223342	0.000165274	0.000136626	0.000152465	8.50325e-05	7.63733e-05	5.28342e-05	4.0935e-05	2.9645e-05	2.27425e-05	5.92708e-05	-2.40192e-05	-5.59772e-05	-8.57815e-05	-9.80044e-05	-0.000119139	-0.00018095	-0.000235061	-0.000280626	-0.00033832	-0.0003881
LShoulderInternalRotation	-0.000222774	-6.89793e-05	0.000196986	0.000542758	0.000901156	0.00115019	0.00123075	0.00112342	0.000858405	0.000512918	0.000146892	-0.000139159	-0.000268885	-0.000340939	-0.000449793	-0.000575176	-0.000743582	-0.000956052	-0.00124256	-0.00160414	-0.00191835	-0.00212138	-0.00211449	-0.00187664	-0.00144612	-0.000900927	-0.000388507	2.36322e-05	0.000304809	0.000358999	0.000238039	-2.83375e-05	-0.000337678	-0.000603994	-0.000759403	-0.000811408	-0.000779476	-0.000702073	-0.00062716	-0.000594306	-0.00061693	-0.000700982	-0.00083762	-0.000988841	-0.00115177	-0.00129325	-0.00136707	-0.00134443	-0.0011961
RElbowFlexion	-0.00345735	-0.00383224	-0.00407123	-0.00419915	-0.00428194	-0.00434095	-0.00444072	-0.00453349	-0.00460599	-0.00462973	-0.00456179	-0.00434911	-0.0038846	-0.00306536	-0.00190826	-0.000377015	0.00133125	0.00298058	0.00446458	0.00558105	0.00636174	0.00685958	0.00710426	0.00709265	0.00695741	0.00683077	0.00680926	0.00694532	0.00726485	0.00785107	0.00844356	0.00906022	0.00976822	0.0102765	0.0107	0.0109716	0.0110679	0.0109681	0.0106703	0.0104648	0.0100184	0.00953815	0.00887227	0.00805478	0.00713941	0.00605403	0.00483484	0.00351903	0.00214667
LElbowFlexion	-0.000871112	-0.00191777	-0.00274422	-0.00342868	-0.00409538	-0.00492427	-0.00613267	-0.00771273	-0.00956324	-0.0115305	-0.013407	-0.0148406	-0.0157088	-0.015877	-0.0153912	-0.0144498	-0.0133347	-0.0122704	-0.0113502	-0.0106456	-0.0102064	-0.00987705	-0.00943092	-0.00870371	-0.00751704	-0.0058861	-0.00394502	-0.00181587	0.000244042	0.00210977	0.00362753	0.00474227	0.00546662	0.00579989	0.00579236	0.0054941	0.00497467	0.00425915	0.00344238	0.00261072	0.00182832	0.00114134	0.000581817	0.000116667	-0.000283262	-0.000658402	-0.00103471	-0.00143803	-0.00193535
RForeArmPronation	-0.000294403	-0.000327315	-0.000322448	-0.000299963	-0.000287532	-0.000294237	-0.00035888	-0.000451319	-0.000538713	-0.000606809	-0.000627051	-0.000611118	-0.000584433	-0.000526466	-0.000457219	-0.000324811	-0.000166002	-5.81828e-05	-8.39645e-06	-9.80683e-06	-3.61983e-05	-5.03216e-05	-2.74767e-05	1.57083e-05	8.19108e-05	0.000186181	0.000293302	0.000406882	0.000521897	0.00062127	0.000676465	0.000665552	0.000649191	0.000626421	0.00063253	0.000633974	0.000626017	0.000635942	0.000646966	0.000654291	0.000701157	0.000769893	0.000822459	0.00084394	0.000810163	0.000731271	0.000625258	0.000499238	0.000392103
LForeArmPronation	0.00011387	6.42731e-05	5.14978e-05	6.80064e-05	9.84506e-05	0.000117725	0.000106999	4.73647e-05	-5.8175e-05	-0.000170554	-0.000270504	-0.000303324	-0.000220111	-7.79275e-05	6.69875e-05	0.000197503	0.000273076	0.000272142	0.000185772	-1.11692e-05	-0.000293448	-0.000608353	-0.000866746	-0.000974851	-0.001029	-0.00106797	-0.00105201	-0.000996977	-0.000939219	-0.000890554	-0.00085446	-0.000815089	-0.000769922	-0.000715654	-0.000634152	-0.000541446	-0.00042646	-0.000324571	-0.000243913	-0.000184419	-0.000136888	-8.66428e-05	-2.75379e-05	2.98991e-05	7.692e-05	0.000122593	0.000175073	0.000233306	0.000269702
RWristFlexion	-0.00014987	-0.000113528	-7.96681e-05	-4.50897e-05	-6.51117e-06	3.33107e-05	6.58899e-05	8.48005e-05	9.58384e-05	9.59279e-05	8.16798e-05	5.46816e-05	2.63243e-05	6.39562e-06	-1.74074e-06	5.32575e-06	3.57955e-05	8.58645e-05	0.000150107	0.000226164	0.000306512	0.000380929	0.000431176	0.000452667	0.000439299	0.000391456	0.000329931	0.00026025	0.000201288	0.00015853	0.000133894	0.000126384	0.000134902	0.000149292	0.000159274	0.000171738	0.000187159	0.000188395	0.000180917	0.000177333	0.000159078	0.000136677	0.000110973	7.72104e-05	4.3604e-05	1.31616e-05	-1.57399e-05	-5.15319e-05	-8.40554e-05
LWristFlexion	-0.000150173	-0.000163933	-0.000176854	-0.000193208	-0.000215106	-0.000247603	-0.000291356	-0.00033971	-0.000388258	-0.000442398	-0.000505564	-0.000588693	-0.000693542	-0.000798434	-0.000891074	-0.00097383	-0.00103512	-0.00106716	-0.00104649	-0.000946873	-0.000762508	-0.000485334	-0.000149716	0.000204836	0.000551534	0.000823704	0.000961811	0.000951681	0.000837935	0.000682784	0.000530022	0.000400625	0.000306516	0.000244396	0.00020043	0.000169485	0.000141868	0.000111865	7.9652e-05	4.36165e-05	3.63228e-06	-3.44858e-05	-6.76358e-05	-9.24988e-05	-0.000110873	-0.000127757	-0.000143132	-0.000156991	-0.000169616
RHandAbduction	-0.00026352	-0.000231767	-0.000206012	-0.000179706	-0.0001441	-9.74152e-05	-5.02956e-05	-2.19725e-05	-1.39773e-05	-1.42021e-05	-1.87066e-05	-3.34846e-05	-5.05169e-05	-5.50242e-05	-4.21892e-05	-1.60408e-05	3.28713e-05	9.68734e-05	0.000164077	0.000220832	0.00025552	0.000276549	0.000284669	0.000270211	0.000234697	0.000191608	0.000156553	0.000116298	9.32743e-05	9.33775e-05	0.00010398	0.000115408	0.000161403	0.000210122	0.000254114	0.000278738	0.000293803	0.000289758	0.00025327	0.000240217	0.000205415	0.000185042	0.000171302	0.000150351	0.000119926	9.57428e-05	7.96537e-05	6.87201e-05	5.51109e-05
LHandAbduction	1.86422e-05	1.39267e-05	7.21719e-06	-4.5435e-07	-1.04887e-05	-2.37667e-05	-4.2658e-05	-6.91059e-05	-0.000101289	-0.000139849	-0.000188399	-0.000256606	-0.00034203	-0.000434371	-0.000524656	-0.000603069	-0.000657594	-0.000667267	-0.000618261	-0.000517505	-0.000378118	-0.000210721	-9.8815e-06	0.000218237	0.000417416	0.000534286	0.000563463	0.000517839	0.000416073	0.000296342	0.000187135	0.000111006	7.38968e-05	6.21722e-05	6.37101e-05	7.25927e-05	8.10514e-05	7.50154e-05	5.71091e-05	3.34783e-05	7.38833e-06	-2.37596e-05	-5.82481e-05	-9.03565e-05	-0.000115293	-0.000139144	-0.000167849	-0.000194294	-0.000205211
RHipFlexion	0.0127528	-0.0110515	-0.0265525	-0.0414762	-0.0476047	-0.0326489	-0.00381008	0.0308045	0.0708278	0.117934	0.170651	0.226275	0.280284	0.323261	0.35004	0.360885	0.356256	0.343244	0.326149	0.309443	0.294534	0.280463	0.268061	0.253596	0.234354	0.210603	0.183797	0.156333	0.130201	0.105816	0.0843353	0.065693	0.0512497	0.0404298	0.0324448	0.0272643	0.0237072	0.0208008	0.01664	0.010413	0.00149708	-0.00996392	-0.0241535	-0.040538	-0.0578669	-0.0746793	-0.0897255	-0.102518	-0.112804
LHipFlexion	-0.124839	-0.122229	-0.114979	-0.101102	-0.0790783	-0.0473977	-0.00247903	0.0570177	0.130095	0.207578	0.274795	0.32566	0.364458	0.393077	0.41093	0.417022	0.401232	0.340342	0.246569	0.171151	0.132569	0.127253	0.144055	0.162163	0.167372	0.160101	0.145778	0.128154	0.111473	0.0960145	0.0832693	0.0725337	0.0628664	0.0530309	0.0428683	0.0327794	0.0233756	0.0155114	0.00945904	0.00620864	0.00757568	0.0154715	0.0312226	0.0544859	0.0800283	0.0991002	0.104309	0.0942232	0.0715221
RHipAbduction	0.000700774	0.000984896	0.00149354	-0.00642587	-0.0170204	-0.0185914	-0.00735996	0.0112493	0.0276156	0.0295017	0.00870519	-0.0345891	-0.0954438	-0.163924	-0.225028	-0.264061	-0.270688	-0.247736	-0.202532	-0.14496	-0.0817873	-0.0156443	0.0494818	0.113077	0.174352	0.230949	0.279542	0.317112	0.341857	0.353186	0.352732	0.341568	0.320432	0.291163	0.255932	0.216919	0.176319	0.135748	0.0968876	0.062028	0.0334504	0.0129836	0.00187875	0.00148717	0.013163	0.0365568	0.070199	0.11256	0.163862
LHipAbduction	0.272443	0.331692	0.393662	0.456769	0.512496	0.548665	0.555344	0.533608	0.490852	0.431812	0.357762	0.270222	0.178935	0.0982773	0.0399326	0.0063616	-0.00782159	-0.00970538	-0.00618811	-0.00339554	-0.00247229	-0.00354126	-0.0059696	-0.00889314	-0.0113698	-0.0137606	-0.0155739	-0.0169205	-0.0180885	-0.0191579	-0.0203089	-0.0214051	-0.0224976	-0.0228898	-0.0226003	-0.0217693	-0.0205938	-0.0191464	-0.0172817	-0.0150266	-0.0125975	-0.00995777	-0.00715178	-0.00441572	-0.00137223	0.00280346	0.00859074	0.0147744	0.0187031
RHipInternalRotation	-0.00194148	0.000451433	0.00214768	0.00358793	0.00417261	0.00327022	0.00140467	-0.000347442	-0.00158507	-0.00268551	-0.00493134	-0.00892856	-0.0128688	-0.0140576	-0.0128972	-0.011344	-0.0111421	-0.0121985	-0.0138988	-0.0138668	-0.0107036	-0.00457137	0.00421117	0.0125672	0.0179943	0.0198683	0.0179849	0.013273	0.00704815	0.000836442	-0.00401834	-0.00675385	-0.00748032	-0.00682036	-0.00560036	-0.00448777	-0.00378831	-0.00348659	-0.0034171	-0.00332541	-0.0028622	-0.00180086	1.32708e-05	0.00254601	0.00580807	0.00949356	0.013082	0.0161855	0.0185378
LHipInternalRotation	0.0282986	0.0267568	0.0240141	0.0206294	0.0170164	0.0135261	0.0107804	0.00938046	0.00905265	0.0088865	0.00833662	0.00779489	0.00717497	0.00605296	0.00463388	0.00383699	0.00356025	0.00242958	0.000540238	-0.000387722	0.000280443	0.00210203	0.00381043	0.00438216	0.00350651	0.00180337	-4.69517e-05	-0.00157096	-0.00252956	-0.00294799	-0.0030874	-0.00320701	-0.00329621	-0.00348862	-0.00387791	-0.00422556	-0.00431323	-0.00397164	-0.00303848	-0.00167493	-0.000230158	0.000761767	0.00078269	-8.49867e-05	-0.00158939	-0.00370672	-0.00640903	-0.00860369	-0.00870601
RKneeFlexion	-0.0718528	0.149996	0.271468	0.346167	0.398658	0.40363	0.352787	0.261995	0.146451	0.019146	-0.103477	-0.204714	-0.268735	-0.286049	-0.259002	-0.197271	-0.116236	-0.0315053	0.0434803	0.102646	0.144775	0.17122	0.187224	0.195545	0.197949	0.195726	0.189348	0.17911	0.164904	0.146255	0.123834	0.0982086	0.0706225	0.0435712	0.0190821	-0.00165195	-0.0176817	-0.028528	-0.0343712	-0.0362021	-0.0346751	-0.0297121	-0.0206787	-0.00631533	0.0147111	0.0433152	0.0790396	0.11952	0.161178
LKneeFlexion	0.269648	0.295082	0.308733	0.312049	0.30598	0.29039	0.263563	0.221855	0.162546	0.0872924	0.000606333	-0.0963214	-0.200145	-0.296961	-0.372383	-0.419494	-0.430959	-0.394883	-0.319402	-0.234371	-0.162639	-0.112494	-0.082333	-0.061997	-0.0440823	-0.025875	-0.00780834	0.00879611	0.0219132	0.0298105	0.0314623	0.026093	0.0133432	-0.00774861	-0.0371032	-0.0741344	-0.118858	-0.169959	-0.227738	-0.292591	-0.365867	-0.451049	-0.54743	-0.646747	-0.734469	-0.793203	-0.80453	-0.742683	-0.586462
RAnklePlantarFlexion	-0.0100947	-0.00383537	0.00205105	0.0113966	0.0203757	0.0154228	-0.00783739	-0.0366026	-0.0545957	-0.0512263	-0.0286995	-0.0041468	0.00480017	-0.010138	-0.046629	-0.0969337	-0.151476	-0.202299	-0.245282	-0.278704	-0.302868	-0.320037	-0.331052	-0.338109	-0.343178	-0.348098	-0.354849	-0.36292	-0.372677	-0.384688	-0.398817	-0.414408	-0.430301	-0.44595	-0.461405	-0.477443	-0.495558	-0.516052	-0.537615	-0.559286	-0.582168	-0.608279	-0.637222	-0.666933	-0.695759	-0.719672	-0.730391	-0.719272	-0.676248
LAnklePlantarFlexion	-0.372521	-0.134227	0.171783	0.545267	0.986367	1.48921	2.04149	2.61727	3.16609	3.61603	3.87244	3.85659	3.55666	3.01848	2.34605	1.66487	1.06757	0.599024	0.277793	0.101895	0.0332256	0.0220424	0.0276924	0.0292041	0.0230162	0.0136475	0.00542497	-6.00833e-08	-0.0026846	-0.00357892	-0.0036668	-0.00331518	-0.00262595	-0.00182668	-0.0010801	-0.000365585	0.00030647	0.000946282	0.00151827	0.00192799	0.00214499	0.00212174	0.00168262	0.000763984	-0.000561494	-0.002313	-0.00468946	-0.0074896	-0.00987985
RFootPronation	-0.000157665	-0.000164651	7.19408e-05	0.000725114	0.00104973	-4.07617e-05	-0.00322444	-0.00806177	-0.0125063	-0.0139591	-0.0116374	-0.00718345	-0.00255104	0.00113659	0.00365574	0.00514047	0.00588669	0.00617659	0.00612554	0.00591984	0.0058715	0.00657615	0.00844214	0.010736	0.0124206	0.0125869	0.0108242	0.0074505	0.00304771	-0.00154989	-0.00563621	-0.00887948	-0.0110284	-0.0120638	-0.0121274	-0.0114697	-0.0103196	-0.00890153	-0.00747259	-0.00631001	-0.00555803	-0.00529578	-0.00553616	-0.00608794	-0.007101	-0.00876607	-0.011132	-0.0141455	-0.0176331
LFootPronation	-0.0578989	-0.0586098	-0.0575988	-0.0562239	-0.0554499	-0.0556283	-0.0569902	-0.0596433	-0.0633628	-0.0671499	-0.068785	-0.0653431	-0.0560142	-0.04212	-0.0269925	-0.0140981	-0.00539329	-0.00104549	-8.10708e-06	-0.000511222	-0.00107066	-0.0012581	-0.0012811	-0.00128355	-0.00127686	-0.001183	-0.000968294	-0.000674312	-0.000364528	-0.000149187	-0.000108182	-0.00024093	-0.000481332	-0.000776935	-0.00108996	-0.00134867	-0.00148379	-0.00148101	-0.00132246	-0.00101222	-0.00062844	-0.00026238	4.51549e-05	0.000259138	0.000375267	0.000421467	0.000385422	0.000228803	-7.32717e-06
RToeFlexion	0	0	0	0	0	0	0	0	0	0	0	0	0	0	0	0	0	0	0	0	0	0	0	0	0	0	0	0	0	0	0	0	0	0	0	0	0	0	0	0	0	0	0	0	0	0	0	0	0
LToeFlexion	0	0	0	0	0	0	0	0	0	0	0	0	0	0	0	0	0	0	0	0	0	0	0	0	0	0	0	0	0	0	0	0	0	0	0	0	0	0	0	0	0	0	0	0	0	0	0	0	0
[truncated: 51 more columns]

## Sheet: SD
	0% gait cycle	1% gait cycle	2% gait cycle	3% gait cycle	4% gait cycle	5% gait cycle	6% gait cycle	7% gait cycle	8% gait cycle	9% gait cycle	10% gait cycle	11% gait cycle	12% gait cycle	13% gait cycle	14% gait cycle	15% gait cycle	16% gait cycle	17% gait cycle	18% gait cycle	19% gait cycle	20% gait cycle	21% gait cycle	22% gait cycle	23% gait cycle	24% gait cycle	25% gait cycle	26% gait cycle	27% gait cycle	28% gait cycle	29% gait cycle	30% gait cycle	31% gait cycle	32% gait cycle	33% gait cycle	34% gait cycle	35% gait cycle	36% gait cycle	37% gait cycle	38% gait cycle	39% gait cycle	40% gait cycle	41% gait cycle	42% gait cycle	43% gait cycle	44% gait cycle	45% gait cycle	46% gait cycle	47% gait cycle	48% gait cycle
PelvisX	0.0127291	0.019273	0.0268675	0.0301329	0.0254438	0.020574	0.0241808	0.0288402	0.0325827	0.0367123	0.0357751	0.03115	0.0274607	0.0268382	0.0275075	0.0273398	0.0244727	0.0189354	0.0169392	0.0210838	0.0229434	0.0211862	0.0180558	0.0131163	0.00829024	0.00517956	0.00493139	0.00562407	0.00571513	0.00495487	0.00376761	0.00299125	0.00285338	0.0030675	0.00304495	0.00266634	0.00226908	0.00205988	0.002136	0.00232918	0.00229265	0.00256132	0.00367863	0.00536356	0.00738152	0.00900496	0.00992191	0.0118172	0.0143734
PelvisY	0.00856632	0.00668248	0.00817317	0.0110884	0.0124595	0.0150437	0.0230516	0.0294246	0.0335775	0.0388935	0.0423173	0.0424627	0.0376333	0.0280466	0.0179903	0.0125293	0.0107422	0.0105647	0.0113566	0.00859268	0.00594853	0.00806785	0.0114281	0.01279	0.0106662	0.00861299	0.00988492	0.0132137	0.0159029	0.0179946	0.0187875	0.0177023	0.0159112	0.013368	0.0107505	0.00932922	0.00882001	0.00895015	0.0098937	0.0104837	0.0100933	0.00863222	0.00674528	0.00484354	0.00366074	0.00231179	0.00331016	0.00681	0.00958271
PelvisZ	0.0232402	0.0210035	0.0262008	0.0276696	0.0224669	0.0153784	0.00919596	0.00468902	0.00611837	0.0135762	0.0230734	0.0326296	0.0401124	0.0442841	0.045306	0.044034	0.0421225	0.0409393	0.0393717	0.0367051	0.032773	0.0291967	0.0284141	0.0301772	0.0324694	0.0328822	0.0304701	0.0253555	0.0184274	0.0116476	0.00853559	0.00966123	0.0108958	0.010136	0.00840228	0.00709672	0.00722203	0.00858201	0.00974893	0.0102571	0.0117403	0.0156428	0.0211413	0.0266391	0.0301431	0.0294034	0.0250202	0.0222958	0.0247729
PelvisYaw	0.0241949	0.0211252	0.0167404	0.0171507	0.0237402	0.0296486	0.0330629	0.0367993	0.039846	0.0404115	0.0388975	0.0353546	0.0275053	0.0191082	0.0183735	0.0246108	0.0311949	0.0362999	0.0390191	0.0389124	0.0396648	0.0420431	0.0399272	0.0360657	0.0357196	0.0365633	0.0381422	0.0387655	0.0380572	0.0372629	0.0369865	0.0370587	0.0371709	0.03787	0.0379021	0.0369376	0.0350774	0.0320165	0.0278044	0.0230495	0.0187892	0.0158513	0.0145033	0.0144605	0.0149898	0.0154361	0.0162319	0.0182578	0.0211069
PelvisForwardPitch	0.0102283	0.00664906	0.00566382	0.0063057	0.00523637	0.0058656	0.00852227	0.0105712	0.0136274	0.0170591	0.0174687	0.0160763	0.0168766	0.0176216	0.0216943	0.0310698	0.0425756	0.0525143	0.0533937	0.0452603	0.0337044	0.0236683	0.0180893	0.0170815	0.0212116	0.0266264	0.0289825	0.0282033	0.0257136	0.0218088	0.016965	0.0124941	0.00948481	0.00861428	0.00913122	0.010046	0.0108586	0.0112814	0.0118009	0.012513	0.0144245	0.0174179	0.0205787	0.0236751	0.0256822	0.0257238	0.0243634	0.0239581	0.0211245
PelvisRightRoll	0.00379493	0.00633014	0.00835507	0.00921606	0.00894132	0.0107848	0.0139877	0.0184367	0.0233345	0.026881	0.0283511	0.0276167	0.0248898	0.0220326	0.0206334	0.0196384	0.0176021	0.0135682	0.0090785	0.00533632	0.00352375	0.00379606	0.00434371	0.0046467	0.00550563	0.00620735	0.00659932	0.0072117	0.00803207	0.00795787	0.00711977	0.00610161	0.00455748	0.00292322	0.00221732	0.00199358	0.00178929	0.00165558	0.00168099	0.0017635	0.00201229	0.00237121	0.00239351	0.0020579	0.00167649	0.00268173	0.00491155	0.00653749	0.00616501
TrunkFlexion	0.0128459	0.0105101	0.00942382	0.0101723	0.0117086	0.0133358	0.0150081	0.0158962	0.0162802	0.0159997	0.0150488	0.0142291	0.0163518	0.0217992	0.0282648	0.0325434	0.0345672	0.0344415	0.0338594	0.0338573	0.0345592	0.035714	0.0361751	0.0349761	0.0325682	0.0284523	0.0226896	0.0168583	0.0121626	0.00950979	0.00851684	0.00803006	0.00762753	0.00736074	0.00734354	0.00764214	0.0082287	0.00864163	0.00885076	0.00895425	0.00918498	0.0098832	0.0112364	0.0131233	0.0154014	0.0177869	0.0198399	0.0208116	0.0203406
TrunkRightBend	0.00795493	0.00854369	0.00925979	0.0102109	0.0116379	0.0133282	0.0144864	0.0154427	0.0174054	0.0202942	0.0235039	0.0262481	0.0282892	0.0302827	0.0332083	0.0365319	0.0413867	0.046787	0.0501319	0.0493874	0.0456008	0.0406674	0.0366032	0.0340243	0.0323018	0.0308779	0.0302075	0.0303681	0.0300759	0.0295649	0.0286888	0.0279522	0.0273393	0.026772	0.0262513	0.0255786	0.0248755	0.023969	0.0233456	0.0227631	0.0223827	0.0221521	0.0219702	0.0216862	0.0212632	0.0204158	0.0189406	0.0167913	0.0141881
TrunkLeftTwist	0.00354022	0.00374071	0.00416535	0.00490784	0.00606518	0.00769896	0.00949203	0.0109279	0.0115883	0.0112983	0.00980518	0.0075016	0.00580419	0.00598024	0.00713782	0.00820055	0.0086234	0.0084319	0.00808592	0.00756135	0.00700293	0.00727733	0.00895374	0.0110064	0.0122291	0.0120647	0.0107118	0.00932795	0.00888823	0.00895994	0.00923904	0.00932943	0.00896802	0.00845713	0.00801232	0.00766007	0.0074217	0.00707752	0.00653484	0.00578391	0.00499009	0.00412469	0.00325206	0.00258487	0.00230566	0.00269767	0.00355516	0.00431551	0.00464166
HeadFlexion	0.0043087	0.00449197	0.00498231	0.005478	0.0059578	0.0067367	0.00785921	0.00884708	0.00923154	0.00880617	0.00797802	0.00753155	0.00789974	0.00843313	0.00853189	0.00801707	0.00705924	0.0058909	0.00483019	0.00429587	0.00451047	0.00507738	0.0055715	0.00580836	0.00573756	0.00535063	0.00480044	0.00433945	0.00411839	0.00419657	0.00442133	0.00462181	0.00473892	0.00475491	0.00465213	0.00445898	0.00420569	0.00394254	0.0037138	0.00351056	0.0033349	0.00319807	0.0031411	0.0031574	0.00323611	0.00337003	0.0035536	0.0037665	0.00396922
HeadRightBend	0.00155654	0.00193777	0.00229729	0.00266775	0.00305102	0.00343415	0.0037363	0.00390157	0.00395578	0.00391326	0.00372712	0.00347462	0.00316366	0.00277595	0.00241605	0.0020698	0.001817	0.00182887	0.00213739	0.00259707	0.00305578	0.00344318	0.00372291	0.0038673	0.00391329	0.00392628	0.00391076	0.00386112	0.00373147	0.00357665	0.00341765	0.0032355	0.00302361	0.00275942	0.00245178	0.00215129	0.00188837	0.00164713	0.00144775	0.00129843	0.00119672	0.00111947	0.001069	0.00103123	0.00102217	0.0010335	0.0010656	0.00112993	0.00121831
HeadLeftTwist	0.000727349	0.000573251	0.000424492	0.00036889	0.000454531	0.000630932	0.00087263	0.00116011	0.00147959	0.00179077	0.00201839	0.00214578	0.0021688	0.00211136	0.00201411	0.00187139	0.0017059	0.0015471	0.00143326	0.00138067	0.00137721	0.00138431	0.00139019	0.00138911	0.00135759	0.00129142	0.00121085	0.00112268	0.00103216	0.00093906	0.00084597	0.00075463	0.000674789	0.000601519	0.000533746	0.000480714	0.000434206	0.000386143	0.000337015	0.000294121	0.000254144	0.000226352	0.000229692	0.000227774	0.000241477	0.000281089	0.000329723	0.000366346	0.00039547
RShoulderUp	0.00577969	0.00797193	0.0104379	0.0129714	0.0150432	0.0160864	0.0158514	0.0148151	0.0138241	0.0132392	0.0129317	0.0126145	0.0123952	0.012528	0.0132338	0.0144022	0.0153756	0.0159284	0.0161463	0.0160523	0.0155915	0.0146511	0.0134056	0.012243	0.0116299	0.0119443	0.0129035	0.0137917	0.0140885	0.013736	0.0129364	0.0118082	0.0105867	0.00941459	0.00842605	0.00768312	0.00713293	0.00676213	0.00657445	0.0066223	0.00697618	0.00760718	0.00829459	0.00873654	0.00885999	0.00872889	0.00838153	0.00790006	0.00739541
LShoulderUp	0.0070171	0.00884065	0.0109746	0.0125348	0.0131113	0.0129218	0.0123486	0.0121752	0.0127308	0.013952	0.0157094	0.0175399	0.0187161	0.0186672	0.0176653	0.016444	0.0152317	0.0140405	0.0126707	0.0110037	0.00933463	0.00834685	0.0086176	0.0098837	0.0111045	0.0120963	0.0129328	0.0135047	0.0139159	0.0141906	0.0143135	0.0142344	0.0139176	0.0133457	0.012541	0.0115398	0.0103394	0.00905887	0.00781083	0.00672561	0.00595979	0.00553257	0.00540081	0.00544198	0.00553098	0.0056356	0.00573319	0.00587698	0.00607594
RShoulderForward	0.000979475	0.000973315	0.000994674	0.000957101	0.000801587	0.000654684	0.000624334	0.000774568	0.00103941	0.00128085	0.00137596	0.0013422	0.00141929	0.00147099	0.00143144	0.00135501	0.00121864	0.00107191	0.00101039	0.00106301	0.00116989	0.00127732	0.00135223	0.00139558	0.00144019	0.00154316	0.00172333	0.00189258	0.00197374	0.00185994	0.00160238	0.00129995	0.00118315	0.00141009	0.00178087	0.00207108	0.0021631	0.00206224	0.00183688	0.0016016	0.00148715	0.0015418	0.00176986	0.00200376	0.00227182	0.00226879	0.00220577	0.00225294	0.00239748
LShoulderForward	0.0024338	0.00174298	0.0015329	0.00183995	0.00235932	0.00300203	0.00353383	0.00373873	0.00364265	0.00343331	0.00316875	0.00278951	0.00247902	0.00240004	0.00245831	0.00253986	0.00260389	0.0027186	0.00264539	0.00257274	0.00296918	0.00372551	0.00380871	0.00302148	0.00195751	0.00128482	0.00102005	0.00111283	0.00130613	0.00138521	0.00138562	0.00140692	0.00138904	0.00131884	0.00131208	0.00141837	0.00160608	0.0017973	0.00193746	0.00201604	0.0019998	0.00184648	0.00158027	0.00130783	0.00107201	0.000886554	0.000966426	0.00151555	0.00233064
RShoulderInward	0.000276957	0.000282873	0.000275412	0.000260545	0.000265557	0.000332655	0.000411702	0.00055584	0.000670484	0.000777814	0.00084596	0.000815944	0.000737781	0.000674427	0.000586623	0.00055957	0.000637227	0.000862169	0.00120996	0.00162281	0.00201321	0.00227234	0.0023277	0.00216117	0.00182375	0.00157534	0.00159824	0.00185627	0.0020759	0.00206069	0.0018734	0.0016484	0.00149629	0.00137367	0.00135033	0.00134812	0.00132132	0.00126931	0.00117468	0.00105907	0.000970614	0.000894689	0.000828298	0.000778542	0.000751395	0.000726113	0.000687048	0.000681788	0.000735146
LShoulderInward	0.000346218	0.000358769	0.000379799	0.000466151	0.000616315	0.000774213	0.000929132	0.000988235	0.00089652	0.000700405	0.000498595	0.000313933	0.00023424	0.000364658	0.000572015	0.00067346	0.000678744	0.000658691	0.000635006	0.000479158	0.000368986	0.000261557	0.000766476	0.0018507	0.000528971	0.000784449	0.000606408	0.000771779	0.000810154	0.000816018	0.000881191	0.000921027	0.000948905	0.000923425	0.00082266	0.000650806	0.000465027	0.000306308	0.000219671	0.000210378	0.000232324	0.000243308	0.000230624	0.000178538	0.000115891	8.59036e-05	9.73934e-05	0.00011962	0.000124023
RShoulderFlexion	0.00249222	0.00228457	0.00217865	0.00216126	0.00222576	0.00230981	0.00223253	0.00213576	0.00195504	0.00176575	0.00169203	0.00194541	0.00257694	0.00351584	0.00447607	0.00534608	0.00592358	0.0062942	0.00660028	0.0067277	0.0067836	0.0069357	0.00735261	0.00788197	0.00834252	0.00875111	0.00889403	0.00906771	0.00912575	0.00884086	0.0083673	0.00793824	0.00778117	0.00737227	0.00699635	0.00627155	0.00560834	0.00507963	0.00454315	0.00410595	0.00371149	0.00361679	0.00363917	0.00363249	0.003384	0.00313959	0.00306249	0.00285508	0.00256438
LShoulderFlexion	0.00111935	0.0014212	0.00221525	0.0032635	0.0042716	0.00507653	0.00572	0.00649239	0.00742628	0.00835867	0.0090909	0.00935878	0.00890083	0.00793304	0.00678544	0.00566342	0.00490426	0.00459675	0.0046454	0.00475694	0.00484997	0.00509382	0.00551146	0.0058307	0.00582621	0.00562991	0.0053868	0.00534314	0.00570603	0.00634306	0.0071195	0.0080016	0.00880158	0.00950507	0.01	0.0103141	0.0105649	0.0105584	0.0101725	0.00960056	0.00896928	0.00830082	0.00758211	0.00689159	0.00628449	0.00575557	0.00530972	0.00496477	0.00467496
RShoulderAbduction	0.00380552	0.00400559	0.00462461	0.00550932	0.0062115	0.00645732	0.00625989	0.00589809	0.0056102	0.00548045	0.00550882	0.00568041	0.00599719	0.00642874	0.00685364	0.00717695	0.00721854	0.00698323	0.00649472	0.005786	0.00514269	0.00467165	0.00452257	0.00451794	0.00447017	0.00449472	0.00435458	0.00427296	0.00408467	0.00373909	0.00345326	0.00320217	0.00305827	0.00292949	0.00283459	0.00269228	0.00250291	0.00230291	0.00214631	0.00204677	0.00199196	0.0019514	0.00196757	0.00195838	0.00192042	0.00187374	0.00181696	0.00174719	0.00170052
LShoulderAbduction	0.00185268	0.00220582	0.00252163	0.00293239	0.00349299	0.00409169	0.00460385	0.00493229	0.0051667	0.00544874	0.00584171	0.00635719	0.00684661	0.00732242	0.00777604	0.00810589	0.00860241	0.00923915	0.00966524	0.00966005	0.00885789	0.00765446	0.00647946	0.00558949	0.00468598	0.00413005	0.00397795	0.0037473	0.00345669	0.00309857	0.00284095	0.00270362	0.00264794	0.00269894	0.00271466	0.00273936	0.00286738	0.00302385	0.00320034	0.00334833	0.00343704	0.00346998	0.00341005	0.00326784	0.00313119	0.00308143	0.00313989	0.00319551	0.00314075
RShoulderInternalRotation	0.00170747	0.00143404	0.00131311	0.00128312	0.00124855	0.00115329	0.00108823	0.00109181	0.00117592	0.00134182	0.0016225	0.00200837	0.00242923	0.00281908	0.00314012	0.00336683	0.00342612	0.0033225	0.00314962	0.00290344	0.00259649	0.00225795	0.00190102	0.00152782	0.00123157	0.00113232	0.00132911	0.00167497	0.00200713	0.00221016	0.00229857	0.00224357	0.00216685	0.00200319	0.00185842	0.00169071	0.00153532	0.00138959	0.00124838	0.00121045	0.00114895	0.00112329	0.00109707	0.00109929	0.00116417	0.0012431	0.00131058	0.00140555	0.0015372
LShoulderInternalRotation	0.000785723	0.00100313	0.00128022	0.00158794	0.0018989	0.00220489	0.00245065	0.00260095	0.00261907	0.00250569	0.00227589	0.00198484	0.00176547	0.00165153	0.00147901	0.0013138	0.00116107	0.00107449	0.00101725	0.00104493	0.00125066	0.00157077	0.0018731	0.00208724	0.00213093	0.00191992	0.00149208	0.00108003	0.000999275	0.00119747	0.00143271	0.00151363	0.00148423	0.00140145	0.00131125	0.00123908	0.00116079	0.001115	0.00113523	0.00120779	0.00132189	0.00149018	0.00172002	0.00201764	0.00239873	0.00285754	0.00327261	0.00354143	0.00357179
RElbowFlexion	0.00346375	0.00403619	0.00462236	0.00514923	0.00555331	0.00580432	0.00589861	0.00593846	0.00604154	0.00629639	0.0067963	0.00757114	0.00845133	0.00924474	0.00979226	0.00998701	0.00977327	0.00922857	0.00852524	0.00779834	0.00710945	0.00662956	0.00627998	0.00589677	0.00558728	0.00529791	0.00502471	0.00473845	0.00439067	0.00414696	0.00386671	0.00364698	0.00361155	0.00351419	0.00348332	0.00362858	0.00369227	0.00377809	0.00386139	0.00410681	0.00427352	0.00451671	0.00473749	0.00482355	0.00476814	0.00451667	0.00420443	0.00395896	0.00382496
LElbowFlexion	0.00338987	0.00357742	0.00384718	0.00420932	0.00461138	0.00502441	0.00551611	0.00613846	0.00697476	0.00798102	0.00899306	0.0098637	0.0105115	0.0108875	0.0110428	0.0110366	0.0109187	0.0107218	0.0105755	0.0106467	0.011115	0.0118501	0.0125481	0.0130318	0.0131406	0.0129031	0.0123504	0.011498	0.0105841	0.00965942	0.00872455	0.00777618	0.00690054	0.00609386	0.00548145	0.00519901	0.00518344	0.00534444	0.00557545	0.00576858	0.00586374	0.00581085	0.00560624	0.00527827	0.00488131	0.00446589	0.00407373	0.00373422	0.00344302
RForeArmPronation	0.000649254	0.000704266	0.000748687	0.000800044	0.000859575	0.000906183	0.000898581	0.000876755	0.00089609	0.000964859	0.00106681	0.00117995	0.00128388	0.00135379	0.00138246	0.00136412	0.0013104	0.0012395	0.00114052	0.00102937	0.000935844	0.000905292	0.000912205	0.000951803	0.000985025	0.000969109	0.000922053	0.000875183	0.000854491	0.000877313	0.000900701	0.000892928	0.000885082	0.000854117	0.000819716	0.000846724	0.000917482	0.00100333	0.00105116	0.0010351	0.00100798	0.00100859	0.00101382	0.0010482	0.00109483	0.00105957	0.000959242	0.000843894	0.000757032
LForeArmPronation	0.000805132	0.000809611	0.000801654	0.000770598	0.000734371	0.000723695	0.000727723	0.000737581	0.000742412	0.000746087	0.000759733	0.000792959	0.000877208	0.000956947	0.000970569	0.0009474	0.000892909	0.000819282	0.000761426	0.000777427	0.000847885	0.000976822	0.00115986	0.00136683	0.00157673	0.00172896	0.00179589	0.00174377	0.00155752	0.001314	0.00108862	0.000931493	0.000836317	0.000780544	0.000853158	0.00106265	0.00132581	0.00153597	0.00166686	0.00171533	0.00170082	0.00162018	0.00146581	0.0012846	0.00110593	0.000987934	0.000978403	0.00103017	0.0010387
RWristFlexion	0.00021191	0.000200702	0.000200787	0.000208205	0.000221804	0.000234188	0.000239234	0.000235336	0.000220763	0.00020757	0.000203679	0.000201998	0.000190816	0.000178304	0.000176689	0.000193878	0.000226875	0.000271096	0.000314657	0.000353633	0.000385569	0.000404433	0.000406305	0.000387328	0.000361211	0.000325304	0.000291617	0.000256808	0.000229414	0.0002101	0.000196957	0.000195238	0.000214851	0.000239325	0.000247843	0.000258941	0.000273022	0.000271199	0.000261248	0.000267259	0.000255222	0.000243577	0.00023046	0.000204503	0.000180105	0.000151383	0.000125599	0.000116596	0.000121151
LWristFlexion	0.000158483	0.00018947	0.000217414	0.000243576	0.000270226	0.000310591	0.000365841	0.000436126	0.00052108	0.000621754	0.000731296	0.000844163	0.000950987	0.00103758	0.00110158	0.00113139	0.00112151	0.00108285	0.00100611	0.000880072	0.000707179	0.000529906	0.000519537	0.000777403	0.00113651	0.00144291	0.00158628	0.00150847	0.00126479	0.000978498	0.000734281	0.000567543	0.000466722	0.000396287	0.000341415	0.000302804	0.000278973	0.000271317	0.000274877	0.000281383	0.000280612	0.000269661	0.000250369	0.00022482	0.000197517	0.00018039	0.000179994	0.000196532	0.000234368
RHandAbduction	0.000371534	0.000318382	0.000265709	0.000225428	0.00019345	0.000158111	0.000119535	9.9869e-05	0.000113679	0.000141753	0.000169483	0.000197045	0.000232154	0.000259611	0.000275114	0.000289035	0.000294824	0.000291723	0.000281652	0.000268678	0.000261813	0.000269504	0.000292081	0.000301615	0.00030484	0.000301796	0.000305944	0.000302593	0.000301747	0.000302711	0.000271431	0.00023074	0.000193331	0.00018882	0.000235796	0.000261804	0.000264127	0.000251256	0.000200618	0.000196518	0.000175366	0.000159525	0.000154062	0.000143543	0.000136389	0.000133869	0.000120492	0.000101322	7.45471e-05
LHandAbduction	4.6084e-05	4.46172e-05	5.08746e-05	6.31693e-05	7.55108e-05	8.51212e-05	9.43424e-05	0.000108077	0.000128361	0.000161172	0.000207468	0.000267496	0.0003396	0.000416536	0.000498656	0.000579584	0.000647357	0.000683805	0.00066389	0.000596672	0.000545113	0.000623034	0.000872112	0.0012253	0.00158719	0.00183752	0.00190342	0.00177044	0.00149181	0.00116077	0.000842245	0.000601534	0.000423359	0.000275336	0.000157511	0.000119202	0.000159716	0.000198014	0.000220115	0.000228455	0.00022591	0.000218674	0.000213701	0.000209852	0.000210675	0.000213756	0.000216389	0.000208661	0.000187404
RHipFlexion	0.085047	0.080896	0.0626761	0.0539524	0.0600041	0.0675836	0.0675618	0.0675789	0.0783782	0.0982522	0.115454	0.118366	0.109651	0.0978462	0.09608	0.109862	0.132428	0.155107	0.172996	0.1867	0.198505	0.209567	0.219789	0.227779	0.23232	0.232077	0.229563	0.223895	0.215136	0.204602	0.193136	0.182219	0.171017	0.160204	0.150361	0.142491	0.134649	0.126852	0.121086	0.117866	0.117744	0.121189	0.127228	0.134656	0.141684	0.146997	0.14993	0.150143	0.147463
LHipFlexion	0.128048	0.111857	0.0892158	0.063096	0.0424439	0.0463012	0.0727304	0.106215	0.139314	0.166224	0.183496	0.195389	0.203245	0.200021	0.186014	0.186971	0.201592	0.179981	0.140257	0.142817	0.15236	0.157775	0.150227	0.122654	0.0882353	0.0605954	0.0465545	0.0425965	0.0410397	0.0392451	0.0349206	0.0292989	0.0239225	0.0202382	0.0185555	0.018109	0.0176884	0.0168025	0.0147738	0.0120331	0.0144807	0.0262141	0.0441953	0.0658121	0.087063	0.100953	0.0996298	0.0837118	0.0682529
RHipAbduction	0.00982915	0.0165193	0.0236499	0.0258896	0.0267796	0.0480573	0.0694922	0.0796689	0.0803994	0.0752527	0.0644797	0.0514542	0.0487291	0.0600289	0.0760334	0.0921431	0.114233	0.148394	0.187316	0.221958	0.242243	0.246637	0.2436	0.236501	0.227586	0.217269	0.206832	0.197623	0.189225	0.178639	0.165935	0.154217	0.145887	0.141345	0.139092	0.137152	0.134673	0.131822	0.128504	0.124754	0.121561	0.12003	0.12168	0.127078	0.135158	0.143168	0.146538	0.142585	0.132659
LHipAbduction	0.12252	0.133121	0.13898	0.141541	0.147743	0.157808	0.16536	0.16456	0.156331	0.145258	0.130997	0.111247	0.0951295	0.085451	0.073039	0.0542492	0.0370831	0.0273212	0.0219022	0.0151595	0.00930611	0.0121845	0.0180283	0.021925	0.0231186	0.0230405	0.021689	0.0198558	0.0183297	0.0171579	0.0166009	0.0163872	0.0169782	0.0180169	0.0190836	0.0197334	0.0199212	0.0197237	0.0191505	0.0183654	0.0171741	0.0150523	0.0123238	0.0105175	0.013076	0.0192429	0.0241561	0.0274518	0.0291593
RHipInternalRotation	0.00344947	0.00423547	0.00510269	0.00633066	0.00892047	0.0112443	0.0124622	0.0119233	0.0104893	0.0098655	0.0133582	0.0227157	0.0308987	0.0322992	0.0301742	0.0339308	0.0432235	0.0516448	0.0552352	0.0546113	0.0489667	0.038977	0.0293413	0.0236197	0.0233336	0.024722	0.0255952	0.0264399	0.0280444	0.0291702	0.0281539	0.0248799	0.0203722	0.015666	0.0114602	0.00815131	0.00579664	0.00485392	0.00607439	0.00867677	0.0113841	0.0133239	0.013924	0.0130526	0.0113688	0.0102606	0.0111491	0.0140166	0.0176286
LHipInternalRotation	0.026705	0.0257242	0.0244884	0.0235393	0.0234421	0.0242694	0.0253109	0.0252798	0.023287	0.0191901	0.0145709	0.011581	0.0101973	0.0081789	0.00549246	0.00484628	0.00601953	0.00637376	0.0074869	0.0105664	0.0120035	0.0118205	0.0112412	0.0104942	0.00924012	0.00790854	0.00718453	0.00672415	0.00603686	0.00505196	0.00457016	0.00534124	0.00653976	0.00751149	0.00821378	0.00856431	0.0085663	0.00833432	0.0080316	0.00753388	0.00667047	0.00564887	0.00495189	0.00510405	0.00533858	0.00450121	0.00667794	0.0130114	0.0169005
RKneeFlexion	0.247078	0.2468	0.202403	0.158669	0.134106	0.125851	0.127302	0.134729	0.153449	0.175792	0.189723	0.197781	0.206849	0.214898	0.214977	0.201395	0.176682	0.1506	0.134026	0.134098	0.145897	0.159246	0.170156	0.176999	0.179392	0.176971	0.170461	0.161335	0.151482	0.141939	0.133154	0.125145	0.11707	0.109169	0.101635	0.0939198	0.085504	0.0768697	0.069438	0.0645775	0.0628967	0.0646076	0.0695602	0.0768324	0.0858696	0.0962772	0.107695	0.119245	0.129868
LKneeFlexion	0.129175	0.13297	0.140932	0.154104	0.17347	0.199123	0.229656	0.261661	0.291412	0.311888	0.316402	0.311352	0.305345	0.292415	0.26457	0.225097	0.18599	0.146918	0.122969	0.126562	0.11742	0.0952719	0.0734262	0.0515293	0.0305932	0.0171006	0.0153856	0.0185883	0.0218325	0.0241957	0.0259364	0.0287283	0.0336211	0.0410597	0.0501297	0.059162	0.0674301	0.0763192	0.0877877	0.103002	0.1227	0.144722	0.16597	0.180926	0.184891	0.17879	0.168292	0.16444	0.185488
RAnklePlantarFlexion	0.00804963	0.00457857	0.00442245	0.00836054	0.0135049	0.021547	0.0357955	0.053671	0.0674072	0.0660697	0.0425689	0.020905	0.0498915	0.080203	0.0990866	0.108453	0.111667	0.109952	0.103922	0.094259	0.0832063	0.0741192	0.0687896	0.0692657	0.076397	0.086218	0.0957474	0.103098	0.108039	0.111805	0.115343	0.119242	0.123777	0.127518	0.128608	0.128019	0.124852	0.118603	0.111039	0.104134	0.100383	0.100854	0.104426	0.108832	0.112073	0.118897	0.141728	0.187968	0.258546
LAnklePlantarFlexion	0.528332	0.669241	0.817481	0.968959	1.11739	1.25903	1.38987	1.49861	1.56087	1.53776	1.39249	1.13409	0.864463	0.704579	0.657781	0.632645	0.550534	0.407279	0.249886	0.125861	0.0485689	0.0245174	0.0206763	0.0156192	0.0156478	0.0161215	0.0142076	0.0112305	0.00859534	0.00676742	0.0056457	0.00491453	0.00428068	0.00355529	0.00282858	0.00236599	0.00239533	0.00284156	0.00338288	0.00392456	0.0043476	0.00466574	0.00478855	0.00462139	0.00443947	0.00438281	0.00482522	0.00588386	0.00695993
RFootPronation	0.00103804	0.00117149	0.00140333	0.00230757	0.00417426	0.00576743	0.00610746	0.00677443	0.0116533	0.0166206	0.0169785	0.0133837	0.00928683	0.00883034	0.0119005	0.0147255	0.0160622	0.0159664	0.0142542	0.0120926	0.0115191	0.0129528	0.0153598	0.017856	0.0201707	0.0218105	0.0224388	0.0223381	0.0219483	0.0217137	0.0216598	0.0216641	0.0213471	0.0205831	0.0196832	0.0190564	0.0192602	0.0208566	0.0238111	0.0273263	0.0304108	0.0322061	0.0325518	0.0316503	0.0301916	0.0291178	0.0293436	0.0318909	0.0372877
LFootPronation	0.0261315	0.0302493	0.0338903	0.0361941	0.0377428	0.0396815	0.0434851	0.0492138	0.05611	0.0632357	0.0677358	0.0659129	0.0582657	0.0476529	0.0365693	0.0263558	0.0181439	0.0122074	0.00781118	0.00491177	0.00400407	0.00400322	0.00380807	0.00333987	0.00292822	0.00269366	0.00253358	0.00233028	0.00201074	0.00169992	0.00156197	0.00156956	0.00159159	0.00156447	0.00150199	0.0014293	0.00137872	0.00139156	0.00147024	0.00159136	0.00170808	0.0017601	0.00175589	0.00171627	0.00165635	0.00158094	0.00140538	0.00103608	0.000641231
RToeFlexion	0	0	0	0	0	0	0	0	0	0	0	0	0	0	0	0	0	0	0	0	0	0	0	0	0	0	0	0	0	0	0	0	0	0	0	0	0	0	0	0	0	0	0	0	0	0	0	0	0
LToeFlexion	0	0	0	0	0	0	0	0	0	0	0	0	0	0	0	0	0	0	0	0	0	0	0	0	0	0	0	0	0	0	0	0	0	0	0	0	0	0	0	0	0	0	0	0	0	0	0	0	0
[truncated: 51 more columns]

## Sheet: Subject003
	0% gait cycle	1% gait cycle	2% gait cycle	3% gait cycle	4% gait cycle	5% gait cycle	6% gait cycle	7% gait cycle	8% gait cycle	9% gait cycle	10% gait cycle	11% gait cycle	12% gait cycle	13% gait cycle	14% gait cycle	15% gait cycle	16% gait cycle	17% gait cycle	18% gait cycle	19% gait cycle	20% gait cycle	21% gait cycle	22% gait cycle	23% gait cycle	24% gait cycle	25% gait cycle	26% gait cycle	27% gait cycle	28% gait cycle	29% gait cycle	30% gait cycle	31% gait cycle	32% gait cycle	33% gait cycle	34% gait cycle	35% gait cycle	36% gait cycle	37% gait cycle	38% gait cycle	39% gait cycle	40% gait cycle	41% gait cycle	42% gait cycle	43% gait cycle	44% gait cycle	45% gait cycle	46% gait cycle	47% gait cycle	48% gait cycle
PelvisX	0.00041378	0.0044105	0.0072919	0.0068499	0.0015892	-0.0081318	-0.014621	-0.018812	-0.023952	-0.026308	-0.029001	-0.025404	-0.015497	0.0018868	0.012655	0.014398	0.0081259	-0.0028935	-0.015154	-0.026257	-0.019911	-0.012384	-0.0046748	-0.0009909	0.0025946	0.0053626	0.0079291	0.0083892	0.00644	0.0041569	0.0020264	0.0004753	-0.00026233	-0.00015798	0.00034484	0.0010475	0.0016457	0.0020896	0.0025834	0.0031842	0.0036348	0.003762	0.003362	0.0022213	0.00034417	-0.0029968	-0.0077607	-0.012629	-0.014857
PelvisY	0.0052386	0.0083848	0.0061127	-0.002408	-0.012927	-0.016127	-0.0040415	0.015675	0.030279	0.038821	0.044055	0.046221	0.040266	0.02519	0.011278	-0.0013479	-0.0065979	-0.0060383	-0.0068271	-0.010752	-0.009641	-0.0029877	-0.00012156	-7.7118e-05	1.8963e-05	0.00065386	0.0015842	0.0022832	0.0038692	0.0052719	0.0053949	0.0045668	0.0025722	5.6367e-05	-0.00108	0.00012212	0.0033208	0.00731	0.011135	0.014253	0.015956	0.015372	0.014041	0.012891	0.0089574	0.001475	-0.0074708	-0.010114	-0.0049095
PelvisZ	-0.021404	-0.020092	-0.01826	-0.014295	-0.008989	-0.0047486	-0.0027978	-0.0019265	-0.00045466	0.00077583	-0.0017459	-0.0095632	-0.020224	-0.029068	-0.031035	-0.025028	-0.013294	-0.0033562	0.00084082	-0.0014317	-0.0072045	-0.011715	-0.016249	-0.0194	-0.022551	-0.024033	-0.023808	-0.02133	-0.017618	-0.014939	-0.012718	-0.0098457	-0.0068608	-0.0038599	-0.0012478	0.00098922	0.0025316	0.0030711	0.0027968	0.0019863	0.002171	0.0028846	0.0035843	0.003206	0.0030755	0.0024511	-0.00018862	-0.0046902	-0.010253
PelvisYaw	-0.021849	-0.02549	-0.030167	-0.046405	-0.071138	-0.082473	-0.07231	-0.052956	-0.036842	-0.026351	-0.016454	-0.0056983	0.004858	0.014463	0.021953	0.027578	0.030665	0.03264	0.037353	0.042553	0.04462	0.046464	0.048781	0.052745	0.056279	0.060769	0.067408	0.073693	0.077903	0.079458	0.079085	0.078172	0.07588	0.073266	0.070366	0.066238	0.060927	0.053702	0.045034	0.035853	0.027344	0.02012	0.014516	0.010719	0.0087703	0.0086465	0.0093067	0.011648	0.016406
PelvisForwardPitch	-0.00077597	0.00013764	0.00047969	6.6994e-05	-0.00045152	-4.0949e-05	0.00071594	0.00090916	0.00054243	-0.0003509	-0.00010121	0.0034581	0.010262	0.018516	0.024403	0.026548	0.026299	0.024389	0.021823	0.01924	0.017837	0.017824	0.019358	0.021963	0.024469	0.025203	0.023684	0.020314	0.015679	0.010544	0.0053677	0.00047026	-0.0041611	-0.0083187	-0.01205	-0.014846	-0.016125	-0.015559	-0.012959	-0.0095963	-0.0083572	-0.0098641	-0.013238	-0.017449	-0.024025	-0.032536	-0.035765	-0.029262	-0.016985
PelvisRightRoll	-0.0027372	-0.0026749	-0.00098745	0.0020866	0.0041657	0.0033755	0.001085	-0.00021174	0.00063949	0.00242	0.004141	0.005026	0.0057354	0.0059774	0.0047063	0.0029984	0.0014511	0.00051872	-0.00024188	-0.00083439	-0.00053308	0.00018844	0.00060832	0.00039988	-0.00071155	-0.0029511	-0.0050921	-0.0064998	-0.0069667	-0.0059097	-0.0046366	-0.003581	-0.002437	-0.0017312	-0.0011711	-0.00050317	5.291e-05	0.00047332	0.00046879	-1.4744e-05	-0.00081034	-0.0017738	-0.0026396	-0.0029213	-0.0016135	0.0015648	0.0050171	0.0053404	0.0027593
TrunkFlexion	-0.00095498	-0.0014502	-0.0012003	-1.7024e-06	0.0018999	0.0043352	0.0068829	0.0088143	0.0099976	0.009583	0.0069749	0.0017317	-0.0054583	-0.013095	-0.018748	-0.021587	-0.021378	-0.019251	-0.016455	-0.013979	-0.011565	-0.010821	-0.012313	-0.014747	-0.016704	-0.017241	-0.015996	-0.013445	-0.010123	-0.0066033	-0.003705	-0.0018129	-0.00076506	-0.00050873	-0.00078841	-0.0012428	-0.0017685	-0.0022852	-0.0026245	-0.002728	-0.0025594	-0.0019561	-0.00059071	0.0011977	0.0030101	0.0043725	0.004848	0.0040475	0.0020686
TrunkRightBend	0.019546	0.026922	0.0321	0.034298	0.033745	0.030655	0.026039	0.019785	0.012776	0.0062089	-1.8574e-05	-0.0054646	-0.0090781	-0.011055	-0.011139	-0.0097112	-0.0078262	-0.0059956	-0.0044528	-0.0029697	-0.000223	0.0047929	0.011932	0.019892	0.027074	0.032305	0.034329	0.033922	0.03279	0.031757	0.030868	0.030045	0.028958	0.027093	0.024197	0.020112	0.015182	0.0095029	0.003457	-0.0025844	-0.0086733	-0.014574	-0.019367	-0.022096	-0.022702	-0.021097	-0.017035	-0.010606	-0.002442
TrunkLeftTwist	-0.0011252	-0.0024415	-0.0041558	-0.0061229	-0.0081516	-0.0099081	-0.010933	-0.01042	-0.0080627	-0.0043035	0.00025886	0.0044665	0.0074983	0.0092862	0.0099201	0.0094731	0.0085833	0.0076616	0.0063945	0.0050001	0.0041665	0.003076	0.00090409	-0.0022556	-0.0058833	-0.0098576	-0.013149	-0.015348	-0.01719	-0.017511	-0.0172	-0.016583	-0.015587	-0.014658	-0.01362	-0.012584	-0.011417	-0.0099699	-0.0083502	-0.0065641	-0.004774	-0.0029067	-0.0011482	0.00033431	0.001529	0.0023401	0.0026251	0.0023047	0.0014973
HeadFlexion	0.0010428	0.0011293	0.0010672	0.00085545	0.00049976	9.1501e-05	-0.00029251	-0.00058957	-0.00079158	-0.00088476	-0.00089522	-0.00082104	-0.00071488	-0.0006805	-0.00077266	-0.00089359	-0.00093209	-0.00085619	-0.00069471	-0.00051981	-0.00046192	-0.00044418	-0.00044968	-0.00050096	-0.00060367	-0.00073647	-0.00086171	-0.00097442	-0.0010626	-0.0011032	-0.0010752	-0.00098034	-0.00082398	-0.00059222	-0.0003377	-0.00010544	7.9775e-05	0.00019961	0.00025	0.00024628	0.00019676	0.00014693	0.00010734	7.9003e-05	7.6985e-05	0.00010995	0.00018609	0.00027634	0.00035953
HeadRightBend	-0.0049113	-0.0057823	-0.0063757	-0.0067453	-0.0069949	-0.0071347	-0.0072256	-0.0072803	-0.0071905	-0.0068521	-0.0061922	-0.005209	-0.0040767	-0.0029009	-0.0018766	-0.0011484	-0.00070509	-0.00043077	-0.00028142	-0.00018152	-3.1654e-05	0.00015169	0.00034197	0.00049076	0.00056221	0.00054768	0.00050493	0.00048889	0.00050005	0.00051508	0.00054094	0.00057605	0.00058078	0.00052987	0.0004363	0.00031659	0.00018885	7.4436e-05	-2.4043e-05	-0.0001013	-0.0001572	-0.00019912	-0.00021556	-0.00021711	-0.00021017	-0.00018331	-0.00013016	-5.6885e-05	3.2478e-05
HeadLeftTwist	3.5479e-05	5.6156e-05	8.3766e-05	0.0001197	0.00015972	0.00019785	0.00023714	0.00024758	0.0002176	0.00016751	0.00010354	3.6336e-05	-3.2054e-05	-0.00010891	-0.00020148	-0.00029896	-0.00038555	-0.00044683	-0.00049262	-0.00052152	-0.00053241	-0.00053505	-0.00052819	-0.00052902	-0.000536	-0.00052266	-0.00049067	-0.00044804	-0.00039569	-0.00032467	-0.00025105	-0.00019789	-0.00015331	-0.00011075	-8.4736e-05	-6.7416e-05	-4.7138e-05	-2.9621e-05	-1.6535e-05	-4.9227e-06	2.9132e-06	5.4019e-06	8.4484e-06	7.6072e-06	1.3863e-05	1.6008e-05	1.4936e-05	7.7653e-06	-3.4857e-06
RShoulderUp	0.014157	0.017411	0.019203	0.01953	0.018994	0.018603	0.018937	0.020182	0.022225	0.025131	0.028786	0.032546	0.03547	0.036627	0.035436	0.032061	0.02695	0.020681	0.01404	0.0071693	-0.0002121	-0.0079841	-0.015673	-0.022359	-0.027264	-0.029849	-0.030155	-0.028932	-0.027077	-0.025104	-0.023342	-0.021837	-0.020349	-0.01877	-0.01686	-0.014666	-0.012151	-0.0091744	-0.0058097	-0.0022579	0.0013697	0.0046902	0.0070484	0.0079554	0.0072287	0.005072	0.0015296	-0.0032669	-0.0090493
LShoulderUp	-0.026362	-0.0304	-0.03301	-0.034696	-0.035852	-0.036652	-0.037121	-0.037535	-0.037722	-0.036782	-0.03304	-0.025362	-0.014107	-0.0011291	0.010691	0.018703	0.021469	0.0195	0.014556	0.0086506	0.004183	0.0023512	0.0039821	0.008729	0.015515	0.0226	0.02826	0.031646	0.032597	0.031462	0.028837	0.025136	0.020744	0.015934	0.011048	0.006409	0.0022675	-0.001235	-0.0040909	-0.006354	-0.0080428	-0.0092259	-0.0099122	-0.010103	-0.0097495	-0.0087802	-0.0068649	-0.00367	0.00098004
RShoulderForward	0.00069058	0.00070221	0.00067435	0.00062275	0.00054992	0.00045462	0.00036315	0.00024845	0.00010289	-8.4049e-05	-0.00026172	-0.00037091	-0.00036554	-0.00026768	-0.00012157	1.7895e-05	7.1024e-05	6.2769e-05	4.2417e-05	5.8708e-06	6.8751e-05	0.00035701	0.00091554	0.0016092	0.0022467	0.0025954	0.0025706	0.002143	0.0015273	0.00083601	0.00019504	-0.00016677	-0.00033545	-0.00032655	-0.00027499	-0.00027861	-0.00033807	-0.00050511	-0.00081267	-0.0012174	-0.0016657	-0.0020761	-0.002357	-0.0024694	-0.0023898	-0.0021329	-0.0017917	-0.0013745	-0.00088288
LShoulderForward	0.00089369	0.0018091	0.0027721	0.0037859	0.0046983	0.0055456	0.006282	0.0068712	0.00724	0.0071073	0.0065055	0.0054922	0.0039496	0.0023103	0.00092354	-0.00013172	-0.00074143	-0.00099756	-0.00083786	-0.00058067	-0.00030231	-0.00010388	-0.00012849	-0.0001612	-0.00020624	-0.00030366	-0.00034484	-0.00031811	-0.00018608	5.786e-06	0.00021959	0.0004015	0.00055671	0.0006392	0.00064439	0.00055329	0.00037908	0.00015629	-8.6473e-05	-0.00033922	-0.00056748	-0.000788	-0.00095641	-0.0010172	-0.00094219	-0.00072209	-0.00023887	0.00038765	0.0011147
RShoulderInward	0.00060982	0.00061012	0.00058609	0.00054662	0.00050071	0.00045778	0.00041985	0.00036835	0.00028302	0.00014409	-4.6046e-05	-0.00024268	-0.00040379	-0.00049869	-0.00051187	-0.00049099	-0.00046658	-0.00048734	-0.00059296	-0.00079327	-0.0010392	-0.0012303	-0.0012776	-0.0010937	-0.0006762	-0.00010134	0.00047915	0.00093623	0.0011982	0.0012386	0.0010943	0.00090617	0.0007239	0.00056062	0.0004526	0.00038789	0.00037212	0.0003794	0.00040041	0.0004294	0.00043369	0.00039681	0.00033597	0.00026692	0.00022387	0.00023141	0.00035078	0.00058929	0.00089108
LShoulderInward	9.9025e-05	0.00016358	0.00024392	0.00029211	0.00031774	0.00030863	0.00028724	0.00024806	0.00021299	0.00019327	0.00015873	6.3922e-05	-5.649e-05	-0.00021223	-0.00035506	-0.00038905	-0.00030478	-0.00011035	3.4042e-05	0.00017124	0.00025327	0.00028053	0.00024195	0.00020032	0.0001755	0.0001592	0.00013616	0.00011541	6.3425e-05	1.3966e-05	-3.8498e-05	-9.7452e-05	-0.00016218	-0.00023241	-0.00030145	-0.00035332	-0.00036982	-0.00033919	-0.00028244	-0.00021412	-0.00016082	-0.00012106	-9.1941e-05	-5.5405e-05	-2.5596e-05	-8.5183e-08	2.5357e-05	4.5555e-05	5.4427e-05
RShoulderFlexion	0.0019638	0.002128	0.0020708	0.0019152	0.0017078	0.0015965	0.0016942	0.0020227	0.002716	0.0037941	0.0052006	0.006768	0.0082965	0.0094404	0.01007	0.010266	0.010308	0.010143	0.0098748	0.00966	0.0094738	0.0094166	0.0094454	0.0095256	0.0097022	0.0099506	0.010183	0.010234	0.009785	0.0092846	0.0083716	0.0073974	0.0066877	0.0060783	0.0057575	0.0049718	0.0041243	0.003497	0.0028053	0.0020945	0.0014396	0.00085947	0.00041047	9.3394e-05	-9.3636e-05	-0.00016189	-0.00027822	-0.00040425	-0.00059205
LShoulderFlexion	-0.0018607	-0.0024359	-0.003387	-0.0046361	-0.0060171	-0.0073239	-0.0083502	-0.0089504	-0.0089957	-0.0087387	-0.008278	-0.0077729	-0.0077018	-0.008091	-0.0089943	-0.0099799	-0.010523	-0.010592	-0.010184	-0.0091887	-0.0079413	-0.0066496	-0.0057275	-0.0052297	-0.0051898	-0.005632	-0.0065274	-0.0077095	-0.0091675	-0.010642	-0.012072	-0.013215	-0.013812	-0.013812	-0.013275	-0.012201	-0.010823	-0.0092597	-0.0076647	-0.0060409	-0.0044829	-0.0030461	-0.0018251	-0.0007508	0.00011257	0.00081919	0.0013038	0.0016283	0.0017467
RShoulderAbduction	0.0026267	0.0046825	0.0060697	0.0068057	0.0069636	0.0067826	0.0065115	0.0063382	0.0063247	0.0064068	0.0064384	0.0063355	0.0060128	0.0055143	0.0050758	0.0048971	0.0051329	0.0057401	0.0065871	0.0073597	0.007649	0.0074387	0.0067794	0.0059014	0.0049434	0.0040634	0.0032138	0.0025521	0.0020503	0.0016343	0.0013422	0.0011173	0.0010374	0.0011379	0.0012642	0.0015261	0.0017893	0.0019763	0.0020515	0.0020203	0.0018969	0.0017345	0.0015048	0.0012281	0.00090644	0.00051348	2.5495e-05	-0.00063329	-0.0015862
LShoulderAbduction	-0.0089112	-0.01072	-0.012367	-0.014011	-0.015805	-0.017742	-0.019739	-0.021957	-0.023857	-0.025146	-0.025974	-0.026318	-0.025975	-0.025338	-0.024219	-0.022501	-0.020562	-0.018317	-0.015596	-0.012869	-0.0099875	-0.0068259	-0.0038579	-0.0015561	0.00023964	0.0014684	0.0022128	0.0027304	0.0031417	0.003601	0.0040452	0.0043288	0.0044562	0.0043128	0.0038963	0.0032195	0.0023181	0.001208	-3.412e-05	-0.0013469	-0.0027305	-0.0041557	-0.005497	-0.0065452	-0.0072838	-0.0076252	-0.0074339	-0.0065429	-0.0048437
RShoulderInternalRotation	0.00081626	0.00089281	0.00089785	0.00084559	0.00076618	0.00070928	0.00069076	0.00071781	0.00077542	0.00085568	0.00092465	0.0009978	0.0010857	0.0011789	0.0012784	0.0013505	0.0013727	0.0013034	0.0011417	0.0008746	0.00051466	0.00018276	-3.2973e-05	-6.4273e-05	7.5264e-05	0.00032557	0.00059346	0.00079754	0.0008954	0.00084148	0.00078101	0.00063908	0.00042914	0.00017157	-0.00010148	-0.00020352	-0.00021891	-0.00019391	-0.0001504	-0.00012514	-9.6904e-05	-5.7641e-05	-4.1299e-05	-2.1133e-05	-7.3206e-06	1.0814e-05	3.3641e-05	7.7728e-05	0.00017984
LShoulderInternalRotation	0.00057111	0.00056946	0.00058492	0.00061451	0.00061532	0.0005369	0.00030105	-0.00013567	-0.00081755	-0.0016282	-0.0024775	-0.0032197	-0.0036689	-0.0038455	-0.0037323	-0.0034282	-0.0032018	-0.0032477	-0.0033852	-0.0036034	-0.003882	-0.0040588	-0.0039858	-0.0036149	-0.0029157	-0.0019879	-0.001039	-0.00030061	0.00013019	0.00016411	-7.2623e-05	-0.00042328	-0.00070661	-0.0008788	-0.0009361	-0.00091489	-0.0008735	-0.00084717	-0.00086024	-0.00089752	-0.00096374	-0.0010411	-0.0011225	-0.0011453	-0.0010892	-0.00091093	-0.00062672	-0.00021478	0.00027155
RElbowFlexion	-0.0012234	-0.00083858	-0.00051855	-0.00027309	-0.00016803	-0.00026489	-0.00055865	-0.0010413	-0.001671	-0.002453	-0.003282	-0.003961	-0.0043256	-0.0042081	-0.0035388	-0.0024034	-0.00090342	0.00073312	0.0022268	0.0034467	0.0042997	0.0047242	0.0047756	0.0045484	0.0041916	0.0038592	0.0037004	0.0037386	0.0040059	0.0044525	0.0050399	0.005756	0.0065104	0.0072759	0.0080396	0.0087532	0.0094113	0.00994	0.010274	0.010419	0.010291	0.0098447	0.009144	0.0082333	0.0071937	0.0061016	0.0050153	0.0039891	0.0030115
LElbowFlexion	0.0028655	0.0012727	-0.00030883	-0.0019036	-0.0035157	-0.0052967	-0.0073039	-0.0095233	-0.011879	-0.014332	-0.016737	-0.01876	-0.020143	-0.020556	-0.02013	-0.019172	-0.017817	-0.016518	-0.01558	-0.014859	-0.014314	-0.013875	-0.013288	-0.012337	-0.011004	-0.009303	-0.0072971	-0.005136	-0.0030848	-0.0011793	0.00048362	0.0018868	0.0030021	0.0038163	0.0042838	0.0043987	0.0041905	0.0037063	0.0030354	0.0022245	0.0013626	0.00050871	-0.00026628	-0.00096705	-0.0015587	-0.0020534	-0.0024525	-0.0027608	-0.0029897
RForeArmPronation	-2.8281e-05	-3.6868e-05	-3.7971e-05	-3.5264e-05	-3.0243e-05	-3.0766e-05	-4.0392e-05	-5.1772e-05	-7.5041e-05	-9.9298e-05	-0.00010732	-9.7758e-05	-6.1769e-05	-3.6756e-06	5.2593e-05	9.48e-05	9.7045e-05	6.2946e-05	4.8026e-06	-7.1162e-05	-0.00014006	-0.00018977	-0.00021612	-0.00021455	-0.00018261	-0.00011567	-2.9984e-05	5.5827e-05	0.0001319	0.00018097	0.00018107	0.00011683	1.3597e-05	-0.0001233	-0.0002599	-0.0003954	-0.00050393	-0.00056287	-0.00056361	-0.00051809	-0.000433	-0.00033469	-0.0002483	-0.00018416	-0.00014169	-0.00012029	-0.00011087	-9.8868e-05	-7.0812e-05
LForeArmPronation	0.00031309	0.00021164	0.0001412	7.4771e-05	2.879e-05	-3.4386e-05	-0.00012699	-0.00026021	-0.00042782	-0.00059796	-0.00076082	-0.00085513	-0.00081145	-0.00065099	-0.00042862	-0.00022048	-0.00011027	-0.00016024	-0.00031977	-0.0005239	-0.00072994	-0.00089808	-0.00094405	-0.00084589	-0.00069516	-0.00052454	-0.00036658	-0.00025673	-0.00021391	-0.00025838	-0.00036406	-0.00047205	-0.00054489	-0.00055125	-0.00048677	-0.00036204	-0.00021815	-9.0763e-05	5.3452e-06	5.2117e-05	5.7209e-05	1.7309e-05	-6.4322e-05	-0.00015237	-0.00022896	-0.00028666	-0.00031074	-0.00034588	-0.00034939
RWristFlexion	-5.0045e-05	-5.7181e-05	-6.278e-05	-6.4564e-05	-6.1064e-05	-5.2888e-05	-4.2309e-05	-3.0903e-05	-2.0503e-05	-1.373e-05	-1.2662e-05	-1.4645e-05	-1.8628e-05	-2.2345e-05	-2.1792e-05	-1.8118e-05	-1.365e-05	-1.1996e-05	-1.3855e-05	-1.5962e-05	-1.3902e-05	-6.4368e-06	5.9926e-06	1.9918e-05	3.1242e-05	4.0675e-05	4.3316e-05	3.7523e-05	2.6933e-05	1.3753e-05	1.9038e-06	-8.5736e-06	-1.7624e-05	-2.4681e-05	-2.7235e-05	-2.8743e-05	-2.8506e-05	-2.4486e-05	-1.8716e-05	-1.2328e-05	-5.8435e-06	1.7633e-07	3.5445e-06	4.6893e-06	3.6288e-06	1.7888e-07	-3.518e-06	-6.2367e-06	-5.4449e-06
LWristFlexion	-0.000121	-0.00013403	-0.00014692	-0.00016367	-0.0001942	-0.0002383	-0.00029358	-0.00035329	-0.00040903	-0.00045823	-0.00050055	-0.00054211	-0.00059565	-0.00066234	-0.00073587	-0.00079451	-0.00082292	-0.00081159	-0.00075944	-0.00066482	-0.00054401	-0.00040845	-0.00027875	-0.00017238	-8.4224e-05	-1.2415e-05	3.9212e-05	7.2211e-05	9.4653e-05	0.00010871	0.0001189	0.00013201	0.00015116	0.00017176	0.00019282	0.00020969	0.00021683	0.00020991	0.00019493	0.00017078	0.00013443	9.3199e-05	5.3059e-05	1.3674e-05	-2.2137e-05	-5.6523e-05	-8.8547e-05	-0.00011541	-0.00014334
RHandAbduction	-0.00026568	-0.00021515	-0.00016006	-0.00011018	-5.0098e-05	1.7722e-05	8.1033e-05	0.00012877	0.00014565	0.00013594	9.8412e-05	2.9856e-05	-5.0929e-05	-0.00012705	-0.00018475	-0.0002062	-0.00019008	-0.00012015	1.5154e-06	0.00015134	0.00030518	0.00044887	0.00055593	0.00060492	0.00060696	0.00056804	0.00050111	0.00042688	0.00036416	0.00031569	0.00028031	0.00026007	0.00024733	0.00024349	0.00024868	0.0002625	0.00028117	0.00030474	0.00032461	0.00033494	0.0003379	0.00032684	0.00029905	0.00026191	0.00022053	0.00017975	0.00014499	0.00011732	9.2507e-05
LHandAbduction	2.5981e-05	3.2446e-06	-1.9051e-05	-4.3708e-05	-6.8405e-05	-9.3422e-05	-0.00012214	-0.00015947	-0.00020387	-0.00025712	-0.00032825	-0.0004243	-0.00054909	-0.00068999	-0.00083343	-0.00096167	-0.0010662	-0.001144	-0.0011926	-0.0011903	-0.0011406	-0.0010517	-0.0009286	-0.00078226	-0.00063566	-0.00051685	-0.00043779	-0.00037011	-0.00030077	-0.00023711	-0.00016658	-7.6632e-05	2.9722e-05	0.00013955	0.0002492	0.00033437	0.00038393	0.00038945	0.00035671	0.00029621	0.00021981	0.00013702	5.1023e-05	-3.3496e-05	-0.00010584	-0.00016543	-0.00020978	-0.00023496	-0.00024998
RHipFlexion	-0.018272	-0.038899	-0.046996	-0.049547	-0.03292	0.00097884	0.030607	0.049961	0.068374	0.099193	0.14588	0.20768	0.27813	0.34418	0.38606	0.39713	0.38743	0.36356	0.33974	0.31143	0.2833	0.26918	0.25892	0.24786	0.23254	0.20871	0.18246	0.1543	0.12034	0.085646	0.055174	0.030552	0.010996	-0.0035625	-0.011688	-0.015182	-0.015652	-0.014874	-0.014017	-0.013738	-0.014614	-0.017128	-0.021362	-0.026438	-0.031767	-0.037537	-0.045915	-0.058009	-0.073367
LHipFlexion	-0.10247	-0.11212	-0.1134	-0.10374	-0.083322	-0.05325	-0.0161	0.028629	0.082682	0.14505	0.2139	0.27981	0.33328	0.37062	0.38683	0.37948	0.35452	0.30922	0.23021	0.13543	0.10031	0.12096	0.14419	0.15231	0.15194	0.14644	0.13595	0.12323	0.10868	0.094706	0.081098	0.067311	0.055426	0.044431	0.034541	0.026043	0.018372	0.012086	0.0070171	0.0031167	0.0012026	0.0036046	0.012585	0.028485	0.044863	0.050276	0.037772	0.015334	-0.015158
RHipAbduction	0.014901	0.016188	0.01549	0.018315	0.029326	0.041973	0.048321	0.046328	0.036454	0.01922	-0.0086097	-0.050993	-0.10534	-0.16279	-0.21247	-0.2498	-0.27297	-0.27953	-0.27362	-0.25402	-0.22869	-0.19989	-0.16413	-0.11451	-0.05277	0.016859	0.083688	0.14229	0.19163	0.22857	0.25136	0.25987	0.25504	0.23918	0.21431	0.18289	0.14671	0.10586	0.061947	0.016948	-0.028596	-0.072711	-0.10989	-0.13443	-0.142	-0.12936	-0.091226	-0.026028	0.062943
LHipAbduction	0.26142	0.33774	0.3947	0.4287	0.43798	0.42672	0.40329	0.37238	0.33374	0.28936	0.2391	0.18481	0.1321	0.087807	0.052967	0.02719	0.009529	-0.0004162	-0.0051419	-0.0053933	-0.0050004	-0.0047635	-0.0028578	0.0010086	0.0054214	0.0086007	0.0097545	0.0097336	0.0091559	0.0087209	0.0085999	0.0076435	0.0055474	0.0031412	3.6989e-05	-0.0042469	-0.0097503	-0.014998	-0.018876	-0.019876	-0.017003	-0.011357	-0.0055518	-0.0019573	-0.00099141	-0.0013439	0.001358	0.0091406	0.016521
RHipInternalRotation	-0.0026104	-0.001006	-0.00057719	-0.0010473	-0.0019319	-0.0028697	-0.0029046	-0.00097228	0.00185	0.0022518	-0.00073301	-0.0035703	-0.002809	0.0006177	0.0046124	0.0071068	0.0073679	0.0041126	-0.00074502	-0.0061211	-0.0072146	-7.2746e-05	0.013673	0.027365	0.036513	0.037141	0.031523	0.023293	0.014629	0.007956	0.0037852	0.0015883	0.00044414	-0.00029616	-0.0010424	-0.0018179	-0.0024109	-0.0025624	-0.0019993	-0.00050156	0.0018495	0.0048382	0.0079608	0.010469	0.012262	0.013273	0.014133	0.015484	0.017813
LHipInternalRotation	0.017392	0.01501	0.011744	0.0077126	0.0043205	0.0024646	0.0028056	0.0049651	0.0075633	0.0094671	0.0098352	0.0087452	0.0068805	0.0046863	0.0027079	0.001277	0.00042308	6.345e-05	0.00029352	0.00040354	0.0002857	0.00013565	-0.00021228	-0.00023852	7.7211e-05	0.00034409	0.00035042	0.00016489	6.2081e-05	0.00023523	0.00043551	0.00049793	0.00042318	0.00021254	-6.8666e-06	-0.00012887	2.6218e-05	0.0006753	0.0018587	0.0032723	0.0041296	0.0039666	0.002863	0.0012693	-0.00098343	-0.0040433	-0.0062628	-0.0055717	-0.0029756
RKneeFlexion	0.076143	0.25081	0.32228	0.34528	0.32895	0.27726	0.21581	0.15868	0.10915	0.062827	0.016842	-0.024668	-0.050475	-0.052919	-0.031984	0.0069414	0.054606	0.097631	0.12995	0.14873	0.1551	0.15494	0.15024	0.14079	0.12799	0.11343	0.09805	0.081217	0.062306	0.041958	0.020665	-0.0012054	-0.022328	-0.040586	-0.054607	-0.063935	-0.068417	-0.067587	-0.062349	-0.054275	-0.04382	-0.03039	-0.012648	0.011014	0.04104	0.076137	0.11378	0.15009	0.18173
LKneeFlexion	0.34851	0.36537	0.38026	0.39587	0.41304	0.43054	0.44507	0.45138	0.44342	0.41381	0.35469	0.26263	0.1422	0.004711	-0.13289	-0.25315	-0.33889	-0.38205	-0.38113	-0.33968	-0.2859	-0.22777	-0.16987	-0.1183	-0.076719	-0.043674	-0.018478	-0.00070485	0.0093984	0.012136	0.0077949	-0.004546	-0.022939	-0.047452	-0.076665	-0.10835	-0.14497	-0.18433	-0.22601	-0.27342	-0.33291	-0.4151	-0.51793	-0.62625	-0.71436	-0.75665	-0.72291	-0.58919	-0.35517
RAnklePlantarFlexion	-0.0042714	-0.0030612	-4.077e-05	0.0104	0.0255	0.029791	0.020505	0.0072132	-0.0011958	-0.0051675	-0.011167	-0.025119	-0.048736	-0.080695	-0.1191	-0.16158	-0.20367	-0.24386	-0.27847	-0.30745	-0.32749	-0.32944	-0.31619	-0.29511	-0.27362	-0.26041	-0.25461	-0.25461	-0.2634	-0.27819	-0.29203	-0.30409	-0.31557	-0.3295	-0.34767	-0.37004	-0.39936	-0.43714	-0.48039	-0.52529	-0.57064	-0.61486	-0.65773	-0.69893	-0.73904	-0.77679	-0.81298	-0.84331	-0.85877
LAnklePlantarFlexion	-0.77866	-0.71021	-0.59901	-0.44092	-0.2334	0.016199	0.2983	0.61779	0.97608	1.3635	1.7558	2.1014	2.3258	2.3468	2.1359	1.743	1.2642	0.79748	0.41063	0.15558	0.038991	0.016923	0.023693	0.026443	0.019435	0.0077316	-0.0028369	-0.0099117	-0.013213	-0.013399	-0.011824	-0.0094823	-0.006678	-0.0035955	-0.00029225	0.0031032	0.0064454	0.0095414	0.011982	0.013798	0.014815	0.014882	0.013644	0.010582	0.006148	0.00060898	-0.0062047	-0.013359	-0.018538
RFootPronation	0.00056953	0.00082438	0.00083812	-0.00029991	-0.004246	-0.01026	-0.014345	-0.013471	-0.0085004	-0.0034965	-0.00096533	-0.00065807	-0.0010038	-0.0011974	-0.0013798	-0.002072	-0.0035191	-0.0061893	-0.0089981	-0.012471	-0.015268	-0.015166	-0.011314	-0.0055224	-0.00063243	0.00086844	-0.00094856	-0.0049498	-0.010123	-0.015008	-0.018296	-0.019828	-0.019678	-0.018227	-0.016171	-0.01405	-0.012413	-0.011474	-0.011508	-0.012809	-0.015373	-0.018933	-0.022843	-0.026195	-0.029001	-0.031493	-0.034975	-0.040165	-0.046762
LFootPronation	-0.037748	-0.039919	-0.042242	-0.044597	-0.047566	-0.051544	-0.057831	-0.066532	-0.076719	-0.087556	-0.097228	-0.10359	-0.10443	-0.098512	-0.0854	-0.066561	-0.045788	-0.027067	-0.012902	-0.004138	-0.0004061	-0.0004325	-0.0020422	-0.0036154	-0.0043469	-0.0041655	-0.0035028	-0.0027425	-0.00213	-0.0018042	-0.0017303	-0.0018937	-0.0022474	-0.0026978	-0.0031657	-0.003546	-0.0037137	-0.0036276	-0.0032349	-0.0025366	-0.0016237	-0.00070328	4.2774e-05	0.00053535	0.00077821	0.00078524	0.00056103	0.00022783	-3.1778e-05
RToeFlexion	0	0	0	0	0	0	0	0	0	0	0	0	0	0	0	0	0	0	0	0	0	0	0	0	0	0	0	0	0	0	0	0	0	0	0	0	0	0	0	0	0	0	0	0	0	0	0	0	0
LToeFlexion	0	0	0	0	0	0	0	0	0	0	0	0	0	0	0	0	0	0	0	0	0	0	0	0	0	0	0	0	0	0	0	0	0	0	0	0	0	0	0	0	0	0	0	0	0	0	0	0	0
[truncated: 51 more columns]

## Sheet: Subject005
	0% gait cycle	1% gait cycle	2% gait cycle	3% gait cycle	4% gait cycle	5% gait cycle	6% gait cycle	7% gait cycle	8% gait cycle	9% gait cycle	10% gait cycle	11% gait cycle	12% gait cycle	13% gait cycle	14% gait cycle	15% gait cycle	16% gait cycle	17% gait cycle	18% gait cycle	19% gait cycle	20% gait cycle	21% gait cycle	22% gait cycle	23% gait cycle	24% gait cycle	25% gait cycle	26% gait cycle	27% gait cycle	28% gait cycle	29% gait cycle	30% gait cycle	31% gait cycle	32% gait cycle	33% gait cycle	34% gait cycle	35% gait cycle	36% gait cycle	37% gait cycle	38% gait cycle	39% gait cycle	40% gait cycle	41% gait cycle	42% gait cycle	43% gait cycle	44% gait cycle	45% gait cycle	46% gait cycle	47% gait cycle	48% gait cycle
PelvisX	-0.0092322	-0.022997	-0.03895	-0.048048	-0.045793	-0.038416	-0.030964	-0.026522	-0.030152	-0.033638	-0.029332	-0.015499	-0.0012237	0.0012529	-0.0059883	-0.014033	-0.017318	-0.016661	-0.016083	-0.013386	-0.010068	-0.0064712	-0.0037502	-0.001762	0.00022536	0.001557	0.0022186	0.0020877	0.0014912	0.00080549	0.00030173	-5.6188e-06	-0.00018888	-0.00044447	-0.00043026	-0.00016966	0.00023126	0.00096025	0.0020393	0.0037734	0.0059482	0.0076778	0.0082257	0.0064927	0.0018357	-0.0048415	-0.011721	-0.0172	-0.018405
PelvisY	0.0087369	0.0046678	0.0024882	-0.0047542	-0.013254	-0.011193	0.00060897	0.022859	0.03983	0.045845	0.031357	0.00014744	-0.030455	-0.040158	-0.032178	-0.012311	0.00029249	0.0014459	-0.0062493	-0.012835	-0.0093472	-0.0016768	0.0035834	0.0048058	0.0027192	-0.00016335	-0.0017453	-0.0011367	9.1414e-05	0.0025887	0.0054152	0.006773	0.0087365	0.0067146	0.0016999	0.00052501	-0.0018945	-0.0023681	2.5805e-05	0.0028072	0.0057674	0.0085344	0.009791	0.00803	0.0039911	-0.0010766	-0.0065553	-0.0084689	-0.0065442
PelvisZ	0.0034812	-0.01884	-0.045711	-0.068834	-0.064604	-0.04581	-0.025644	-0.011586	-0.003158	-0.0012266	-0.0095727	-0.026803	-0.043856	-0.047402	-0.035124	-0.017451	0.00051305	0.010567	0.0095244	0.00053148	-0.010798	-0.019043	-0.024181	-0.024655	-0.023941	-0.024381	-0.025421	-0.027561	-0.03035	-0.031541	-0.029966	-0.025997	-0.020078	-0.012374	-0.0054361	-8.4278e-05	0.0032107	0.0050547	0.0057092	0.0044237	0.0028488	0.0026246	0.0027075	0.0015708	0.00076798	0.0026232	0.0074405	0.010308	-0.0018958
PelvisYaw	0.0099499	0.016894	0.0218	0.0076669	-0.027854	-0.046073	-0.033587	-0.0092581	0.014063	0.023753	0.015721	0.0025619	-0.0054313	-0.0054251	0.0005797	0.008772	0.019469	0.023191	0.013354	-0.0029179	-0.012416	-0.00972	-0.0033493	0.00094576	0.0014547	9.6595e-05	-0.00083863	-0.00013746	0.0012293	0.0015353	0.0011186	0.0012102	0.0014267	0.00075434	-0.00064261	-0.0011143	-0.0019711	-0.0026488	-0.002559	-0.0026727	-0.0025458	-0.0022619	-0.0016371	-0.0003515	0.0011724	0.0022425	0.0013205	-0.0024878	-0.008326
PelvisForwardPitch	-0.0026702	0.00061101	0.0014741	-0.00075438	-0.0055629	-0.011153	-0.013912	-0.011488	-0.0053349	-0.00059061	-0.0029883	-0.0074271	-0.0018341	0.023375	0.067203	0.12036	0.16676	0.19953	0.19673	0.16358	0.12098	0.084075	0.059947	0.046887	0.043102	0.044928	0.048955	0.051101	0.048654	0.041749	0.02957	0.015892	0.0021623	-0.010489	-0.020988	-0.028814	-0.03477	-0.037681	-0.039725	-0.040088	-0.041718	-0.046585	-0.054363	-0.064972	-0.074492	-0.080597	-0.080226	-0.071677	-0.055145
PelvisRightRoll	-0.00095668	-0.00092969	-0.0011133	0.00037808	0.00525	0.0095042	0.0099351	0.006553	0.0027473	0.00080974	0.00072546	0.00038433	-0.0008046	-0.0022689	-0.0012552	0.0020086	0.0035038	0.0029487	0.0031765	0.0037624	0.0036662	0.0036171	0.0042087	0.0050755	0.0065281	0.0089528	0.010963	0.013338	0.014457	0.012066	0.0076429	0.0034347	0.00093456	-0.0014979	-0.0013411	-0.00022941	0.00079805	0.0018829	0.0020111	0.0016113	0.00091475	0.00029808	4.4966e-05	0.00039322	0.0012066	0.0022087	0.0025496	0.0018031	0.00024031
TrunkFlexion	0.014956	0.013447	0.015192	0.020995	0.030325	0.040849	0.051069	0.055461	0.054548	0.047184	0.031456	0.0064254	-0.027078	-0.064204	-0.098727	-0.1199	-0.12725	-0.11953	-0.10253	-0.083792	-0.066545	-0.053761	-0.045378	-0.041177	-0.039081	-0.036834	-0.034643	-0.031752	-0.028118	-0.024015	-0.020618	-0.017025	-0.013108	-0.0094854	-0.0061133	-0.0037542	-0.0016334	0.00053802	0.0031496	0.0061703	0.010009	0.014387	0.018991	0.023984	0.028424	0.031731	0.033323	0.033139	0.031328
TrunkRightBend	0.010875	0.0086443	0.0071454	0.0057912	0.0021212	-0.0031842	-0.0090942	-0.015917	-0.023943	-0.031859	-0.040538	-0.047681	-0.049516	-0.042195	-0.022657	0.010251	0.052186	0.095091	0.12924	0.14798	0.15321	0.14912	0.14231	0.13661	0.13214	0.12894	0.12766	0.12665	0.12417	0.12127	0.11567	0.10944	0.1017	0.093294	0.08416	0.073219	0.061928	0.049722	0.03891	0.028694	0.020468	0.013732	0.0083524	0.0048434	0.0037472	0.0051782	0.0086743	0.013654	0.020245
TrunkLeftTwist	1.5238e-05	-0.00085466	-0.0020438	-0.0043361	-0.008288	-0.012815	-0.01578	-0.015989	-0.012675	-0.007342	-0.0018275	0.0029502	0.0064997	0.010141	0.013967	0.018553	0.020088	0.018992	0.017097	0.013439	0.010485	0.0083317	0.0073822	0.0059708	0.0039585	0.0033729	0.0020591	0.0011439	-0.00027104	-0.0038877	-0.0078298	-0.010341	-0.011253	-0.011914	-0.011071	-0.010183	-0.008995	-0.0071331	-0.0054594	-0.0038102	-0.0021075	-0.00045169	0.0011189	0.0024777	0.0032212	0.0035368	0.0033287	0.0026691	0.0017665
HeadFlexion	0.0014624	0.0025713	0.0013847	-0.002396	-0.0086186	-0.015609	-0.021778	-0.025165	-0.024736	-0.020115	-0.011765	-0.001801	0.0073613	0.0139	0.017599	0.018941	0.018341	0.016126	0.012737	0.0087804	0.0048067	0.0014871	-0.0006099	-0.0014831	-0.0014071	-0.00080304	0.0001936	0.0014988	0.0029516	0.0043717	0.0056469	0.0067794	0.0077767	0.008682	0.0094481	0.010123	0.010553	0.01062	0.010195	0.0092161	0.0078253	0.0062646	0.0046902	0.0032219	0.0020709	0.0014138	0.0014526	0.0022188	0.0033437
HeadRightBend	-0.0019581	-0.0023741	-0.0028316	-0.0032608	-0.0034364	-0.003479	-0.0033393	-0.0029019	-0.0021853	-0.0014211	-0.0007022	-7.95e-05	0.00028612	0.0002922	-8.925e-05	-0.00091426	-0.0022596	-0.0039311	-0.005485	-0.0064665	-0.0067302	-0.0064633	-0.0058513	-0.0050854	-0.0043198	-0.0036187	-0.0030287	-0.0025357	-0.0020842	-0.001715	-0.0013627	-0.001184	-0.0010591	-0.00094634	-0.00085413	-0.00075854	-0.00068239	-0.00060823	-0.00053207	-0.00047093	-0.00039218	-0.000278	-0.00016237	-6.6407e-05	-3.5345e-06	3.4656e-05	3.3592e-05	1.1908e-05	-5.1285e-05
HeadLeftTwist	-0.002356	-0.0019125	-0.0014697	-0.0012666	-0.0015057	-0.0021261	-0.0030197	-0.004082	-0.0052248	-0.0063048	-0.0070893	-0.0075281	-0.0075875	-0.0073523	-0.0069629	-0.0063935	-0.0057068	-0.0049503	-0.0042643	-0.0037691	-0.0035068	-0.0034178	-0.0033968	-0.0033743	-0.003255	-0.0030229	-0.002723	-0.0023846	-0.0020212	-0.0016719	-0.0013378	-0.0010258	-0.00075361	-0.00052033	-0.00033947	-0.00020932	-0.00011341	-4.3859e-05	3.4748e-06	5.656e-05	0.00012114	0.00020233	0.00030593	0.00043814	0.0006049	0.00078717	0.00096631	0.0010945	0.0011803
RShoulderUp	0.00080147	0.002327	0.0044351	0.0069447	0.010254	0.014381	0.019619	0.02458	0.028898	0.032907	0.037174	0.041724	0.04492	0.043028	0.035104	0.021592	0.0055452	-0.010501	-0.024609	-0.035551	-0.043098	-0.047207	-0.048758	-0.049004	-0.048558	-0.047947	-0.047525	-0.046605	-0.045004	-0.04303	-0.04078	-0.037917	-0.034598	-0.031104	-0.027798	-0.024615	-0.021285	-0.018475	-0.016054	-0.013529	-0.011277	-0.0093683	-0.0078159	-0.006586	-0.006427	-0.0074696	-0.0092113	-0.011519	-0.013936
LShoulderUp	-0.015015	-0.013623	-0.013194	-0.015672	-0.020755	-0.025307	-0.0272	-0.025334	-0.021123	-0.015383	-0.0073734	0.0038272	0.017501	0.030667	0.040212	0.044424	0.043513	0.039199	0.033337	0.027129	0.021633	0.017957	0.016621	0.017659	0.020776	0.024879	0.028763	0.031472	0.032606	0.031561	0.029068	0.025772	0.022012	0.017965	0.013869	0.010081	0.006678	0.0040249	0.00228	0.0014407	0.0015523	0.0024928	0.0039951	0.0058113	0.0078198	0.00997	0.012151	0.014421	0.01692
RShoulderForward	0.0021298	0.0026211	0.002939	0.0029233	0.0023707	0.001623	0.00069244	-0.00080251	-0.0019927	-0.0029587	-0.003159	-0.0021739	-0.0011511	-0.00078096	-0.00060617	0.00010312	8.3555e-05	-0.00037245	-0.00042037	0.00011078	0.00041588	0.00059023	0.00039911	0.00029761	0.00075675	0.00059994	0.00060893	0.00059692	0.00076409	0.00064162	0.00058097	0.001079	0.0013114	0.0013019	0.00062049	3.2834e-05	-0.0006683	-0.0013321	-0.0019252	-0.0023466	-0.0024036	-0.0022227	-0.002024	-0.0018066	-0.0014874	-0.001178	-0.00079568	-0.00030086	0.00037148
LShoulderForward	0.0014374	0.0025695	0.0032411	0.0035035	0.0035377	0.0033252	0.0029125	0.0022392	0.0015529	0.0011551	0.00072787	0.00033536	0.00026987	0.0005442	0.00043892	-0.00048807	-0.0018045	-0.002127	-0.0013401	-0.00020287	0.00068349	0.00091285	0.00057328	-5.4334e-05	-0.0005509	-0.00053533	-7.5071e-05	0.00060558	0.0011267	0.0014975	0.0018426	0.00184	0.0015812	0.00094053	0.00058815	0.00056819	0.001032	0.00085697	0.00046049	0.00017125	7.4091e-05	9.4526e-05	0.000151	0.00026252	0.00042006	0.00064704	0.00085334	0.00099462	0.0011846
RShoulderInward	0.00034005	0.00030349	0.00012324	-7.7309e-05	-0.00034386	-0.0007619	-0.0011196	-0.0017243	-0.0022159	-0.002722	-0.0031124	-0.0031236	-0.0029334	-0.0027202	-0.0021973	-0.0016773	-0.0013269	-0.0013653	-0.0014817	-0.0015922	-0.0018177	-0.0019938	-0.0016345	-0.00039195	0.0011664	0.0032553	0.0050031	0.0064058	0.0071563	0.006903	0.0060299	0.0050859	0.0044895	0.0040128	0.0039501	0.003958	0.0038555	0.0037033	0.003399	0.0029332	0.002613	0.0022928	0.0019406	0.0015872	0.0012786	0.0010513	0.00075941	0.00054571	0.00044424
LShoulderInward	-0.00070354	-0.00075326	-0.00064938	-0.00047177	-0.00035519	-0.00041251	-0.00064355	-0.00091622	-0.00095855	-0.00090303	-0.0006159	-0.00020815	0.00034498	0.0011185	0.0018706	0.0022759	0.0022689	0.0020853	0.0017072	0.0011996	0.00071248	0.00032769	8.4768e-05	-6.7912e-05	-0.00017265	-0.00023463	-0.00029095	-0.00035771	-0.00046402	-0.00031681	-0.00043421	-0.00052365	-0.00061734	-0.00062165	-0.0005502	-0.00043977	-0.00039104	-0.0001777	-1.2183e-05	6.7427e-05	3.7443e-05	-9.5837e-06	-4.1044e-05	-5.0508e-05	-6.4247e-05	-0.00010532	-0.00016185	-0.00022691	-0.00025323
RShoulderFlexion	-0.0046209	-0.0036325	-0.0033186	-0.0034811	-0.0040139	-0.0045904	-0.0043053	-0.0037131	-0.0025778	-0.00072468	0.0021559	0.0055134	0.0092949	0.013191	0.016006	0.018003	0.018418	0.018524	0.018891	0.018111	0.018117	0.018894	0.021055	0.023112	0.023622	0.024597	0.024195	0.023927	0.022996	0.021107	0.018123	0.01606	0.014713	0.013524	0.0132	0.011365	0.0095516	0.0084895	0.0067792	0.0054355	0.004595	0.0039948	0.0033517	0.0027843	0.0024624	0.0023553	0.0022303	0.0020815	0.0017333
LShoulderFlexion	0.00023967	0.00019125	-0.00034214	-0.0012766	-0.0023405	-0.0032215	-0.0041274	-0.0053169	-0.0064013	-0.0071232	-0.0074069	-0.0072741	-0.007333	-0.0074443	-0.0075185	-0.0071435	-0.0059881	-0.0047875	-0.0037413	-0.0028409	-0.0021313	-0.001486	-0.00087186	-0.00035067	4.5291e-05	0.00022711	0.00028669	0.00043099	0.00086182	0.0012617	0.0014411	0.001694	0.0020542	0.0026566	0.0026663	0.0022548	0.0015363	0.0010636	0.00083904	0.00061551	0.00020498	-0.00043985	-0.0012833	-0.0022505	-0.0032621	-0.0043635	-0.005282	-0.0057723	-0.0059906
RShoulderAbduction	-0.0022579	-0.0020131	-0.001675	-0.0012751	-0.00089267	-0.00063478	-0.00047001	-0.00030855	-2.8641e-05	0.0004891	0.0010739	0.0016181	0.0019661	0.0018774	0.0014396	0.00062268	4.7872e-06	-0.0010199	-0.0018164	-0.0016274	-0.0019253	-0.0026189	-0.0041715	-0.0053301	-0.0056627	-0.006096	-0.0052397	-0.0046376	-0.0036965	-0.0023081	-0.0010184	-0.00014187	-9.5405e-05	-0.00019085	-0.00067665	-0.00069874	-0.00048811	-9.5136e-05	0.00031808	0.00052516	0.00072904	0.000888	0.00085018	0.0006989	0.00047004	0.00019641	-0.00023697	-0.00083746	-0.0015282
LShoulderAbduction	-0.0032194	-0.0047115	-0.0069357	-0.0099479	-0.013305	-0.016353	-0.018488	-0.020288	-0.022199	-0.023775	-0.026072	-0.028185	-0.029414	-0.028579	-0.024695	-0.017063	-0.0072936	0.0020194	0.0087606	0.012214	0.013159	0.012732	0.01208	0.011381	0.010663	0.010027	0.0095799	0.0092382	0.0091375	0.0093008	0.0093431	0.0092212	0.0088296	0.0086906	0.0083162	0.0074101	0.0064781	0.0053109	0.0041532	0.0029407	0.001684	0.00034607	-0.001018	-0.0023974	-0.0034944	-0.0042988	-0.0047427	-0.0047764	-0.0043696
RShoulderInternalRotation	0.0010052	0.0020908	0.0028617	0.0031333	0.0031634	0.0028096	0.0027395	0.0026454	0.0025931	0.0024697	0.0021326	0.0019215	0.0022825	0.0023606	0.0023118	0.0015715	0.0012127	0.0013808	0.0013899	0.0016806	0.0019528	0.0018962	0.0014235	0.0006379	-0.00018376	-0.0012537	-0.0024367	-0.0037245	-0.0048341	-0.0054877	-0.0056133	-0.0051973	-0.0045168	-0.0037056	-0.003256	-0.0028995	-0.002557	-0.0022253	-0.0017223	-0.0012397	-0.0009759	-0.00080658	-0.00052761	-0.00032373	-0.00022079	-0.00014725	-0.00014322	-0.00013595	-0.00011103
LShoulderInternalRotation	-0.0013961	-0.001811	-0.00218	-0.0024868	-0.0027194	-0.0030553	-0.0033751	-0.0036187	-0.0035533	-0.0031603	-0.0026221	-0.0020852	-0.00154	-0.0010078	-0.00061031	-0.00038768	-0.00024036	-0.00023716	-0.00042502	-0.00074358	-0.0010415	-0.0010628	-0.00074555	-0.00021014	0.00042703	0.0008987	0.0010451	0.00090188	0.00073946	0.00025636	8.9282e-06	-0.00011795	-2.1422e-05	-9.2567e-05	-0.00025906	-0.00023658	-0.00015354	-0.00013455	-0.00011468	-8.1808e-05	-6.749e-05	-9.1256e-05	-0.00012955	-0.00017489	-0.00023087	-0.00025995	-0.00030452	-0.00043444	-0.00063009
RElbowFlexion	-0.0014854	-0.0017462	-0.0018785	-0.0018612	-0.0018811	-0.0018495	-0.0019967	-0.0020344	-0.0020027	-0.0018702	-0.0015442	-0.0012085	-0.0010322	-0.00051113	0.00035614	0.0018855	0.0029654	0.0033017	0.0031526	0.0023999	0.0015931	0.000841	0.00053861	0.00059706	0.00072012	0.0012879	0.0019932	0.0030301	0.0042061	0.0051939	0.0057362	0.0061151	0.00652	0.006833	0.007616	0.008417	0.0089282	0.0090068	0.0086429	0.0079078	0.0073245	0.0069257	0.0060878	0.0050983	0.0042828	0.0033331	0.0023629	0.0013756	0.00046537
LElbowFlexion	-0.0042413	-0.0059388	-0.0071171	-0.0078027	-0.0082403	-0.0085439	-0.0092962	-0.010186	-0.011184	-0.01229	-0.012962	-0.012635	-0.011726	-0.0099831	-0.0078532	-0.0056325	-0.0035222	-0.0017476	-0.00045051	0.00039258	0.00081624	0.00093827	0.00089658	0.00084265	0.00087147	0.0010078	0.0012611	0.0016183	0.0019455	0.0025726	0.0033205	0.0040224	0.0043153	0.0044981	0.0047205	0.004636	0.0043829	0.0036813	0.0027418	0.0017072	0.0007844	4.6548e-06	-0.00066761	-0.0011515	-0.0015065	-0.0017835	-0.0019891	-0.0020297	-0.0020977
RForeArmPronation	-0.0003788	-0.00046404	-0.00043609	-0.00024127	-5.5885e-05	0.00018943	0.00019887	9.2207e-06	-0.00021526	-0.00036073	-0.00027642	-0.00012125	-0.00021828	-0.00035855	-0.00049253	-0.00020613	3.9817e-08	-3.7619e-05	-1.34e-05	-0.00014405	-0.00039338	-0.00061991	-0.00067014	-0.00059549	-0.00052845	-0.00027129	4.0904e-06	0.00033314	0.00073576	0.0010238	0.0009208	0.00059748	0.00036814	0.00024437	0.00060182	0.0010851	0.00149	0.0018748	0.0019772	0.0016998	0.0016903	0.0018368	0.0017248	0.0014656	0.0012537	0.00096604	0.00070169	0.00052584	0.00040325
LForeArmPronation	-0.00075982	-0.0010377	-0.0012067	-0.0012607	-0.0012606	-0.0012648	-0.0013233	-0.0013213	-0.0012295	-0.001083	-0.00082745	-0.00038658	0.00018695	0.00076682	0.0011988	0.0013984	0.0012564	0.00095192	0.00069002	0.00046773	0.00028163	0.00016128	7.4957e-05	4.1045e-05	9.9819e-06	-8.1836e-05	-0.00029204	-0.00069172	-0.00132	-0.0018983	-0.0022276	-0.0023177	-0.0022344	-0.0017645	-0.00090725	-0.00010137	0.00063814	0.0010406	0.0011387	0.001019	0.00083147	0.00063932	0.00046044	0.00030576	0.00016364	7.1989e-05	-6.8303e-05	-0.00022014	-0.00037468
RWristFlexion	-0.00068355	-0.00059647	-0.00049731	-0.00037804	-0.00024788	-0.00012016	-5.1793e-06	3.7822e-05	1.0401e-05	-6.7817e-05	-0.00015739	-0.00021531	-0.00019113	-0.00010676	1.8656e-05	0.00014967	0.00031545	0.00051333	0.00071116	0.00091557	0.0010993	0.0012498	0.0013341	0.0013427	0.0013062	0.0011913	0.0010604	0.00090733	0.00075335	0.00062696	0.00054357	0.00049501	0.00047737	0.00049988	0.00052107	0.00056839	0.00062469	0.00062059	0.0006134	0.00060341	0.00050304	0.00041261	0.00030708	0.00019	9.5788e-05	2.1425e-05	-3.0894e-05	-0.00012578	-0.00019091
LWristFlexion	-0.00046862	-0.00058905	-0.00069217	-0.00079793	-0.00092675	-0.0011194	-0.0013827	-0.0016897	-0.0020229	-0.0023968	-0.0027926	-0.0031973	-0.0035901	-0.003903	-0.004121	-0.0042018	-0.0041192	-0.0039108	-0.0035565	-0.0030042	-0.0022287	-0.0012387	-7.5941e-05	0.0011379	0.0022287	0.0029863	0.0032832	0.0032033	0.0029042	0.0025271	0.0021341	0.0017858	0.0014757	0.0011746	0.00088858	0.00064346	0.00042089	0.00022426	5.5886e-05	-8.9318e-05	-0.00019757	-0.00028095	-0.00034763	-0.00039173	-0.00043943	-0.00050867	-0.00059859	-0.00071636	-0.00087831
RHandAbduction	-7.1824e-05	-2.0439e-05	6.7842e-07	3.1648e-05	5.9272e-05	9.5274e-05	0.00010513	5.0762e-05	-2.1256e-05	-7.0351e-05	-7.3945e-05	-5.0377e-05	-2.8818e-05	-3.5206e-05	-4.9533e-05	-4.0169e-05	3.0016e-06	7.4508e-05	0.00014532	0.00017076	0.00013351	6.6627e-05	2.5008e-06	-5.0343e-05	-9.4403e-05	-0.00011909	-0.00012188	-0.00011601	-8.821e-05	-4.5518e-05	-2.3431e-06	1.3783e-05	1.2411e-05	1.2648e-05	4.0032e-06	1.4794e-05	4.084e-05	2.4527e-05	2.5575e-06	-9.5515e-06	-6.9221e-06	3.5912e-06	1.5601e-05	2.1021e-05	2.9872e-05	3.1329e-05	3.6407e-05	4.4539e-05	4.5937e-05
LHandAbduction	1.7688e-05	3.0884e-05	3.7497e-05	2.823e-05	1.5198e-05	5.4863e-06	5.0966e-06	7.4596e-06	1.1924e-05	1.9274e-05	2.5246e-05	3.0619e-05	3.6031e-05	4.0837e-05	6.3288e-05	0.00012522	0.00020779	0.00030091	0.00038394	0.0004156	0.00037995	0.00028802	0.00016243	4.8945e-05	1.1915e-06	9.0354e-06	3.5385e-05	2.0667e-05	-8.1916e-05	-0.00026685	-0.00047546	-0.00061924	-0.00062943	-0.00050684	-0.00030632	-0.00010007	6.3974e-05	0.00016486	0.00020001	0.00018463	0.00014749	0.00010097	6.2193e-05	2.8259e-05	1.7183e-06	-3.2926e-06	-7.7184e-06	-8.661e-06	-6.2176e-06
RHipFlexion	-0.034511	-0.048974	-0.049757	-0.063864	-0.073047	-0.046782	-0.012868	0.0026302	0.0098675	0.025287	0.06572	0.13102	0.19829	0.23283	0.21647	0.14821	0.049829	-0.046171	-0.11889	-0.16743	-0.20227	-0.23181	-0.25641	-0.28213	-0.31189	-0.34205	-0.3723	-0.39681	-0.40902	-0.4063	-0.39319	-0.37441	-0.34673	-0.31723	-0.29117	-0.27121	-0.25524	-0.24362	-0.23913	-0.23924	-0.24168	-0.24697	-0.25438	-0.26169	-0.26621	-0.26782	-0.26757	-0.26434	-0.26416
LHipFlexion	-0.23572	-0.23561	-0.22365	-0.19079	-0.13181	-0.056602	0.031462	0.12952	0.2355	0.34417	0.42096	0.42823	0.37204	0.30062	0.26132	0.27394	0.31297	0.2935	0.16093	-0.022797	-0.14057	-0.1508	-0.093725	-0.018514	0.04552	0.085757	0.1001	0.087467	0.068044	0.047138	0.035351	0.0288	0.025784	0.024409	0.019677	0.012645	0.0062494	0.0016428	0.00038236	0.0032287	0.011774	0.026261	0.044399	0.061988	0.074703	0.076628	0.065687	0.043285	0.014136
RHipAbduction	0.0053649	0.015536	0.027781	0.031131	0.0067656	-0.031148	-0.059552	-0.065429	-0.052843	-0.038002	-0.038102	-0.056398	-0.087844	-0.12142	-0.13944	-0.11818	-0.039394	0.087159	0.22707	0.34423	0.42527	0.47665	0.516	0.55807	0.60872	0.6661	0.7177	0.75045	0.75715	0.73256	0.68023	0.61103	0.5306	0.44764	0.36776	0.29143	0.21945	0.15348	0.092138	0.038497	-0.0053342	-0.040168	-0.067641	-0.085972	-0.090192	-0.07808	-0.049157	-0.0043731	0.061619
LHipAbduction	0.20672	0.20618	0.22303	0.25953	0.30416	0.33484	0.33514	0.29835	0.24149	0.18205	0.13464	0.097128	0.062516	0.0312	0.0090204	0.00095515	0.0028336	0.0077073	0.0061568	-0.0047114	-0.020124	-0.035312	-0.048033	-0.058544	-0.063072	-0.063722	-0.060086	-0.053892	-0.047654	-0.041354	-0.035753	-0.03042	-0.025487	-0.020746	-0.016277	-0.011193	-0.0043453	0.0042483	0.013065	0.019763	0.022176	0.019375	0.012499	0.0029448	-0.0068355	-0.013181	-0.01357	-0.009061	-0.0025852
RHipInternalRotation	-0.0043689	0.0031019	0.010694	0.01936	0.028571	0.032531	0.031253	0.025908	0.019419	0.015989	0.015674	0.01454	0.011209	0.011671	0.023883	0.046695	0.06595	0.070057	0.058418	0.04097	0.026858	0.019809	0.018054	0.016341	0.0077639	-0.0088749	-0.030692	-0.052709	-0.070177	-0.079076	-0.077907	-0.069379	-0.056711	-0.04272	-0.029865	-0.019389	-0.011085	-0.0042238	0.0017506	0.0069829	0.011572	0.015103	0.01745	0.018222	0.01709	0.013724	0.007724	-0.00085357	-0.010737
LHipInternalRotation	0.0060867	-0.0037522	-0.011624	-0.016933	-0.019408	-0.019862	-0.018207	-0.013824	-0.0075607	-0.0013241	0.0020403	0.0023889	0.0013731	0.00032465	-0.00059538	-0.0012601	-0.0013227	-0.0019409	-0.0031622	-0.0036539	-0.0023568	-0.00012719	0.0015881	0.0020289	0.0011351	-0.00028944	-0.0017797	-0.0030392	-0.0038335	-0.0041227	-0.0039617	-0.0036039	-0.0031273	-0.00268	-0.0024547	-0.0024357	-0.0025669	-0.0027756	-0.0028316	-0.0024689	-0.0013621	0.00064527	0.0030752	0.0052472	0.0064905	0.0064488	0.0053708	0.0040916	0.0035583
RKneeFlexion	0.042718	0.25812	0.33365	0.36625	0.37602	0.31059	0.19795	0.080056	-0.053631	-0.21242	-0.38304	-0.5387	-0.65157	-0.69268	-0.66104	-0.56847	-0.43337	-0.27998	-0.1279	0.0074529	0.11865	0.20491	0.27544	0.3383	0.39706	0.44577	0.47849	0.49132	0.48497	0.45954	0.41984	0.37142	0.31887	0.26719	0.22129	0.18341	0.15239	0.12715	0.10728	0.091122	0.076661	0.062252	0.047604	0.032823	0.018701	0.0074642	0.0018784	0.0027941	0.0090443
LKneeFlexion	0.18828	0.21286	0.22747	0.23303	0.22966	0.21692	0.1932	0.15286	0.092062	0.014342	-0.059475	-0.10433	-0.12316	-0.15285	-0.22026	-0.31589	-0.39132	-0.37893	-0.25919	-0.10126	0.00591	0.038781	0.024962	0.00044913	-0.014129	-0.014281	-0.0062918	0.0020421	0.0050918	0.00051231	-0.011407	-0.030489	-0.054784	-0.086158	-0.12708	-0.17638	-0.23292	-0.2941	-0.35885	-0.43013	-0.50468	-0.58132	-0.65655	-0.72005	-0.76425	-0.77559	-0.72705	-0.58451	-0.34774
RAnklePlantarFlexion	-0.01525	-0.0054601	0.0028811	0.015254	0.016826	-0.020129	-0.096679	-0.18528	-0.24725	-0.24311	-0.15194	-0.019496	0.09729	0.16207	0.17367	0.14594	0.098031	0.044462	-0.0083139	-0.056959	-0.09947	-0.136	-0.16799	-0.19568	-0.22019	-0.24631	-0.27567	-0.30916	-0.34495	-0.37689	-0.40205	-0.42147	-0.43454	-0.44578	-0.45874	-0.47568	-0.49937	-0.53126	-0.56736	-0.6034	-0.63561	-0.66256	-0.68531	-0.70571	-0.72639	-0.75465	-0.78486	-0.80579	-0.80517
LAnklePlantarFlexion	0.030703	0.35298	0.69073	1.0487	1.4472	1.9067	2.4495	3.0955	3.7835	4.4132	4.8076	4.7952	4.2907	3.3755	2.3161	1.3841	0.71869	0.30343	0.07958	-0.0031175	0.0015232	0.031139	0.04686	0.040788	0.0244	0.0091606	-0.0004031	-0.0038513	-0.0037452	-0.0025081	-0.0016283	-0.0012572	-0.00095917	-0.00082043	-0.00075859	-0.00062136	-0.00042299	-0.00019032	8.185e-05	0.00024531	-2.5958e-05	-0.00076796	-0.0018513	-0.0032242	-0.0052184	-0.00778	-0.010787	-0.013382	-0.013863
RFootPronation	-0.00054848	0.0001418	0.0014901	0.0049786	0.0079782	0.0059433	-0.0015711	-0.015288	-0.031962	-0.041418	-0.034941	-0.020241	-0.0071791	0.00051021	0.0059042	0.012241	0.018382	0.02141	0.020584	0.017524	0.014236	0.011763	0.0097261	0.0071564	0.0028907	-0.0038877	-0.013341	-0.025112	-0.038123	-0.050224	-0.059922	-0.066678	-0.06976	-0.069684	-0.068269	-0.067305	-0.067812	-0.069862	-0.073132	-0.076686	-0.079014	-0.077976	-0.073093	-0.064152	-0.051097	-0.03433	-0.012948	0.013359	0.043205
LFootPronation	-0.057996	-0.039994	-0.022532	-0.0079077	0.0020162	0.0093445	0.016378	0.023472	0.028855	0.029095	0.021457	0.0091192	-0.0021025	-0.0067737	-0.0051546	-0.0017579	-5.5756e-05	-0.00042358	-0.001446	-0.0020056	-0.0018303	-0.0012441	-0.00069075	-0.00032939	-0.00014282	-4.9886e-05	-4.6438e-05	-0.00013452	-0.00030906	-0.0005181	-0.00070669	-0.00091617	-0.0011452	-0.0014174	-0.0016648	-0.0017154	-0.0016317	-0.00145	-0.0011727	-0.00080028	-0.0004535	-0.00020294	1.1853e-06	0.00014037	0.00024522	0.00026616	0.00019254	9.371e-05	-1.2671e-05
RToeFlexion	0	0	0	0	0	0	0	0	0	0	0	0	0	0	0	0	0	0	0	0	0	0	0	0	0	0	0	0	0	0	0	0	0	0	0	0	0	0	0	0	0	0	0	0	0	0	0	0	0
LToeFlexion	0	0	0	0	0	0	0	0	0	0	0	0	0	0	0	0	0	0	0	0	0	0	0	0	0	0	0	0	0	0	0	0	0	0	0	0	0	0	0	0	0	0	0	0	0	0	0	0	0
[truncated: 51 more columns]

## Sheet: Subject007
	0% gait cycle	1% gait cycle	2% gait cycle	3% gait cycle	4% gait cycle	5% gait cycle	6% gait cycle	7% gait cycle	8% gait cycle	9% gait cycle	10% gait cycle	11% gait cycle	12% gait cycle	13% gait cycle	14% gait cycle	15% gait cycle	16% gait cycle	17% gait cycle	18% gait cycle	19% gait cycle	20% gait cycle	21% gait cycle	22% gait cycle	23% gait cycle	24% gait cycle	25% gait cycle	26% gait cycle	27% gait cycle	28% gait cycle	29% gait cycle	30% gait cycle	31% gait cycle	32% gait cycle	33% gait cycle	34% gait cycle	35% gait cycle	36% gait cycle	37% gait cycle	38% gait cycle	39% gait cycle	40% gait cycle	41% gait cycle	42% gait cycle	43% gait cycle	44% gait cycle	45% gait cycle	46% gait cycle	47% gait cycle	48% gait cycle
PelvisX	-0.027816	-0.040338	-0.04549	-0.035568	-0.013124	0.0091085	0.012311	-0.008175	-0.04109	-0.065916	-0.069715	-0.054879	-0.030445	-0.0012179	0.026379	0.038284	0.030615	0.01335	-0.006239	-0.018328	-0.023977	-0.020683	-0.010637	0.00050965	0.010239	0.0179	0.022399	0.02289	0.02069	0.016494	0.009809	0.0027601	-0.0035568	-0.0078256	-0.0093376	-0.0083024	-0.0058483	-0.0030545	-0.00039401	0.0014934	0.0023921	0.0024654	0.0020941	0.0017887	0.0016637	0.0007358	-0.0020476	-0.0065579	-0.010928
PelvisY	0.0013036	0.00595	0.0098104	0.007308	-0.0016967	-0.0072426	-0.0067088	-0.0089589	-0.017086	-0.028497	-0.040873	-0.051635	-0.054002	-0.04277	-0.021402	-0.003853	0.0015117	-0.004863	-0.007874	-0.0036899	0.00069905	0.0014566	8.9498e-05	-0.0012692	-0.0013492	-0.00073456	-0.00061801	0.00018713	5.9012e-05	-0.0015842	-0.0052695	-0.010515	-0.014519	-0.017636	-0.018784	-0.018176	-0.015953	-0.013126	-0.0078385	-0.0031534	0.0016411	0.0048203	0.0053871	0.002877	-0.0010341	-0.0042858	-0.0057489	-0.0045084	-0.00089491
PelvisZ	-0.046465	-0.047813	-0.053793	-0.054928	-0.046053	-0.031653	-0.01651	-0.005847	-0.0012171	-0.0029097	-0.013288	-0.031252	-0.049842	-0.062509	-0.066632	-0.063239	-0.058423	-0.056621	-0.051678	-0.041716	-0.031961	-0.025329	-0.024181	-0.028363	-0.036009	-0.045704	-0.053074	-0.054861	-0.049875	-0.039946	-0.028696	-0.018227	-0.0096163	-0.0037233	-0.00054285	0.00054297	0.00022328	-0.0013329	-0.0032289	-0.0044556	-0.0041191	-0.0014587	0.0042621	0.011842	0.017446	0.017569	0.01215	0.0042882	-0.0068777
PelvisYaw	-0.0061487	0.0011698	0.015496	0.019104	-0.0010157	-0.027288	-0.034465	-0.024647	-0.0057449	0.0080421	0.007685	0.0064147	0.005965	0.0019258	-0.0069025	-0.017609	-0.021497	-0.012002	-0.00061785	0.00318	0.0019017	0.0010971	2.3122e-05	-0.0029138	-0.0065527	-0.0073906	-0.0054208	-0.0021777	0.0019185	0.0042529	0.0028282	-0.0014603	-0.0058782	-0.0088216	-0.010221	-0.010363	-0.0096824	-0.006891	-0.0026411	0.0021467	0.0053347	0.0055096	0.0030201	-0.00062684	-0.0032124	-0.0033533	-0.0011358	0.001714	0.0041143
PelvisForwardPitch	-2.5635e-05	0.00015178	-0.00012148	0.0012762	0.0050538	0.0085336	0.0061867	-0.0034828	-0.015601	-0.023841	-0.024113	-0.015083	0.00098245	0.02041	0.037433	0.045121	0.04256	0.033561	0.022972	0.015466	0.010833	0.0084776	0.0086442	0.010816	0.014605	0.020515	0.026881	0.029774	0.026863	0.018181	0.0061601	-0.0057369	-0.014906	-0.020118	-0.021783	-0.020912	-0.019355	-0.018852	-0.020045	-0.023775	-0.02962	-0.035678	-0.040252	-0.042422	-0.043022	-0.040397	-0.034002	-0.024713	-0.013832
PelvisRightRoll	-0.0031475	-0.0048301	-0.0028535	0.0078524	0.025842	0.039491	0.03784	0.024597	0.0087451	-0.0030035	-0.0080281	-0.0085726	-0.0078132	-0.0057719	-0.0030084	-0.00085387	0.00020254	0.0012566	0.0024456	0.0032831	0.0041817	0.0052917	0.0058697	0.005604	0.0043371	0.0017046	-0.0013208	-0.004466	-0.0067798	-0.007049	-0.0058405	-0.0040224	-0.0019401	0.00016667	0.0018776	0.0028324	0.0028578	0.002288	0.0014525	0.00078906	0.00043071	0.00036656	0.00039889	0.00027173	2.5659e-05	-9.5789e-06	0.00016743	4.9561e-05	-0.00069036
TrunkFlexion	-0.00038531	-0.0011482	-0.0016405	-0.001776	-0.0014799	-0.00098058	-0.00049255	0.00014281	0.0013595	0.0031385	0.0046184	0.004851	0.0033846	0.00058376	-0.0031192	-0.0067485	-0.0091426	-0.0099418	-0.0099882	-0.010707	-0.012332	-0.014871	-0.018289	-0.021643	-0.024355	-0.025906	-0.025546	-0.022991	-0.018331	-0.012454	-0.0062995	-0.00067291	0.0042899	0.0083161	0.01143	0.013742	0.01564	0.016815	0.016962	0.015873	0.014006	0.011715	0.0099302	0.0088562	0.0075024	0.0063887	0.0051297	0.0033795	0.001823
TrunkRightBend	0.019655	0.02156	0.02366	0.026815	0.030469	0.032194	0.028407	0.018503	0.0037638	-0.012038	-0.024848	-0.031819	-0.031793	-0.025899	-0.016506	-0.0061221	0.0031015	0.0092829	0.0119	0.012778	0.015027	0.020446	0.028462	0.037626	0.046436	0.054579	0.061222	0.066247	0.069109	0.069329	0.06792	0.064396	0.059286	0.053627	0.048109	0.04291	0.038084	0.033715	0.029676	0.02594	0.022725	0.019871	0.017289	0.014997	0.013288	0.012117	0.011853	0.012692	0.01424
TrunkLeftTwist	-0.0028053	-0.0044117	-0.0062796	-0.0084743	-0.011639	-0.016309	-0.021032	-0.02416	-0.024591	-0.021415	-0.014782	-0.0063381	0.0012307	0.0061017	0.0083319	0.0089405	0.0090431	0.0091614	0.0098703	0.01093	0.012044	0.012856	0.012777	0.01088	0.0064135	0.00021736	-0.0066879	-0.012775	-0.016469	-0.018011	-0.017919	-0.016694	-0.015827	-0.015713	-0.01594	-0.01656	-0.017237	-0.01701	-0.016045	-0.013951	-0.011	-0.0076855	-0.0045795	-0.0020608	-0.00020916	0.00081492	0.00096248	0.00035712	-0.00076067
HeadFlexion	0.0086191	0.0091848	0.0087046	0.007427	0.0055729	0.0035463	0.0018512	0.00053997	-0.00082568	-0.0026085	-0.0047038	-0.0066967	-0.0081966	-0.0089677	-0.0089062	-0.0080728	-0.0066509	-0.004859	-0.0030713	-0.0016348	-0.00094255	-0.001063	-0.0017985	-0.0028064	-0.0036452	-0.0041093	-0.0042143	-0.0041266	-0.0040152	-0.0040098	-0.0041805	-0.0044093	-0.0044843	-0.004379	-0.0041018	-0.0037139	-0.0033817	-0.0031817	-0.003074	-0.0029232	-0.0026395	-0.0020735	-0.0013055	-0.00035253	0.00089626	0.0024281	0.0041752	0.0059236	0.0073438
HeadRightBend	-0.0007486	-0.00083263	-0.00088906	-0.00080738	-0.00048218	7.3153e-05	0.00072818	0.0013442	0.0018567	0.0022775	0.0025624	0.0025555	0.0021529	0.0014069	0.00046132	-0.00048543	-0.0012806	-0.001814	-0.0021229	-0.0023334	-0.0026046	-0.0030923	-0.0037871	-0.0045982	-0.0053928	-0.0060621	-0.0064817	-0.0065947	-0.006407	-0.0059764	-0.0054175	-0.0047442	-0.0040366	-0.0033675	-0.0027923	-0.0022748	-0.0018244	-0.0014889	-0.001233	-0.0010406	-0.0009202	-0.00087078	-0.00088541	-0.0009218	-0.0009841	-0.0010744	-0.0012142	-0.0014392	-0.0017717
HeadLeftTwist	5.4597e-05	2.3568e-05	4.6535e-06	1.1912e-05	4.5255e-05	8.2145e-05	0.00010534	0.00010805	8.7879e-05	3.9922e-05	-2.6555e-05	-8.5209e-05	-0.00013541	-0.00016129	-0.0001567	-0.00014247	-0.00012525	-9.3248e-05	-6.7663e-05	-5.2627e-05	-3.4011e-05	-9.8353e-06	2.4032e-05	7.7355e-05	0.00014495	0.00020975	0.00028074	0.00034819	0.00040678	0.00044779	0.00046598	0.00050935	0.00056827	0.00061926	0.00063772	0.0006286	0.00060968	0.0005275	0.00042558	0.00032151	0.00021025	9.3661e-05	-1.8015e-05	-0.00011862	-0.00021155	-0.00029451	-0.0003697	-0.00043305	-0.00048603
RShoulderUp	0.0073032	0.01253	0.018658	0.024917	0.030408	0.03447	0.036592	0.037335	0.03755	0.037715	0.038232	0.039059	0.039667	0.039389	0.037771	0.034582	0.030076	0.025168	0.020207	0.014907	0.0089332	0.0021284	-0.0049626	-0.011604	-0.017045	-0.020698	-0.022403	-0.022742	-0.022297	-0.021346	-0.019971	-0.018259	-0.016379	-0.014534	-0.013029	-0.011992	-0.011502	-0.011631	-0.012266	-0.013245	-0.014392	-0.015488	-0.016309	-0.01668	-0.016604	-0.016426	-0.016655	-0.01756	-0.019434
LShoulderUp	-0.030837	-0.036291	-0.041925	-0.047852	-0.05349	-0.057763	-0.059153	-0.057467	-0.052856	-0.044707	-0.032259	-0.016286	0.00074696	0.016289	0.028143	0.034892	0.036074	0.032876	0.026789	0.019243	0.01165	0.0053951	0.0016287	0.001022	0.0036908	0.0087491	0.014447	0.019155	0.021802	0.022041	0.020123	0.016656	0.012325	0.00776	0.0033519	-0.00066826	-0.0040772	-0.0068699	-0.0090388	-0.010537	-0.011458	-0.011725	-0.011372	-0.010471	-0.0092223	-0.0079215	-0.006638	-0.0052598	-0.0034544
RShoulderForward	0.0019596	0.0018227	0.0017071	0.0015174	0.0013024	0.0011154	0.00093181	0.00072243	0.00051125	0.00021268	-0.00024352	-0.00086419	-0.0015111	-0.0020199	-0.0023106	-0.0023295	-0.0022631	-0.0021472	-0.0020094	-0.0018951	-0.0017952	-0.0016413	-0.0014261	-0.0011716	-0.00080668	-0.00045069	-0.00016505	1.7295e-05	9.6681e-05	7.9803e-05	-2.1398e-05	-0.00016265	-0.0003149	-0.00050204	-0.00068753	-0.0008488	-0.0009619	-0.0010163	-0.0010079	-0.00089339	-0.0007141	-0.00050626	-0.00029972	-0.00013852	-5.6722e-05	-1.2632e-05	2.0901e-05	8.9648e-05	0.0002216
LShoulderForward	0.0021434	0.0026798	0.0030334	0.0029051	0.0024325	0.0018861	0.0014567	0.0012376	0.0011848	0.0012264	0.0012565	0.0011626	0.00093215	0.00067362	0.00048576	0.00038936	0.00038756	0.00054889	0.00083492	0.0010859	0.0012638	0.0013876	0.0013978	0.0010748	0.00028417	-0.00071722	-0.0015675	-0.0019061	-0.0017002	-0.00117	-0.00061941	-0.0003107	-0.00038561	-0.0007516	-0.0012594	-0.0018136	-0.0023806	-0.002945	-0.0034276	-0.0037039	-0.0035558	-0.0029201	-0.0018868	-0.00063383	0.00060532	0.0016242	0.0024581	0.0030762	0.0034326
RShoulderInward	-4.4421e-05	6.158e-05	0.00016687	0.00026317	0.00032836	0.00033443	0.00026512	0.00015157	-1.6046e-06	-0.00016771	-0.00035156	-0.00056973	-0.00082079	-0.0010861	-0.001368	-0.0015949	-0.0017814	-0.0019382	-0.002153	-0.0024553	-0.0028083	-0.0030949	-0.0032614	-0.0032397	-0.0029377	-0.0024087	-0.0017663	-0.0011386	-0.00061977	-0.00026546	-7.9831e-05	-2.0437e-05	-1.695e-05	-2.4625e-05	-1.1765e-05	1.4892e-05	4.4112e-05	7.1448e-05	8.4455e-05	8.0684e-05	7.3892e-05	7.0173e-05	7.9385e-05	0.00010453	0.00015414	0.00023106	0.00032848	0.00043614	0.00054425
LShoulderInward	-4.129e-05	-8.8928e-05	-0.0001249	-9.2635e-05	6.1481e-05	0.0003111	0.00057425	0.00071673	0.00067904	0.0005498	0.00043391	0.00035272	0.00026983	0.00020923	0.00014235	7.9126e-05	6.8894e-05	0.00013522	0.00023489	0.00028897	0.00026124	0.00019279	0.00013284	2.8611e-05	-7.4154e-05	-4.6036e-05	8.3856e-05	0.00022677	0.00029097	0.00027987	0.00025605	0.00022284	0.000167	0.00010647	2.7795e-05	-5.2532e-05	-0.00012767	-0.00019464	-0.00020806	-0.00017756	-0.00013565	-9.7339e-05	-7.3839e-05	-5.4833e-05	-4.0053e-05	-2.1012e-05	7.0565e-06	3.9367e-05	6.2604e-05
RShoulderFlexion	-0.0040799	-0.0026172	-0.0016936	-0.0011809	-0.0011039	-0.0013146	-0.0015162	-0.0015691	-0.0013937	-0.00082513	0.00020689	0.0019295	0.0044054	0.0072765	0.010326	0.01303	0.015196	0.016822	0.017846	0.018457	0.018663	0.018456	0.018247	0.018414	0.018414	0.018398	0.018267	0.018068	0.0178	0.017067	0.015905	0.015301	0.014903	0.013724	0.012894	0.011877	0.010641	0.0099153	0.0090227	0.0085485	0.0084362	0.0085501	0.0084183	0.0086875	0.0089793	0.0088811	0.0089739	0.0087488	0.0081218
LShoulderFlexion	-2.0743e-05	-0.00038984	-0.0010507	-0.0021653	-0.0036987	-0.0054679	-0.0071537	-0.0081272	-0.0083207	-0.0082772	-0.0081626	-0.0081935	-0.0083786	-0.0087139	-0.0089966	-0.0089829	-0.0088674	-0.008481	-0.0078644	-0.0070467	-0.0060938	-0.005144	-0.0043396	-0.0038369	-0.0035698	-0.0037249	-0.0047212	-0.0065106	-0.0086724	-0.010374	-0.011194	-0.011033	-0.0097897	-0.0077839	-0.0054882	-0.0034273	-0.0017122	-0.00041083	0.00042297	0.00070382	0.00050523	-0.00011569	-0.0010487	-0.0021698	-0.0032382	-0.0041163	-0.0048392	-0.0053186	-0.0055461
RShoulderAbduction	0.0043725	0.0062975	0.0080089	0.0095666	0.010672	0.011053	0.010517	0.009381	0.0079348	0.0063767	0.0046626	0.0029553	0.0015176	0.00048189	-9.9037e-05	-0.0001234	0.00030658	0.0010678	0.001901	0.0025511	0.0028034	0.0027459	0.0023814	0.0017563	0.0011461	0.00064208	0.00031287	0.0001524	0.00010805	0.00017671	0.00028353	0.00032749	0.00037653	0.00043864	0.00047892	0.00052933	0.00058467	0.00058495	0.00056516	0.00053078	0.00045703	0.00031868	0.00015421	-7.7534e-05	-0.00036098	-0.0006958	-0.0010827	-0.0015734	-0.0022311
LShoulderAbduction	-0.002072	-0.0030259	-0.0042941	-0.0054637	-0.0065891	-0.0076579	-0.0085636	-0.0093705	-0.010247	-0.011255	-0.01196	-0.012056	-0.011666	-0.010586	-0.0092895	-0.0079731	-0.0067198	-0.0055976	-0.0044727	-0.0033089	-0.0020641	-0.0007479	0.00048831	0.0017456	0.0028544	0.0038663	0.0047123	0.0052521	0.0054057	0.005174	0.0047244	0.0042049	0.0035637	0.0031259	0.0028804	0.0026995	0.0025503	0.0024388	0.0022211	0.0018991	0.0014923	0.0010162	0.00054528	5.74e-05	-0.00039548	-0.00074246	-0.0009216	-0.00096076	-0.00088423
RShoulderInternalRotation	0.00028238	0.00095325	0.0014562	0.0018021	0.002014	0.0021437	0.00227	0.0025009	0.0028379	0.0032853	0.0038915	0.0045873	0.0053321	0.0061001	0.0068124	0.0073781	0.0077224	0.0078276	0.0077222	0.0073325	0.0066512	0.0057895	0.0048731	0.0040604	0.0032832	0.0026227	0.0020532	0.0015738	0.0011608	0.000747	0.00039924	0.00011838	-0.00013365	-0.00029729	-0.00042903	-0.00046249	-0.00039855	-0.00029894	-0.00017514	-0.00011352	-6.8432e-05	-3.3827e-05	-2.6594e-05	-1.613e-05	2.25e-05	7.1103e-05	0.00010537	0.00015342	0.00022277
LShoulderInternalRotation	7.3676e-05	5.6495e-05	4.8916e-05	4.0131e-05	3.8734e-05	4.3066e-05	2.1706e-05	-3.2963e-05	-0.00015823	-0.00036914	-0.00064357	-0.00089505	-0.0010632	-0.0010827	-0.00098286	-0.00085661	-0.00071206	-0.00059866	-0.00060001	-0.00078555	-0.0011702	-0.0016496	-0.0021447	-0.0027972	-0.0033201	-0.0032982	-0.0025741	-0.0013838	-0.00029599	0.00028728	0.00028816	-0.00034005	-0.0013813	-0.0023466	-0.0029358	-0.0031426	-0.002927	-0.0024238	-0.0018561	-0.0013506	-0.00099601	-0.00077961	-0.0006289	-0.00049996	-0.00035565	-0.00016129	8.868e-05	0.00039299	0.00065365
RElbowFlexion	-0.0081101	-0.0095106	-0.010723	-0.011618	-0.012186	-0.012462	-0.012468	-0.012557	-0.012921	-0.013541	-0.014476	-0.015588	-0.016532	-0.016904	-0.016538	-0.015267	-0.013193	-0.010542	-0.0076933	-0.0048497	-0.0021433	0.00023511	0.002126	0.0035701	0.004653	0.0055574	0.0063575	0.0071371	0.0081412	0.0094056	0.010565	0.011997	0.013779	0.015101	0.016127	0.016757	0.016809	0.016525	0.015678	0.014658	0.013549	0.012418	0.011035	0.010013	0.0091078	0.0080939	0.0072286	0.0062429	0.0051456
LElbowFlexion	-0.0066985	-0.009232	-0.011608	-0.013811	-0.015736	-0.01769	-0.02015	-0.023338	-0.02745	-0.032346	-0.037463	-0.042024	-0.045339	-0.046846	-0.046282	-0.043773	-0.039764	-0.034855	-0.029697	-0.02469	-0.020326	-0.016598	-0.013193	-0.0099331	-0.0066124	-0.0027466	0.0021048	0.0076613	0.013277	0.018291	0.021867	0.024025	0.024991	0.024465	0.022756	0.020459	0.017792	0.014919	0.012194	0.0098049	0.0078907	0.0064498	0.0053847	0.0045992	0.003934	0.003284	0.0025427	0.0015606	0.00016917
RForeArmPronation	0.00054313	0.0005154	0.0004269	0.00026694	0.00012458	-5.3824e-05	-0.00026988	-0.00050531	-0.0007977	-0.0011087	-0.0013265	-0.00141	-0.0014426	-0.0014275	-0.0013381	-0.0011904	-0.0010349	-0.00096354	-0.00092176	-0.00090507	-0.00089584	-0.00087053	-0.00082107	-0.00077119	-0.00068379	-0.00056549	-0.00046617	-0.00038743	-0.00031873	-0.00021715	-5.8041e-05	7.6344e-05	0.00023348	0.00035011	0.00039242	0.00038565	0.00032881	0.00027292	0.00023638	0.00021267	0.00019504	0.0001777	0.00017551	0.00018978	0.00017616	0.00015846	0.00015127	0.00013915	0.00010847
LForeArmPronation	-0.0013226	-0.0013225	-0.0012262	-0.001031	-0.00074079	-0.00042145	-2.8371e-05	0.00027978	0.00034592	0.00023591	-2.4676e-05	-0.00034028	-0.00054689	-0.00056923	-0.00026687	0.00021131	0.00063416	0.00074792	0.00047094	-0.00010486	-0.00098069	-0.0020995	-0.0033886	-0.0046614	-0.0057365	-0.0064474	-0.0067428	-0.0064974	-0.005665	-0.0045082	-0.0033259	-0.002409	-0.0017102	-0.0011072	-0.00051197	7.9239e-05	0.00066179	0.0011948	0.0016309	0.0018623	0.0019374	0.0019455	0.0020275	0.002174	0.0023372	0.0026118	0.0030479	0.0034588	0.0035319
RWristFlexion	-0.00022631	-0.00021593	-0.00019856	-0.00017262	-0.00013821	-8.9322e-05	-3.0598e-05	2.3919e-05	5.9779e-05	7.1059e-05	6.1534e-05	4.0785e-05	1.0896e-05	-2.1965e-05	-5.0225e-05	-6.8398e-05	-7.3121e-05	-6.5541e-05	-4.0128e-05	-8.3275e-06	2.3835e-05	5.5743e-05	8.395e-05	0.00010364	0.00010667	9.2267e-05	7.1291e-05	4.8964e-05	2.9592e-05	1.7894e-05	1.4598e-05	1.2002e-05	1.2093e-05	1.7321e-05	2.1363e-05	2.0743e-05	2.0481e-05	2.0949e-05	2.3077e-05	2.653e-05	2.7846e-05	2.6451e-05	2.4535e-05	2.1489e-05	1.7357e-05	1.2103e-05	9.301e-06	9.0594e-06	9.6748e-06
LWristFlexion	-4.8335e-05	-4.1253e-05	-3.4437e-05	-3.0757e-05	-3.4703e-05	-4.5478e-05	-6.8046e-05	-0.00010369	-0.0001438	-0.00019196	-0.00024201	-0.00029037	-0.0003524	-0.0004258	-0.00050587	-0.00058914	-0.0006447	-0.00065639	-0.00059178	-0.00040328	-4.1251e-05	0.0005306	0.0012865	0.0022223	0.0033439	0.0043781	0.0049376	0.0046962	0.0038213	0.0027482	0.0017672	0.00098156	0.00045478	0.00017914	5.9172e-05	1.136e-05	3.9138e-07	-1.6204e-05	-2.3858e-05	-4.5311e-05	-7.2502e-05	-8.631e-05	-0.00010107	-0.00011031	-0.0001102	-0.0001091	-0.00010492	-8.7354e-05	-3.9979e-05
RHandAbduction	-0.000354	-0.00028724	-0.00024665	-0.00022684	-0.00018694	-0.00015506	-0.0001237	-7.5175e-05	-4.6671e-05	-4.9384e-05	-6.8882e-05	-0.00012063	-0.00021011	-0.00030413	-0.00037899	-0.00041297	-0.00038757	-0.00032162	-0.00020222	-5.9813e-05	7.8118e-05	0.00020261	0.00029849	0.00035509	0.00037677	0.00035667	0.00032338	0.00028711	0.00025953	0.00027882	0.00028924	0.00029484	0.00038561	0.00042942	0.00046811	0.00046652	0.00044181	0.00045761	0.00042236	0.00036007	0.00029561	0.00026543	0.00018101	0.00013942	0.00010652	6.2953e-05	6.1671e-05	6.904e-05	6.5489e-05
LHandAbduction	-3.0332e-06	-1.7768e-05	-6.2035e-05	-0.00011098	-0.00015678	-0.00020465	-0.00025849	-0.00030866	-0.00034733	-0.00039156	-0.00048207	-0.00066562	-0.00093567	-0.0012681	-0.001644	-0.0020102	-0.0023	-0.0024081	-0.0022011	-0.0016417	-0.00071624	0.00050368	0.0019983	0.0036072	0.0051009	0.0061258	0.0064692	0.006053	0.00506	0.0038465	0.0026515	0.0017463	0.0011215	0.00065303	0.00028511	7.1671e-06	-0.0001788	-0.00029442	-0.00037033	-0.00040858	-0.00042355	-0.00044029	-0.00046898	-0.00051045	-0.00056315	-0.00060672	-0.00063528	-0.00059534	-0.00039046
RHipFlexion	-0.053727	-0.071245	-0.062174	-0.068106	-0.095532	-0.097791	-0.062294	-0.017462	0.023927	0.062442	0.10597	0.15456	0.20056	0.23437	0.25154	0.25542	0.24606	0.23102	0.21469	0.19731	0.18055	0.1571	0.13334	0.10628	0.073468	0.045653	0.015191	-0.015001	-0.043924	-0.074582	-0.1007	-0.11956	-0.13202	-0.13934	-0.14217	-0.14139	-0.13579	-0.1265	-0.11607	-0.10839	-0.10579	-0.10903	-0.12009	-0.13894	-0.16504	-0.19553	-0.22716	-0.25727	-0.2798
LHipFlexion	-0.18535	-0.18231	-0.18091	-0.17582	-0.16465	-0.14613	-0.11143	-0.053129	0.032744	0.13928	0.24796	0.34742	0.43892	0.52534	0.61535	0.70667	0.7455	0.60622	0.34105	0.14798	0.09023	0.12177	0.17288	0.19818	0.1896	0.16241	0.13399	0.11138	0.095766	0.083496	0.075491	0.070598	0.065521	0.057425	0.046308	0.035083	0.026368	0.019275	0.012238	0.0051922	-0.00079723	-0.0042328	-0.0024829	0.0073093	0.024028	0.0418	0.053441	0.053576	0.036911
RHipAbduction	0.0092721	0.023615	0.027835	0.0014373	-0.050004	-0.089418	-0.086481	-0.05477	-0.022602	-0.0075962	-0.01396	-0.035323	-0.064089	-0.095577	-0.12257	-0.13828	-0.14351	-0.14709	-0.15229	-0.14788	-0.1173	-0.056194	0.028756	0.12766	0.22681	0.30943	0.36841	0.40931	0.43471	0.44635	0.44673	0.4359	0.41528	0.38768	0.35668	0.32559	0.29561	0.26642	0.23801	0.21089	0.18399	0.15914	0.13841	0.12434	0.12089	0.13288	0.16411	0.21475	0.28782
LHipAbduction	0.28016	0.37523	0.47894	0.5928	0.70408	0.79148	0.82844	0.80773	0.73598	0.62296	0.48236	0.333	0.19269	0.077808	0.002089	-0.029025	-0.029184	-0.018323	-0.0068056	-0.00091173	0.0016577	0.0012381	-0.0031293	-0.0091889	-0.014701	-0.017651	-0.017284	-0.016316	-0.017055	-0.019733	-0.024759	-0.030352	-0.035065	-0.038074	-0.038835	-0.038421	-0.037147	-0.034683	-0.030779	-0.025835	-0.020805	-0.016612	-0.013391	-0.010811	-0.0079441	-0.0045542	-0.00084689	0.0028678	0.0063426
RHipInternalRotation	-0.001681	-0.0013157	-0.00049574	8.1093e-05	-0.00091477	-0.0038442	-0.0070611	-0.0088174	-0.010567	-0.015497	-0.02782	-0.046751	-0.061982	-0.065415	-0.057185	-0.040048	-0.016391	0.0088159	0.031111	0.045984	0.051346	0.049135	0.043906	0.038518	0.034754	0.034637	0.035387	0.03423	0.029821	0.021772	0.012277	0.0041889	-0.00073415	-0.0023606	-0.0018646	-0.00072298	9.0916e-05	0.00017056	-0.00058394	-0.0015148	-0.0018835	-0.0011653	0.0012349	0.0060244	0.013465	0.022303	0.030788	0.037334	0.040819
LHipInternalRotation	0.031811	0.022776	0.013234	0.00511	-0.0012301	-0.0058231	-0.0083689	-0.0082992	-0.0055256	-0.0013179	0.0022271	0.0039509	0.0041433	0.0037858	0.0039551	0.005311	0.0068435	0.004136	-0.0026944	-0.0075911	-0.0064585	-0.00085348	0.0042219	0.0057901	0.0045223	0.0020539	-0.00030053	-0.0021648	-0.003975	-0.005591	-0.0070106	-0.0082012	-0.0088083	-0.0087895	-0.0081878	-0.0072031	-0.0059682	-0.004353	-0.0023291	-0.00028697	0.0011375	0.0013557	0.00032983	-0.0016011	-0.0043162	-0.0074602	-0.010319	-0.011768	-0.010881
RKneeFlexion	0.031707	0.29343	0.39032	0.40457	0.4232	0.41551	0.3295	0.18791	0.023499	-0.1356	-0.27595	-0.38748	-0.44809	-0.44636	-0.38866	-0.28759	-0.16464	-0.039558	0.077451	0.17926	0.26116	0.32231	0.36277	0.38326	0.38701	0.37993	0.36567	0.34707	0.32531	0.29932	0.268	0.23287	0.19459	0.1549	0.11656	0.082003	0.053179	0.031165	0.016221	0.007327	0.0025598	0.00025207	-0.00086607	-0.0013696	-0.00097023	0.00054661	0.0028646	0.0049749	0.0050148
LKneeFlexion	0.083708	0.075308	0.055543	0.027817	-0.0058174	-0.045393	-0.091313	-0.14555	-0.21046	-0.28592	-0.36951	-0.46324	-0.56635	-0.66528	-0.74913	-0.8069	-0.81768	-0.72111	-0.52151	-0.32225	-0.19304	-0.13147	-0.10196	-0.076459	-0.049164	-0.022346	0.0017364	0.021738	0.036025	0.042448	0.037356	0.01917	-0.011443	-0.052589	-0.10005	-0.14811	-0.18969	-0.22757	-0.26583	-0.30414	-0.34718	-0.40123	-0.46933	-0.5482	-0.62324	-0.6787	-0.69978	-0.6639	-0.52774
RAnklePlantarFlexion	-0.011039	-0.0021842	0.0011168	0.0036174	0.0069942	0.0020788	-0.017099	-0.037402	-0.044504	-0.027925	0.0066889	0.035602	0.039071	0.011066	-0.043765	-0.11466	-0.1867	-0.24858	-0.29431	-0.32478	-0.34578	-0.36352	-0.38243	-0.40419	-0.42614	-0.44678	-0.46697	-0.487	-0.50748	-0.53201	-0.56196	-0.59059	-0.61467	-0.63274	-0.64261	-0.64783	-0.64999	-0.64992	-0.64737	-0.64505	-0.6424	-0.63889	-0.63409	-0.63032	-0.62548	-0.61266	-0.58299	-0.52935	-0.44269
LAnklePlantarFlexion	-0.36734	-0.17097	0.099772	0.44021	0.85313	1.3408	1.9079	2.5336	3.1757	3.7719	4.2035	4.3181	4.0889	3.5723	2.8867	2.1631	1.485	0.86846	0.37679	0.090187	-0.00046515	0.0030896	0.022388	0.028544	0.021128	0.0096472	0.0003881	-0.0056376	-0.0084703	-0.0088259	-0.0085585	-0.0083602	-0.0075471	-0.0063346	-0.0051173	-0.0035746	-0.0017114	4.4977e-05	0.0016767	0.0029934	0.0039542	0.0044885	0.0041532	0.0031215	0.0019905	0.00031702	-0.002367	-0.0059145	-0.0090376
RFootPronation	-0.0022193	-0.0024725	-0.0022821	-0.0015048	-0.00047122	-0.00013973	-0.00094318	-0.0012335	0.00030314	0.0030368	0.0050599	0.0050412	0.0033202	0.001077	-0.00058494	-0.0011338	-0.00034666	0.0012332	0.0025524	0.0027887	0.0023174	0.0021372	0.0026794	0.003571	0.003968	0.0034974	0.0025519	0.0015902	0.00075684	-1.4054e-05	-0.0010164	-0.0026135	-0.0049061	-0.007695	-0.010294	-0.01203	-0.012363	-0.011047	-0.0081424	-0.0042369	-0.00013273	0.0032173	0.004906	0.0039892	-0.00035025	-0.0078467	-0.018118	-0.029992	-0.042052
LFootPronation	-0.075689	-0.074013	-0.066369	-0.056414	-0.04692	-0.038459	-0.0298	-0.020289	-0.012089	-0.0062115	-0.0029464	5.302e-05	0.0058973	0.013991	0.020968	0.023019	0.019906	0.014702	0.0090562	0.0039976	0.0006451	-0.0009858	-0.0015598	-0.001722	-0.0017622	-0.001686	-0.0013559	-0.00080517	-0.00018294	0.0003388	0.00062484	0.0006288	0.00037925	-5.3716e-05	-0.00057687	-0.0010336	-0.0013143	-0.0014117	-0.0012547	-0.00087225	-0.00038396	0.00022726	0.00087812	0.0013447	0.0015705	0.0014454	0.0010293	0.00058395	0.00015913
RToeFlexion	0	0	0	0	0	0	0	0	0	0	0	0	0	0	0	0	0	0	0	0	0	0	0	0	0	0	0	0	0	0	0	0	0	0	0	0	0	0	0	0	0	0	0	0	0	0	0	0	0
LToeFlexion	0	0	0	0	0	0	0	0	0	0	0	0	0	0	0	0	0	0	0	0	0	0	0	0	0	0	0	0	0	0	0	0	0	0	0	0	0	0	0	0	0	0	0	0	0	0	0	0	0
[truncated: 51 more columns]

## Sheet: Subject008
	0% gait cycle	1% gait cycle	2% gait cycle	3% gait cycle	4% gait cycle	5% gait cycle	6% gait cycle	7% gait cycle	8% gait cycle	9% gait cycle	10% gait cycle	11% gait cycle	12% gait cycle	13% gait cycle	14% gait cycle	15% gait cycle	16% gait cycle	17% gait cycle	18% gait cycle	19% gait cycle	20% gait cycle	21% gait cycle	22% gait cycle	23% gait cycle	24% gait cycle	25% gait cycle	26% gait cycle	27% gait cycle	28% gait cycle	29% gait cycle	30% gait cycle	31% gait cycle	32% gait cycle	33% gait cycle	34% gait cycle	35% gait cycle	36% gait cycle	37% gait cycle	38% gait cycle	39% gait cycle	40% gait cycle	41% gait cycle	42% gait cycle	43% gait cycle	44% gait cycle	45% gait cycle	46% gait cycle	47% gait cycle	48% gait cycle
PelvisX	0.0081823	0.027873	0.039437	0.053844	0.057369	0.032717	-0.016563	-0.072836	-0.12782	-0.16602	-0.16569	-0.13369	-0.096625	-0.069229	-0.052975	-0.036338	-0.016834	0.0012549	0.017219	0.026811	0.028725	0.02607	0.020539	0.014254	0.0096819	0.0072637	0.0061959	0.0055016	0.0048919	0.0041842	0.0030525	0.0016141	0.00044066	-0.00046312	-0.0010434	-0.0012767	-0.00097748	-3.7193e-05	0.0015373	0.0037737	0.0066427	0.01014	0.01409	0.018082	0.020889	0.018152	0.006088	-0.012614	-0.02843
PelvisY	0.027908	0.023265	0.020902	0.0074061	-0.0099189	-0.016444	-0.023811	-0.036694	-0.043055	-0.046418	-0.05258	-0.055217	-0.049561	-0.040458	-0.031295	-0.020874	-0.0063926	0.00959	0.018679	0.016387	0.0063406	-0.0059868	-0.016283	-0.02178	-0.022033	-0.020339	-0.016582	-0.011826	-0.0087781	-0.0059183	-0.0050482	-0.0045773	-0.0052239	-0.0084076	-0.01179	-0.01369	-0.014317	-0.014276	-0.012697	-0.010582	-0.0078839	-0.0051076	-0.0024824	-0.00074911	-0.00046277	-0.0012419	-0.0013796	0.0023952	0.01429
PelvisZ	-0.0080136	-0.025417	-0.037882	-0.036896	-0.024594	-0.010733	-0.00083479	0.0048943	0.0053535	-0.0071823	-0.038001	-0.074159	-0.094793	-0.09044	-0.064588	-0.031125	-0.0053409	0.0076124	0.0092927	0.0030644	-0.010208	-0.029715	-0.050747	-0.069789	-0.083307	-0.087197	-0.080834	-0.067045	-0.049452	-0.032304	-0.018243	-0.0084763	-0.0028496	-0.00072527	-0.0006755	-0.0011189	-0.0015264	-0.001793	-0.0029896	-0.0066213	-0.012281	-0.019697	-0.026718	-0.029922	-0.028349	-0.023246	-0.016142	-0.007003	0.0035437
PelvisYaw	0.0023565	-0.005802	-0.012749	0.0010478	0.019542	0.023828	0.021049	0.022042	0.027332	0.034421	0.045698	0.053919	0.042564	0.011104	-0.027281	-0.0601	-0.083945	-0.09539	-0.090594	-0.072503	-0.049375	-0.030768	-0.018357	-0.0097951	-0.0038996	0.0014775	0.0056922	0.0089624	0.011299	0.01165	0.01217	0.011843	0.010217	0.0089956	0.0077403	0.0067033	0.0060297	0.0053659	0.005565	0.0063253	0.0070708	0.0080701	0.0088839	0.0092618	0.0071746	0.0019162	-0.0037786	-0.0062213	-0.0044771
PelvisForwardPitch	-0.0047704	-0.0074694	-0.0035985	0.00054951	0.0044726	0.0054091	0.0021312	-0.0025297	-0.0073915	-0.013306	-0.02219	-0.029828	-0.028881	-0.018327	-0.0041109	0.0077235	0.012886	0.008905	0.0015939	-0.001492	0.0021445	0.0083301	0.0124	0.012841	0.012223	0.012672	0.01421	0.014742	0.012212	0.0070286	0.00056184	-0.0052141	-0.0092404	-0.0111	-0.011064	-0.0097412	-0.0079026	-0.0057568	-0.0033172	0.00012487	0.005544	0.012273	0.01848	0.022792	0.022734	0.01004	-0.02031	-0.051643	-0.060459
PelvisRightRoll	0.0031163	0.0013034	-0.0024676	0.003749	0.013224	0.014057	0.0038106	-0.011611	-0.025536	-0.03487	-0.041034	-0.045521	-0.045188	-0.037932	-0.027232	-0.020375	-0.018744	-0.016828	-0.011728	-0.0054408	-0.0012572	-0.0010227	-0.0036829	-0.0070646	-0.0093081	-0.0098127	-0.010189	-0.011117	-0.012822	-0.013862	-0.013652	-0.011091	-0.0074247	-0.0040189	-0.0016258	-0.00045557	-0.00014637	-0.00037579	-0.00084771	-0.0014034	-0.0018953	-0.0025163	-0.0030481	-0.0027506	-0.0015091	-0.00016096	-0.0011863	-0.0049118	-0.008344
TrunkFlexion	0.028373	0.022072	0.01746	0.013944	0.011601	0.010698	0.011307	0.012197	0.011388	0.0067333	-0.0034282	-0.018127	-0.033507	-0.044898	-0.050567	-0.052289	-0.052125	-0.05155	-0.052293	-0.056572	-0.065834	-0.078174	-0.08922	-0.094809	-0.093421	-0.084412	-0.069878	-0.053499	-0.03695	-0.023658	-0.013818	-0.007766	-0.0042904	-0.0028009	-0.0025184	-0.0021899	-0.0012661	0.0008532	0.0044365	0.0092456	0.014845	0.020979	0.028077	0.0366	0.047011	0.057711	0.066742	0.071291	0.070305
TrunkRightBend	0.024402	0.026827	0.028022	0.02839	0.02861	0.027421	0.021778	0.010534	-0.0041628	-0.020096	-0.035306	-0.048849	-0.062979	-0.076099	-0.08475	-0.085706	-0.08061	-0.070256	-0.053522	-0.029799	0.00017289	0.031663	0.059494	0.080191	0.093836	0.09982	0.099226	0.093989	0.085041	0.074575	0.063676	0.053617	0.043857	0.033916	0.023756	0.013298	0.0034286	-0.005439	-0.012615	-0.017739	-0.020761	-0.021235	-0.019188	-0.014846	-0.0083635	-0.00061146	0.0074288	0.015072	0.021695
TrunkLeftTwist	0.0039478	0.0034861	0.0027696	0.0018492	0.00094251	0.00022992	-4.0841e-05	0.00099041	0.0038477	0.0081276	0.011277	0.011579	0.00959	0.0069216	0.0048979	0.0034661	0.0021044	0.0012782	0.00076408	-0.00025891	-0.0031272	-0.0080816	-0.013722	-0.018471	-0.021553	-0.023146	-0.024156	-0.025381	-0.027215	-0.028237	-0.028319	-0.026347	-0.022913	-0.019501	-0.016522	-0.014009	-0.012196	-0.010926	-0.0099218	-0.0090069	-0.0080776	-0.0067776	-0.0050487	-0.0026661	0.00077104	0.0052274	0.0096792	0.012525	0.012932
HeadFlexion	-0.0035583	-0.0019618	-0.00097722	-0.00024041	0.00043438	0.0010756	0.0017849	0.0027679	0.0040663	0.0054017	0.0063284	0.0064853	0.0061746	0.0058422	0.0058202	0.0062144	0.0068637	0.0074864	0.0077496	0.0075333	0.0068041	0.0056006	0.0040269	0.0022418	0.0003539	-0.0014905	-0.0031297	-0.0044317	-0.0052623	-0.0056255	-0.0053934	-0.0046583	-0.0037063	-0.0026116	-0.0016573	-0.00095309	-0.00049259	-0.00028909	-0.00034257	-0.00053829	-0.00080828	-0.0011624	-0.0016347	-0.0022437	-0.0029552	-0.0036228	-0.0041355	-0.0043667	-0.0042792
HeadRightBend	-0.0026894	-0.0029301	-0.0030333	-0.0031263	-0.0032531	-0.0034466	-0.0036243	-0.0036752	-0.0036066	-0.0032181	-0.0025078	-0.0016841	-0.00076643	1.5092e-05	0.00045172	0.00044355	0.00013059	-0.00049263	-0.001515	-0.0029428	-0.0046831	-0.0064776	-0.0081144	-0.0094875	-0.010636	-0.011359	-0.011345	-0.010589	-0.0091457	-0.007238	-0.0051872	-0.0033571	-0.0018992	-0.00084606	-0.00015367	0.00029285	0.0005573	0.0007035	0.00077511	0.00079934	0.00080695	0.00075284	0.00058898	0.00028617	-0.00015255	-0.00067645	-0.0012541	-0.0018568	-0.0024729
HeadLeftTwist	6.5797e-05	0.00011425	0.00015316	0.00018954	0.00023189	0.00027892	0.00031236	0.00031971	0.00028429	0.00022028	0.00012753	3.8966e-05	-2.761e-05	-8.7506e-05	-0.00016909	-0.00031545	-0.00052468	-0.00076697	-0.00097662	-0.001116	-0.0011656	-0.0011109	-0.0009815	-0.00080196	-0.00061352	-0.00045103	-0.00029984	-0.00013211	3.9724e-05	0.0001479	0.000208	0.00021485	0.00019557	0.00015602	0.00010052	5.0967e-05	7.5216e-06	-2.4335e-05	-4.5803e-05	-4.9126e-05	-4.0863e-05	-2.211e-05	-2.7288e-06	1.7434e-05	3.4751e-05	4.2924e-05	2.1216e-05	-2.1851e-05	-6.2517e-05
RShoulderUp	0.0012506	0.0058269	0.00868	0.010248	0.012003	0.015421	0.021013	0.028197	0.036769	0.046515	0.056404	0.064642	0.068578	0.06602	0.057255	0.044819	0.03106	0.017045	0.0031292	-0.010281	-0.022323	-0.03141	-0.036212	-0.036087	-0.031855	-0.024881	-0.016941	-0.0095661	-0.0037689	5.7405e-05	0.0020597	0.0024546	0.0018073	0.00063108	-0.00059695	-0.0014438	-0.0016181	-0.0010259	0.00019849	0.0018936	0.0036798	0.0047948	0.0045099	0.0023895	-0.0014583	-0.0064664	-0.011763	-0.016507	-0.019921
LShoulderUp	-0.028106	-0.023397	-0.018424	-0.015134	-0.014184	-0.01537	-0.018187	-0.021923	-0.025452	-0.026547	-0.022888	-0.01451	-0.0045906	0.0031301	0.0059651	0.0038781	-0.0012961	-0.0073973	-0.012703	-0.015819	-0.01552	-0.011227	-0.0037378	0.0052849	0.013831	0.020054	0.022656	0.021746	0.018137	0.012853	0.0069211	0.0010823	-0.0042372	-0.0086518	-0.011474	-0.01248	-0.011675	-0.0094047	-0.006062	-0.0024895	0.00056526	0.0024721	0.0030354	0.0023246	0.00069654	-0.0013772	-0.0031931	-0.0039577	-0.0030083
RShoulderForward	-0.00045616	-0.00029787	-0.00012604	7.7948e-05	0.00020049	0.00022421	7.1644e-05	-8.5494e-05	3.1946e-05	0.00021458	0.00024547	1.1301e-05	1.9005e-05	2.4215e-06	-0.0003794	-0.00075904	-0.0010448	-0.00091988	-0.00025053	0.0008835	0.00208	0.0029616	0.003221	0.0027578	0.0017023	0.00016897	-0.0014746	-0.0029021	-0.0038567	-0.0041019	-0.0035789	-0.0022911	-0.0004865	0.0014931	0.0032191	0.0043453	0.0047496	0.0044677	0.003637	0.0024186	0.0011148	-0.00010582	-0.0011	-0.00178	-0.0021358	-0.0021083	-0.0016169	-0.00059535	0.00093011
LShoulderForward	0.0072718	0.005132	0.0028442	0.00087684	-0.0008114	-0.0022364	-0.0029154	-0.0024543	-0.0010517	0.00065599	0.0017667	0.001575	0.00036144	-0.0012264	-0.0027645	-0.0043169	-0.0059772	-0.0069409	-0.005677	-0.0016219	0.0041256	0.0085993	0.0098737	0.0080434	0.004736	0.0017135	-0.00014612	-0.0010079	-0.0012517	-0.0010958	-0.00062101	-0.0001741	0.00012886	7.2315e-05	-0.00041511	-0.00077525	-0.0008349	-0.00064465	-0.0002761	5.5997e-05	0.0002845	0.0003573	0.00032038	0.00025048	0.00016342	3.1253e-05	-6.767e-05	-0.00013362	-0.0001134
RShoulderInward	8.467e-05	4.974e-05	2.0248e-05	3.2266e-06	-8.5848e-06	-2.1012e-05	-4.8293e-05	-0.00012818	-0.00027929	-0.00052186	-0.00077929	-0.00090682	-0.00087769	-0.00071558	-0.00045397	-0.00015772	0.00020805	0.00065347	0.0011919	0.0017753	0.002308	0.0026917	0.0028762	0.0028011	0.0025439	0.0021845	0.0017674	0.0013546	0.00099569	0.00070796	0.00049044	0.00034438	0.00023995	0.00017076	0.00011599	6.8879e-05	4.0202e-05	4.0818e-05	9.2945e-05	0.0001897	0.00029738	0.00039195	0.00045626	0.00048508	0.00046397	0.00041318	0.00033192	0.00021468	6.4308e-05
LShoulderInward	-2.9089e-05	2.837e-05	-3.2431e-05	-0.0001878	-0.00026289	-0.00014629	7.602e-05	0.00023304	0.00035296	0.00044102	0.00044413	0.00030717	9.7421e-05	1.3064e-06	3.0781e-05	8.0575e-05	0.00010838	0.00012383	0.00011263	7.203e-05	7.5891e-05	0.00018197	0.00044491	0.00077703	0.00099204	0.00092821	0.00070971	0.00047926	0.00027011	0.00012365	2.6501e-05	-3.1909e-05	-9.3286e-05	-0.00014707	-0.00017064	-0.00019308	-0.00022584	-0.00023207	-0.00021092	-0.00015717	-0.0001065	-6.7631e-05	-5.02e-05	-4.6524e-05	-3.3927e-05	-1.3796e-05	-5.3815e-06	1.0415e-06	3.2102e-06
RShoulderFlexion	0.0034465	0.0039924	0.0041075	0.0040045	0.0038093	0.0036188	0.0032465	0.0030789	0.0025328	0.0024298	0.0028593	0.0036802	0.0041547	0.0038275	0.0029337	0.0022494	0.0016254	0.0010502	0.00042968	-7.3192e-05	-0.00070364	-0.0014709	-0.0022138	-0.0030426	-0.0038584	-0.0041998	-0.0041768	-0.0040208	-0.0039193	-0.0037461	-0.0038077	-0.0043379	-0.0048826	-0.0053111	-0.005414	-0.0052003	-0.0047988	-0.004209	-0.003384	-0.0023918	-0.0014184	-0.00049687	0.00029516	0.0009287	0.0012802	0.0013144	0.0011886	0.0010082	0.00081089
LShoulderFlexion	0.0013354	-0.00076686	-0.004085	-0.0077573	-0.010689	-0.011847	-0.011042	-0.0092421	-0.0070964	-0.0052165	-0.0038222	-0.0026732	-0.0020952	-0.0022585	-0.0027638	-0.0030425	-0.0025343	-0.0010678	0.0010835	0.0032953	0.0054322	0.0076767	0.0097411	0.010784	0.010273	0.0081234	0.0048989	0.0016107	-0.00092815	-0.0022844	-0.0024086	-0.0014692	5.9068e-05	0.0016464	0.0027624	0.0031202	0.0025304	0.0011505	-0.00075236	-0.0027191	-0.0045695	-0.0059789	-0.0069306	-0.0076337	-0.0081858	-0.0084952	-0.008593	-0.008282	-0.00759
RShoulderAbduction	0.005334	0.0057371	0.0056453	0.0054032	0.0052784	0.0052705	0.0054776	0.0058928	0.0065979	0.007135	0.0075043	0.0075842	0.0075576	0.007675	0.0081474	0.0087091	0.009243	0.0096033	0.0096115	0.009119	0.0082901	0.0071196	0.0057529	0.0045457	0.0035296	0.0025579	0.0017979	0.0012261	0.00085821	0.0007242	0.00085002	0.0011906	0.0016457	0.0021847	0.0026152	0.0029084	0.0030756	0.0031359	0.0031009	0.002907	0.0026321	0.0021992	0.0016249	0.00095717	0.00018337	-0.00065207	-0.001518	-0.002454	-0.0035036
LShoulderAbduction	-0.0044962	-0.00616	-0.0080381	-0.0098937	-0.01143	-0.012549	-0.013623	-0.01476	-0.015702	-0.016318	-0.016637	-0.017132	-0.01802	-0.019035	-0.019607	-0.018813	-0.016824	-0.014098	-0.010855	-0.0071899	-0.003054	0.00097508	0.0043178	0.0066632	0.0079262	0.008129	0.0077599	0.0073705	0.0071752	0.0073668	0.0077199	0.0081319	0.0084703	0.0082329	0.0070929	0.0054604	0.0036104	0.001659	-0.00018308	-0.0016861	-0.0027473	-0.003179	-0.0030165	-0.0022747	-0.0011005	0.00023953	0.0014979	0.0025302	0.0033076
RShoulderInternalRotation	0.0013059	0.0013561	0.0012801	0.0011847	0.0010837	0.00094963	0.0008143	0.00068216	0.00060029	0.00055653	0.00049869	0.00040981	0.00028667	0.00019807	0.00014269	8.4393e-05	8.5913e-05	0.0001252	0.00010423	1.2291e-05	-0.00010006	-0.00021283	-0.00015885	0.00019119	0.0008257	0.0016837	0.0026003	0.0033345	0.0037192	0.0035281	0.0030257	0.0023573	0.001616	0.00092511	0.00030072	-0.00021074	-0.00063865	-0.0010193	-0.0013451	-0.0015798	-0.0017716	-0.0018917	-0.0019891	-0.0021354	-0.002361	-0.0026593	-0.002988	-0.0033286	-0.0035798
LShoulderInternalRotation	-0.00077251	-0.00024742	0.00051975	0.0014059	0.0021839	0.0026202	0.002728	0.0024585	0.0018228	0.00097789	0.00021375	-0.00012623	-4.4454e-05	0.00029862	0.00070031	0.00090408	0.00070327	6.2007e-05	-0.00096453	-0.0023311	-0.0038966	-0.0053339	-0.0063586	-0.0067034	-0.006218	-0.0049309	-0.0032866	-0.0018227	-0.00077976	-0.00021622	4.4318e-05	0.00012499	0.00012354	0.00013325	0.00022971	0.00039799	0.00061696	0.00085347	0.0010427	0.0011188	0.0010936	0.00099612	0.00083927	0.00066435	0.00051869	0.00043231	0.00038361	0.00032721	0.0002295
RElbowFlexion	-0.0011622	-0.00044073	0.00067319	0.0020281	0.003467	0.0048725	0.0060539	0.0070081	0.0078661	0.0088181	0.0099968	0.011681	0.013821	0.016142	0.018459	0.020789	0.022939	0.024556	0.025587	0.026031	0.025594	0.02484	0.023733	0.021846	0.020022	0.01842	0.016979	0.015614	0.014084	0.013239	0.01246	0.011286	0.010181	0.0090328	0.0080314	0.0070566	0.0060965	0.0052339	0.0045069	0.0038116	0.0030745	0.0023089	0.0014284	0.00044204	-0.00061999	-0.0018798	-0.0034597	-0.0051469	-0.006929
LElbowFlexion	-0.0059479	-0.0055987	-0.004474	-0.0029916	-0.001786	-0.0013793	-0.0021004	-0.0037947	-0.0061108	-0.0086756	-0.011092	-0.012409	-0.012576	-0.01158	-0.0094389	-0.0069514	-0.005173	-0.00467	-0.0056478	-0.0076642	-0.010028	-0.011936	-0.012546	-0.011383	-0.0087793	-0.0054043	-0.0019138	0.0012062	0.0036777	0.0053834	0.0063412	0.006601	0.0064367	0.0061294	0.0058348	0.0056573	0.0056461	0.0057576	0.005906	0.0060046	0.0060254	0.0058479	0.0055335	0.0051142	0.0045877	0.0039108	0.0032069	0.0024186	0.0014857
RForeArmPronation	0.00026449	0.00021537	0.00016227	9.9673e-05	2.8376e-05	-3.4994e-05	-0.00013678	-0.00029539	-0.00054344	-0.00084293	-0.0010889	-0.0011945	-0.0011979	-0.0011901	-0.0012396	-0.0013125	-0.0014014	-0.0014928	-0.0015688	-0.0015804	-0.0014765	-0.0012551	-0.00089174	-0.00044175	-7.0364e-05	0.00016763	0.00025125	0.00023343	0.00015301	2.6062e-05	-8.8038e-05	-0.00018019	-0.00024738	-0.0002542	-0.00021134	-0.00012701	-6.3061e-06	0.00012348	0.00024722	0.00033925	0.00037902	0.00037814	0.00034358	0.0002896	0.00022793	0.0001758	0.00013957	0.00013886	0.00017778
LForeArmPronation	-0.00061633	-0.00058661	-0.00044717	-0.00022954	1.0576e-05	0.0001667	0.00019321	6.3256e-05	-0.00018802	-0.00044049	-0.00064406	-0.00072883	-0.00071485	-0.0006218	-0.0004694	-0.00030892	-0.00020827	-0.00023141	-0.00041038	-0.000733	-0.0011291	-0.0014464	-0.0015768	-0.0014535	-0.0011053	-0.0006223	-0.00013496	0.00027946	0.00057617	0.00073245	0.00076954	0.00068855	0.00053295	0.00036576	0.00025956	0.0002042	0.00017777	0.00017792	0.00018234	0.00017433	0.00015407	0.00011718	6.1323e-05	-8.9865e-07	-5.4116e-05	-8.2778e-05	-6.8178e-05	-4.6936e-05	-5.8829e-05
RWristFlexion	-0.00016293	-1.4636e-05	0.00012906	0.00025078	0.00033954	0.00039012	0.0004047	0.00039959	0.00039642	0.00037866	0.00034037	0.00026299	0.00016246	6.8944e-05	2.7236e-06	-3.5024e-05	-2.7541e-05	4.5647e-05	0.00018425	0.00036307	0.00056147	0.00073389	0.00083821	0.00086923	0.00083205	0.0007232	0.00058533	0.00042949	0.00028991	0.00018159	9.8366e-05	4.1913e-05	3.5045e-06	-2.5929e-05	-4.4679e-05	-5.0638e-05	-4.4482e-05	-3.0076e-05	-1.037e-05	8.9207e-06	2.457e-05	3.385e-05	3.5193e-05	2.9495e-05	2.0376e-05	5.8568e-06	-1.8023e-05	-5.0998e-05	-8.557e-05
LWristFlexion	-4.4499e-05	-4.3512e-06	1.6458e-05	1.2804e-05	-1.1307e-05	-4.7525e-05	-8.9428e-05	-0.00011985	-0.00012092	-0.00010744	-8.9449e-05	-9.6958e-05	-0.00012915	-0.00017073	-0.00022786	-0.00030396	-0.00039541	-0.00049088	-0.00056964	-0.00059484	-0.00053557	-0.00039611	-0.00021227	-4.3206e-05	5.9702e-05	7.8047e-05	2.627e-05	-5.4185e-05	-0.00013204	-0.0001856	-0.00020575	-0.00018616	-0.00012493	-3.9224e-05	4.0053e-05	0.00010225	0.0001313	0.00012838	9.8056e-05	5.1566e-05	-3.3937e-06	-5.4465e-05	-8.9768e-05	-0.00010587	-0.00010088	-8.2696e-05	-6.0666e-05	-3.4953e-05	-1.1442e-05
RHandAbduction	-6.2507e-05	-5.4443e-05	-4.4214e-05	-3.057e-05	-1.2796e-05	1.1077e-05	3.3373e-05	4.7422e-05	5.5062e-05	6.1994e-05	6.5814e-05	8.8829e-05	0.00013927	0.00018793	0.00021293	0.00022387	0.00023145	0.00023046	0.00021627	0.00019342	0.00017687	0.00018628	0.0002202	0.00022383	0.00021693	0.00020025	0.00017957	0.00015418	0.00012847	0.00011267	0.00010272	8.0299e-05	5.5505e-05	3.517e-05	2.7396e-05	2.1921e-05	2.0155e-05	2.0497e-05	2.2553e-05	2.5492e-05	2.67e-05	2.8366e-05	2.6298e-05	2.6823e-05	1.8115e-05	1.4211e-05	1.4106e-05	1.1774e-05	4.772e-06
LHandAbduction	-5.3157e-05	-4.8796e-05	-3.9269e-05	-2.185e-05	3.2171e-06	2.1748e-05	2.3297e-05	1.9517e-05	9.7968e-06	5.7529e-06	1.1255e-05	-1.0864e-05	-5.3784e-05	-8.3339e-05	-9.0045e-05	-9.0159e-05	-8.7364e-05	-7.151e-05	-4.8797e-05	-4.2034e-05	-5.6464e-05	-5.3706e-05	-4.1076e-05	-3.4665e-05	-1.5383e-05	3.6426e-05	0.00010319	0.00016356	0.0002088	0.00022274	0.00020684	0.00015906	9.045e-05	2.2612e-05	-2.6087e-05	-6.0343e-05	-8.4805e-05	-0.0001029	-0.00011451	-0.00011781	-0.00011537	-0.00010643	-9.1238e-05	-6.4875e-05	-2.9927e-05	-2.4401e-05	-4.13e-05	-5.8071e-05	-8.3593e-05
RHipFlexion	0.047851	0.018646	0.00352	0.0038193	0.015778	0.031921	0.034604	0.020967	-0.00089156	-0.013165	0.0023012	0.055036	0.14097	0.24773	0.35991	0.45178	0.4974	0.50454	0.50186	0.51246	0.53952	0.57363	0.60447	0.61565	0.60266	0.56223	0.50834	0.45211	0.39973	0.35498	0.31594	0.28605	0.26347	0.24406	0.2279	0.21753	0.20649	0.19112	0.17293	0.15141	0.12798	0.10244	0.074492	0.047312	0.022623	0.002308	-0.010336	-0.016274	-0.017872
LHipFlexion	-0.058783	-0.053342	-0.044789	-0.031968	-0.012345	0.018257	0.065063	0.1333	0.22381	0.29809	0.29488	0.22982	0.1899	0.22138	0.31467	0.38974	0.35526	0.26388	0.19906	0.20089	0.24548	0.28873	0.31296	0.31075	0.28384	0.24404	0.20422	0.16985	0.14191	0.12012	0.10302	0.088989	0.076468	0.061407	0.044538	0.02689	0.012239	0.0010018	-0.008889	-0.017806	-0.022651	-0.01331	0.019364	0.077645	0.14697	0.2006	0.21647	0.19325	0.1462
RHipAbduction	0.0040058	-0.02515	-0.023131	-0.039976	-0.062177	-0.057545	-0.019046	0.039569	0.10165	0.1323	0.10712	0.034292	-0.059266	-0.14643	-0.20487	-0.22613	-0.21529	-0.18565	-0.14877	-0.10456	-0.046572	0.025869	0.10681	0.18862	0.26351	0.32414	0.36459	0.38354	0.38016	0.35667	0.31732	0.26807	0.21372	0.15638	0.09754	0.03949	-0.013644	-0.059097	-0.09447	-0.11862	-0.1308	-0.12911	-0.1132	-0.082957	-0.040765	0.006716	0.052673	0.094325	0.1309
LHipAbduction	0.41424	0.44897	0.47822	0.50786	0.53941	0.56692	0.57978	0.58468	0.59637	0.60178	0.55183	0.41696	0.24344	0.096003	0.0097401	-0.032895	-0.058531	-0.06528	-0.055814	-0.037577	-0.017985	-0.0030241	0.0050113	0.0051725	-0.00016228	-0.0075285	-0.014775	-0.021312	-0.027595	-0.032255	-0.034826	-0.035541	-0.034181	-0.031121	-0.026911	-0.023103	-0.020193	-0.017899	-0.015116	-0.011217	-0.0067677	-0.0033127	-0.0022224	-0.0036826	-0.0048262	0.0028192	0.029778	0.069489	0.096657
RHipInternalRotation	-0.0099706	-0.0047082	-0.0026727	-0.0022044	-0.0040929	-0.0058995	-0.0059341	-0.005442	-0.0064934	-0.0076813	-0.0051953	0.0011216	0.0047102	-0.0030738	-0.026583	-0.059906	-0.087877	-0.09895	-0.090176	-0.066519	-0.036183	-0.0087038	0.010522	0.019124	0.018881	0.01296	0.005204	-0.0016865	-0.0066078	-0.0089207	-0.0088424	-0.0069623	-0.0042353	-0.0015226	0.00071484	0.0025264	0.0039304	0.0049707	0.0055516	0.0054989	0.0046496	0.0030626	0.0011498	-0.00059307	-0.0013073	-0.00047173	0.0017968	0.0054028	0.0098752
LHipInternalRotation	0.044269	0.042404	0.038585	0.03412	0.030418	0.027737	0.026994	0.028893	0.031049	0.029543	0.026947	0.029052	0.031143	0.025535	0.013528	0.0036423	-0.0031667	-0.0094482	-0.012931	-0.011075	-0.0058585	-0.0016577	-0.0002763	-0.0021653	-0.0063605	-0.011146	-0.014889	-0.016236	-0.01478	-0.01063	-0.0050683	8.9024e-05	0.0036867	0.0053632	0.0053837	0.0047721	0.0044636	0.0049569	0.0060097	0.0069984	0.0075084	0.007479	0.0070345	0.0070957	0.0071732	0.0012753	-0.017457	-0.043145	-0.059202
RKneeFlexion	-0.12654	0.1039	0.22209	0.3525	0.49653	0.58524	0.62137	0.61138	0.54349	0.40657	0.20926	-0.0010736	-0.17195	-0.27417	-0.29464	-0.24153	-0.14786	-0.053559	0.017048	0.05923	0.078372	0.081989	0.076857	0.066487	0.051948	0.035066	0.018018	0.0022738	-0.012017	-0.024754	-0.035592	-0.045038	-0.05373	-0.061537	-0.069001	-0.07665	-0.08299	-0.085733	-0.082703	-0.072222	-0.052975	-0.022763	0.018883	0.072144	0.13745	0.2132	0.29545	0.3761	0.44436
LKneeFlexion	0.32732	0.32998	0.30678	0.25746	0.18547	0.094334	-0.015295	-0.1442	-0.28801	-0.40687	-0.45446	-0.46112	-0.49225	-0.55314	-0.60375	-0.59934	-0.52056	-0.38727	-0.23575	-0.13419	-0.098621	-0.092761	-0.089326	-0.074145	-0.048538	-0.021232	0.0017156	0.019095	0.030844	0.037631	0.040655	0.040876	0.038236	0.029128	0.010674	-0.022867	-0.069898	-0.12379	-0.18816	-0.26777	-0.37032	-0.50668	-0.66796	-0.83017	-0.96127	-1.0443	-1.0682	-1.015	-0.86855
RAnklePlantarFlexion	-0.016074	-0.0057474	0.006664	0.031129	0.058027	0.061558	0.037422	0.0085163	-0.0036793	0.005113	0.016842	0.0087647	-0.02661	-0.085235	-0.15821	-0.23319	-0.29704	-0.34398	-0.37296	-0.38805	-0.39651	-0.40503	-0.41657	-0.43318	-0.4561	-0.48438	-0.51356	-0.54067	-0.56447	-0.58502	-0.6042	-0.62362	-0.6437	-0.65927	-0.66218	-0.65997	-0.6573	-0.65391	-0.65334	-0.65049	-0.64357	-0.63856	-0.63151	-0.61632	-0.58988	-0.54403	-0.46098	-0.33856	-0.17277
LAnklePlantarFlexion	0.59809	1.1053	1.6927	2.3452	3.0369	3.7458	4.4633	5.1823	5.8682	6.3887	6.4726	5.8996	4.8009	3.4739	2.2202	1.2301	0.56419	0.17821	0.01227	-0.01541	0.011756	0.034024	0.035825	0.02194	0.0040758	-0.0091618	-0.014697	-0.014474	-0.012199	-0.010275	-0.0090497	-0.0078654	-0.0063047	-0.0047391	-0.0034924	-0.0026072	-0.0017721	-0.00088586	-0.00027477	5.3942e-05	0.00028653	0.00011004	-0.00096331	-0.0030082	-0.0055391	-0.0083274	-0.011716	-0.015404	-0.017622
RFootPronation	0.0014254	0.0017132	0.0025057	0.0039542	0.0056932	0.0065459	0.0020246	-0.012377	-0.033609	-0.050864	-0.054654	-0.044481	-0.028356	-0.013936	-0.0050222	-0.00098664	0.0010205	0.0027732	0.0039282	0.0033631	0.00061006	-0.0031794	-0.0057483	-0.0057494	-0.0031892	0.00076898	0.0044136	0.0067907	0.0077339	0.0076454	0.0070665	0.0062886	0.0054671	0.0046091	0.0037522	0.0030178	0.0023072	0.0015738	0.00086126	0.00018648	-0.00040361	-0.00059247	-0.00018666	0.00075079	0.0021552	0.0037318	0.0052413	0.0060456	0.005605
LFootPronation	-0.041487	-0.04834	-0.05543	-0.063745	-0.07442	-0.088515	-0.10688	-0.13119	-0.16442	-0.2034	-0.23157	-0.2274	-0.19095	-0.13597	-0.078848	-0.032185	-0.0034279	0.0080195	0.0065148	-0.00048525	-0.0065606	-0.009376	-0.010015	-0.009681	-0.0092864	-0.0089221	-0.008344	-0.0073541	-0.0056928	-0.0036907	-0.001959	-0.0007215	0.00019069	0.00089865	0.0013956	0.0016752	0.0018716	0.0021028	0.0024267	0.0029074	0.0034326	0.0037471	0.0038595	0.0037347	0.0035672	0.0037027	0.0035583	0.0023619	0.00052429
RToeFlexion	0	0	0	0	0	0	0	0	0	0	0	0	0	0	0	0	0	0	0	0	0	0	0	0	0	0	0	0	0	0	0	0	0	0	0	0	0	0	0	0	0	0	0	0	0	0	0	0	0
LToeFlexion	0	0	0	0	0	0	0	0	0	0	0	0	0	0	0	0	0	0	0	0	0	0	0	0	0	0	0	0	0	0	0	0	0	0	0	0	0	0	0	0	0	0	0	0	0	0	0	0	0
[truncated: 51 more columns]

## Sheet: Subject009
	0% gait cycle	1% gait cycle	2% gait cycle	3% gait cycle	4% gait cycle	5% gait cycle	6% gait cycle	7% gait cycle	8% gait cycle	9% gait cycle	10% gait cycle	11% gait cycle	12% gait cycle	13% gait cycle	14% gait cycle	15% gait cycle	16% gait cycle	17% gait cycle	18% gait cycle	19% gait cycle	20% gait cycle	21% gait cycle	22% gait cycle	23% gait cycle	24% gait cycle	25% gait cycle	26% gait cycle	27% gait cycle	28% gait cycle	29% gait cycle	30% gait cycle	31% gait cycle	32% gait cycle	33% gait cycle	34% gait cycle	35% gait cycle	36% gait cycle	37% gait cycle	38% gait cycle	39% gait cycle	40% gait cycle	41% gait cycle	42% gait cycle	43% gait cycle	44% gait cycle	45% gait cycle	46% gait cycle	47% gait cycle	48% gait cycle
PelvisX	-0.01835	-0.032596	-0.038811	-0.031022	-0.014898	-0.0073383	-0.011452	-0.027296	-0.049048	-0.064704	-0.067649	-0.059199	-0.041775	-0.0272	-0.0094187	0.010775	0.022522	0.028232	0.0243	0.014947	0.0077682	0.0041027	0.00089254	-0.0009854	-0.00043952	0.0021211	0.0038332	0.0060512	0.0074618	0.0059367	0.0038651	0.0020763	0.00070676	-6.4803e-05	0.00010083	0.00093993	0.0022315	0.0034815	0.0047905	0.0058262	0.0061623	0.0059627	0.0055866	0.0048958	0.0039294	0.0045111	0.0056513	0.0051762	0.0029072
PelvisY	0.0016755	0.004324	0.0078207	0.0088048	0.00016128	-0.023767	-0.05317	-0.069429	-0.061381	-0.038462	-0.016274	-0.0035158	-0.00087532	-0.0032065	-0.0047478	-0.0041822	-0.0018628	-0.0017354	-0.0023465	-0.0022248	-0.001566	-0.0012339	-0.00053282	4.0056e-05	0.00066401	0.00068759	-0.00042183	-0.0027361	-0.0045711	-0.005592	-0.006964	-0.0072338	-0.0062883	-0.0052397	-0.0056561	-0.0077175	-0.01173	-0.013359	-0.014929	-0.011827	-0.0094923	-0.0064424	-0.0033726	-0.0006597	0.00055081	1.7877e-07	-0.00069334	2.8314e-05	0.002211
PelvisZ	0.037053	0.017683	0.011621	0.007026	0.0013398	-0.00070634	0.0015247	0.0031502	-0.00038836	-0.0092633	-0.019599	-0.028682	-0.035748	-0.040485	-0.043698	-0.045495	-0.046138	-0.047855	-0.049673	-0.050637	-0.050433	-0.048517	-0.046464	-0.044552	-0.04215	-0.03971	-0.037302	-0.036224	-0.037049	-0.036896	-0.035494	-0.032339	-0.026919	-0.019723	-0.011674	-0.0035351	0.0039279	0.010309	0.01473	0.017875	0.019506	0.02037	0.023308	0.029915	0.039908	0.050186	0.057498	0.061092	0.060124
PelvisYaw	-0.0048043	-0.0033327	0.0010106	0.00083968	-0.014071	-0.045947	-0.076105	-0.088406	-0.081131	-0.062175	-0.042018	-0.026217	-0.013899	-0.0054972	-0.0013406	0.00070785	0.0015764	0.00081459	-0.00053541	-0.00037713	0.00084991	0.0019399	0.0029167	0.003442	0.0039403	0.0044549	0.0054077	0.0059706	0.0061914	0.0066153	0.0070078	0.0073213	0.0077664	0.0075915	0.0070279	0.0061346	0.0043393	0.0025446	0.0011944	-0.00016868	-0.0014052	-0.0025105	-0.0040665	-0.0062867	-0.0083741	-0.0090673	-0.0077958	-0.0054455	-0.0028529
PelvisForwardPitch	0.0099461	0.0073211	0.0040658	0.00049266	-0.0018955	-0.0047862	-0.011122	-0.019383	-0.025696	-0.025815	-0.019096	-0.0065578	0.0092225	0.02443	0.037042	0.045189	0.047938	0.046278	0.040662	0.031576	0.021356	0.012074	0.0052927	0.001204	-0.00067916	-0.0012793	-0.0014687	-0.0015764	-0.0019282	-0.0025997	-0.0037437	-0.0052096	-0.0067537	-0.0080643	-0.0088838	-0.0093262	-0.0097603	-0.010116	-0.010133	-0.010263	-0.01039	-0.01071	-0.011952	-0.014394	-0.016991	-0.018029	-0.016843	-0.013976	-0.010336
PelvisRightRoll	-0.0046619	-0.008391	-0.010415	-0.0093492	-0.0053829	-0.0010429	-0.0015038	-0.008193	-0.016865	-0.021832	-0.020824	-0.016138	-0.011246	-0.0079711	-0.0060176	-0.005269	-0.0051001	-0.0057782	-0.0071083	-0.0075324	-0.0061391	-0.0035078	-0.00081584	0.0012385	0.0025153	0.0030993	0.0032899	0.0026517	0.0015491	0.00037577	-0.00081119	-0.0013851	-0.0014069	-0.0010775	-0.00069598	-0.00038634	-0.00023272	-0.00010472	-1.4034e-05	3.0203e-05	1.174e-05	-0.00018555	-0.00036792	-0.00053215	-0.00060709	-0.00031779	0.00029789	0.00082109	0.00089733
TrunkFlexion	0.023766	0.020214	0.017373	0.015188	0.013123	0.010964	0.0097596	0.0098747	0.010357	0.0098951	0.0080739	0.0052336	0.0018552	-0.0017546	-0.0057267	-0.010088	-0.014444	-0.017875	-0.019868	-0.019929	-0.018323	-0.015853	-0.013681	-0.01239	-0.012195	-0.013165	-0.01474	-0.016744	-0.018583	-0.019754	-0.020194	-0.02017	-0.019492	-0.018361	-0.017062	-0.015603	-0.014007	-0.011918	-0.0091133	-0.0055345	-0.0011011	0.004172	0.010065	0.016057	0.02146	0.025556	0.027624	0.027982	0.026867
TrunkRightBend	0.010503	0.013151	0.01421	0.013697	0.011101	0.0042627	-0.0087792	-0.027699	-0.049145	-0.069173	-0.085215	-0.096498	-0.10284	-0.10434	-0.10126	-0.093254	-0.080544	-0.064829	-0.047161	-0.027932	-0.0088933	0.0081555	0.02236	0.032974	0.040369	0.045815	0.04976	0.052209	0.052836	0.052831	0.051968	0.049471	0.045303	0.039263	0.031607	0.022573	0.012217	0.0010919	-0.010111	-0.020174	-0.028168	-0.033254	-0.035453	-0.03497	-0.032072	-0.02667	-0.018604	-0.0082051	0.0042203
TrunkLeftTwist	0.001082	-0.0017223	-0.0048859	-0.0082307	-0.011429	-0.014028	-0.015217	-0.014806	-0.013047	-0.010202	-0.0064838	-0.0023364	0.0016419	0.0046238	0.0063889	0.0074961	0.0080301	0.007987	0.0077419	0.0070892	0.005941	0.0042289	0.0019914	-0.00097311	-0.0041812	-0.0069092	-0.0098124	-0.013019	-0.016007	-0.018837	-0.021264	-0.022804	-0.023851	-0.024271	-0.024053	-0.023027	-0.021203	-0.019011	-0.016414	-0.013304	-0.010333	-0.0074365	-0.0043672	-0.0014577	0.0010099	0.0031978	0.0048352	0.0055833	0.0055418
HeadFlexion	0.00039856	0.0015384	0.0021497	0.0022541	0.0022006	0.0021941	0.002085	0.0016757	0.00088655	-0.0002417	-0.0015355	-0.0027755	-0.0037927	-0.0043873	-0.0044469	-0.0040188	-0.0032849	-0.0024643	-0.0018135	-0.0014313	-0.0013008	-0.0013403	-0.0014012	-0.0012785	-0.00094556	-0.00045869	9.5957e-05	0.0006703	0.001234	0.0017641	0.0022183	0.0026152	0.0030081	0.0034005	0.0037741	0.0041113	0.0043345	0.0044263	0.004323	0.0040124	0.0034799	0.0027054	0.0016782	0.00053182	-0.00066328	-0.0018195	-0.002834	-0.0036642	-0.0043371
HeadRightBend	-0.0019789	-0.0028762	-0.0035427	-0.0040077	-0.0044675	-0.004918	-0.0051392	-0.0048418	-0.0040335	-0.0028568	-0.0014978	-0.00025691	0.00067263	0.00115	0.0012059	0.00088437	0.00026948	-0.00048558	-0.0012441	-0.0018958	-0.0023732	-0.0026321	-0.0026623	-0.0024535	-0.0020889	-0.0016898	-0.0013131	-0.0009899	-0.00075775	-0.00060753	-0.00052322	-0.00046982	-0.00042617	-0.00038076	-0.00032243	-0.00022776	-7.9507e-05	9.9113e-05	0.0003134	0.00056227	0.00077427	0.00091868	0.0009707	0.00090819	0.00072455	0.00041134	-2.573e-06	-0.00050365	-0.001056
HeadLeftTwist	-2.2493e-05	-2.8798e-06	2.4162e-05	5.1056e-05	6.4191e-05	4.9334e-05	-1.1907e-05	-9.8773e-05	-0.00019819	-0.00030678	-0.00042421	-0.00055425	-0.0006958	-0.00083549	-0.00094991	-0.0010415	-0.00111	-0.0011792	-0.0012632	-0.0013566	-0.0014449	-0.00151	-0.0015788	-0.001629	-0.0016321	-0.0016005	-0.0015481	-0.0014492	-0.0013363	-0.0012063	-0.0010645	-0.00093012	-0.00082339	-0.00071977	-0.00062901	-0.00054757	-0.0004769	-0.00042065	-0.00036652	-0.00032564	-0.00028934	-0.00025096	-0.00021064	-0.0001755	-0.00013962	-9.3917e-05	-4.2445e-05	-2.8363e-06	2.6055e-05
RShoulderUp	0.0087143	0.013083	0.017526	0.021519	0.02493	0.027936	0.030803	0.033334	0.035244	0.036664	0.037753	0.038304	0.037569	0.03515	0.031197	0.02589	0.019526	0.012729	0.00605	-0.00012532	-0.0055376	-0.010153	-0.013929	-0.016639	-0.018295	-0.019168	-0.019409	-0.019007	-0.017975	-0.016442	-0.014393	-0.012247	-0.0099854	-0.0076854	-0.0052732	-0.0026608	7.7747e-05	0.0025989	0.0047365	0.0061944	0.006864	0.0068615	0.0062307	0.0050201	0.0034932	0.0017696	1.8828e-05	-0.0019671	-0.0044577
LShoulderUp	-0.023757	-0.028049	-0.031258	-0.033765	-0.037361	-0.0431	-0.04956	-0.053829	-0.053281	-0.046705	-0.035414	-0.022466	-0.010611	-0.0016067	0.0042779	0.0076153	0.0091357	0.0094725	0.009116	0.0085152	0.0079927	0.0076923	0.0075672	0.0074659	0.0073992	0.0076026	0.0078996	0.0082361	0.0085423	0.0087069	0.0084566	0.0076728	0.0062954	0.0043779	0.0021776	-0.00013657	-0.002433	-0.0045297	-0.0065081	-0.0081961	-0.0094955	-0.010338	-0.010625	-0.010224	-0.009122	-0.0074236	-0.0052727	-0.0028888	-0.00041895
RShoulderForward	0.0011905	0.0013624	0.0015183	0.0015539	0.0015159	0.0015038	0.0015166	0.0015666	0.0016197	0.0015342	0.0011903	0.0007005	0.00020652	-0.00015263	-0.00033821	-0.00038394	-0.00038746	-0.0003453	-0.00022577	9.6432e-06	0.00053466	0.0013666	0.002337	0.0033458	0.0041481	0.0046514	0.0048888	0.004869	0.0046077	0.0040252	0.0032908	0.0023564	0.0012984	0.00030935	-0.00043435	-0.0010047	-0.0014557	-0.0017443	-0.0020688	-0.0023966	-0.0028483	-0.0034618	-0.0041915	-0.0048674	-0.0054805	-0.0060657	-0.0066702	-0.0071949	-0.0075084
LShoulderForward	0.00021095	0.0015674	0.0030263	0.0042966	0.0052045	0.0058305	0.0062315	0.0063919	0.0060879	0.0049962	0.0030918	0.00074659	-0.0015399	-0.0032116	-0.0039939	-0.0039528	-0.0031764	-0.001941	-0.00055301	0.00068299	0.0015148	0.0018659	0.0018568	0.0015605	0.0010735	0.00061559	0.00030725	0.00013117	0.00013253	0.00024848	0.00041292	0.00059752	0.00075116	0.00080976	0.00082486	0.00079648	0.00069331	0.00055357	0.00039438	0.00026311	0.00017604	0.00015859	0.00017341	0.00024309	0.00034494	0.00040937	0.0004344	0.00045581	0.00043567
RShoulderInward	0.00019697	0.00014764	9.0201e-05	3.4307e-05	-1.5966e-05	-8.3827e-05	-0.00019677	-0.00037102	-0.00060309	-0.00086474	-0.001086	-0.0012199	-0.0012642	-0.0012274	-0.0010994	-0.00090379	-0.00063021	-0.0002365	0.00024771	0.00075513	0.0012606	0.0016988	0.0020401	0.0022499	0.0023175	0.0022932	0.0022026	0.0020766	0.0019136	0.001771	0.0015979	0.001436	0.0013355	0.0012872	0.0012593	0.0012409	0.0012265	0.0011989	0.0011916	0.001207	0.0012146	0.0012358	0.0012582	0.0013241	0.0014541	0.001629	0.0018149	0.0019336	0.001994
LShoulderInward	0.00015732	0.0001831	0.0002254	0.00025655	0.00026264	0.00026659	0.00027821	0.00024722	0.0001672	6.4469e-05	-1.9288e-05	-0.00010791	-0.0002139	-0.00030367	-0.00030531	-0.00021532	-0.00011917	-4.9543e-05	-1.8981e-05	-6.125e-06	-1.3132e-05	-2.138e-05	-2.3457e-05	-2.4168e-05	-1.4843e-05	1.2742e-05	2.7034e-05	4.4702e-05	6.2576e-05	8.4934e-05	8.9256e-05	6.2058e-05	4.3157e-05	2.4632e-05	1.9582e-05	1.0437e-05	-5.9807e-06	-2.4538e-05	-5.4713e-05	-7.642e-05	-8.5797e-05	-8.3899e-05	-8.5e-05	-7.3535e-05	-5.134e-05	-3.3928e-05	-1.4901e-05	1.2418e-05	4.3306e-05
RShoulderFlexion	-0.0033918	-0.0023831	-0.0014913	-0.00074459	-0.00025163	0.00014035	0.00057164	0.0010583	0.0015952	0.0021229	0.0026562	0.0034565	0.0043486	0.0052169	0.0060614	0.0072393	0.007854	0.0076656	0.0069562	0.0057466	0.0043081	0.0023854	0.0011135	-0.00027267	-0.0014752	-0.0017725	-0.0017768	-0.0016161	-0.0017254	-0.0016934	-0.0022106	-0.0023452	-0.0026447	-0.0031891	-0.0038275	-0.0038587	-0.004115	-0.0050694	-0.0057236	-0.0048324	-0.0041833	-0.0040932	-0.0044646	-0.0041695	-0.0036029	-0.0029513	-0.0026606	-0.0022253	-0.0016496
LShoulderFlexion	-4.492e-05	-5.32e-05	1.2211e-05	9.2448e-05	0.00018182	0.00033182	0.00055563	0.0010092	0.001619	0.0020855	0.0021846	0.0014319	7.0557e-05	-0.0013362	-0.0028471	-0.0038956	-0.0042982	-0.004276	-0.0038855	-0.0035736	-0.0032705	-0.0031174	-0.0031314	-0.0034532	-0.0039948	-0.004439	-0.0049381	-0.0055126	-0.0059686	-0.0064235	-0.0067543	-0.0069879	-0.0069072	-0.006474	-0.0058034	-0.005031	-0.0043187	-0.003726	-0.0032459	-0.0029455	-0.0027409	-0.0025799	-0.0025136	-0.0024279	-0.0022991	-0.0021042	-0.0018425	-0.0015201	-0.0011674
RShoulderAbduction	-0.00090653	0.00079024	0.0021824	0.0031533	0.0040046	0.0049104	0.0056786	0.0059957	0.0057435	0.0051003	0.0043708	0.0037754	0.0034291	0.0033748	0.0035941	0.0039013	0.0042861	0.0047642	0.0052785	0.00567	0.0060446	0.0064818	0.0067771	0.007321	0.0078427	0.008283	0.0087889	0.0091677	0.0094825	0.0093792	0.0092087	0.0086766	0.0083755	0.0081944	0.0078232	0.0073586	0.0067838	0.0063213	0.0059754	0.0054257	0.0049411	0.0044172	0.0038842	0.0031864	0.0023645	0.0015287	0.00069283	-0.00026084	-0.0014316
LShoulderAbduction	-0.003607	-0.0049923	-0.0063898	-0.007698	-0.0091285	-0.01081	-0.012556	-0.01439	-0.016266	-0.018154	-0.019545	-0.019917	-0.019281	-0.0177	-0.015521	-0.013196	-0.011015	-0.0089445	-0.0070321	-0.0053404	-0.0039634	-0.0028778	-0.0020557	-0.001467	-0.001053	-0.00070623	-0.00038072	-3.5582e-05	0.00032859	0.0006954	0.001107	0.0014929	0.0017467	0.0018426	0.0018367	0.0017179	0.00147	0.0011585	0.00079179	0.00043067	0.00012904	-6.8054e-05	-0.000131	-9.0224e-05	6.4098e-06	0.0001566	0.0003994	0.00071519	0.0011124
RShoulderInternalRotation	-0.0050443	-0.003624	-0.002092	-0.0006342	0.0005702	0.0014631	0.0020545	0.0024626	0.0028214	0.0032847	0.0039481	0.0047917	0.0056635	0.0064659	0.0071501	0.0074829	0.0073819	0.006836	0.0058462	0.0045957	0.0032001	0.0017522	0.00057929	-0.00045765	-0.0012477	-0.0016252	-0.0017752	-0.0017833	-0.0016535	-0.0013445	-0.0010524	-0.00062724	-0.00013905	0.00027716	0.00054104	0.00074502	0.00089123	0.00092918	0.00096639	0.00087101	0.00085939	0.00092553	0.0009916	0.0010814	0.0011702	0.0012401	0.0012892	0.0013968	0.0016343
LShoulderInternalRotation	-0.00016902	-1.0897e-05	0.00017971	0.00036289	0.00049324	0.00053545	0.00050651	0.00043442	0.00032548	0.00018137	-3.7217e-05	-0.000367	-0.00072612	-0.0010145	-0.0012194	-0.0013864	-0.0016029	-0.0018352	-0.0020901	-0.0022846	-0.0023745	-0.0023669	-0.0022038	-0.0018645	-0.001329	-0.00059939	0.00018287	0.00081674	0.0011843	0.0012445	0.0010375	0.00072452	0.00044267	0.00026437	0.00021643	0.00018198	0.00012346	5.4247e-05	-3.7446e-05	-0.00017243	-0.00032228	-0.00044627	-0.00052435	-0.00053515	-0.00049498	-0.00043689	-0.00032442	-0.00019374	-9.046e-05
RElbowFlexion	-0.0047769	-0.0056668	-0.0064376	-0.0070527	-0.0074976	-0.007801	-0.0080062	-0.0081517	-0.0082668	-0.0083747	-0.0084464	-0.0082396	-0.0075107	-0.0062877	-0.0046835	-0.0026218	-0.00028579	0.0020746	0.0041577	0.0057386	0.0069858	0.0077644	0.0083883	0.008731	0.0089549	0.0092095	0.0094414	0.0098062	0.010111	0.01058	0.010854	0.011184	0.011207	0.010904	0.010583	0.01031	0.0099354	0.0088876	0.0076651	0.0070601	0.0063176	0.0053151	0.0042333	0.0033542	0.0026586	0.0020751	0.0013904	0.00083584	0.00045175
LElbowFlexion	-0.0018889	-0.0026367	-0.0032231	-0.0036495	-0.0039522	-0.004273	-0.0047952	-0.0054573	-0.0062058	-0.0069137	-0.0074235	-0.007686	-0.0076805	-0.0074487	-0.0071682	-0.0069249	-0.006859	-0.0069477	-0.0070329	-0.007028	-0.006773	-0.0061983	-0.005468	-0.0045183	-0.0032143	-0.0015718	0.00016852	0.0017751	0.0030491	0.0039944	0.0046981	0.0051812	0.0054308	0.0053923	0.0050551	0.0045991	0.0041412	0.0036939	0.0032967	0.0029101	0.0024807	0.0019878	0.0014226	0.00082125	0.0001973	-0.00043575	-0.0010662	-0.0016451	-0.0021424
RForeArmPronation	-6.3057e-06	1.3908e-05	2.6119e-05	2.4942e-05	2.2389e-06	-6.3656e-05	-0.00014868	-0.00020088	-0.00019997	-0.00012767	-6.5047e-05	-0.00011679	-0.00025322	-0.00039341	-0.00052313	-0.00058009	-0.00058079	-0.000603	-0.00068024	-0.00076331	-0.00085971	-0.00092217	-0.00099286	-0.0010157	-0.00095301	-0.00084664	-0.00071111	-0.00060941	-0.0005218	-0.00044743	-0.0004163	-0.00037316	-0.00026528	-9.7735e-05	3.6694e-05	0.00012422	0.00016969	0.00017395	0.00015806	0.00015833	0.00015849	0.00014683	0.00013732	0.00013155	0.0001202	0.00012564	0.00010661	0.00010289	0.00013557
LForeArmPronation	0.00014204	0.00016924	0.00018627	0.00019275	0.00018893	0.00017758	0.00017561	0.00018072	0.00019757	0.00022141	0.00023615	0.00024468	0.00025658	0.00025705	0.00024094	0.00021572	0.00019496	0.00019427	0.00020583	0.00020988	0.00021055	0.00018719	0.00015338	0.00012276	9.0397e-05	4.3766e-05	-4.8639e-06	-3.5539e-05	-5.4339e-05	-9.1792e-05	-0.00017818	-0.00029279	-0.00038725	-0.00046262	-0.00048233	-0.00045357	-0.00039897	-0.00034759	-0.00031465	-0.00029065	-0.00026275	-0.00022178	-0.00017286	-0.00011562	-5.6424e-05	-1.083e-05	1.9285e-05	3.5681e-05	3.9181e-05
RWristFlexion	-1.4692e-05	-4.8182e-05	-8.7216e-05	-0.00011006	-0.0001063	-8.4331e-05	-5.982e-05	-4.2899e-05	-4.3924e-05	-5.5824e-05	-7.3875e-05	-9.1461e-05	-9.9867e-05	-8.6609e-05	-3.951e-05	2.2408e-05	9.1424e-05	0.00016546	0.00024516	0.00030892	0.00034266	0.00034556	0.00031126	0.00027962	0.00023904	0.00017541	0.00012359	8.7697e-05	6.8599e-05	6.4863e-05	7.7457e-05	8.9834e-05	9.6617e-05	0.00010587	0.00011639	0.00013656	0.00014752	0.00013397	0.00011701	0.00010416	9.0413e-05	7.6411e-05	6.5775e-05	5.6577e-05	4.6834e-05	4.0035e-05	3.4228e-05	2.663e-05	1.9032e-05
LWristFlexion	-3.2179e-05	-3.4985e-05	-4.1074e-05	-5.1473e-05	-6.6014e-05	-8.4071e-05	-0.00010401	-0.00011408	-0.00010548	-8.8978e-05	-6.9162e-05	-6.0297e-05	-7.0479e-05	-8.7553e-05	-0.00011382	-0.000162	-0.0002302	-0.00029754	-0.00034447	-0.00033859	-0.00029138	-0.0001949	-2.7714e-05	0.00022108	0.00054033	0.00082295	0.00093647	0.00085952	0.00072679	0.00058204	0.00043991	0.00031319	0.00022102	0.00015613	0.00010502	6.648e-05	3.7164e-05	1.1398e-05	-1.8558e-05	-4.6519e-05	-6.6425e-05	-7.5177e-05	-7.3028e-05	-6.2799e-05	-4.529e-05	-2.3556e-05	-3.0736e-06	1.1857e-05	2.475e-05
RHandAbduction	-0.00029195	-0.00030859	-0.00030426	-0.00027183	-0.0002237	-0.00016298	-0.00010346	-8.6195e-05	-8.4323e-05	-5.4215e-05	-1.514e-05	-5.7493e-05	-0.00012991	-0.00014858	-0.00011488	-5.8003e-05	8.8358e-06	6.6635e-05	7.6644e-05	8.6393e-05	6.857e-05	4.9588e-05	2.3395e-05	3.5176e-05	7.7869e-05	0.00013487	0.00019234	0.00021456	0.0002374	0.00021378	0.00020295	0.00020438	0.00017387	9.6316e-05	4.1505e-05	5.1649e-06	2.8003e-05	2.7513e-05	1.0856e-05	1.6065e-05	1.7916e-05	5.0308e-05	5.6438e-05	4.5791e-05	4.3906e-05	5.6202e-05	4.232e-05	1.0474e-05	-7.3017e-06
LHandAbduction	1.4172e-05	1.2329e-05	9.9553e-06	9.4898e-06	5.5543e-06	-3.4682e-06	-2.9969e-06	-5.4028e-06	-1.4073e-05	-2.6299e-05	-3.3889e-05	-4.8397e-05	-6.7192e-05	-9.3845e-05	-0.00013365	-0.00018707	-0.0002458	-0.0002903	-0.00030638	-0.00029872	-0.0002454	-0.00015331	0.00010115	0.00063743	0.0011926	0.0013964	0.0012221	0.00090401	0.00061582	0.00044539	0.00036079	0.00030873	0.00024087	0.00014543	3.5732e-05	-4.2031e-05	-9.851e-05	-0.00013869	-0.00015889	-0.00015846	-0.00014065	-0.00012026	-9.3772e-05	-6.7512e-05	-5.4198e-05	-5.2445e-05	-5.9424e-05	-8.3083e-05	-0.0001219
RHipFlexion	-0.019593	-0.04348	-0.051195	-0.064484	-0.097683	-0.11935	-0.09472	-0.041013	0.015128	0.059696	0.094273	0.12546	0.1541	0.17868	0.20215	0.22623	0.25169	0.27918	0.302	0.31026	0.30396	0.29403	0.28562	0.28031	0.27455	0.26519	0.25369	0.24192	0.23182	0.22268	0.2144	0.20618	0.19873	0.19208	0.18511	0.17638	0.16472	0.15575	0.14944	0.14407	0.13709	0.1297	0.12083	0.11069	0.098617	0.083529	0.065642	0.046182	0.026343
LHipFlexion	-0.021367	-0.022779	-0.02369	-0.024058	-0.022347	-0.016043	-0.0035924	0.015757	0.041296	0.07013	0.098322	0.12347	0.15026	0.1757	0.19908	0.22737	0.25816	0.2651	0.22996	0.17827	0.15084	0.15815	0.18087	0.20097	0.2093	0.20623	0.19339	0.17848	0.16008	0.14108	0.12353	0.10591	0.08762	0.070573	0.055902	0.042884	0.03233	0.023369	0.01531	0.0076926	0.0011347	-0.003687	-0.0054836	-0.0025497	0.0064173	0.018987	0.031358	0.040516	0.043143
RHipAbduction	0.0011555	0.0058777	0.0065888	-0.0018376	-0.012666	-0.011807	0.0043205	0.023668	0.030596	0.015828	-0.019924	-0.073003	-0.13751	-0.20697	-0.27708	-0.33785	-0.37472	-0.38499	-0.36893	-0.33005	-0.27873	-0.22531	-0.17417	-0.12589	-0.078978	-0.031851	0.015829	0.059147	0.093211	0.12001	0.13695	0.14237	0.13702	0.12411	0.10539	0.082813	0.056562	0.026508	-0.0053873	-0.035259	-0.061004	-0.080638	-0.093179	-0.098417	-0.096983	-0.086557	-0.064972	-0.032805	0.0094344
LHipAbduction	0.29347	0.38188	0.4513	0.50073	0.54101	0.56955	0.57635	0.54996	0.48776	0.4043	0.32117	0.24869	0.18557	0.12727	0.076233	0.035551	0.0076643	-0.0082327	-0.013533	-0.011479	-0.0069	-0.0027808	-0.00028052	0.00035609	-0.00040798	-0.0020335	-0.0040124	-0.0058287	-0.006896	-0.0080174	-0.009089	-0.010781	-0.013577	-0.017242	-0.020773	-0.023673	-0.024601	-0.023507	-0.020814	-0.016503	-0.011411	-0.0063657	-0.0021903	0.00067842	0.0022688	0.0026179	0.0019044	0.00068673	-0.0008426
RHipInternalRotation	-0.001911	-0.00027398	0.00033126	0.00066366	0.0020895	0.0056065	0.0089403	0.0089138	0.0059683	0.0025413	-0.00014912	-0.0023282	-0.003747	-0.0036145	-0.0021814	-0.0015334	-0.0046029	-0.011532	-0.020039	-0.027129	-0.029398	-0.024436	-0.012716	0.0023463	0.016891	0.027913	0.03335	0.033353	0.028951	0.022201	0.015142	0.0091629	0.0049116	0.0021165	0.00019513	-0.0011298	-0.0015291	-0.00037474	0.0022736	0.0057067	0.009917	0.014827	0.019854	0.024413	0.028424	0.032196	0.035651	0.038597	0.040593
LHipInternalRotation	0.03714	0.031866	0.024353	0.015815	0.0079148	0.0014868	-0.0024611	-0.0038649	-0.0033539	-0.0018505	-0.00040816	0.00022614	-4.5167e-05	-0.00040313	-0.00018102	0.00053223	0.0011962	0.0015061	0.001415	0.00091259	0.00022802	-0.00011584	2.326e-06	0.00032401	0.00049201	0.00044977	0.00023949	-8.8862e-05	-0.0003061	-0.00037257	-0.00014168	0.00033116	0.0010556	0.0021032	0.0033538	0.0048983	0.0065387	0.0079672	0.0092347	0.0096169	0.008763	0.0066585	0.0036735	0.00044219	-0.0024116	-0.0040881	-0.0039499	-0.0026938	-0.0010976
RKneeFlexion	-0.12971	0.1278	0.29481	0.40064	0.49684	0.54644	0.49697	0.36906	0.20045	0.0236	-0.13935	-0.27825	-0.38227	-0.4404	-0.44639	-0.402	-0.31849	-0.2103	-0.09749	0.00088435	0.075752	0.12843	0.16363	0.18586	0.19758	0.19906	0.19172	0.17706	0.15538	0.12766	0.094227	0.056353	0.016293	-0.023974	-0.062475	-0.098124	-0.1292	-0.15481	-0.17475	-0.18786	-0.19305	-0.18991	-0.1775	-0.1537	-0.11619	-0.063289	0.0058436	0.090361	0.18778
LKneeFlexion	0.3101	0.34554	0.3588	0.35316	0.33474	0.30801	0.27435	0.23405	0.18602	0.12664	0.052623	-0.036127	-0.13598	-0.22794	-0.29855	-0.34294	-0.36201	-0.35352	-0.31097	-0.24192	-0.17221	-0.12142	-0.09155	-0.072346	-0.057056	-0.041466	-0.022853	-0.0025333	0.017744	0.033408	0.040649	0.036886	0.021565	-0.0056028	-0.04274	-0.0863	-0.12944	-0.1688	-0.20357	-0.23289	-0.25672	-0.28161	-0.31422	-0.35877	-0.41662	-0.47815	-0.5298	-0.55505	-0.53421
RAnklePlantarFlexion	-0.010277	-0.0083265	-0.0055951	-0.00078204	0.0063574	0.0034411	-0.018808	-0.049099	-0.070243	-0.066594	-0.035538	0.0068105	0.040286	0.04896	0.028258	-0.015823	-0.071263	-0.12693	-0.17489	-0.21129	-0.23554	-0.24901	-0.25325	-0.25058	-0.24322	-0.23432	-0.22708	-0.22081	-0.21694	-0.21617	-0.21838	-0.22225	-0.22712	-0.23546	-0.2503	-0.27264	-0.30186	-0.33566	-0.37312	-0.41274	-0.45155	-0.48894	-0.5276	-0.57028	-0.62036	-0.67839	-0.73876	-0.79313	-0.83159
LAnklePlantarFlexion	-0.54532	-0.35745	-0.086324	0.26539	0.68867	1.1951	1.7631	2.3445	2.8683	3.2489	3.4194	3.3625	3.0991	2.6704	2.1408	1.5775	1.0502	0.61457	0.29353	0.097514	0.011151	-0.0054888	0.0072779	0.019604	0.021746	0.015863	0.0072532	-0.00019954	-0.0043225	-0.0061487	-0.0068698	-0.0068898	-0.0063587	-0.005532	-0.0044047	-0.0032284	-0.0022046	-0.0012828	-0.00044038	0.00023626	0.00068458	0.00078403	0.00058186	0.00036247	0.00010785	-0.00051639	-0.0018561	-0.0040227	-0.0066488
RFootPronation	0.00083626	0.00060587	0.00047371	0.00030957	0.00010617	-5.578e-05	-0.00050944	-0.00096143	-0.0010297	-0.0010005	-0.00050545	0.0029429	0.011494	0.024293	0.037833	0.047233	0.049314	0.045743	0.03855	0.030216	0.023951	0.021774	0.023872	0.028151	0.032375	0.034685	0.034054	0.030722	0.025376	0.019053	0.013243	0.0087007	0.0058029	0.0040699	0.0026694	0.00099397	-0.0015913	-0.0050709	-0.0090989	-0.012926	-0.016718	-0.020436	-0.023966	-0.027318	-0.030973	-0.035743	-0.042337	-0.05133	-0.062667
LFootPronation	-0.1224	-0.12913	-0.12885	-0.1224	-0.11249	-0.099135	-0.084585	-0.071786	-0.062175	-0.05643	-0.054396	-0.053835	-0.051255	-0.043532	-0.031752	-0.018821	-0.0078069	-0.00058782	0.0026731	0.0028804	0.0015148	-0.00014524	-0.0012629	-0.0016121	-0.0013543	-0.00078567	-0.0002715	-3.3798e-06	-1.3524e-05	-0.00022497	-0.00054945	-0.00092655	-0.001322	-0.0016853	-0.002027	-0.0023263	-0.0024908	-0.0025027	-0.0024021	-0.0022089	-0.0018614	-0.0014338	-0.0010464	-0.00066365	-0.00029794	9.6081e-06	0.00023511	0.00035392	0.00039108
RToeFlexion	0	0	0	0	0	0	0	0	0	0	0	0	0	0	0	0	0	0	0	0	0	0	0	0	0	0	0	0	0	0	0	0	0	0	0	0	0	0	0	0	0	0	0	0	0	0	0	0	0
LToeFlexion	0	0	0	0	0	0	0	0	0	0	0	0	0	0	0	0	0	0	0	0	0	0	0	0	0	0	0	0	0	0	0	0	0	0	0	0	0	0	0	0	0	0	0	0	0	0	0	0	0
[truncated: 51 more columns]

## Sheet: Subject010
	0% gait cycle	1% gait cycle	2% gait cycle	3% gait cycle	4% gait cycle	5% gait cycle	6% gait cycle	7% gait cycle	8% gait cycle	9% gait cycle	10% gait cycle	11% gait cycle	12% gait cycle	13% gait cycle	14% gait cycle	15% gait cycle	16% gait cycle	17% gait cycle	18% gait cycle	19% gait cycle	20% gait cycle	21% gait cycle	22% gait cycle	23% gait cycle	24% gait cycle	25% gait cycle	26% gait cycle	27% gait cycle	28% gait cycle	29% gait cycle	30% gait cycle	31% gait cycle	32% gait cycle	33% gait cycle	34% gait cycle	35% gait cycle	36% gait cycle	37% gait cycle	38% gait cycle	39% gait cycle	40% gait cycle	41% gait cycle	42% gait cycle	43% gait cycle	44% gait cycle	45% gait cycle	46% gait cycle	47% gait cycle	48% gait cycle
PelvisX	0.011774	-0.0038573	-0.017254	-0.025003	-0.031424	-0.040556	-0.049478	-0.054246	-0.055945	-0.059892	-0.064933	-0.066712	-0.059474	-0.039749	-0.01585	0.0024891	0.016297	0.0071888	-0.012994	-0.031752	-0.047846	-0.050781	-0.045401	-0.031776	-0.015951	-0.0022365	0.010032	0.016865	0.01882	0.016628	0.01283	0.0089998	0.0051032	0.0028818	0.0012614	0.00038956	0.00046705	0.0012368	0.0013489	0.0015074	0.003287	0.005077	0.0065088	0.0095568	0.013213	0.017303	0.021594	0.026103	0.027233
PelvisY	0.00050833	0.0029659	0.011518	0.021806	0.027203	0.027265	0.024159	0.015129	-0.0018704	-0.016265	-0.020396	-0.015345	-0.0028305	0.0073331	0.012695	0.012208	0.007539	0.002602	-0.002219	-0.0054434	-0.0038881	0.00083352	0.0044219	0.0060705	0.0052782	0.003402	0.0027334	0.0031428	0.0036012	0.004193	0.0051342	0.0043177	0.0021262	0.00024165	-0.0022999	-0.0027824	-0.0023958	-0.0029972	-0.0032015	-0.0016021	-0.0015156	-0.0004197	1.055e-05	-0.00053705	-0.0014151	-0.0022422	-0.0023832	-0.0017035	0.00071614
PelvisZ	-0.0025293	-0.0050622	-0.0042346	-0.0071475	-0.010813	-0.01012	-0.0055198	-0.00092461	0.0010439	0.00044325	-0.0018446	-0.007067	-0.017819	-0.033634	-0.048869	-0.0576	-0.057395	-0.051387	-0.041324	-0.030924	-0.022523	-0.015748	-0.011272	-0.0083509	-0.0061753	-0.0047074	-0.0039759	-0.0040338	-0.0058097	-0.0098417	-0.015554	-0.021772	-0.026685	-0.028258	-0.027381	-0.023729	-0.017608	-0.010815	-0.0047817	-0.00014447	0.0028056	0.0043233	0.004946	0.0052841	0.0061091	0.0092443	0.01573	0.025487	0.033782
PelvisYaw	-0.082183	-0.068448	-0.038532	-0.018238	-0.023132	-0.040324	-0.055119	-0.066141	-0.071859	-0.066728	-0.050742	-0.030317	-0.013635	-0.0050149	-0.0036935	-0.0071296	-0.013801	-0.023212	-0.038613	-0.061491	-0.085298	-0.098852	-0.094741	-0.07855	-0.058173	-0.038294	-0.021408	-0.0087576	0.0012269	0.0082555	0.011741	0.012229	0.0097424	0.0054597	0.00089793	-0.0027598	-0.0052365	-0.0061163	-0.0053167	-0.0032269	-0.00042826	0.0035506	0.0083496	0.013859	0.020796	0.029602	0.041014	0.055128	0.070199
PelvisForwardPitch	0.0099383	0.0062037	0.0025267	-0.00043054	-0.0027468	-0.0071019	-0.015725	-0.027481	-0.037538	-0.041037	-0.036672	-0.028243	-0.019039	-0.010967	-0.0044803	0.00019596	0.0023108	0.0026526	0.0014372	-0.00059221	-0.0018281	-0.00089192	0.00038399	0.0008169	0.00010839	-0.00075905	-0.00090909	-0.00063952	0.0002534	0.001285	0.0018705	0.0016084	0.00042914	-0.001753	-0.0041734	-0.0065473	-0.0082548	-0.0097186	-0.010966	-0.011582	-0.0095467	-0.0067811	-0.0033556	0.0014572	0.005182	0.0061375	0.0043296	0.0012364	-0.0016301
PelvisRightRoll	-0.00081584	-0.0033467	-0.0061654	-0.0060445	-0.0021425	0.0017772	0.0020129	-0.0013647	-0.0053021	-0.0073726	-0.0070941	-0.0067776	-0.0055289	-0.0038428	-0.0016629	0.00077689	0.0026996	0.0013252	-0.0021701	-0.0048282	-0.0053174	-0.0038457	-0.0015127	0.00014227	0.00074411	-5.4645e-05	-0.00217	-0.0045025	-0.0070857	-0.0082095	-0.0077609	-0.00568	-0.0030209	-0.0012167	-4.5477e-05	-0.00076977	-0.0017209	-0.0026524	-0.0033862	-0.0031923	-0.002283	-0.0014633	-0.00074496	-9.4421e-05	0.00021838	0.00021327	0.0001193	-7.3776e-05	-0.0005641
TrunkFlexion	0.017714	0.017153	0.016012	0.014521	0.013007	0.01174	0.010628	0.0095832	0.0087538	0.0082158	0.0078423	0.0073888	0.0058262	0.0022668	-0.0036971	-0.011443	-0.01964	-0.026601	-0.031529	-0.033905	-0.033778	-0.031724	-0.028677	-0.025271	-0.022185	-0.020094	-0.01918	-0.018998	-0.018716	-0.018078	-0.016495	-0.013744	-0.010357	-0.0066021	-0.0029203	0.00050212	0.0036657	0.0064428	0.0087557	0.010789	0.012093	0.013208	0.014382	0.015334	0.01631	0.017405	0.018417	0.019006	0.018731
TrunkRightBend	0.017163	0.022145	0.025962	0.028263	0.028857	0.027533	0.024162	0.018784	0.010785	-0.00066485	-0.015361	-0.029756	-0.042173	-0.049669	-0.050293	-0.045367	-0.037055	-0.029536	-0.023497	-0.018501	-0.014002	-0.0097986	-0.0045405	0.0027242	0.012213	0.023216	0.033876	0.042951	0.050479	0.056813	0.061951	0.065937	0.068927	0.070182	0.070076	0.068841	0.065951	0.060967	0.054692	0.047415	0.040038	0.032909	0.025642	0.019179	0.013932	0.010053	0.0074513	0.0058577	0.0056078
TrunkLeftTwist	-0.003821	-0.0031252	-0.0023303	-0.0015647	-0.0010087	-0.00071777	-0.00058229	-0.00065873	-0.00088869	-0.00099582	-0.00080314	-0.00031114	0.00020905	0.00050471	0.00054024	0.00058909	0.0006853	0.00079675	0.00096384	0.0010423	0.0010817	0.00092715	8.1989e-05	-0.0016545	-0.0040832	-0.0066578	-0.0087916	-0.010036	-0.010236	-0.0095504	-0.0083565	-0.0068859	-0.0056639	-0.0049311	-0.0046783	-0.0047393	-0.0047944	-0.0048196	-0.004821	-0.0047668	-0.0046205	-0.0043059	-0.0039235	-0.0037278	-0.0037371	-0.0039901	-0.0045302	-0.0052162	-0.0058657
HeadFlexion	-0.0035006	-0.0047778	-0.0058522	-0.0068315	-0.0078897	-0.0091055	-0.010379	-0.011453	-0.012218	-0.012708	-0.013083	-0.013447	-0.013576	-0.013095	-0.011592	-0.0089645	-0.0054048	-0.001195	0.003225	0.0072791	0.010464	0.012399	0.013089	0.012567	0.01089	0.008252	0.0049468	0.0014117	-0.0019484	-0.0047509	-0.0067788	-0.0079208	-0.0081276	-0.0075126	-0.0061712	-0.0043402	-0.0023271	-0.00028753	0.0015643	0.0031254	0.0045762	0.0058671	0.0069249	0.0077304	0.0082267	0.008365	0.0080958	0.0075711	0.0068766
HeadRightBend	0.00029973	8.6633e-05	-7.7931e-05	-0.00016177	-0.00014432	-1.8884e-05	0.00023752	0.00062345	0.001127	0.0017312	0.0024558	0.0031506	0.0036557	0.0037869	0.0035228	0.0029898	0.0023324	0.0016692	0.0011094	0.0006942	0.00038967	0.0001878	-3.2839e-05	-0.0003035	-0.00066007	-0.0011096	-0.0016053	-0.0021192	-0.0026059	-0.0029952	-0.0032724	-0.0034166	-0.0034391	-0.0033622	-0.0031981	-0.0030004	-0.0027718	-0.0024758	-0.002142	-0.0017915	-0.0014137	-0.0010294	-0.00067401	-0.00036447	-0.00010943	0.00010574	0.00028767	0.00045668	0.00054475
HeadLeftTwist	3.1739e-05	2.9901e-05	1.8556e-05	5.747e-06	-3.6251e-06	-1.1318e-05	-2.2415e-05	-3.9552e-05	-6.4181e-05	-9.9533e-05	-0.0001529	-0.00022414	-0.00029061	-0.00032619	-0.0003337	-0.00034801	-0.0003872	-0.00047044	-0.00061016	-0.00081037	-0.0010572	-0.001317	-0.0015327	-0.0016444	-0.0016127	-0.0014481	-0.0011684	-0.00083533	-0.00052732	-0.00029382	-0.00014617	-7.9998e-05	-7.4972e-05	-9.8863e-05	-0.00012399	-0.00014172	-0.00015029	-0.00014795	-0.00013653	-0.000134	-0.00012939	-0.00012434	-0.00012428	-0.00011322	-9.8523e-05	-8.1669e-05	-6.5379e-05	-5.1675e-05	-4.1904e-05
RShoulderUp	-0.0044827	-0.0013632	0.0024603	0.0066298	0.010832	0.015032	0.0195	0.024326	0.02942	0.034734	0.039938	0.044196	0.046409	0.046078	0.043041	0.037849	0.031357	0.025119	0.019711	0.014934	0.0107	0.0067701	0.0029513	-0.00090174	-0.0048983	-0.0088731	-0.012586	-0.015922	-0.01876	-0.021068	-0.022858	-0.024023	-0.024412	-0.023991	-0.022776	-0.020909	-0.018694	-0.016283	-0.013827	-0.011448	-0.0091721	-0.0069767	-0.0048566	-0.0028419	-0.00096891	0.00074279	0.0022087	0.0034153	0.0041498
LShoulderUp	-0.012217	-0.016074	-0.019896	-0.024135	-0.029152	-0.034291	-0.038563	-0.041786	-0.04455	-0.047258	-0.049237	-0.048543	-0.043068	-0.032732	-0.019654	-0.0070189	0.0024133	0.0071009	0.007391	0.0047365	0.00051972	-0.0042822	-0.0087772	-0.012178	-0.013539	-0.01232	-0.008634	-0.0032499	0.0027422	0.0082695	0.012795	0.016058	0.018106	0.019156	0.019421	0.018963	0.017749	0.015876	0.013432	0.010559	0.0075797	0.0047289	0.0022673	0.00044046	-0.00073136	-0.0012786	-0.0013789	-0.0010957	-0.00038016
RShoulderForward	-0.00017966	-0.00015756	-0.00012687	-6.2697e-05	3.0102e-05	0.00010904	9.9404e-05	9.5359e-05	9.7749e-05	7.3528e-05	5.2869e-05	2.2471e-05	-1.046e-05	-4.8382e-05	-0.00010034	-0.00017	-0.00041304	-0.00051364	-0.00043838	-0.00049848	-0.0005121	-0.00056599	-0.00070753	-0.00084017	-0.00088717	-0.00081125	-0.00071727	-0.00073289	-0.00093883	-0.0013213	-0.0017499	-0.0020684	-0.0021223	-0.0018325	-0.0012602	-0.00054465	7.9556e-05	0.00045692	0.00054513	0.0004615	0.00029913	8.2243e-05	-0.00012654	-0.0002843	-0.0003822	-0.00046933	-0.00055786	-0.00062338	-0.00064932
LShoulderForward	-0.0011581	-0.00032043	0.0007369	0.0017828	0.0026887	0.0034195	0.0039525	0.0042274	0.0042967	0.0042455	0.0041268	0.0038	0.0032037	0.0023662	0.0013421	0.00039431	-0.00024584	-0.00058047	-0.00077335	-0.00096675	-0.0011994	-0.0013391	-0.0011444	-0.00054665	0.00026711	0.00094888	0.0013346	0.0012905	0.00078616	0.00017362	-0.00033109	-0.00060979	-0.00057865	-0.00026672	6.1331e-05	0.00039973	0.00054898	0.00062096	0.00069459	0.00069682	0.00068784	0.00064806	0.00059223	0.00053579	0.0004662	0.00038227	0.00031171	0.00022366	0.0001677
RShoulderInward	-0.00016718	-6.8747e-05	5.2973e-05	0.00019153	0.00032212	0.00039086	0.00036947	0.00028683	0.00016779	2.2923e-05	-0.00016695	-0.00040229	-0.00064267	-0.00082906	-0.00090913	-0.00089988	-0.00084441	-0.00071041	-0.00056649	-0.00053818	-0.00059029	-0.00068118	-0.00070479	-0.00054279	-0.00013022	0.00044288	0.0010188	0.0014529	0.0015952	0.0014669	0.0012133	0.00090535	0.00061237	0.0003757	0.00018913	3.6101e-05	-9.3924e-05	-0.00020551	-0.00030585	-0.00038602	-0.0004398	-0.00048194	-0.00051967	-0.00054843	-0.00054934	-0.0005112	-0.00044731	-0.00036826	-0.00025927
LShoulderInward	0.00027398	0.00026934	0.00022347	0.00017826	0.00014508	0.00011709	0.00010702	8.8137e-05	4.7258e-05	1.104e-05	-1.3754e-05	1.1113e-05	4.6942e-05	1.991e-05	1.6399e-05	1.9418e-05	3.2138e-06	-2.3585e-05	-4.8952e-05	-7.0458e-05	-0.00010364	-0.00016793	-0.00025156	-0.00027403	-0.00017644	-4.711e-05	2.0886e-05	4.4535e-06	-3.988e-05	-2.8878e-05	1.043e-05	5.2832e-05	9.505e-05	0.00013216	0.00014769	0.00013154	0.00010579	8.3899e-05	6.2985e-05	3.4722e-05	9.3022e-06	-3.8177e-06	-1.1167e-05	-1.4594e-05	-2.5791e-06	5.9436e-06	5.7789e-06	7.1803e-06	1.1698e-06
RShoulderFlexion	5.6492e-05	3.7379e-05	2.5314e-05	3.4676e-05	5.0368e-05	0.00013038	0.00037209	0.00046408	0.00049401	0.00045529	0.00033443	0.000183	-2.9991e-05	-0.00024679	-0.00036413	-0.00049378	-0.00069567	-0.00054412	-0.00028128	-0.00021009	-0.00017708	-0.00013797	-0.00010627	-0.00021449	-0.00066161	-0.0016211	-0.0029581	-0.0045146	-0.0058583	-0.0068158	-0.0073895	-0.0074123	-0.007007	-0.006387	-0.0056519	-0.00477	-0.0037548	-0.0026979	-0.0016572	-0.00072326	4.719e-05	0.00066192	0.0011151	0.0013954	0.0015523	0.0016544	0.0017089	0.0017046	0.0016584
LShoulderFlexion	-0.00013604	-0.00018385	-0.00026746	-0.00035373	-0.00041493	-0.00049835	-0.00060665	-0.00075897	-0.00095323	-0.0010789	-0.0011077	-0.0011682	-0.0012807	-0.0015048	-0.001902	-0.0024605	-0.0030635	-0.0035067	-0.0036029	-0.0032863	-0.0025159	-0.001513	-0.00064051	-0.00012464	8.4562e-05	0.00013646	6.977e-05	2.6027e-05	1.4983e-05	-2.685e-05	-0.00018518	-0.00057728	-0.0011957	-0.0019586	-0.0026382	-0.0032021	-0.0034965	-0.0035558	-0.0034292	-0.0031685	-0.0028288	-0.0024344	-0.0020811	-0.0018086	-0.0015831	-0.001391	-0.0013134	-0.001265	-0.0012823
RShoulderAbduction	-0.0013112	-0.00060238	0.00021255	0.0011918	0.0023529	0.003514	0.0045591	0.0056163	0.0067262	0.0078766	0.0088633	0.0093596	0.0091875	0.0085067	0.0075694	0.0065725	0.005609	0.0051712	0.0053019	0.0055512	0.0058432	0.0059077	0.0055726	0.0049021	0.0040122	0.0030633	0.0022464	0.0016328	0.0011946	0.00087235	0.00057957	0.00028417	-1.5043e-05	-0.0002785	-0.00046947	-0.00058681	-0.00062105	-0.00057028	-0.00046206	-0.00034789	-0.00025112	-0.00017303	-9.7497e-05	-4.7552e-05	-3.7915e-05	-4.0996e-05	-8.5534e-05	-0.0001383	-0.00019204
LShoulderAbduction	-0.0011103	-0.001812	-0.0027162	-0.0038532	-0.0052827	-0.0068597	-0.0083762	-0.0099369	-0.011606	-0.013241	-0.014675	-0.015836	-0.016634	-0.017083	-0.016843	-0.015831	-0.014168	-0.011969	-0.0094982	-0.0070552	-0.0046873	-0.0025663	-0.00068784	0.0007634	0.0015877	0.0018697	0.0018006	0.0016351	0.001484	0.0013876	0.0014458	0.0017381	0.0023509	0.00323	0.0042991	0.0053524	0.0062418	0.0066176	0.006541	0.006133	0.0054522	0.0046733	0.0037419	0.0027345	0.001712	0.0006806	-0.00033209	-0.001329	-0.0022196
RShoulderInternalRotation	-6.2381e-05	-9.3691e-06	5.5913e-05	0.00013183	0.0002268	0.00032799	0.00040168	0.00043947	0.00043169	0.00038476	0.00029589	0.00019308	9.3748e-05	4.0227e-05	5.5446e-05	7.5246e-05	6.6549e-05	7.0109e-05	2.0371e-05	-4.5882e-06	2.0042e-05	0.00010304	0.00021613	0.00031629	0.00042629	0.00060868	0.00097415	0.0015615	0.0023471	0.0031615	0.0037689	0.0040417	0.0039597	0.0035755	0.0030518	0.0024939	0.0019698	0.0015393	0.0012037	0.0009369	0.0007024	0.00047559	0.00026213	5.7276e-05	-0.00014678	-0.00035003	-0.00057844	-0.00082785	-0.0010922
LShoulderInternalRotation	-0.00019592	-0.000201	-0.00016958	-4.0389e-05	0.00020535	0.00051942	0.00085711	0.0011642	0.0014019	0.0016022	0.0017683	0.0018797	0.0018687	0.0016909	0.0013692	0.0010199	0.00068636	0.00038841	0.00017698	1.611e-05	-0.00014107	-0.00033747	-0.00062534	-0.00096995	-0.0012367	-0.001279	-0.00096175	-0.00030078	0.00052415	0.00122	0.001579	0.0015235	0.0011254	0.00062353	0.00020617	-3.9449e-05	-0.00013425	-0.00016003	-0.00018294	-0.00022954	-0.00028919	-0.00033707	-0.00033466	-0.00029366	-0.00021871	-0.0001435	-7.938e-05	-3.2806e-05	-2.1667e-05
RElbowFlexion	-0.0047271	-0.005513	-0.0061702	-0.0067212	-0.0071522	-0.007541	-0.0081331	-0.0085521	-0.0086261	-0.0085516	-0.0084597	-0.0082604	-0.007739	-0.0067723	-0.0052557	-0.0029834	-0.00035508	0.002118	0.0047666	0.0067708	0.0083561	0.0096041	0.010282	0.010554	0.010249	0.0095135	0.0087073	0.0078761	0.0072989	0.0070611	0.0069953	0.0071076	0.0073703	0.0076232	0.0077005	0.0077333	0.0078018	0.0078165	0.0077616	0.0076274	0.0072371	0.0066291	0.0058898	0.0050284	0.0040742	0.002899	0.0017227	0.00054527	-0.00072898
LElbowFlexion	0.0008873	-1.858e-05	-0.00070708	-0.0011567	-0.0014011	-0.0015002	-0.0015387	-0.0015528	-0.0016205	-0.0018171	-0.0022184	-0.0027856	-0.0033559	-0.0037609	-0.0038241	-0.003454	-0.0026823	-0.0016306	-0.0005404	0.00035399	0.00087712	0.00094951	0.00067896	0.00017887	-0.00042881	-0.00096116	-0.0013005	-0.0013948	-0.0012307	-0.00087125	-0.00039571	0.00017844	0.00077155	0.0012666	0.0016998	0.0020456	0.002291	0.0024123	0.0024084	0.0023086	0.0021283	0.0018385	0.0014727	0.0010661	0.00061946	0.00011929	-0.00039774	-0.00094634	-0.0015696
RForeArmPronation	-0.00059416	-0.00074357	-0.00083789	-0.00088453	-0.00090773	-0.00094149	-0.00097134	-0.0010513	-0.0011735	-0.0012896	-0.0013583	-0.001337	-0.0011737	-0.0008975	-0.00057468	-0.00022344	0.00022519	0.00058017	0.00063952	0.00066466	0.00063383	0.00058814	0.00056497	0.00056516	0.00061293	0.00073217	0.00086847	0.0010044	0.0011244	0.0012059	0.0012247	0.0011731	0.0010463	0.0008595	0.00064347	0.00046326	0.00035725	0.00032764	0.00039325	0.00051812	0.00064133	0.00071441	0.00072515	0.00066251	0.00055885	0.00040451	0.00020491	1.9592e-06	-0.00020947
LForeArmPronation	-5.9885e-05	-5.7015e-05	-2.8687e-05	1.9642e-05	5.9881e-05	7.5281e-05	8.5351e-05	0.00011918	0.00016068	0.00019981	0.00022792	0.00024279	0.00025221	0.00025504	0.00025317	0.00025545	0.00026508	0.00026377	0.00023683	0.00018766	9.1425e-05	-4.3475e-05	-0.00015223	-0.00019672	-0.0001544	-3.7853e-05	0.00010252	0.00021677	0.00028881	0.00029694	0.00026668	0.00018914	5.0455e-05	-0.00013148	-0.00030096	-0.00040041	-0.00040177	-0.00032581	-0.00018841	-2.6706e-05	0.0001147	0.00020137	0.00022853	0.00021199	0.00018265	0.00014877	0.00012148	9.7473e-05	8.2877e-05
RWristFlexion	-7.825e-05	-9.3101e-05	-0.00010367	-0.00011019	-0.00010841	-9.0092e-05	-5.4178e-05	-1.9644e-05	7.6334e-06	2.6258e-05	3.2687e-05	1.9146e-05	-1.1099e-05	-5.056e-05	-8.9511e-05	-0.00011383	-8.2985e-05	-3.0226e-05	-1.7367e-07	4.6878e-05	0.00010354	0.00015358	0.00019098	0.00021367	0.00022587	0.0002234	0.00020449	0.00017435	0.00014231	0.00011193	8.5676e-05	6.5523e-05	4.796e-05	3.363e-05	2.1102e-05	1.2187e-05	5.6731e-06	1.6239e-06	9.382e-08	2.5052e-07	3.1939e-06	1.1587e-05	1.7778e-05	1.7197e-05	9.6336e-06	-6.8369e-07	-8.9588e-06	-1.4432e-05	-1.8732e-05
LWristFlexion	-4.8407e-05	-5.2001e-05	-5.7119e-05	-6.2923e-05	-6.0776e-05	-5.208e-05	-4.1343e-05	-2.9684e-05	-1.9822e-05	-9.9689e-06	-3.4733e-06	-8.0945e-07	-6.7511e-06	-2.4338e-05	-4.4696e-05	-6.3563e-05	-7.6038e-05	-8.2362e-05	-8.7912e-05	-8.8155e-05	-6.8629e-05	-2.195e-05	4.4345e-05	0.00011723	0.00016375	0.00016982	0.00014395	9.8081e-05	4.2722e-05	-5.0843e-06	-4.1021e-05	-6.1655e-05	-6.5694e-05	-5.9328e-05	-4.6425e-05	-3.152e-05	-9.909e-06	1.4327e-05	3.0194e-05	3.3014e-05	2.07e-05	1.7666e-06	-1.5239e-05	-2.7411e-05	-4.1377e-05	-5.758e-05	-6.4798e-05	-6.1283e-05	-4.9928e-05
RHandAbduction	-0.00027138	-0.00036041	-0.00044902	-0.00050743	-0.00050147	-0.00038774	-0.00022246	-0.00011289	-7.2501e-05	-5.5505e-05	-6.1323e-05	-9.4109e-05	-0.00011498	-0.00012678	-0.00015483	-0.00019762	-0.00018819	-0.00011354	-2.3501e-05	8.3902e-05	0.00014866	0.00015502	0.00015232	0.00013737	0.00011709	0.00010986	9.3605e-05	6.6827e-05	3.0889e-05	-8.6694e-06	-3.3606e-05	-4.6734e-05	-4.9589e-05	-3.3152e-05	8.1903e-06	5.9566e-05	0.00010971	0.00015016	0.00017085	0.00017216	0.00016956	0.00015889	0.00013795	0.00011556	8.4426e-05	6.6233e-05	5.725e-05	4.6288e-05	3.3803e-05
LHandAbduction	1.6369e-05	-1.3105e-05	-4.4716e-05	-7.6149e-05	-0.00010447	-0.00012081	-0.00012731	-0.00013737	-0.00013969	-0.00013315	-0.00011758	-9.5038e-05	-7.2825e-05	-4.3781e-05	1.9004e-06	4.5977e-05	9.4311e-05	0.0001489	0.00020168	0.0002383	0.0002528	0.00023531	0.00019916	0.00015785	0.00011284	7.9074e-05	6.2446e-05	5.1737e-05	4.3648e-05	4.0268e-05	4.4026e-05	4.7786e-05	5.5657e-05	6.4271e-05	6.8321e-05	7.5256e-05	8.9377e-05	0.00011151	0.00013965	0.00017588	0.00018694	0.0001586	0.00011375	6.9462e-05	3.4206e-05	-7.845e-06	-6.5002e-05	-0.00013229	-0.00019511
RHipFlexion	0.26123	0.22426	0.14402	0.088718	0.087873	0.11511	0.14817	0.18607	0.22403	0.24903	0.25697	0.25005	0.2439	0.25312	0.28161	0.32638	0.37975	0.42222	0.44047	0.432	0.40186	0.36327	0.32367	0.2881	0.26054	0.24098	0.22984	0.22552	0.22585	0.22766	0.22935	0.22864	0.22531	0.21724	0.20672	0.19965	0.19152	0.18143	0.17231	0.16495	0.15926	0.15333	0.14531	0.1349	0.12299	0.11034	0.096546	0.082463	0.069382
LHipFlexion	-0.036443	-0.04345	-0.049374	-0.054702	-0.05887	-0.060505	-0.057599	-0.047013	-0.025817	0.0082702	0.056723	0.11938	0.1907	0.26036	0.32302	0.38138	0.44001	0.46483	0.41515	0.28079	0.10819	-0.013599	-0.039296	-0.004798	0.047368	0.094632	0.12583	0.13447	0.13672	0.13505	0.12762	0.11992	0.11363	0.10576	0.095577	0.085027	0.072844	0.05984	0.045063	0.028508	0.013257	0.0010022	-0.0062678	-0.0057721	0.0049978	0.028282	0.063714	0.10684	0.14872
RHipAbduction	-0.0067418	-0.0055256	-0.0054952	-0.0085574	-0.0068281	0.0088148	0.035568	0.065073	0.091477	0.10506	0.091873	0.045681	-0.027179	-0.10784	-0.17641	-0.21893	-0.23336	-0.22109	-0.19385	-0.16219	-0.12701	-0.09335	-0.059144	-0.02158	0.024285	0.082661	0.15024	0.2244	0.29741	0.36327	0.41972	0.46227	0.4889	0.49775	0.48952	0.46399	0.42567	0.38153	0.33423	0.28489	0.23985	0.2022	0.16913	0.14338	0.1278	0.12296	0.12769	0.1411	0.16308
LHipAbduction	0.28891	0.3667	0.42882	0.47896	0.52189	0.5576	0.5868	0.6091	0.62126	0.61306	0.57088	0.49162	0.3857	0.26976	0.16485	0.082179	0.025929	-0.0093364	-0.022411	-0.016671	-0.0012329	0.014692	0.024689	0.025743	0.020248	0.011598	0.002944	-0.0036539	-0.007989	-0.011794	-0.016601	-0.024259	-0.034278	-0.042939	-0.049977	-0.053525	-0.054069	-0.052053	-0.04748	-0.0423	-0.038913	-0.035554	-0.031592	-0.027835	-0.023126	-0.017358	-0.01079	-0.0031571	0.0069766
RHipInternalRotation	-0.0028736	-0.0050495	-0.0036325	-6.049e-05	0.0026902	0.002157	-0.00048413	-0.0026356	-0.0035229	-0.0030101	-0.0006299	0.0021835	0.0028816	7.1863e-05	-0.0062571	-0.015002	-0.024628	-0.032637	-0.036299	-0.034437	-0.028335	-0.018183	-0.0055254	0.0068316	0.017838	0.02656	0.03181	0.033287	0.030798	0.025051	0.017015	0.0083094	0.00082135	-0.0047512	-0.0080919	-0.0091545	-0.0083544	-0.0065216	-0.0043385	-0.0022372	-0.00059841	0.00034717	0.00052415	-8.0574e-05	-0.0012935	-0.0029015	-0.0047468	-0.0065946	-0.0082823
LHipInternalRotation	-0.0052791	0.0069946	0.018854	0.029343	0.037866	0.044264	0.048208	0.049063	0.046156	0.038997	0.029017	0.019164	0.01117	0.0056233	0.0024145	0.00099975	0.00086503	0.00081787	-0.00071586	-0.004586	-0.009516	-0.011453	-0.0079139	-0.0018919	0.0032349	0.0063899	0.0071497	0.005901	0.0041984	0.0024168	0.00073145	-0.00084562	-0.0023825	-0.003797	-0.0049376	-0.005975	-0.0067547	-0.0073314	-0.0076509	-0.0077446	-0.007713	-0.0072876	-0.006636	-0.0055751	-0.0039917	-0.0020523	2.207e-05	0.0018762	0.0034924
RKneeFlexion	-0.79995	-0.60461	-0.33842	-0.1217	0.027686	0.14291	0.22461	0.27164	0.28868	0.27742	0.24357	0.19546	0.13901	0.080566	0.027911	-0.011861	-0.036004	-0.047095	-0.049185	-0.047836	-0.048047	-0.049143	-0.049866	-0.048556	-0.044253	-0.037039	-0.026725	-0.013949	-0.00072293	0.011815	0.022923	0.031539	0.037098	0.03861	0.035586	0.027857	0.016205	0.0019816	-0.013532	-0.029726	-0.046302	-0.061288	-0.073069	-0.079693	-0.07855	-0.066382	-0.040053	0.0013057	0.056229
LKneeFlexion	0.16687	0.24904	0.32172	0.38154	0.42812	0.46214	0.48283	0.4899	0.48272	0.45812	0.41522	0.35216	0.26224	0.1471	0.016969	-0.1124	-0.22812	-0.30526	-0.33145	-0.29862	-0.21847	-0.13814	-0.087964	-0.061432	-0.045873	-0.036251	-0.028722	-0.020708	-0.01287	-0.0036323	0.0073353	0.018699	0.029373	0.036996	0.039882	0.038592	0.03154	0.019549	-0.00061183	-0.032776	-0.07669	-0.13419	-0.20961	-0.30752	-0.42508	-0.55102	-0.67	-0.76671	-0.83074
RAnklePlantarFlexion	-0.0014704	0.00075313	0.0023707	0.0069885	0.021095	0.038008	0.039358	0.020179	-0.0043849	-0.016538	-0.010365	0.0019118	-0.00050294	-0.028672	-0.07924	-0.14046	-0.20029	-0.25011	-0.28757	-0.31551	-0.33906	-0.36023	-0.38081	-0.4022	-0.4223	-0.44123	-0.45959	-0.47474	-0.4882	-0.49884	-0.50605	-0.51268	-0.51576	-0.5116	-0.50164	-0.49039	-0.47965	-0.47108	-0.4634	-0.45729	-0.45433	-0.4584	-0.46653	-0.48155	-0.5079	-0.54536	-0.59234	-0.64884	-0.70813
LAnklePlantarFlexion	-0.87582	-0.88461	-0.82575	-0.69153	-0.47747	-0.18813	0.1596	0.5412	0.94239	1.3617	1.7925	2.1927	2.4935	2.6336	2.5686	2.3054	1.8811	1.3716	0.87228	0.45572	0.17038	0.034065	0.00539	0.020832	0.037692	0.041555	0.034844	0.024574	0.015335	0.0087142	0.0046016	0.0025308	0.0018292	0.0015687	0.00117	0.00086995	0.00065492	0.00036713	-1.5277e-05	-0.00030992	-8.7373e-05	0.00062198	0.0015748	0.0026481	0.0035172	0.0040357	0.0039502	0.0031818	0.0013522
RFootPronation	-0.00019612	-0.00065474	-0.0014313	-0.0025539	-0.0042745	-0.0071817	-0.012879	-0.021557	-0.02819	-0.028093	-0.021862	-0.013335	-0.0066384	-0.0038405	-0.004968	-0.0082279	-0.011248	-0.012297	-0.0099854	-0.0044791	0.0025971	0.01088	0.019554	0.02697	0.032654	0.035706	0.035146	0.031393	0.024739	0.016501	0.0076079	-0.00083016	-0.0073738	-0.011675	-0.013975	-0.014366	-0.01293	-0.010632	-0.0077398	-0.0048335	-0.0014249	0.0018382	0.0047316	0.0072558	0.0090325	0.0096469	0.0089344	0.0063866	0.0018202
LFootPronation	-0.041301	-0.055288	-0.067766	-0.077779	-0.084907	-0.090456	-0.096772	-0.10361	-0.10855	-0.10789	-0.099414	-0.084779	-0.067389	-0.04946	-0.032799	-0.018792	-0.0082217	-0.0018572	0.00030708	2.7347e-05	-0.00055999	-0.00027187	0.00064914	0.0014606	0.0016824	0.0013412	0.00078863	0.00038057	0.00021714	0.00017175	8.7263e-05	-0.00011322	-0.00042856	-0.00082218	-0.0012324	-0.0016079	-0.0019436	-0.0022149	-0.0024042	-0.0025005	-0.0024648	-0.0022474	-0.0018177	-0.0011953	-0.00049513	0.0001503	0.00067672	0.00102	0.0011094
RToeFlexion	0	0	0	0	0	0	0	0	0	0	0	0	0	0	0	0	0	0	0	0	0	0	0	0	0	0	0	0	0	0	0	0	0	0	0	0	0	0	0	0	0	0	0	0	0	0	0	0	0
LToeFlexion	0	0	0	0	0	0	0	0	0	0	0	0	0	0	0	0	0	0	0	0	0	0	0	0	0	0	0	0	0	0	0	0	0	0	0	0	0	0	0	0	0	0	0	0	0	0	0	0	0
[truncated: 51 more columns]

## Sheet: Subject011
	0% gait cycle	1% gait cycle	2% gait cycle	3% gait cycle	4% gait cycle	5% gait cycle	6% gait cycle	7% gait cycle	8% gait cycle	9% gait cycle	10% gait cycle	11% gait cycle	12% gait cycle	13% gait cycle	14% gait cycle	15% gait cycle	16% gait cycle	17% gait cycle	18% gait cycle	19% gait cycle	20% gait cycle	21% gait cycle	22% gait cycle	23% gait cycle	24% gait cycle	25% gait cycle	26% gait cycle	27% gait cycle	28% gait cycle	29% gait cycle	30% gait cycle	31% gait cycle	32% gait cycle	33% gait cycle	34% gait cycle	35% gait cycle	36% gait cycle	37% gait cycle	38% gait cycle	39% gait cycle	40% gait cycle	41% gait cycle	42% gait cycle	43% gait cycle	44% gait cycle	45% gait cycle	46% gait cycle	47% gait cycle	48% gait cycle
PelvisX	-0.00078298	-0.00508	-0.0044407	0.0016131	0.0078698	0.0059719	-0.0088733	-0.028714	-0.047739	-0.064075	-0.075691	-0.078434	-0.069597	-0.067186	-0.070444	-0.066666	-0.056776	-0.03852	-0.021266	-0.0091883	0.001221	0.0068245	0.010116	0.011329	0.0083024	0.0050896	0.004441	0.0049175	0.0054363	0.0060464	0.0066406	0.0071274	0.0067748	0.0054332	0.0034751	0.0010938	-0.00097445	-0.0022737	-0.0023992	-0.0012328	0.0010527	0.0039448	0.0068829	0.0091896	0.009501	0.0065212	0.00015508	-0.0069205	-0.009885
PelvisY	0.022367	0.012076	0.0006061	-0.013103	-0.024661	-0.037289	-0.050423	-0.062796	-0.083754	-0.10419	-0.10701	-0.089737	-0.06245	-0.039844	-0.023765	-0.0088948	0.0053276	0.013174	0.010868	-0.00098206	-0.016764	-0.028874	-0.036464	-0.037986	-0.029926	-0.02475	-0.033835	-0.04719	-0.056028	-0.063022	-0.065479	-0.061759	-0.055421	-0.046391	-0.036335	-0.027109	-0.017242	-0.0085031	-0.002886	0.00023069	0.0018198	0.0017982	0.000665	-0.0013922	-0.004294	-0.0048226	0.00080821	0.013149	0.025531
PelvisZ	-0.0040834	-0.02353	-0.039163	-0.047065	-0.041501	-0.024982	-0.0076136	-0.0025485	-0.015231	-0.044128	-0.082976	-0.12268	-0.15474	-0.17457	-0.18249	-0.1769	-0.16091	-0.14629	-0.13794	-0.13222	-0.12481	-0.1158	-0.10976	-0.10859	-0.11174	-0.11303	-0.10633	-0.090682	-0.068709	-0.044042	-0.021495	-0.0053561	0.0029155	0.0039514	-0.00016994	-0.0066247	-0.01277	-0.016726	-0.015693	-0.0071102	0.0087135	0.029243	0.051658	0.072776	0.08616	0.083672	0.062436	0.02932	-0.0037231
PelvisYaw	-0.0043343	-0.0055569	-0.0067295	-0.0039911	0.0007121	0.0015461	-0.0016308	-0.0061685	-0.010084	-0.012329	-0.012363	-0.0118	-0.014737	-0.022149	-0.030974	-0.038404	-0.035774	-0.016806	0.016436	0.048574	0.06774	0.068712	0.042415	-0.0015092	-0.031842	-0.040381	-0.041602	-0.039437	-0.0311	-0.02015	-0.011467	-0.0061959	-0.0021305	0.0010028	0.0040637	0.0080425	0.012732	0.017542	0.021054	0.023285	0.024119	0.024532	0.02497	0.023932	0.020825	0.015509	0.0087949	0.0029145	5.5312e-05
PelvisForwardPitch	-0.029778	-0.014607	-0.0038239	0.001265	0.0040071	0.0093028	0.015164	0.015202	0.0063999	-0.0064747	-0.01542	-0.016754	-0.012359	-0.0058275	-0.0010334	0.001451	0.0039312	0.0073742	0.0095602	0.0068524	-0.00085193	-0.012161	-0.021015	-0.029195	-0.045879	-0.06355	-0.068592	-0.063225	-0.055214	-0.04542	-0.034178	-0.02166	-0.0095056	-8.0053e-05	0.004926	0.0051856	0.0015009	-0.0029893	-0.0057688	-0.0061143	-0.0041523	-0.00030558	0.0040197	0.0076574	0.010667	0.015371	0.020907	0.021591	0.014689
PelvisRightRoll	0.010397	0.018246	0.024696	0.029592	0.02495	0.0064971	-0.023758	-0.056586	-0.082614	-0.097887	-0.10206	-0.097241	-0.086247	-0.077165	-0.073729	-0.070375	-0.062616	-0.047939	-0.030483	-0.013803	0.00039784	0.0096235	0.011675	0.0061271	-0.0020712	-0.0086135	-0.012883	-0.015404	-0.016098	-0.01503	-0.013196	-0.011952	-0.010117	-0.0083113	-0.0068639	-0.0054678	-0.004001	-0.0020498	9.3219e-05	0.0020183	0.0032812	0.0033996	0.0023288	0.00052876	-0.00093174	-0.0020934	-0.0036748	-0.0052101	-0.0034797
TrunkFlexion	-0.0090842	-0.00051562	0.01036	0.020338	0.027372	0.032342	0.035165	0.03487	0.03216	0.026518	0.017818	0.0079287	-0.00028705	-0.0048273	-0.0045513	0.0018876	0.01391	0.029925	0.047329	0.062253	0.071819	0.076381	0.074833	0.067011	0.058419	0.048673	0.036023	0.023796	0.014555	0.0084791	0.0050541	0.0028152	0.0012194	-0.00018904	-0.0021212	-0.0043773	-0.0068855	-0.0085938	-0.0094511	-0.010014	-0.010777	-0.011537	-0.012226	-0.013108	-0.013099	-0.012465	-0.011261	-0.0090114	-0.0054034
TrunkRightBend	0.029389	0.034138	0.039191	0.044593	0.047209	0.044692	0.033052	0.012807	-0.011473	-0.03696	-0.061894	-0.082896	-0.097289	-0.10895	-0.1141	-0.10505	-0.085239	-0.058115	-0.030307	-0.0040307	0.019616	0.037005	0.04475	0.043817	0.044727	0.048525	0.043663	0.032028	0.023432	0.017725	0.013773	0.01026	0.0074994	0.0062877	0.0058739	0.0051045	0.0037621	0.0019363	-0.00018107	-0.0023559	-0.0041569	-0.0050372	-0.004681	-0.0029742	-0.00014612	0.0033571	0.0078885	0.014135	0.02221
TrunkLeftTwist	0.0005394	-0.00046624	-0.00063953	-0.00055463	-0.0012165	-0.0030541	-0.0056365	-0.0078038	-0.0083979	-0.0072716	-0.0055088	-0.0039821	-0.0030673	-0.0032825	-0.0044214	-0.005676	-0.0069647	-0.0079875	-0.0085628	-0.0083106	-0.0072923	-0.0056854	-0.0032516	-0.0010654	0.00011367	0.00031125	-0.00029843	-0.0015676	-0.0034351	-0.0055467	-0.0075602	-0.0097735	-0.011197	-0.011874	-0.012295	-0.012344	-0.012123	-0.010988	-0.0090448	-0.0069212	-0.0045401	-0.0020173	0.00056592	0.00293	0.0047058	0.0054441	0.0048816	0.0033974	0.0012747
HeadFlexion	0.005444	0.0029905	-0.00075999	-0.0051405	-0.0092883	-0.012444	-0.013715	-0.012571	-0.0093088	-0.0045453	0.00092249	0.0062293	0.010621	0.013542	0.014633	0.013782	0.011331	0.0078611	0.0038719	-0.00021029	-0.0042034	-0.0080136	-0.01135	-0.013992	-0.01572	-0.016284	-0.015922	-0.014764	-0.012893	-0.010685	-0.0083507	-0.0060327	-0.0038153	-0.0018278	-0.00031842	0.00054579	0.00081593	0.00051628	-0.0002389	-0.0011938	-0.0020966	-0.0027028	-0.0029488	-0.0028413	-0.0024111	-0.0018264	-0.0011813	-0.00058181	-0.00022958
HeadRightBend	-0.00078968	-0.0012318	-0.0016514	-0.0019539	-0.0020392	-0.0020412	-0.0020266	-0.0020426	-0.0021787	-0.0023289	-0.0022941	-0.001826	-0.0010858	-0.00035718	0.00016119	0.00010794	-0.00080459	-0.0026504	-0.0051917	-0.007943	-0.010415	-0.012252	-0.01313	-0.012947	-0.011892	-0.010296	-0.0084947	-0.006666	-0.004979	-0.0035654	-0.0024429	-0.0015682	-0.00089873	-0.00041442	-6.4826e-05	0.00022448	0.00045879	0.0006034	0.00071792	0.00083005	0.00096524	0.0010807	0.0011413	0.0012106	0.0012488	0.0012482	0.0011554	0.00089425	0.00041677
HeadLeftTwist	-0.00015743	-9.5486e-05	-5.6479e-05	-1.4982e-05	2.7187e-05	7.5876e-05	0.00012864	0.00018294	0.00026721	0.00039128	0.0005134	0.00065295	0.00074733	0.00070696	0.00056465	0.00028988	-0.00010669	-0.00050595	-0.00084397	-0.001057	-0.0010617	-0.00090961	-0.00069247	-0.00046058	-0.00024513	-3.3465e-05	0.00010918	0.00015264	0.00013233	0.00014258	0.00014341	7.491e-05	2.3024e-05	4.7369e-06	7.6903e-06	1.4984e-05	1.4412e-05	9.9226e-06	9.5775e-06	7.6922e-07	-1.9419e-06	-2.1134e-05	-4.1749e-05	-3.4627e-05	-1.6591e-07	3.8419e-05	5.3338e-05	7.3185e-05	0.00011095
RShoulderUp	2.7432e-05	0.0028279	0.0058697	0.0091909	0.01303	0.017609	0.022946	0.028971	0.035508	0.042044	0.047436	0.050443	0.050338	0.047281	0.042125	0.035548	0.027824	0.019197	0.010151	0.0012566	-0.0068245	-0.013406	-0.017974	-0.020022	-0.019302	-0.016436	-0.01246	-0.0086014	-0.0059285	-0.0045687	-0.0041544	-0.0048582	-0.006062	-0.0074567	-0.0090777	-0.010576	-0.011889	-0.012846	-0.013204	-0.01292	-0.011997	-0.010851	-0.010007	-0.0094716	-0.0096073	-0.01057	-0.012096	-0.014194	-0.016578
LShoulderUp	-0.018689	-0.020801	-0.023604	-0.027767	-0.032918	-0.037629	-0.04025	-0.039033	-0.033121	-0.022511	-0.0086665	0.0058614	0.018796	0.026665	0.028704	0.027406	0.024476	0.021276	0.01798	0.014896	0.012696	0.011665	0.012597	0.015255	0.015338	0.01238	0.0093834	0.0071805	0.0049285	0.002749	0.00068999	-0.0012423	-0.0030583	-0.0048913	-0.0068741	-0.008848	-0.010535	-0.011737	-0.012152	-0.011492	-0.0097331	-0.0071393	-0.004336	-0.0019626	-0.00039485	0.00026827	0.00020943	-6.5855e-06	0.00023164
RShoulderForward	3.026e-05	-9.7736e-06	2.8182e-05	5.7313e-05	2.9223e-06	-0.00025062	-0.00062565	-0.00097838	-0.0010767	-0.00069201	7.5499e-05	0.00091808	0.0015254	0.0017207	0.0014851	0.00097136	0.00049824	0.00022031	0.00011731	0.00015519	9.7378e-05	-0.00010101	-9.6102e-05	-3.7838e-05	-0.00019229	-0.0001788	-9.9612e-05	3.5608e-05	0.00012179	1.8356e-05	7.5414e-08	-0.00017213	-0.00032917	-0.00031845	-0.00031033	7.5503e-05	0.0005959	0.001164	0.0014381	0.001714	0.0018337	0.0017961	0.0018787	0.0017899	0.0021041	0.0012415	0.00012722	0.00018996	0.00069905
LShoulderForward	0.0024363	0.0029206	0.002798	0.0022325	0.0013472	0.00047879	-4.394e-05	-8.4761e-05	0.0003562	0.00083901	0.001127	0.00069758	-0.00045783	-0.0018044	-0.0029393	-0.0036442	-0.0029368	-0.0015825	0.0010586	0.0038717	0.0057775	0.0075207	0.0069246	0.0051421	0.00091845	0.00046403	0.0012674	0.00029855	0.00026862	0.00058173	0.00086968	0.001452	0.001555	0.0012775	0.00038704	-0.0002653	-0.0014497	-0.0026903	-0.0035725	-0.0038495	-0.0036282	-0.002934	-0.0017048	-0.0001675	0.0010444	0.0019942	0.0026086	0.0028879	0.0026528
RShoulderInward	-5.0904e-06	-4.7978e-05	-3.7386e-05	-1.1112e-05	9.4644e-07	-1.2693e-05	-4.5934e-05	-9.6244e-05	-0.00017714	-0.00029948	-0.00045288	-0.0006139	-0.00075511	-0.00084333	-0.00082217	-0.0006523	-0.00031852	0.00012412	0.00055481	0.00092976	0.0011334	0.0010929	0.00098695	0.00087281	0.00064114	0.0003888	0.00011298	-0.00012169	-0.00019871	-0.00019342	-0.00013621	-3.1675e-05	2.0716e-05	0.0001185	0.00025677	0.00043386	0.0006939	0.00097678	0.0011486	0.0012381	0.0012649	0.0012947	0.0013571	0.0014004	0.001572	0.0016388	0.0014791	0.0013169	0.0011206
LShoulderInward	-3.1862e-05	-6.4034e-05	-4.9905e-05	-2.3724e-05	-5.3604e-05	-0.00016394	-0.00018339	-7.7419e-05	1.7835e-05	4.7124e-05	-7.7629e-05	-0.00019901	-0.00035912	-0.00023127	-0.00025793	-0.00015012	-0.00018965	-0.00038061	-0.0007083	0.00017807	0.00032758	-3.6791e-05	-0.0025165	-0.0065162	-0.0012293	0.0021928	-2.891e-05	-0.0012088	-0.0010147	-0.00036424	0.00017902	0.00040736	0.00066581	0.00060068	0.00045167	-9.3042e-06	-0.00012887	-9.7404e-05	-5.9068e-06	5.3173e-05	0.00010801	8.3797e-05	3.9036e-05	2.2502e-05	9.8072e-05	0.00018552	0.00025227	0.00027755	0.0002604
RShoulderFlexion	-0.0032944	-0.0033103	-0.0034755	-0.0036903	-0.0037973	-0.0036178	-0.0031822	-0.0025332	-0.0016235	-0.00054741	0.00049438	0.0013132	0.0019246	0.0022624	0.0022198	0.0020113	0.0018583	0.0018164	0.0018601	0.0019222	0.0021148	0.0022876	0.0022387	0.0021909	0.0023247	0.0023704	0.0026765	0.0031812	0.0032763	0.0037173	0.004329	0.0041474	0.004727	0.0053795	0.0052629	0.0051251	0.0048801	0.005153	0.0064189	0.0072707	0.0076397	0.0082964	0.0088704	0.0089763	0.0074332	0.006284	0.0057206	0.0046433	0.0034564
LShoulderFlexion	0.00044258	-0.0010498	-0.002673	-0.0042909	-0.0057545	-0.0067783	-0.0060558	-0.0042777	-0.0022772	-0.0010466	-0.00029033	-0.00094534	-0.0036156	-0.0026723	-0.00038032	0.00017036	0.00047398	-2.8074e-05	-0.00026619	0.00015383	3.9875e-05	0.00023835	0.0014644	0.0022076	0.00027905	-0.0015702	-0.0031327	-0.0065345	-0.0097933	-0.01287	-0.01487	-0.016215	-0.016128	-0.014127	-0.010838	-0.0075147	-0.0046895	-0.0019779	0.00027893	0.0017284	0.0023305	0.0020255	0.00072696	-0.0010696	-0.0029664	-0.0047642	-0.0060842	-0.0067511	-0.0066822
RShoulderAbduction	0.0057413	0.0065606	0.0066765	0.0066809	0.0068541	0.0071879	0.0074918	0.0075695	0.0076438	0.0078874	0.0083063	0.008901	0.0095802	0.010188	0.010603	0.010628	0.01011	0.0090689	0.0076936	0.0062278	0.0046825	0.0031753	0.0019217	0.0009936	0.00035102	4.2797e-05	-0.0001302	-0.00011324	0.00029863	0.00081208	0.0011852	0.0017137	0.0022591	0.0027756	0.0034393	0.0041791	0.0048912	0.0054222	0.0058992	0.0064295	0.00674	0.0068113	0.0068578	0.0065911	0.0060017	0.0051759	0.0040453	0.0024454	5.1168e-06
LShoulderAbduction	-0.0043377	-0.0067545	-0.0094297	-0.012583	-0.01571	-0.018364	-0.021486	-0.024364	-0.02661	-0.028213	-0.028943	-0.02768	-0.024119	-0.025694	-0.029192	-0.028024	-0.024567	-0.018798	-0.014626	-0.014484	-0.010328	-0.0054022	0.00039807	0.0052723	0.0016748	0.0037455	0.0090605	0.01013	0.009985	0.0086242	0.0076102	0.0067777	0.0054279	0.0046127	0.0042233	0.0045247	0.0038597	0.0028094	0.0015677	0.00033662	-0.00080998	-0.0017059	-0.0025111	-0.0030476	-0.0034329	-0.0035858	-0.0032913	-0.0025064	-0.0011785
RShoulderInternalRotation	0.0015004	0.0019566	0.0021453	0.0021888	0.0022156	0.0022332	0.0022196	0.0021162	0.0019095	0.0016235	0.0012969	0.00099497	0.0007884	0.00065179	0.00054415	0.00049739	0.00049479	0.00045612	0.00035529	0.00024863	0.00017841	0.00010159	1.8014e-05	-2.198e-05	-4.0135e-05	-5.5358e-05	-0.00010919	-0.00021467	-0.00023973	-0.00026834	-0.00032602	-8.5959e-05	0.00015506	0.00032574	0.00039249	0.00039221	0.00033891	0.00022586	0.00016381	-0.00018259	-0.00065374	-0.00081414	-0.00095204	-0.0013107	-0.0019797	-0.0024317	-0.0025017	-0.0024744	-0.0024059
LShoulderInternalRotation	-8.041e-05	0.00067633	0.001562	0.0024534	0.0031893	0.0036613	0.0038379	0.0036196	0.0029814	0.0022166	0.0014358	0.0011152	0.0018923	0.0025672	0.0022523	0.0016678	0.00087816	0.00021748	-0.0005706	-0.0016752	-0.0023064	-0.0027536	-0.0024493	-0.0010984	-0.00017099	0.00012818	5.5397e-05	-0.00014028	-0.00018416	-9.8619e-05	-0.00010056	-0.00023356	-0.00047193	-0.00068318	-0.00074692	-0.00074919	-0.0005771	-0.00031636	-0.00011326	-4.9223e-05	-9.8415e-05	-0.00027754	-0.00066603	-0.0010557	-0.0014463	-0.0017112	-0.0017665	-0.0016323	-0.0013113
RElbowFlexion	-0.008905	-0.0085971	-0.0079954	-0.0072445	-0.0065769	-0.006028	-0.0055537	-0.0049803	-0.0041272	-0.0028446	-0.0010491	0.0011539	0.0035669	0.0060217	0.008226	0.0098937	0.010918	0.011401	0.011471	0.011113	0.010612	0.010179	0.0097704	0.0093473	0.0090608	0.0089216	0.0090666	0.009515	0.010048	0.010824	0.01134	0.011285	0.011128	0.011006	0.010636	0.0097155	0.0085466	0.0074334	0.0064436	0.0052726	0.0041344	0.0032863	0.0027083	0.0021629	0.0016726	0.0016836	0.0020602	0.0021987	0.0021717
LElbowFlexion	0.0028156	0.0028817	0.0030803	0.0032219	0.0031562	0.0027363	0.0017888	0.00033764	-0.0013872	-0.0031989	-0.0049253	-0.0062298	-0.0072281	-0.0078827	-0.0081955	-0.008693	-0.009444	-0.010599	-0.011735	-0.012437	-0.013039	-0.013166	-0.012761	-0.01172	-0.0091106	-0.0056481	-0.0028365	-0.00054261	0.0013695	0.002754	0.0035342	0.0038166	0.0035569	0.0027473	0.0014399	-0.00032092	-0.0024888	-0.0048011	-0.0069669	-0.0087795	-0.010113	-0.010806	-0.010748	-0.010111	-0.0091329	-0.0080303	-0.0069926	-0.0061083	-0.0055131
RForeArmPronation	-0.0014517	-0.0011815	-0.00070619	-0.00019794	0.00017417	0.00032147	0.00026206	0.0001862	0.00019384	0.00033621	0.00068254	0.0012142	0.0017997	0.0022807	0.0025797	0.0026732	0.0025694	0.0023544	0.002023	0.0015065	0.0010314	0.00076412	0.00060014	0.00049745	0.00052695	0.00067594	0.00096186	0.001333	0.0015957	0.0018505	0.0020359	0.0018932	0.001701	0.0015587	0.0013368	0.00089427	0.00036768	-0.00010368	-0.00047585	-0.0006824	-0.00070853	-0.00070574	-0.00063077	-0.00053556	-0.00057993	-0.00036746	9.8068e-05	0.00049645	0.001088
LForeArmPronation	0.0017356	0.0018368	0.0019202	0.0019288	0.0019015	0.0019062	0.0018379	0.0016524	0.0013824	0.0010863	0.00076274	0.00052506	0.00067496	0.00085169	0.00069751	0.00039294	9.9901e-05	-2.2664e-05	-4.0772e-05	-0.00031895	-0.00063781	-0.00096449	-0.00093551	-0.00025733	-1.5324e-05	-0.00028848	-0.0005242	-0.00060531	-0.000705	-0.00095451	-0.0012919	-0.0016484	-0.00204	-0.0025169	-0.0031617	-0.003842	-0.0045149	-0.0050283	-0.0053471	-0.0054657	-0.0053997	-0.0050951	-0.004474	-0.0037034	-0.0028693	-0.0020619	-0.0013295	-0.00061129	3.6542e-05
RWristFlexion	-0.00041025	-0.00035274	-0.00028161	-0.00019708	-0.00011004	-2.4203e-05	5.3206e-05	0.00010613	0.00013057	0.00012806	9.537e-05	4.2927e-05	-3.469e-06	-1.8954e-05	4.8265e-06	6.1575e-05	0.00013166	0.00020969	0.00030126	0.00040458	0.00051858	0.00061724	0.00067982	0.00068975	0.00063595	0.00055354	0.00043639	0.0003012	0.00018511	8.9554e-05	9.3702e-06	-4.7769e-05	-7.6692e-05	-8.7323e-05	-7.6939e-05	-6.2994e-05	-2.696e-05	-5.575e-06	-2.2515e-05	-4.6862e-05	-8.337e-05	-0.00014018	-0.00019568	-0.00025279	-0.00030745	-0.00032412	-0.00033403	-0.00037648	-0.00042257
LWristFlexion	-0.00045965	-0.00051157	-0.00055804	-0.00059816	-0.0006272	-0.00065836	-0.00066811	-0.00065339	-0.00061689	-0.00054927	-0.00046689	-0.00044259	-0.00052315	-0.00055084	-0.00049453	-0.00049137	-0.00055132	-0.0006654	-0.00076522	-0.00080136	-0.00079886	-0.00072298	-0.00066908	-0.00063196	-0.00048674	-0.00022563	8.4959e-05	0.00033835	0.00054067	0.00070905	0.00083518	0.0008971	0.00090357	0.00088575	0.00087316	0.00087398	0.0008701	0.00085213	0.00082008	0.00076694	0.00067197	0.0005485	0.00041461	0.00028523	0.00016364	5.739e-05	-3.3668e-05	-0.00011633	-0.00020135
RHandAbduction	-0.0013703	-0.001137	-0.00088835	-0.00065853	-0.00045102	-0.00028186	-0.00014866	-3.6915e-05	5.5731e-05	0.00013446	0.00022688	0.00035607	0.00049655	0.00060957	0.000698	0.00077826	0.00085865	0.00093732	0.0010033	0.0010539	0.0010618	0.0010336	0.00098243	0.00090992	0.00083673	0.00076474	0.00067659	0.00059989	0.00057817	0.00062341	0.00058385	0.00047239	0.00037047	0.00034677	0.00038133	0.0003129	0.00025651	0.0002351	0.00025924	0.00023725	0.00012705	7.7781e-05	0.00014166	0.0001407	-1.9019e-05	-0.00014493	-0.00017277	-0.00012169	-3.9196e-05
LHandAbduction	0.00011227	0.00012047	0.00012414	0.00012561	0.00012706	0.00012805	0.00012488	0.000109	7.9211e-05	4.6639e-05	8.2012e-06	-4.3121e-05	-0.00010527	-0.00018343	-0.00028537	-0.00039643	-0.00051092	-0.00060927	-0.00068053	-0.00073405	-0.00072554	-0.00061285	-0.00038426	-8.914e-05	0.00011089	0.00018377	0.00022407	0.00027206	0.00028542	0.00026821	0.00024111	0.00021769	0.00019887	0.00017661	0.00013693	0.00010672	8.1337e-05	3.6464e-05	-2.515e-05	-0.0001015	-0.00016619	-0.00022368	-0.00030132	-0.00037817	-0.00042669	-0.00044107	-0.00045005	-0.00046351	-0.00046903
RHipFlexion	-0.007249	-0.058405	-0.086114	-0.10124	-0.095654	-0.049677	0.032173	0.13861	0.25485	0.35741	0.42664	0.46375	0.48085	0.48174	0.46181	0.42328	0.37287	0.31588	0.25714	0.20432	0.16282	0.13602	0.12506	0.12487	0.1244	0.11286	0.090383	0.065753	0.043277	0.019427	-0.0031134	-0.022869	-0.043318	-0.061043	-0.070103	-0.070335	-0.065502	-0.062563	-0.072748	-0.099141	-0.14072	-0.19411	-0.25253	-0.31059	-0.36298	-0.40436	-0.43212	-0.44598	-0.44491
LHipFlexion	-0.4868	-0.42992	-0.34355	-0.23372	-0.11053	0.027285	0.18303	0.3503	0.51661	0.66663	0.79315	0.89125	0.95161	0.943	0.82925	0.65031	0.50882	0.4657	0.49153	0.52544	0.53498	0.5106	0.45272	0.37527	0.30019	0.24307	0.2088	0.19122	0.18167	0.16791	0.14531	0.11695	0.08659	0.059388	0.037982	0.021909	0.0098433	0.0028855	0.0030461	0.013235	0.037796	0.082406	0.15046	0.23908	0.33059	0.39344	0.39363	0.32448	0.22177
RHipAbduction	-0.0071477	-0.008195	-0.010169	-0.014436	0.0012223	0.046988	0.10916	0.16259	0.18822	0.17645	0.12388	0.034427	-0.080201	-0.19929	-0.29706	-0.34758	-0.33105	-0.24725	-0.11657	0.033189	0.18045	0.31018	0.40883	0.468	0.48781	0.47472	0.43996	0.3949	0.34663	0.29963	0.25593	0.21537	0.17747	0.13994	0.10038	0.058932	0.017867	-0.019364	-0.048689	-0.065966	-0.068791	-0.055734	-0.028445	0.009073	0.052076	0.099135	0.15456	0.22327	0.30644
LHipAbduction	0.45997	0.51315	0.55851	0.59916	0.63651	0.6616	0.6578	0.61592	0.53224	0.40963	0.26511	0.12018	-0.0011791	-0.077417	-0.10194	-0.083847	-0.046578	-0.0092516	0.014233	0.015584	0.0011528	-0.017415	-0.032573	-0.040328	-0.042862	-0.045198	-0.047611	-0.049395	-0.049199	-0.04545	-0.038728	-0.030295	-0.02181	-0.013688	-0.0056545	0.0018841	0.0080421	0.011672	0.011847	0.0087373	0.0039215	0.00013719	-0.00043949	0.0012819	0.0036877	0.0090292	0.021568	0.038352	0.04866
RHipInternalRotation	-0.0015106	-7.6456e-05	0.0012269	0.0015702	0.00091785	-0.0010537	-0.0027072	-0.0021123	0.00022041	0.0040364	0.0090218	0.01392	0.015881	0.012048	0.0014114	-0.01474	-0.034183	-0.053826	-0.06919	-0.077565	-0.079128	-0.074984	-0.066279	-0.054404	-0.041446	-0.029322	-0.019812	-0.013031	-0.0082768	-0.0048649	-0.0024623	-0.00072131	0.00052043	0.0010859	0.00060163	-0.0013056	-0.005008	-0.010652	-0.017979	-0.025892	-0.032602	-0.035919	-0.034042	-0.026555	-0.015029	-0.0021618	0.0099147	0.02057	0.030275
LHipInternalRotation	0.093975	0.087861	0.078752	0.069604	0.063726	0.061684	0.059821	0.05496	0.046241	0.034345	0.021907	0.012005	0.0059992	0.0029179	0.0008265	-0.00087019	0.00035916	0.007898	0.020842	0.032808	0.03881	0.039619	0.037592	0.033263	0.02707	0.019839	0.013038	0.0078687	0.0045225	0.0021988	0.00025078	-0.0019382	-0.0047694	-0.0085112	-0.012342	-0.014906	-0.015473	-0.013911	-0.010727	-0.0068784	-0.0031028	-0.00033097	0.00059085	-5.373e-05	-0.0019511	-0.0062048	-0.013245	-0.019182	-0.01917
RKneeFlexion	0.041996	0.29633	0.40378	0.45096	0.49147	0.4956	0.44618	0.34973	0.21757	0.064837	-0.093749	-0.23896	-0.34179	-0.3757	-0.33426	-0.2322	-0.097246	0.039965	0.1549	0.23491	0.27742	0.28784	0.27813	0.25826	0.23309	0.20474	0.1744	0.14407	0.11574	0.090393	0.067731	0.047443	0.029886	0.015367	0.0043706	-0.0026791	-0.0062629	-0.0075121	-0.0071645	-0.0053333	-0.0012988	0.0067577	0.020922	0.043343	0.075588	0.11753	0.16656	0.21707	0.262
LKneeFlexion	0.36197	0.38093	0.37587	0.34282	0.27922	0.18575	0.067794	-0.06227	-0.19	-0.31251	-0.44288	-0.58174	-0.7049	-0.77424	-0.76366	-0.6852	-0.57921	-0.48156	-0.39879	-0.32114	-0.24765	-0.18261	-0.12814	-0.082745	-0.042677	-0.0063731	0.024872	0.049844	0.067597	0.075823	0.072313	0.057395	0.031645	-0.0032462	-0.044887	-0.093863	-0.15508	-0.2309	-0.32041	-0.42655	-0.5509	-0.6891	-0.83096	-0.96236	-1.0698	-1.1421	-1.1513	-1.042	-0.77655
RAnklePlantarFlexion	-0.0051328	-0.00067968	0.0039726	0.0098738	0.011449	-0.0072141	-0.047415	-0.089126	-0.10792	-0.091997	-0.049715	-0.0036656	0.023534	0.019031	-0.016547	-0.072998	-0.13682	-0.196	-0.24244	-0.27425	-0.29414	-0.30464	-0.30665	-0.29987	-0.28589	-0.27054	-0.26244	-0.26567	-0.28202	-0.31184	-0.35351	-0.40536	-0.46394	-0.52512	-0.58492	-0.63832	-0.68065	-0.71176	-0.73495	-0.75459	-0.77619	-0.80336	-0.83341	-0.85497	-0.8487	-0.79498	-0.68104	-0.497	-0.2369
LAnklePlantarFlexion	0.52464	1.0245	1.611	2.2783	3.0085	3.7783	4.5454	5.2283	5.7018	5.8327	5.5449	4.8452	3.8545	2.7532	1.6942	0.81766	0.25863	0.033523	0.014939	0.05698	0.08431	0.08419	0.069315	0.050522	0.032933	0.019	0.010003	0.0054262	0.0037745	0.0034606	0.003275	0.0031312	0.003364	0.0037243	0.0038423	0.0035521	0.0029609	0.0024177	0.0020926	0.0018546	0.0015835	0.0012182	0.00077572	0.00037697	5.7861e-05	-0.00028742	-0.001011	-0.0025847	-0.0046452
RFootPronation	0.00033521	3.0306e-05	-0.00014362	-0.00028057	-0.00037148	-0.00056302	-0.0015376	-0.0035985	-0.0059392	-0.0072949	-0.0067223	-0.0043004	-0.00089513	0.0020208	0.0035602	0.0034577	0.0021474	0.0012417	0.0034825	0.010389	0.020625	0.031927	0.043401	0.054357	0.063175	0.067306	0.065633	0.059039	0.048943	0.037467	0.025835	0.015201	0.0062491	-1.0644e-05	-0.0019505	0.0014003	0.010518	0.024409	0.040433	0.05562	0.067682	0.075116	0.077781	0.076831	0.074263	0.071172	0.067023	0.060607	0.050703
LFootPronation	-0.047172	-0.047092	-0.046785	-0.047983	-0.053283	-0.06324	-0.074782	-0.083164	-0.082596	-0.069722	-0.047197	-0.021594	-4.7899e-05	0.012681	0.015739	0.011384	0.0041844	-0.0014527	-0.0038817	-0.0040034	-0.0032356	-0.0023725	-0.0015915	-0.00087148	-0.00022	0.00031436	0.00065691	0.00069819	0.00035217	-0.00034761	-0.0012469	-0.002135	-0.0028273	-0.0031803	-0.0031221	-0.0026872	-0.0019798	-0.0011085	-0.00020364	0.00060041	0.0011887	0.0014573	0.0013897	0.0011033	0.00076494	0.00048335	0.00020466	-0.00015525	-0.00056499
RToeFlexion	0	0	0	0	0	0	0	0	0	0	0	0	0	0	0	0	0	0	0	0	0	0	0	0	0	0	0	0	0	0	0	0	0	0	0	0	0	0	0	0	0	0	0	0	0	0	0	0	0
LToeFlexion	0	0	0	0	0	0	0	0	0	0	0	0	0	0	0	0	0	0	0	0	0	0	0	0	0	0	0	0	0	0	0	0	0	0	0	0	0	0	0	0	0	0	0	0	0	0	0	0	0
[truncated: 51 more columns]

[truncated: 5 more sheets: Subject012, Subject401, Subject402, Subject403, Subject406]
