# Supplementary material for: A real-time system for biomechanical analysis of human movement and muscle function
Source: Med Biol Eng Comput. 2013 Jul 25;51(10):1069–77. doi: 10.1007/s11517-013-1076-z (PMC3751375; doi:10.1007/s11517-013-1076-z)
Supplement: Supplementary file 8 — 6-DOF intersegmental loads (N/kg and Nm/kg) (XLS 1208 kb) [file 11517_2013_1076_MOESM8_ESM.xls]

## Sheet: Units
intersegmental forces (N/kg) and moments (Nm/kg)

## Sheet: MEAN
	0% gait cycle	1% gait cycle	2% gait cycle	3% gait cycle	4% gait cycle	5% gait cycle	6% gait cycle	7% gait cycle	8% gait cycle	9% gait cycle	10% gait cycle	11% gait cycle	12% gait cycle	13% gait cycle	14% gait cycle	15% gait cycle	16% gait cycle	17% gait cycle	18% gait cycle	19% gait cycle	20% gait cycle	21% gait cycle	22% gait cycle	23% gait cycle	24% gait cycle	25% gait cycle	26% gait cycle	27% gait cycle	28% gait cycle	29% gait cycle	30% gait cycle	31% gait cycle	32% gait cycle	33% gait cycle	34% gait cycle	35% gait cycle	36% gait cycle	37% gait cycle	38% gait cycle	39% gait cycle	40% gait cycle	41% gait cycle	42% gait cycle	43% gait cycle	44% gait cycle	45% gait cycle	46% gait cycle	47% gait cycle	48% gait cycle
Pelvis.Fx	0	0	0	0	0	0	0	0	0	0	0	0	0	0	0	0	0	0	0	0	0	0	0	0	0	0	0	0	0	0	0	0	0	0	0	0	0	0	0	0	0	0	0	0	0	0	0	0	0
Pelvis.Fy	0	0	0	0	0	0	0	0	0	0	0	0	0	0	0	0	0	0	0	0	0	0	0	0	0	0	0	0	0	0	0	0	0	0	0	0	0	0	0	0	0	0	0	0	0	0	0	0	0
Pelvis.Fz	0	0	0	0	0	0	0	0	0	0	0	0	0	0	0	0	0	0	0	0	0	0	0	0	0	0	0	0	0	0	0	0	0	0	0	0	0	0	0	0	0	0	0	0	0	0	0	0	0
Pelvis.Mx	0	0	0	0	0	0	0	0	0	0	0	0	0	0	0	0	0	0	0	0	0	0	0	0	0	0	0	0	0	0	0	0	0	0	0	0	0	0	0	0	0	0	0	0	0	0	0	0	0
Pelvis.My	0	0	0	0	0	0	0	0	0	0	0	0	0	0	0	0	0	0	0	0	0	0	0	0	0	0	0	0	0	0	0	0	0	0	0	0	0	0	0	0	0	0	0	0	0	0	0	0	0
Pelvis.Mz	0	0	0	0	0	0	0	0	0	0	0	0	0	0	0	0	0	0	0	0	0	0	0	0	0	0	0	0	0	0	0	0	0	0	0	0	0	0	0	0	0	0	0	0	0	0	0	0	0
MidTrunk.Fx	0	0	0	0	0	0	0	0	0	0	0	0	0	0	0	0	0	0	0	0	0	0	0	0	0	0	0	0	0	0	0	0	0	0	0	0	0	0	0	0	0	0	0	0	0	0	0	0	0
MidTrunk.Fy	0	0	0	0	0	0	0	0	0	0	0	0	0	0	0	0	0	0	0	0	0	0	0	0	0	0	0	0	0	0	0	0	0	0	0	0	0	0	0	0	0	0	0	0	0	0	0	0	0
MidTrunk.Fz	0	0	0	0	0	0	0	0	0	0	0	0	0	0	0	0	0	0	0	0	0	0	0	0	0	0	0	0	0	0	0	0	0	0	0	0	0	0	0	0	0	0	0	0	0	0	0	0	0
MidTrunk.Mx	0	0	0	0	0	0	0	0	0	0	0	0	0	0	0	0	0	0	0	0	0	0	0	0	0	0	0	0	0	0	0	0	0	0	0	0	0	0	0	0	0	0	0	0	0	0	0	0	0
MidTrunk.My	0	0	0	0	0	0	0	0	0	0	0	0	0	0	0	0	0	0	0	0	0	0	0	0	0	0	0	0	0	0	0	0	0	0	0	0	0	0	0	0	0	0	0	0	0	0	0	0	0
MidTrunk.Mz	0	0	0	0	0	0	0	0	0	0	0	0	0	0	0	0	0	0	0	0	0	0	0	0	0	0	0	0	0	0	0	0	0	0	0	0	0	0	0	0	0	0	0	0	0	0	0	0	0
UpperTrunk.Fx	0	0	0	0	0	0	0	0	0	0	0	0	0	0	0	0	0	0	0	0	0	0	0	0	0	0	0	0	0	0	0	0	0	0	0	0	0	0	0	0	0	0	0	0	0	0	0	0	0
UpperTrunk.Fy	0	0	0	0	0	0	0	0	0	0	0	0	0	0	0	0	0	0	0	0	0	0	0	0	0	0	0	0	0	0	0	0	0	0	0	0	0	0	0	0	0	0	0	0	0	0	0	0	0
UpperTrunk.Fz	0	0	0	0	0	0	0	0	0	0	0	0	0	0	0	0	0	0	0	0	0	0	0	0	0	0	0	0	0	0	0	0	0	0	0	0	0	0	0	0	0	0	0	0	0	0	0	0	0
UpperTrunk.Mx	0	0	0	0	0	0	0	0	0	0	0	0	0	0	0	0	0	0	0	0	0	0	0	0	0	0	0	0	0	0	0	0	0	0	0	0	0	0	0	0	0	0	0	0	0	0	0	0	0
UpperTrunk.My	0	0	0	0	0	0	0	0	0	0	0	0	0	0	0	0	0	0	0	0	0	0	0	0	0	0	0	0	0	0	0	0	0	0	0	0	0	0	0	0	0	0	0	0	0	0	0	0	0
UpperTrunk.Mz	0	0	0	0	0	0	0	0	0	0	0	0	0	0	0	0	0	0	0	0	0	0	0	0	0	0	0	0	0	0	0	0	0	0	0	0	0	0	0	0	0	0	0	0	0	0	0	0	0
Head.Fx	0	0	0	0	0	0	0	0	0	0	0	0	0	0	0	0	0	0	0	0	0	0	0	0	0	0	0	0	0	0	0	0	0	0	0	0	0	0	0	0	0	0	0	0	0	0	0	0	0
Head.Fy	0	0	0	0	0	0	0	0	0	0	0	0	0	0	0	0	0	0	0	0	0	0	0	0	0	0	0	0	0	0	0	0	0	0	0	0	0	0	0	0	0	0	0	0	0	0	0	0	0
Head.Fz	0	0	0	0	0	0	0	0	0	0	0	0	0	0	0	0	0	0	0	0	0	0	0	0	0	0	0	0	0	0	0	0	0	0	0	0	0	0	0	0	0	0	0	0	0	0	0	0	0
Head.Mx	0	0	0	0	0	0	0	0	0	0	0	0	0	0	0	0	0	0	0	0	0	0	0	0	0	0	0	0	0	0	0	0	0	0	0	0	0	0	0	0	0	0	0	0	0	0	0	0	0
Head.My	0	0	0	0	0	0	0	0	0	0	0	0	0	0	0	0	0	0	0	0	0	0	0	0	0	0	0	0	0	0	0	0	0	0	0	0	0	0	0	0	0	0	0	0	0	0	0	0	0
Head.Mz	0	0	0	0	0	0	0	0	0	0	0	0	0	0	0	0	0	0	0	0	0	0	0	0	0	0	0	0	0	0	0	0	0	0	0	0	0	0	0	0	0	0	0	0	0	0	0	0	0
RUpperArm.Fx	0	0	0	0	0	0	0	0	0	0	0	0	0	0	0	0	0	0	0	0	0	0	0	0	0	0	0	0	0	0	0	0	0	0	0	0	0	0	0	0	0	0	0	0	0	0	0	0	0
RUpperArm.Fy	0	0	0	0	0	0	0	0	0	0	0	0	0	0	0	0	0	0	0	0	0	0	0	0	0	0	0	0	0	0	0	0	0	0	0	0	0	0	0	0	0	0	0	0	0	0	0	0	0
RUpperArm.Fz	0	0	0	0	0	0	0	0	0	0	0	0	0	0	0	0	0	0	0	0	0	0	0	0	0	0	0	0	0	0	0	0	0	0	0	0	0	0	0	0	0	0	0	0	0	0	0	0	0
RUpperArm.Mx	0	0	0	0	0	0	0	0	0	0	0	0	0	0	0	0	0	0	0	0	0	0	0	0	0	0	0	0	0	0	0	0	0	0	0	0	0	0	0	0	0	0	0	0	0	0	0	0	0
RUpperArm.My	0	0	0	0	0	0	0	0	0	0	0	0	0	0	0	0	0	0	0	0	0	0	0	0	0	0	0	0	0	0	0	0	0	0	0	0	0	0	0	0	0	0	0	0	0	0	0	0	0
RUpperArm.Mz	0	0	0	0	0	0	0	0	0	0	0	0	0	0	0	0	0	0	0	0	0	0	0	0	0	0	0	0	0	0	0	0	0	0	0	0	0	0	0	0	0	0	0	0	0	0	0	0	0
LUpperArm.Fx	0	0	0	0	0	0	0	0	0	0	0	0	0	0	0	0	0	0	0	0	0	0	0	0	0	0	0	0	0	0	0	0	0	0	0	0	0	0	0	0	0	0	0	0	0	0	0	0	0
LUpperArm.Fy	0	0	0	0	0	0	0	0	0	0	0	0	0	0	0	0	0	0	0	0	0	0	0	0	0	0	0	0	0	0	0	0	0	0	0	0	0	0	0	0	0	0	0	0	0	0	0	0	0
LUpperArm.Fz	0	0	0	0	0	0	0	0	0	0	0	0	0	0	0	0	0	0	0	0	0	0	0	0	0	0	0	0	0	0	0	0	0	0	0	0	0	0	0	0	0	0	0	0	0	0	0	0	0
LUpperArm.Mx	0	0	0	0	0	0	0	0	0	0	0	0	0	0	0	0	0	0	0	0	0	0	0	0	0	0	0	0	0	0	0	0	0	0	0	0	0	0	0	0	0	0	0	0	0	0	0	0	0
LUpperArm.My	0	0	0	0	0	0	0	0	0	0	0	0	0	0	0	0	0	0	0	0	0	0	0	0	0	0	0	0	0	0	0	0	0	0	0	0	0	0	0	0	0	0	0	0	0	0	0	0	0
LUpperArm.Mz	0	0	0	0	0	0	0	0	0	0	0	0	0	0	0	0	0	0	0	0	0	0	0	0	0	0	0	0	0	0	0	0	0	0	0	0	0	0	0	0	0	0	0	0	0	0	0	0	0
RForeArm.Fx	0	0	0	0	0	0	0	0	0	0	0	0	0	0	0	0	0	0	0	0	0	0	0	0	0	0	0	0	0	0	0	0	0	0	0	0	0	0	0	0	0	0	0	0	0	0	0	0	0
RForeArm.Fy	0	0	0	0	0	0	0	0	0	0	0	0	0	0	0	0	0	0	0	0	0	0	0	0	0	0	0	0	0	0	0	0	0	0	0	0	0	0	0	0	0	0	0	0	0	0	0	0	0
RForeArm.Fz	0	0	0	0	0	0	0	0	0	0	0	0	0	0	0	0	0	0	0	0	0	0	0	0	0	0	0	0	0	0	0	0	0	0	0	0	0	0	0	0	0	0	0	0	0	0	0	0	0
RForeArm.Mx	0	0	0	0	0	0	0	0	0	0	0	0	0	0	0	0	0	0	0	0	0	0	0	0	0	0	0	0	0	0	0	0	0	0	0	0	0	0	0	0	0	0	0	0	0	0	0	0	0
RForeArm.My	0	0	0	0	0	0	0	0	0	0	0	0	0	0	0	0	0	0	0	0	0	0	0	0	0	0	0	0	0	0	0	0	0	0	0	0	0	0	0	0	0	0	0	0	0	0	0	0	0
RForeArm.Mz	0	0	0	0	0	0	0	0	0	0	0	0	0	0	0	0	0	0	0	0	0	0	0	0	0	0	0	0	0	0	0	0	0	0	0	0	0	0	0	0	0	0	0	0	0	0	0	0	0
LForeArm.Fx	0	0	0	0	0	0	0	0	0	0	0	0	0	0	0	0	0	0	0	0	0	0	0	0	0	0	0	0	0	0	0	0	0	0	0	0	0	0	0	0	0	0	0	0	0	0	0	0	0
LForeArm.Fy	0	0	0	0	0	0	0	0	0	0	0	0	0	0	0	0	0	0	0	0	0	0	0	0	0	0	0	0	0	0	0	0	0	0	0	0	0	0	0	0	0	0	0	0	0	0	0	0	0
LForeArm.Fz	0	0	0	0	0	0	0	0	0	0	0	0	0	0	0	0	0	0	0	0	0	0	0	0	0	0	0	0	0	0	0	0	0	0	0	0	0	0	0	0	0	0	0	0	0	0	0	0	0
LForeArm.Mx	0	0	0	0	0	0	0	0	0	0	0	0	0	0	0	0	0	0	0	0	0	0	0	0	0	0	0	0	0	0	0	0	0	0	0	0	0	0	0	0	0	0	0	0	0	0	0	0	0
LForeArm.My	0	0	0	0	0	0	0	0	0	0	0	0	0	0	0	0	0	0	0	0	0	0	0	0	0	0	0	0	0	0	0	0	0	0	0	0	0	0	0	0	0	0	0	0	0	0	0	0	0
LForeArm.Mz	0	0	0	0	0	0	0	0	0	0	0	0	0	0	0	0	0	0	0	0	0	0	0	0	0	0	0	0	0	0	0	0	0	0	0	0	0	0	0	0	0	0	0	0	0	0	0	0	0
RHand.Fx	0	0	0	0	0	0	0	0	0	0	0	0	0	0	0	0	0	0	0	0	0	0	0	0	0	0	0	0	0	0	0	0	0	0	0	0	0	0	0	0	0	0	0	0	0	0	0	0	0
RHand.Fy	0	0	0	0	0	0	0	0	0	0	0	0	0	0	0	0	0	0	0	0	0	0	0	0	0	0	0	0	0	0	0	0	0	0	0	0	0	0	0	0	0	0	0	0	0	0	0	0	0
RHand.Fz	0	0	0	0	0	0	0	0	0	0	0	0	0	0	0	0	0	0	0	0	0	0	0	0	0	0	0	0	0	0	0	0	0	0	0	0	0	0	0	0	0	0	0	0	0	0	0	0	0
RHand.Mx	0	0	0	0	0	0	0	0	0	0	0	0	0	0	0	0	0	0	0	0	0	0	0	0	0	0	0	0	0	0	0	0	0	0	0	0	0	0	0	0	0	0	0	0	0	0	0	0	0
RHand.My	0	0	0	0	0	0	0	0	0	0	0	0	0	0	0	0	0	0	0	0	0	0	0	0	0	0	0	0	0	0	0	0	0	0	0	0	0	0	0	0	0	0	0	0	0	0	0	0	0
RHand.Mz	0	0	0	0	0	0	0	0	0	0	0	0	0	0	0	0	0	0	0	0	0	0	0	0	0	0	0	0	0	0	0	0	0	0	0	0	0	0	0	0	0	0	0	0	0	0	0	0	0
LHand.Fx	0	0	0	0	0	0	0	0	0	0	0	0	0	0	0	0	0	0	0	0	0	0	0	0	0	0	0	0	0	0	0	0	0	0	0	0	0	0	0	0	0	0	0	0	0	0	0	0	0
LHand.Fy	0	0	0	0	0	0	0	0	0	0	0	0	0	0	0	0	0	0	0	0	0	0	0	0	0	0	0	0	0	0	0	0	0	0	0	0	0	0	0	0	0	0	0	0	0	0	0	0	0
LHand.Fz	0	0	0	0	0	0	0	0	0	0	0	0	0	0	0	0	0	0	0	0	0	0	0	0	0	0	0	0	0	0	0	0	0	0	0	0	0	0	0	0	0	0	0	0	0	0	0	0	0
LHand.Mx	0	0	0	0	0	0	0	0	0	0	0	0	0	0	0	0	0	0	0	0	0	0	0	0	0	0	0	0	0	0	0	0	0	0	0	0	0	0	0	0	0	0	0	0	0	0	0	0	0
LHand.My	0	0	0	0	0	0	0	0	0	0	0	0	0	0	0	0	0	0	0	0	0	0	0	0	0	0	0	0	0	0	0	0	0	0	0	0	0	0	0	0	0	0	0	0	0	0	0	0	0
LHand.Mz	0	0	0	0	0	0	0	0	0	0	0	0	0	0	0	0	0	0	0	0	0	0	0	0	0	0	0	0	0	0	0	0	0	0	0	0	0	0	0	0	0	0	0	0	0	0	0	0	0
RFemur.Fx	0	0	0	0	0	0	0	0	0	0	0	0	0	0	0	0	0	0	0	0	0	0	0	0	0	0	0	0	0	0	0	0	0	0	0	0	0	0	0	0	0	0	0	0	0	0	0	0	0
RFemur.Fy	0	0	0	0	0	0	0	0	0	0	0	0	0	0	0	0	0	0	0	0	0	0	0	0	0	0	0	0	0	0	0	0	0	0	0	0	0	0	0	0	0	0	0	0	0	0	0	0	0
RFemur.Fz	0	0	0	0	0	0	0	0	0	0	0	0	0	0	0	0	0	0	0	0	0	0	0	0	0	0	0	0	0	0	0	0	0	0	0	0	0	0	0	0	0	0	0	0	0	0	0	0	0
RFemur.Mx	0	0	0	0	0	0	0	0	0	0	0	0	0	0	0	0	0	0	0	0	0	0	0	0	0	0	0	0	0	0	0	0	0	0	0	0	0	0	0	0	0	0	0	0	0	0	0	0	0
RFemur.My	0	0	0	0	0	0	0	0	0	0	0	0	0	0	0	0	0	0	0	0	0	0	0	0	0	0	0	0	0	0	0	0	0	0	0	0	0	0	0	0	0	0	0	0	0	0	0	0	0
RFemur.Mz	0	0	0	0	0	0	0	0	0	0	0	0	0	0	0	0	0	0	0	0	0	0	0	0	0	0	0	0	0	0	0	0	0	0	0	0	0	0	0	0	0	0	0	0	0	0	0	0	0
LFemur.Fx	0	0	0	0	0	0	0	0	0	0	0	0	0	0	0	0	0	0	0	0	0	0	0	0	0	0	0	0	0	0	0	0	0	0	0	0	0	0	0	0	0	0	0	0	0	0	0	0	0
LFemur.Fy	0	0	0	0	0	0	0	0	0	0	0	0	0	0	0	0	0	0	0	0	0	0	0	0	0	0	0	0	0	0	0	0	0	0	0	0	0	0	0	0	0	0	0	0	0	0	0	0	0
LFemur.Fz	0	0	0	0	0	0	0	0	0	0	0	0	0	0	0	0	0	0	0	0	0	0	0	0	0	0	0	0	0	0	0	0	0	0	0	0	0	0	0	0	0	0	0	0	0	0	0	0	0
LFemur.Mx	0	0	0	0	0	0	0	0	0	0	0	0	0	0	0	0	0	0	0	0	0	0	0	0	0	0	0	0	0	0	0	0	0	0	0	0	0	0	0	0	0	0	0	0	0	0	0	0	0
LFemur.My	0	0	0	0	0	0	0	0	0	0	0	0	0	0	0	0	0	0	0	0	0	0	0	0	0	0	0	0	0	0	0	0	0	0	0	0	0	0	0	0	0	0	0	0	0	0	0	0	0
LFemur.Mz	0	0	0	0	0	0	0	0	0	0	0	0	0	0	0	0	0	0	0	0	0	0	0	0	0	0	0	0	0	0	0	0	0	0	0	0	0	0	0	0	0	0	0	0	0	0	0	0	0
RShank.Fx	-0.650516	-0.595537	-0.520258	-0.489006	-0.510119	-0.529836	-0.516969	-0.47072	-0.390739	-0.274397	-0.120151	0.070686	0.290272	0.525568	0.761942	0.987174	1.19275	1.37236	1.52473	1.64978	1.74968	1.82606	1.88023	1.9159	1.93618	1.94389	1.94191	1.93337	1.92118	1.90901	1.89925	1.89412	1.89436	1.9013	1.91593	1.93814	1.96884	2.00835	2.05701	2.11464	2.18137	2.25725	2.34299	2.43863	2.5434	2.65721	2.77991	2.91138	3.05092
RShank.Fy	0.0231445	0.0279343	0.0262688	0.00535512	-0.020131	-0.0303924	-0.0222391	-0.00304317	0.0158094	0.0172402	-0.0138293	-0.0809948	-0.177989	-0.295408	-0.421516	-0.545467	-0.657974	-0.752757	-0.827228	-0.882412	-0.921847	-0.949393	-0.96863	-0.981841	-0.99008	-0.993471	-0.99181	-0.984865	-0.973426	-0.958087	-0.940258	-0.921306	-0.902397	-0.885105	-0.870197	-0.858374	-0.850622	-0.847092	-0.84753	-0.851535	-0.85815	-0.866563	-0.876135	-0.886421	-0.897078	-0.907482	-0.916114	-0.920842	-0.919648
RShank.Fz	0.0489073	0.0340319	-0.0362097	-0.217914	-0.540108	-0.983976	-1.53908	-2.19614	-2.93422	-3.72353	-4.52949	-5.31983	-6.07045	-6.76452	-7.39494	-7.95968	-8.45521	-8.87966	-9.23046	-9.50366	-9.69561	-9.80257	-9.82654	-9.77329	-9.6535	-9.48434	-9.28297	-9.06717	-8.8526	-8.65114	-8.47307	-8.32413	-8.20897	-8.13012	-8.08808	-8.08067	-8.10482	-8.1559	-8.2285	-8.31767	-8.41814	-8.52448	-8.63232	-8.73857	-8.84077	-8.93694	-9.02522	-9.10382	-9.17031
RShank.Mx	0.00817978	0.00964731	0.010076	0.00671263	0.00565775	0.0127292	0.0277333	0.0451072	0.056056	0.0500313	0.0206703	-0.0306104	-0.0971497	-0.17075	-0.243572	-0.309453	-0.364101	-0.405947	-0.435293	-0.454413	-0.465923	-0.472261	-0.475456	-0.476058	-0.474274	-0.470049	-0.463085	-0.453534	-0.441924	-0.428892	-0.415248	-0.401687	-0.388723	-0.376858	-0.366347	-0.357412	-0.350427	-0.345487	-0.342498	-0.34135	-0.341702	-0.343239	-0.34577	-0.349151	-0.353092	-0.357264	-0.361061	-0.36379	-0.365017
RShank.My	0.24452	0.215633	0.185462	0.180023	0.193496	0.197507	0.178431	0.138988	0.083727	0.0163523	-0.0588039	-0.137912	-0.216473	-0.288894	-0.350958	-0.400143	-0.435074	-0.455654	-0.463288	-0.459845	-0.447559	-0.428042	-0.40268	-0.373291	-0.341326	-0.307773	-0.273516	-0.239113	-0.20477	-0.170751	-0.137185	-0.104089	-0.0713503	-0.0391643	-0.0077884	0.0228154	0.0523645	0.0805357	0.106985	0.131757	0.155032	0.17697	0.197421	0.216194	0.233092	0.247492	0.258391	0.264569	0.26507
RShank.Mz	0.000871707	0.00109794	0.00122266	0.00113994	0.000106425	-0.00147992	-0.00223464	-0.00117118	0.00136835	0.00450492	0.00736325	0.00941729	0.0102044	0.00928721	0.00684104	0.00332082	-0.000807968	-0.00505617	-0.00919299	-0.0131219	-0.0169443	-0.0208397	-0.0249343	-0.0293206	-0.033889	-0.0384803	-0.0429793	-0.0472852	-0.0514354	-0.0554873	-0.0595511	-0.0637117	-0.0680552	-0.0726753	-0.0775833	-0.0827866	-0.0883258	-0.0941795	-0.100331	-0.106764	-0.113461	-0.120413	-0.127599	-0.134959	-0.142413	-0.149754	-0.156664	-0.16279	-0.167802
LShank.Fx	3.17862	3.32259	3.4613	3.58865	3.69687	3.77764	3.82132	3.81924	3.761	3.63057	3.41459	3.11488	2.74828	2.33602	1.90793	1.49784	1.1311	0.817097	0.564558	0.388111	0.287465	0.249992	0.255411	0.280674	0.308873	0.330156	0.341083	0.341325	0.332128	0.314665	0.291301	0.262972	0.229869	0.191609	0.14925	0.103537	0.0546596	0.00388592	-0.0489677	-0.104205	-0.161672	-0.222458	-0.287135	-0.353977	-0.417939	-0.474489	-0.523888	-0.568512	-0.60859
LShank.Fy	0.96809	0.941544	0.910279	0.871446	0.821383	0.758806	0.682846	0.594918	0.498165	0.395326	0.288251	0.179964	0.077928	-0.00768383	-0.0684883	-0.103675	-0.11667	-0.112583	-0.0976253	-0.0808442	-0.0657002	-0.0536248	-0.0454967	-0.039815	-0.0342762	-0.0269955	-0.0190645	-0.0113205	-0.00339308	0.00398091	0.0108944	0.0174531	0.0237195	0.0294489	0.0348637	0.0405594	0.0473987	0.0549285	0.0618367	0.0660553	0.064905	0.0570684	0.0422656	0.0205105	-0.0087197	-0.0440038	-0.0775805	-0.097021	-0.0958894
LShank.Fz	-9.35802	-9.36987	-9.34296	-9.26618	-9.1234	-8.9014	-8.58491	-8.16116	-7.62242	-6.96581	-6.19429	-5.32536	-4.39707	-3.46162	-2.57772	-1.80002	-1.17124	-0.711194	-0.40527	-0.219977	-0.120062	-0.077893	-0.0702599	-0.0823241	-0.105879	-0.132963	-0.157642	-0.176683	-0.187636	-0.190752	-0.185795	-0.173654	-0.155172	-0.131758	-0.10397	-0.0716119	-0.034319	0.00818157	0.0548118	0.102744	0.149367	0.191782	0.225854	0.2475	0.253085	0.239236	0.203898	0.152126	0.098584
LShank.Mx	0.404008	0.404905	0.404064	0.399405	0.388575	0.370496	0.344581	0.311625	0.273246	0.230832	0.185221	0.137797	0.0915306	0.0504699	0.0180806	-0.00454431	-0.0178252	-0.0230109	-0.0223617	-0.019021	-0.0147365	-0.0106997	-0.00775836	-0.00562265	-0.0037189	-0.001585	0.000667153	0.00285902	0.00504017	0.00696437	0.0086242	0.00999526	0.0110103	0.0117416	0.0123288	0.0129602	0.0139831	0.0153592	0.016806	0.0177204	0.0171848	0.0146706	0.0100302	0.00318738	-0.00615469	-0.0175127	-0.0280945	-0.033751	-0.0325225
LShank.My	0.299478	0.281443	0.258784	0.232621	0.203616	0.172389	0.139496	0.105224	0.0702822	0.0368419	0.00699742	-0.0193944	-0.0426367	-0.0610755	-0.0737696	-0.0812304	-0.0831583	-0.0773566	-0.06447	-0.049771	-0.0378975	-0.0308551	-0.0286281	-0.0289669	-0.0298165	-0.0300197	-0.0292993	-0.0275538	-0.0248173	-0.0210392	-0.0164478	-0.0111293	-0.0052135	0.00150047	0.00882789	0.0165542	0.0246618	0.0329111	0.041561	0.0508761	0.0613236	0.0739092	0.0892153	0.106986	0.126549	0.147663	0.171204	0.196577	0.219983
LShank.Mz	0.180987	0.18355	0.184969	0.184943	0.183004	0.178712	0.17169	0.161948	0.149594	0.1347	0.117455	0.0983701	0.0784411	0.0588887	0.0409286	0.0256075	0.0136033	0.00492519	-0.000792475	-0.00397238	-0.00534156	-0.00548437	-0.00493248	-0.00417946	-0.00348787	-0.00294465	-0.00258619	-0.00239976	-0.0023049	-0.00222882	-0.00215469	-0.0020724	-0.00196072	-0.00183817	-0.00171403	-0.00156652	-0.00140541	-0.00125121	-0.00111049	-0.000989015	-0.000884576	-0.00078789	-0.000679889	-0.000554606	-0.00035987	5.06433e-05	0.000715706	0.00141277	0.00182149
RFoot.Fx	0	0	0	0	0	0	0	0	0	0	0	0	0	0	0	0	0	0	0	0	0	0	0	0	0	0	0	0	0	0	0	0	0	0	0	0	0	0	0	0	0	0	0	0	0	0	0	0	0
RFoot.Fy	0	0	0	0	0	0	0	0	0	0	0	0	0	0	0	0	0	0	0	0	0	0	0	0	0	0	0	0	0	0	0	0	0	0	0	0	0	0	0	0	0	0	0	0	0	0	0	0	0
RFoot.Fz	0	0	0	0	0	0	0	0	0	0	0	0	0	0	0	0	0	0	0	0	0	0	0	0	0	0	0	0	0	0	0	0	0	0	0	0	0	0	0	0	0	0	0	0	0	0	0	0	0
RFoot.Mx	0	0	0	0	0	0	0	0	0	0	0	0	0	0	0	0	0	0	0	0	0	0	0	0	0	0	0	0	0	0	0	0	0	0	0	0	0	0	0	0	0	0	0	0	0	0	0	0	0
RFoot.My	0	0	0	0	0	0	0	0	0	0	0	0	0	0	0	0	0	0	0	0	0	0	0	0	0	0	0	0	0	0	0	0	0	0	0	0	0	0	0	0	0	0	0	0	0	0	0	0	0
RFoot.Mz	0	0	0	0	0	0	0	0	0	0	0	0	0	0	0	0	0	0	0	0	0	0	0	0	0	0	0	0	0	0	0	0	0	0	0	0	0	0	0	0	0	0	0	0	0	0	0	0	0
LFoot.Fx	0	0	0	0	0	0	0	0	0	0	0	0	0	0	0	0	0	0	0	0	0	0	0	0	0	0	0	0	0	0	0	0	0	0	0	0	0	0	0	0	0	0	0	0	0	0	0	0	0
LFoot.Fy	0	0	0	0	0	0	0	0	0	0	0	0	0	0	0	0	0	0	0	0	0	0	0	0	0	0	0	0	0	0	0	0	0	0	0	0	0	0	0	0	0	0	0	0	0	0	0	0	0
LFoot.Fz	0	0	0	0	0	0	0	0	0	0	0	0	0	0	0	0	0	0	0	0	0	0	0	0	0	0	0	0	0	0	0	0	0	0	0	0	0	0	0	0	0	0	0	0	0	0	0	0	0
LFoot.Mx	0	0	0	0	0	0	0	0	0	0	0	0	0	0	0	0	0	0	0	0	0	0	0	0	0	0	0	0	0	0	0	0	0	0	0	0	0	0	0	0	0	0	0	0	0	0	0	0	0
LFoot.My	0	0	0	0	0	0	0	0	0	0	0	0	0	0	0	0	0	0	0	0	0	0	0	0	0	0	0	0	0	0	0	0	0	0	0	0	0	0	0	0	0	0	0	0	0	0	0	0	0
LFoot.Mz	0	0	0	0	0	0	0	0	0	0	0	0	0	0	0	0	0	0	0	0	0	0	0	0	0	0	0	0	0	0	0	0	0	0	0	0	0	0	0	0	0	0	0	0	0	0	0	0	0
RToe.Fx	0	0	0	0	0	0	0	0	0	0	0	0	0	0	0	0	0	0	0	0	0	0	0	0	0	0	0	0	0	0	0	0	0	0	0	0	0	0	0	0	0	0	0	0	0	0	0	0	0
RToe.Fy	0	0	0	0	0	0	0	0	0	0	0	0	0	0	0	0	0	0	0	0	0	0	0	0	0	0	0	0	0	0	0	0	0	0	0	0	0	0	0	0	0	0	0	0	0	0	0	0	0
RToe.Fz	0	0	0	0	0	0	0	0	0	0	0	0	0	0	0	0	0	0	0	0	0	0	0	0	0	0	0	0	0	0	0	0	0	0	0	0	0	0	0	0	0	0	0	0	0	0	0	0	0
RToe.Mx	0	0	0	0	0	0	0	0	0	0	0	0	0	0	0	0	0	0	0	0	0	0	0	0	0	0	0	0	0	0	0	0	0	0	0	0	0	0	0	0	0	0	0	0	0	0	0	0	0
RToe.My	0	0	0	0	0	0	0	0	0	0	0	0	0	0	0	0	0	0	0	0	0	0	0	0	0	0	0	0	0	0	0	0	0	0	0	0	0	0	0	0	0	0	0	0	0	0	0	0	0
RToe.Mz	0	0	0	0	0	0	0	0	0	0	0	0	0	0	0	0	0	0	0	0	0	0	0	0	0	0	0	0	0	0	0	0	0	0	0	0	0	0	0	0	0	0	0	0	0	0	0	0	0
LToe.Fx	0	0	0	0	0	0	0	0	0	0	0	0	0	0	0	0	0	0	0	0	0	0	0	0	0	0	0	0	0	0	0	0	0	0	0	0	0	0	0	0	0	0	0	0	0	0	0	0	0
LToe.Fy	0	0	0	0	0	0	0	0	0	0	0	0	0	0	0	0	0	0	0	0	0	0	0	0	0	0	0	0	0	0	0	0	0	0	0	0	0	0	0	0	0	0	0	0	0	0	0	0	0
LToe.Fz	0	0	0	0	0	0	0	0	0	0	0	0	0	0	0	0	0	0	0	0	0	0	0	0	0	0	0	0	0	0	0	0	0	0	0	0	0	0	0	0	0	0	0	0	0	0	0	0	0
LToe.Mx	0	0	0	0	0	0	0	0	0	0	0	0	0	0	0	0	0	0	0	0	0	0	0	0	0	0	0	0	0	0	0	0	0	0	0	0	0	0	0	0	0	0	0	0	0	0	0	0	0
LToe.My	0	0	0	0	0	0	0	0	0	0	0	0	0	0	0	0	0	0	0	0	0	0	0	0	0	0	0	0	0	0	0	0	0	0	0	0	0	0	0	0	0	0	0	0	0	0	0	0	0
LToe.Mz	0	0	0	0	0	0	0	0	0	0	0	0	0	0	0	0	0	0	0	0	0	0	0	0	0	0	0	0	0	0	0	0	0	0	0	0	0	0	0	0	0	0	0	0	0	0	0	0	0
[truncated: 51 more columns]

## Sheet: SD
	0% gait cycle	1% gait cycle	2% gait cycle	3% gait cycle	4% gait cycle	5% gait cycle	6% gait cycle	7% gait cycle	8% gait cycle	9% gait cycle	10% gait cycle	11% gait cycle	12% gait cycle	13% gait cycle	14% gait cycle	15% gait cycle	16% gait cycle	17% gait cycle	18% gait cycle	19% gait cycle	20% gait cycle	21% gait cycle	22% gait cycle	23% gait cycle	24% gait cycle	25% gait cycle	26% gait cycle	27% gait cycle	28% gait cycle	29% gait cycle	30% gait cycle	31% gait cycle	32% gait cycle	33% gait cycle	34% gait cycle	35% gait cycle	36% gait cycle	37% gait cycle	38% gait cycle	39% gait cycle	40% gait cycle	41% gait cycle	42% gait cycle	43% gait cycle	44% gait cycle	45% gait cycle	46% gait cycle	47% gait cycle	48% gait cycle
Pelvis.Fx	0	0	0	0	0	0	0	0	0	0	0	0	0	0	0	0	0	0	0	0	0	0	0	0	0	0	0	0	0	0	0	0	0	0	0	0	0	0	0	0	0	0	0	0	0	0	0	0	0
Pelvis.Fy	0	0	0	0	0	0	0	0	0	0	0	0	0	0	0	0	0	0	0	0	0	0	0	0	0	0	0	0	0	0	0	0	0	0	0	0	0	0	0	0	0	0	0	0	0	0	0	0	0
Pelvis.Fz	0	0	0	0	0	0	0	0	0	0	0	0	0	0	0	0	0	0	0	0	0	0	0	0	0	0	0	0	0	0	0	0	0	0	0	0	0	0	0	0	0	0	0	0	0	0	0	0	0
Pelvis.Mx	0	0	0	0	0	0	0	0	0	0	0	0	0	0	0	0	0	0	0	0	0	0	0	0	0	0	0	0	0	0	0	0	0	0	0	0	0	0	0	0	0	0	0	0	0	0	0	0	0
Pelvis.My	0	0	0	0	0	0	0	0	0	0	0	0	0	0	0	0	0	0	0	0	0	0	0	0	0	0	0	0	0	0	0	0	0	0	0	0	0	0	0	0	0	0	0	0	0	0	0	0	0
Pelvis.Mz	0	0	0	0	0	0	0	0	0	0	0	0	0	0	0	0	0	0	0	0	0	0	0	0	0	0	0	0	0	0	0	0	0	0	0	0	0	0	0	0	0	0	0	0	0	0	0	0	0
MidTrunk.Fx	0	0	0	0	0	0	0	0	0	0	0	0	0	0	0	0	0	0	0	0	0	0	0	0	0	0	0	0	0	0	0	0	0	0	0	0	0	0	0	0	0	0	0	0	0	0	0	0	0
MidTrunk.Fy	0	0	0	0	0	0	0	0	0	0	0	0	0	0	0	0	0	0	0	0	0	0	0	0	0	0	0	0	0	0	0	0	0	0	0	0	0	0	0	0	0	0	0	0	0	0	0	0	0
MidTrunk.Fz	0	0	0	0	0	0	0	0	0	0	0	0	0	0	0	0	0	0	0	0	0	0	0	0	0	0	0	0	0	0	0	0	0	0	0	0	0	0	0	0	0	0	0	0	0	0	0	0	0
MidTrunk.Mx	0	0	0	0	0	0	0	0	0	0	0	0	0	0	0	0	0	0	0	0	0	0	0	0	0	0	0	0	0	0	0	0	0	0	0	0	0	0	0	0	0	0	0	0	0	0	0	0	0
MidTrunk.My	0	0	0	0	0	0	0	0	0	0	0	0	0	0	0	0	0	0	0	0	0	0	0	0	0	0	0	0	0	0	0	0	0	0	0	0	0	0	0	0	0	0	0	0	0	0	0	0	0
MidTrunk.Mz	0	0	0	0	0	0	0	0	0	0	0	0	0	0	0	0	0	0	0	0	0	0	0	0	0	0	0	0	0	0	0	0	0	0	0	0	0	0	0	0	0	0	0	0	0	0	0	0	0
UpperTrunk.Fx	0	0	0	0	0	0	0	0	0	0	0	0	0	0	0	0	0	0	0	0	0	0	0	0	0	0	0	0	0	0	0	0	0	0	0	0	0	0	0	0	0	0	0	0	0	0	0	0	0
UpperTrunk.Fy	0	0	0	0	0	0	0	0	0	0	0	0	0	0	0	0	0	0	0	0	0	0	0	0	0	0	0	0	0	0	0	0	0	0	0	0	0	0	0	0	0	0	0	0	0	0	0	0	0
UpperTrunk.Fz	0	0	0	0	0	0	0	0	0	0	0	0	0	0	0	0	0	0	0	0	0	0	0	0	0	0	0	0	0	0	0	0	0	0	0	0	0	0	0	0	0	0	0	0	0	0	0	0	0
UpperTrunk.Mx	0	0	0	0	0	0	0	0	0	0	0	0	0	0	0	0	0	0	0	0	0	0	0	0	0	0	0	0	0	0	0	0	0	0	0	0	0	0	0	0	0	0	0	0	0	0	0	0	0
UpperTrunk.My	0	0	0	0	0	0	0	0	0	0	0	0	0	0	0	0	0	0	0	0	0	0	0	0	0	0	0	0	0	0	0	0	0	0	0	0	0	0	0	0	0	0	0	0	0	0	0	0	0
UpperTrunk.Mz	0	0	0	0	0	0	0	0	0	0	0	0	0	0	0	0	0	0	0	0	0	0	0	0	0	0	0	0	0	0	0	0	0	0	0	0	0	0	0	0	0	0	0	0	0	0	0	0	0
Head.Fx	0	0	0	0	0	0	0	0	0	0	0	0	0	0	0	0	0	0	0	0	0	0	0	0	0	0	0	0	0	0	0	0	0	0	0	0	0	0	0	0	0	0	0	0	0	0	0	0	0
Head.Fy	0	0	0	0	0	0	0	0	0	0	0	0	0	0	0	0	0	0	0	0	0	0	0	0	0	0	0	0	0	0	0	0	0	0	0	0	0	0	0	0	0	0	0	0	0	0	0	0	0
Head.Fz	0	0	0	0	0	0	0	0	0	0	0	0	0	0	0	0	0	0	0	0	0	0	0	0	0	0	0	0	0	0	0	0	0	0	0	0	0	0	0	0	0	0	0	0	0	0	0	0	0
Head.Mx	0	0	0	0	0	0	0	0	0	0	0	0	0	0	0	0	0	0	0	0	0	0	0	0	0	0	0	0	0	0	0	0	0	0	0	0	0	0	0	0	0	0	0	0	0	0	0	0	0
Head.My	0	0	0	0	0	0	0	0	0	0	0	0	0	0	0	0	0	0	0	0	0	0	0	0	0	0	0	0	0	0	0	0	0	0	0	0	0	0	0	0	0	0	0	0	0	0	0	0	0
Head.Mz	0	0	0	0	0	0	0	0	0	0	0	0	0	0	0	0	0	0	0	0	0	0	0	0	0	0	0	0	0	0	0	0	0	0	0	0	0	0	0	0	0	0	0	0	0	0	0	0	0
RUpperArm.Fx	0	0	0	0	0	0	0	0	0	0	0	0	0	0	0	0	0	0	0	0	0	0	0	0	0	0	0	0	0	0	0	0	0	0	0	0	0	0	0	0	0	0	0	0	0	0	0	0	0
RUpperArm.Fy	0	0	0	0	0	0	0	0	0	0	0	0	0	0	0	0	0	0	0	0	0	0	0	0	0	0	0	0	0	0	0	0	0	0	0	0	0	0	0	0	0	0	0	0	0	0	0	0	0
RUpperArm.Fz	0	0	0	0	0	0	0	0	0	0	0	0	0	0	0	0	0	0	0	0	0	0	0	0	0	0	0	0	0	0	0	0	0	0	0	0	0	0	0	0	0	0	0	0	0	0	0	0	0
RUpperArm.Mx	0	0	0	0	0	0	0	0	0	0	0	0	0	0	0	0	0	0	0	0	0	0	0	0	0	0	0	0	0	0	0	0	0	0	0	0	0	0	0	0	0	0	0	0	0	0	0	0	0
RUpperArm.My	0	0	0	0	0	0	0	0	0	0	0	0	0	0	0	0	0	0	0	0	0	0	0	0	0	0	0	0	0	0	0	0	0	0	0	0	0	0	0	0	0	0	0	0	0	0	0	0	0
RUpperArm.Mz	0	0	0	0	0	0	0	0	0	0	0	0	0	0	0	0	0	0	0	0	0	0	0	0	0	0	0	0	0	0	0	0	0	0	0	0	0	0	0	0	0	0	0	0	0	0	0	0	0
LUpperArm.Fx	0	0	0	0	0	0	0	0	0	0	0	0	0	0	0	0	0	0	0	0	0	0	0	0	0	0	0	0	0	0	0	0	0	0	0	0	0	0	0	0	0	0	0	0	0	0	0	0	0
LUpperArm.Fy	0	0	0	0	0	0	0	0	0	0	0	0	0	0	0	0	0	0	0	0	0	0	0	0	0	0	0	0	0	0	0	0	0	0	0	0	0	0	0	0	0	0	0	0	0	0	0	0	0
LUpperArm.Fz	0	0	0	0	0	0	0	0	0	0	0	0	0	0	0	0	0	0	0	0	0	0	0	0	0	0	0	0	0	0	0	0	0	0	0	0	0	0	0	0	0	0	0	0	0	0	0	0	0
LUpperArm.Mx	0	0	0	0	0	0	0	0	0	0	0	0	0	0	0	0	0	0	0	0	0	0	0	0	0	0	0	0	0	0	0	0	0	0	0	0	0	0	0	0	0	0	0	0	0	0	0	0	0
LUpperArm.My	0	0	0	0	0	0	0	0	0	0	0	0	0	0	0	0	0	0	0	0	0	0	0	0	0	0	0	0	0	0	0	0	0	0	0	0	0	0	0	0	0	0	0	0	0	0	0	0	0
LUpperArm.Mz	0	0	0	0	0	0	0	0	0	0	0	0	0	0	0	0	0	0	0	0	0	0	0	0	0	0	0	0	0	0	0	0	0	0	0	0	0	0	0	0	0	0	0	0	0	0	0	0	0
RForeArm.Fx	0	0	0	0	0	0	0	0	0	0	0	0	0	0	0	0	0	0	0	0	0	0	0	0	0	0	0	0	0	0	0	0	0	0	0	0	0	0	0	0	0	0	0	0	0	0	0	0	0
RForeArm.Fy	0	0	0	0	0	0	0	0	0	0	0	0	0	0	0	0	0	0	0	0	0	0	0	0	0	0	0	0	0	0	0	0	0	0	0	0	0	0	0	0	0	0	0	0	0	0	0	0	0
RForeArm.Fz	0	0	0	0	0	0	0	0	0	0	0	0	0	0	0	0	0	0	0	0	0	0	0	0	0	0	0	0	0	0	0	0	0	0	0	0	0	0	0	0	0	0	0	0	0	0	0	0	0
RForeArm.Mx	0	0	0	0	0	0	0	0	0	0	0	0	0	0	0	0	0	0	0	0	0	0	0	0	0	0	0	0	0	0	0	0	0	0	0	0	0	0	0	0	0	0	0	0	0	0	0	0	0
RForeArm.My	0	0	0	0	0	0	0	0	0	0	0	0	0	0	0	0	0	0	0	0	0	0	0	0	0	0	0	0	0	0	0	0	0	0	0	0	0	0	0	0	0	0	0	0	0	0	0	0	0
RForeArm.Mz	0	0	0	0	0	0	0	0	0	0	0	0	0	0	0	0	0	0	0	0	0	0	0	0	0	0	0	0	0	0	0	0	0	0	0	0	0	0	0	0	0	0	0	0	0	0	0	0	0
LForeArm.Fx	0	0	0	0	0	0	0	0	0	0	0	0	0	0	0	0	0	0	0	0	0	0	0	0	0	0	0	0	0	0	0	0	0	0	0	0	0	0	0	0	0	0	0	0	0	0	0	0	0
LForeArm.Fy	0	0	0	0	0	0	0	0	0	0	0	0	0	0	0	0	0	0	0	0	0	0	0	0	0	0	0	0	0	0	0	0	0	0	0	0	0	0	0	0	0	0	0	0	0	0	0	0	0
LForeArm.Fz	0	0	0	0	0	0	0	0	0	0	0	0	0	0	0	0	0	0	0	0	0	0	0	0	0	0	0	0	0	0	0	0	0	0	0	0	0	0	0	0	0	0	0	0	0	0	0	0	0
LForeArm.Mx	0	0	0	0	0	0	0	0	0	0	0	0	0	0	0	0	0	0	0	0	0	0	0	0	0	0	0	0	0	0	0	0	0	0	0	0	0	0	0	0	0	0	0	0	0	0	0	0	0
LForeArm.My	0	0	0	0	0	0	0	0	0	0	0	0	0	0	0	0	0	0	0	0	0	0	0	0	0	0	0	0	0	0	0	0	0	0	0	0	0	0	0	0	0	0	0	0	0	0	0	0	0
LForeArm.Mz	0	0	0	0	0	0	0	0	0	0	0	0	0	0	0	0	0	0	0	0	0	0	0	0	0	0	0	0	0	0	0	0	0	0	0	0	0	0	0	0	0	0	0	0	0	0	0	0	0
RHand.Fx	0	0	0	0	0	0	0	0	0	0	0	0	0	0	0	0	0	0	0	0	0	0	0	0	0	0	0	0	0	0	0	0	0	0	0	0	0	0	0	0	0	0	0	0	0	0	0	0	0
RHand.Fy	0	0	0	0	0	0	0	0	0	0	0	0	0	0	0	0	0	0	0	0	0	0	0	0	0	0	0	0	0	0	0	0	0	0	0	0	0	0	0	0	0	0	0	0	0	0	0	0	0
RHand.Fz	0	0	0	0	0	0	0	0	0	0	0	0	0	0	0	0	0	0	0	0	0	0	0	0	0	0	0	0	0	0	0	0	0	0	0	0	0	0	0	0	0	0	0	0	0	0	0	0	0
RHand.Mx	0	0	0	0	0	0	0	0	0	0	0	0	0	0	0	0	0	0	0	0	0	0	0	0	0	0	0	0	0	0	0	0	0	0	0	0	0	0	0	0	0	0	0	0	0	0	0	0	0
RHand.My	0	0	0	0	0	0	0	0	0	0	0	0	0	0	0	0	0	0	0	0	0	0	0	0	0	0	0	0	0	0	0	0	0	0	0	0	0	0	0	0	0	0	0	0	0	0	0	0	0
RHand.Mz	0	0	0	0	0	0	0	0	0	0	0	0	0	0	0	0	0	0	0	0	0	0	0	0	0	0	0	0	0	0	0	0	0	0	0	0	0	0	0	0	0	0	0	0	0	0	0	0	0
LHand.Fx	0	0	0	0	0	0	0	0	0	0	0	0	0	0	0	0	0	0	0	0	0	0	0	0	0	0	0	0	0	0	0	0	0	0	0	0	0	0	0	0	0	0	0	0	0	0	0	0	0
LHand.Fy	0	0	0	0	0	0	0	0	0	0	0	0	0	0	0	0	0	0	0	0	0	0	0	0	0	0	0	0	0	0	0	0	0	0	0	0	0	0	0	0	0	0	0	0	0	0	0	0	0
LHand.Fz	0	0	0	0	0	0	0	0	0	0	0	0	0	0	0	0	0	0	0	0	0	0	0	0	0	0	0	0	0	0	0	0	0	0	0	0	0	0	0	0	0	0	0	0	0	0	0	0	0
LHand.Mx	0	0	0	0	0	0	0	0	0	0	0	0	0	0	0	0	0	0	0	0	0	0	0	0	0	0	0	0	0	0	0	0	0	0	0	0	0	0	0	0	0	0	0	0	0	0	0	0	0
LHand.My	0	0	0	0	0	0	0	0	0	0	0	0	0	0	0	0	0	0	0	0	0	0	0	0	0	0	0	0	0	0	0	0	0	0	0	0	0	0	0	0	0	0	0	0	0	0	0	0	0
LHand.Mz	0	0	0	0	0	0	0	0	0	0	0	0	0	0	0	0	0	0	0	0	0	0	0	0	0	0	0	0	0	0	0	0	0	0	0	0	0	0	0	0	0	0	0	0	0	0	0	0	0
RFemur.Fx	0	0	0	0	0	0	0	0	0	0	0	0	0	0	0	0	0	0	0	0	0	0	0	0	0	0	0	0	0	0	0	0	0	0	0	0	0	0	0	0	0	0	0	0	0	0	0	0	0
RFemur.Fy	0	0	0	0	0	0	0	0	0	0	0	0	0	0	0	0	0	0	0	0	0	0	0	0	0	0	0	0	0	0	0	0	0	0	0	0	0	0	0	0	0	0	0	0	0	0	0	0	0
RFemur.Fz	0	0	0	0	0	0	0	0	0	0	0	0	0	0	0	0	0	0	0	0	0	0	0	0	0	0	0	0	0	0	0	0	0	0	0	0	0	0	0	0	0	0	0	0	0	0	0	0	0
RFemur.Mx	0	0	0	0	0	0	0	0	0	0	0	0	0	0	0	0	0	0	0	0	0	0	0	0	0	0	0	0	0	0	0	0	0	0	0	0	0	0	0	0	0	0	0	0	0	0	0	0	0
RFemur.My	0	0	0	0	0	0	0	0	0	0	0	0	0	0	0	0	0	0	0	0	0	0	0	0	0	0	0	0	0	0	0	0	0	0	0	0	0	0	0	0	0	0	0	0	0	0	0	0	0
RFemur.Mz	0	0	0	0	0	0	0	0	0	0	0	0	0	0	0	0	0	0	0	0	0	0	0	0	0	0	0	0	0	0	0	0	0	0	0	0	0	0	0	0	0	0	0	0	0	0	0	0	0
LFemur.Fx	0	0	0	0	0	0	0	0	0	0	0	0	0	0	0	0	0	0	0	0	0	0	0	0	0	0	0	0	0	0	0	0	0	0	0	0	0	0	0	0	0	0	0	0	0	0	0	0	0
LFemur.Fy	0	0	0	0	0	0	0	0	0	0	0	0	0	0	0	0	0	0	0	0	0	0	0	0	0	0	0	0	0	0	0	0	0	0	0	0	0	0	0	0	0	0	0	0	0	0	0	0	0
LFemur.Fz	0	0	0	0	0	0	0	0	0	0	0	0	0	0	0	0	0	0	0	0	0	0	0	0	0	0	0	0	0	0	0	0	0	0	0	0	0	0	0	0	0	0	0	0	0	0	0	0	0
LFemur.Mx	0	0	0	0	0	0	0	0	0	0	0	0	0	0	0	0	0	0	0	0	0	0	0	0	0	0	0	0	0	0	0	0	0	0	0	0	0	0	0	0	0	0	0	0	0	0	0	0	0
LFemur.My	0	0	0	0	0	0	0	0	0	0	0	0	0	0	0	0	0	0	0	0	0	0	0	0	0	0	0	0	0	0	0	0	0	0	0	0	0	0	0	0	0	0	0	0	0	0	0	0	0
LFemur.Mz	0	0	0	0	0	0	0	0	0	0	0	0	0	0	0	0	0	0	0	0	0	0	0	0	0	0	0	0	0	0	0	0	0	0	0	0	0	0	0	0	0	0	0	0	0	0	0	0	0
RShank.Fx	0.0721882	0.0878466	0.088955	0.0769284	0.0797437	0.0975551	0.12427	0.154042	0.182259	0.20997	0.243746	0.284324	0.328211	0.371776	0.409811	0.439151	0.458524	0.466841	0.466326	0.457256	0.442892	0.42719	0.410668	0.396904	0.387298	0.380413	0.376637	0.374731	0.372554	0.368825	0.363018	0.355596	0.345037	0.331999	0.319019	0.307249	0.296549	0.287203	0.280718	0.277893	0.279286	0.285425	0.296028	0.310513	0.3285	0.349265	0.372334	0.397288	0.423244
RShank.Fy	0.0447433	0.0397709	0.0426861	0.0338889	0.0390843	0.0757734	0.107793	0.12765	0.133814	0.126966	0.115243	0.111665	0.119863	0.133596	0.147243	0.159759	0.171091	0.180997	0.187734	0.19101	0.192265	0.193544	0.196499	0.201217	0.206822	0.212212	0.216471	0.218236	0.217332	0.213832	0.20848	0.201959	0.195234	0.188689	0.182455	0.176842	0.171366	0.165919	0.161109	0.156842	0.15308	0.150264	0.148376	0.147283	0.14702	0.147447	0.148708	0.150956	0.155265
RShank.Fz	0.0375744	0.0318426	0.0420784	0.0822373	0.154127	0.244512	0.349041	0.457278	0.554889	0.635116	0.695371	0.74152	0.782678	0.823101	0.859453	0.880666	0.877734	0.844854	0.783463	0.697164	0.592805	0.478659	0.366193	0.28136	0.27029	0.339903	0.439274	0.532013	0.601932	0.641645	0.651066	0.632712	0.593804	0.540657	0.479838	0.416876	0.357156	0.306259	0.268274	0.245276	0.234048	0.229955	0.229091	0.22773	0.224929	0.220813	0.216916	0.216864	0.22367
RShank.Mx	0.0123532	0.0112473	0.0109941	0.0122745	0.0279014	0.0465058	0.0590326	0.0624828	0.0583091	0.0525974	0.0524384	0.0586517	0.065895	0.0708554	0.074287	0.0785656	0.0843251	0.090709	0.0968009	0.102207	0.107423	0.113073	0.117915	0.121412	0.123563	0.124369	0.124089	0.123059	0.121742	0.12027	0.118792	0.117241	0.115557	0.113732	0.111746	0.109841	0.108108	0.106729	0.105864	0.105424	0.105316	0.105411	0.105418	0.105292	0.104963	0.104419	0.103666	0.10275	0.101718
RShank.My	0.02747	0.0277872	0.0241231	0.0223786	0.0321811	0.0434502	0.0559994	0.0695075	0.0836196	0.0980423	0.113237	0.129583	0.146092	0.160672	0.172168	0.180513	0.185908	0.188336	0.188279	0.186312	0.183596	0.180942	0.178458	0.176305	0.174152	0.171294	0.167821	0.163926	0.159383	0.154249	0.14905	0.144373	0.140353	0.137231	0.135473	0.135125	0.135689	0.136811	0.138359	0.139778	0.140693	0.141024	0.14061	0.139383	0.137385	0.134919	0.132304	0.129712	0.12722
RShank.Mz	0.00211873	0.00177528	0.00190009	0.0023155	0.00277637	0.00327641	0.00386895	0.00455939	0.005483	0.00658747	0.0075788	0.00833357	0.00883259	0.00893846	0.00859658	0.00810284	0.00787807	0.00835979	0.00938681	0.0105655	0.0117437	0.0127467	0.0136938	0.0146067	0.0154092	0.0160815	0.0166279	0.0170685	0.0174606	0.0178679	0.0183436	0.018903	0.0195324	0.0202177	0.0209384	0.021688	0.0225111	0.0234372	0.024512	0.0257586	0.0271873	0.0287789	0.0304491	0.0321123	0.0336426	0.0348966	0.0357219	0.035978	0.0355396
LShank.Fx	0.492423	0.506131	0.51752	0.524649	0.525612	0.517695	0.49734	0.462205	0.410966	0.348198	0.296748	0.296123	0.348666	0.408737	0.442296	0.441618	0.407273	0.343779	0.265379	0.185472	0.111121	0.0619022	0.054496	0.0599878	0.0592823	0.0531797	0.0450839	0.0377464	0.0311222	0.0263156	0.0249921	0.0279112	0.033469	0.0403968	0.0479825	0.05547	0.0620626	0.0688744	0.0761424	0.0839714	0.0925051	0.100248	0.106151	0.109572	0.110699	0.11031	0.107415	0.10065	0.0924285
LShank.Fy	0.167458	0.174426	0.181023	0.187602	0.194089	0.200593	0.206444	0.211027	0.212363	0.209266	0.202255	0.19136	0.17623	0.155769	0.131075	0.104732	0.0815891	0.0640031	0.0551747	0.0524825	0.0507119	0.0488389	0.0481615	0.049525	0.0512374	0.0526018	0.0533295	0.0536403	0.0534919	0.0518966	0.0491639	0.0455271	0.0422866	0.0409526	0.0411792	0.0415303	0.0401687	0.0355128	0.0275792	0.0193417	0.0158107	0.0190426	0.02391	0.0317077	0.043527	0.0517639	0.0580824	0.070866	0.0767949
LShank.Fz	0.213806	0.205194	0.197078	0.189806	0.188735	0.194933	0.215366	0.267435	0.354123	0.472399	0.612346	0.748612	0.856427	0.908648	0.884984	0.788508	0.641159	0.479094	0.330972	0.214747	0.130873	0.0757062	0.0452811	0.0373483	0.040355	0.043663	0.0447484	0.0438306	0.0419179	0.0393804	0.0372116	0.0369361	0.0390031	0.0428618	0.0471071	0.0513045	0.0550734	0.0582525	0.061141	0.063522	0.0645857	0.064191	0.0619804	0.0574018	0.0516848	0.0481086	0.0513248	0.0585792	0.0595976
LShank.Mx	0.0765724	0.0757528	0.0749021	0.0744699	0.0740931	0.0738268	0.0735409	0.073179	0.072143	0.0704352	0.0686031	0.0663114	0.0625934	0.0562057	0.0465162	0.0344769	0.0232331	0.0160599	0.0136134	0.0128361	0.0114366	0.00975459	0.00877052	0.00905567	0.00986739	0.0105828	0.0112039	0.0117878	0.0121607	0.0120363	0.0113069	0.0100149	0.00858855	0.00773147	0.00799042	0.00889227	0.00953342	0.00934964	0.00836735	0.00747046	0.00719646	0.00740312	0.00748756	0.00888305	0.012616	0.0158815	0.0195144	0.0252032	0.0273902
LShank.My	0.110035	0.111193	0.112897	0.114875	0.116698	0.11791	0.117743	0.115732	0.111535	0.103949	0.0921214	0.0790558	0.0681074	0.0591969	0.051147	0.0434542	0.0370962	0.0307207	0.0255292	0.0260227	0.0263727	0.025118	0.0236307	0.0213987	0.0182955	0.0152463	0.0130101	0.0117688	0.0109083	0.0102849	0.0100214	0.0103966	0.011174	0.0122167	0.0133062	0.0141853	0.0147367	0.0151525	0.0157747	0.0168506	0.0188279	0.0216364	0.0250002	0.0281646	0.0304665	0.0320636	0.0335978	0.0352002	0.036056
LShank.Mz	0.0349391	0.0343676	0.0333183	0.0319282	0.0304003	0.0290271	0.0279725	0.0274298	0.0274847	0.027926	0.0283537	0.0283127	0.0275179	0.0256636	0.0224237	0.0181233	0.0136358	0.00986618	0.00717768	0.00553354	0.00453781	0.00374682	0.00296446	0.00218204	0.00150065	0.00105959	0.000882786	0.000874032	0.000896145	0.000874667	0.000805664	0.000723822	0.000647961	0.000580308	0.000535685	0.000526383	0.000570362	0.000668914	0.000791362	0.000908553	0.00101058	0.00109713	0.00118146	0.00130447	0.00152151	0.00173818	0.00175555	0.00163393	0.00178922
RFoot.Fx	0	0	0	0	0	0	0	0	0	0	0	0	0	0	0	0	0	0	0	0	0	0	0	0	0	0	0	0	0	0	0	0	0	0	0	0	0	0	0	0	0	0	0	0	0	0	0	0	0
RFoot.Fy	0	0	0	0	0	0	0	0	0	0	0	0	0	0	0	0	0	0	0	0	0	0	0	0	0	0	0	0	0	0	0	0	0	0	0	0	0	0	0	0	0	0	0	0	0	0	0	0	0
RFoot.Fz	0	0	0	0	0	0	0	0	0	0	0	0	0	0	0	0	0	0	0	0	0	0	0	0	0	0	0	0	0	0	0	0	0	0	0	0	0	0	0	0	0	0	0	0	0	0	0	0	0
RFoot.Mx	0	0	0	0	0	0	0	0	0	0	0	0	0	0	0	0	0	0	0	0	0	0	0	0	0	0	0	0	0	0	0	0	0	0	0	0	0	0	0	0	0	0	0	0	0	0	0	0	0
RFoot.My	0	0	0	0	0	0	0	0	0	0	0	0	0	0	0	0	0	0	0	0	0	0	0	0	0	0	0	0	0	0	0	0	0	0	0	0	0	0	0	0	0	0	0	0	0	0	0	0	0
RFoot.Mz	0	0	0	0	0	0	0	0	0	0	0	0	0	0	0	0	0	0	0	0	0	0	0	0	0	0	0	0	0	0	0	0	0	0	0	0	0	0	0	0	0	0	0	0	0	0	0	0	0
LFoot.Fx	0	0	0	0	0	0	0	0	0	0	0	0	0	0	0	0	0	0	0	0	0	0	0	0	0	0	0	0	0	0	0	0	0	0	0	0	0	0	0	0	0	0	0	0	0	0	0	0	0
LFoot.Fy	0	0	0	0	0	0	0	0	0	0	0	0	0	0	0	0	0	0	0	0	0	0	0	0	0	0	0	0	0	0	0	0	0	0	0	0	0	0	0	0	0	0	0	0	0	0	0	0	0
LFoot.Fz	0	0	0	0	0	0	0	0	0	0	0	0	0	0	0	0	0	0	0	0	0	0	0	0	0	0	0	0	0	0	0	0	0	0	0	0	0	0	0	0	0	0	0	0	0	0	0	0	0
LFoot.Mx	0	0	0	0	0	0	0	0	0	0	0	0	0	0	0	0	0	0	0	0	0	0	0	0	0	0	0	0	0	0	0	0	0	0	0	0	0	0	0	0	0	0	0	0	0	0	0	0	0
LFoot.My	0	0	0	0	0	0	0	0	0	0	0	0	0	0	0	0	0	0	0	0	0	0	0	0	0	0	0	0	0	0	0	0	0	0	0	0	0	0	0	0	0	0	0	0	0	0	0	0	0
LFoot.Mz	0	0	0	0	0	0	0	0	0	0	0	0	0	0	0	0	0	0	0	0	0	0	0	0	0	0	0	0	0	0	0	0	0	0	0	0	0	0	0	0	0	0	0	0	0	0	0	0	0
RToe.Fx	0	0	0	0	0	0	0	0	0	0	0	0	0	0	0	0	0	0	0	0	0	0	0	0	0	0	0	0	0	0	0	0	0	0	0	0	0	0	0	0	0	0	0	0	0	0	0	0	0
RToe.Fy	0	0	0	0	0	0	0	0	0	0	0	0	0	0	0	0	0	0	0	0	0	0	0	0	0	0	0	0	0	0	0	0	0	0	0	0	0	0	0	0	0	0	0	0	0	0	0	0	0
RToe.Fz	0	0	0	0	0	0	0	0	0	0	0	0	0	0	0	0	0	0	0	0	0	0	0	0	0	0	0	0	0	0	0	0	0	0	0	0	0	0	0	0	0	0	0	0	0	0	0	0	0
RToe.Mx	0	0	0	0	0	0	0	0	0	0	0	0	0	0	0	0	0	0	0	0	0	0	0	0	0	0	0	0	0	0	0	0	0	0	0	0	0	0	0	0	0	0	0	0	0	0	0	0	0
RToe.My	0	0	0	0	0	0	0	0	0	0	0	0	0	0	0	0	0	0	0	0	0	0	0	0	0	0	0	0	0	0	0	0	0	0	0	0	0	0	0	0	0	0	0	0	0	0	0	0	0
RToe.Mz	0	0	0	0	0	0	0	0	0	0	0	0	0	0	0	0	0	0	0	0	0	0	0	0	0	0	0	0	0	0	0	0	0	0	0	0	0	0	0	0	0	0	0	0	0	0	0	0	0
LToe.Fx	0	0	0	0	0	0	0	0	0	0	0	0	0	0	0	0	0	0	0	0	0	0	0	0	0	0	0	0	0	0	0	0	0	0	0	0	0	0	0	0	0	0	0	0	0	0	0	0	0
LToe.Fy	0	0	0	0	0	0	0	0	0	0	0	0	0	0	0	0	0	0	0	0	0	0	0	0	0	0	0	0	0	0	0	0	0	0	0	0	0	0	0	0	0	0	0	0	0	0	0	0	0
LToe.Fz	0	0	0	0	0	0	0	0	0	0	0	0	0	0	0	0	0	0	0	0	0	0	0	0	0	0	0	0	0	0	0	0	0	0	0	0	0	0	0	0	0	0	0	0	0	0	0	0	0
LToe.Mx	0	0	0	0	0	0	0	0	0	0	0	0	0	0	0	0	0	0	0	0	0	0	0	0	0	0	0	0	0	0	0	0	0	0	0	0	0	0	0	0	0	0	0	0	0	0	0	0	0
LToe.My	0	0	0	0	0	0	0	0	0	0	0	0	0	0	0	0	0	0	0	0	0	0	0	0	0	0	0	0	0	0	0	0	0	0	0	0	0	0	0	0	0	0	0	0	0	0	0	0	0
LToe.Mz	0	0	0	0	0	0	0	0	0	0	0	0	0	0	0	0	0	0	0	0	0	0	0	0	0	0	0	0	0	0	0	0	0	0	0	0	0	0	0	0	0	0	0	0	0	0	0	0	0
[truncated: 51 more columns]

## Sheet: Subject003
	0% gait cycle	1% gait cycle	2% gait cycle	3% gait cycle	4% gait cycle	5% gait cycle	6% gait cycle	7% gait cycle	8% gait cycle	9% gait cycle	10% gait cycle	11% gait cycle	12% gait cycle	13% gait cycle	14% gait cycle	15% gait cycle	16% gait cycle	17% gait cycle	18% gait cycle	19% gait cycle	20% gait cycle	21% gait cycle	22% gait cycle	23% gait cycle	24% gait cycle	25% gait cycle	26% gait cycle	27% gait cycle	28% gait cycle	29% gait cycle	30% gait cycle	31% gait cycle	32% gait cycle	33% gait cycle	34% gait cycle	35% gait cycle	36% gait cycle	37% gait cycle	38% gait cycle	39% gait cycle	40% gait cycle	41% gait cycle	42% gait cycle	43% gait cycle	44% gait cycle	45% gait cycle	46% gait cycle	47% gait cycle	48% gait cycle
Pelvis.Fx	0	0	0	0	0	0	0	0	0	0	0	0	0	0	0	0	0	0	0	0	0	0	0	0	0	0	0	0	0	0	0	0	0	0	0	0	0	0	0	0	0	0	0	0	0	0	0	0	0
Pelvis.Fy	0	0	0	0	0	0	0	0	0	0	0	0	0	0	0	0	0	0	0	0	0	0	0	0	0	0	0	0	0	0	0	0	0	0	0	0	0	0	0	0	0	0	0	0	0	0	0	0	0
Pelvis.Fz	0	0	0	0	0	0	0	0	0	0	0	0	0	0	0	0	0	0	0	0	0	0	0	0	0	0	0	0	0	0	0	0	0	0	0	0	0	0	0	0	0	0	0	0	0	0	0	0	0
Pelvis.Mx	0	0	0	0	0	0	0	0	0	0	0	0	0	0	0	0	0	0	0	0	0	0	0	0	0	0	0	0	0	0	0	0	0	0	0	0	0	0	0	0	0	0	0	0	0	0	0	0	0
Pelvis.My	0	0	0	0	0	0	0	0	0	0	0	0	0	0	0	0	0	0	0	0	0	0	0	0	0	0	0	0	0	0	0	0	0	0	0	0	0	0	0	0	0	0	0	0	0	0	0	0	0
Pelvis.Mz	0	0	0	0	0	0	0	0	0	0	0	0	0	0	0	0	0	0	0	0	0	0	0	0	0	0	0	0	0	0	0	0	0	0	0	0	0	0	0	0	0	0	0	0	0	0	0	0	0
MidTrunk.Fx	0	0	0	0	0	0	0	0	0	0	0	0	0	0	0	0	0	0	0	0	0	0	0	0	0	0	0	0	0	0	0	0	0	0	0	0	0	0	0	0	0	0	0	0	0	0	0	0	0
MidTrunk.Fy	0	0	0	0	0	0	0	0	0	0	0	0	0	0	0	0	0	0	0	0	0	0	0	0	0	0	0	0	0	0	0	0	0	0	0	0	0	0	0	0	0	0	0	0	0	0	0	0	0
MidTrunk.Fz	0	0	0	0	0	0	0	0	0	0	0	0	0	0	0	0	0	0	0	0	0	0	0	0	0	0	0	0	0	0	0	0	0	0	0	0	0	0	0	0	0	0	0	0	0	0	0	0	0
MidTrunk.Mx	0	0	0	0	0	0	0	0	0	0	0	0	0	0	0	0	0	0	0	0	0	0	0	0	0	0	0	0	0	0	0	0	0	0	0	0	0	0	0	0	0	0	0	0	0	0	0	0	0
MidTrunk.My	0	0	0	0	0	0	0	0	0	0	0	0	0	0	0	0	0	0	0	0	0	0	0	0	0	0	0	0	0	0	0	0	0	0	0	0	0	0	0	0	0	0	0	0	0	0	0	0	0
MidTrunk.Mz	0	0	0	0	0	0	0	0	0	0	0	0	0	0	0	0	0	0	0	0	0	0	0	0	0	0	0	0	0	0	0	0	0	0	0	0	0	0	0	0	0	0	0	0	0	0	0	0	0
UpperTrunk.Fx	0	0	0	0	0	0	0	0	0	0	0	0	0	0	0	0	0	0	0	0	0	0	0	0	0	0	0	0	0	0	0	0	0	0	0	0	0	0	0	0	0	0	0	0	0	0	0	0	0
UpperTrunk.Fy	0	0	0	0	0	0	0	0	0	0	0	0	0	0	0	0	0	0	0	0	0	0	0	0	0	0	0	0	0	0	0	0	0	0	0	0	0	0	0	0	0	0	0	0	0	0	0	0	0
UpperTrunk.Fz	0	0	0	0	0	0	0	0	0	0	0	0	0	0	0	0	0	0	0	0	0	0	0	0	0	0	0	0	0	0	0	0	0	0	0	0	0	0	0	0	0	0	0	0	0	0	0	0	0
UpperTrunk.Mx	0	0	0	0	0	0	0	0	0	0	0	0	0	0	0	0	0	0	0	0	0	0	0	0	0	0	0	0	0	0	0	0	0	0	0	0	0	0	0	0	0	0	0	0	0	0	0	0	0
UpperTrunk.My	0	0	0	0	0	0	0	0	0	0	0	0	0	0	0	0	0	0	0	0	0	0	0	0	0	0	0	0	0	0	0	0	0	0	0	0	0	0	0	0	0	0	0	0	0	0	0	0	0
UpperTrunk.Mz	0	0	0	0	0	0	0	0	0	0	0	0	0	0	0	0	0	0	0	0	0	0	0	0	0	0	0	0	0	0	0	0	0	0	0	0	0	0	0	0	0	0	0	0	0	0	0	0	0
Head.Fx	0	0	0	0	0	0	0	0	0	0	0	0	0	0	0	0	0	0	0	0	0	0	0	0	0	0	0	0	0	0	0	0	0	0	0	0	0	0	0	0	0	0	0	0	0	0	0	0	0
Head.Fy	0	0	0	0	0	0	0	0	0	0	0	0	0	0	0	0	0	0	0	0	0	0	0	0	0	0	0	0	0	0	0	0	0	0	0	0	0	0	0	0	0	0	0	0	0	0	0	0	0
Head.Fz	0	0	0	0	0	0	0	0	0	0	0	0	0	0	0	0	0	0	0	0	0	0	0	0	0	0	0	0	0	0	0	0	0	0	0	0	0	0	0	0	0	0	0	0	0	0	0	0	0
Head.Mx	0	0	0	0	0	0	0	0	0	0	0	0	0	0	0	0	0	0	0	0	0	0	0	0	0	0	0	0	0	0	0	0	0	0	0	0	0	0	0	0	0	0	0	0	0	0	0	0	0
Head.My	0	0	0	0	0	0	0	0	0	0	0	0	0	0	0	0	0	0	0	0	0	0	0	0	0	0	0	0	0	0	0	0	0	0	0	0	0	0	0	0	0	0	0	0	0	0	0	0	0
Head.Mz	0	0	0	0	0	0	0	0	0	0	0	0	0	0	0	0	0	0	0	0	0	0	0	0	0	0	0	0	0	0	0	0	0	0	0	0	0	0	0	0	0	0	0	0	0	0	0	0	0
RUpperArm.Fx	0	0	0	0	0	0	0	0	0	0	0	0	0	0	0	0	0	0	0	0	0	0	0	0	0	0	0	0	0	0	0	0	0	0	0	0	0	0	0	0	0	0	0	0	0	0	0	0	0
RUpperArm.Fy	0	0	0	0	0	0	0	0	0	0	0	0	0	0	0	0	0	0	0	0	0	0	0	0	0	0	0	0	0	0	0	0	0	0	0	0	0	0	0	0	0	0	0	0	0	0	0	0	0
RUpperArm.Fz	0	0	0	0	0	0	0	0	0	0	0	0	0	0	0	0	0	0	0	0	0	0	0	0	0	0	0	0	0	0	0	0	0	0	0	0	0	0	0	0	0	0	0	0	0	0	0	0	0
RUpperArm.Mx	0	0	0	0	0	0	0	0	0	0	0	0	0	0	0	0	0	0	0	0	0	0	0	0	0	0	0	0	0	0	0	0	0	0	0	0	0	0	0	0	0	0	0	0	0	0	0	0	0
RUpperArm.My	0	0	0	0	0	0	0	0	0	0	0	0	0	0	0	0	0	0	0	0	0	0	0	0	0	0	0	0	0	0	0	0	0	0	0	0	0	0	0	0	0	0	0	0	0	0	0	0	0
RUpperArm.Mz	0	0	0	0	0	0	0	0	0	0	0	0	0	0	0	0	0	0	0	0	0	0	0	0	0	0	0	0	0	0	0	0	0	0	0	0	0	0	0	0	0	0	0	0	0	0	0	0	0
LUpperArm.Fx	0	0	0	0	0	0	0	0	0	0	0	0	0	0	0	0	0	0	0	0	0	0	0	0	0	0	0	0	0	0	0	0	0	0	0	0	0	0	0	0	0	0	0	0	0	0	0	0	0
LUpperArm.Fy	0	0	0	0	0	0	0	0	0	0	0	0	0	0	0	0	0	0	0	0	0	0	0	0	0	0	0	0	0	0	0	0	0	0	0	0	0	0	0	0	0	0	0	0	0	0	0	0	0
LUpperArm.Fz	0	0	0	0	0	0	0	0	0	0	0	0	0	0	0	0	0	0	0	0	0	0	0	0	0	0	0	0	0	0	0	0	0	0	0	0	0	0	0	0	0	0	0	0	0	0	0	0	0
LUpperArm.Mx	0	0	0	0	0	0	0	0	0	0	0	0	0	0	0	0	0	0	0	0	0	0	0	0	0	0	0	0	0	0	0	0	0	0	0	0	0	0	0	0	0	0	0	0	0	0	0	0	0
LUpperArm.My	0	0	0	0	0	0	0	0	0	0	0	0	0	0	0	0	0	0	0	0	0	0	0	0	0	0	0	0	0	0	0	0	0	0	0	0	0	0	0	0	0	0	0	0	0	0	0	0	0
LUpperArm.Mz	0	0	0	0	0	0	0	0	0	0	0	0	0	0	0	0	0	0	0	0	0	0	0	0	0	0	0	0	0	0	0	0	0	0	0	0	0	0	0	0	0	0	0	0	0	0	0	0	0
RForeArm.Fx	0	0	0	0	0	0	0	0	0	0	0	0	0	0	0	0	0	0	0	0	0	0	0	0	0	0	0	0	0	0	0	0	0	0	0	0	0	0	0	0	0	0	0	0	0	0	0	0	0
RForeArm.Fy	0	0	0	0	0	0	0	0	0	0	0	0	0	0	0	0	0	0	0	0	0	0	0	0	0	0	0	0	0	0	0	0	0	0	0	0	0	0	0	0	0	0	0	0	0	0	0	0	0
RForeArm.Fz	0	0	0	0	0	0	0	0	0	0	0	0	0	0	0	0	0	0	0	0	0	0	0	0	0	0	0	0	0	0	0	0	0	0	0	0	0	0	0	0	0	0	0	0	0	0	0	0	0
RForeArm.Mx	0	0	0	0	0	0	0	0	0	0	0	0	0	0	0	0	0	0	0	0	0	0	0	0	0	0	0	0	0	0	0	0	0	0	0	0	0	0	0	0	0	0	0	0	0	0	0	0	0
RForeArm.My	0	0	0	0	0	0	0	0	0	0	0	0	0	0	0	0	0	0	0	0	0	0	0	0	0	0	0	0	0	0	0	0	0	0	0	0	0	0	0	0	0	0	0	0	0	0	0	0	0
RForeArm.Mz	0	0	0	0	0	0	0	0	0	0	0	0	0	0	0	0	0	0	0	0	0	0	0	0	0	0	0	0	0	0	0	0	0	0	0	0	0	0	0	0	0	0	0	0	0	0	0	0	0
LForeArm.Fx	0	0	0	0	0	0	0	0	0	0	0	0	0	0	0	0	0	0	0	0	0	0	0	0	0	0	0	0	0	0	0	0	0	0	0	0	0	0	0	0	0	0	0	0	0	0	0	0	0
LForeArm.Fy	0	0	0	0	0	0	0	0	0	0	0	0	0	0	0	0	0	0	0	0	0	0	0	0	0	0	0	0	0	0	0	0	0	0	0	0	0	0	0	0	0	0	0	0	0	0	0	0	0
LForeArm.Fz	0	0	0	0	0	0	0	0	0	0	0	0	0	0	0	0	0	0	0	0	0	0	0	0	0	0	0	0	0	0	0	0	0	0	0	0	0	0	0	0	0	0	0	0	0	0	0	0	0
LForeArm.Mx	0	0	0	0	0	0	0	0	0	0	0	0	0	0	0	0	0	0	0	0	0	0	0	0	0	0	0	0	0	0	0	0	0	0	0	0	0	0	0	0	0	0	0	0	0	0	0	0	0
LForeArm.My	0	0	0	0	0	0	0	0	0	0	0	0	0	0	0	0	0	0	0	0	0	0	0	0	0	0	0	0	0	0	0	0	0	0	0	0	0	0	0	0	0	0	0	0	0	0	0	0	0
LForeArm.Mz	0	0	0	0	0	0	0	0	0	0	0	0	0	0	0	0	0	0	0	0	0	0	0	0	0	0	0	0	0	0	0	0	0	0	0	0	0	0	0	0	0	0	0	0	0	0	0	0	0
RHand.Fx	0	0	0	0	0	0	0	0	0	0	0	0	0	0	0	0	0	0	0	0	0	0	0	0	0	0	0	0	0	0	0	0	0	0	0	0	0	0	0	0	0	0	0	0	0	0	0	0	0
RHand.Fy	0	0	0	0	0	0	0	0	0	0	0	0	0	0	0	0	0	0	0	0	0	0	0	0	0	0	0	0	0	0	0	0	0	0	0	0	0	0	0	0	0	0	0	0	0	0	0	0	0
RHand.Fz	0	0	0	0	0	0	0	0	0	0	0	0	0	0	0	0	0	0	0	0	0	0	0	0	0	0	0	0	0	0	0	0	0	0	0	0	0	0	0	0	0	0	0	0	0	0	0	0	0
RHand.Mx	0	0	0	0	0	0	0	0	0	0	0	0	0	0	0	0	0	0	0	0	0	0	0	0	0	0	0	0	0	0	0	0	0	0	0	0	0	0	0	0	0	0	0	0	0	0	0	0	0
RHand.My	0	0	0	0	0	0	0	0	0	0	0	0	0	0	0	0	0	0	0	0	0	0	0	0	0	0	0	0	0	0	0	0	0	0	0	0	0	0	0	0	0	0	0	0	0	0	0	0	0
RHand.Mz	0	0	0	0	0	0	0	0	0	0	0	0	0	0	0	0	0	0	0	0	0	0	0	0	0	0	0	0	0	0	0	0	0	0	0	0	0	0	0	0	0	0	0	0	0	0	0	0	0
LHand.Fx	0	0	0	0	0	0	0	0	0	0	0	0	0	0	0	0	0	0	0	0	0	0	0	0	0	0	0	0	0	0	0	0	0	0	0	0	0	0	0	0	0	0	0	0	0	0	0	0	0
LHand.Fy	0	0	0	0	0	0	0	0	0	0	0	0	0	0	0	0	0	0	0	0	0	0	0	0	0	0	0	0	0	0	0	0	0	0	0	0	0	0	0	0	0	0	0	0	0	0	0	0	0
LHand.Fz	0	0	0	0	0	0	0	0	0	0	0	0	0	0	0	0	0	0	0	0	0	0	0	0	0	0	0	0	0	0	0	0	0	0	0	0	0	0	0	0	0	0	0	0	0	0	0	0	0
LHand.Mx	0	0	0	0	0	0	0	0	0	0	0	0	0	0	0	0	0	0	0	0	0	0	0	0	0	0	0	0	0	0	0	0	0	0	0	0	0	0	0	0	0	0	0	0	0	0	0	0	0
LHand.My	0	0	0	0	0	0	0	0	0	0	0	0	0	0	0	0	0	0	0	0	0	0	0	0	0	0	0	0	0	0	0	0	0	0	0	0	0	0	0	0	0	0	0	0	0	0	0	0	0
LHand.Mz	0	0	0	0	0	0	0	0	0	0	0	0	0	0	0	0	0	0	0	0	0	0	0	0	0	0	0	0	0	0	0	0	0	0	0	0	0	0	0	0	0	0	0	0	0	0	0	0	0
RFemur.Fx	0	0	0	0	0	0	0	0	0	0	0	0	0	0	0	0	0	0	0	0	0	0	0	0	0	0	0	0	0	0	0	0	0	0	0	0	0	0	0	0	0	0	0	0	0	0	0	0	0
RFemur.Fy	0	0	0	0	0	0	0	0	0	0	0	0	0	0	0	0	0	0	0	0	0	0	0	0	0	0	0	0	0	0	0	0	0	0	0	0	0	0	0	0	0	0	0	0	0	0	0	0	0
RFemur.Fz	0	0	0	0	0	0	0	0	0	0	0	0	0	0	0	0	0	0	0	0	0	0	0	0	0	0	0	0	0	0	0	0	0	0	0	0	0	0	0	0	0	0	0	0	0	0	0	0	0
RFemur.Mx	0	0	0	0	0	0	0	0	0	0	0	0	0	0	0	0	0	0	0	0	0	0	0	0	0	0	0	0	0	0	0	0	0	0	0	0	0	0	0	0	0	0	0	0	0	0	0	0	0
RFemur.My	0	0	0	0	0	0	0	0	0	0	0	0	0	0	0	0	0	0	0	0	0	0	0	0	0	0	0	0	0	0	0	0	0	0	0	0	0	0	0	0	0	0	0	0	0	0	0	0	0
RFemur.Mz	0	0	0	0	0	0	0	0	0	0	0	0	0	0	0	0	0	0	0	0	0	0	0	0	0	0	0	0	0	0	0	0	0	0	0	0	0	0	0	0	0	0	0	0	0	0	0	0	0
LFemur.Fx	0	0	0	0	0	0	0	0	0	0	0	0	0	0	0	0	0	0	0	0	0	0	0	0	0	0	0	0	0	0	0	0	0	0	0	0	0	0	0	0	0	0	0	0	0	0	0	0	0
LFemur.Fy	0	0	0	0	0	0	0	0	0	0	0	0	0	0	0	0	0	0	0	0	0	0	0	0	0	0	0	0	0	0	0	0	0	0	0	0	0	0	0	0	0	0	0	0	0	0	0	0	0
LFemur.Fz	0	0	0	0	0	0	0	0	0	0	0	0	0	0	0	0	0	0	0	0	0	0	0	0	0	0	0	0	0	0	0	0	0	0	0	0	0	0	0	0	0	0	0	0	0	0	0	0	0
LFemur.Mx	0	0	0	0	0	0	0	0	0	0	0	0	0	0	0	0	0	0	0	0	0	0	0	0	0	0	0	0	0	0	0	0	0	0	0	0	0	0	0	0	0	0	0	0	0	0	0	0	0
LFemur.My	0	0	0	0	0	0	0	0	0	0	0	0	0	0	0	0	0	0	0	0	0	0	0	0	0	0	0	0	0	0	0	0	0	0	0	0	0	0	0	0	0	0	0	0	0	0	0	0	0
LFemur.Mz	0	0	0	0	0	0	0	0	0	0	0	0	0	0	0	0	0	0	0	0	0	0	0	0	0	0	0	0	0	0	0	0	0	0	0	0	0	0	0	0	0	0	0	0	0	0	0	0	0
RShank.Fx	-0.57999	-0.52939	-0.46156	-0.42762	-0.42702	-0.41522	-0.37502	-0.31529	-0.24956	-0.17943	-0.088711	0.030823	0.17388	0.33155	0.50014	0.67196	0.83666	0.98931	1.1221	1.2382	1.3354	1.4072	1.4615	1.5006	1.528	1.5459	1.553	1.5526	1.5514	1.5502	1.5491	1.5493	1.5533	1.5638	1.5798	1.6024	1.6321	1.6705	1.7176	1.7723	1.8357	1.9084	1.9915	2.0841	2.1841	2.2898	2.4021	2.5214	2.6455
RShank.Fy	0.037313	0.03118	0.017668	0.005429	0.0095636	0.027666	0.046151	0.054216	0.043965	0.01224	-0.042711	-0.12237	-0.22089	-0.32792	-0.43429	-0.53745	-0.63621	-0.72656	-0.808	-0.87824	-0.93801	-0.98576	-1.0205	-1.0431	-1.0544	-1.0551	-1.0489	-1.0364	-1.0189	-0.99922	-0.97899	-0.96	-0.94323	-0.93048	-0.9224	-0.91842	-0.91873	-0.92264	-0.93006	-0.94013	-0.95202	-0.96438	-0.97613	-0.98754	-0.99716	-1.0052	-1.0104	-1.0109	-1.0042
RShank.Fz	0.039392	0.0088637	-0.071128	-0.23687	-0.50458	-0.85442	-1.2752	-1.7835	-2.384	-3.0558	-3.7692	-4.4895	-5.1894	-5.8528	-6.4802	-7.0797	-7.6541	-8.1922	-8.6798	-9.0958	-9.4265	-9.6647	-9.809	-9.8624	-9.8378	-9.7467	-9.6074	-9.437	-9.251	-9.0647	-8.891	-8.7393	-8.6194	-8.5381	-8.4962	-8.4907	-8.5159	-8.5668	-8.6375	-8.7222	-8.8168	-8.917	-9.0194	-9.1187	-9.2095	-9.2864	-9.3443	-9.3786	-9.3877
RShank.Mx	0.016738	0.017115	0.018175	0.024759	0.040307	0.05954	0.074569	0.078613	0.066722	0.037541	-0.0073913	-0.06537	-0.12992	-0.19422	-0.25395	-0.30779	-0.35575	-0.39747	-0.4352	-0.46869	-0.49847	-0.52463	-0.54318	-0.55293	-0.55373	-0.54638	-0.53413	-0.51891	-0.50241	-0.48673	-0.47251	-0.45996	-0.44899	-0.43992	-0.4328	-0.42755	-0.42431	-0.42311	-0.42416	-0.42723	-0.43207	-0.43826	-0.44523	-0.45263	-0.45954	-0.46572	-0.47071	-0.47407	-0.47553
RShank.My	0.24276	0.21352	0.18765	0.18165	0.18438	0.17775	0.15835	0.12901	0.095638	0.060571	0.020961	-0.025365	-0.075784	-0.12581	-0.1725	-0.21294	-0.24431	-0.26488	-0.27396	-0.27373	-0.26607	-0.25109	-0.23118	-0.2078	-0.18259	-0.15685	-0.13013	-0.10243	-0.074796	-0.047359	-0.019846	0.0081983	0.036505	0.064547	0.092207	0.11924	0.1456	0.17061	0.19365	0.21487	0.23433	0.25196	0.26736	0.28024	0.2905	0.29775	0.30084	0.2984	0.29021
RShank.Mz	-0.00091431	-0.0007108	-0.00075883	-0.001445	-0.0022948	-0.0028377	-0.0030574	-0.0029865	-0.0024236	-0.0012075	-6.2482e-05	0.00042659	-0.00018453	-0.0018147	-0.0039819	-0.0062221	-0.0083672	-0.01071	-0.013388	-0.016976	-0.021292	-0.025884	-0.031107	-0.036522	-0.04163	-0.046197	-0.049985	-0.053182	-0.056192	-0.059185	-0.062421	-0.066041	-0.070049	-0.074484	-0.079291	-0.084386	-0.089757	-0.09545	-0.10148	-0.10784	-0.11451	-0.1215	-0.12873	-0.13605	-0.14332	-0.15033	-0.15677	-0.16236	-0.16684
LShank.Fx	2.5505	2.6748	2.7928	2.9002	2.9935	3.0712	3.1343	3.1769	3.1924	3.174	3.109	2.9821	2.7849	2.5147	2.1788	1.8006	1.4133	1.0526	0.74501	0.51396	0.37734	0.31921	0.30659	0.31597	0.33373	0.34888	0.35527	0.35086	0.33655	0.31523	0.28813	0.25575	0.22063	0.1826	0.14262	0.10169	0.058454	0.014377	-0.030321	-0.076637	-0.12749	-0.18793	-0.25858	-0.33485	-0.40583	-0.46458	-0.50954	-0.55341	-0.60309
LShank.Fy	0.79758	0.76536	0.72813	0.68445	0.63162	0.57217	0.50627	0.43216	0.35159	0.26749	0.18164	0.095819	0.016441	-0.047083	-0.091742	-0.11705	-0.12432	-0.11805	-0.10649	-0.093455	-0.085244	-0.08672	-0.09272	-0.098415	-0.099616	-0.095378	-0.0878	-0.079837	-0.07336	-0.06891	-0.065059	-0.059362	-0.051908	-0.043419	-0.033492	-0.020767	-0.0035217	0.016585	0.037698	0.056039	0.066472	0.066164	0.054597	0.03356	-0.00012595	-0.048524	-0.096259	-0.11852	-0.10982
LShank.Fz	-9.4128	-9.3441	-9.25	-9.127	-8.9641	-8.7525	-8.4843	-8.1446	-7.7203	-7.2072	-6.598	-5.8941	-5.107	-4.2563	-3.3787	-2.5277	-1.7609	-1.1354	-0.68468	-0.40294	-0.23092	-0.13148	-0.0888	-0.083776	-0.095418	-0.1106	-0.12446	-0.13331	-0.13732	-0.13674	-0.13278	-0.1252	-0.11227	-0.093542	-0.06845	-0.036934	0.001052	0.044979	0.093973	0.14444	0.19075	0.22949	0.25755	0.27069	0.26354	0.23262	0.17951	0.11503	0.063748
LShank.Mx	0.37124	0.36838	0.36308	0.35437	0.34078	0.32275	0.30057	0.27423	0.24479	0.21334	0.17992	0.14473	0.10945	0.076903	0.048312	0.024808	0.007409	-0.0037754	-0.010461	-0.013293	-0.014518	-0.016406	-0.018161	-0.019083	-0.01857	-0.016798	-0.01455	-0.012496	-0.011172	-0.010573	-0.010088	-0.009171	-0.0079643	-0.0065015	-0.0048206	-0.0025099	0.001063	0.0054676	0.010344	0.01458	0.016517	0.015593	0.011766	0.005356	-0.0048362	-0.019369	-0.033155	-0.038763	-0.035391
LShank.My	0.39978	0.38123	0.36119	0.3406	0.3192	0.29601	0.26973	0.23962	0.20542	0.16736	0.12647	0.08457	0.043735	0.0066024	-0.024547	-0.048466	-0.064279	-0.072573	-0.074265	-0.070042	-0.06439	-0.058032	-0.051062	-0.044424	-0.039019	-0.034056	-0.029055	-0.023674	-0.017986	-0.012304	-0.0062924	0.00037218	0.0069397	0.013498	0.019815	0.025504	0.03138	0.037003	0.042542	0.048847	0.057204	0.069783	0.08706	0.1081	0.1312	0.15601	0.18258	0.20978	0.23293
LShank.Mz	0.1347	0.13454	0.13363	0.13194	0.1292	0.12523	0.12009	0.11377	0.10643	0.09825	0.089151	0.079036	0.067965	0.056132	0.043975	0.032208	0.021719	0.013163	0.0067302	0.0022014	-0.0009114	-0.0028604	-0.0038301	-0.004082	-0.0039062	-0.0035396	-0.0031295	-0.002759	-0.0024725	-0.0022996	-0.0021999	-0.0021553	-0.002141	-0.0021163	-0.0020684	-0.0019882	-0.0018812	-0.0017894	-0.001739	-0.0017011	-0.0015823	-0.0013976	-0.0012162	-0.001054	-0.00080156	-0.00023555	0.00062026	0.0013109	0.0012705
RFoot.Fx	0	0	0	0	0	0	0	0	0	0	0	0	0	0	0	0	0	0	0	0	0	0	0	0	0	0	0	0	0	0	0	0	0	0	0	0	0	0	0	0	0	0	0	0	0	0	0	0	0
RFoot.Fy	0	0	0	0	0	0	0	0	0	0	0	0	0	0	0	0	0	0	0	0	0	0	0	0	0	0	0	0	0	0	0	0	0	0	0	0	0	0	0	0	0	0	0	0	0	0	0	0	0
RFoot.Fz	0	0	0	0	0	0	0	0	0	0	0	0	0	0	0	0	0	0	0	0	0	0	0	0	0	0	0	0	0	0	0	0	0	0	0	0	0	0	0	0	0	0	0	0	0	0	0	0	0
RFoot.Mx	0	0	0	0	0	0	0	0	0	0	0	0	0	0	0	0	0	0	0	0	0	0	0	0	0	0	0	0	0	0	0	0	0	0	0	0	0	0	0	0	0	0	0	0	0	0	0	0	0
RFoot.My	0	0	0	0	0	0	0	0	0	0	0	0	0	0	0	0	0	0	0	0	0	0	0	0	0	0	0	0	0	0	0	0	0	0	0	0	0	0	0	0	0	0	0	0	0	0	0	0	0
RFoot.Mz	0	0	0	0	0	0	0	0	0	0	0	0	0	0	0	0	0	0	0	0	0	0	0	0	0	0	0	0	0	0	0	0	0	0	0	0	0	0	0	0	0	0	0	0	0	0	0	0	0
LFoot.Fx	0	0	0	0	0	0	0	0	0	0	0	0	0	0	0	0	0	0	0	0	0	0	0	0	0	0	0	0	0	0	0	0	0	0	0	0	0	0	0	0	0	0	0	0	0	0	0	0	0
LFoot.Fy	0	0	0	0	0	0	0	0	0	0	0	0	0	0	0	0	0	0	0	0	0	0	0	0	0	0	0	0	0	0	0	0	0	0	0	0	0	0	0	0	0	0	0	0	0	0	0	0	0
LFoot.Fz	0	0	0	0	0	0	0	0	0	0	0	0	0	0	0	0	0	0	0	0	0	0	0	0	0	0	0	0	0	0	0	0	0	0	0	0	0	0	0	0	0	0	0	0	0	0	0	0	0
LFoot.Mx	0	0	0	0	0	0	0	0	0	0	0	0	0	0	0	0	0	0	0	0	0	0	0	0	0	0	0	0	0	0	0	0	0	0	0	0	0	0	0	0	0	0	0	0	0	0	0	0	0
LFoot.My	0	0	0	0	0	0	0	0	0	0	0	0	0	0	0	0	0	0	0	0	0	0	0	0	0	0	0	0	0	0	0	0	0	0	0	0	0	0	0	0	0	0	0	0	0	0	0	0	0
LFoot.Mz	0	0	0	0	0	0	0	0	0	0	0	0	0	0	0	0	0	0	0	0	0	0	0	0	0	0	0	0	0	0	0	0	0	0	0	0	0	0	0	0	0	0	0	0	0	0	0	0	0
RToe.Fx	0	0	0	0	0	0	0	0	0	0	0	0	0	0	0	0	0	0	0	0	0	0	0	0	0	0	0	0	0	0	0	0	0	0	0	0	0	0	0	0	0	0	0	0	0	0	0	0	0
RToe.Fy	0	0	0	0	0	0	0	0	0	0	0	0	0	0	0	0	0	0	0	0	0	0	0	0	0	0	0	0	0	0	0	0	0	0	0	0	0	0	0	0	0	0	0	0	0	0	0	0	0
RToe.Fz	0	0	0	0	0	0	0	0	0	0	0	0	0	0	0	0	0	0	0	0	0	0	0	0	0	0	0	0	0	0	0	0	0	0	0	0	0	0	0	0	0	0	0	0	0	0	0	0	0
RToe.Mx	0	0	0	0	0	0	0	0	0	0	0	0	0	0	0	0	0	0	0	0	0	0	0	0	0	0	0	0	0	0	0	0	0	0	0	0	0	0	0	0	0	0	0	0	0	0	0	0	0
RToe.My	0	0	0	0	0	0	0	0	0	0	0	0	0	0	0	0	0	0	0	0	0	0	0	0	0	0	0	0	0	0	0	0	0	0	0	0	0	0	0	0	0	0	0	0	0	0	0	0	0
RToe.Mz	0	0	0	0	0	0	0	0	0	0	0	0	0	0	0	0	0	0	0	0	0	0	0	0	0	0	0	0	0	0	0	0	0	0	0	0	0	0	0	0	0	0	0	0	0	0	0	0	0
LToe.Fx	0	0	0	0	0	0	0	0	0	0	0	0	0	0	0	0	0	0	0	0	0	0	0	0	0	0	0	0	0	0	0	0	0	0	0	0	0	0	0	0	0	0	0	0	0	0	0	0	0
LToe.Fy	0	0	0	0	0	0	0	0	0	0	0	0	0	0	0	0	0	0	0	0	0	0	0	0	0	0	0	0	0	0	0	0	0	0	0	0	0	0	0	0	0	0	0	0	0	0	0	0	0
LToe.Fz	0	0	0	0	0	0	0	0	0	0	0	0	0	0	0	0	0	0	0	0	0	0	0	0	0	0	0	0	0	0	0	0	0	0	0	0	0	0	0	0	0	0	0	0	0	0	0	0	0
LToe.Mx	0	0	0	0	0	0	0	0	0	0	0	0	0	0	0	0	0	0	0	0	0	0	0	0	0	0	0	0	0	0	0	0	0	0	0	0	0	0	0	0	0	0	0	0	0	0	0	0	0
LToe.My	0	0	0	0	0	0	0	0	0	0	0	0	0	0	0	0	0	0	0	0	0	0	0	0	0	0	0	0	0	0	0	0	0	0	0	0	0	0	0	0	0	0	0	0	0	0	0	0	0
LToe.Mz	0	0	0	0	0	0	0	0	0	0	0	0	0	0	0	0	0	0	0	0	0	0	0	0	0	0	0	0	0	0	0	0	0	0	0	0	0	0	0	0	0	0	0	0	0	0	0	0	0
[truncated: 51 more columns]

## Sheet: Subject005
	0% gait cycle	1% gait cycle	2% gait cycle	3% gait cycle	4% gait cycle	5% gait cycle	6% gait cycle	7% gait cycle	8% gait cycle	9% gait cycle	10% gait cycle	11% gait cycle	12% gait cycle	13% gait cycle	14% gait cycle	15% gait cycle	16% gait cycle	17% gait cycle	18% gait cycle	19% gait cycle	20% gait cycle	21% gait cycle	22% gait cycle	23% gait cycle	24% gait cycle	25% gait cycle	26% gait cycle	27% gait cycle	28% gait cycle	29% gait cycle	30% gait cycle	31% gait cycle	32% gait cycle	33% gait cycle	34% gait cycle	35% gait cycle	36% gait cycle	37% gait cycle	38% gait cycle	39% gait cycle	40% gait cycle	41% gait cycle	42% gait cycle	43% gait cycle	44% gait cycle	45% gait cycle	46% gait cycle	47% gait cycle	48% gait cycle
Pelvis.Fx	0	0	0	0	0	0	0	0	0	0	0	0	0	0	0	0	0	0	0	0	0	0	0	0	0	0	0	0	0	0	0	0	0	0	0	0	0	0	0	0	0	0	0	0	0	0	0	0	0
Pelvis.Fy	0	0	0	0	0	0	0	0	0	0	0	0	0	0	0	0	0	0	0	0	0	0	0	0	0	0	0	0	0	0	0	0	0	0	0	0	0	0	0	0	0	0	0	0	0	0	0	0	0
Pelvis.Fz	0	0	0	0	0	0	0	0	0	0	0	0	0	0	0	0	0	0	0	0	0	0	0	0	0	0	0	0	0	0	0	0	0	0	0	0	0	0	0	0	0	0	0	0	0	0	0	0	0
Pelvis.Mx	0	0	0	0	0	0	0	0	0	0	0	0	0	0	0	0	0	0	0	0	0	0	0	0	0	0	0	0	0	0	0	0	0	0	0	0	0	0	0	0	0	0	0	0	0	0	0	0	0
Pelvis.My	0	0	0	0	0	0	0	0	0	0	0	0	0	0	0	0	0	0	0	0	0	0	0	0	0	0	0	0	0	0	0	0	0	0	0	0	0	0	0	0	0	0	0	0	0	0	0	0	0
Pelvis.Mz	0	0	0	0	0	0	0	0	0	0	0	0	0	0	0	0	0	0	0	0	0	0	0	0	0	0	0	0	0	0	0	0	0	0	0	0	0	0	0	0	0	0	0	0	0	0	0	0	0
MidTrunk.Fx	0	0	0	0	0	0	0	0	0	0	0	0	0	0	0	0	0	0	0	0	0	0	0	0	0	0	0	0	0	0	0	0	0	0	0	0	0	0	0	0	0	0	0	0	0	0	0	0	0
MidTrunk.Fy	0	0	0	0	0	0	0	0	0	0	0	0	0	0	0	0	0	0	0	0	0	0	0	0	0	0	0	0	0	0	0	0	0	0	0	0	0	0	0	0	0	0	0	0	0	0	0	0	0
MidTrunk.Fz	0	0	0	0	0	0	0	0	0	0	0	0	0	0	0	0	0	0	0	0	0	0	0	0	0	0	0	0	0	0	0	0	0	0	0	0	0	0	0	0	0	0	0	0	0	0	0	0	0
MidTrunk.Mx	0	0	0	0	0	0	0	0	0	0	0	0	0	0	0	0	0	0	0	0	0	0	0	0	0	0	0	0	0	0	0	0	0	0	0	0	0	0	0	0	0	0	0	0	0	0	0	0	0
MidTrunk.My	0	0	0	0	0	0	0	0	0	0	0	0	0	0	0	0	0	0	0	0	0	0	0	0	0	0	0	0	0	0	0	0	0	0	0	0	0	0	0	0	0	0	0	0	0	0	0	0	0
MidTrunk.Mz	0	0	0	0	0	0	0	0	0	0	0	0	0	0	0	0	0	0	0	0	0	0	0	0	0	0	0	0	0	0	0	0	0	0	0	0	0	0	0	0	0	0	0	0	0	0	0	0	0
UpperTrunk.Fx	0	0	0	0	0	0	0	0	0	0	0	0	0	0	0	0	0	0	0	0	0	0	0	0	0	0	0	0	0	0	0	0	0	0	0	0	0	0	0	0	0	0	0	0	0	0	0	0	0
UpperTrunk.Fy	0	0	0	0	0	0	0	0	0	0	0	0	0	0	0	0	0	0	0	0	0	0	0	0	0	0	0	0	0	0	0	0	0	0	0	0	0	0	0	0	0	0	0	0	0	0	0	0	0
UpperTrunk.Fz	0	0	0	0	0	0	0	0	0	0	0	0	0	0	0	0	0	0	0	0	0	0	0	0	0	0	0	0	0	0	0	0	0	0	0	0	0	0	0	0	0	0	0	0	0	0	0	0	0
UpperTrunk.Mx	0	0	0	0	0	0	0	0	0	0	0	0	0	0	0	0	0	0	0	0	0	0	0	0	0	0	0	0	0	0	0	0	0	0	0	0	0	0	0	0	0	0	0	0	0	0	0	0	0
UpperTrunk.My	0	0	0	0	0	0	0	0	0	0	0	0	0	0	0	0	0	0	0	0	0	0	0	0	0	0	0	0	0	0	0	0	0	0	0	0	0	0	0	0	0	0	0	0	0	0	0	0	0
UpperTrunk.Mz	0	0	0	0	0	0	0	0	0	0	0	0	0	0	0	0	0	0	0	0	0	0	0	0	0	0	0	0	0	0	0	0	0	0	0	0	0	0	0	0	0	0	0	0	0	0	0	0	0
Head.Fx	0	0	0	0	0	0	0	0	0	0	0	0	0	0	0	0	0	0	0	0	0	0	0	0	0	0	0	0	0	0	0	0	0	0	0	0	0	0	0	0	0	0	0	0	0	0	0	0	0
Head.Fy	0	0	0	0	0	0	0	0	0	0	0	0	0	0	0	0	0	0	0	0	0	0	0	0	0	0	0	0	0	0	0	0	0	0	0	0	0	0	0	0	0	0	0	0	0	0	0	0	0
Head.Fz	0	0	0	0	0	0	0	0	0	0	0	0	0	0	0	0	0	0	0	0	0	0	0	0	0	0	0	0	0	0	0	0	0	0	0	0	0	0	0	0	0	0	0	0	0	0	0	0	0
Head.Mx	0	0	0	0	0	0	0	0	0	0	0	0	0	0	0	0	0	0	0	0	0	0	0	0	0	0	0	0	0	0	0	0	0	0	0	0	0	0	0	0	0	0	0	0	0	0	0	0	0
Head.My	0	0	0	0	0	0	0	0	0	0	0	0	0	0	0	0	0	0	0	0	0	0	0	0	0	0	0	0	0	0	0	0	0	0	0	0	0	0	0	0	0	0	0	0	0	0	0	0	0
Head.Mz	0	0	0	0	0	0	0	0	0	0	0	0	0	0	0	0	0	0	0	0	0	0	0	0	0	0	0	0	0	0	0	0	0	0	0	0	0	0	0	0	0	0	0	0	0	0	0	0	0
RUpperArm.Fx	0	0	0	0	0	0	0	0	0	0	0	0	0	0	0	0	0	0	0	0	0	0	0	0	0	0	0	0	0	0	0	0	0	0	0	0	0	0	0	0	0	0	0	0	0	0	0	0	0
RUpperArm.Fy	0	0	0	0	0	0	0	0	0	0	0	0	0	0	0	0	0	0	0	0	0	0	0	0	0	0	0	0	0	0	0	0	0	0	0	0	0	0	0	0	0	0	0	0	0	0	0	0	0
RUpperArm.Fz	0	0	0	0	0	0	0	0	0	0	0	0	0	0	0	0	0	0	0	0	0	0	0	0	0	0	0	0	0	0	0	0	0	0	0	0	0	0	0	0	0	0	0	0	0	0	0	0	0
RUpperArm.Mx	0	0	0	0	0	0	0	0	0	0	0	0	0	0	0	0	0	0	0	0	0	0	0	0	0	0	0	0	0	0	0	0	0	0	0	0	0	0	0	0	0	0	0	0	0	0	0	0	0
RUpperArm.My	0	0	0	0	0	0	0	0	0	0	0	0	0	0	0	0	0	0	0	0	0	0	0	0	0	0	0	0	0	0	0	0	0	0	0	0	0	0	0	0	0	0	0	0	0	0	0	0	0
RUpperArm.Mz	0	0	0	0	0	0	0	0	0	0	0	0	0	0	0	0	0	0	0	0	0	0	0	0	0	0	0	0	0	0	0	0	0	0	0	0	0	0	0	0	0	0	0	0	0	0	0	0	0
LUpperArm.Fx	0	0	0	0	0	0	0	0	0	0	0	0	0	0	0	0	0	0	0	0	0	0	0	0	0	0	0	0	0	0	0	0	0	0	0	0	0	0	0	0	0	0	0	0	0	0	0	0	0
LUpperArm.Fy	0	0	0	0	0	0	0	0	0	0	0	0	0	0	0	0	0	0	0	0	0	0	0	0	0	0	0	0	0	0	0	0	0	0	0	0	0	0	0	0	0	0	0	0	0	0	0	0	0
LUpperArm.Fz	0	0	0	0	0	0	0	0	0	0	0	0	0	0	0	0	0	0	0	0	0	0	0	0	0	0	0	0	0	0	0	0	0	0	0	0	0	0	0	0	0	0	0	0	0	0	0	0	0
LUpperArm.Mx	0	0	0	0	0	0	0	0	0	0	0	0	0	0	0	0	0	0	0	0	0	0	0	0	0	0	0	0	0	0	0	0	0	0	0	0	0	0	0	0	0	0	0	0	0	0	0	0	0
LUpperArm.My	0	0	0	0	0	0	0	0	0	0	0	0	0	0	0	0	0	0	0	0	0	0	0	0	0	0	0	0	0	0	0	0	0	0	0	0	0	0	0	0	0	0	0	0	0	0	0	0	0
LUpperArm.Mz	0	0	0	0	0	0	0	0	0	0	0	0	0	0	0	0	0	0	0	0	0	0	0	0	0	0	0	0	0	0	0	0	0	0	0	0	0	0	0	0	0	0	0	0	0	0	0	0	0
RForeArm.Fx	0	0	0	0	0	0	0	0	0	0	0	0	0	0	0	0	0	0	0	0	0	0	0	0	0	0	0	0	0	0	0	0	0	0	0	0	0	0	0	0	0	0	0	0	0	0	0	0	0
RForeArm.Fy	0	0	0	0	0	0	0	0	0	0	0	0	0	0	0	0	0	0	0	0	0	0	0	0	0	0	0	0	0	0	0	0	0	0	0	0	0	0	0	0	0	0	0	0	0	0	0	0	0
RForeArm.Fz	0	0	0	0	0	0	0	0	0	0	0	0	0	0	0	0	0	0	0	0	0	0	0	0	0	0	0	0	0	0	0	0	0	0	0	0	0	0	0	0	0	0	0	0	0	0	0	0	0
RForeArm.Mx	0	0	0	0	0	0	0	0	0	0	0	0	0	0	0	0	0	0	0	0	0	0	0	0	0	0	0	0	0	0	0	0	0	0	0	0	0	0	0	0	0	0	0	0	0	0	0	0	0
RForeArm.My	0	0	0	0	0	0	0	0	0	0	0	0	0	0	0	0	0	0	0	0	0	0	0	0	0	0	0	0	0	0	0	0	0	0	0	0	0	0	0	0	0	0	0	0	0	0	0	0	0
RForeArm.Mz	0	0	0	0	0	0	0	0	0	0	0	0	0	0	0	0	0	0	0	0	0	0	0	0	0	0	0	0	0	0	0	0	0	0	0	0	0	0	0	0	0	0	0	0	0	0	0	0	0
LForeArm.Fx	0	0	0	0	0	0	0	0	0	0	0	0	0	0	0	0	0	0	0	0	0	0	0	0	0	0	0	0	0	0	0	0	0	0	0	0	0	0	0	0	0	0	0	0	0	0	0	0	0
LForeArm.Fy	0	0	0	0	0	0	0	0	0	0	0	0	0	0	0	0	0	0	0	0	0	0	0	0	0	0	0	0	0	0	0	0	0	0	0	0	0	0	0	0	0	0	0	0	0	0	0	0	0
LForeArm.Fz	0	0	0	0	0	0	0	0	0	0	0	0	0	0	0	0	0	0	0	0	0	0	0	0	0	0	0	0	0	0	0	0	0	0	0	0	0	0	0	0	0	0	0	0	0	0	0	0	0
LForeArm.Mx	0	0	0	0	0	0	0	0	0	0	0	0	0	0	0	0	0	0	0	0	0	0	0	0	0	0	0	0	0	0	0	0	0	0	0	0	0	0	0	0	0	0	0	0	0	0	0	0	0
LForeArm.My	0	0	0	0	0	0	0	0	0	0	0	0	0	0	0	0	0	0	0	0	0	0	0	0	0	0	0	0	0	0	0	0	0	0	0	0	0	0	0	0	0	0	0	0	0	0	0	0	0
LForeArm.Mz	0	0	0	0	0	0	0	0	0	0	0	0	0	0	0	0	0	0	0	0	0	0	0	0	0	0	0	0	0	0	0	0	0	0	0	0	0	0	0	0	0	0	0	0	0	0	0	0	0
RHand.Fx	0	0	0	0	0	0	0	0	0	0	0	0	0	0	0	0	0	0	0	0	0	0	0	0	0	0	0	0	0	0	0	0	0	0	0	0	0	0	0	0	0	0	0	0	0	0	0	0	0
RHand.Fy	0	0	0	0	0	0	0	0	0	0	0	0	0	0	0	0	0	0	0	0	0	0	0	0	0	0	0	0	0	0	0	0	0	0	0	0	0	0	0	0	0	0	0	0	0	0	0	0	0
RHand.Fz	0	0	0	0	0	0	0	0	0	0	0	0	0	0	0	0	0	0	0	0	0	0	0	0	0	0	0	0	0	0	0	0	0	0	0	0	0	0	0	0	0	0	0	0	0	0	0	0	0
RHand.Mx	0	0	0	0	0	0	0	0	0	0	0	0	0	0	0	0	0	0	0	0	0	0	0	0	0	0	0	0	0	0	0	0	0	0	0	0	0	0	0	0	0	0	0	0	0	0	0	0	0
RHand.My	0	0	0	0	0	0	0	0	0	0	0	0	0	0	0	0	0	0	0	0	0	0	0	0	0	0	0	0	0	0	0	0	0	0	0	0	0	0	0	0	0	0	0	0	0	0	0	0	0
RHand.Mz	0	0	0	0	0	0	0	0	0	0	0	0	0	0	0	0	0	0	0	0	0	0	0	0	0	0	0	0	0	0	0	0	0	0	0	0	0	0	0	0	0	0	0	0	0	0	0	0	0
LHand.Fx	0	0	0	0	0	0	0	0	0	0	0	0	0	0	0	0	0	0	0	0	0	0	0	0	0	0	0	0	0	0	0	0	0	0	0	0	0	0	0	0	0	0	0	0	0	0	0	0	0
LHand.Fy	0	0	0	0	0	0	0	0	0	0	0	0	0	0	0	0	0	0	0	0	0	0	0	0	0	0	0	0	0	0	0	0	0	0	0	0	0	0	0	0	0	0	0	0	0	0	0	0	0
LHand.Fz	0	0	0	0	0	0	0	0	0	0	0	0	0	0	0	0	0	0	0	0	0	0	0	0	0	0	0	0	0	0	0	0	0	0	0	0	0	0	0	0	0	0	0	0	0	0	0	0	0
LHand.Mx	0	0	0	0	0	0	0	0	0	0	0	0	0	0	0	0	0	0	0	0	0	0	0	0	0	0	0	0	0	0	0	0	0	0	0	0	0	0	0	0	0	0	0	0	0	0	0	0	0
LHand.My	0	0	0	0	0	0	0	0	0	0	0	0	0	0	0	0	0	0	0	0	0	0	0	0	0	0	0	0	0	0	0	0	0	0	0	0	0	0	0	0	0	0	0	0	0	0	0	0	0
LHand.Mz	0	0	0	0	0	0	0	0	0	0	0	0	0	0	0	0	0	0	0	0	0	0	0	0	0	0	0	0	0	0	0	0	0	0	0	0	0	0	0	0	0	0	0	0	0	0	0	0	0
RFemur.Fx	0	0	0	0	0	0	0	0	0	0	0	0	0	0	0	0	0	0	0	0	0	0	0	0	0	0	0	0	0	0	0	0	0	0	0	0	0	0	0	0	0	0	0	0	0	0	0	0	0
RFemur.Fy	0	0	0	0	0	0	0	0	0	0	0	0	0	0	0	0	0	0	0	0	0	0	0	0	0	0	0	0	0	0	0	0	0	0	0	0	0	0	0	0	0	0	0	0	0	0	0	0	0
RFemur.Fz	0	0	0	0	0	0	0	0	0	0	0	0	0	0	0	0	0	0	0	0	0	0	0	0	0	0	0	0	0	0	0	0	0	0	0	0	0	0	0	0	0	0	0	0	0	0	0	0	0
RFemur.Mx	0	0	0	0	0	0	0	0	0	0	0	0	0	0	0	0	0	0	0	0	0	0	0	0	0	0	0	0	0	0	0	0	0	0	0	0	0	0	0	0	0	0	0	0	0	0	0	0	0
RFemur.My	0	0	0	0	0	0	0	0	0	0	0	0	0	0	0	0	0	0	0	0	0	0	0	0	0	0	0	0	0	0	0	0	0	0	0	0	0	0	0	0	0	0	0	0	0	0	0	0	0
RFemur.Mz	0	0	0	0	0	0	0	0	0	0	0	0	0	0	0	0	0	0	0	0	0	0	0	0	0	0	0	0	0	0	0	0	0	0	0	0	0	0	0	0	0	0	0	0	0	0	0	0	0
LFemur.Fx	0	0	0	0	0	0	0	0	0	0	0	0	0	0	0	0	0	0	0	0	0	0	0	0	0	0	0	0	0	0	0	0	0	0	0	0	0	0	0	0	0	0	0	0	0	0	0	0	0
LFemur.Fy	0	0	0	0	0	0	0	0	0	0	0	0	0	0	0	0	0	0	0	0	0	0	0	0	0	0	0	0	0	0	0	0	0	0	0	0	0	0	0	0	0	0	0	0	0	0	0	0	0
LFemur.Fz	0	0	0	0	0	0	0	0	0	0	0	0	0	0	0	0	0	0	0	0	0	0	0	0	0	0	0	0	0	0	0	0	0	0	0	0	0	0	0	0	0	0	0	0	0	0	0	0	0
LFemur.Mx	0	0	0	0	0	0	0	0	0	0	0	0	0	0	0	0	0	0	0	0	0	0	0	0	0	0	0	0	0	0	0	0	0	0	0	0	0	0	0	0	0	0	0	0	0	0	0	0	0
LFemur.My	0	0	0	0	0	0	0	0	0	0	0	0	0	0	0	0	0	0	0	0	0	0	0	0	0	0	0	0	0	0	0	0	0	0	0	0	0	0	0	0	0	0	0	0	0	0	0	0	0
LFemur.Mz	0	0	0	0	0	0	0	0	0	0	0	0	0	0	0	0	0	0	0	0	0	0	0	0	0	0	0	0	0	0	0	0	0	0	0	0	0	0	0	0	0	0	0	0	0	0	0	0	0
RShank.Fx	-0.65706	-0.59727	-0.51426	-0.48202	-0.52432	-0.5364	-0.49192	-0.41694	-0.32633	-0.21924	-0.081449	0.10474	0.34611	0.62697	0.92237	1.2133	1.4789	1.7058	1.8894	2.0356	2.1523	2.2415	2.3063	2.3499	2.3728	2.3784	2.3718	2.3557	2.3313	2.3022	2.2757	2.2546	2.237	2.226	2.226	2.2383	2.2604	2.2928	2.3377	2.3909	2.4483	2.5126	2.5841	2.6627	2.7472	2.84	2.9431	3.0538	3.1745
RShank.Fy	-0.018252	0.033923	0.066689	0.036874	-0.055416	-0.14503	-0.2046	-0.23382	-0.23454	-0.22291	-0.23236	-0.28584	-0.38327	-0.51474	-0.66701	-0.82507	-0.97068	-1.0909	-1.173	-1.2183	-1.2333	-1.2277	-1.2144	-1.2001	-1.188	-1.1788	-1.1672	-1.1474	-1.1186	-1.0807	-1.0347	-0.98667	-0.94146	-0.90297	-0.87287	-0.85089	-0.83659	-0.82606	-0.81593	-0.80644	-0.79688	-0.78809	-0.77945	-0.77188	-0.76597	-0.76183	-0.75883	-0.75794	-0.75619
RShank.Fz	-0.023407	-0.033788	-0.12135	-0.35805	-0.78455	-1.3193	-1.9436	-2.6823	-3.5186	-4.415	-5.3031	-6.1276	-6.858	-7.4841	-8.0234	-8.4921	-8.8927	-9.2269	-9.4921	-9.6863	-9.8076	-9.8518	-9.8288	-9.7457	-9.6092	-9.4328	-9.2291	-9.0131	-8.7986	-8.5963	-8.4177	-8.2653	-8.1444	-8.0588	-8.0097	-7.9964	-8.0178	-8.0687	-8.1398	-8.2234	-8.3137	-8.4046	-8.493	-8.5772	-8.6562	-8.7269	-8.7852	-8.8294	-8.8584
RShank.Mx	-0.0036196	0.0096417	0.011859	-0.0075074	-0.040047	-0.062424	-0.066842	-0.053221	-0.029625	-0.012986	-0.024286	-0.069717	-0.1445	-0.23785	-0.33576	-0.42511	-0.49538	-0.54304	-0.5673	-0.57323	-0.56717	-0.55595	-0.54506	-0.53659	-0.53058	-0.52584	-0.52012	-0.51127	-0.49929	-0.48483	-0.46842	-0.45222	-0.43801	-0.4265	-0.41776	-0.41168	-0.40805	-0.40602	-0.40515	-0.40614	-0.4088	-0.41313	-0.41825	-0.42395	-0.43007	-0.43614	-0.44144	-0.44581	-0.44816
RShank.My	0.24022	0.20484	0.17212	0.1686	0.18371	0.16994	0.12108	0.052232	-0.029511	-0.11968	-0.21397	-0.31237	-0.41505	-0.51592	-0.60881	-0.68944	-0.75266	-0.79563	-0.81827	-0.82419	-0.81756	-0.80016	-0.77414	-0.74127	-0.70242	-0.65874	-0.61235	-0.56514	-0.51741	-0.46953	-0.42354	-0.38034	-0.33951	-0.30155	-0.26775	-0.23849	-0.21232	-0.1889	-0.1686	-0.14995	-0.13085	-0.11113	-0.091031	-0.069937	-0.047288	-0.024193	-0.0025823	0.016426	0.031059
RShank.Mz	0.0030606	0.0032944	0.0039116	0.0043411	0.0029256	0.00055737	-0.00055432	0.0012565	0.0054525	0.010753	0.015774	0.020019	0.023317	0.024734	0.023821	0.020732	0.01604	0.010642	0.0053092	0.00037274	-0.0042894	-0.0090495	-0.014185	-0.019795	-0.02586	-0.032249	-0.038731	-0.045062	-0.051069	-0.05666	-0.06195	-0.06705	-0.072154	-0.077435	-0.082807	-0.088205	-0.093618	-0.099033	-0.10455	-0.11034	-0.11662	-0.12347	-0.13089	-0.13887	-0.14742	-0.15631	-0.16505	-0.17311	-0.18014
LShank.Fx	3.4043	3.515	3.6197	3.7151	3.7917	3.8412	3.8567	3.8285	3.759	3.6343	3.4145	3.0754	2.6303	2.1323	1.6497	1.2354	0.90709	0.63926	0.40955	0.23394	0.14366	0.13534	0.17626	0.2339	0.28589	0.31968	0.33201	0.32318	0.30109	0.27067	0.23776	0.20277	0.1662	0.12614	0.080675	0.029989	-0.024282	-0.080222	-0.13672	-0.19644	-0.25641	-0.3133	-0.36673	-0.41338	-0.45439	-0.49165	-0.52956	-0.56944	-0.60469
LShank.Fy	1.1282	1.0998	1.0715	1.0399	0.99886	0.94552	0.87842	0.79854	0.70849	0.60914	0.50004	0.38233	0.26076	0.14583	0.050472	-0.011707	-0.040727	-0.05096	-0.040975	-0.018697	0.0041741	0.023488	0.039919	0.055328	0.066031	0.074072	0.078575	0.079647	0.079063	0.076665	0.073546	0.069885	0.066739	0.06424	0.064477	0.067522	0.072344	0.077608	0.079596	0.075513	0.061559	0.03533	-0.0014893	-0.04692	-0.09608	-0.13701	-0.15787	-0.15678	-0.14505
LShank.Fz	-9.0622	-9.0279	-8.9566	-8.8371	-8.6455	-8.3843	-8.0458	-7.6083	-7.0726	-6.4333	-5.6854	-4.8474	-3.9359	-2.9912	-2.088	-1.3098	-0.71393	-0.3227	-0.12269	-0.05664	-0.052974	-0.069348	-0.091504	-0.11411	-0.13184	-0.144	-0.15315	-0.16561	-0.17443	-0.17987	-0.17674	-0.16676	-0.15012	-0.1272	-0.10167	-0.073652	-0.041597	-0.0051511	0.036819	0.082266	0.12897	0.17218	0.20717	0.22746	0.22506	0.19632	0.14029	0.074537	0.027989
LShank.Mx	0.43947	0.43928	0.43777	0.43274	0.4206	0.40094	0.37359	0.33914	0.29977	0.25668	0.21	0.15969	0.10692	0.056473	0.015228	-0.010925	-0.022528	-0.025217	-0.020387	-0.011434	-0.0028837	0.0035381	0.0081944	0.011977	0.014546	0.016645	0.018501	0.02024	0.021671	0.022555	0.022711	0.022107	0.021061	0.019822	0.019091	0.019173	0.020058	0.021679	0.022974	0.02315	0.020543	0.013769	0.0029618	-0.011377	-0.027528	-0.040998	-0.047286	-0.045815	-0.040728
LShank.My	0.24913	0.23213	0.21011	0.18409	0.15545	0.12577	0.095658	0.064725	0.032306	0.0010914	-0.021861	-0.03207	-0.033156	-0.035372	-0.044929	-0.059995	-0.07265	-0.071068	-0.049769	-0.019586	0.0026992	0.010289	0.0063303	-0.0025075	-0.011097	-0.016238	-0.017086	-0.013975	-0.0086791	-0.0022992	0.0040368	0.010582	0.016761	0.023311	0.030822	0.0389	0.047307	0.055665	0.063974	0.073057	0.082715	0.09344	0.10565	0.1191	0.13486	0.15414	0.17803	0.20382	0.22391
LShank.Mz	0.17939	0.18245	0.18484	0.1862	0.18557	0.18246	0.17639	0.16707	0.15527	0.1413	0.12498	0.10549	0.082285	0.057133	0.033699	0.01487	0.0018758	-0.0058398	-0.0091964	-0.0094659	-0.0080874	-0.0060691	-0.0040884	-0.0026455	-0.0017789	-0.0013191	-0.0012089	-0.0013072	-0.001393	-0.0014289	-0.0014653	-0.0014836	-0.0014142	-0.0013415	-0.0012427	-0.0010376	-0.00083851	-0.00073841	-0.0007267	-0.0008295	-0.0010497	-0.0013243	-0.0014551	-0.001383	-0.0010444	-0.00030864	0.00067175	0.0015315	0.0019043
RFoot.Fx	0	0	0	0	0	0	0	0	0	0	0	0	0	0	0	0	0	0	0	0	0	0	0	0	0	0	0	0	0	0	0	0	0	0	0	0	0	0	0	0	0	0	0	0	0	0	0	0	0
RFoot.Fy	0	0	0	0	0	0	0	0	0	0	0	0	0	0	0	0	0	0	0	0	0	0	0	0	0	0	0	0	0	0	0	0	0	0	0	0	0	0	0	0	0	0	0	0	0	0	0	0	0
RFoot.Fz	0	0	0	0	0	0	0	0	0	0	0	0	0	0	0	0	0	0	0	0	0	0	0	0	0	0	0	0	0	0	0	0	0	0	0	0	0	0	0	0	0	0	0	0	0	0	0	0	0
RFoot.Mx	0	0	0	0	0	0	0	0	0	0	0	0	0	0	0	0	0	0	0	0	0	0	0	0	0	0	0	0	0	0	0	0	0	0	0	0	0	0	0	0	0	0	0	0	0	0	0	0	0
RFoot.My	0	0	0	0	0	0	0	0	0	0	0	0	0	0	0	0	0	0	0	0	0	0	0	0	0	0	0	0	0	0	0	0	0	0	0	0	0	0	0	0	0	0	0	0	0	0	0	0	0
RFoot.Mz	0	0	0	0	0	0	0	0	0	0	0	0	0	0	0	0	0	0	0	0	0	0	0	0	0	0	0	0	0	0	0	0	0	0	0	0	0	0	0	0	0	0	0	0	0	0	0	0	0
LFoot.Fx	0	0	0	0	0	0	0	0	0	0	0	0	0	0	0	0	0	0	0	0	0	0	0	0	0	0	0	0	0	0	0	0	0	0	0	0	0	0	0	0	0	0	0	0	0	0	0	0	0
LFoot.Fy	0	0	0	0	0	0	0	0	0	0	0	0	0	0	0	0	0	0	0	0	0	0	0	0	0	0	0	0	0	0	0	0	0	0	0	0	0	0	0	0	0	0	0	0	0	0	0	0	0
LFoot.Fz	0	0	0	0	0	0	0	0	0	0	0	0	0	0	0	0	0	0	0	0	0	0	0	0	0	0	0	0	0	0	0	0	0	0	0	0	0	0	0	0	0	0	0	0	0	0	0	0	0
LFoot.Mx	0	0	0	0	0	0	0	0	0	0	0	0	0	0	0	0	0	0	0	0	0	0	0	0	0	0	0	0	0	0	0	0	0	0	0	0	0	0	0	0	0	0	0	0	0	0	0	0	0
LFoot.My	0	0	0	0	0	0	0	0	0	0	0	0	0	0	0	0	0	0	0	0	0	0	0	0	0	0	0	0	0	0	0	0	0	0	0	0	0	0	0	0	0	0	0	0	0	0	0	0	0
LFoot.Mz	0	0	0	0	0	0	0	0	0	0	0	0	0	0	0	0	0	0	0	0	0	0	0	0	0	0	0	0	0	0	0	0	0	0	0	0	0	0	0	0	0	0	0	0	0	0	0	0	0
RToe.Fx	0	0	0	0	0	0	0	0	0	0	0	0	0	0	0	0	0	0	0	0	0	0	0	0	0	0	0	0	0	0	0	0	0	0	0	0	0	0	0	0	0	0	0	0	0	0	0	0	0
RToe.Fy	0	0	0	0	0	0	0	0	0	0	0	0	0	0	0	0	0	0	0	0	0	0	0	0	0	0	0	0	0	0	0	0	0	0	0	0	0	0	0	0	0	0	0	0	0	0	0	0	0
RToe.Fz	0	0	0	0	0	0	0	0	0	0	0	0	0	0	0	0	0	0	0	0	0	0	0	0	0	0	0	0	0	0	0	0	0	0	0	0	0	0	0	0	0	0	0	0	0	0	0	0	0
RToe.Mx	0	0	0	0	0	0	0	0	0	0	0	0	0	0	0	0	0	0	0	0	0	0	0	0	0	0	0	0	0	0	0	0	0	0	0	0	0	0	0	0	0	0	0	0	0	0	0	0	0
RToe.My	0	0	0	0	0	0	0	0	0	0	0	0	0	0	0	0	0	0	0	0	0	0	0	0	0	0	0	0	0	0	0	0	0	0	0	0	0	0	0	0	0	0	0	0	0	0	0	0	0
RToe.Mz	0	0	0	0	0	0	0	0	0	0	0	0	0	0	0	0	0	0	0	0	0	0	0	0	0	0	0	0	0	0	0	0	0	0	0	0	0	0	0	0	0	0	0	0	0	0	0	0	0
LToe.Fx	0	0	0	0	0	0	0	0	0	0	0	0	0	0	0	0	0	0	0	0	0	0	0	0	0	0	0	0	0	0	0	0	0	0	0	0	0	0	0	0	0	0	0	0	0	0	0	0	0
LToe.Fy	0	0	0	0	0	0	0	0	0	0	0	0	0	0	0	0	0	0	0	0	0	0	0	0	0	0	0	0	0	0	0	0	0	0	0	0	0	0	0	0	0	0	0	0	0	0	0	0	0
LToe.Fz	0	0	0	0	0	0	0	0	0	0	0	0	0	0	0	0	0	0	0	0	0	0	0	0	0	0	0	0	0	0	0	0	0	0	0	0	0	0	0	0	0	0	0	0	0	0	0	0	0
LToe.Mx	0	0	0	0	0	0	0	0	0	0	0	0	0	0	0	0	0	0	0	0	0	0	0	0	0	0	0	0	0	0	0	0	0	0	0	0	0	0	0	0	0	0	0	0	0	0	0	0	0
LToe.My	0	0	0	0	0	0	0	0	0	0	0	0	0	0	0	0	0	0	0	0	0	0	0	0	0	0	0	0	0	0	0	0	0	0	0	0	0	0	0	0	0	0	0	0	0	0	0	0	0
LToe.Mz	0	0	0	0	0	0	0	0	0	0	0	0	0	0	0	0	0	0	0	0	0	0	0	0	0	0	0	0	0	0	0	0	0	0	0	0	0	0	0	0	0	0	0	0	0	0	0	0	0
[truncated: 51 more columns]

## Sheet: Subject007
	0% gait cycle	1% gait cycle	2% gait cycle	3% gait cycle	4% gait cycle	5% gait cycle	6% gait cycle	7% gait cycle	8% gait cycle	9% gait cycle	10% gait cycle	11% gait cycle	12% gait cycle	13% gait cycle	14% gait cycle	15% gait cycle	16% gait cycle	17% gait cycle	18% gait cycle	19% gait cycle	20% gait cycle	21% gait cycle	22% gait cycle	23% gait cycle	24% gait cycle	25% gait cycle	26% gait cycle	27% gait cycle	28% gait cycle	29% gait cycle	30% gait cycle	31% gait cycle	32% gait cycle	33% gait cycle	34% gait cycle	35% gait cycle	36% gait cycle	37% gait cycle	38% gait cycle	39% gait cycle	40% gait cycle	41% gait cycle	42% gait cycle	43% gait cycle	44% gait cycle	45% gait cycle	46% gait cycle	47% gait cycle	48% gait cycle
Pelvis.Fx	0	0	0	0	0	0	0	0	0	0	0	0	0	0	0	0	0	0	0	0	0	0	0	0	0	0	0	0	0	0	0	0	0	0	0	0	0	0	0	0	0	0	0	0	0	0	0	0	0
Pelvis.Fy	0	0	0	0	0	0	0	0	0	0	0	0	0	0	0	0	0	0	0	0	0	0	0	0	0	0	0	0	0	0	0	0	0	0	0	0	0	0	0	0	0	0	0	0	0	0	0	0	0
Pelvis.Fz	0	0	0	0	0	0	0	0	0	0	0	0	0	0	0	0	0	0	0	0	0	0	0	0	0	0	0	0	0	0	0	0	0	0	0	0	0	0	0	0	0	0	0	0	0	0	0	0	0
Pelvis.Mx	0	0	0	0	0	0	0	0	0	0	0	0	0	0	0	0	0	0	0	0	0	0	0	0	0	0	0	0	0	0	0	0	0	0	0	0	0	0	0	0	0	0	0	0	0	0	0	0	0
Pelvis.My	0	0	0	0	0	0	0	0	0	0	0	0	0	0	0	0	0	0	0	0	0	0	0	0	0	0	0	0	0	0	0	0	0	0	0	0	0	0	0	0	0	0	0	0	0	0	0	0	0
Pelvis.Mz	0	0	0	0	0	0	0	0	0	0	0	0	0	0	0	0	0	0	0	0	0	0	0	0	0	0	0	0	0	0	0	0	0	0	0	0	0	0	0	0	0	0	0	0	0	0	0	0	0
MidTrunk.Fx	0	0	0	0	0	0	0	0	0	0	0	0	0	0	0	0	0	0	0	0	0	0	0	0	0	0	0	0	0	0	0	0	0	0	0	0	0	0	0	0	0	0	0	0	0	0	0	0	0
MidTrunk.Fy	0	0	0	0	0	0	0	0	0	0	0	0	0	0	0	0	0	0	0	0	0	0	0	0	0	0	0	0	0	0	0	0	0	0	0	0	0	0	0	0	0	0	0	0	0	0	0	0	0
MidTrunk.Fz	0	0	0	0	0	0	0	0	0	0	0	0	0	0	0	0	0	0	0	0	0	0	0	0	0	0	0	0	0	0	0	0	0	0	0	0	0	0	0	0	0	0	0	0	0	0	0	0	0
MidTrunk.Mx	0	0	0	0	0	0	0	0	0	0	0	0	0	0	0	0	0	0	0	0	0	0	0	0	0	0	0	0	0	0	0	0	0	0	0	0	0	0	0	0	0	0	0	0	0	0	0	0	0
MidTrunk.My	0	0	0	0	0	0	0	0	0	0	0	0	0	0	0	0	0	0	0	0	0	0	0	0	0	0	0	0	0	0	0	0	0	0	0	0	0	0	0	0	0	0	0	0	0	0	0	0	0
MidTrunk.Mz	0	0	0	0	0	0	0	0	0	0	0	0	0	0	0	0	0	0	0	0	0	0	0	0	0	0	0	0	0	0	0	0	0	0	0	0	0	0	0	0	0	0	0	0	0	0	0	0	0
UpperTrunk.Fx	0	0	0	0	0	0	0	0	0	0	0	0	0	0	0	0	0	0	0	0	0	0	0	0	0	0	0	0	0	0	0	0	0	0	0	0	0	0	0	0	0	0	0	0	0	0	0	0	0
UpperTrunk.Fy	0	0	0	0	0	0	0	0	0	0	0	0	0	0	0	0	0	0	0	0	0	0	0	0	0	0	0	0	0	0	0	0	0	0	0	0	0	0	0	0	0	0	0	0	0	0	0	0	0
UpperTrunk.Fz	0	0	0	0	0	0	0	0	0	0	0	0	0	0	0	0	0	0	0	0	0	0	0	0	0	0	0	0	0	0	0	0	0	0	0	0	0	0	0	0	0	0	0	0	0	0	0	0	0
UpperTrunk.Mx	0	0	0	0	0	0	0	0	0	0	0	0	0	0	0	0	0	0	0	0	0	0	0	0	0	0	0	0	0	0	0	0	0	0	0	0	0	0	0	0	0	0	0	0	0	0	0	0	0
UpperTrunk.My	0	0	0	0	0	0	0	0	0	0	0	0	0	0	0	0	0	0	0	0	0	0	0	0	0	0	0	0	0	0	0	0	0	0	0	0	0	0	0	0	0	0	0	0	0	0	0	0	0
UpperTrunk.Mz	0	0	0	0	0	0	0	0	0	0	0	0	0	0	0	0	0	0	0	0	0	0	0	0	0	0	0	0	0	0	0	0	0	0	0	0	0	0	0	0	0	0	0	0	0	0	0	0	0
Head.Fx	0	0	0	0	0	0	0	0	0	0	0	0	0	0	0	0	0	0	0	0	0	0	0	0	0	0	0	0	0	0	0	0	0	0	0	0	0	0	0	0	0	0	0	0	0	0	0	0	0
Head.Fy	0	0	0	0	0	0	0	0	0	0	0	0	0	0	0	0	0	0	0	0	0	0	0	0	0	0	0	0	0	0	0	0	0	0	0	0	0	0	0	0	0	0	0	0	0	0	0	0	0
Head.Fz	0	0	0	0	0	0	0	0	0	0	0	0	0	0	0	0	0	0	0	0	0	0	0	0	0	0	0	0	0	0	0	0	0	0	0	0	0	0	0	0	0	0	0	0	0	0	0	0	0
Head.Mx	0	0	0	0	0	0	0	0	0	0	0	0	0	0	0	0	0	0	0	0	0	0	0	0	0	0	0	0	0	0	0	0	0	0	0	0	0	0	0	0	0	0	0	0	0	0	0	0	0
Head.My	0	0	0	0	0	0	0	0	0	0	0	0	0	0	0	0	0	0	0	0	0	0	0	0	0	0	0	0	0	0	0	0	0	0	0	0	0	0	0	0	0	0	0	0	0	0	0	0	0
Head.Mz	0	0	0	0	0	0	0	0	0	0	0	0	0	0	0	0	0	0	0	0	0	0	0	0	0	0	0	0	0	0	0	0	0	0	0	0	0	0	0	0	0	0	0	0	0	0	0	0	0
RUpperArm.Fx	0	0	0	0	0	0	0	0	0	0	0	0	0	0	0	0	0	0	0	0	0	0	0	0	0	0	0	0	0	0	0	0	0	0	0	0	0	0	0	0	0	0	0	0	0	0	0	0	0
RUpperArm.Fy	0	0	0	0	0	0	0	0	0	0	0	0	0	0	0	0	0	0	0	0	0	0	0	0	0	0	0	0	0	0	0	0	0	0	0	0	0	0	0	0	0	0	0	0	0	0	0	0	0
RUpperArm.Fz	0	0	0	0	0	0	0	0	0	0	0	0	0	0	0	0	0	0	0	0	0	0	0	0	0	0	0	0	0	0	0	0	0	0	0	0	0	0	0	0	0	0	0	0	0	0	0	0	0
RUpperArm.Mx	0	0	0	0	0	0	0	0	0	0	0	0	0	0	0	0	0	0	0	0	0	0	0	0	0	0	0	0	0	0	0	0	0	0	0	0	0	0	0	0	0	0	0	0	0	0	0	0	0
RUpperArm.My	0	0	0	0	0	0	0	0	0	0	0	0	0	0	0	0	0	0	0	0	0	0	0	0	0	0	0	0	0	0	0	0	0	0	0	0	0	0	0	0	0	0	0	0	0	0	0	0	0
RUpperArm.Mz	0	0	0	0	0	0	0	0	0	0	0	0	0	0	0	0	0	0	0	0	0	0	0	0	0	0	0	0	0	0	0	0	0	0	0	0	0	0	0	0	0	0	0	0	0	0	0	0	0
LUpperArm.Fx	0	0	0	0	0	0	0	0	0	0	0	0	0	0	0	0	0	0	0	0	0	0	0	0	0	0	0	0	0	0	0	0	0	0	0	0	0	0	0	0	0	0	0	0	0	0	0	0	0
LUpperArm.Fy	0	0	0	0	0	0	0	0	0	0	0	0	0	0	0	0	0	0	0	0	0	0	0	0	0	0	0	0	0	0	0	0	0	0	0	0	0	0	0	0	0	0	0	0	0	0	0	0	0
LUpperArm.Fz	0	0	0	0	0	0	0	0	0	0	0	0	0	0	0	0	0	0	0	0	0	0	0	0	0	0	0	0	0	0	0	0	0	0	0	0	0	0	0	0	0	0	0	0	0	0	0	0	0
LUpperArm.Mx	0	0	0	0	0	0	0	0	0	0	0	0	0	0	0	0	0	0	0	0	0	0	0	0	0	0	0	0	0	0	0	0	0	0	0	0	0	0	0	0	0	0	0	0	0	0	0	0	0
LUpperArm.My	0	0	0	0	0	0	0	0	0	0	0	0	0	0	0	0	0	0	0	0	0	0	0	0	0	0	0	0	0	0	0	0	0	0	0	0	0	0	0	0	0	0	0	0	0	0	0	0	0
LUpperArm.Mz	0	0	0	0	0	0	0	0	0	0	0	0	0	0	0	0	0	0	0	0	0	0	0	0	0	0	0	0	0	0	0	0	0	0	0	0	0	0	0	0	0	0	0	0	0	0	0	0	0
RForeArm.Fx	0	0	0	0	0	0	0	0	0	0	0	0	0	0	0	0	0	0	0	0	0	0	0	0	0	0	0	0	0	0	0	0	0	0	0	0	0	0	0	0	0	0	0	0	0	0	0	0	0
RForeArm.Fy	0	0	0	0	0	0	0	0	0	0	0	0	0	0	0	0	0	0	0	0	0	0	0	0	0	0	0	0	0	0	0	0	0	0	0	0	0	0	0	0	0	0	0	0	0	0	0	0	0
RForeArm.Fz	0	0	0	0	0	0	0	0	0	0	0	0	0	0	0	0	0	0	0	0	0	0	0	0	0	0	0	0	0	0	0	0	0	0	0	0	0	0	0	0	0	0	0	0	0	0	0	0	0
RForeArm.Mx	0	0	0	0	0	0	0	0	0	0	0	0	0	0	0	0	0	0	0	0	0	0	0	0	0	0	0	0	0	0	0	0	0	0	0	0	0	0	0	0	0	0	0	0	0	0	0	0	0
RForeArm.My	0	0	0	0	0	0	0	0	0	0	0	0	0	0	0	0	0	0	0	0	0	0	0	0	0	0	0	0	0	0	0	0	0	0	0	0	0	0	0	0	0	0	0	0	0	0	0	0	0
RForeArm.Mz	0	0	0	0	0	0	0	0	0	0	0	0	0	0	0	0	0	0	0	0	0	0	0	0	0	0	0	0	0	0	0	0	0	0	0	0	0	0	0	0	0	0	0	0	0	0	0	0	0
LForeArm.Fx	0	0	0	0	0	0	0	0	0	0	0	0	0	0	0	0	0	0	0	0	0	0	0	0	0	0	0	0	0	0	0	0	0	0	0	0	0	0	0	0	0	0	0	0	0	0	0	0	0
LForeArm.Fy	0	0	0	0	0	0	0	0	0	0	0	0	0	0	0	0	0	0	0	0	0	0	0	0	0	0	0	0	0	0	0	0	0	0	0	0	0	0	0	0	0	0	0	0	0	0	0	0	0
LForeArm.Fz	0	0	0	0	0	0	0	0	0	0	0	0	0	0	0	0	0	0	0	0	0	0	0	0	0	0	0	0	0	0	0	0	0	0	0	0	0	0	0	0	0	0	0	0	0	0	0	0	0
LForeArm.Mx	0	0	0	0	0	0	0	0	0	0	0	0	0	0	0	0	0	0	0	0	0	0	0	0	0	0	0	0	0	0	0	0	0	0	0	0	0	0	0	0	0	0	0	0	0	0	0	0	0
LForeArm.My	0	0	0	0	0	0	0	0	0	0	0	0	0	0	0	0	0	0	0	0	0	0	0	0	0	0	0	0	0	0	0	0	0	0	0	0	0	0	0	0	0	0	0	0	0	0	0	0	0
LForeArm.Mz	0	0	0	0	0	0	0	0	0	0	0	0	0	0	0	0	0	0	0	0	0	0	0	0	0	0	0	0	0	0	0	0	0	0	0	0	0	0	0	0	0	0	0	0	0	0	0	0	0
RHand.Fx	0	0	0	0	0	0	0	0	0	0	0	0	0	0	0	0	0	0	0	0	0	0	0	0	0	0	0	0	0	0	0	0	0	0	0	0	0	0	0	0	0	0	0	0	0	0	0	0	0
RHand.Fy	0	0	0	0	0	0	0	0	0	0	0	0	0	0	0	0	0	0	0	0	0	0	0	0	0	0	0	0	0	0	0	0	0	0	0	0	0	0	0	0	0	0	0	0	0	0	0	0	0
RHand.Fz	0	0	0	0	0	0	0	0	0	0	0	0	0	0	0	0	0	0	0	0	0	0	0	0	0	0	0	0	0	0	0	0	0	0	0	0	0	0	0	0	0	0	0	0	0	0	0	0	0
RHand.Mx	0	0	0	0	0	0	0	0	0	0	0	0	0	0	0	0	0	0	0	0	0	0	0	0	0	0	0	0	0	0	0	0	0	0	0	0	0	0	0	0	0	0	0	0	0	0	0	0	0
RHand.My	0	0	0	0	0	0	0	0	0	0	0	0	0	0	0	0	0	0	0	0	0	0	0	0	0	0	0	0	0	0	0	0	0	0	0	0	0	0	0	0	0	0	0	0	0	0	0	0	0
RHand.Mz	0	0	0	0	0	0	0	0	0	0	0	0	0	0	0	0	0	0	0	0	0	0	0	0	0	0	0	0	0	0	0	0	0	0	0	0	0	0	0	0	0	0	0	0	0	0	0	0	0
LHand.Fx	0	0	0	0	0	0	0	0	0	0	0	0	0	0	0	0	0	0	0	0	0	0	0	0	0	0	0	0	0	0	0	0	0	0	0	0	0	0	0	0	0	0	0	0	0	0	0	0	0
LHand.Fy	0	0	0	0	0	0	0	0	0	0	0	0	0	0	0	0	0	0	0	0	0	0	0	0	0	0	0	0	0	0	0	0	0	0	0	0	0	0	0	0	0	0	0	0	0	0	0	0	0
LHand.Fz	0	0	0	0	0	0	0	0	0	0	0	0	0	0	0	0	0	0	0	0	0	0	0	0	0	0	0	0	0	0	0	0	0	0	0	0	0	0	0	0	0	0	0	0	0	0	0	0	0
LHand.Mx	0	0	0	0	0	0	0	0	0	0	0	0	0	0	0	0	0	0	0	0	0	0	0	0	0	0	0	0	0	0	0	0	0	0	0	0	0	0	0	0	0	0	0	0	0	0	0	0	0
LHand.My	0	0	0	0	0	0	0	0	0	0	0	0	0	0	0	0	0	0	0	0	0	0	0	0	0	0	0	0	0	0	0	0	0	0	0	0	0	0	0	0	0	0	0	0	0	0	0	0	0
LHand.Mz	0	0	0	0	0	0	0	0	0	0	0	0	0	0	0	0	0	0	0	0	0	0	0	0	0	0	0	0	0	0	0	0	0	0	0	0	0	0	0	0	0	0	0	0	0	0	0	0	0
RFemur.Fx	0	0	0	0	0	0	0	0	0	0	0	0	0	0	0	0	0	0	0	0	0	0	0	0	0	0	0	0	0	0	0	0	0	0	0	0	0	0	0	0	0	0	0	0	0	0	0	0	0
RFemur.Fy	0	0	0	0	0	0	0	0	0	0	0	0	0	0	0	0	0	0	0	0	0	0	0	0	0	0	0	0	0	0	0	0	0	0	0	0	0	0	0	0	0	0	0	0	0	0	0	0	0
RFemur.Fz	0	0	0	0	0	0	0	0	0	0	0	0	0	0	0	0	0	0	0	0	0	0	0	0	0	0	0	0	0	0	0	0	0	0	0	0	0	0	0	0	0	0	0	0	0	0	0	0	0
RFemur.Mx	0	0	0	0	0	0	0	0	0	0	0	0	0	0	0	0	0	0	0	0	0	0	0	0	0	0	0	0	0	0	0	0	0	0	0	0	0	0	0	0	0	0	0	0	0	0	0	0	0
RFemur.My	0	0	0	0	0	0	0	0	0	0	0	0	0	0	0	0	0	0	0	0	0	0	0	0	0	0	0	0	0	0	0	0	0	0	0	0	0	0	0	0	0	0	0	0	0	0	0	0	0
RFemur.Mz	0	0	0	0	0	0	0	0	0	0	0	0	0	0	0	0	0	0	0	0	0	0	0	0	0	0	0	0	0	0	0	0	0	0	0	0	0	0	0	0	0	0	0	0	0	0	0	0	0
LFemur.Fx	0	0	0	0	0	0	0	0	0	0	0	0	0	0	0	0	0	0	0	0	0	0	0	0	0	0	0	0	0	0	0	0	0	0	0	0	0	0	0	0	0	0	0	0	0	0	0	0	0
LFemur.Fy	0	0	0	0	0	0	0	0	0	0	0	0	0	0	0	0	0	0	0	0	0	0	0	0	0	0	0	0	0	0	0	0	0	0	0	0	0	0	0	0	0	0	0	0	0	0	0	0	0
LFemur.Fz	0	0	0	0	0	0	0	0	0	0	0	0	0	0	0	0	0	0	0	0	0	0	0	0	0	0	0	0	0	0	0	0	0	0	0	0	0	0	0	0	0	0	0	0	0	0	0	0	0
LFemur.Mx	0	0	0	0	0	0	0	0	0	0	0	0	0	0	0	0	0	0	0	0	0	0	0	0	0	0	0	0	0	0	0	0	0	0	0	0	0	0	0	0	0	0	0	0	0	0	0	0	0
LFemur.My	0	0	0	0	0	0	0	0	0	0	0	0	0	0	0	0	0	0	0	0	0	0	0	0	0	0	0	0	0	0	0	0	0	0	0	0	0	0	0	0	0	0	0	0	0	0	0	0	0
LFemur.Mz	0	0	0	0	0	0	0	0	0	0	0	0	0	0	0	0	0	0	0	0	0	0	0	0	0	0	0	0	0	0	0	0	0	0	0	0	0	0	0	0	0	0	0	0	0	0	0	0	0
RShank.Fx	-0.63594	-0.58215	-0.50183	-0.45029	-0.4543	-0.46755	-0.4378	-0.36177	-0.24655	-0.10416	0.06525	0.27667	0.52314	0.78909	1.0577	1.3116	1.5419	1.7406	1.9078	2.0466	2.1572	2.2453	2.3082	2.3498	2.3752	2.3826	2.3807	2.3751	2.3674	2.3627	2.3613	2.3644	2.3738	2.3907	2.4158	2.4495	2.4908	2.5382	2.5931	2.6567	2.7303	2.813	2.9051	3.0054	3.1147	3.2322	3.3579	3.4923	3.6327
RShank.Fy	0.019205	0.049646	0.049371	-0.0022484	-0.078135	-0.12609	-0.11728	-0.066142	-0.0020047	0.046457	0.053557	0.0077865	-0.079069	-0.19473	-0.32285	-0.44336	-0.54382	-0.62312	-0.68174	-0.72498	-0.75704	-0.78219	-0.80484	-0.82393	-0.83755	-0.84703	-0.84995	-0.84752	-0.84129	-0.83149	-0.81887	-0.80289	-0.78313	-0.76144	-0.73942	-0.71959	-0.70487	-0.69588	-0.69141	-0.69069	-0.69347	-0.70099	-0.71112	-0.72207	-0.73311	-0.74156	-0.74469	-0.74072	-0.72631
RShank.Fz	0.06665	0.046224	0.0040735	-0.12295	-0.37592	-0.75711	-1.2822	-1.9362	-2.6766	-3.4592	-4.2617	-5.0697	-5.8559	-6.5915	-7.2592	-7.8485	-8.3521	-8.7704	-9.1072	-9.3636	-9.5359	-9.6214	-9.6272	-9.5633	-9.4421	-9.2822	-9.1006	-8.9157	-8.7359	-8.5672	-8.4179	-8.293	-8.1947	-8.1246	-8.0835	-8.0692	-8.0801	-8.1118	-8.163	-8.2292	-8.3042	-8.3843	-8.465	-8.5448	-8.6253	-8.7106	-8.8037	-8.9035	-9.0056
RShank.Mx	0.0076988	0.015817	0.01319	-0.0054966	-0.028901	-0.037583	-0.021736	0.008983	0.038504	0.053143	0.042974	0.0045777	-0.053875	-0.12297	-0.19225	-0.25226	-0.29723	-0.32664	-0.3419	-0.34677	-0.34585	-0.34374	-0.34399	-0.34651	-0.34969	-0.35227	-0.35158	-0.34704	-0.33893	-0.32788	-0.31547	-0.30308	-0.29165	-0.28183	-0.27362	-0.26704	-0.26247	-0.25965	-0.25787	-0.25669	-0.25616	-0.25695	-0.25884	-0.26177	-0.26613	-0.27142	-0.2768	-0.28162	-0.28502
RShank.My	0.25906	0.22366	0.17792	0.15008	0.14953	0.151	0.12722	0.077779	0.0097475	-0.067471	-0.1498	-0.23988	-0.33138	-0.41619	-0.48983	-0.54872	-0.59157	-0.61785	-0.6292	-0.6277	-0.61508	-0.59458	-0.56693	-0.53411	-0.49875	-0.46104	-0.42268	-0.38493	-0.34754	-0.31088	-0.27448	-0.23867	-0.20376	-0.17029	-0.13874	-0.10947	-0.082357	-0.057355	-0.035009	-0.015468	0.00090142	0.014161	0.024438	0.032572	0.038434	0.041551	0.041228	0.036656	0.027735
RShank.Mz	0.0026995	0.0020613	0.0019513	0.0023912	0.0020941	0.00013641	-0.0018593	-0.0014351	0.0017507	0.0064201	0.011247	0.015298	0.017538	0.017196	0.014446	0.010067	0.0051041	0.00045317	-0.0034152	-0.0064471	-0.0088441	-0.011172	-0.013946	-0.017503	-0.021815	-0.026629	-0.031635	-0.036436	-0.040774	-0.044638	-0.048193	-0.051688	-0.055359	-0.059428	-0.064095	-0.069375	-0.075111	-0.081149	-0.087342	-0.093533	-0.099527	-0.10531	-0.11103	-0.11676	-0.12252	-0.1283	-0.13402	-0.13956	-0.14471
LShank.Fx	3.569	3.7145	3.8569	3.9858	4.0922	4.1702	4.2081	4.1999	4.1358	4.0031	3.7893	3.4922	3.1282	2.715	2.2808	1.857	1.4658	1.0882	0.7363	0.47277	0.32975	0.28442	0.29172	0.31471	0.33724	0.35236	0.35801	0.3536	0.33901	0.31422	0.28131	0.24295	0.19894	0.15017	0.099465	0.049543	0.003672	-0.03885	-0.081027	-0.12481	-0.17213	-0.22546	-0.2868	-0.35338	-0.41755	-0.47635	-0.53393	-0.59451	-0.65304
LShank.Fy	0.9233	0.89754	0.87013	0.83936	0.80004	0.74681	0.67687	0.59232	0.4959	0.39008	0.27677	0.15697	0.035263	-0.077071	-0.16418	-0.2104	-0.21533	-0.18578	-0.14059	-0.10972	-0.089508	-0.068766	-0.05129	-0.039652	-0.030939	-0.02487	-0.023779	-0.022171	-0.015569	-0.0050581	0.009011	0.024751	0.040185	0.054385	0.065424	0.074595	0.081818	0.084658	0.080504	0.068891	0.055043	0.0443	0.03779	0.032911	0.022491	0.0034223	-0.021914	-0.045069	-0.059999
LShank.Fz	-9.1988	-9.2498	-9.2639	-9.2292	-9.1314	-8.955	-8.68	-8.3009	-7.811	-7.2078	-6.4935	-5.6705	-4.77	-3.8336	-2.912	-2.0686	-1.3793	-0.89142	-0.56289	-0.33011	-0.17526	-0.085236	-0.046178	-0.043915	-0.067301	-0.10252	-0.13477	-0.15543	-0.16238	-0.15781	-0.14012	-0.1114	-0.075735	-0.039157	-0.0050622	0.028291	0.062111	0.09576	0.12708	0.15313	0.17454	0.19067	0.19908	0.1999	0.1922	0.17451	0.1438	0.10157	0.060478
LShank.Mx	0.36544	0.37378	0.38036	0.38325	0.38004	0.3687	0.34802	0.31875	0.28161	0.23762	0.18785	0.13395	0.079331	0.029445	-0.0094259	-0.032339	-0.040006	-0.03546	-0.02576	-0.019513	-0.015292	-0.010418	-0.0061357	-0.003582	-0.0021018	-0.001622	-0.0025149	-0.0028024	-0.0014201	0.0010275	0.0042045	0.0078209	0.011401	0.014569	0.016882	0.01862	0.019909	0.020146	0.018556	0.014918	0.010421	0.0065908	0.0039344	0.0020735	-0.0013081	-0.0069589	-0.013924	-0.019562	-0.022196
LShank.My	0.088799	0.067895	0.043502	0.01843	-0.0058944	-0.029258	-0.050603	-0.070194	-0.088175	-0.10426	-0.11824	-0.13128	-0.14408	-0.15449	-0.16183	-0.16612	-0.16591	-0.14948	-0.1138	-0.07615	-0.051011	-0.040576	-0.038645	-0.03831	-0.037398	-0.035877	-0.033998	-0.031472	-0.028004	-0.023169	-0.016124	-0.0071557	0.0031096	0.014083	0.024784	0.034196	0.041208	0.046963	0.05259	0.058116	0.064551	0.073269	0.085197	0.10081	0.11933	0.14028	0.16537	0.19559	0.22624
LShank.Mz	0.16069	0.16606	0.17051	0.17369	0.17531	0.17506	0.17237	0.16694	0.1583	0.14588	0.12928	0.10889	0.086417	0.063982	0.043959	0.028352	0.017559	0.010275	0.0052451	0.0016823	-0.00074522	-0.002154	-0.002812	-0.0031379	-0.0033766	-0.0034548	-0.0034579	-0.0035777	-0.0037216	-0.0037091	-0.0035237	-0.0032104	-0.0028248	-0.0025162	-0.0023491	-0.0021589	-0.0019261	-0.0017691	-0.0016177	-0.0013598	-0.0010837	-0.00080697	-0.00042069	-6.4011e-05	0.00028766	0.0008339	0.001638	0.0024336	0.0027877
RFoot.Fx	0	0	0	0	0	0	0	0	0	0	0	0	0	0	0	0	0	0	0	0	0	0	0	0	0	0	0	0	0	0	0	0	0	0	0	0	0	0	0	0	0	0	0	0	0	0	0	0	0
RFoot.Fy	0	0	0	0	0	0	0	0	0	0	0	0	0	0	0	0	0	0	0	0	0	0	0	0	0	0	0	0	0	0	0	0	0	0	0	0	0	0	0	0	0	0	0	0	0	0	0	0	0
RFoot.Fz	0	0	0	0	0	0	0	0	0	0	0	0	0	0	0	0	0	0	0	0	0	0	0	0	0	0	0	0	0	0	0	0	0	0	0	0	0	0	0	0	0	0	0	0	0	0	0	0	0
RFoot.Mx	0	0	0	0	0	0	0	0	0	0	0	0	0	0	0	0	0	0	0	0	0	0	0	0	0	0	0	0	0	0	0	0	0	0	0	0	0	0	0	0	0	0	0	0	0	0	0	0	0
RFoot.My	0	0	0	0	0	0	0	0	0	0	0	0	0	0	0	0	0	0	0	0	0	0	0	0	0	0	0	0	0	0	0	0	0	0	0	0	0	0	0	0	0	0	0	0	0	0	0	0	0
RFoot.Mz	0	0	0	0	0	0	0	0	0	0	0	0	0	0	0	0	0	0	0	0	0	0	0	0	0	0	0	0	0	0	0	0	0	0	0	0	0	0	0	0	0	0	0	0	0	0	0	0	0
LFoot.Fx	0	0	0	0	0	0	0	0	0	0	0	0	0	0	0	0	0	0	0	0	0	0	0	0	0	0	0	0	0	0	0	0	0	0	0	0	0	0	0	0	0	0	0	0	0	0	0	0	0
LFoot.Fy	0	0	0	0	0	0	0	0	0	0	0	0	0	0	0	0	0	0	0	0	0	0	0	0	0	0	0	0	0	0	0	0	0	0	0	0	0	0	0	0	0	0	0	0	0	0	0	0	0
LFoot.Fz	0	0	0	0	0	0	0	0	0	0	0	0	0	0	0	0	0	0	0	0	0	0	0	0	0	0	0	0	0	0	0	0	0	0	0	0	0	0	0	0	0	0	0	0	0	0	0	0	0
LFoot.Mx	0	0	0	0	0	0	0	0	0	0	0	0	0	0	0	0	0	0	0	0	0	0	0	0	0	0	0	0	0	0	0	0	0	0	0	0	0	0	0	0	0	0	0	0	0	0	0	0	0
LFoot.My	0	0	0	0	0	0	0	0	0	0	0	0	0	0	0	0	0	0	0	0	0	0	0	0	0	0	0	0	0	0	0	0	0	0	0	0	0	0	0	0	0	0	0	0	0	0	0	0	0
LFoot.Mz	0	0	0	0	0	0	0	0	0	0	0	0	0	0	0	0	0	0	0	0	0	0	0	0	0	0	0	0	0	0	0	0	0	0	0	0	0	0	0	0	0	0	0	0	0	0	0	0	0
RToe.Fx	0	0	0	0	0	0	0	0	0	0	0	0	0	0	0	0	0	0	0	0	0	0	0	0	0	0	0	0	0	0	0	0	0	0	0	0	0	0	0	0	0	0	0	0	0	0	0	0	0
RToe.Fy	0	0	0	0	0	0	0	0	0	0	0	0	0	0	0	0	0	0	0	0	0	0	0	0	0	0	0	0	0	0	0	0	0	0	0	0	0	0	0	0	0	0	0	0	0	0	0	0	0
RToe.Fz	0	0	0	0	0	0	0	0	0	0	0	0	0	0	0	0	0	0	0	0	0	0	0	0	0	0	0	0	0	0	0	0	0	0	0	0	0	0	0	0	0	0	0	0	0	0	0	0	0
RToe.Mx	0	0	0	0	0	0	0	0	0	0	0	0	0	0	0	0	0	0	0	0	0	0	0	0	0	0	0	0	0	0	0	0	0	0	0	0	0	0	0	0	0	0	0	0	0	0	0	0	0
RToe.My	0	0	0	0	0	0	0	0	0	0	0	0	0	0	0	0	0	0	0	0	0	0	0	0	0	0	0	0	0	0	0	0	0	0	0	0	0	0	0	0	0	0	0	0	0	0	0	0	0
RToe.Mz	0	0	0	0	0	0	0	0	0	0	0	0	0	0	0	0	0	0	0	0	0	0	0	0	0	0	0	0	0	0	0	0	0	0	0	0	0	0	0	0	0	0	0	0	0	0	0	0	0
LToe.Fx	0	0	0	0	0	0	0	0	0	0	0	0	0	0	0	0	0	0	0	0	0	0	0	0	0	0	0	0	0	0	0	0	0	0	0	0	0	0	0	0	0	0	0	0	0	0	0	0	0
LToe.Fy	0	0	0	0	0	0	0	0	0	0	0	0	0	0	0	0	0	0	0	0	0	0	0	0	0	0	0	0	0	0	0	0	0	0	0	0	0	0	0	0	0	0	0	0	0	0	0	0	0
LToe.Fz	0	0	0	0	0	0	0	0	0	0	0	0	0	0	0	0	0	0	0	0	0	0	0	0	0	0	0	0	0	0	0	0	0	0	0	0	0	0	0	0	0	0	0	0	0	0	0	0	0
LToe.Mx	0	0	0	0	0	0	0	0	0	0	0	0	0	0	0	0	0	0	0	0	0	0	0	0	0	0	0	0	0	0	0	0	0	0	0	0	0	0	0	0	0	0	0	0	0	0	0	0	0
LToe.My	0	0	0	0	0	0	0	0	0	0	0	0	0	0	0	0	0	0	0	0	0	0	0	0	0	0	0	0	0	0	0	0	0	0	0	0	0	0	0	0	0	0	0	0	0	0	0	0	0
LToe.Mz	0	0	0	0	0	0	0	0	0	0	0	0	0	0	0	0	0	0	0	0	0	0	0	0	0	0	0	0	0	0	0	0	0	0	0	0	0	0	0	0	0	0	0	0	0	0	0	0	0
[truncated: 51 more columns]

## Sheet: Subject008
	0% gait cycle	1% gait cycle	2% gait cycle	3% gait cycle	4% gait cycle	5% gait cycle	6% gait cycle	7% gait cycle	8% gait cycle	9% gait cycle	10% gait cycle	11% gait cycle	12% gait cycle	13% gait cycle	14% gait cycle	15% gait cycle	16% gait cycle	17% gait cycle	18% gait cycle	19% gait cycle	20% gait cycle	21% gait cycle	22% gait cycle	23% gait cycle	24% gait cycle	25% gait cycle	26% gait cycle	27% gait cycle	28% gait cycle	29% gait cycle	30% gait cycle	31% gait cycle	32% gait cycle	33% gait cycle	34% gait cycle	35% gait cycle	36% gait cycle	37% gait cycle	38% gait cycle	39% gait cycle	40% gait cycle	41% gait cycle	42% gait cycle	43% gait cycle	44% gait cycle	45% gait cycle	46% gait cycle	47% gait cycle	48% gait cycle
Pelvis.Fx	0	0	0	0	0	0	0	0	0	0	0	0	0	0	0	0	0	0	0	0	0	0	0	0	0	0	0	0	0	0	0	0	0	0	0	0	0	0	0	0	0	0	0	0	0	0	0	0	0
Pelvis.Fy	0	0	0	0	0	0	0	0	0	0	0	0	0	0	0	0	0	0	0	0	0	0	0	0	0	0	0	0	0	0	0	0	0	0	0	0	0	0	0	0	0	0	0	0	0	0	0	0	0
Pelvis.Fz	0	0	0	0	0	0	0	0	0	0	0	0	0	0	0	0	0	0	0	0	0	0	0	0	0	0	0	0	0	0	0	0	0	0	0	0	0	0	0	0	0	0	0	0	0	0	0	0	0
Pelvis.Mx	0	0	0	0	0	0	0	0	0	0	0	0	0	0	0	0	0	0	0	0	0	0	0	0	0	0	0	0	0	0	0	0	0	0	0	0	0	0	0	0	0	0	0	0	0	0	0	0	0
Pelvis.My	0	0	0	0	0	0	0	0	0	0	0	0	0	0	0	0	0	0	0	0	0	0	0	0	0	0	0	0	0	0	0	0	0	0	0	0	0	0	0	0	0	0	0	0	0	0	0	0	0
Pelvis.Mz	0	0	0	0	0	0	0	0	0	0	0	0	0	0	0	0	0	0	0	0	0	0	0	0	0	0	0	0	0	0	0	0	0	0	0	0	0	0	0	0	0	0	0	0	0	0	0	0	0
MidTrunk.Fx	0	0	0	0	0	0	0	0	0	0	0	0	0	0	0	0	0	0	0	0	0	0	0	0	0	0	0	0	0	0	0	0	0	0	0	0	0	0	0	0	0	0	0	0	0	0	0	0	0
MidTrunk.Fy	0	0	0	0	0	0	0	0	0	0	0	0	0	0	0	0	0	0	0	0	0	0	0	0	0	0	0	0	0	0	0	0	0	0	0	0	0	0	0	0	0	0	0	0	0	0	0	0	0
MidTrunk.Fz	0	0	0	0	0	0	0	0	0	0	0	0	0	0	0	0	0	0	0	0	0	0	0	0	0	0	0	0	0	0	0	0	0	0	0	0	0	0	0	0	0	0	0	0	0	0	0	0	0
MidTrunk.Mx	0	0	0	0	0	0	0	0	0	0	0	0	0	0	0	0	0	0	0	0	0	0	0	0	0	0	0	0	0	0	0	0	0	0	0	0	0	0	0	0	0	0	0	0	0	0	0	0	0
MidTrunk.My	0	0	0	0	0	0	0	0	0	0	0	0	0	0	0	0	0	0	0	0	0	0	0	0	0	0	0	0	0	0	0	0	0	0	0	0	0	0	0	0	0	0	0	0	0	0	0	0	0
MidTrunk.Mz	0	0	0	0	0	0	0	0	0	0	0	0	0	0	0	0	0	0	0	0	0	0	0	0	0	0	0	0	0	0	0	0	0	0	0	0	0	0	0	0	0	0	0	0	0	0	0	0	0
UpperTrunk.Fx	0	0	0	0	0	0	0	0	0	0	0	0	0	0	0	0	0	0	0	0	0	0	0	0	0	0	0	0	0	0	0	0	0	0	0	0	0	0	0	0	0	0	0	0	0	0	0	0	0
UpperTrunk.Fy	0	0	0	0	0	0	0	0	0	0	0	0	0	0	0	0	0	0	0	0	0	0	0	0	0	0	0	0	0	0	0	0	0	0	0	0	0	0	0	0	0	0	0	0	0	0	0	0	0
UpperTrunk.Fz	0	0	0	0	0	0	0	0	0	0	0	0	0	0	0	0	0	0	0	0	0	0	0	0	0	0	0	0	0	0	0	0	0	0	0	0	0	0	0	0	0	0	0	0	0	0	0	0	0
UpperTrunk.Mx	0	0	0	0	0	0	0	0	0	0	0	0	0	0	0	0	0	0	0	0	0	0	0	0	0	0	0	0	0	0	0	0	0	0	0	0	0	0	0	0	0	0	0	0	0	0	0	0	0
UpperTrunk.My	0	0	0	0	0	0	0	0	0	0	0	0	0	0	0	0	0	0	0	0	0	0	0	0	0	0	0	0	0	0	0	0	0	0	0	0	0	0	0	0	0	0	0	0	0	0	0	0	0
UpperTrunk.Mz	0	0	0	0	0	0	0	0	0	0	0	0	0	0	0	0	0	0	0	0	0	0	0	0	0	0	0	0	0	0	0	0	0	0	0	0	0	0	0	0	0	0	0	0	0	0	0	0	0
Head.Fx	0	0	0	0	0	0	0	0	0	0	0	0	0	0	0	0	0	0	0	0	0	0	0	0	0	0	0	0	0	0	0	0	0	0	0	0	0	0	0	0	0	0	0	0	0	0	0	0	0
Head.Fy	0	0	0	0	0	0	0	0	0	0	0	0	0	0	0	0	0	0	0	0	0	0	0	0	0	0	0	0	0	0	0	0	0	0	0	0	0	0	0	0	0	0	0	0	0	0	0	0	0
Head.Fz	0	0	0	0	0	0	0	0	0	0	0	0	0	0	0	0	0	0	0	0	0	0	0	0	0	0	0	0	0	0	0	0	0	0	0	0	0	0	0	0	0	0	0	0	0	0	0	0	0
Head.Mx	0	0	0	0	0	0	0	0	0	0	0	0	0	0	0	0	0	0	0	0	0	0	0	0	0	0	0	0	0	0	0	0	0	0	0	0	0	0	0	0	0	0	0	0	0	0	0	0	0
Head.My	0	0	0	0	0	0	0	0	0	0	0	0	0	0	0	0	0	0	0	0	0	0	0	0	0	0	0	0	0	0	0	0	0	0	0	0	0	0	0	0	0	0	0	0	0	0	0	0	0
Head.Mz	0	0	0	0	0	0	0	0	0	0	0	0	0	0	0	0	0	0	0	0	0	0	0	0	0	0	0	0	0	0	0	0	0	0	0	0	0	0	0	0	0	0	0	0	0	0	0	0	0
RUpperArm.Fx	0	0	0	0	0	0	0	0	0	0	0	0	0	0	0	0	0	0	0	0	0	0	0	0	0	0	0	0	0	0	0	0	0	0	0	0	0	0	0	0	0	0	0	0	0	0	0	0	0
RUpperArm.Fy	0	0	0	0	0	0	0	0	0	0	0	0	0	0	0	0	0	0	0	0	0	0	0	0	0	0	0	0	0	0	0	0	0	0	0	0	0	0	0	0	0	0	0	0	0	0	0	0	0
RUpperArm.Fz	0	0	0	0	0	0	0	0	0	0	0	0	0	0	0	0	0	0	0	0	0	0	0	0	0	0	0	0	0	0	0	0	0	0	0	0	0	0	0	0	0	0	0	0	0	0	0	0	0
RUpperArm.Mx	0	0	0	0	0	0	0	0	0	0	0	0	0	0	0	0	0	0	0	0	0	0	0	0	0	0	0	0	0	0	0	0	0	0	0	0	0	0	0	0	0	0	0	0	0	0	0	0	0
RUpperArm.My	0	0	0	0	0	0	0	0	0	0	0	0	0	0	0	0	0	0	0	0	0	0	0	0	0	0	0	0	0	0	0	0	0	0	0	0	0	0	0	0	0	0	0	0	0	0	0	0	0
RUpperArm.Mz	0	0	0	0	0	0	0	0	0	0	0	0	0	0	0	0	0	0	0	0	0	0	0	0	0	0	0	0	0	0	0	0	0	0	0	0	0	0	0	0	0	0	0	0	0	0	0	0	0
LUpperArm.Fx	0	0	0	0	0	0	0	0	0	0	0	0	0	0	0	0	0	0	0	0	0	0	0	0	0	0	0	0	0	0	0	0	0	0	0	0	0	0	0	0	0	0	0	0	0	0	0	0	0
LUpperArm.Fy	0	0	0	0	0	0	0	0	0	0	0	0	0	0	0	0	0	0	0	0	0	0	0	0	0	0	0	0	0	0	0	0	0	0	0	0	0	0	0	0	0	0	0	0	0	0	0	0	0
LUpperArm.Fz	0	0	0	0	0	0	0	0	0	0	0	0	0	0	0	0	0	0	0	0	0	0	0	0	0	0	0	0	0	0	0	0	0	0	0	0	0	0	0	0	0	0	0	0	0	0	0	0	0
LUpperArm.Mx	0	0	0	0	0	0	0	0	0	0	0	0	0	0	0	0	0	0	0	0	0	0	0	0	0	0	0	0	0	0	0	0	0	0	0	0	0	0	0	0	0	0	0	0	0	0	0	0	0
LUpperArm.My	0	0	0	0	0	0	0	0	0	0	0	0	0	0	0	0	0	0	0	0	0	0	0	0	0	0	0	0	0	0	0	0	0	0	0	0	0	0	0	0	0	0	0	0	0	0	0	0	0
LUpperArm.Mz	0	0	0	0	0	0	0	0	0	0	0	0	0	0	0	0	0	0	0	0	0	0	0	0	0	0	0	0	0	0	0	0	0	0	0	0	0	0	0	0	0	0	0	0	0	0	0	0	0
RForeArm.Fx	0	0	0	0	0	0	0	0	0	0	0	0	0	0	0	0	0	0	0	0	0	0	0	0	0	0	0	0	0	0	0	0	0	0	0	0	0	0	0	0	0	0	0	0	0	0	0	0	0
RForeArm.Fy	0	0	0	0	0	0	0	0	0	0	0	0	0	0	0	0	0	0	0	0	0	0	0	0	0	0	0	0	0	0	0	0	0	0	0	0	0	0	0	0	0	0	0	0	0	0	0	0	0
RForeArm.Fz	0	0	0	0	0	0	0	0	0	0	0	0	0	0	0	0	0	0	0	0	0	0	0	0	0	0	0	0	0	0	0	0	0	0	0	0	0	0	0	0	0	0	0	0	0	0	0	0	0
RForeArm.Mx	0	0	0	0	0	0	0	0	0	0	0	0	0	0	0	0	0	0	0	0	0	0	0	0	0	0	0	0	0	0	0	0	0	0	0	0	0	0	0	0	0	0	0	0	0	0	0	0	0
RForeArm.My	0	0	0	0	0	0	0	0	0	0	0	0	0	0	0	0	0	0	0	0	0	0	0	0	0	0	0	0	0	0	0	0	0	0	0	0	0	0	0	0	0	0	0	0	0	0	0	0	0
RForeArm.Mz	0	0	0	0	0	0	0	0	0	0	0	0	0	0	0	0	0	0	0	0	0	0	0	0	0	0	0	0	0	0	0	0	0	0	0	0	0	0	0	0	0	0	0	0	0	0	0	0	0
LForeArm.Fx	0	0	0	0	0	0	0	0	0	0	0	0	0	0	0	0	0	0	0	0	0	0	0	0	0	0	0	0	0	0	0	0	0	0	0	0	0	0	0	0	0	0	0	0	0	0	0	0	0
LForeArm.Fy	0	0	0	0	0	0	0	0	0	0	0	0	0	0	0	0	0	0	0	0	0	0	0	0	0	0	0	0	0	0	0	0	0	0	0	0	0	0	0	0	0	0	0	0	0	0	0	0	0
LForeArm.Fz	0	0	0	0	0	0	0	0	0	0	0	0	0	0	0	0	0	0	0	0	0	0	0	0	0	0	0	0	0	0	0	0	0	0	0	0	0	0	0	0	0	0	0	0	0	0	0	0	0
LForeArm.Mx	0	0	0	0	0	0	0	0	0	0	0	0	0	0	0	0	0	0	0	0	0	0	0	0	0	0	0	0	0	0	0	0	0	0	0	0	0	0	0	0	0	0	0	0	0	0	0	0	0
LForeArm.My	0	0	0	0	0	0	0	0	0	0	0	0	0	0	0	0	0	0	0	0	0	0	0	0	0	0	0	0	0	0	0	0	0	0	0	0	0	0	0	0	0	0	0	0	0	0	0	0	0
LForeArm.Mz	0	0	0	0	0	0	0	0	0	0	0	0	0	0	0	0	0	0	0	0	0	0	0	0	0	0	0	0	0	0	0	0	0	0	0	0	0	0	0	0	0	0	0	0	0	0	0	0	0
RHand.Fx	0	0	0	0	0	0	0	0	0	0	0	0	0	0	0	0	0	0	0	0	0	0	0	0	0	0	0	0	0	0	0	0	0	0	0	0	0	0	0	0	0	0	0	0	0	0	0	0	0
RHand.Fy	0	0	0	0	0	0	0	0	0	0	0	0	0	0	0	0	0	0	0	0	0	0	0	0	0	0	0	0	0	0	0	0	0	0	0	0	0	0	0	0	0	0	0	0	0	0	0	0	0
RHand.Fz	0	0	0	0	0	0	0	0	0	0	0	0	0	0	0	0	0	0	0	0	0	0	0	0	0	0	0	0	0	0	0	0	0	0	0	0	0	0	0	0	0	0	0	0	0	0	0	0	0
RHand.Mx	0	0	0	0	0	0	0	0	0	0	0	0	0	0	0	0	0	0	0	0	0	0	0	0	0	0	0	0	0	0	0	0	0	0	0	0	0	0	0	0	0	0	0	0	0	0	0	0	0
RHand.My	0	0	0	0	0	0	0	0	0	0	0	0	0	0	0	0	0	0	0	0	0	0	0	0	0	0	0	0	0	0	0	0	0	0	0	0	0	0	0	0	0	0	0	0	0	0	0	0	0
RHand.Mz	0	0	0	0	0	0	0	0	0	0	0	0	0	0	0	0	0	0	0	0	0	0	0	0	0	0	0	0	0	0	0	0	0	0	0	0	0	0	0	0	0	0	0	0	0	0	0	0	0
LHand.Fx	0	0	0	0	0	0	0	0	0	0	0	0	0	0	0	0	0	0	0	0	0	0	0	0	0	0	0	0	0	0	0	0	0	0	0	0	0	0	0	0	0	0	0	0	0	0	0	0	0
LHand.Fy	0	0	0	0	0	0	0	0	0	0	0	0	0	0	0	0	0	0	0	0	0	0	0	0	0	0	0	0	0	0	0	0	0	0	0	0	0	0	0	0	0	0	0	0	0	0	0	0	0
LHand.Fz	0	0	0	0	0	0	0	0	0	0	0	0	0	0	0	0	0	0	0	0	0	0	0	0	0	0	0	0	0	0	0	0	0	0	0	0	0	0	0	0	0	0	0	0	0	0	0	0	0
LHand.Mx	0	0	0	0	0	0	0	0	0	0	0	0	0	0	0	0	0	0	0	0	0	0	0	0	0	0	0	0	0	0	0	0	0	0	0	0	0	0	0	0	0	0	0	0	0	0	0	0	0
LHand.My	0	0	0	0	0	0	0	0	0	0	0	0	0	0	0	0	0	0	0	0	0	0	0	0	0	0	0	0	0	0	0	0	0	0	0	0	0	0	0	0	0	0	0	0	0	0	0	0	0
LHand.Mz	0	0	0	0	0	0	0	0	0	0	0	0	0	0	0	0	0	0	0	0	0	0	0	0	0	0	0	0	0	0	0	0	0	0	0	0	0	0	0	0	0	0	0	0	0	0	0	0	0
RFemur.Fx	0	0	0	0	0	0	0	0	0	0	0	0	0	0	0	0	0	0	0	0	0	0	0	0	0	0	0	0	0	0	0	0	0	0	0	0	0	0	0	0	0	0	0	0	0	0	0	0	0
RFemur.Fy	0	0	0	0	0	0	0	0	0	0	0	0	0	0	0	0	0	0	0	0	0	0	0	0	0	0	0	0	0	0	0	0	0	0	0	0	0	0	0	0	0	0	0	0	0	0	0	0	0
RFemur.Fz	0	0	0	0	0	0	0	0	0	0	0	0	0	0	0	0	0	0	0	0	0	0	0	0	0	0	0	0	0	0	0	0	0	0	0	0	0	0	0	0	0	0	0	0	0	0	0	0	0
RFemur.Mx	0	0	0	0	0	0	0	0	0	0	0	0	0	0	0	0	0	0	0	0	0	0	0	0	0	0	0	0	0	0	0	0	0	0	0	0	0	0	0	0	0	0	0	0	0	0	0	0	0
RFemur.My	0	0	0	0	0	0	0	0	0	0	0	0	0	0	0	0	0	0	0	0	0	0	0	0	0	0	0	0	0	0	0	0	0	0	0	0	0	0	0	0	0	0	0	0	0	0	0	0	0
RFemur.Mz	0	0	0	0	0	0	0	0	0	0	0	0	0	0	0	0	0	0	0	0	0	0	0	0	0	0	0	0	0	0	0	0	0	0	0	0	0	0	0	0	0	0	0	0	0	0	0	0	0
LFemur.Fx	0	0	0	0	0	0	0	0	0	0	0	0	0	0	0	0	0	0	0	0	0	0	0	0	0	0	0	0	0	0	0	0	0	0	0	0	0	0	0	0	0	0	0	0	0	0	0	0	0
LFemur.Fy	0	0	0	0	0	0	0	0	0	0	0	0	0	0	0	0	0	0	0	0	0	0	0	0	0	0	0	0	0	0	0	0	0	0	0	0	0	0	0	0	0	0	0	0	0	0	0	0	0
LFemur.Fz	0	0	0	0	0	0	0	0	0	0	0	0	0	0	0	0	0	0	0	0	0	0	0	0	0	0	0	0	0	0	0	0	0	0	0	0	0	0	0	0	0	0	0	0	0	0	0	0	0
LFemur.Mx	0	0	0	0	0	0	0	0	0	0	0	0	0	0	0	0	0	0	0	0	0	0	0	0	0	0	0	0	0	0	0	0	0	0	0	0	0	0	0	0	0	0	0	0	0	0	0	0	0
LFemur.My	0	0	0	0	0	0	0	0	0	0	0	0	0	0	0	0	0	0	0	0	0	0	0	0	0	0	0	0	0	0	0	0	0	0	0	0	0	0	0	0	0	0	0	0	0	0	0	0	0
LFemur.Mz	0	0	0	0	0	0	0	0	0	0	0	0	0	0	0	0	0	0	0	0	0	0	0	0	0	0	0	0	0	0	0	0	0	0	0	0	0	0	0	0	0	0	0	0	0	0	0	0	0
RShank.Fx	-0.64708	-0.55244	-0.44292	-0.47282	-0.58025	-0.65155	-0.68096	-0.6754	-0.61903	-0.50353	-0.33239	-0.12608	0.093108	0.31375	0.53057	0.74351	0.94834	1.1335	1.2874	1.4061	1.4926	1.5531	1.5902	1.6082	1.6086	1.5983	1.5802	1.5594	1.5415	1.5317	1.5352	1.553	1.5847	1.6315	1.6908	1.7564	1.8304	1.9124	1.9995	2.0927	2.1908	2.2956	2.4096	2.5312	2.6613	2.8008	2.9496	3.1075	3.2732
RShank.Fy	0.06154	0.022479	0.018813	-0.0027097	-0.028438	-0.031846	-0.0062432	0.039994	0.094863	0.12795	0.11734	0.063729	-0.023729	-0.13851	-0.27466	-0.42237	-0.56416	-0.6817	-0.76485	-0.81552	-0.83931	-0.84302	-0.83679	-0.82595	-0.81603	-0.80857	-0.80523	-0.80451	-0.80292	-0.79988	-0.79421	-0.78639	-0.77911	-0.77371	-0.77072	-0.7689	-0.77093	-0.77518	-0.78061	-0.78797	-0.79538	-0.80398	-0.81568	-0.83017	-0.84645	-0.86421	-0.88211	-0.89806	-0.91024
RShank.Fz	0.040846	0.039265	-0.014022	-0.18578	-0.49043	-0.90456	-1.4351	-2.0806	-2.8381	-3.6855	-4.5633	-5.4001	-6.1695	-6.8833	-7.5526	-8.1708	-8.726	-9.2223	-9.6562	-10.016	-10.275	-10.406	-10.401	-10.259	-10	-9.6558	-9.2671	-8.8749	-8.5123	-8.2054	-7.9683	-7.8103	-7.723	-7.6976	-7.7253	-7.7931	-7.888	-7.9985	-8.1177	-8.2402	-8.3638	-8.486	-8.6044	-8.7174	-8.8233	-8.9201	-9.0074	-9.0851	-9.1507
RShank.Mx	0.016954	0.0063546	0.012183	0.014115	0.01595	0.029214	0.057908	0.097343	0.13734	0.15902	0.14992	0.11048	0.047531	-0.031952	-0.12033	-0.20858	-0.28558	-0.3427	-0.37642	-0.38937	-0.38601	-0.37174	-0.35349	-0.33543	-0.32066	-0.31019	-0.30407	-0.30035	-0.2965	-0.29151	-0.28469	-0.2763	-0.2672	-0.25791	-0.24885	-0.23953	-0.23128	-0.22395	-0.21764	-0.21311	-0.20986	-0.20824	-0.20873	-0.21077	-0.21339	-0.21577	-0.21695	-0.21636	-0.21397
RShank.My	0.26636	0.22197	0.18794	0.22157	0.28186	0.31475	0.31526	0.2897	0.23954	0.16879	0.084075	-0.0037148	-0.086133	-0.16007	-0.2234	-0.27309	-0.30552	-0.31979	-0.31658	-0.29919	-0.27146	-0.23721	-0.19894	-0.15921	-0.1191	-0.080718	-0.044976	-0.011853	0.018846	0.047373	0.07377	0.099192	0.12483	0.15058	0.17655	0.20391	0.23165	0.25885	0.28529	0.31003	0.33312	0.35378	0.37083	0.38427	0.39357	0.39833	0.39803	0.39122	0.37622
RShank.Mz	-0.0012675	0.00067283	0.00053944	0.00018553	-0.0012918	-0.0037891	-0.0043944	-0.002029	0.0020695	0.0066548	0.010903	0.013881	0.014814	0.01354	0.010381	0.0058668	0.00067979	-0.0042824	-0.0083232	-0.011154	-0.012747	-0.013388	-0.013652	-0.014154	-0.01525	-0.017123	-0.019859	-0.023486	-0.027986	-0.033222	-0.039047	-0.045358	-0.05214	-0.059348	-0.066854	-0.074608	-0.08248	-0.090413	-0.098247	-0.10592	-0.11342	-0.1208	-0.12804	-0.13507	-0.1417	-0.14771	-0.15278	-0.15666	-0.15904
LShank.Fx	3.6548	3.8002	3.9381	4.0632	4.1655	4.2335	4.2541	4.2287	4.1441	3.9489	3.591	3.0903	2.5291	1.9755	1.476	1.0515	0.71042	0.45354	0.27904	0.19547	0.19233	0.23397	0.29063	0.34024	0.37096	0.38204	0.37811	0.364	0.34365	0.32115	0.29779	0.27295	0.24522	0.2116	0.17189	0.12394	0.070281	0.014772	-0.042986	-0.10164	-0.16267	-0.23325	-0.31565	-0.40519	-0.48887	-0.55496	-0.59828	-0.61784	-0.61815
LShank.Fy	0.84591	0.81114	0.77595	0.73439	0.684	0.625	0.55264	0.47134	0.3926	0.31154	0.20558	0.072815	-0.052424	-0.13787	-0.17459	-0.18422	-0.19103	-0.19375	-0.18923	-0.17826	-0.16292	-0.14561	-0.12369	-0.096412	-0.066637	-0.037782	-0.010537	0.01341	0.033934	0.048137	0.05496	0.054846	0.049768	0.041914	0.03367	0.029578	0.03195	0.040946	0.054051	0.066922	0.0773	0.083908	0.083075	0.07194	0.040862	-0.033993	-0.15284	-0.26361	-0.30157
LShank.Fz	-9.697	-9.6963	-9.6461	-9.5387	-9.3641	-9.107	-8.7486	-8.2814	-7.6926	-6.9746	-6.1088	-5.0866	-3.9715	-2.87	-1.8931	-1.1345	-0.63862	-0.33929	-0.16358	-0.073218	-0.048167	-0.061388	-0.089129	-0.11806	-0.14503	-0.16985	-0.19159	-0.2092	-0.22158	-0.22853	-0.22993	-0.22612	-0.21727	-0.20479	-0.18855	-0.16641	-0.13458	-0.090795	-0.032121	0.040004	0.11839	0.1918	0.24893	0.28405	0.29966	0.29869	0.27564	0.22654	0.15477
LShank.Mx	0.31107	0.30912	0.30898	0.30691	0.30033	0.2885	0.26881	0.2426	0.21392	0.18147	0.13745	0.081841	0.028658	-0.0092424	-0.028502	-0.036849	-0.042268	-0.044861	-0.043937	-0.040003	-0.034458	-0.029019	-0.02302	-0.015711	-0.0074367	0.0011696	0.0099293	0.017773	0.024244	0.028289	0.029348	0.027313	0.023125	0.017908	0.012732	0.0093076	0.0083948	0.010013	0.013339	0.016932	0.020087	0.022582	0.023171	0.021007	0.011882	-0.013635	-0.055705	-0.094907	-0.10739
LShank.My	0.26924	0.23766	0.19769	0.15094	0.10047	0.049106	-0.00096564	-0.049417	-0.093812	-0.12197	-0.12398	-0.11402	-0.11104	-0.116	-0.12036	-0.1167	-0.10238	-0.079252	-0.051461	-0.032451	-0.0278	-0.031908	-0.039231	-0.044613	-0.045536	-0.042959	-0.038955	-0.034663	-0.030047	-0.025502	-0.021254	-0.017565	-0.014078	-0.0094967	-0.0035335	0.0048099	0.014518	0.024057	0.034294	0.04617	0.061179	0.081592	0.10678	0.13404	0.15964	0.18256	0.20442	0.22449	0.24059
LShank.Mz	0.17549	0.17563	0.17506	0.17366	0.17113	0.16701	0.16073	0.15238	0.14186	0.12822	0.10999	0.087872	0.065859	0.047132	0.032767	0.02229	0.014711	0.0089007	0.0043178	0.00082769	-0.0014315	-0.0025337	-0.0029457	-0.0030478	-0.0031015	-0.0032198	-0.003397	-0.0034904	-0.0033453	-0.0030067	-0.0026131	-0.0022515	-0.001917	-0.0016012	-0.0013463	-0.0011706	-0.0010281	-0.00084505	-0.00062622	-0.00046065	-0.00038069	-0.00044302	-0.00076112	-0.0014983	-0.0025154	-0.0030471	-0.0021656	0.00017339	0.0031033
RFoot.Fx	0	0	0	0	0	0	0	0	0	0	0	0	0	0	0	0	0	0	0	0	0	0	0	0	0	0	0	0	0	0	0	0	0	0	0	0	0	0	0	0	0	0	0	0	0	0	0	0	0
RFoot.Fy	0	0	0	0	0	0	0	0	0	0	0	0	0	0	0	0	0	0	0	0	0	0	0	0	0	0	0	0	0	0	0	0	0	0	0	0	0	0	0	0	0	0	0	0	0	0	0	0	0
RFoot.Fz	0	0	0	0	0	0	0	0	0	0	0	0	0	0	0	0	0	0	0	0	0	0	0	0	0	0	0	0	0	0	0	0	0	0	0	0	0	0	0	0	0	0	0	0	0	0	0	0	0
RFoot.Mx	0	0	0	0	0	0	0	0	0	0	0	0	0	0	0	0	0	0	0	0	0	0	0	0	0	0	0	0	0	0	0	0	0	0	0	0	0	0	0	0	0	0	0	0	0	0	0	0	0
RFoot.My	0	0	0	0	0	0	0	0	0	0	0	0	0	0	0	0	0	0	0	0	0	0	0	0	0	0	0	0	0	0	0	0	0	0	0	0	0	0	0	0	0	0	0	0	0	0	0	0	0
RFoot.Mz	0	0	0	0	0	0	0	0	0	0	0	0	0	0	0	0	0	0	0	0	0	0	0	0	0	0	0	0	0	0	0	0	0	0	0	0	0	0	0	0	0	0	0	0	0	0	0	0	0
LFoot.Fx	0	0	0	0	0	0	0	0	0	0	0	0	0	0	0	0	0	0	0	0	0	0	0	0	0	0	0	0	0	0	0	0	0	0	0	0	0	0	0	0	0	0	0	0	0	0	0	0	0
LFoot.Fy	0	0	0	0	0	0	0	0	0	0	0	0	0	0	0	0	0	0	0	0	0	0	0	0	0	0	0	0	0	0	0	0	0	0	0	0	0	0	0	0	0	0	0	0	0	0	0	0	0
LFoot.Fz	0	0	0	0	0	0	0	0	0	0	0	0	0	0	0	0	0	0	0	0	0	0	0	0	0	0	0	0	0	0	0	0	0	0	0	0	0	0	0	0	0	0	0	0	0	0	0	0	0
LFoot.Mx	0	0	0	0	0	0	0	0	0	0	0	0	0	0	0	0	0	0	0	0	0	0	0	0	0	0	0	0	0	0	0	0	0	0	0	0	0	0	0	0	0	0	0	0	0	0	0	0	0
LFoot.My	0	0	0	0	0	0	0	0	0	0	0	0	0	0	0	0	0	0	0	0	0	0	0	0	0	0	0	0	0	0	0	0	0	0	0	0	0	0	0	0	0	0	0	0	0	0	0	0	0
LFoot.Mz	0	0	0	0	0	0	0	0	0	0	0	0	0	0	0	0	0	0	0	0	0	0	0	0	0	0	0	0	0	0	0	0	0	0	0	0	0	0	0	0	0	0	0	0	0	0	0	0	0
RToe.Fx	0	0	0	0	0	0	0	0	0	0	0	0	0	0	0	0	0	0	0	0	0	0	0	0	0	0	0	0	0	0	0	0	0	0	0	0	0	0	0	0	0	0	0	0	0	0	0	0	0
RToe.Fy	0	0	0	0	0	0	0	0	0	0	0	0	0	0	0	0	0	0	0	0	0	0	0	0	0	0	0	0	0	0	0	0	0	0	0	0	0	0	0	0	0	0	0	0	0	0	0	0	0
RToe.Fz	0	0	0	0	0	0	0	0	0	0	0	0	0	0	0	0	0	0	0	0	0	0	0	0	0	0	0	0	0	0	0	0	0	0	0	0	0	0	0	0	0	0	0	0	0	0	0	0	0
RToe.Mx	0	0	0	0	0	0	0	0	0	0	0	0	0	0	0	0	0	0	0	0	0	0	0	0	0	0	0	0	0	0	0	0	0	0	0	0	0	0	0	0	0	0	0	0	0	0	0	0	0
RToe.My	0	0	0	0	0	0	0	0	0	0	0	0	0	0	0	0	0	0	0	0	0	0	0	0	0	0	0	0	0	0	0	0	0	0	0	0	0	0	0	0	0	0	0	0	0	0	0	0	0
RToe.Mz	0	0	0	0	0	0	0	0	0	0	0	0	0	0	0	0	0	0	0	0	0	0	0	0	0	0	0	0	0	0	0	0	0	0	0	0	0	0	0	0	0	0	0	0	0	0	0	0	0
LToe.Fx	0	0	0	0	0	0	0	0	0	0	0	0	0	0	0	0	0	0	0	0	0	0	0	0	0	0	0	0	0	0	0	0	0	0	0	0	0	0	0	0	0	0	0	0	0	0	0	0	0
LToe.Fy	0	0	0	0	0	0	0	0	0	0	0	0	0	0	0	0	0	0	0	0	0	0	0	0	0	0	0	0	0	0	0	0	0	0	0	0	0	0	0	0	0	0	0	0	0	0	0	0	0
LToe.Fz	0	0	0	0	0	0	0	0	0	0	0	0	0	0	0	0	0	0	0	0	0	0	0	0	0	0	0	0	0	0	0	0	0	0	0	0	0	0	0	0	0	0	0	0	0	0	0	0	0
LToe.Mx	0	0	0	0	0	0	0	0	0	0	0	0	0	0	0	0	0	0	0	0	0	0	0	0	0	0	0	0	0	0	0	0	0	0	0	0	0	0	0	0	0	0	0	0	0	0	0	0	0
LToe.My	0	0	0	0	0	0	0	0	0	0	0	0	0	0	0	0	0	0	0	0	0	0	0	0	0	0	0	0	0	0	0	0	0	0	0	0	0	0	0	0	0	0	0	0	0	0	0	0	0
LToe.Mz	0	0	0	0	0	0	0	0	0	0	0	0	0	0	0	0	0	0	0	0	0	0	0	0	0	0	0	0	0	0	0	0	0	0	0	0	0	0	0	0	0	0	0	0	0	0	0	0	0
[truncated: 51 more columns]

## Sheet: Subject009
	0% gait cycle	1% gait cycle	2% gait cycle	3% gait cycle	4% gait cycle	5% gait cycle	6% gait cycle	7% gait cycle	8% gait cycle	9% gait cycle	10% gait cycle	11% gait cycle	12% gait cycle	13% gait cycle	14% gait cycle	15% gait cycle	16% gait cycle	17% gait cycle	18% gait cycle	19% gait cycle	20% gait cycle	21% gait cycle	22% gait cycle	23% gait cycle	24% gait cycle	25% gait cycle	26% gait cycle	27% gait cycle	28% gait cycle	29% gait cycle	30% gait cycle	31% gait cycle	32% gait cycle	33% gait cycle	34% gait cycle	35% gait cycle	36% gait cycle	37% gait cycle	38% gait cycle	39% gait cycle	40% gait cycle	41% gait cycle	42% gait cycle	43% gait cycle	44% gait cycle	45% gait cycle	46% gait cycle	47% gait cycle	48% gait cycle
Pelvis.Fx	0	0	0	0	0	0	0	0	0	0	0	0	0	0	0	0	0	0	0	0	0	0	0	0	0	0	0	0	0	0	0	0	0	0	0	0	0	0	0	0	0	0	0	0	0	0	0	0	0
Pelvis.Fy	0	0	0	0	0	0	0	0	0	0	0	0	0	0	0	0	0	0	0	0	0	0	0	0	0	0	0	0	0	0	0	0	0	0	0	0	0	0	0	0	0	0	0	0	0	0	0	0	0
Pelvis.Fz	0	0	0	0	0	0	0	0	0	0	0	0	0	0	0	0	0	0	0	0	0	0	0	0	0	0	0	0	0	0	0	0	0	0	0	0	0	0	0	0	0	0	0	0	0	0	0	0	0
Pelvis.Mx	0	0	0	0	0	0	0	0	0	0	0	0	0	0	0	0	0	0	0	0	0	0	0	0	0	0	0	0	0	0	0	0	0	0	0	0	0	0	0	0	0	0	0	0	0	0	0	0	0
Pelvis.My	0	0	0	0	0	0	0	0	0	0	0	0	0	0	0	0	0	0	0	0	0	0	0	0	0	0	0	0	0	0	0	0	0	0	0	0	0	0	0	0	0	0	0	0	0	0	0	0	0
Pelvis.Mz	0	0	0	0	0	0	0	0	0	0	0	0	0	0	0	0	0	0	0	0	0	0	0	0	0	0	0	0	0	0	0	0	0	0	0	0	0	0	0	0	0	0	0	0	0	0	0	0	0
MidTrunk.Fx	0	0	0	0	0	0	0	0	0	0	0	0	0	0	0	0	0	0	0	0	0	0	0	0	0	0	0	0	0	0	0	0	0	0	0	0	0	0	0	0	0	0	0	0	0	0	0	0	0
MidTrunk.Fy	0	0	0	0	0	0	0	0	0	0	0	0	0	0	0	0	0	0	0	0	0	0	0	0	0	0	0	0	0	0	0	0	0	0	0	0	0	0	0	0	0	0	0	0	0	0	0	0	0
MidTrunk.Fz	0	0	0	0	0	0	0	0	0	0	0	0	0	0	0	0	0	0	0	0	0	0	0	0	0	0	0	0	0	0	0	0	0	0	0	0	0	0	0	0	0	0	0	0	0	0	0	0	0
MidTrunk.Mx	0	0	0	0	0	0	0	0	0	0	0	0	0	0	0	0	0	0	0	0	0	0	0	0	0	0	0	0	0	0	0	0	0	0	0	0	0	0	0	0	0	0	0	0	0	0	0	0	0
MidTrunk.My	0	0	0	0	0	0	0	0	0	0	0	0	0	0	0	0	0	0	0	0	0	0	0	0	0	0	0	0	0	0	0	0	0	0	0	0	0	0	0	0	0	0	0	0	0	0	0	0	0
MidTrunk.Mz	0	0	0	0	0	0	0	0	0	0	0	0	0	0	0	0	0	0	0	0	0	0	0	0	0	0	0	0	0	0	0	0	0	0	0	0	0	0	0	0	0	0	0	0	0	0	0	0	0
UpperTrunk.Fx	0	0	0	0	0	0	0	0	0	0	0	0	0	0	0	0	0	0	0	0	0	0	0	0	0	0	0	0	0	0	0	0	0	0	0	0	0	0	0	0	0	0	0	0	0	0	0	0	0
UpperTrunk.Fy	0	0	0	0	0	0	0	0	0	0	0	0	0	0	0	0	0	0	0	0	0	0	0	0	0	0	0	0	0	0	0	0	0	0	0	0	0	0	0	0	0	0	0	0	0	0	0	0	0
UpperTrunk.Fz	0	0	0	0	0	0	0	0	0	0	0	0	0	0	0	0	0	0	0	0	0	0	0	0	0	0	0	0	0	0	0	0	0	0	0	0	0	0	0	0	0	0	0	0	0	0	0	0	0
UpperTrunk.Mx	0	0	0	0	0	0	0	0	0	0	0	0	0	0	0	0	0	0	0	0	0	0	0	0	0	0	0	0	0	0	0	0	0	0	0	0	0	0	0	0	0	0	0	0	0	0	0	0	0
UpperTrunk.My	0	0	0	0	0	0	0	0	0	0	0	0	0	0	0	0	0	0	0	0	0	0	0	0	0	0	0	0	0	0	0	0	0	0	0	0	0	0	0	0	0	0	0	0	0	0	0	0	0
UpperTrunk.Mz	0	0	0	0	0	0	0	0	0	0	0	0	0	0	0	0	0	0	0	0	0	0	0	0	0	0	0	0	0	0	0	0	0	0	0	0	0	0	0	0	0	0	0	0	0	0	0	0	0
Head.Fx	0	0	0	0	0	0	0	0	0	0	0	0	0	0	0	0	0	0	0	0	0	0	0	0	0	0	0	0	0	0	0	0	0	0	0	0	0	0	0	0	0	0	0	0	0	0	0	0	0
Head.Fy	0	0	0	0	0	0	0	0	0	0	0	0	0	0	0	0	0	0	0	0	0	0	0	0	0	0	0	0	0	0	0	0	0	0	0	0	0	0	0	0	0	0	0	0	0	0	0	0	0
Head.Fz	0	0	0	0	0	0	0	0	0	0	0	0	0	0	0	0	0	0	0	0	0	0	0	0	0	0	0	0	0	0	0	0	0	0	0	0	0	0	0	0	0	0	0	0	0	0	0	0	0
Head.Mx	0	0	0	0	0	0	0	0	0	0	0	0	0	0	0	0	0	0	0	0	0	0	0	0	0	0	0	0	0	0	0	0	0	0	0	0	0	0	0	0	0	0	0	0	0	0	0	0	0
Head.My	0	0	0	0	0	0	0	0	0	0	0	0	0	0	0	0	0	0	0	0	0	0	0	0	0	0	0	0	0	0	0	0	0	0	0	0	0	0	0	0	0	0	0	0	0	0	0	0	0
Head.Mz	0	0	0	0	0	0	0	0	0	0	0	0	0	0	0	0	0	0	0	0	0	0	0	0	0	0	0	0	0	0	0	0	0	0	0	0	0	0	0	0	0	0	0	0	0	0	0	0	0
RUpperArm.Fx	0	0	0	0	0	0	0	0	0	0	0	0	0	0	0	0	0	0	0	0	0	0	0	0	0	0	0	0	0	0	0	0	0	0	0	0	0	0	0	0	0	0	0	0	0	0	0	0	0
RUpperArm.Fy	0	0	0	0	0	0	0	0	0	0	0	0	0	0	0	0	0	0	0	0	0	0	0	0	0	0	0	0	0	0	0	0	0	0	0	0	0	0	0	0	0	0	0	0	0	0	0	0	0
RUpperArm.Fz	0	0	0	0	0	0	0	0	0	0	0	0	0	0	0	0	0	0	0	0	0	0	0	0	0	0	0	0	0	0	0	0	0	0	0	0	0	0	0	0	0	0	0	0	0	0	0	0	0
RUpperArm.Mx	0	0	0	0	0	0	0	0	0	0	0	0	0	0	0	0	0	0	0	0	0	0	0	0	0	0	0	0	0	0	0	0	0	0	0	0	0	0	0	0	0	0	0	0	0	0	0	0	0
RUpperArm.My	0	0	0	0	0	0	0	0	0	0	0	0	0	0	0	0	0	0	0	0	0	0	0	0	0	0	0	0	0	0	0	0	0	0	0	0	0	0	0	0	0	0	0	0	0	0	0	0	0
RUpperArm.Mz	0	0	0	0	0	0	0	0	0	0	0	0	0	0	0	0	0	0	0	0	0	0	0	0	0	0	0	0	0	0	0	0	0	0	0	0	0	0	0	0	0	0	0	0	0	0	0	0	0
LUpperArm.Fx	0	0	0	0	0	0	0	0	0	0	0	0	0	0	0	0	0	0	0	0	0	0	0	0	0	0	0	0	0	0	0	0	0	0	0	0	0	0	0	0	0	0	0	0	0	0	0	0	0
LUpperArm.Fy	0	0	0	0	0	0	0	0	0	0	0	0	0	0	0	0	0	0	0	0	0	0	0	0	0	0	0	0	0	0	0	0	0	0	0	0	0	0	0	0	0	0	0	0	0	0	0	0	0
LUpperArm.Fz	0	0	0	0	0	0	0	0	0	0	0	0	0	0	0	0	0	0	0	0	0	0	0	0	0	0	0	0	0	0	0	0	0	0	0	0	0	0	0	0	0	0	0	0	0	0	0	0	0
LUpperArm.Mx	0	0	0	0	0	0	0	0	0	0	0	0	0	0	0	0	0	0	0	0	0	0	0	0	0	0	0	0	0	0	0	0	0	0	0	0	0	0	0	0	0	0	0	0	0	0	0	0	0
LUpperArm.My	0	0	0	0	0	0	0	0	0	0	0	0	0	0	0	0	0	0	0	0	0	0	0	0	0	0	0	0	0	0	0	0	0	0	0	0	0	0	0	0	0	0	0	0	0	0	0	0	0
LUpperArm.Mz	0	0	0	0	0	0	0	0	0	0	0	0	0	0	0	0	0	0	0	0	0	0	0	0	0	0	0	0	0	0	0	0	0	0	0	0	0	0	0	0	0	0	0	0	0	0	0	0	0
RForeArm.Fx	0	0	0	0	0	0	0	0	0	0	0	0	0	0	0	0	0	0	0	0	0	0	0	0	0	0	0	0	0	0	0	0	0	0	0	0	0	0	0	0	0	0	0	0	0	0	0	0	0
RForeArm.Fy	0	0	0	0	0	0	0	0	0	0	0	0	0	0	0	0	0	0	0	0	0	0	0	0	0	0	0	0	0	0	0	0	0	0	0	0	0	0	0	0	0	0	0	0	0	0	0	0	0
RForeArm.Fz	0	0	0	0	0	0	0	0	0	0	0	0	0	0	0	0	0	0	0	0	0	0	0	0	0	0	0	0	0	0	0	0	0	0	0	0	0	0	0	0	0	0	0	0	0	0	0	0	0
RForeArm.Mx	0	0	0	0	0	0	0	0	0	0	0	0	0	0	0	0	0	0	0	0	0	0	0	0	0	0	0	0	0	0	0	0	0	0	0	0	0	0	0	0	0	0	0	0	0	0	0	0	0
RForeArm.My	0	0	0	0	0	0	0	0	0	0	0	0	0	0	0	0	0	0	0	0	0	0	0	0	0	0	0	0	0	0	0	0	0	0	0	0	0	0	0	0	0	0	0	0	0	0	0	0	0
RForeArm.Mz	0	0	0	0	0	0	0	0	0	0	0	0	0	0	0	0	0	0	0	0	0	0	0	0	0	0	0	0	0	0	0	0	0	0	0	0	0	0	0	0	0	0	0	0	0	0	0	0	0
LForeArm.Fx	0	0	0	0	0	0	0	0	0	0	0	0	0	0	0	0	0	0	0	0	0	0	0	0	0	0	0	0	0	0	0	0	0	0	0	0	0	0	0	0	0	0	0	0	0	0	0	0	0
LForeArm.Fy	0	0	0	0	0	0	0	0	0	0	0	0	0	0	0	0	0	0	0	0	0	0	0	0	0	0	0	0	0	0	0	0	0	0	0	0	0	0	0	0	0	0	0	0	0	0	0	0	0
LForeArm.Fz	0	0	0	0	0	0	0	0	0	0	0	0	0	0	0	0	0	0	0	0	0	0	0	0	0	0	0	0	0	0	0	0	0	0	0	0	0	0	0	0	0	0	0	0	0	0	0	0	0
LForeArm.Mx	0	0	0	0	0	0	0	0	0	0	0	0	0	0	0	0	0	0	0	0	0	0	0	0	0	0	0	0	0	0	0	0	0	0	0	0	0	0	0	0	0	0	0	0	0	0	0	0	0
LForeArm.My	0	0	0	0	0	0	0	0	0	0	0	0	0	0	0	0	0	0	0	0	0	0	0	0	0	0	0	0	0	0	0	0	0	0	0	0	0	0	0	0	0	0	0	0	0	0	0	0	0
LForeArm.Mz	0	0	0	0	0	0	0	0	0	0	0	0	0	0	0	0	0	0	0	0	0	0	0	0	0	0	0	0	0	0	0	0	0	0	0	0	0	0	0	0	0	0	0	0	0	0	0	0	0
RHand.Fx	0	0	0	0	0	0	0	0	0	0	0	0	0	0	0	0	0	0	0	0	0	0	0	0	0	0	0	0	0	0	0	0	0	0	0	0	0	0	0	0	0	0	0	0	0	0	0	0	0
RHand.Fy	0	0	0	0	0	0	0	0	0	0	0	0	0	0	0	0	0	0	0	0	0	0	0	0	0	0	0	0	0	0	0	0	0	0	0	0	0	0	0	0	0	0	0	0	0	0	0	0	0
RHand.Fz	0	0	0	0	0	0	0	0	0	0	0	0	0	0	0	0	0	0	0	0	0	0	0	0	0	0	0	0	0	0	0	0	0	0	0	0	0	0	0	0	0	0	0	0	0	0	0	0	0
RHand.Mx	0	0	0	0	0	0	0	0	0	0	0	0	0	0	0	0	0	0	0	0	0	0	0	0	0	0	0	0	0	0	0	0	0	0	0	0	0	0	0	0	0	0	0	0	0	0	0	0	0
RHand.My	0	0	0	0	0	0	0	0	0	0	0	0	0	0	0	0	0	0	0	0	0	0	0	0	0	0	0	0	0	0	0	0	0	0	0	0	0	0	0	0	0	0	0	0	0	0	0	0	0
RHand.Mz	0	0	0	0	0	0	0	0	0	0	0	0	0	0	0	0	0	0	0	0	0	0	0	0	0	0	0	0	0	0	0	0	0	0	0	0	0	0	0	0	0	0	0	0	0	0	0	0	0
LHand.Fx	0	0	0	0	0	0	0	0	0	0	0	0	0	0	0	0	0	0	0	0	0	0	0	0	0	0	0	0	0	0	0	0	0	0	0	0	0	0	0	0	0	0	0	0	0	0	0	0	0
LHand.Fy	0	0	0	0	0	0	0	0	0	0	0	0	0	0	0	0	0	0	0	0	0	0	0	0	0	0	0	0	0	0	0	0	0	0	0	0	0	0	0	0	0	0	0	0	0	0	0	0	0
LHand.Fz	0	0	0	0	0	0	0	0	0	0	0	0	0	0	0	0	0	0	0	0	0	0	0	0	0	0	0	0	0	0	0	0	0	0	0	0	0	0	0	0	0	0	0	0	0	0	0	0	0
LHand.Mx	0	0	0	0	0	0	0	0	0	0	0	0	0	0	0	0	0	0	0	0	0	0	0	0	0	0	0	0	0	0	0	0	0	0	0	0	0	0	0	0	0	0	0	0	0	0	0	0	0
LHand.My	0	0	0	0	0	0	0	0	0	0	0	0	0	0	0	0	0	0	0	0	0	0	0	0	0	0	0	0	0	0	0	0	0	0	0	0	0	0	0	0	0	0	0	0	0	0	0	0	0
LHand.Mz	0	0	0	0	0	0	0	0	0	0	0	0	0	0	0	0	0	0	0	0	0	0	0	0	0	0	0	0	0	0	0	0	0	0	0	0	0	0	0	0	0	0	0	0	0	0	0	0	0
RFemur.Fx	0	0	0	0	0	0	0	0	0	0	0	0	0	0	0	0	0	0	0	0	0	0	0	0	0	0	0	0	0	0	0	0	0	0	0	0	0	0	0	0	0	0	0	0	0	0	0	0	0
RFemur.Fy	0	0	0	0	0	0	0	0	0	0	0	0	0	0	0	0	0	0	0	0	0	0	0	0	0	0	0	0	0	0	0	0	0	0	0	0	0	0	0	0	0	0	0	0	0	0	0	0	0
RFemur.Fz	0	0	0	0	0	0	0	0	0	0	0	0	0	0	0	0	0	0	0	0	0	0	0	0	0	0	0	0	0	0	0	0	0	0	0	0	0	0	0	0	0	0	0	0	0	0	0	0	0
RFemur.Mx	0	0	0	0	0	0	0	0	0	0	0	0	0	0	0	0	0	0	0	0	0	0	0	0	0	0	0	0	0	0	0	0	0	0	0	0	0	0	0	0	0	0	0	0	0	0	0	0	0
RFemur.My	0	0	0	0	0	0	0	0	0	0	0	0	0	0	0	0	0	0	0	0	0	0	0	0	0	0	0	0	0	0	0	0	0	0	0	0	0	0	0	0	0	0	0	0	0	0	0	0	0
RFemur.Mz	0	0	0	0	0	0	0	0	0	0	0	0	0	0	0	0	0	0	0	0	0	0	0	0	0	0	0	0	0	0	0	0	0	0	0	0	0	0	0	0	0	0	0	0	0	0	0	0	0
LFemur.Fx	0	0	0	0	0	0	0	0	0	0	0	0	0	0	0	0	0	0	0	0	0	0	0	0	0	0	0	0	0	0	0	0	0	0	0	0	0	0	0	0	0	0	0	0	0	0	0	0	0
LFemur.Fy	0	0	0	0	0	0	0	0	0	0	0	0	0	0	0	0	0	0	0	0	0	0	0	0	0	0	0	0	0	0	0	0	0	0	0	0	0	0	0	0	0	0	0	0	0	0	0	0	0
LFemur.Fz	0	0	0	0	0	0	0	0	0	0	0	0	0	0	0	0	0	0	0	0	0	0	0	0	0	0	0	0	0	0	0	0	0	0	0	0	0	0	0	0	0	0	0	0	0	0	0	0	0
LFemur.Mx	0	0	0	0	0	0	0	0	0	0	0	0	0	0	0	0	0	0	0	0	0	0	0	0	0	0	0	0	0	0	0	0	0	0	0	0	0	0	0	0	0	0	0	0	0	0	0	0	0
LFemur.My	0	0	0	0	0	0	0	0	0	0	0	0	0	0	0	0	0	0	0	0	0	0	0	0	0	0	0	0	0	0	0	0	0	0	0	0	0	0	0	0	0	0	0	0	0	0	0	0	0
LFemur.Mz	0	0	0	0	0	0	0	0	0	0	0	0	0	0	0	0	0	0	0	0	0	0	0	0	0	0	0	0	0	0	0	0	0	0	0	0	0	0	0	0	0	0	0	0	0	0	0	0	0
RShank.Fx	-0.57807	-0.55455	-0.49716	-0.45898	-0.48381	-0.55234	-0.59422	-0.57246	-0.48435	-0.34649	-0.18119	0.003634	0.207	0.42551	0.6459	0.85609	1.046	1.2062	1.3379	1.446	1.5319	1.594	1.6359	1.6621	1.6776	1.6858	1.6873	1.6834	1.6747	1.6642	1.6532	1.6446	1.6397	1.639	1.6442	1.6571	1.6792	1.7068	1.7386	1.7765	1.8214	1.872	1.9296	1.9952	2.0697	2.1561	2.2561	2.3699	2.4975
RShank.Fy	0.10212	0.1111	0.10304	0.079914	0.061158	0.067686	0.10047	0.13849	0.15893	0.14792	0.10219	0.023892	-0.074854	-0.18234	-0.29312	-0.40038	-0.49477	-0.57236	-0.63338	-0.67746	-0.70622	-0.72454	-0.73526	-0.74307	-0.75138	-0.76169	-0.77256	-0.78298	-0.79169	-0.79553	-0.79412	-0.78813	-0.7796	-0.77193	-0.7676	-0.76788	-0.77364	-0.78281	-0.79272	-0.80348	-0.81502	-0.82613	-0.83729	-0.84986	-0.86256	-0.87479	-0.88665	-0.89747	-0.90698
RShank.Fz	0.00073738	-0.0039726	-0.041613	-0.1724	-0.46215	-0.94623	-1.5891	-2.3292	-3.1153	-3.9044	-4.6863	-5.4708	-6.251	-7.0003	-7.6871	-8.2851	-8.7836	-9.1767	-9.4697	-9.6662	-9.7769	-9.8176	-9.8029	-9.7442	-9.6477	-9.5201	-9.3717	-9.2112	-9.05	-8.8981	-8.76	-8.6415	-8.5467	-8.4777	-8.4332	-8.4121	-8.4127	-8.435	-8.4756	-8.5328	-8.6005	-8.6762	-8.758	-8.8443	-8.9314	-9.0186	-9.1044	-9.1898	-9.2752
RShank.Mx	0.021976	0.024098	0.022766	0.020468	0.023626	0.035484	0.050075	0.055379	0.041232	0.0035519	-0.054189	-0.12441	-0.19797	-0.26842	-0.33287	-0.38892	-0.43462	-0.46968	-0.49479	-0.5102	-0.51716	-0.5179	-0.51378	-0.50689	-0.49905	-0.49146	-0.4842	-0.47694	-0.46903	-0.45914	-0.44681	-0.43247	-0.4175	-0.40372	-0.3922	-0.38354	-0.37786	-0.37455	-0.37276	-0.37245	-0.37337	-0.37515	-0.37784	-0.38172	-0.38628	-0.3915	-0.39741	-0.40387	-0.41106
RShank.My	0.20585	0.19405	0.17224	0.16467	0.17832	0.19251	0.1828	0.14547	0.085226	0.010069	-0.070784	-0.15254	-0.2315	-0.30335	-0.36358	-0.40934	-0.4401	-0.45556	-0.45817	-0.45129	-0.43757	-0.41766	-0.39221	-0.36206	-0.32859	-0.29263	-0.25479	-0.21579	-0.17589	-0.1357	-0.094958	-0.053997	-0.013348	0.026814	0.066188	0.10474	0.14199	0.17861	0.21474	0.2499	0.28378	0.31649	0.3476	0.37676	0.40324	0.42568	0.44295	0.45445	0.45956
RShank.Mz	-0.00019593	5.777e-05	0.00084135	0.0019854	0.0021671	0.00095265	-4.4496e-05	0.0004254	0.0019425	0.0035733	0.0048501	0.0057563	0.0062107	0.0059909	0.0051066	0.0034693	0.0010843	-0.0018472	-0.0051824	-0.0088006	-0.012486	-0.016086	-0.019519	-0.022786	-0.025937	-0.029004	-0.032087	-0.035283	-0.03868	-0.042237	-0.045866	-0.04951	-0.053214	-0.05723	-0.061729	-0.066862	-0.072753	-0.079366	-0.086657	-0.094524	-0.10289	-0.11169	-0.12081	-0.13016	-0.13961	-0.14901	-0.15808	-0.16659	-0.17437
LShank.Fx	3.0577	3.1966	3.3265	3.4412	3.5324	3.586	3.5936	3.5504	3.4449	3.2664	3.0149	2.7021	2.3507	1.9775	1.6067	1.2642	0.9696	0.72896	0.53231	0.38178	0.28818	0.24998	0.25223	0.2739	0.30103	0.32584	0.34237	0.35062	0.34783	0.33279	0.30869	0.27661	0.23808	0.19407	0.14702	0.099028	0.054262	0.013113	-0.025285	-0.062112	-0.097405	-0.13515	-0.17783	-0.22602	-0.27894	-0.33124	-0.3805	-0.4269	-0.47053
LShank.Fy	0.86243	0.841	0.81251	0.77588	0.72788	0.6659	0.59258	0.50993	0.4203	0.32937	0.2447	0.16961	0.10123	0.03789	-0.013837	-0.051838	-0.075472	-0.087236	-0.090284	-0.087534	-0.081597	-0.074398	-0.06782	-0.062269	-0.057283	-0.052243	-0.047122	-0.041306	-0.03622	-0.030848	-0.025198	-0.018401	-0.0099324	-0.00029383	0.0096862	0.020172	0.029021	0.036246	0.04266	0.045594	0.044051	0.037776	0.027252	0.013004	-0.0033595	-0.017477	-0.024668	-0.026879	-0.026566
LShank.Fz	-9.5024	-9.5106	-9.4713	-9.3761	-9.2136	-8.9611	-8.5991	-8.1143	-7.4971	-6.7513	-5.8986	-4.9808	-4.0454	-3.1454	-2.331	-1.6366	-1.0818	-0.67995	-0.41335	-0.24554	-0.14265	-0.084302	-0.062727	-0.065424	-0.084143	-0.10994	-0.13592	-0.15571	-0.16729	-0.16814	-0.15968	-0.14429	-0.12436	-0.09818	-0.065765	-0.02953	0.0088877	0.047093	0.083816	0.11661	0.14512	0.16773	0.18317	0.19071	0.19048	0.18601	0.17319	0.14886	0.11449
LShank.Mx	0.45471	0.46245	0.4668	0.46604	0.45773	0.43935	0.41086	0.37332	0.32815	0.27782	0.22531	0.17301	0.12204	0.074384	0.034385	0.0042103	-0.015709	-0.026369	-0.029653	-0.027842	-0.023106	-0.017355	-0.011978	-0.0074879	-0.0039368	-0.0011461	0.00096872	0.0028256	0.0041001	0.0051418	0.0060705	0.0070806	0.008365	0.0097421	0.011099	0.012709	0.014004	0.015068	0.01609	0.016155	0.015002	0.01253	0.0089452	0.0046139	-4.6793e-05	-0.0038963	-0.0052871	-0.0048805	-0.0037618
LShank.My	0.32346	0.29969	0.27129	0.23993	0.20755	0.17551	0.14375	0.11227	0.081663	0.052022	0.023149	-0.0047773	-0.031478	-0.053212	-0.068422	-0.077471	-0.081622	-0.081092	-0.074022	-0.060785	-0.046876	-0.037204	-0.032808	-0.031583	-0.03228	-0.034112	-0.035447	-0.035967	-0.034792	-0.031111	-0.025372	-0.017865	-0.0091804	0.00049684	0.010583	0.02049	0.029023	0.035932	0.041525	0.045959	0.049371	0.053141	0.058607	0.066698	0.07828	0.092938	0.11044	0.13023	0.15116
LShank.Mz	0.19257	0.19617	0.19827	0.19844	0.19615	0.19042	0.18063	0.16699	0.15012	0.13073	0.10945	0.087108	0.06479	0.04377	0.025541	0.011264	0.0011623	-0.0050028	-0.0078547	-0.0083459	-0.007528	-0.006144	-0.0046655	-0.0033775	-0.0023592	-0.0016476	-0.0012714	-0.0011401	-0.0011439	-0.0012386	-0.0013311	-0.001349	-0.0013294	-0.0012908	-0.0012123	-0.001165	-0.0011079	-0.0010168	-0.00093487	-0.00081751	-0.00059343	-0.00030198	1.0614e-05	0.00035102	0.00071618	0.0010828	0.0013081	0.0012526	0.00096175
RFoot.Fx	0	0	0	0	0	0	0	0	0	0	0	0	0	0	0	0	0	0	0	0	0	0	0	0	0	0	0	0	0	0	0	0	0	0	0	0	0	0	0	0	0	0	0	0	0	0	0	0	0
RFoot.Fy	0	0	0	0	0	0	0	0	0	0	0	0	0	0	0	0	0	0	0	0	0	0	0	0	0	0	0	0	0	0	0	0	0	0	0	0	0	0	0	0	0	0	0	0	0	0	0	0	0
RFoot.Fz	0	0	0	0	0	0	0	0	0	0	0	0	0	0	0	0	0	0	0	0	0	0	0	0	0	0	0	0	0	0	0	0	0	0	0	0	0	0	0	0	0	0	0	0	0	0	0	0	0
RFoot.Mx	0	0	0	0	0	0	0	0	0	0	0	0	0	0	0	0	0	0	0	0	0	0	0	0	0	0	0	0	0	0	0	0	0	0	0	0	0	0	0	0	0	0	0	0	0	0	0	0	0
RFoot.My	0	0	0	0	0	0	0	0	0	0	0	0	0	0	0	0	0	0	0	0	0	0	0	0	0	0	0	0	0	0	0	0	0	0	0	0	0	0	0	0	0	0	0	0	0	0	0	0	0
RFoot.Mz	0	0	0	0	0	0	0	0	0	0	0	0	0	0	0	0	0	0	0	0	0	0	0	0	0	0	0	0	0	0	0	0	0	0	0	0	0	0	0	0	0	0	0	0	0	0	0	0	0
LFoot.Fx	0	0	0	0	0	0	0	0	0	0	0	0	0	0	0	0	0	0	0	0	0	0	0	0	0	0	0	0	0	0	0	0	0	0	0	0	0	0	0	0	0	0	0	0	0	0	0	0	0
LFoot.Fy	0	0	0	0	0	0	0	0	0	0	0	0	0	0	0	0	0	0	0	0	0	0	0	0	0	0	0	0	0	0	0	0	0	0	0	0	0	0	0	0	0	0	0	0	0	0	0	0	0
LFoot.Fz	0	0	0	0	0	0	0	0	0	0	0	0	0	0	0	0	0	0	0	0	0	0	0	0	0	0	0	0	0	0	0	0	0	0	0	0	0	0	0	0	0	0	0	0	0	0	0	0	0
LFoot.Mx	0	0	0	0	0	0	0	0	0	0	0	0	0	0	0	0	0	0	0	0	0	0	0	0	0	0	0	0	0	0	0	0	0	0	0	0	0	0	0	0	0	0	0	0	0	0	0	0	0
LFoot.My	0	0	0	0	0	0	0	0	0	0	0	0	0	0	0	0	0	0	0	0	0	0	0	0	0	0	0	0	0	0	0	0	0	0	0	0	0	0	0	0	0	0	0	0	0	0	0	0	0
LFoot.Mz	0	0	0	0	0	0	0	0	0	0	0	0	0	0	0	0	0	0	0	0	0	0	0	0	0	0	0	0	0	0	0	0	0	0	0	0	0	0	0	0	0	0	0	0	0	0	0	0	0
RToe.Fx	0	0	0	0	0	0	0	0	0	0	0	0	0	0	0	0	0	0	0	0	0	0	0	0	0	0	0	0	0	0	0	0	0	0	0	0	0	0	0	0	0	0	0	0	0	0	0	0	0
RToe.Fy	0	0	0	0	0	0	0	0	0	0	0	0	0	0	0	0	0	0	0	0	0	0	0	0	0	0	0	0	0	0	0	0	0	0	0	0	0	0	0	0	0	0	0	0	0	0	0	0	0
RToe.Fz	0	0	0	0	0	0	0	0	0	0	0	0	0	0	0	0	0	0	0	0	0	0	0	0	0	0	0	0	0	0	0	0	0	0	0	0	0	0	0	0	0	0	0	0	0	0	0	0	0
RToe.Mx	0	0	0	0	0	0	0	0	0	0	0	0	0	0	0	0	0	0	0	0	0	0	0	0	0	0	0	0	0	0	0	0	0	0	0	0	0	0	0	0	0	0	0	0	0	0	0	0	0
RToe.My	0	0	0	0	0	0	0	0	0	0	0	0	0	0	0	0	0	0	0	0	0	0	0	0	0	0	0	0	0	0	0	0	0	0	0	0	0	0	0	0	0	0	0	0	0	0	0	0	0
RToe.Mz	0	0	0	0	0	0	0	0	0	0	0	0	0	0	0	0	0	0	0	0	0	0	0	0	0	0	0	0	0	0	0	0	0	0	0	0	0	0	0	0	0	0	0	0	0	0	0	0	0
LToe.Fx	0	0	0	0	0	0	0	0	0	0	0	0	0	0	0	0	0	0	0	0	0	0	0	0	0	0	0	0	0	0	0	0	0	0	0	0	0	0	0	0	0	0	0	0	0	0	0	0	0
LToe.Fy	0	0	0	0	0	0	0	0	0	0	0	0	0	0	0	0	0	0	0	0	0	0	0	0	0	0	0	0	0	0	0	0	0	0	0	0	0	0	0	0	0	0	0	0	0	0	0	0	0
LToe.Fz	0	0	0	0	0	0	0	0	0	0	0	0	0	0	0	0	0	0	0	0	0	0	0	0	0	0	0	0	0	0	0	0	0	0	0	0	0	0	0	0	0	0	0	0	0	0	0	0	0
LToe.Mx	0	0	0	0	0	0	0	0	0	0	0	0	0	0	0	0	0	0	0	0	0	0	0	0	0	0	0	0	0	0	0	0	0	0	0	0	0	0	0	0	0	0	0	0	0	0	0	0	0
LToe.My	0	0	0	0	0	0	0	0	0	0	0	0	0	0	0	0	0	0	0	0	0	0	0	0	0	0	0	0	0	0	0	0	0	0	0	0	0	0	0	0	0	0	0	0	0	0	0	0	0
LToe.Mz	0	0	0	0	0	0	0	0	0	0	0	0	0	0	0	0	0	0	0	0	0	0	0	0	0	0	0	0	0	0	0	0	0	0	0	0	0	0	0	0	0	0	0	0	0	0	0	0	0
[truncated: 51 more columns]

## Sheet: Subject010
	0% gait cycle	1% gait cycle	2% gait cycle	3% gait cycle	4% gait cycle	5% gait cycle	6% gait cycle	7% gait cycle	8% gait cycle	9% gait cycle	10% gait cycle	11% gait cycle	12% gait cycle	13% gait cycle	14% gait cycle	15% gait cycle	16% gait cycle	17% gait cycle	18% gait cycle	19% gait cycle	20% gait cycle	21% gait cycle	22% gait cycle	23% gait cycle	24% gait cycle	25% gait cycle	26% gait cycle	27% gait cycle	28% gait cycle	29% gait cycle	30% gait cycle	31% gait cycle	32% gait cycle	33% gait cycle	34% gait cycle	35% gait cycle	36% gait cycle	37% gait cycle	38% gait cycle	39% gait cycle	40% gait cycle	41% gait cycle	42% gait cycle	43% gait cycle	44% gait cycle	45% gait cycle	46% gait cycle	47% gait cycle	48% gait cycle
Pelvis.Fx	0	0	0	0	0	0	0	0	0	0	0	0	0	0	0	0	0	0	0	0	0	0	0	0	0	0	0	0	0	0	0	0	0	0	0	0	0	0	0	0	0	0	0	0	0	0	0	0	0
Pelvis.Fy	0	0	0	0	0	0	0	0	0	0	0	0	0	0	0	0	0	0	0	0	0	0	0	0	0	0	0	0	0	0	0	0	0	0	0	0	0	0	0	0	0	0	0	0	0	0	0	0	0
Pelvis.Fz	0	0	0	0	0	0	0	0	0	0	0	0	0	0	0	0	0	0	0	0	0	0	0	0	0	0	0	0	0	0	0	0	0	0	0	0	0	0	0	0	0	0	0	0	0	0	0	0	0
Pelvis.Mx	0	0	0	0	0	0	0	0	0	0	0	0	0	0	0	0	0	0	0	0	0	0	0	0	0	0	0	0	0	0	0	0	0	0	0	0	0	0	0	0	0	0	0	0	0	0	0	0	0
Pelvis.My	0	0	0	0	0	0	0	0	0	0	0	0	0	0	0	0	0	0	0	0	0	0	0	0	0	0	0	0	0	0	0	0	0	0	0	0	0	0	0	0	0	0	0	0	0	0	0	0	0
Pelvis.Mz	0	0	0	0	0	0	0	0	0	0	0	0	0	0	0	0	0	0	0	0	0	0	0	0	0	0	0	0	0	0	0	0	0	0	0	0	0	0	0	0	0	0	0	0	0	0	0	0	0
MidTrunk.Fx	0	0	0	0	0	0	0	0	0	0	0	0	0	0	0	0	0	0	0	0	0	0	0	0	0	0	0	0	0	0	0	0	0	0	0	0	0	0	0	0	0	0	0	0	0	0	0	0	0
MidTrunk.Fy	0	0	0	0	0	0	0	0	0	0	0	0	0	0	0	0	0	0	0	0	0	0	0	0	0	0	0	0	0	0	0	0	0	0	0	0	0	0	0	0	0	0	0	0	0	0	0	0	0
MidTrunk.Fz	0	0	0	0	0	0	0	0	0	0	0	0	0	0	0	0	0	0	0	0	0	0	0	0	0	0	0	0	0	0	0	0	0	0	0	0	0	0	0	0	0	0	0	0	0	0	0	0	0
MidTrunk.Mx	0	0	0	0	0	0	0	0	0	0	0	0	0	0	0	0	0	0	0	0	0	0	0	0	0	0	0	0	0	0	0	0	0	0	0	0	0	0	0	0	0	0	0	0	0	0	0	0	0
MidTrunk.My	0	0	0	0	0	0	0	0	0	0	0	0	0	0	0	0	0	0	0	0	0	0	0	0	0	0	0	0	0	0	0	0	0	0	0	0	0	0	0	0	0	0	0	0	0	0	0	0	0
MidTrunk.Mz	0	0	0	0	0	0	0	0	0	0	0	0	0	0	0	0	0	0	0	0	0	0	0	0	0	0	0	0	0	0	0	0	0	0	0	0	0	0	0	0	0	0	0	0	0	0	0	0	0
UpperTrunk.Fx	0	0	0	0	0	0	0	0	0	0	0	0	0	0	0	0	0	0	0	0	0	0	0	0	0	0	0	0	0	0	0	0	0	0	0	0	0	0	0	0	0	0	0	0	0	0	0	0	0
UpperTrunk.Fy	0	0	0	0	0	0	0	0	0	0	0	0	0	0	0	0	0	0	0	0	0	0	0	0	0	0	0	0	0	0	0	0	0	0	0	0	0	0	0	0	0	0	0	0	0	0	0	0	0
UpperTrunk.Fz	0	0	0	0	0	0	0	0	0	0	0	0	0	0	0	0	0	0	0	0	0	0	0	0	0	0	0	0	0	0	0	0	0	0	0	0	0	0	0	0	0	0	0	0	0	0	0	0	0
UpperTrunk.Mx	0	0	0	0	0	0	0	0	0	0	0	0	0	0	0	0	0	0	0	0	0	0	0	0	0	0	0	0	0	0	0	0	0	0	0	0	0	0	0	0	0	0	0	0	0	0	0	0	0
UpperTrunk.My	0	0	0	0	0	0	0	0	0	0	0	0	0	0	0	0	0	0	0	0	0	0	0	0	0	0	0	0	0	0	0	0	0	0	0	0	0	0	0	0	0	0	0	0	0	0	0	0	0
UpperTrunk.Mz	0	0	0	0	0	0	0	0	0	0	0	0	0	0	0	0	0	0	0	0	0	0	0	0	0	0	0	0	0	0	0	0	0	0	0	0	0	0	0	0	0	0	0	0	0	0	0	0	0
Head.Fx	0	0	0	0	0	0	0	0	0	0	0	0	0	0	0	0	0	0	0	0	0	0	0	0	0	0	0	0	0	0	0	0	0	0	0	0	0	0	0	0	0	0	0	0	0	0	0	0	0
Head.Fy	0	0	0	0	0	0	0	0	0	0	0	0	0	0	0	0	0	0	0	0	0	0	0	0	0	0	0	0	0	0	0	0	0	0	0	0	0	0	0	0	0	0	0	0	0	0	0	0	0
Head.Fz	0	0	0	0	0	0	0	0	0	0	0	0	0	0	0	0	0	0	0	0	0	0	0	0	0	0	0	0	0	0	0	0	0	0	0	0	0	0	0	0	0	0	0	0	0	0	0	0	0
Head.Mx	0	0	0	0	0	0	0	0	0	0	0	0	0	0	0	0	0	0	0	0	0	0	0	0	0	0	0	0	0	0	0	0	0	0	0	0	0	0	0	0	0	0	0	0	0	0	0	0	0
Head.My	0	0	0	0	0	0	0	0	0	0	0	0	0	0	0	0	0	0	0	0	0	0	0	0	0	0	0	0	0	0	0	0	0	0	0	0	0	0	0	0	0	0	0	0	0	0	0	0	0
Head.Mz	0	0	0	0	0	0	0	0	0	0	0	0	0	0	0	0	0	0	0	0	0	0	0	0	0	0	0	0	0	0	0	0	0	0	0	0	0	0	0	0	0	0	0	0	0	0	0	0	0
RUpperArm.Fx	0	0	0	0	0	0	0	0	0	0	0	0	0	0	0	0	0	0	0	0	0	0	0	0	0	0	0	0	0	0	0	0	0	0	0	0	0	0	0	0	0	0	0	0	0	0	0	0	0
RUpperArm.Fy	0	0	0	0	0	0	0	0	0	0	0	0	0	0	0	0	0	0	0	0	0	0	0	0	0	0	0	0	0	0	0	0	0	0	0	0	0	0	0	0	0	0	0	0	0	0	0	0	0
RUpperArm.Fz	0	0	0	0	0	0	0	0	0	0	0	0	0	0	0	0	0	0	0	0	0	0	0	0	0	0	0	0	0	0	0	0	0	0	0	0	0	0	0	0	0	0	0	0	0	0	0	0	0
RUpperArm.Mx	0	0	0	0	0	0	0	0	0	0	0	0	0	0	0	0	0	0	0	0	0	0	0	0	0	0	0	0	0	0	0	0	0	0	0	0	0	0	0	0	0	0	0	0	0	0	0	0	0
RUpperArm.My	0	0	0	0	0	0	0	0	0	0	0	0	0	0	0	0	0	0	0	0	0	0	0	0	0	0	0	0	0	0	0	0	0	0	0	0	0	0	0	0	0	0	0	0	0	0	0	0	0
RUpperArm.Mz	0	0	0	0	0	0	0	0	0	0	0	0	0	0	0	0	0	0	0	0	0	0	0	0	0	0	0	0	0	0	0	0	0	0	0	0	0	0	0	0	0	0	0	0	0	0	0	0	0
LUpperArm.Fx	0	0	0	0	0	0	0	0	0	0	0	0	0	0	0	0	0	0	0	0	0	0	0	0	0	0	0	0	0	0	0	0	0	0	0	0	0	0	0	0	0	0	0	0	0	0	0	0	0
LUpperArm.Fy	0	0	0	0	0	0	0	0	0	0	0	0	0	0	0	0	0	0	0	0	0	0	0	0	0	0	0	0	0	0	0	0	0	0	0	0	0	0	0	0	0	0	0	0	0	0	0	0	0
LUpperArm.Fz	0	0	0	0	0	0	0	0	0	0	0	0	0	0	0	0	0	0	0	0	0	0	0	0	0	0	0	0	0	0	0	0	0	0	0	0	0	0	0	0	0	0	0	0	0	0	0	0	0
LUpperArm.Mx	0	0	0	0	0	0	0	0	0	0	0	0	0	0	0	0	0	0	0	0	0	0	0	0	0	0	0	0	0	0	0	0	0	0	0	0	0	0	0	0	0	0	0	0	0	0	0	0	0
LUpperArm.My	0	0	0	0	0	0	0	0	0	0	0	0	0	0	0	0	0	0	0	0	0	0	0	0	0	0	0	0	0	0	0	0	0	0	0	0	0	0	0	0	0	0	0	0	0	0	0	0	0
LUpperArm.Mz	0	0	0	0	0	0	0	0	0	0	0	0	0	0	0	0	0	0	0	0	0	0	0	0	0	0	0	0	0	0	0	0	0	0	0	0	0	0	0	0	0	0	0	0	0	0	0	0	0
RForeArm.Fx	0	0	0	0	0	0	0	0	0	0	0	0	0	0	0	0	0	0	0	0	0	0	0	0	0	0	0	0	0	0	0	0	0	0	0	0	0	0	0	0	0	0	0	0	0	0	0	0	0
RForeArm.Fy	0	0	0	0	0	0	0	0	0	0	0	0	0	0	0	0	0	0	0	0	0	0	0	0	0	0	0	0	0	0	0	0	0	0	0	0	0	0	0	0	0	0	0	0	0	0	0	0	0
RForeArm.Fz	0	0	0	0	0	0	0	0	0	0	0	0	0	0	0	0	0	0	0	0	0	0	0	0	0	0	0	0	0	0	0	0	0	0	0	0	0	0	0	0	0	0	0	0	0	0	0	0	0
RForeArm.Mx	0	0	0	0	0	0	0	0	0	0	0	0	0	0	0	0	0	0	0	0	0	0	0	0	0	0	0	0	0	0	0	0	0	0	0	0	0	0	0	0	0	0	0	0	0	0	0	0	0
RForeArm.My	0	0	0	0	0	0	0	0	0	0	0	0	0	0	0	0	0	0	0	0	0	0	0	0	0	0	0	0	0	0	0	0	0	0	0	0	0	0	0	0	0	0	0	0	0	0	0	0	0
RForeArm.Mz	0	0	0	0	0	0	0	0	0	0	0	0	0	0	0	0	0	0	0	0	0	0	0	0	0	0	0	0	0	0	0	0	0	0	0	0	0	0	0	0	0	0	0	0	0	0	0	0	0
LForeArm.Fx	0	0	0	0	0	0	0	0	0	0	0	0	0	0	0	0	0	0	0	0	0	0	0	0	0	0	0	0	0	0	0	0	0	0	0	0	0	0	0	0	0	0	0	0	0	0	0	0	0
LForeArm.Fy	0	0	0	0	0	0	0	0	0	0	0	0	0	0	0	0	0	0	0	0	0	0	0	0	0	0	0	0	0	0	0	0	0	0	0	0	0	0	0	0	0	0	0	0	0	0	0	0	0
LForeArm.Fz	0	0	0	0	0	0	0	0	0	0	0	0	0	0	0	0	0	0	0	0	0	0	0	0	0	0	0	0	0	0	0	0	0	0	0	0	0	0	0	0	0	0	0	0	0	0	0	0	0
LForeArm.Mx	0	0	0	0	0	0	0	0	0	0	0	0	0	0	0	0	0	0	0	0	0	0	0	0	0	0	0	0	0	0	0	0	0	0	0	0	0	0	0	0	0	0	0	0	0	0	0	0	0
LForeArm.My	0	0	0	0	0	0	0	0	0	0	0	0	0	0	0	0	0	0	0	0	0	0	0	0	0	0	0	0	0	0	0	0	0	0	0	0	0	0	0	0	0	0	0	0	0	0	0	0	0
LForeArm.Mz	0	0	0	0	0	0	0	0	0	0	0	0	0	0	0	0	0	0	0	0	0	0	0	0	0	0	0	0	0	0	0	0	0	0	0	0	0	0	0	0	0	0	0	0	0	0	0	0	0
RHand.Fx	0	0	0	0	0	0	0	0	0	0	0	0	0	0	0	0	0	0	0	0	0	0	0	0	0	0	0	0	0	0	0	0	0	0	0	0	0	0	0	0	0	0	0	0	0	0	0	0	0
RHand.Fy	0	0	0	0	0	0	0	0	0	0	0	0	0	0	0	0	0	0	0	0	0	0	0	0	0	0	0	0	0	0	0	0	0	0	0	0	0	0	0	0	0	0	0	0	0	0	0	0	0
RHand.Fz	0	0	0	0	0	0	0	0	0	0	0	0	0	0	0	0	0	0	0	0	0	0	0	0	0	0	0	0	0	0	0	0	0	0	0	0	0	0	0	0	0	0	0	0	0	0	0	0	0
RHand.Mx	0	0	0	0	0	0	0	0	0	0	0	0	0	0	0	0	0	0	0	0	0	0	0	0	0	0	0	0	0	0	0	0	0	0	0	0	0	0	0	0	0	0	0	0	0	0	0	0	0
RHand.My	0	0	0	0	0	0	0	0	0	0	0	0	0	0	0	0	0	0	0	0	0	0	0	0	0	0	0	0	0	0	0	0	0	0	0	0	0	0	0	0	0	0	0	0	0	0	0	0	0
RHand.Mz	0	0	0	0	0	0	0	0	0	0	0	0	0	0	0	0	0	0	0	0	0	0	0	0	0	0	0	0	0	0	0	0	0	0	0	0	0	0	0	0	0	0	0	0	0	0	0	0	0
LHand.Fx	0	0	0	0	0	0	0	0	0	0	0	0	0	0	0	0	0	0	0	0	0	0	0	0	0	0	0	0	0	0	0	0	0	0	0	0	0	0	0	0	0	0	0	0	0	0	0	0	0
LHand.Fy	0	0	0	0	0	0	0	0	0	0	0	0	0	0	0	0	0	0	0	0	0	0	0	0	0	0	0	0	0	0	0	0	0	0	0	0	0	0	0	0	0	0	0	0	0	0	0	0	0
LHand.Fz	0	0	0	0	0	0	0	0	0	0	0	0	0	0	0	0	0	0	0	0	0	0	0	0	0	0	0	0	0	0	0	0	0	0	0	0	0	0	0	0	0	0	0	0	0	0	0	0	0
LHand.Mx	0	0	0	0	0	0	0	0	0	0	0	0	0	0	0	0	0	0	0	0	0	0	0	0	0	0	0	0	0	0	0	0	0	0	0	0	0	0	0	0	0	0	0	0	0	0	0	0	0
LHand.My	0	0	0	0	0	0	0	0	0	0	0	0	0	0	0	0	0	0	0	0	0	0	0	0	0	0	0	0	0	0	0	0	0	0	0	0	0	0	0	0	0	0	0	0	0	0	0	0	0
LHand.Mz	0	0	0	0	0	0	0	0	0	0	0	0	0	0	0	0	0	0	0	0	0	0	0	0	0	0	0	0	0	0	0	0	0	0	0	0	0	0	0	0	0	0	0	0	0	0	0	0	0
RFemur.Fx	0	0	0	0	0	0	0	0	0	0	0	0	0	0	0	0	0	0	0	0	0	0	0	0	0	0	0	0	0	0	0	0	0	0	0	0	0	0	0	0	0	0	0	0	0	0	0	0	0
RFemur.Fy	0	0	0	0	0	0	0	0	0	0	0	0	0	0	0	0	0	0	0	0	0	0	0	0	0	0	0	0	0	0	0	0	0	0	0	0	0	0	0	0	0	0	0	0	0	0	0	0	0
RFemur.Fz	0	0	0	0	0	0	0	0	0	0	0	0	0	0	0	0	0	0	0	0	0	0	0	0	0	0	0	0	0	0	0	0	0	0	0	0	0	0	0	0	0	0	0	0	0	0	0	0	0
RFemur.Mx	0	0	0	0	0	0	0	0	0	0	0	0	0	0	0	0	0	0	0	0	0	0	0	0	0	0	0	0	0	0	0	0	0	0	0	0	0	0	0	0	0	0	0	0	0	0	0	0	0
RFemur.My	0	0	0	0	0	0	0	0	0	0	0	0	0	0	0	0	0	0	0	0	0	0	0	0	0	0	0	0	0	0	0	0	0	0	0	0	0	0	0	0	0	0	0	0	0	0	0	0	0
RFemur.Mz	0	0	0	0	0	0	0	0	0	0	0	0	0	0	0	0	0	0	0	0	0	0	0	0	0	0	0	0	0	0	0	0	0	0	0	0	0	0	0	0	0	0	0	0	0	0	0	0	0
LFemur.Fx	0	0	0	0	0	0	0	0	0	0	0	0	0	0	0	0	0	0	0	0	0	0	0	0	0	0	0	0	0	0	0	0	0	0	0	0	0	0	0	0	0	0	0	0	0	0	0	0	0
LFemur.Fy	0	0	0	0	0	0	0	0	0	0	0	0	0	0	0	0	0	0	0	0	0	0	0	0	0	0	0	0	0	0	0	0	0	0	0	0	0	0	0	0	0	0	0	0	0	0	0	0	0
LFemur.Fz	0	0	0	0	0	0	0	0	0	0	0	0	0	0	0	0	0	0	0	0	0	0	0	0	0	0	0	0	0	0	0	0	0	0	0	0	0	0	0	0	0	0	0	0	0	0	0	0	0
LFemur.Mx	0	0	0	0	0	0	0	0	0	0	0	0	0	0	0	0	0	0	0	0	0	0	0	0	0	0	0	0	0	0	0	0	0	0	0	0	0	0	0	0	0	0	0	0	0	0	0	0	0
LFemur.My	0	0	0	0	0	0	0	0	0	0	0	0	0	0	0	0	0	0	0	0	0	0	0	0	0	0	0	0	0	0	0	0	0	0	0	0	0	0	0	0	0	0	0	0	0	0	0	0	0
LFemur.Mz	0	0	0	0	0	0	0	0	0	0	0	0	0	0	0	0	0	0	0	0	0	0	0	0	0	0	0	0	0	0	0	0	0	0	0	0	0	0	0	0	0	0	0	0	0	0	0	0	0
RShank.Fx	-0.66844	-0.6803	-0.61762	-0.54051	-0.52666	-0.57148	-0.62784	-0.67762	-0.70649	-0.69125	-0.62428	-0.5095	-0.36424	-0.20626	-0.044802	0.11093	0.25561	0.39466	0.52998	0.66199	0.79152	0.91547	1.0351	1.1492	1.2575	1.3613	1.4582	1.5466	1.6249	1.6941	1.753	1.8024	1.8437	1.8791	1.9085	1.9286	1.9471	1.9684	1.991	2.0159	2.0457	2.0831	2.1295	2.1855	2.2499	2.3228	2.406	2.4991	2.601
RShank.Fy	0.0060551	0.0065365	0.002425	-0.012488	-0.027446	-0.022763	0.0025852	0.034524	0.05921	0.059641	0.021351	-0.054279	-0.15691	-0.27288	-0.39283	-0.50794	-0.61318	-0.70389	-0.78103	-0.8495	-0.91248	-0.97227	-1.0293	-1.0839	-1.133	-1.1737	-1.2039	-1.2224	-1.2303	-1.2276	-1.2181	-1.2038	-1.1852	-1.1634	-1.1376	-1.1095	-1.08	-1.0516	-1.0271	-1.0077	-0.99255	-0.98355	-0.97873	-0.97622	-0.97678	-0.97991	-0.98411	-0.98828	-0.99144
RShank.Fz	0.12273	0.059963	-0.03474	-0.16925	-0.36972	-0.65274	-1.0275	-1.51	-2.111	-2.8159	-3.5793	-4.3398	-5.0451	-5.6721	-6.2182	-6.6939	-7.1084	-7.4786	-7.8198	-8.1441	-8.4588	-8.7607	-9.0463	-9.3074	-9.5358	-9.7203	-9.8493	-9.9158	-9.915	-9.8512	-9.7311	-9.5656	-9.3702	-9.1572	-8.9465	-8.7513	-8.582	-8.444	-8.3426	-8.2796	-8.2587	-8.2738	-8.3188	-8.3926	-8.4878	-8.5979	-8.7142	-8.8282	-8.9295
RShank.Mx	0.0056172	0.0083284	0.01087	0.012719	0.02007	0.037935	0.062888	0.086744	0.10014	0.093622	0.063386	0.01367	-0.048186	-0.11476	-0.18081	-0.24219	-0.29646	-0.34247	-0.38144	-0.41534	-0.44596	-0.475	-0.50264	-0.52826	-0.55032	-0.5668	-0.57621	-0.57887	-0.57577	-0.56833	-0.55825	-0.5465	-0.53342	-0.5187	-0.50233	-0.48509	-0.4678	-0.45154	-0.43732	-0.42546	-0.41592	-0.40838	-0.40223	-0.3974	-0.39404	-0.39187	-0.3902	-0.3884	-0.38592
RShank.My	0.20478	0.21316	0.19682	0.18317	0.19739	0.22665	0.24708	0.25413	0.24735	0.22417	0.18839	0.14647	0.10437	0.065147	0.029921	1.2182e-05	-0.023947	-0.043452	-0.059388	-0.072434	-0.082785	-0.089517	-0.092926	-0.093646	-0.092128	-0.088913	-0.083902	-0.07699	-0.068553	-0.059048	-0.047935	-0.035499	-0.022051	-0.0074503	0.0086441	0.02732	0.047661	0.068737	0.090503	0.11302	0.13614	0.1594	0.18253	0.20555	0.22885	0.25235	0.27467	0.29436	0.31014
RShank.Mz	0.00071064	0.00086574	0.00047299	-0.00076448	-0.0038967	-0.0081783	-0.011479	-0.012894	-0.013052	-0.012455	-0.011125	-0.0094587	-0.0082408	-0.0080294	-0.0090792	-0.011281	-0.014212	-0.017448	-0.020609	-0.023678	-0.026856	-0.030294	-0.034439	-0.0394	-0.045027	-0.051082	-0.057281	-0.063184	-0.06859	-0.073393	-0.077686	-0.081562	-0.085141	-0.088594	-0.091934	-0.095223	-0.098668	-0.10243	-0.10655	-0.11111	-0.11602	-0.12122	-0.12658	-0.13204	-0.13771	-0.14367	-0.14989	-0.15611	-0.16192
LShank.Fx	2.6708	2.8013	2.9343	3.0671	3.1961	3.3157	3.4184	3.4945	3.5378	3.5414	3.4966	3.3921	3.2195	2.9756	2.6643	2.3025	1.9146	1.5192	1.1414	0.80245	0.52302	0.33209	0.23307	0.1983	0.19823	0.21566	0.23896	0.25903	0.27726	0.29157	0.29881	0.30032	0.29618	0.28509	0.26819	0.24673	0.21854	0.18636	0.14873	0.10399	0.054763	0.00020752	-0.060823	-0.12969	-0.20512	-0.2834	-0.36124	-0.43491	-0.50264
LShank.Fy	1.2507	1.249	1.2352	1.2061	1.1609	1.1017	1.0291	0.94065	0.83507	0.71332	0.57767	0.4358	0.29774	0.17086	0.063402	-0.021674	-0.082742	-0.12354	-0.13633	-0.12151	-0.091971	-0.061212	-0.038796	-0.02784	-0.026997	-0.031193	-0.037949	-0.044994	-0.047543	-0.044868	-0.036999	-0.023322	-0.0064321	0.0084442	0.021481	0.031806	0.039406	0.043898	0.045253	0.046591	0.048555	0.04967	0.051083	0.050404	0.043455	0.02935	0.010252	-0.011364	-0.035606
LShank.Fz	-9.2241	-9.2782	-9.288	-9.2516	-9.1636	-9.0187	-8.8096	-8.5304	-8.1735	-7.7279	-7.184	-6.5369	-5.7916	-4.9717	-4.1045	-3.2283	-2.3923	-1.6618	-1.0851	-0.67365	-0.40437	-0.24041	-0.14279	-0.09035	-0.069637	-0.071357	-0.086672	-0.11026	-0.1317	-0.14775	-0.15879	-0.16203	-0.15744	-0.14837	-0.13671	-0.12163	-0.10308	-0.081153	-0.05642	-0.029069	0.0060857	0.050036	0.10028	0.15391	0.2038	0.23909	0.2523	0.24088	0.20916
LShank.Mx	0.4509	0.44967	0.44518	0.43695	0.42464	0.40815	0.38708	0.36043	0.32786	0.28958	0.24571	0.19742	0.14683	0.095975	0.048443	0.0080105	-0.022402	-0.042341	-0.049909	-0.046341	-0.036088	-0.023961	-0.013677	-0.0066625	-0.0028615	-0.00094035	-0.00032637	-0.00065654	-0.00071989	-0.00025997	0.0010051	0.0032095	0.0060227	0.0084418	0.010554	0.012081	0.013145	0.013606	0.013283	0.013011	0.012989	0.012615	0.012402	0.011517	0.0089022	0.0044178	-0.0015385	-0.0082475	-0.01544
LShank.My	0.35766	0.35828	0.35279	0.34139	0.32469	0.30319	0.27656	0.24591	0.21221	0.17607	0.13927	0.10296	0.066923	0.032368	0.0014563	-0.023942	-0.043296	-0.054386	-0.057318	-0.051756	-0.03901	-0.026117	-0.018181	-0.014381	-0.012584	-0.012185	-0.012571	-0.013057	-0.01446	-0.016374	-0.017633	-0.018292	-0.018335	-0.01719	-0.014888	-0.012116	-0.0085844	-0.0047059	0.00010402	0.0064221	0.013836	0.022519	0.033177	0.046628	0.062932	0.081385	0.10119	0.12173	0.14386
LShank.Mz	0.20697	0.21156	0.21433	0.21523	0.21434	0.21162	0.20672	0.19934	0.18918	0.17605	0.15997	0.14094	0.11877	0.093741	0.067208	0.041666	0.01988	0.0034013	-0.0076184	-0.013701	-0.01583	-0.015044	-0.012723	-0.0099188	-0.0072864	-0.0052205	-0.0037793	-0.0029239	-0.0025157	-0.0024005	-0.0024339	-0.0024957	-0.0025538	-0.0025902	-0.002621	-0.0026268	-0.002691	-0.0027884	-0.0028362	-0.0028707	-0.0029155	-0.0028888	-0.0028564	-0.0027889	-0.002686	-0.0025836	-0.0023827	-0.0021296	-0.0018955
RFoot.Fx	0	0	0	0	0	0	0	0	0	0	0	0	0	0	0	0	0	0	0	0	0	0	0	0	0	0	0	0	0	0	0	0	0	0	0	0	0	0	0	0	0	0	0	0	0	0	0	0	0
RFoot.Fy	0	0	0	0	0	0	0	0	0	0	0	0	0	0	0	0	0	0	0	0	0	0	0	0	0	0	0	0	0	0	0	0	0	0	0	0	0	0	0	0	0	0	0	0	0	0	0	0	0
RFoot.Fz	0	0	0	0	0	0	0	0	0	0	0	0	0	0	0	0	0	0	0	0	0	0	0	0	0	0	0	0	0	0	0	0	0	0	0	0	0	0	0	0	0	0	0	0	0	0	0	0	0
RFoot.Mx	0	0	0	0	0	0	0	0	0	0	0	0	0	0	0	0	0	0	0	0	0	0	0	0	0	0	0	0	0	0	0	0	0	0	0	0	0	0	0	0	0	0	0	0	0	0	0	0	0
RFoot.My	0	0	0	0	0	0	0	0	0	0	0	0	0	0	0	0	0	0	0	0	0	0	0	0	0	0	0	0	0	0	0	0	0	0	0	0	0	0	0	0	0	0	0	0	0	0	0	0	0
RFoot.Mz	0	0	0	0	0	0	0	0	0	0	0	0	0	0	0	0	0	0	0	0	0	0	0	0	0	0	0	0	0	0	0	0	0	0	0	0	0	0	0	0	0	0	0	0	0	0	0	0	0
LFoot.Fx	0	0	0	0	0	0	0	0	0	0	0	0	0	0	0	0	0	0	0	0	0	0	0	0	0	0	0	0	0	0	0	0	0	0	0	0	0	0	0	0	0	0	0	0	0	0	0	0	0
LFoot.Fy	0	0	0	0	0	0	0	0	0	0	0	0	0	0	0	0	0	0	0	0	0	0	0	0	0	0	0	0	0	0	0	0	0	0	0	0	0	0	0	0	0	0	0	0	0	0	0	0	0
LFoot.Fz	0	0	0	0	0	0	0	0	0	0	0	0	0	0	0	0	0	0	0	0	0	0	0	0	0	0	0	0	0	0	0	0	0	0	0	0	0	0	0	0	0	0	0	0	0	0	0	0	0
LFoot.Mx	0	0	0	0	0	0	0	0	0	0	0	0	0	0	0	0	0	0	0	0	0	0	0	0	0	0	0	0	0	0	0	0	0	0	0	0	0	0	0	0	0	0	0	0	0	0	0	0	0
LFoot.My	0	0	0	0	0	0	0	0	0	0	0	0	0	0	0	0	0	0	0	0	0	0	0	0	0	0	0	0	0	0	0	0	0	0	0	0	0	0	0	0	0	0	0	0	0	0	0	0	0
LFoot.Mz	0	0	0	0	0	0	0	0	0	0	0	0	0	0	0	0	0	0	0	0	0	0	0	0	0	0	0	0	0	0	0	0	0	0	0	0	0	0	0	0	0	0	0	0	0	0	0	0	0
RToe.Fx	0	0	0	0	0	0	0	0	0	0	0	0	0	0	0	0	0	0	0	0	0	0	0	0	0	0	0	0	0	0	0	0	0	0	0	0	0	0	0	0	0	0	0	0	0	0	0	0	0
RToe.Fy	0	0	0	0	0	0	0	0	0	0	0	0	0	0	0	0	0	0	0	0	0	0	0	0	0	0	0	0	0	0	0	0	0	0	0	0	0	0	0	0	0	0	0	0	0	0	0	0	0
RToe.Fz	0	0	0	0	0	0	0	0	0	0	0	0	0	0	0	0	0	0	0	0	0	0	0	0	0	0	0	0	0	0	0	0	0	0	0	0	0	0	0	0	0	0	0	0	0	0	0	0	0
RToe.Mx	0	0	0	0	0	0	0	0	0	0	0	0	0	0	0	0	0	0	0	0	0	0	0	0	0	0	0	0	0	0	0	0	0	0	0	0	0	0	0	0	0	0	0	0	0	0	0	0	0
RToe.My	0	0	0	0	0	0	0	0	0	0	0	0	0	0	0	0	0	0	0	0	0	0	0	0	0	0	0	0	0	0	0	0	0	0	0	0	0	0	0	0	0	0	0	0	0	0	0	0	0
RToe.Mz	0	0	0	0	0	0	0	0	0	0	0	0	0	0	0	0	0	0	0	0	0	0	0	0	0	0	0	0	0	0	0	0	0	0	0	0	0	0	0	0	0	0	0	0	0	0	0	0	0
LToe.Fx	0	0	0	0	0	0	0	0	0	0	0	0	0	0	0	0	0	0	0	0	0	0	0	0	0	0	0	0	0	0	0	0	0	0	0	0	0	0	0	0	0	0	0	0	0	0	0	0	0
LToe.Fy	0	0	0	0	0	0	0	0	0	0	0	0	0	0	0	0	0	0	0	0	0	0	0	0	0	0	0	0	0	0	0	0	0	0	0	0	0	0	0	0	0	0	0	0	0	0	0	0	0
LToe.Fz	0	0	0	0	0	0	0	0	0	0	0	0	0	0	0	0	0	0	0	0	0	0	0	0	0	0	0	0	0	0	0	0	0	0	0	0	0	0	0	0	0	0	0	0	0	0	0	0	0
LToe.Mx	0	0	0	0	0	0	0	0	0	0	0	0	0	0	0	0	0	0	0	0	0	0	0	0	0	0	0	0	0	0	0	0	0	0	0	0	0	0	0	0	0	0	0	0	0	0	0	0	0
LToe.My	0	0	0	0	0	0	0	0	0	0	0	0	0	0	0	0	0	0	0	0	0	0	0	0	0	0	0	0	0	0	0	0	0	0	0	0	0	0	0	0	0	0	0	0	0	0	0	0	0
LToe.Mz	0	0	0	0	0	0	0	0	0	0	0	0	0	0	0	0	0	0	0	0	0	0	0	0	0	0	0	0	0	0	0	0	0	0	0	0	0	0	0	0	0	0	0	0	0	0	0	0	0
[truncated: 51 more columns]

## Sheet: Subject011
	0% gait cycle	1% gait cycle	2% gait cycle	3% gait cycle	4% gait cycle	5% gait cycle	6% gait cycle	7% gait cycle	8% gait cycle	9% gait cycle	10% gait cycle	11% gait cycle	12% gait cycle	13% gait cycle	14% gait cycle	15% gait cycle	16% gait cycle	17% gait cycle	18% gait cycle	19% gait cycle	20% gait cycle	21% gait cycle	22% gait cycle	23% gait cycle	24% gait cycle	25% gait cycle	26% gait cycle	27% gait cycle	28% gait cycle	29% gait cycle	30% gait cycle	31% gait cycle	32% gait cycle	33% gait cycle	34% gait cycle	35% gait cycle	36% gait cycle	37% gait cycle	38% gait cycle	39% gait cycle	40% gait cycle	41% gait cycle	42% gait cycle	43% gait cycle	44% gait cycle	45% gait cycle	46% gait cycle	47% gait cycle	48% gait cycle
Pelvis.Fx	0	0	0	0	0	0	0	0	0	0	0	0	0	0	0	0	0	0	0	0	0	0	0	0	0	0	0	0	0	0	0	0	0	0	0	0	0	0	0	0	0	0	0	0	0	0	0	0	0
Pelvis.Fy	0	0	0	0	0	0	0	0	0	0	0	0	0	0	0	0	0	0	0	0	0	0	0	0	0	0	0	0	0	0	0	0	0	0	0	0	0	0	0	0	0	0	0	0	0	0	0	0	0
Pelvis.Fz	0	0	0	0	0	0	0	0	0	0	0	0	0	0	0	0	0	0	0	0	0	0	0	0	0	0	0	0	0	0	0	0	0	0	0	0	0	0	0	0	0	0	0	0	0	0	0	0	0
Pelvis.Mx	0	0	0	0	0	0	0	0	0	0	0	0	0	0	0	0	0	0	0	0	0	0	0	0	0	0	0	0	0	0	0	0	0	0	0	0	0	0	0	0	0	0	0	0	0	0	0	0	0
Pelvis.My	0	0	0	0	0	0	0	0	0	0	0	0	0	0	0	0	0	0	0	0	0	0	0	0	0	0	0	0	0	0	0	0	0	0	0	0	0	0	0	0	0	0	0	0	0	0	0	0	0
Pelvis.Mz	0	0	0	0	0	0	0	0	0	0	0	0	0	0	0	0	0	0	0	0	0	0	0	0	0	0	0	0	0	0	0	0	0	0	0	0	0	0	0	0	0	0	0	0	0	0	0	0	0
MidTrunk.Fx	0	0	0	0	0	0	0	0	0	0	0	0	0	0	0	0	0	0	0	0	0	0	0	0	0	0	0	0	0	0	0	0	0	0	0	0	0	0	0	0	0	0	0	0	0	0	0	0	0
MidTrunk.Fy	0	0	0	0	0	0	0	0	0	0	0	0	0	0	0	0	0	0	0	0	0	0	0	0	0	0	0	0	0	0	0	0	0	0	0	0	0	0	0	0	0	0	0	0	0	0	0	0	0
MidTrunk.Fz	0	0	0	0	0	0	0	0	0	0	0	0	0	0	0	0	0	0	0	0	0	0	0	0	0	0	0	0	0	0	0	0	0	0	0	0	0	0	0	0	0	0	0	0	0	0	0	0	0
MidTrunk.Mx	0	0	0	0	0	0	0	0	0	0	0	0	0	0	0	0	0	0	0	0	0	0	0	0	0	0	0	0	0	0	0	0	0	0	0	0	0	0	0	0	0	0	0	0	0	0	0	0	0
MidTrunk.My	0	0	0	0	0	0	0	0	0	0	0	0	0	0	0	0	0	0	0	0	0	0	0	0	0	0	0	0	0	0	0	0	0	0	0	0	0	0	0	0	0	0	0	0	0	0	0	0	0
MidTrunk.Mz	0	0	0	0	0	0	0	0	0	0	0	0	0	0	0	0	0	0	0	0	0	0	0	0	0	0	0	0	0	0	0	0	0	0	0	0	0	0	0	0	0	0	0	0	0	0	0	0	0
UpperTrunk.Fx	0	0	0	0	0	0	0	0	0	0	0	0	0	0	0	0	0	0	0	0	0	0	0	0	0	0	0	0	0	0	0	0	0	0	0	0	0	0	0	0	0	0	0	0	0	0	0	0	0
UpperTrunk.Fy	0	0	0	0	0	0	0	0	0	0	0	0	0	0	0	0	0	0	0	0	0	0	0	0	0	0	0	0	0	0	0	0	0	0	0	0	0	0	0	0	0	0	0	0	0	0	0	0	0
UpperTrunk.Fz	0	0	0	0	0	0	0	0	0	0	0	0	0	0	0	0	0	0	0	0	0	0	0	0	0	0	0	0	0	0	0	0	0	0	0	0	0	0	0	0	0	0	0	0	0	0	0	0	0
UpperTrunk.Mx	0	0	0	0	0	0	0	0	0	0	0	0	0	0	0	0	0	0	0	0	0	0	0	0	0	0	0	0	0	0	0	0	0	0	0	0	0	0	0	0	0	0	0	0	0	0	0	0	0
UpperTrunk.My	0	0	0	0	0	0	0	0	0	0	0	0	0	0	0	0	0	0	0	0	0	0	0	0	0	0	0	0	0	0	0	0	0	0	0	0	0	0	0	0	0	0	0	0	0	0	0	0	0
UpperTrunk.Mz	0	0	0	0	0	0	0	0	0	0	0	0	0	0	0	0	0	0	0	0	0	0	0	0	0	0	0	0	0	0	0	0	0	0	0	0	0	0	0	0	0	0	0	0	0	0	0	0	0
Head.Fx	0	0	0	0	0	0	0	0	0	0	0	0	0	0	0	0	0	0	0	0	0	0	0	0	0	0	0	0	0	0	0	0	0	0	0	0	0	0	0	0	0	0	0	0	0	0	0	0	0
Head.Fy	0	0	0	0	0	0	0	0	0	0	0	0	0	0	0	0	0	0	0	0	0	0	0	0	0	0	0	0	0	0	0	0	0	0	0	0	0	0	0	0	0	0	0	0	0	0	0	0	0
Head.Fz	0	0	0	0	0	0	0	0	0	0	0	0	0	0	0	0	0	0	0	0	0	0	0	0	0	0	0	0	0	0	0	0	0	0	0	0	0	0	0	0	0	0	0	0	0	0	0	0	0
Head.Mx	0	0	0	0	0	0	0	0	0	0	0	0	0	0	0	0	0	0	0	0	0	0	0	0	0	0	0	0	0	0	0	0	0	0	0	0	0	0	0	0	0	0	0	0	0	0	0	0	0
Head.My	0	0	0	0	0	0	0	0	0	0	0	0	0	0	0	0	0	0	0	0	0	0	0	0	0	0	0	0	0	0	0	0	0	0	0	0	0	0	0	0	0	0	0	0	0	0	0	0	0
Head.Mz	0	0	0	0	0	0	0	0	0	0	0	0	0	0	0	0	0	0	0	0	0	0	0	0	0	0	0	0	0	0	0	0	0	0	0	0	0	0	0	0	0	0	0	0	0	0	0	0	0
RUpperArm.Fx	0	0	0	0	0	0	0	0	0	0	0	0	0	0	0	0	0	0	0	0	0	0	0	0	0	0	0	0	0	0	0	0	0	0	0	0	0	0	0	0	0	0	0	0	0	0	0	0	0
RUpperArm.Fy	0	0	0	0	0	0	0	0	0	0	0	0	0	0	0	0	0	0	0	0	0	0	0	0	0	0	0	0	0	0	0	0	0	0	0	0	0	0	0	0	0	0	0	0	0	0	0	0	0
RUpperArm.Fz	0	0	0	0	0	0	0	0	0	0	0	0	0	0	0	0	0	0	0	0	0	0	0	0	0	0	0	0	0	0	0	0	0	0	0	0	0	0	0	0	0	0	0	0	0	0	0	0	0
RUpperArm.Mx	0	0	0	0	0	0	0	0	0	0	0	0	0	0	0	0	0	0	0	0	0	0	0	0	0	0	0	0	0	0	0	0	0	0	0	0	0	0	0	0	0	0	0	0	0	0	0	0	0
RUpperArm.My	0	0	0	0	0	0	0	0	0	0	0	0	0	0	0	0	0	0	0	0	0	0	0	0	0	0	0	0	0	0	0	0	0	0	0	0	0	0	0	0	0	0	0	0	0	0	0	0	0
RUpperArm.Mz	0	0	0	0	0	0	0	0	0	0	0	0	0	0	0	0	0	0	0	0	0	0	0	0	0	0	0	0	0	0	0	0	0	0	0	0	0	0	0	0	0	0	0	0	0	0	0	0	0
LUpperArm.Fx	0	0	0	0	0	0	0	0	0	0	0	0	0	0	0	0	0	0	0	0	0	0	0	0	0	0	0	0	0	0	0	0	0	0	0	0	0	0	0	0	0	0	0	0	0	0	0	0	0
LUpperArm.Fy	0	0	0	0	0	0	0	0	0	0	0	0	0	0	0	0	0	0	0	0	0	0	0	0	0	0	0	0	0	0	0	0	0	0	0	0	0	0	0	0	0	0	0	0	0	0	0	0	0
LUpperArm.Fz	0	0	0	0	0	0	0	0	0	0	0	0	0	0	0	0	0	0	0	0	0	0	0	0	0	0	0	0	0	0	0	0	0	0	0	0	0	0	0	0	0	0	0	0	0	0	0	0	0
LUpperArm.Mx	0	0	0	0	0	0	0	0	0	0	0	0	0	0	0	0	0	0	0	0	0	0	0	0	0	0	0	0	0	0	0	0	0	0	0	0	0	0	0	0	0	0	0	0	0	0	0	0	0
LUpperArm.My	0	0	0	0	0	0	0	0	0	0	0	0	0	0	0	0	0	0	0	0	0	0	0	0	0	0	0	0	0	0	0	0	0	0	0	0	0	0	0	0	0	0	0	0	0	0	0	0	0
LUpperArm.Mz	0	0	0	0	0	0	0	0	0	0	0	0	0	0	0	0	0	0	0	0	0	0	0	0	0	0	0	0	0	0	0	0	0	0	0	0	0	0	0	0	0	0	0	0	0	0	0	0	0
RForeArm.Fx	0	0	0	0	0	0	0	0	0	0	0	0	0	0	0	0	0	0	0	0	0	0	0	0	0	0	0	0	0	0	0	0	0	0	0	0	0	0	0	0	0	0	0	0	0	0	0	0	0
RForeArm.Fy	0	0	0	0	0	0	0	0	0	0	0	0	0	0	0	0	0	0	0	0	0	0	0	0	0	0	0	0	0	0	0	0	0	0	0	0	0	0	0	0	0	0	0	0	0	0	0	0	0
RForeArm.Fz	0	0	0	0	0	0	0	0	0	0	0	0	0	0	0	0	0	0	0	0	0	0	0	0	0	0	0	0	0	0	0	0	0	0	0	0	0	0	0	0	0	0	0	0	0	0	0	0	0
RForeArm.Mx	0	0	0	0	0	0	0	0	0	0	0	0	0	0	0	0	0	0	0	0	0	0	0	0	0	0	0	0	0	0	0	0	0	0	0	0	0	0	0	0	0	0	0	0	0	0	0	0	0
RForeArm.My	0	0	0	0	0	0	0	0	0	0	0	0	0	0	0	0	0	0	0	0	0	0	0	0	0	0	0	0	0	0	0	0	0	0	0	0	0	0	0	0	0	0	0	0	0	0	0	0	0
RForeArm.Mz	0	0	0	0	0	0	0	0	0	0	0	0	0	0	0	0	0	0	0	0	0	0	0	0	0	0	0	0	0	0	0	0	0	0	0	0	0	0	0	0	0	0	0	0	0	0	0	0	0
LForeArm.Fx	0	0	0	0	0	0	0	0	0	0	0	0	0	0	0	0	0	0	0	0	0	0	0	0	0	0	0	0	0	0	0	0	0	0	0	0	0	0	0	0	0	0	0	0	0	0	0	0	0
LForeArm.Fy	0	0	0	0	0	0	0	0	0	0	0	0	0	0	0	0	0	0	0	0	0	0	0	0	0	0	0	0	0	0	0	0	0	0	0	0	0	0	0	0	0	0	0	0	0	0	0	0	0
LForeArm.Fz	0	0	0	0	0	0	0	0	0	0	0	0	0	0	0	0	0	0	0	0	0	0	0	0	0	0	0	0	0	0	0	0	0	0	0	0	0	0	0	0	0	0	0	0	0	0	0	0	0
LForeArm.Mx	0	0	0	0	0	0	0	0	0	0	0	0	0	0	0	0	0	0	0	0	0	0	0	0	0	0	0	0	0	0	0	0	0	0	0	0	0	0	0	0	0	0	0	0	0	0	0	0	0
LForeArm.My	0	0	0	0	0	0	0	0	0	0	0	0	0	0	0	0	0	0	0	0	0	0	0	0	0	0	0	0	0	0	0	0	0	0	0	0	0	0	0	0	0	0	0	0	0	0	0	0	0
LForeArm.Mz	0	0	0	0	0	0	0	0	0	0	0	0	0	0	0	0	0	0	0	0	0	0	0	0	0	0	0	0	0	0	0	0	0	0	0	0	0	0	0	0	0	0	0	0	0	0	0	0	0
RHand.Fx	0	0	0	0	0	0	0	0	0	0	0	0	0	0	0	0	0	0	0	0	0	0	0	0	0	0	0	0	0	0	0	0	0	0	0	0	0	0	0	0	0	0	0	0	0	0	0	0	0
RHand.Fy	0	0	0	0	0	0	0	0	0	0	0	0	0	0	0	0	0	0	0	0	0	0	0	0	0	0	0	0	0	0	0	0	0	0	0	0	0	0	0	0	0	0	0	0	0	0	0	0	0
RHand.Fz	0	0	0	0	0	0	0	0	0	0	0	0	0	0	0	0	0	0	0	0	0	0	0	0	0	0	0	0	0	0	0	0	0	0	0	0	0	0	0	0	0	0	0	0	0	0	0	0	0
RHand.Mx	0	0	0	0	0	0	0	0	0	0	0	0	0	0	0	0	0	0	0	0	0	0	0	0	0	0	0	0	0	0	0	0	0	0	0	0	0	0	0	0	0	0	0	0	0	0	0	0	0
RHand.My	0	0	0	0	0	0	0	0	0	0	0	0	0	0	0	0	0	0	0	0	0	0	0	0	0	0	0	0	0	0	0	0	0	0	0	0	0	0	0	0	0	0	0	0	0	0	0	0	0
RHand.Mz	0	0	0	0	0	0	0	0	0	0	0	0	0	0	0	0	0	0	0	0	0	0	0	0	0	0	0	0	0	0	0	0	0	0	0	0	0	0	0	0	0	0	0	0	0	0	0	0	0
LHand.Fx	0	0	0	0	0	0	0	0	0	0	0	0	0	0	0	0	0	0	0	0	0	0	0	0	0	0	0	0	0	0	0	0	0	0	0	0	0	0	0	0	0	0	0	0	0	0	0	0	0
LHand.Fy	0	0	0	0	0	0	0	0	0	0	0	0	0	0	0	0	0	0	0	0	0	0	0	0	0	0	0	0	0	0	0	0	0	0	0	0	0	0	0	0	0	0	0	0	0	0	0	0	0
LHand.Fz	0	0	0	0	0	0	0	0	0	0	0	0	0	0	0	0	0	0	0	0	0	0	0	0	0	0	0	0	0	0	0	0	0	0	0	0	0	0	0	0	0	0	0	0	0	0	0	0	0
LHand.Mx	0	0	0	0	0	0	0	0	0	0	0	0	0	0	0	0	0	0	0	0	0	0	0	0	0	0	0	0	0	0	0	0	0	0	0	0	0	0	0	0	0	0	0	0	0	0	0	0	0
LHand.My	0	0	0	0	0	0	0	0	0	0	0	0	0	0	0	0	0	0	0	0	0	0	0	0	0	0	0	0	0	0	0	0	0	0	0	0	0	0	0	0	0	0	0	0	0	0	0	0	0
LHand.Mz	0	0	0	0	0	0	0	0	0	0	0	0	0	0	0	0	0	0	0	0	0	0	0	0	0	0	0	0	0	0	0	0	0	0	0	0	0	0	0	0	0	0	0	0	0	0	0	0	0
RFemur.Fx	0	0	0	0	0	0	0	0	0	0	0	0	0	0	0	0	0	0	0	0	0	0	0	0	0	0	0	0	0	0	0	0	0	0	0	0	0	0	0	0	0	0	0	0	0	0	0	0	0
RFemur.Fy	0	0	0	0	0	0	0	0	0	0	0	0	0	0	0	0	0	0	0	0	0	0	0	0	0	0	0	0	0	0	0	0	0	0	0	0	0	0	0	0	0	0	0	0	0	0	0	0	0
RFemur.Fz	0	0	0	0	0	0	0	0	0	0	0	0	0	0	0	0	0	0	0	0	0	0	0	0	0	0	0	0	0	0	0	0	0	0	0	0	0	0	0	0	0	0	0	0	0	0	0	0	0
RFemur.Mx	0	0	0	0	0	0	0	0	0	0	0	0	0	0	0	0	0	0	0	0	0	0	0	0	0	0	0	0	0	0	0	0	0	0	0	0	0	0	0	0	0	0	0	0	0	0	0	0	0
RFemur.My	0	0	0	0	0	0	0	0	0	0	0	0	0	0	0	0	0	0	0	0	0	0	0	0	0	0	0	0	0	0	0	0	0	0	0	0	0	0	0	0	0	0	0	0	0	0	0	0	0
RFemur.Mz	0	0	0	0	0	0	0	0	0	0	0	0	0	0	0	0	0	0	0	0	0	0	0	0	0	0	0	0	0	0	0	0	0	0	0	0	0	0	0	0	0	0	0	0	0	0	0	0	0
LFemur.Fx	0	0	0	0	0	0	0	0	0	0	0	0	0	0	0	0	0	0	0	0	0	0	0	0	0	0	0	0	0	0	0	0	0	0	0	0	0	0	0	0	0	0	0	0	0	0	0	0	0
LFemur.Fy	0	0	0	0	0	0	0	0	0	0	0	0	0	0	0	0	0	0	0	0	0	0	0	0	0	0	0	0	0	0	0	0	0	0	0	0	0	0	0	0	0	0	0	0	0	0	0	0	0
LFemur.Fz	0	0	0	0	0	0	0	0	0	0	0	0	0	0	0	0	0	0	0	0	0	0	0	0	0	0	0	0	0	0	0	0	0	0	0	0	0	0	0	0	0	0	0	0	0	0	0	0	0
LFemur.Mx	0	0	0	0	0	0	0	0	0	0	0	0	0	0	0	0	0	0	0	0	0	0	0	0	0	0	0	0	0	0	0	0	0	0	0	0	0	0	0	0	0	0	0	0	0	0	0	0	0
LFemur.My	0	0	0	0	0	0	0	0	0	0	0	0	0	0	0	0	0	0	0	0	0	0	0	0	0	0	0	0	0	0	0	0	0	0	0	0	0	0	0	0	0	0	0	0	0	0	0	0	0
LFemur.Mz	0	0	0	0	0	0	0	0	0	0	0	0	0	0	0	0	0	0	0	0	0	0	0	0	0	0	0	0	0	0	0	0	0	0	0	0	0	0	0	0	0	0	0	0	0	0	0	0	0
RShank.Fx	-0.80995	-0.77885	-0.71459	-0.69217	-0.72643	-0.76742	-0.77632	-0.7381	-0.641	-0.47678	-0.24812	0.026235	0.32175	0.6193	0.90452	1.1619	1.3792	1.5501	1.6751	1.7576	1.8028	1.8158	1.8014	1.7666	1.7211	1.6743	1.6297	1.587	1.5482	1.5195	1.5019	1.4977	1.5114	1.5422	1.5873	1.6475	1.7245	1.8202	1.9383	2.0781	2.237	2.4106	2.5942	2.786	2.9858	3.1942	3.4124	3.6416	3.8803
RShank.Fy	-0.015158	-0.017721	-0.023049	-0.038353	-0.036267	-0.0062676	0.035448	0.064793	0.064365	0.026238	-0.051035	-0.16352	-0.30219	-0.45353	-0.60327	-0.74131	-0.85958	-0.95333	-1.0218	-1.0668	-1.0928	-1.1028	-1.0973	-1.0788	-1.0538	-1.0252	-0.99515	-0.96626	-0.93861	-0.91221	-0.88868	-0.86886	-0.85209	-0.83771	-0.82455	-0.81266	-0.80394	-0.80161	-0.80819	-0.82403	-0.8475	-0.87585	-0.90709	-0.93977	-0.97329	-1.0063	-1.0345	-1.053	-1.0584
RShank.Fz	0.080832	0.084055	0.025983	-0.16979	-0.55505	-1.1385	-1.9127	-2.8451	-3.872	-4.9209	-5.9323	-6.8731	-7.7218	-8.4549	-9.0545	-9.5138	-9.8362	-10.035	-10.129	-10.138	-10.071	-9.9334	-9.7285	-9.4617	-9.1423	-8.7875	-8.4203	-8.0645	-7.7398	-7.4602	-7.2371	-7.0794	-6.9906	-6.971	-7.0193	-7.1303	-7.295	-7.5008	-7.7329	-7.977	-8.219	-8.447	-8.6539	-8.8382	-9.0025	-9.1528	-9.2968	-9.4392	-9.5783
RShank.Mx	0.006473	0.0044672	0.002849	0.0032113	0.015708	0.042514	0.074136	0.096818	0.099189	0.075391	0.025638	-0.045843	-0.13228	-0.22579	-0.31806	-0.40251	-0.47452	-0.53164	-0.57374	-0.60177	-0.61742	-0.62247	-0.61839	-0.60681	-0.59064	-0.57172	-0.55184	-0.53269	-0.51489	-0.49876	-0.48449	-0.47177	-0.45974	-0.44781	-0.43571	-0.42401	-0.41396	-0.40705	-0.40431	-0.4058	-0.41064	-0.41751	-0.42524	-0.43286	-0.43968	-0.44486	-0.44673	-0.4436	-0.43469
RShank.My	0.26821	0.24395	0.20977	0.19834	0.21015	0.21959	0.20946	0.17456	0.11484	0.034324	-0.060995	-0.16339	-0.26354	-0.35261	-0.42457	-0.47578	-0.50525	-0.51458	-0.50709	-0.48636	-0.45538	-0.41693	-0.37383	-0.32872	-0.28415	-0.24255	-0.20513	-0.17181	-0.14227	-0.11647	-0.093054	-0.070732	-0.048998	-0.026693	-0.0028339	0.022057	0.04677	0.070329	0.092001	0.11207	0.13116	0.15016	0.17	0.19053	0.2104	0.22774	0.2404	0.24607	0.24326
RShank.Mz	-0.00079184	-0.0004316	-0.0001702	-0.00032951	-0.0014299	-0.0029738	-0.003173	-0.00096813	0.0033023	0.0086659	0.013871	0.017644	0.01887	0.01701	0.012116	0.0047239	-0.0042836	-0.013949	-0.02348	-0.032504	-0.040891	-0.048425	-0.054946	-0.060459	-0.065124	-0.0692	-0.072908	-0.076495	-0.0803	-0.084658	-0.089771	-0.095729	-0.10251	-0.10997	-0.11792	-0.12631	-0.13523	-0.14483	-0.15529	-0.16668	-0.17897	-0.192	-0.20544	-0.21887	-0.23174	-0.24333	-0.25282	-0.25933	-0.26209
LShank.Fx	4.0624	4.27	4.4649	4.6365	4.7738	4.8601	4.8739	4.7892	4.5794	4.2332	3.7688	3.222	2.6388	2.06	1.5162	1.0443	0.68532	0.45865	0.34452	0.30219	0.29892	0.31347	0.3346	0.35781	0.37934	0.39417	0.399	0.39307	0.3767	0.34939	0.31181	0.26606	0.21266	0.15467	0.095705	0.036505	-0.026155	-0.094704	-0.16867	-0.24848	-0.33397	-0.42369	-0.51539	-0.60527	-0.68754	-0.7579	-0.81023	-0.83964	-0.85367
LShank.Fy	1.1102	1.0582	0.99163	0.90896	0.80951	0.69629	0.57138	0.43625	0.29343	0.14994	0.018201	-0.091059	-0.16896	-0.20756	-0.20657	-0.17614	-0.13284	-0.084886	-0.036774	0.0014791	0.024007	0.035753	0.043167	0.046455	0.048094	0.050964	0.054572	0.059726	0.066815	0.074172	0.081599	0.088969	0.097368	0.10787	0.11695	0.12232	0.12247	0.11514	0.099671	0.078446	0.052377	0.025443	0.0057389	-0.0030775	-0.0082699	-0.029681	-0.073446	-0.11118	-0.11458
LShank.Fz	-9.6122	-9.6559	-9.6357	-9.5353	-9.336	-9.0209	-8.5715	-7.9681	-7.1998	-6.2741	-5.2247	-4.1198	-3.0505	-2.1064	-1.3477	-0.77991	-0.37524	-0.10511	0.053467	0.12501	0.13504	0.10552	0.051835	-0.013218	-0.075875	-0.12578	-0.15845	-0.17519	-0.17904	-0.17512	-0.16615	-0.15284	-0.13456	-0.10948	-0.077417	-0.038365	0.0058242	0.053826	0.1051	0.15574	0.20114	0.2374	0.26188	0.27492	0.27857	0.2719	0.25011	0.20926	0.16052
LShank.Mx	0.43604	0.42082	0.40211	0.37899	0.35037	0.31621	0.2764	0.23103	0.18118	0.12965	0.080471	0.037103	0.0023579	-0.021049	-0.032269	-0.033335	-0.028067	-0.018921	-0.0084395	-0.00022516	0.0041515	0.0063065	0.0079539	0.0088805	0.0088361	0.0078916	0.0063776	0.0051783	0.0049736	0.0056783	0.0073907	0.0099997	0.013366	0.017595	0.021565	0.024294	0.025289	0.023929	0.020054	0.0144	0.0071612	-0.00059913	-0.006589	-0.010113	-0.013444	-0.021643	-0.035205	-0.045312	-0.044554
LShank.My	0.26924	0.24288	0.20893	0.16844	0.12248	0.073237	0.024527	-0.018511	-0.051866	-0.076268	-0.09681	-0.11561	-0.13017	-0.13617	-0.13117	-0.11762	-0.10158	-0.088558	-0.079328	-0.071595	-0.064555	-0.05863	-0.054417	-0.051988	-0.050345	-0.048358	-0.045753	-0.042544	-0.038425	-0.032845	-0.025656	-0.017473	-0.0086466	0.00039348	0.009172	0.017987	0.027876	0.039213	0.051891	0.066602	0.083914	0.10365	0.12497	0.14678	0.16878	0.19279	0.22066	0.25013	0.27536
LShank.Mz	0.26566	0.26307	0.25717	0.24788	0.23511	0.21871	0.19855	0.17493	0.14875	0.12148	0.094905	0.070561	0.049461	0.032179	0.0188	0.0089266	0.0018934	-0.0027044	-0.0050894	-0.0058256	-0.0056266	-0.0051088	-0.0045953	-0.0041648	-0.0037934	-0.0034272	-0.0030773	-0.0027811	-0.0025477	-0.0023502	-0.0021876	-0.0020548	-0.0019141	-0.0017864	-0.0016331	-0.0014081	-0.0011614	-0.00089323	-0.00058001	-0.00026645	5.3336e-05	0.00037693	0.00059508	0.00068653	0.00081379	0.0013101	0.002443	0.003984	0.00525
RFoot.Fx	0	0	0	0	0	0	0	0	0	0	0	0	0	0	0	0	0	0	0	0	0	0	0	0	0	0	0	0	0	0	0	0	0	0	0	0	0	0	0	0	0	0	0	0	0	0	0	0	0
RFoot.Fy	0	0	0	0	0	0	0	0	0	0	0	0	0	0	0	0	0	0	0	0	0	0	0	0	0	0	0	0	0	0	0	0	0	0	0	0	0	0	0	0	0	0	0	0	0	0	0	0	0
RFoot.Fz	0	0	0	0	0	0	0	0	0	0	0	0	0	0	0	0	0	0	0	0	0	0	0	0	0	0	0	0	0	0	0	0	0	0	0	0	0	0	0	0	0	0	0	0	0	0	0	0	0
RFoot.Mx	0	0	0	0	0	0	0	0	0	0	0	0	0	0	0	0	0	0	0	0	0	0	0	0	0	0	0	0	0	0	0	0	0	0	0	0	0	0	0	0	0	0	0	0	0	0	0	0	0
RFoot.My	0	0	0	0	0	0	0	0	0	0	0	0	0	0	0	0	0	0	0	0	0	0	0	0	0	0	0	0	0	0	0	0	0	0	0	0	0	0	0	0	0	0	0	0	0	0	0	0	0
RFoot.Mz	0	0	0	0	0	0	0	0	0	0	0	0	0	0	0	0	0	0	0	0	0	0	0	0	0	0	0	0	0	0	0	0	0	0	0	0	0	0	0	0	0	0	0	0	0	0	0	0	0
LFoot.Fx	0	0	0	0	0	0	0	0	0	0	0	0	0	0	0	0	0	0	0	0	0	0	0	0	0	0	0	0	0	0	0	0	0	0	0	0	0	0	0	0	0	0	0	0	0	0	0	0	0
LFoot.Fy	0	0	0	0	0	0	0	0	0	0	0	0	0	0	0	0	0	0	0	0	0	0	0	0	0	0	0	0	0	0	0	0	0	0	0	0	0	0	0	0	0	0	0	0	0	0	0	0	0
LFoot.Fz	0	0	0	0	0	0	0	0	0	0	0	0	0	0	0	0	0	0	0	0	0	0	0	0	0	0	0	0	0	0	0	0	0	0	0	0	0	0	0	0	0	0	0	0	0	0	0	0	0
LFoot.Mx	0	0	0	0	0	0	0	0	0	0	0	0	0	0	0	0	0	0	0	0	0	0	0	0	0	0	0	0	0	0	0	0	0	0	0	0	0	0	0	0	0	0	0	0	0	0	0	0	0
LFoot.My	0	0	0	0	0	0	0	0	0	0	0	0	0	0	0	0	0	0	0	0	0	0	0	0	0	0	0	0	0	0	0	0	0	0	0	0	0	0	0	0	0	0	0	0	0	0	0	0	0
LFoot.Mz	0	0	0	0	0	0	0	0	0	0	0	0	0	0	0	0	0	0	0	0	0	0	0	0	0	0	0	0	0	0	0	0	0	0	0	0	0	0	0	0	0	0	0	0	0	0	0	0	0
RToe.Fx	0	0	0	0	0	0	0	0	0	0	0	0	0	0	0	0	0	0	0	0	0	0	0	0	0	0	0	0	0	0	0	0	0	0	0	0	0	0	0	0	0	0	0	0	0	0	0	0	0
RToe.Fy	0	0	0	0	0	0	0	0	0	0	0	0	0	0	0	0	0	0	0	0	0	0	0	0	0	0	0	0	0	0	0	0	0	0	0	0	0	0	0	0	0	0	0	0	0	0	0	0	0
RToe.Fz	0	0	0	0	0	0	0	0	0	0	0	0	0	0	0	0	0	0	0	0	0	0	0	0	0	0	0	0	0	0	0	0	0	0	0	0	0	0	0	0	0	0	0	0	0	0	0	0	0
RToe.Mx	0	0	0	0	0	0	0	0	0	0	0	0	0	0	0	0	0	0	0	0	0	0	0	0	0	0	0	0	0	0	0	0	0	0	0	0	0	0	0	0	0	0	0	0	0	0	0	0	0
RToe.My	0	0	0	0	0	0	0	0	0	0	0	0	0	0	0	0	0	0	0	0	0	0	0	0	0	0	0	0	0	0	0	0	0	0	0	0	0	0	0	0	0	0	0	0	0	0	0	0	0
RToe.Mz	0	0	0	0	0	0	0	0	0	0	0	0	0	0	0	0	0	0	0	0	0	0	0	0	0	0	0	0	0	0	0	0	0	0	0	0	0	0	0	0	0	0	0	0	0	0	0	0	0
LToe.Fx	0	0	0	0	0	0	0	0	0	0	0	0	0	0	0	0	0	0	0	0	0	0	0	0	0	0	0	0	0	0	0	0	0	0	0	0	0	0	0	0	0	0	0	0	0	0	0	0	0
LToe.Fy	0	0	0	0	0	0	0	0	0	0	0	0	0	0	0	0	0	0	0	0	0	0	0	0	0	0	0	0	0	0	0	0	0	0	0	0	0	0	0	0	0	0	0	0	0	0	0	0	0
LToe.Fz	0	0	0	0	0	0	0	0	0	0	0	0	0	0	0	0	0	0	0	0	0	0	0	0	0	0	0	0	0	0	0	0	0	0	0	0	0	0	0	0	0	0	0	0	0	0	0	0	0
LToe.Mx	0	0	0	0	0	0	0	0	0	0	0	0	0	0	0	0	0	0	0	0	0	0	0	0	0	0	0	0	0	0	0	0	0	0	0	0	0	0	0	0	0	0	0	0	0	0	0	0	0
LToe.My	0	0	0	0	0	0	0	0	0	0	0	0	0	0	0	0	0	0	0	0	0	0	0	0	0	0	0	0	0	0	0	0	0	0	0	0	0	0	0	0	0	0	0	0	0	0	0	0	0
LToe.Mz	0	0	0	0	0	0	0	0	0	0	0	0	0	0	0	0	0	0	0	0	0	0	0	0	0	0	0	0	0	0	0	0	0	0	0	0	0	0	0	0	0	0	0	0	0	0	0	0	0
[truncated: 51 more columns]

[truncated: 5 more sheets: Subject012, Subject401, Subject402, Subject403, Subject406]
