# Supplementary material for: A real-time system for biomechanical analysis of human movement and muscle function
Source: Med Biol Eng Comput. 2013 Jul 25;51(10):1069–77. doi: 10.1007/s11517-013-1076-z (PMC3751375; doi:10.1007/s11517-013-1076-z)
Supplement: Supplementary file 9 — Muscle forces (N/kg) (XLS 5803 kb) [file 11517_2013_1076_MOESM9_ESM.xls]

## Sheet: Units
muscle forces (N/kg)

## Sheet: MEAN
	0% gait cycle	1% gait cycle	2% gait cycle	3% gait cycle	4% gait cycle	5% gait cycle	6% gait cycle	7% gait cycle	8% gait cycle	9% gait cycle	10% gait cycle	11% gait cycle	12% gait cycle	13% gait cycle	14% gait cycle	15% gait cycle	16% gait cycle	17% gait cycle	18% gait cycle	19% gait cycle	20% gait cycle	21% gait cycle	22% gait cycle	23% gait cycle	24% gait cycle	25% gait cycle	26% gait cycle	27% gait cycle	28% gait cycle	29% gait cycle	30% gait cycle	31% gait cycle	32% gait cycle	33% gait cycle	34% gait cycle	35% gait cycle	36% gait cycle	37% gait cycle	38% gait cycle	39% gait cycle	40% gait cycle	41% gait cycle	42% gait cycle	43% gait cycle	44% gait cycle	45% gait cycle	46% gait cycle	47% gait cycle	48% gait cycle
R_GluteusMedius1	0.106982	0.0972305	0.103991	0.151567	0.298691	0.424654	0.482469	0.552682	0.704538	0.974828	1.38433	1.97	2.71306	3.55094	4.41334	5.23245	5.94719	6.54406	6.99962	7.32938	7.55247	7.68518	7.75702	7.76417	7.7099	7.5966	7.42767	7.20949	6.95228	6.65725	6.34273	6.02128	5.70306	5.40272	5.12383	4.87474	4.6606	4.48359	4.33684	4.216	4.1069	4.00239	3.89764	3.79415	3.69077	3.59165	3.49883	3.40547	3.30097
R_GluteusMedius2	0.0283811	0.0227427	0.0262623	0.0534959	0.126325	0.208393	0.246309	0.269123	0.301564	0.361427	0.470762	0.635567	0.85101	1.1066	1.38455	1.65405	1.88565	2.06792	2.19643	2.27862	2.32691	2.35134	2.35963	2.35382	2.33591	2.30457	2.26125	2.2051	2.14035	2.06948	1.99492	1.91874	1.84544	1.77969	1.72151	1.67305	1.63689	1.61213	1.59697	1.58826	1.5809	1.57288	1.56199	1.54753	1.53074	1.51167	1.48953	1.46131	1.42192
R_GluteusMedius3	0.122896	0.0842915	0.0756561	0.150314	0.29376	0.412357	0.445209	0.424102	0.385769	0.371572	0.415704	0.50485	0.630804	0.807167	1.03637	1.27993	1.48755	1.63446	1.7208	1.75615	1.76177	1.75574	1.74133	1.72685	1.71666	1.70508	1.69343	1.67564	1.65701	1.6442	1.63368	1.62443	1.62216	1.63109	1.64894	1.67549	1.71438	1.76134	1.81638	1.87389	1.93013	1.98438	2.03384	2.07564	2.11335	2.14398	2.16338	2.16566	2.14336
R_GluteusMinimus1	0.168977	0.163339	0.154868	0.180643	0.20023	0.188722	0.161518	0.134604	0.1248	0.153559	0.226807	0.345575	0.504862	0.690927	0.886415	1.07706	1.24756	1.39338	1.50943	1.5972	1.66107	1.70432	1.73321	1.74954	1.75463	1.74819	1.73074	1.7028	1.66624	1.62153	1.57342	1.52659	1.48262	1.44518	1.4147	1.39114	1.37513	1.36694	1.36664	1.37389	1.38818	1.40904	1.43586	1.46802	1.50428	1.54377	1.58315	1.61687	1.64043
R_GluteusMinimus2	0.268829	0.25506	0.238163	0.274103	0.310095	0.299332	0.25374	0.200092	0.162145	0.171364	0.241007	0.36742	0.542502	0.753494	0.982184	1.20971	1.41404	1.58616	1.72057	1.81937	1.8895	1.93683	1.96791	1.98637	1.99417	1.99034	1.97542	1.94912	1.91385	1.87124	1.82579	1.78239	1.74338	1.71316	1.69167	1.67843	1.67431	1.67894	1.69264	1.7145	1.74408	1.781	1.82453	1.87342	1.92677	1.98337	2.03842	2.08467	2.11632
R_GluteusMinimus3	0.439572	0.403253	0.372467	0.433066	0.51122	0.520031	0.455552	0.355814	0.264678	0.238053	0.300348	0.441395	0.648938	0.911312	1.20878	1.51346	1.78892	2.01599	2.18801	2.30851	2.39	2.4442	2.47866	2.50066	2.51358	2.51516	2.50559	2.48292	2.45045	2.4122	2.37199	2.33471	2.30456	2.28722	2.28221	2.28817	2.30667	2.33615	2.37707	2.4273	2.48603	2.55274	2.62665	2.70517	2.78828	2.87406	2.95538	3.02165	3.06413
R_Semimembranosus	4.46261	4.18873	3.78424	3.82291	4.18248	4.3621	4.16325	3.66338	3.15549	2.85089	2.65275	2.49092	2.29781	2.05921	1.7803	1.5006	1.22968	1.00969	0.846231	0.74404	0.678309	0.615984	0.550823	0.474966	0.39249	0.311844	0.242886	0.188396	0.148956	0.122766	0.109619	0.107093	0.110718	0.11786	0.130832	0.156527	0.190552	0.227772	0.267893	0.304785	0.337066	0.357685	0.361538	0.347618	0.319455	0.28227	0.23941	0.196758	0.15827
R_Semitendinosus	0.737064	0.70614	0.653535	0.654904	0.698045	0.713223	0.66787	0.568303	0.465758	0.400376	0.354527	0.314486	0.268682	0.217642	0.164926	0.117547	0.0801203	0.055192	0.0406543	0.0321041	0.0266604	0.0221979	0.0184118	0.0149405	0.0113897	0.00815971	0.0056327	0.00394468	0.00302125	0.00292599	0.00351784	0.00463221	0.00627732	0.00878242	0.0125244	0.0172931	0.023099	0.0297294	0.0377165	0.0451325	0.0522798	0.0580448	0.0615806	0.0622253	0.0600031	0.056042	0.0506561	0.0439946	0.0361914
R_BicepsFemorisLH	0.0589683	0.0362885	0.0224952	0.063699	0.305047	0.615931	0.886077	1.07436	1.19723	1.26662	1.26773	1.20777	1.08518	0.912461	0.719862	0.536662	0.384422	0.273421	0.204004	0.157418	0.124828	0.100619	0.0819801	0.0653617	0.050732	0.0372544	0.0248856	0.0143085	0.0069622	0.00316987	0.00100796	0.00028092	0.000155489	0.000143033	0.000107775	1.92667e-05	5.41733e-08	0	0	0	0	0	0	0	0	0	0	0	0
R_Sartorius	0.150556	0.153721	0.147944	0.132743	0.11193	0.0891833	0.0634233	0.0352933	0.0136125	0.00407239	0.0012823	0.000394608	6.24249e-05	2.33209e-06	4.41295e-05	0.000941129	0.00325174	0.00584511	0.00870245	0.0121237	0.0165279	0.0210282	0.0251227	0.0291584	0.0336798	0.038775	0.0446066	0.0510092	0.0578409	0.0653165	0.0732458	0.0821252	0.0919444	0.103056	0.114988	0.127003	0.13904	0.1508	0.162922	0.175518	0.189475	0.205047	0.222453	0.241438	0.261688	0.282668	0.303084	0.321522	0.337158
R_AdductorLongus	0.0428361	0.0941286	0.117658	0.0609257	0.0123121	0.00658108	0.0153511	0.0204245	0.0225396	0.0160173	0.00407349	0.000216481	9.51402e-06	3.84142e-07	7.31933e-09	0	0	0	0	0	0	0	0	0	0	0	0	0	0	0	0	0	0	0	0	0	0	0	0	0	0	0	0	0	0	0	0	0	0.000187792
R_AdductorBrevis	1.47683e-05	4.82292e-07	0.000129617	0.00115575	0.000420298	0.000285921	0.00487311	0.0171312	0.0286256	0.0324296	0.0216168	0.00824664	0.00115486	4.88376e-05	1.2554e-06	2.31742e-08	0	0	0	0	0	0	0	0	0	0	0	0	0	0	0	0	0	0	0	0	0	0	0	0	0	0	0	0	0	0	0	0	0
R_AdductorMagnus1	6.14683e-06	2.181e-07	4.18442e-09	0	3.793e-05	0.00159836	0.0167143	0.0711419	0.135664	0.167926	0.152883	0.0901475	0.0300433	0.00387039	0.000161924	5.67375e-06	1.70527e-07	3.74283e-09	0	0	0	0	0	0	0	0	0	0	0	0	0	0	0	0	0	0	0	0	0	0	0	0	0	0	0	0	0	0	0
R_AdductorMagnus2	7.21458e-09	0	0	0	5.95783e-05	0.00263425	0.0194388	0.079525	0.170376	0.245418	0.276854	0.2475	0.171804	0.0815603	0.0218266	0.00271621	0.000247649	6.75878e-06	2.04707e-07	7.2962e-09	0	0	0	0	0	0	0	0	0	0	0	0	0	0	0	0	0	0	0	0	0	0	0	0	0	0	0	0	0
R_AdductorMagnus3	6.49308e-08	0	0	0	6.7525e-05	0.0027775	0.0202634	0.0809482	0.172478	0.24784	0.276049	0.242408	0.165013	0.0724059	0.0169777	0.00223992	0.000196022	3.16366e-06	5.74659e-08	3.92783e-10	0	0	0	0	0	0	0	0	0	0	0	0	0	0	0	0	0	0	0	0	0	0	0	0	0	0	0	0	0
R_TensorFasciaLata	0.359986	0.386499	0.391539	0.362725	0.293187	0.213273	0.139277	0.0706341	0.0201143	0.00290821	0.00176165	0.00501668	0.0215033	0.0674954	0.15313	0.272668	0.407073	0.534087	0.643435	0.733188	0.806112	0.865687	0.915122	0.959985	1.00466	1.04588	1.08275	1.11288	1.13609	1.15483	1.17128	1.19052	1.21148	1.23822	1.26999	1.30407	1.34083	1.37867	1.42063	1.4678	1.52612	1.59802	1.68464	1.78447	1.89542	2.01501	2.13637	2.25103	2.35392
R_Pectineus	0.0571778	0.0763129	0.0826269	0.0484154	0.0158021	0.00884756	0.00927189	0.00964988	0.00838543	0.00513193	0.00128232	9.32201e-05	4.70117e-06	1.99696e-07	2.99425e-09	0	0	0	0	0	0	0	0	0	0	0	0	0	0	0	0	0	0	0	7.7815e-05	0.000217325	0.000351567	0.000480492	0.000743517	0.00105267	0.00143558	0.00240713	0.0048299	0.00954288	0.016145	0.0249486	0.035212	0.0457316	0.0560308
R_Gracilis	0.0620786	0.0686406	0.0693118	0.0565833	0.0436077	0.0373142	0.0352476	0.0300235	0.0227063	0.0147322	0.00689175	0.00251217	0.000657138	6.98452e-05	2.19143e-06	5.82217e-08	0	0	0	0	0	0	0	0	0	0	0	0	0	0	0	0	0	0	0	0	0	0	0	0	0	0	0	1.14242e-06	4.45192e-05	7.37033e-05	0.000105324	0.000242928	0.000360065
R_GluteusMaximus1	1.26494e-05	8.69833e-07	5.77225e-08	5.65632e-05	0.00134057	0.0114763	0.0501727	0.141837	0.244191	0.314619	0.378355	0.449235	0.529814	0.617222	0.705098	0.778133	0.826556	0.846902	0.843083	0.821632	0.790602	0.757209	0.723009	0.684833	0.641277	0.592614	0.541141	0.492625	0.448884	0.40715	0.369525	0.334743	0.301852	0.268193	0.234048	0.205084	0.178814	0.153245	0.125689	0.0991917	0.0765086	0.0580933	0.043475	0.0308657	0.019769	0.0118367	0.00644604	0.00309085	0.00212423
R_GluteusMaximus2	1.57108e-08	0	0	0	0.00073155	0.00873015	0.0461319	0.187067	0.388589	0.530746	0.631444	0.713585	0.787647	0.850768	0.895308	0.906991	0.890855	0.854111	0.798219	0.728861	0.656749	0.591131	0.532426	0.477532	0.426133	0.377644	0.331879	0.288228	0.247052	0.207179	0.169662	0.136711	0.107656	0.0811892	0.0609937	0.0460509	0.0319111	0.0218382	0.0148772	0.00952011	0.00586239	0.00300568	0.000955225	4.05967e-05	1.45905e-06	6.52917e-08	6.65392e-10	0	0
R_GluteusMaximus3	0	0	0	0	0.000180258	0.00572542	0.0386404	0.156327	0.338081	0.497906	0.583158	0.598642	0.554472	0.45667	0.329902	0.203773	0.112258	0.0571252	0.025204	0.0104333	0.00412808	0.00141599	0.000633262	0.000245819	5.0597e-06	1.23242e-07	2.70867e-09	0	0	0	0	0	0	0	0	0	0	0	0	0	0	0	0	0	0	0	0	0	0
R_Iliacus	1.55331	1.62075	1.56626	1.34611	1.04969	0.767846	0.502517	0.261542	0.107257	0.0380571	0.0115353	0.00198648	0.000138547	3.91867e-06	4.29135e-06	0.00211342	0.0177733	0.0408194	0.0612953	0.0800451	0.103312	0.133947	0.170809	0.211698	0.260139	0.313585	0.371596	0.433455	0.498419	0.569048	0.647525	0.743645	0.854807	0.983634	1.12457	1.26609	1.40704	1.54604	1.68887	1.84098	2.01452	2.2122	2.43746	2.68629	2.95255	3.22856	3.49673	3.73968	3.94805
R_Psoas	1.7731	1.82167	1.76212	1.54065	1.25108	0.980322	0.713479	0.430297	0.198534	0.0680558	0.0180181	0.0030738	0.000180145	6.76251e-06	2.10433e-07	1.24758e-09	0.000483417	0.00457258	0.0124231	0.0231055	0.0356072	0.0518505	0.0682398	0.0851189	0.109164	0.142493	0.185691	0.236536	0.290201	0.347713	0.412655	0.486734	0.572067	0.674198	0.78573	0.901266	1.01561	1.1298	1.25127	1.38549	1.54098	1.71847	1.9222	2.14739	2.39004	2.64297	2.89057	3.11886	3.31966
R_QuadratusFemoris	0.0083049	0.0010771	4.21693e-05	0.000130396	0.00103995	0.0101727	0.0455005	0.0745561	0.0662459	0.0412781	0.0211513	0.00635889	0.000531282	1.4179e-05	2.92482e-07	4.48108e-09	0	0	0	0	0	0	0	0	0	0	0	0	0	0	0	0	0	0	0	0	0	0	0	0	0.000272808	0.000625692	0.00114317	0.00162892	0.00202017	0.00251742	0.00355708	0.00567558	0.00897833
R_Gemelli	0.393219	0.385222	0.366021	0.34253	0.317343	0.289941	0.25736	0.20546	0.127283	0.0557553	0.0191013	0.00556549	0.000836228	5.71623e-05	1.48467e-06	3.42945e-08	0	0	0	0	0	0	0	0	0	0	0	0	0	0	0	0	0	0.000194667	0.000620758	0.00157095	0.00351351	0.00638992	0.0107308	0.0186302	0.0313106	0.0501297	0.0771352	0.111621	0.153419	0.20191	0.252831	0.300952	0.345075
R_Piriformis	1.07376	0.976518	0.891365	0.955071	1.05425	1.05133	0.928389	0.700511	0.423417	0.220936	0.159184	0.162899	0.189804	0.243828	0.325198	0.438603	0.557586	0.651483	0.715841	0.748918	0.755768	0.753884	0.744572	0.739777	0.74977	0.771705	0.802124	0.835143	0.874157	0.932434	1.01132	1.10594	1.22046	1.36031	1.51686	1.68171	1.85724	2.03483	2.21798	2.40172	2.58942	2.78261	2.98218	3.18065	3.38128	3.57992	3.76171	3.91072	4.01619
R_RectusFemoris	0	0	0	0	0	0	0	0	0	5.26225e-05	0.00119517	0.00611255	0.0203643	0.0598658	0.156295	0.31307	0.515678	0.742693	0.967948	1.17405	1.35331	1.50331	1.62632	1.7463	1.88153	2.02249	2.16798	2.30059	2.40375	2.47724	2.51301	2.508	2.43634	2.30897	2.15099	1.98841	1.838	1.70961	1.61439	1.53633	1.47254	1.42694	1.40384	1.40572	1.42915	1.47402	1.54079	1.64195	1.78099
R_BicepsFemorisSH	0.342975	0.363277	0.392373	0.423048	0.444125	0.436423	0.376221	0.252148	0.123083	0.0521668	0.0237492	0.0121298	0.00601749	0.00256463	0.000532379	4.871e-05	1.25492e-06	3.76775e-08	0	0	0	0	1.95342e-05	0.000233533	0.000662525	0.00131643	0.00241033	0.00439962	0.00820553	0.0148383	0.025557	0.0430104	0.06878	0.101506	0.138591	0.176687	0.21479	0.252647	0.292189	0.332816	0.374576	0.417263	0.461501	0.507062	0.55436	0.603398	0.650656	0.693012	0.728519
R_VastusMedialis	0	0	0	0	0	0	0.00085675	0.0545922	0.287844	0.693804	1.13065	1.58462	2.00639	2.3528	2.60334	2.75548	2.81758	2.81101	2.7553	2.66411	2.54387	2.3944	2.22034	2.02285	1.80428	1.57435	1.3412	1.1144	0.902443	0.708647	0.537305	0.394251	0.286661	0.209092	0.154009	0.112088	0.0784316	0.0523799	0.0336418	0.0216521	0.0150929	0.0106214	0.00733769	0.00472372	0.00320143	0.002215	0.0012785	0.000472325	4.26067e-05
R_VastusIntermedius	0	0	0	0	0	0	0.00094975	0.0605336	0.318957	0.768729	1.25272	1.75574	2.22312	2.607	2.88466	3.05322	3.12204	3.11476	3.05303	2.95199	2.81877	2.65312	2.46026	2.24141	1.99922	1.74443	1.48606	1.23475	0.999896	0.785159	0.595315	0.43681	0.317605	0.231671	0.17064	0.124196	0.0869042	0.0580376	0.037277	0.0239925	0.0167229	0.0117686	0.00813012	0.00523375	0.00354702	0.002454	0.00141642	0.00052325	4.72e-05
R_VastusLateralis	0	0	0	0	0	0	0.001306	0.0842073	0.442252	1.06629	1.74026	2.44326	3.09887	3.63919	4.03114	4.26998	4.36831	4.35915	4.27283	4.13085	3.94337	3.71033	3.43917	3.13171	2.79182	2.4348	2.07316	1.72182	1.3938	1.09413	0.829554	0.608848	0.442897	0.323184	0.238076	0.173274	0.121203	0.0809224	0.0519714	0.033431	0.0232837	0.0163719	0.0112924	0.0072628	0.0049181	0.00339875	0.00196025	0.000723625	6.52333e-05
R_MedialGastroc	3.13648	3.00532	2.76412	2.55266	2.30412	1.87331	1.23229	0.616943	0.271783	0.111874	0.0532931	0.03067	0.0249725	0.0261265	0.0266028	0.0463641	0.0935665	0.185366	0.339855	0.560592	0.823938	1.11081	1.41249	1.71819	2.02132	2.31689	2.60528	2.88849	3.17754	3.48736	3.83255	4.23977	4.72785	5.29901	5.93512	6.61085	7.32087	8.06046	8.84373	9.65848	10.4993	11.3628	12.2514	13.1539	14.0626	14.9603	15.7945	16.5144	17.0814
R_LateralGastroc	1.64686	1.59432	1.46042	1.32184	1.17548	0.972885	0.692917	0.395333	0.203008	0.100332	0.0474526	0.0255492	0.0153384	0.00993001	0.00467163	0.00472963	0.0105368	0.0250468	0.0515911	0.0926961	0.149713	0.220303	0.298296	0.384382	0.475927	0.568142	0.65916	0.750843	0.846467	0.950352	1.06743	1.20695	1.37615	1.57579	1.79894	2.03578	2.28393	2.54136	2.81338	3.09556	3.38564	3.68233	3.98623	4.29328	4.60075	4.90234	5.17873	5.41113	5.58546
R_Soleus	0	0	0	0	0	0	0	0.001211	0.00697558	0.0230072	0.0752492	0.189046	0.393544	0.745445	1.33892	2.13209	3.08353	4.10585	5.13192	6.12886	7.06637	7.93783	8.73588	9.44372	10.0556	10.5845	11.042	11.4445	11.8042	12.1283	12.4249	12.6798	12.8822	13.0411	13.1884	13.364	13.579	13.8388	14.1164	14.4238	14.7675	15.1543	15.5788	16.0478	16.5631	17.1403	17.8356	18.6935	19.7279
R_TibialisPosterior	0	0	0	0	0	0.00152917	0.0591001	0.198796	0.374141	0.506123	0.52494	0.461461	0.337526	0.206965	0.111974	0.0550488	0.0413439	0.0470146	0.064218	0.0874862	0.115029	0.141751	0.160877	0.171397	0.175234	0.175	0.173215	0.171685	0.17172	0.172445	0.172151	0.170107	0.16595	0.15988	0.151895	0.14307	0.134373	0.125254	0.11648	0.107786	0.0981867	0.0878475	0.0765342	0.0651508	0.0552233	0.0471017	0.0409733	0.0377	0.0374167
R_FlexDigLongus	0	0	0	0	0	0.000299748	0.011873	0.0456886	0.0915529	0.131097	0.143887	0.132409	0.100769	0.0606184	0.0304459	0.01408	0.00855064	0.00821879	0.0107026	0.0147293	0.0195564	0.0244601	0.0278933	0.0296887	0.0301406	0.0298746	0.0296535	0.0297152	0.0297746	0.0298484	0.0298469	0.0294771	0.0285626	0.027179	0.0253948	0.0233779	0.0212159	0.0189299	0.0166501	0.0145797	0.0126847	0.0108546	0.00892133	0.0072305	0.00579075	0.0044025	0.00318375	0.0023077	0.00185811
R_FlexHalLongus	0	0	0	0	0	3.10917e-05	0.0017739	0.012109	0.021789	0.0327507	0.0377198	0.0365976	0.0345102	0.0291086	0.0224644	0.0170662	0.0188216	0.0246897	0.0319824	0.0403213	0.0492936	0.0576029	0.0645642	0.0697892	0.0728631	0.0740341	0.0739658	0.073318	0.0726153	0.0718202	0.0709884	0.0695437	0.0674775	0.0649916	0.0621444	0.0588608	0.0552589	0.0520294	0.0494401	0.0471968	0.0453415	0.0439228	0.0424923	0.0411149	0.0399241	0.0388707	0.0384113	0.0389479	0.0408271
R_TibialisAnterior	2.23908	2.23632	2.07384	1.84661	1.63503	1.44607	1.26046	1.13219	1.16126	1.25741	1.27477	1.15737	0.914737	0.620482	0.372899	0.217088	0.136208	0.079155	0.0400374	0.0201908	0.00760514	0.00159333	3.12942e-05	7.42233e-07	2.45025e-08	0	0	0	0	0	0	0	0	0	0	0	0	0	0	0	0	0	0	0	0	0	0	0	0
R_PeroneusBrevis	0.300041	0.331075	0.330237	0.300757	0.251381	0.195743	0.136945	0.0784846	0.0462077	0.0514247	0.0760843	0.114717	0.173364	0.256366	0.358211	0.477131	0.582733	0.657411	0.714771	0.761318	0.803347	0.845572	0.889921	0.935687	0.979682	1.0191	1.05307	1.08082	1.10412	1.12542	1.14655	1.16954	1.19463	1.22448	1.25911	1.29909	1.34648	1.40168	1.46502	1.5356	1.6143	1.69986	1.79289	1.89175	1.99559	2.10326	2.21096	2.31513	2.41292
R_PeroneusLongus	0.0838895	0.114913	0.129677	0.127671	0.120913	0.11152	0.0887537	0.0593585	0.0510954	0.0740425	0.126052	0.205069	0.317077	0.499493	0.741271	1.01801	1.27279	1.46916	1.62355	1.74829	1.85922	1.96838	2.08034	2.19269	2.2994	2.39489	2.47696	2.54467	2.60215	2.65477	2.70697	2.76259	2.82227	2.89098	2.96987	3.06141	3.16968	3.29606	3.43988	3.6004	3.77882	3.97324	4.18428	4.40932	4.64618	4.89197	5.14018	5.38404	5.61715
R_PeroneusTertius	0.336512	0.351009	0.337092	0.305539	0.269893	0.232981	0.18924	0.1416	0.105268	0.0883462	0.0842971	0.0849724	0.0855279	0.0820156	0.0753104	0.0675116	0.0574215	0.0474929	0.0391888	0.0333191	0.029587	0.0271359	0.0253907	0.0240254	0.0226668	0.0212664	0.0198072	0.0183301	0.0169224	0.0156819	0.0146807	0.0138425	0.0131425	0.0126519	0.012352	0.0121272	0.0119505	0.0118269	0.0119252	0.0122503	0.0127035	0.0131981	0.0137271	0.0142466	0.0147658	0.0150573	0.0149608	0.0141932	0.0126616
R_ExtensorDigLongus	1.41214	1.42548	1.33254	1.18968	1.04649	0.903078	0.736519	0.580083	0.506965	0.501745	0.50384	0.480394	0.425611	0.345774	0.26634	0.19569	0.133657	0.0852083	0.0481836	0.0255887	0.0126623	0.00549464	0.00235699	0.00143666	0.000915139	0.000647942	0.000461642	0.000353733	0.000324975	0.000422808	0.000680783	0.001017	0.00124292	0.00121358	0.00100025	0.000568558	0.000273517	7.61733e-05	7.2905e-06	1.31975e-07	0	0	0	0	0	0	0	0	0
R_ExtensorHalLongus	0.377455	0.3847	0.362748	0.326016	0.289222	0.254829	0.218997	0.187886	0.177832	0.184939	0.187669	0.174894	0.145393	0.106058	0.0699964	0.0438803	0.0272683	0.0160397	0.0082528	0.00393303	0.00161656	0.00040276	1.38442e-05	3.25942e-07	1.02092e-08	0	0	0	0	0	0	0	0	0	0	0	0	0	0	0	0	0	0	0	0	0	0	0	0
L_GluteusMedius1	3.05652	2.94146	2.8223	2.68433	2.51073	2.29722	2.04484	1.76246	1.46029	1.15212	0.834988	0.527562	0.287908	0.149019	0.0874135	0.0503743	0.0272877	0.0346477	0.0711654	0.101473	0.129651	0.156389	0.17087	0.184451	0.202252	0.220464	0.233521	0.246011	0.262491	0.280125	0.295529	0.304457	0.305163	0.296929	0.290117	0.28859	0.295337	0.309323	0.32339	0.333253	0.325132	0.296243	0.252498	0.20772	0.164738	0.111669	0.0617635	0.0348147	0.0289408
L_GluteusMedius2	1.33907	1.28065	1.21659	1.14102	1.04878	0.938586	0.812297	0.676417	0.53559	0.397951	0.275656	0.172817	0.0963127	0.0520406	0.0315348	0.0184018	0.00949036	0.00544523	0.00721675	0.014206	0.0198202	0.0247585	0.025413	0.0237275	0.0207189	0.0190088	0.0189363	0.0237697	0.0310654	0.0373239	0.0419277	0.0455232	0.0506024	0.0564704	0.0622335	0.0696213	0.0789041	0.0889955	0.100024	0.110272	0.115006	0.112822	0.104001	0.0938001	0.0812874	0.0611938	0.0394767	0.0246279	0.0168132
L_GluteusMedius3	2.16583	2.0873	1.99354	1.87748	1.73451	1.56134	1.35404	1.12081	0.884304	0.664397	0.468476	0.306924	0.177589	0.0930921	0.0509288	0.0295717	0.0155105	0.00892988	0.00996837	0.0164141	0.0243454	0.0274194	0.0256025	0.0219969	0.0183002	0.0153689	0.0125181	0.0147902	0.0203749	0.0259415	0.0296322	0.0311405	0.0361577	0.0458734	0.0595724	0.0768544	0.0973017	0.118805	0.142154	0.164685	0.182308	0.19213	0.192059	0.185909	0.170586	0.139581	0.105995	0.0821416	0.0725499
L_GluteusMinimus1	1.81543	1.80028	1.77509	1.73586	1.67708	1.59417	1.48239	1.34144	1.18061	1.0041	0.808611	0.595986	0.38998	0.22803	0.12365	0.0602094	0.0329887	0.0335792	0.0410649	0.045472	0.0497656	0.0580651	0.0671744	0.0753517	0.0827307	0.0894397	0.0928982	0.0934511	0.0946631	0.0973518	0.101781	0.107009	0.111888	0.115369	0.119084	0.123802	0.130826	0.139624	0.148971	0.156347	0.158024	0.152253	0.139841	0.120798	0.0983403	0.0759815	0.0569039	0.0552251	0.0747021
L_GluteusMinimus2	2.34517	2.32373	2.28855	2.23439	2.1547	2.04368	1.8954	1.70961	1.49728	1.26482	1.01118	0.740568	0.482587	0.281658	0.149335	0.0698353	0.0316458	0.0191147	0.0195692	0.0242476	0.0314789	0.040603	0.0493724	0.0572305	0.0648011	0.0738609	0.08161	0.0869963	0.0921031	0.097821	0.105303	0.114347	0.125081	0.135782	0.14656	0.158726	0.174354	0.192389	0.21046	0.224827	0.231585	0.22815	0.214714	0.189454	0.157003	0.122567	0.0941993	0.0909216	0.121802
L_GluteusMinimus3	3.39798	3.35903	3.29846	3.20881	3.08133	2.90817	2.6814	2.40082	2.08088	1.73317	1.3641	0.985983	0.636982	0.368416	0.189983	0.0859448	0.0381494	0.0203513	0.0181587	0.0205793	0.0244965	0.0312336	0.0387447	0.042361	0.0454715	0.0515022	0.0609229	0.0733269	0.0843502	0.0943054	0.106159	0.120632	0.141357	0.166494	0.191791	0.218634	0.25095	0.287794	0.324412	0.353826	0.371787	0.374497	0.359972	0.324572	0.274142	0.215496	0.169191	0.163586	0.207287
L_Semimembranosus	0.0692355	0.0399849	0.0163876	0.00515072	0.000500349	6.338e-06	1.367e-07	2.74842e-09	0	0	0	0	0	0	0	0	0	0.000181425	0.00675582	0.0291974	0.0495003	0.0535244	0.0413637	0.021575	0.00715715	0.000382326	5.04561e-06	9.04426e-06	0.000516908	0.0016836	0.00268517	0.00372883	0.00495221	0.00711539	0.012449	0.0249337	0.0539299	0.105983	0.187295	0.316403	0.501023	0.750782	1.07796	1.4765	1.91981	2.38407	2.85995	3.3376	3.81661
L_Semitendinosus	0.0168745	0.0121397	0.00711694	0.003128	0.0010026	4.56183e-05	1.54492e-06	4.95308e-08	1.43392e-09	0	0	0	0	0	0	0	0	4.42825e-05	0.000900016	0.00369992	0.00634125	0.00658558	0.00498507	0.00253476	0.000722864	2.71292e-05	4.12975e-07	6.13057e-06	6.1548e-05	0.000185173	0.000254695	0.0002752	0.000290213	0.000397908	0.000903178	0.00250997	0.00673707	0.0163815	0.0328243	0.0592031	0.0958831	0.142911	0.201283	0.269679	0.343845	0.419475	0.494285	0.563634	0.627382
L_BicepsFemorisLH	0	0	0	0	0	0	0	0	0	0	0	0	0	0	0	0	0	0.000220367	0.00302779	0.0140798	0.023063	0.0245081	0.0180498	0.00966331	0.00297326	0.000235203	6.09801e-06	1.01521e-07	2.99425e-09	0.000221892	0.0008515	0.00218713	0.004901	0.00930307	0.0168743	0.0282084	0.0470552	0.065995	0.0865868	0.111786	0.143148	0.186268	0.242914	0.305644	0.355541	0.366381	0.327405	0.249642	0.152631
L_Sartorius	0.407892	0.411687	0.412453	0.409739	0.402843	0.390731	0.372432	0.347853	0.318083	0.281773	0.23865	0.192197	0.147462	0.108087	0.077253	0.0557393	0.0415981	0.0303802	0.0211931	0.0161698	0.0147	0.0159936	0.0188646	0.0218699	0.0238633	0.0248573	0.0249658	0.0244438	0.0241807	0.0245104	0.02617	0.0294745	0.0342925	0.0401627	0.0464899	0.0528038	0.0592097	0.0656982	0.0717918	0.0767569	0.0800914	0.0811743	0.0800757	0.0772343	0.0743138	0.073678	0.0777	0.0879826	0.103049
L_AdductorLongus	0.0001181	0.000758317	0.00148175	0.00225025	0.00371623	0.00607758	0.010629	0.0209672	0.041988	0.0746927	0.113084	0.152666	0.219453	0.325029	0.423361	0.481555	0.48699	0.419242	0.30042	0.202495	0.155987	0.152485	0.169216	0.182844	0.180259	0.158848	0.131128	0.110147	0.0945429	0.0803346	0.0664771	0.051862	0.0393321	0.0300829	0.0225483	0.0150565	0.00722184	0.00256142	0.000872489	0.000222691	2.32089e-05	3.95929e-05	0.00109888	0.00887381	0.0367474	0.0876307	0.159717	0.204917	0.191085
L_AdductorBrevis	0	0	0	0	0	0	0	0	0	0	0	0	0.00277992	0.0262588	0.0712545	0.104863	0.121798	0.113096	0.0861358	0.0577415	0.0405022	0.0355587	0.0365872	0.0363873	0.0328283	0.0269278	0.0215133	0.0168934	0.0126018	0.00923745	0.00643857	0.00407048	0.00266233	0.00167115	0.000844082	0.00043334	0.00026759	6.12017e-05	1.30192e-06	1.441e-08	0	0	0	5.68575e-06	0.000587837	0.00332363	0.0084112	0.0183566	0.0209025
L_AdductorMagnus1	0	0	0	0	0	0	0	0	0	0	0	0	3.72944e-05	0.00781522	0.0473618	0.0944214	0.11581	0.113902	0.0949341	0.0722566	0.0498566	0.0363243	0.0287851	0.0256894	0.0245701	0.0201334	0.0140416	0.00880154	0.00494959	0.00272097	0.00168147	0.000976952	0.000350148	0.000234211	0.000231649	0.000169277	2.997e-05	1.25233e-06	3.47833e-08	2.12958e-10	0	0	1.10025e-05	3.567e-05	0.00010915	0.000615332	0.00194155	0.0111225	0.0109304
L_AdductorMagnus2	0	0	0	0	0	0	0	0	0	0	0	0	0	3.08308e-06	0.000808058	0.00437848	0.00988002	0.0189767	0.0259189	0.0228229	0.0141622	0.00760941	0.00472513	0.0028801	0.00148718	0.00114126	0.00110304	0.000953292	0.0007079	0.000481517	0.000257603	0.000118979	3.38806e-06	7.32108e-08	3.18308e-09	0	0	0	0	0	0	0	7.39625e-05	0.000483892	0.000911333	0.000916583	0.000468867	8.50891e-05	1.82199e-05
L_AdductorMagnus3	0	0	0	0	0	0	0	0	0	0	0	0	0	0.000196772	0.0031795	0.0139949	0.0248262	0.0371002	0.0431099	0.0360375	0.0234754	0.0139229	0.00963902	0.00750487	0.00629368	0.00460199	0.00335631	0.00246786	0.00170454	0.00110229	0.000660108	0.000369519	0.000202214	1.32583e-05	5.06108e-07	1.11408e-08	0	0	0	0	0	0	5.57767e-05	0.000307658	0.0007409	0.000835	0.000466142	0.000259642	0.000192906
L_TensorFasciaLata	2.8251	2.86546	2.88748	2.88698	2.85716	2.78772	2.6698	2.50169	2.29299	2.03896	1.73573	1.40046	1.06943	0.773435	0.542142	0.383969	0.283272	0.210222	0.150996	0.113692	0.101068	0.109702	0.131781	0.155846	0.172355	0.181999	0.185297	0.183696	0.182659	0.183858	0.191453	0.206453	0.227796	0.252472	0.278368	0.303767	0.329729	0.356147	0.379024	0.393585	0.396493	0.382549	0.352077	0.304892	0.247734	0.19187	0.152292	0.1466	0.170041
L_Pectineus	0.0998875	0.10429	0.107254	0.109776	0.112933	0.116154	0.119706	0.124269	0.128702	0.130538	0.129655	0.129181	0.131202	0.135986	0.139554	0.13854	0.130255	0.107927	0.0768454	0.0528881	0.0409524	0.0395089	0.0434381	0.0471582	0.0469533	0.0423122	0.0358529	0.0300208	0.0255569	0.0217147	0.0185657	0.0153806	0.0124961	0.0103402	0.00869201	0.00704009	0.00484128	0.00256013	0.00119448	0.000572807	0.000430425	0.000650662	0.00185788	0.00702967	0.0187694	0.0369085	0.0595056	0.0756774	0.0784554
L_Gracilis	0.00370315	0.00338549	0.00284119	0.00214626	0.00147116	0.000894167	0.000598742	0.000623942	0.00103453	0.00192673	0.00333279	0.00557169	0.00865512	0.0139985	0.0211592	0.0260975	0.027264	0.023462	0.0166491	0.0109389	0.00846897	0.00822773	0.00858874	0.00861661	0.00799193	0.00637441	0.00482846	0.00409573	0.00366001	0.00320831	0.00288399	0.00257172	0.00241875	0.00256213	0.00281014	0.00290039	0.00269124	0.00229006	0.00204649	0.00220556	0.00314566	0.00510678	0.00886894	0.0159045	0.0264725	0.0400765	0.0558163	0.0669947	0.0703063
L_GluteusMaximus1	0	0	0	0	0	0	0	0	0	0	0	0.000110425	0.000736267	0.000643225	0.000113175	8.52e-07	0.000158297	0.000503445	0.00378	0.00972629	0.0133647	0.0143299	0.0129731	0.00816698	0.0037078	0.000775039	8.6021e-05	0.000249891	0.000360172	0.000312381	0.00028358	0.000316655	0.000339192	0.0003156	0.00022218	0.0001865	0.000185874	0.000133619	0.000122299	0.000116972	4.18518e-05	0.000659475	0.002192	0.00536026	0.00821225	0.0081515	0.00467117	0.00135033	5.71191e-05
L_GluteusMaximus2	0	0	0	0	0	0	0	0	0	0	0	0	0.000103892	0.000289267	7.1395e-05	5.05017e-07	8.91449e-05	0.000927057	0.00615264	0.0147343	0.0197313	0.0199406	0.0162795	0.00833754	0.00267259	0.000152894	3.23266e-05	0.000209367	0.00028321	0.000259078	0.00019508	0.00016102	0.000125767	5.10158e-05	3.12408e-07	6.38092e-10	0	0	0	0	0	0.00026875	0.0023045	0.00591142	0.00986083	0.00962167	0.0047865	0.0012515	2.87033e-05
L_GluteusMaximus3	0	0	0	0	0	0	0	0	0	0	0	0	0	0	0	0	0.000232612	0.00188274	0.00869307	0.0151204	0.0170539	0.0148666	0.00921428	0.00403391	0.000883258	3.08833e-05	7.90974e-05	0.000254711	0.000199345	0.000111414	0.000123318	7.7767e-05	6.48633e-06	0	0	0	0	0	0	0	0	4.88967e-05	0.00077225	0.00252833	0.0038145	0.0034865	0.001284	0.000126325	5.223e-06
L_Iliacus	4.93866	4.98278	4.98742	4.95003	4.86387	4.71678	4.49961	4.21333	3.87111	3.45192	2.95133	2.4168	1.91338	1.48523	1.15722	0.925943	0.761739	0.596938	0.423096	0.303501	0.252769	0.258736	0.295402	0.330984	0.348291	0.34643	0.332764	0.313069	0.297761	0.288481	0.291822	0.308462	0.335561	0.370613	0.410556	0.450409	0.490521	0.532671	0.574007	0.609249	0.634499	0.644058	0.640787	0.630598	0.633236	0.670516	0.761602	0.9111	1.09425
L_Psoas	4.28172	4.3358	4.34451	4.30288	4.20737	4.05156	3.83096	3.55286	3.23545	2.86176	2.43094	1.9868	1.5843	1.25454	1.00769	0.833834	0.710805	0.580032	0.438931	0.344794	0.317682	0.343515	0.40182	0.457197	0.49259	0.505609	0.502834	0.49126	0.480987	0.47553	0.481637	0.499288	0.524248	0.55647	0.593707	0.631568	0.670553	0.709612	0.749318	0.78445	0.813483	0.831681	0.841009	0.848049	0.871197	0.931255	1.04309	1.19542	1.35956
L_QuadratusFemoris	0.0188617	0.02373	0.0281317	0.0324258	0.0375208	0.04321	0.0521414	0.0656074	0.0774332	0.0835034	0.0892628	0.10867	0.161098	0.224292	0.245043	0.223381	0.19271	0.157789	0.123089	0.0981426	0.0782839	0.055374	0.0349463	0.0288892	0.0319195	0.0355428	0.0350992	0.030234	0.0232293	0.0173073	0.0129289	0.00940206	0.00688526	0.00557245	0.00416591	0.00256414	0.00143548	0.000900875	0.000469811	0.00011555	1.89883e-06	7.31438e-05	0.0013706	0.00502362	0.0180909	0.0431812	0.075623	0.0990875	0.0945474
L_Gemelli	0.504978	0.523267	0.531298	0.530335	0.522967	0.510418	0.493185	0.471465	0.444734	0.410058	0.369571	0.330542	0.296469	0.25986	0.209783	0.159371	0.122169	0.0967459	0.0769102	0.0615692	0.0512721	0.0419481	0.031326	0.0229718	0.0193265	0.0200508	0.022203	0.0229816	0.0221792	0.0206137	0.0187071	0.0169648	0.0160771	0.0176969	0.0234017	0.0326845	0.0456264	0.0609379	0.0778668	0.0945532	0.1117	0.129281	0.146004	0.160468	0.174832	0.191936	0.217071	0.252691	0.293153
L_Piriformis	4.56643	4.52457	4.4461	4.32382	4.15224	3.92209	3.62387	3.25698	2.83419	2.36652	1.87567	1.38645	0.940499	0.595548	0.334625	0.165189	0.0766637	0.0437561	0.0375186	0.039604	0.0498132	0.05278	0.0441092	0.0335755	0.031664	0.0364823	0.0439829	0.0524255	0.0650892	0.0767388	0.0874428	0.100683	0.130368	0.181007	0.237316	0.29743	0.366123	0.442567	0.52234	0.58991	0.642897	0.676132	0.682358	0.653737	0.598546	0.522677	0.473111	0.511787	0.631139
L_RectusFemoris	1.71479	2.01585	2.36241	2.71977	3.07422	3.40978	3.70231	3.95723	4.14244	4.18585	4.0384	3.72885	3.34982	2.93648	2.55698	2.24036	1.92844	1.53302	1.09861	0.783968	0.620418	0.591833	0.656343	0.735509	0.779673	0.788889	0.772416	0.733415	0.688989	0.63724	0.587387	0.535987	0.480028	0.405567	0.318111	0.230132	0.156531	0.101135	0.0620846	0.0393752	0.0242642	0.0132745	0.00481787	0.00112733	4.28708e-05	1.70467e-06	7.36925e-08	1.16442e-09	0
L_BicepsFemorisSH	0.737015	0.761639	0.781347	0.793615	0.796601	0.789074	0.768063	0.732297	0.682603	0.612156	0.517136	0.406805	0.292551	0.190382	0.108404	0.0513927	0.0233742	0.0141256	0.0129314	0.0190745	0.0314653	0.0434586	0.0516173	0.0584314	0.0635744	0.0660412	0.066069	0.0654067	0.0682023	0.0775344	0.0974029	0.129843	0.172973	0.225851	0.282498	0.337123	0.38998	0.438959	0.483789	0.517792	0.535903	0.537647	0.524205	0.497413	0.460394	0.417054	0.368443	0.315121	0.263624
L_VastusMedialis	0	0	0	0	0	0	0	0.000149308	0.00130581	0.00420208	0.0162058	0.0476165	0.0879656	0.134183	0.162776	0.174097	0.184553	0.189915	0.185559	0.166482	0.139325	0.103745	0.0691971	0.0452217	0.0354443	0.0341431	0.0341622	0.0324691	0.0273975	0.0199126	0.0122922	0.00607704	0.00182366	0.000263278	1.32636e-05	5.5916e-07	1.50242e-08	0	0	0	0	0	0	0	0	0	0	0	0
L_VastusIntermedius	0	0	0	0	0	0	0	0.000165917	0.00144678	0.00465392	0.0179452	0.0527026	0.097317	0.14836	0.179831	0.192148	0.203472	0.209136	0.204077	0.182859	0.152798	0.113579	0.0756031	0.0492938	0.0385516	0.037087	0.0370913	0.0352576	0.0297605	0.0216411	0.0133703	0.00661685	0.00198712	0.000287382	1.44748e-05	6.16434e-07	1.60425e-08	0	0	0	0	0	0	0	0	0	0	0	0
L_VastusLateralis	0	0	0	0	0	0	0	0.000239692	0.00205718	0.0066225	0.0255637	0.0750846	0.138767	0.211648	0.256587	0.274209	0.290357	0.298292	0.290829	0.260284	0.21712	0.161079	0.106992	0.069581	0.0543059	0.0521746	0.0521602	0.0495843	0.0418653	0.0304555	0.0188307	0.00932711	0.0028006	0.000405519	2.00777e-05	8.57451e-07	1.96075e-08	0	0	0	0	0	0	0	0	0	0	0	0
L_MedialGastroc	19.2873	19.2855	19.1352	18.8158	18.3061	17.6002	16.6768	15.5331	14.181	12.5992	10.8013	8.88384	6.96963	5.19543	3.65607	2.40467	1.46903	0.817406	0.388522	0.141891	0.0364981	0.00590079	0.00617944	0.0143195	0.024189	0.0384991	0.0518565	0.0645455	0.0779509	0.0956608	0.12263	0.160229	0.206084	0.258782	0.320066	0.386235	0.456498	0.529677	0.605959	0.679535	0.749282	0.820573	0.898143	0.989998	1.11531	1.30214	1.58038	1.95505	2.3739
L_LateralGastroc	6.43904	6.39749	6.30421	6.15403	5.94199	5.66909	5.33038	4.92613	4.46219	3.9318	3.33975	2.71867	2.10907	1.5537	1.08086	0.703377	0.426716	0.237047	0.11313	0.042688	0.012388	0.002315	0.00188158	0.00416305	0.00677151	0.0106348	0.0148946	0.0188543	0.0229425	0.0282694	0.0364033	0.0478899	0.0622558	0.0796102	0.100789	0.124895	0.15191	0.182053	0.215912	0.252003	0.290134	0.332461	0.38121	0.440082	0.517932	0.628961	0.789092	1.00202	1.24172
L_Soleus	20.0726	21.3947	22.6448	23.7734	24.6993	25.3285	25.5778	25.3707	24.6318	23.3629	21.5734	19.2688	16.5512	13.5677	10.523	7.64463	5.08831	3.02559	1.58722	0.695574	0.220426	0.0398699	0.00301362	0.000292715	0.00175768	0.00698324	0.0123807	0.0169263	0.0196189	0.0163975	0.00942138	0.00464296	0.00185149	0.00063532	0.000215441	1.30995e-05	1.94217e-07	0	0	0	0	0	0	0	0	0	0	0	0
L_TibialisPosterior	0.0202392	0.02146	0.0222275	0.0225542	0.0227125	0.0229525	0.0235417	0.0241192	0.0238266	0.0228956	0.0217936	0.0192625	0.0165583	0.0191586	0.026723	0.0394509	0.060257	0.0851381	0.0929187	0.0909568	0.088697	0.078828	0.0600908	0.054372	0.0655286	0.0758147	0.0790301	0.0800778	0.0782472	0.074795	0.0679613	0.0573057	0.0462901	0.0370154	0.0274893	0.0192388	0.0125069	0.00707901	0.00284105	0.000971094	0.000283541	6.91132e-05	1.76747e-06	3.37079e-08	0	0	0	0	0
L_FlexDigLongus	0.000527692	0.0005254	0.000541083	0.000583142	0.000642792	0.000726792	0.000862414	0.00106531	0.00120958	0.00128153	0.00126177	0.00124264	0.00108234	0.00144717	0.00319458	0.0056914	0.00980675	0.0142719	0.0173407	0.0186766	0.01973	0.0193387	0.0180803	0.018537	0.0223187	0.0240733	0.0235233	0.0221241	0.0206793	0.0193248	0.017937	0.0160153	0.0140388	0.0122164	0.0103244	0.00833833	0.00632304	0.00453201	0.0030191	0.00164025	0.000646095	0.000303175	8.11156e-05	4.50852e-06	9.85569e-08	1.62818e-09	0	0	0
L_FlexHalLongus	0.022895	0.0228697	0.0229783	0.0230012	0.0231074	0.0231034	0.0228874	0.022608	0.0216539	0.020376	0.0192621	0.0191303	0.0202668	0.0220076	0.0223667	0.0218334	0.0229217	0.0228175	0.0186756	0.0144513	0.0100085	0.00591873	0.0015831	0.000864207	0.002178	0.004047	0.00614977	0.00772692	0.00827517	0.00785045	0.00648261	0.00458634	0.00290721	0.00182481	0.00102119	0.000417964	0.00015082	7.54023e-06	2.81266e-07	1.33692e-08	0	0	0	0	0	0	0	0	0
L_TibialisAnterior	0	0	0	0	0	0	0	0	0	0	0	0	0	0	2.19933e-05	0.000658875	0.00746598	0.0456254	0.132974	0.235856	0.3366	0.403735	0.407111	0.353264	0.269922	0.191961	0.131591	0.0930779	0.07541	0.0730055	0.0817421	0.102332	0.133251	0.172156	0.216303	0.263103	0.313259	0.366368	0.423759	0.482032	0.53804	0.593053	0.651322	0.718647	0.805869	0.932514	1.11974	1.37555	1.67744
L_PeroneusBrevis	2.25591	2.34047	2.41147	2.46388	2.48887	2.47845	2.42637	2.33151	2.19392	2.01542	1.80002	1.55391	1.28724	1.01667	0.757904	0.523923	0.332496	0.192155	0.0985261	0.0433403	0.0167144	0.00985269	0.00815925	0.00656778	0.00437405	0.00255882	0.00145961	0.00116716	0.00101458	0.000889009	0.000833415	0.000979173	0.00137549	0.00175971	0.00216371	0.00311869	0.0052977	0.00851543	0.013228	0.0201342	0.0278993	0.0371353	0.0477553	0.0589125	0.0710392	0.0859845	0.107607	0.139621	0.185143
L_PeroneusLongus	5.27142	5.47792	5.65243	5.78242	5.84715	5.82781	5.70947	5.48874	5.16522	4.74422	4.23543	3.65319	3.02341	2.38507	1.77557	1.22652	0.776353	0.445315	0.224306	0.0911135	0.0235805	0.00673824	0.00337318	0.00276901	0.00197404	0.00120278	0.000723006	0.000833277	0.000850185	0.000703257	0.000511822	0.0003267	0.000316942	0.00043858	0.000491471	0.000667439	0.000916938	0.00148753	0.00207117	0.00314456	0.00509379	0.007345	0.00898497	0.0106493	0.0115844	0.0119366	0.0130356	0.0166355	0.0258691
L_PeroneusTertius	0.0147618	0.0122101	0.00944984	0.00688243	0.00482252	0.00342351	0.00277177	0.00247155	0.00243885	0.00257587	0.00269887	0.00281318	0.00305619	0.00339376	0.00345104	0.00347141	0.00418917	0.00724324	0.0130512	0.0210713	0.0291894	0.0343108	0.0335616	0.0278089	0.019502	0.0126467	0.00804126	0.00528732	0.00394219	0.00366481	0.0041466	0.00546691	0.00779494	0.0112323	0.0156567	0.0208949	0.0271151	0.0342153	0.0425115	0.0518722	0.0619043	0.0723488	0.0835417	0.0959455	0.11059	0.129856	0.156794	0.193524	0.239381
L_ExtensorDigLongus	0.000802708	0.000338558	2.14725e-05	3.978e-07	2.15092e-09	0	0	0	0	0	0	1.74208e-06	2.96358e-05	0.000117575	0.000343932	0.00122043	0.00523524	0.0231071	0.0608199	0.106767	0.152048	0.178362	0.174659	0.145473	0.105113	0.0710333	0.0465753	0.0315785	0.0248527	0.0242597	0.0281374	0.0373588	0.051495	0.0700804	0.0923873	0.117471	0.146005	0.177711	0.213801	0.25267	0.292316	0.332618	0.375538	0.423998	0.483817	0.566496	0.685565	0.847272	1.04089
L_ExtensorHalLongus	5.97475e-09	0	0	0	0	0	0	0	0	0	0	0	0	0	5.41263e-06	0.000160069	0.00121857	0.00660016	0.018667	0.0340592	0.0494608	0.0596913	0.0604835	0.0528723	0.0404373	0.028706	0.0195597	0.013553	0.0105989	0.00998159	0.0110546	0.013873	0.0183004	0.0241197	0.0309161	0.03831	0.0464697	0.0552867	0.0650429	0.0753309	0.085579	0.0957215	0.106359	0.118245	0.132946	0.153577	0.183652	0.225022	0.275502
R_DeltoidScapular1	0	0	0	0	0	0	0	0	0	0	0	0	0	0	0	0	0	0	0	0	0	0.000125018	0.000426576	0.000727311	0.000997658	0.00133597	0.00196465	0.00243649	0.00206652	0.00177884	0.00130316	0.00104735	0.000675216	0.000542899	0.000664926	0.000893093	0.00112243	0.00138051	0.00169298	0.00197522	0.00205932	0.00224639	0.00249167	0.00269894	0.00257471	0.00243482	0.00226435	0.00205957	0.00190116
R_DeltoidScapular2	0	0	0	0	0	0	0	0	0	0	0	0	0	0	0	0	0	0	0	0	1.30933e-05	7.14825e-05	0.000215935	0.000390737	0.000547959	0.000650165	0.00081532	0.00118937	0.00127177	0.00122733	0.00112066	0.00103537	0.00107474	0.00123032	0.00151361	0.00194382	0.0022915	0.00266563	0.00309789	0.00330381	0.00345518	0.00360465	0.00385042	0.00406383	0.00408326	0.00389213	0.00377699	0.00354125	0.0033963
R_DeltoidScapular3	0.000145496	0.000107196	7.81725e-05	4.83325e-05	1.70097e-05	0.000149447	9.69621e-05	4.60492e-05	0.000123074	6.86058e-05	1.74532e-05	3.96256e-06	1.08425e-06	1.80408e-05	9.7625e-06	1.06208e-05	5.68817e-05	3.99431e-05	6.59667e-05	0.000132693	0.000447098	0.000697942	0.000990383	0.00154783	0.00212609	0.00296985	0.0038138	0.00464192	0.00579083	0.00654945	0.00742536	0.00823398	0.00914423	0.0102714	0.0114656	0.0128416	0.0139903	0.0149982	0.0159678	0.0165905	0.0173234	0.0179944	0.0188784	0.0197559	0.0203668	0.020546	0.0207707	0.0206234	0.0205552
R_DeltoidScapular4	1.35225e-06	4.58208e-08	5.74983e-09	0	5.39492e-09	7.22275e-08	6.41708e-08	3.2405e-08	0	0	0	0	0	0	0	0	0	8.36417e-06	9.30688e-06	7.04487e-05	0.000158032	0.000310091	0.00046899	0.000737774	0.00106587	0.0013957	0.00186397	0.00223469	0.00277134	0.0030409	0.00337562	0.00362136	0.00390935	0.00429381	0.00463428	0.00515813	0.00548144	0.00585974	0.00627354	0.00655477	0.00685893	0.00723923	0.00759646	0.00810293	0.00834555	0.00855847	0.00867673	0.00881149	0.00902512
R_DeltoidScapular5	0.00131946	0.00130545	0.00137929	0.00145417	0.00161688	0.00189527	0.00198685	0.00211804	0.0021683	0.00203454	0.00179925	0.00139846	0.00109201	0.000973292	0.000813489	0.000754217	0.000937259	0.00092314	0.000771583	0.000816553	0.00104919	0.00124305	0.00159434	0.00231635	0.00334953	0.00447093	0.00593443	0.00711797	0.00874667	0.00986055	0.0111369	0.0121374	0.0131278	0.0142167	0.0151781	0.016259	0.0169601	0.0176346	0.0185122	0.0192141	0.0200608	0.0209549	0.0219866	0.0231735	0.0239854	0.0249838	0.0260611	0.027376	0.0292447
R_DeltoidScapular6	0.00847956	0.00857771	0.00855355	0.00856937	0.00864268	0.00866068	0.00872007	0.00830809	0.00763806	0.00685185	0.00591368	0.00480186	0.0037428	0.00299316	0.00246433	0.00203535	0.00186873	0.00181701	0.00169897	0.00159511	0.00154971	0.00146581	0.00152091	0.0017199	0.00213271	0.00256191	0.00308608	0.00362524	0.00436435	0.00500854	0.0057346	0.00638902	0.00705371	0.00769683	0.00829298	0.00883667	0.00924007	0.00956262	0.00992732	0.0102321	0.010607	0.010996	0.011477	0.0119906	0.0124258	0.0129112	0.0134595	0.0140344	0.0148067
R_DeltoidScapular7	0.0262994	0.0270043	0.0276338	0.0284042	0.0293257	0.0301166	0.0303138	0.0297184	0.0285554	0.0268447	0.0247645	0.0220998	0.0193434	0.0170364	0.0147992	0.0128015	0.0113039	0.00995113	0.0086692	0.00744543	0.00644048	0.00558431	0.00519057	0.00501983	0.0051488	0.00539103	0.00580419	0.00605911	0.00653775	0.00685314	0.00734984	0.00774353	0.00818926	0.00867046	0.00896275	0.00954901	0.0096916	0.00994377	0.0102037	0.0105999	0.0110237	0.0115682	0.0122975	0.013357	0.0140917	0.0151351	0.0162415	0.0176182	0.0194044
R_DeltoidScapular8	0.0374161	0.0385432	0.0394408	0.0406225	0.0420543	0.0431136	0.0434635	0.0424398	0.0406916	0.0381101	0.0349884	0.0310129	0.0270226	0.0237605	0.0206001	0.0176649	0.0154482	0.0135925	0.011764	0.0101702	0.00895923	0.00812827	0.00771788	0.00769553	0.00804063	0.00859824	0.00926216	0.00968508	0.0102471	0.0108991	0.0115747	0.0121696	0.0128426	0.0134775	0.0141164	0.0147692	0.0151697	0.0154627	0.0160192	0.0165761	0.0173949	0.0181505	0.0194643	0.0210177	0.0222358	0.023814	0.0255176	0.0274841	0.030355
R_DeltoidScapular9	0.0855191	0.0877474	0.0898748	0.0923696	0.0951713	0.0972175	0.0977841	0.0959459	0.0929639	0.0882676	0.0829295	0.0758213	0.0682516	0.0615284	0.054293	0.0482569	0.0427701	0.0380843	0.0337788	0.0297566	0.0263053	0.0232479	0.0207077	0.0192401	0.0183567	0.0187395	0.0191542	0.0191863	0.0201083	0.0211498	0.0221309	0.0232492	0.0240362	0.0254125	0.0265886	0.0284643	0.0291239	0.029904	0.0311544	0.0322042	0.0336517	0.0355579	0.0380327	0.040536	0.0424053	0.0452124	0.0484186	0.0523969	0.0574145
R_DeltoidScapular10	0.15997	0.164154	0.167693	0.171944	0.176734	0.179655	0.180713	0.177967	0.173509	0.166549	0.158875	0.148326	0.137435	0.12629	0.114156	0.103884	0.0941906	0.0852962	0.0765818	0.0687981	0.0614377	0.0553908	0.0492906	0.0454193	0.0417424	0.0408314	0.0400882	0.0393525	0.0405276	0.0425275	0.0444198	0.0464139	0.0485197	0.0512991	0.0541918	0.0566529	0.0574895	0.0582287	0.0592612	0.0603345	0.0623885	0.0654112	0.0692702	0.0726055	0.0753455	0.0797078	0.0848011	0.0915364	0.099544
R_DeltoidScapular11	0.147212	0.151186	0.154474	0.157681	0.160831	0.162816	0.163888	0.163474	0.161657	0.158702	0.154844	0.149993	0.144771	0.138866	0.133034	0.126866	0.120527	0.114805	0.108623	0.102822	0.0961056	0.0903923	0.08344	0.0772284	0.0713359	0.065991	0.061037	0.0568258	0.0538293	0.0528433	0.0518683	0.0513257	0.0508727	0.0505298	0.0509328	0.0498957	0.0495087	0.0486622	0.0477141	0.0472059	0.0476142	0.0485127	0.0502984	0.051293	0.0526653	0.0545863	0.0571432	0.0607201	0.0649737
R_DeltoidClavicular1	0.00133503	0.00153291	0.00176443	0.0020045	0.00231544	0.00271669	0.003153	0.00372502	0.00424791	0.00493761	0.00561877	0.00629635	0.0070247	0.00769828	0.00862713	0.00957562	0.0104776	0.0115768	0.0126728	0.0138853	0.0147142	0.0156567	0.0160083	0.0161618	0.0160002	0.0155157	0.014765	0.0139544	0.0131873	0.0128093	0.0124291	0.012221	0.0119348	0.0117124	0.0117971	0.0115065	0.0115453	0.0113696	0.0111694	0.0107846	0.0104445	0.0101631	0.0100262	0.00982852	0.00982092	0.00973251	0.00970173	0.00952901	0.00947437
R_DeltoidClavicular2	0.0133553	0.0138373	0.0142428	0.014554	0.0150246	0.0154705	0.0162271	0.0171835	0.0180493	0.0191916	0.0200859	0.0210688	0.0220068	0.0225553	0.0235375	0.0242401	0.0245782	0.0251426	0.0256251	0.0262174	0.0261352	0.0263672	0.025708	0.0249053	0.0238318	0.0223876	0.0207325	0.0191658	0.0176719	0.0168165	0.0160478	0.015581	0.0150108	0.0145735	0.0146705	0.0140625	0.014129	0.0138395	0.0135328	0.013032	0.0125688	0.01222	0.0120377	0.0117145	0.0117722	0.0115923	0.0115253	0.0113184	0.0112185
R_DeltoidClavicular3	1.96523e-05	1.20049e-05	3.48075e-05	4.17085e-05	6.55808e-05	9.42975e-05	0.000106795	0.000110087	0.000135168	0.00016413	0.000223962	0.000326384	0.000436948	0.000618817	0.000802355	0.00110452	0.00149222	0.00212961	0.00328189	0.00505216	0.00695226	0.00918238	0.0113621	0.013554	0.0153669	0.0167741	0.0176062	0.0181816	0.0185797	0.0190258	0.0191636	0.0192394	0.0189393	0.0185691	0.0182903	0.0175923	0.0171628	0.0165486	0.0159698	0.0152149	0.0146096	0.0140308	0.0136772	0.0132807	0.013075	0.0126881	0.0123865	0.0118485	0.0113964
R_DeltoidClavicular4	0.00911676	0.00943134	0.00970555	0.00992609	0.0102297	0.0105198	0.0110343	0.0116705	0.0122745	0.0130249	0.0136326	0.0142946	0.0149119	0.015295	0.015919	0.0163948	0.0166504	0.0170433	0.0173832	0.0177641	0.0177419	0.0178821	0.0174542	0.0169388	0.0161794	0.0152138	0.014072	0.0129983	0.0119692	0.0113732	0.0108036	0.0104804	0.0100975	0.00979758	0.00982127	0.00944124	0.00946294	0.00926319	0.00906309	0.00871357	0.00840169	0.00815591	0.008007	0.00779521	0.00780138	0.00769136	0.00764539	0.00749173	0.00742503
R_CoracoBrachialis1	0.0487093	0.0498078	0.0510256	0.0519146	0.0530445	0.0545113	0.0564765	0.0594309	0.0625192	0.0661098	0.0695316	0.0731048	0.0766035	0.0794967	0.0825226	0.0848678	0.0861229	0.0869363	0.0872685	0.0872701	0.0859135	0.0841838	0.0809989	0.077002	0.0724382	0.067141	0.061917	0.0569077	0.0528336	0.0501541	0.0479069	0.0460877	0.0443863	0.0432003	0.0423931	0.0409732	0.039957	0.0389232	0.037647	0.036217	0.0351466	0.0347443	0.0345894	0.0340471	0.0339643	0.0338103	0.0338684	0.0340078	0.0340877
R_CoracoBrachialis2	0	0	0	7.37317e-07	1.73202e-05	6.63483e-05	5.41183e-05	8.32275e-05	0.000151882	0.000240558	0.00039875	0.000714633	0.00110293	0.00171891	0.00267115	0.00422882	0.00673569	0.0106671	0.015682	0.0215571	0.0271212	0.0321866	0.0363608	0.0391956	0.0406348	0.0406142	0.0396174	0.0380702	0.0366157	0.0352254	0.0340384	0.0327343	0.0313739	0.0301998	0.0291831	0.0279747	0.0270109	0.0259855	0.0249578	0.0235776	0.0223455	0.0213099	0.0204384	0.0194943	0.0188013	0.0180761	0.0173664	0.0165824	0.0156189
R_CoracoBrachialis3	0.02921	0.0298624	0.0305785	0.0311479	0.0317919	0.0326127	0.0337606	0.0354184	0.0372692	0.0393569	0.0413955	0.0435264	0.0456233	0.0474275	0.0492184	0.0506817	0.051576	0.0521172	0.0523246	0.0522655	0.0514919	0.0503655	0.0484935	0.046144	0.0433729	0.0402726	0.0371624	0.0342562	0.0318554	0.0301976	0.0288713	0.0277856	0.0268037	0.0260649	0.02551	0.0247056	0.0240223	0.0233862	0.0226079	0.0217386	0.0211196	0.0208773	0.0207819	0.020473	0.0203811	0.0203218	0.0203518	0.0204777	0.0205585
R_Infraspinatus1	0.0642518	0.0679604	0.0713323	0.0748115	0.0781769	0.080649	0.0829714	0.0842217	0.0847098	0.0851315	0.0843937	0.0838774	0.0831792	0.0816494	0.0811851	0.080523	0.0795648	0.0792961	0.0786346	0.0783018	0.07757	0.0781678	0.0778858	0.0782377	0.0777585	0.077377	0.0763742	0.0749714	0.0721151	0.0694942	0.0660313	0.0627583	0.0593268	0.0552067	0.0526923	0.0494906	0.047934	0.0457971	0.044201	0.0431135	0.042475	0.0411395	0.0409686	0.0408412	0.0412992	0.0417757	0.0424206	0.0432055	0.0452057
R_Infraspinatus2	0.0168139	0.0187476	0.0205319	0.0221578	0.0239709	0.0254365	0.0270829	0.0284297	0.029585	0.0305798	0.0312707	0.0318527	0.0324827	0.0325174	0.0329846	0.0333488	0.0336687	0.0341854	0.0341063	0.0343464	0.0343585	0.035114	0.0356076	0.036661	0.0375524	0.038789	0.040467	0.0419062	0.0432308	0.0443489	0.0450622	0.0455543	0.0456073	0.0449928	0.0446153	0.0441874	0.0436018	0.0431262	0.0426335	0.0427879	0.0434637	0.0442249	0.0454989	0.0465707	0.0479805	0.0497126	0.0518957	0.0548096	0.0586657
R_Infraspinatus3	0.0158301	0.0174008	0.0188778	0.020255	0.0216664	0.0228653	0.0241772	0.0252689	0.026135	0.0268928	0.0273115	0.0277072	0.0280749	0.0280792	0.0283032	0.028524	0.0286472	0.0288863	0.0288031	0.0287713	0.0287077	0.0291288	0.029364	0.0300113	0.0305925	0.0314083	0.0324635	0.0333751	0.0342847	0.035088	0.0355705	0.0359015	0.0358478	0.0354498	0.0351765	0.0347997	0.0343898	0.0340344	0.0337339	0.0337994	0.0343236	0.0349653	0.036024	0.0369188	0.0380479	0.0394179	0.0411813	0.0435063	0.0465746
R_Infraspinatus4	0.142372	0.146869	0.150846	0.154529	0.157602	0.15976	0.161146	0.161423	0.160688	0.159173	0.156705	0.153792	0.150338	0.146377	0.14226	0.13796	0.133112	0.128235	0.122809	0.117048	0.111171	0.105733	0.100108	0.095062	0.0899496	0.0853601	0.0811291	0.0768192	0.0731596	0.0698053	0.0666204	0.0636611	0.060766	0.0580124	0.0557071	0.0536867	0.0516628	0.0500823	0.0486934	0.048081	0.0481447	0.0486674	0.0497252	0.0506384	0.0518553	0.0535318	0.0557631	0.0589031	0.062983
R_Infraspinatus5	0.28631	0.294324	0.301068	0.307159	0.312238	0.315393	0.316933	0.316249	0.313637	0.309387	0.303409	0.296388	0.288441	0.279276	0.269701	0.259512	0.248453	0.237428	0.225167	0.212775	0.199683	0.187769	0.175183	0.163679	0.152313	0.142152	0.133031	0.124276	0.116926	0.110747	0.105024	0.0998918	0.0950361	0.0903394	0.0866569	0.0830458	0.0797259	0.0767596	0.0742446	0.0730428	0.0728091	0.0731186	0.0745023	0.0758127	0.0774832	0.0798747	0.0830234	0.0874062	0.09335
R_Infraspinatus6	0.0721103	0.0750148	0.077962	0.0807862	0.0832256	0.085373	0.0869296	0.0880031	0.0883608	0.0881817	0.0875376	0.0864367	0.0850468	0.0836793	0.0822065	0.0810348	0.079557	0.0781917	0.0766654	0.0749522	0.0732296	0.0715469	0.0697691	0.0680288	0.0659073	0.0637098	0.0613263	0.0582108	0.0556486	0.0529275	0.0504163	0.0479967	0.0456085	0.0435715	0.041823	0.0407072	0.0393503	0.0384052	0.0376579	0.0372348	0.037176	0.0374549	0.038108	0.0389332	0.0397827	0.04113	0.0427316	0.0449664	0.0480343
R_TeresMinor1	0.000339691	0.00040522	0.000476398	0.000613962	0.00076373	0.000955292	0.00115299	0.0013759	0.00167315	0.00219716	0.00265768	0.00323756	0.0036379	0.00457312	0.00599596	0.00840006	0.0111152	0.0144249	0.0183722	0.022248	0.0265511	0.0307147	0.0349829	0.0390039	0.0421727	0.0442787	0.044968	0.0440031	0.0415619	0.0378809	0.0336549	0.0292903	0.0251945	0.0214152	0.0184586	0.0165249	0.0150808	0.0139365	0.0132305	0.0122866	0.011081	0.00987689	0.00888596	0.00819791	0.00737006	0.00650839	0.00570654	0.00486315	0.00422126
R_TeresMinor2	5.89108e-06	2.12451e-05	5.19786e-05	8.57478e-05	0.000140923	0.000185887	0.000278482	0.000302936	0.000446586	0.000690622	0.00119512	0.00190208	0.00301888	0.00421932	0.00587291	0.0078133	0.00980669	0.0114369	0.0128213	0.013661	0.0145502	0.0150144	0.0157301	0.0162898	0.0168103	0.0169947	0.0172484	0.016545	0.0157033	0.013772	0.0120515	0.010301	0.00845472	0.00726298	0.00646337	0.00668279	0.00664546	0.00716624	0.00762736	0.00807207	0.00806562	0.00804808	0.00811603	0.0086373	0.00867595	0.00877271	0.00879029	0.0085771	0.0086872
R_TeresMinor3	2.55158e-05	4.15425e-05	5.31542e-05	8.85592e-05	0.000124483	0.000150613	0.000176166	0.000189913	0.000232492	0.000310992	0.0005282	0.000764118	0.0011976	0.00159082	0.00192689	0.00238226	0.00318314	0.00433892	0.00596317	0.00805612	0.0105077	0.0132778	0.0163447	0.0194305	0.0225119	0.0252526	0.0274521	0.0286432	0.029022	0.0285118	0.0275976	0.026407	0.0249984	0.0232935	0.0218421	0.0212559	0.0206302	0.0200516	0.0198681	0.019473	0.0188672	0.0178293	0.0172003	0.0171783	0.0171165	0.0171273	0.0169432	0.0164592	0.016527
R_TeresMajor1	0	0	0	0	0	0	0	0	0	0	0	0	0	0	0	0	0	0	0	0	0	0	0	0	0	0	1.02883e-07	6.53858e-07	7.08758e-06	4.645e-06	4.01815e-05	9.42258e-05	0.000101598	0.000121553	0.00016085	0.000261193	0.000308006	0.000363608	0.000409932	0.000398888	0.000374763	0.000386589	0.000424851	0.000493109	0.000495284	0.000421987	0.000388517	0.000320138	0.000232905
R_TeresMajor2	0	0	0	0	0	0	0	0	0	0	0	0	0	0	0	5.212e-06	1.74508e-05	8.895e-05	0.000171475	0.00017925	0.000161725	0.000221317	0.000335938	0.000490722	0.000747441	0.00113671	0.00134925	0.00146585	0.0014043	0.00104871	0.000660881	0.000312454	8.73067e-05	1.31883e-05	2.82222e-06	2.68202e-06	5.04958e-07	2.67846e-06	7.81903e-06	2.99285e-05	1.27466e-05	1.11395e-05	8.73517e-06	5.19883e-06	3.92847e-06	7.73665e-06	5.8525e-06	8.40167e-06	4.02842e-06
R_TeresMajor3	0	0	0	0	0	0	0	0	0	0	0	0	0	0	0	0	2.02658e-06	7.4325e-05	0.000270858	0.000282642	0.000255767	0.000398483	0.000601254	0.000826989	0.00117329	0.00184309	0.00216773	0.00241117	0.00225999	0.00168518	0.00096177	0.000454595	9.6137e-05	1.13026e-05	6.54615e-06	1.20814e-05	9.98617e-06	3.33646e-05	5.13248e-05	8.60051e-05	3.57921e-05	2.72422e-05	1.60123e-05	1.63219e-05	1.18119e-05	2.59555e-05	1.77062e-05	2.43649e-05	1.84308e-05
R_TeresMajor4	0	0	0	0	0	0	0	0	0	0	0	0	0	0	0	0	0	0	0	0	0	0	0	0	3.1405e-08	0	0	0	4.76783e-06	1.07042e-05	1.95369e-06	8.0617e-06	1.04467e-05	2.66967e-06	7.36557e-06	2.23163e-05	3.30767e-05	4.54658e-05	4.05777e-05	3.52775e-05	2.1161e-05	1.69539e-06	8.25602e-06	1.55172e-05	7.38964e-06	2.17738e-05	1.11732e-05	1.60122e-05	6.96542e-06
R_Supraspinatus1	0.119707	0.12312	0.126299	0.129112	0.131417	0.133275	0.134518	0.135251	0.13526	0.134648	0.133477	0.131783	0.129665	0.127257	0.124315	0.121145	0.117508	0.113445	0.108846	0.103739	0.0983636	0.0925482	0.0866916	0.0805624	0.0745012	0.0685993	0.0631133	0.0579698	0.0538956	0.0503692	0.0475791	0.0450604	0.0429108	0.0411129	0.0394338	0.0382847	0.0367676	0.0356729	0.0346279	0.033983	0.0337129	0.0339169	0.0345262	0.0352034	0.0359256	0.0370406	0.0383495	0.0402481	0.0425458
R_Supraspinatus2	0.0899359	0.0926797	0.0953624	0.097765	0.099717	0.101405	0.10256	0.103415	0.103684	0.10347	0.102859	0.101775	0.100373	0.0988594	0.0969191	0.0949172	0.0926278	0.0899638	0.0869647	0.0836198	0.0801388	0.0761947	0.0723598	0.0681905	0.0640131	0.0597536	0.055693	0.0515847	0.0483392	0.0452373	0.0428013	0.040444	0.0384047	0.0367517	0.0351398	0.0342631	0.032903	0.0320604	0.0312552	0.0307725	0.0305609	0.0308293	0.0313794	0.032045	0.0326769	0.0337355	0.03498	0.0367948	0.0390037
R_Supraspinatus3	0.194038	0.197552	0.200152	0.202221	0.204403	0.206169	0.207723	0.20869	0.209263	0.208578	0.207289	0.205405	0.203129	0.19948	0.193998	0.187175	0.178621	0.169405	0.158129	0.145799	0.131745	0.116463	0.100193	0.0836771	0.0699466	0.0589425	0.0513126	0.0453125	0.042893	0.0422975	0.0431247	0.0444486	0.0463972	0.0484619	0.0496387	0.0502953	0.0496015	0.0488847	0.0474486	0.0467777	0.0465102	0.0470506	0.0480976	0.0485438	0.0488138	0.0489627	0.0491777	0.0500996	0.050675
R_Supraspinatus4	0.111263	0.113449	0.115108	0.116312	0.117323	0.118107	0.118722	0.119145	0.11929	0.118993	0.118264	0.117284	0.116009	0.114107	0.11154	0.108258	0.104113	0.0994101	0.0939059	0.0878483	0.0812759	0.0740282	0.0658963	0.0571307	0.0487759	0.0415996	0.0359604	0.03161	0.028777	0.027212	0.0265546	0.026304	0.0264637	0.0267619	0.026929	0.0265799	0.0260341	0.0253401	0.0244376	0.023663	0.0232351	0.0231259	0.0233065	0.0233572	0.0234752	0.0235021	0.0235605	0.0238607	0.0241605
R_Subscapularis1	0.000778361	0.000840716	0.000847253	0.000789277	0.000670649	0.00052014	0.000431822	0.00038821	0.000370113	0.000351195	0.000344574	0.000339303	0.000332726	0.000315499	0.000295275	0.000269113	0.000224379	0.00017741	0.00013364	9.57567e-05	6.3735e-05	4.37867e-05	3.20583e-05	1.76213e-05	1.42527e-05	2.6745e-06	1.16367e-06	1.20774e-06	8.76792e-07	2.78383e-06	1.04048e-05	2.38779e-05	3.31951e-05	3.67337e-05	5.02285e-05	8.09648e-05	0.000120381	0.000155922	0.000181037	0.000209867	0.000209839	0.000203461	0.000190693	0.000183769	0.00015625	0.000127738	8.79454e-05	4.75521e-05	2.33363e-05
R_Subscapularis2	0.00552933	0.00557602	0.00548838	0.00525547	0.00489686	0.00454043	0.00420791	0.00406013	0.00400182	0.00400507	0.00407136	0.00414334	0.00412679	0.00403836	0.00392294	0.00377756	0.00353078	0.00324835	0.0030061	0.00284295	0.00273887	0.00271074	0.00275852	0.00290477	0.00308386	0.00319167	0.00321932	0.00307612	0.00287726	0.00250875	0.00210344	0.00163951	0.00114122	0.000809024	0.00069151	0.000708906	0.000768749	0.000821586	0.000861697	0.000790055	0.00068978	0.000568191	0.000546231	0.000539817	0.00051793	0.000416951	0.000336762	0.000225359	0.000173493
R_Subscapularis3	0.0716773	0.0710098	0.0698526	0.0679457	0.0660097	0.0646483	0.0633077	0.0626687	0.0626358	0.0620615	0.0617512	0.0613537	0.0604788	0.0591632	0.0559855	0.0522798	0.0473297	0.0421395	0.036097	0.029759	0.0238291	0.0181957	0.0139135	0.0100799	0.00772457	0.00613061	0.00468933	0.00405819	0.00379968	0.00376687	0.00399963	0.00437071	0.00496441	0.00566649	0.0062747	0.00692626	0.00704214	0.00728396	0.00757099	0.00746649	0.00734228	0.00724679	0.00698743	0.0068746	0.00627238	0.00579989	0.00514109	0.0044059	0.00382059
R_Subscapularis4	0.0204522	0.0198084	0.0188597	0.0180651	0.0173359	0.0172307	0.0171739	0.0173921	0.0182208	0.0189207	0.019826	0.0209129	0.0220831	0.0231829	0.0227126	0.0221137	0.0207308	0.0186828	0.0153181	0.0123143	0.00924456	0.00636514	0.00440195	0.00269727	0.0017985	0.00152537	0.00115811	0.000983644	0.00126259	0.00134765	0.00167993	0.00217642	0.00268998	0.00358704	0.00411785	0.00451363	0.00456422	0.00451729	0.00454576	0.00455648	0.00417635	0.00426732	0.00369581	0.00328117	0.00276497	0.00228749	0.00146369	0.00116493	0.000625944
R_Subscapularis5	0.0230094	0.0229183	0.0227013	0.0223575	0.0221047	0.022034	0.0218418	0.0216805	0.0216848	0.0215645	0.0214308	0.0212471	0.0210403	0.0205917	0.0194831	0.0180353	0.0162699	0.0142173	0.0116954	0.00897982	0.00661748	0.00463181	0.00332503	0.00236433	0.00175642	0.00137076	0.000941816	0.000656844	0.000646305	0.000601179	0.00071733	0.000931752	0.00113121	0.00155984	0.00169395	0.00200801	0.00199258	0.00208927	0.00204892	0.00209502	0.00205053	0.00213585	0.00202965	0.00193178	0.0017123	0.00152328	0.00118312	0.000918051	0.000611479
R_Subscapularis6	0.00011831	9.24498e-05	7.05518e-05	3.05952e-05	2.48046e-05	5.77317e-06	1.36133e-06	4.76626e-06	1.47291e-05	2.78036e-05	3.46004e-05	6.12655e-05	9.98515e-05	0.000129646	0.000104951	0.000135788	9.46092e-05	0.000104779	7.066e-05	9.43275e-05	6.79292e-05	7.54975e-05	4.66125e-05	4.85594e-05	2.27133e-05	5.28025e-05	2.24009e-05	1.8413e-05	3.0145e-05	4.17951e-05	9.72508e-05	0.000275757	0.000427973	0.000686793	0.000927611	0.00117141	0.00123602	0.00133294	0.00132422	0.00137649	0.00124362	0.00127829	0.00113073	0.00102109	0.000887714	0.000787204	0.000587501	0.000546303	0.000381474
R_Subscapularis7	0.00075255	0.000854489	0.000923421	0.000970417	0.000989	0.00100275	0.00099175	0.000973917	0.0009945	0.000954917	0.00101376	0.00100796	0.00100234	0.00096284	0.000826364	0.000780496	0.000589159	0.000492525	0.000347789	0.00024783	0.000165256	0.000113844	5.55962e-05	4.19553e-05	1.82008e-05	3.73195e-05	1.33488e-05	1.24438e-05	2.30441e-05	3.72642e-05	0.000121791	0.000290931	0.000470484	0.000808642	0.000993679	0.00132461	0.00128935	0.00132197	0.00129474	0.0012231	0.00106843	0.00108868	0.000917986	0.000823467	0.000715034	0.000621131	0.000556717	0.000464939	0.000374269
R_Subscapularis8	0.000672554	0.000714795	0.00074381	0.000738353	0.000727644	0.000721442	0.00071657	0.000711885	0.00070854	0.000700557	0.000715476	0.00071692	0.0007151	0.00069842	0.000661095	0.000614943	0.000538263	0.000454416	0.000356097	0.000269966	0.000189674	0.000131912	8.36743e-05	5.21532e-05	2.40205e-05	2.44575e-05	1.01558e-05	8.66539e-06	1.02062e-05	1.3048e-05	2.79828e-05	6.97458e-05	0.000114949	0.000188881	0.000254523	0.000344516	0.000365979	0.000401873	0.00038687	0.000393685	0.00034003	0.0003496	0.00029174	0.000259892	0.00020637	0.000173834	0.00012503	9.18184e-05	6.96724e-05
R_Subscapularis9	0.00141006	0.00152224	0.00160362	0.00162964	0.00166011	0.00168491	0.00163669	0.00157541	0.0016005	0.00151563	0.0016315	0.00160295	0.00158613	0.0015135	0.00125124	0.00117953	0.000894904	0.00080136	0.000575067	0.000432905	0.000314841	0.000244037	0.00013136	0.000106726	5.5972e-05	9.73722e-05	5.54602e-05	3.87521e-05	0.000122223	0.000153037	0.000347534	0.000763772	0.00107861	0.00168851	0.00192427	0.00245886	0.00232529	0.00234986	0.00227666	0.00217037	0.0018763	0.00194854	0.00165672	0.00150416	0.00138269	0.0012407	0.00111081	0.000951356	0.00078283
R_Subscapularis10	0	0	0	0	0	0	0	0	0	0	0	0	0	0	0	0	2.29166e-07	4.60286e-08	3.80075e-07	2.3357e-07	1.38803e-06	3.41569e-06	4.45208e-06	2.05752e-06	6.2208e-06	2.68503e-06	1.64555e-06	2.04246e-06	2.87427e-06	3.23738e-06	7.25653e-06	1.2827e-05	1.52235e-05	9.50075e-06	2.84968e-05	3.196e-05	4.07671e-05	6.04583e-05	5.8969e-05	8.40209e-05	7.43612e-05	7.96182e-05	8.02827e-05	8.83228e-05	7.92293e-05	7.86873e-05	5.63375e-05	4.96718e-05	2.9527e-05
R_Subscapularis11	0	0	0	0	0	0	0	0	0	0	0	0	0	0	0	0	0	0	0	0	1.57275e-07	4.78758e-07	8.01561e-07	4.07192e-07	1.02592e-06	1.1906e-07	1.44867e-07	1.87433e-07	1.59875e-07	2.12972e-07	8.65167e-07	2.40669e-06	3.36994e-06	3.07885e-06	5.00417e-06	7.24625e-06	1.03317e-05	1.55221e-05	1.81053e-05	2.2983e-05	2.48186e-05	2.60213e-05	2.94351e-05	3.46439e-05	3.76356e-05	3.9055e-05	3.68941e-05	3.53254e-05	3.18646e-05
R_BicepsBrachiiLH	0.0467715	0.0490886	0.0510461	0.0524043	0.0533242	0.0538451	0.0539304	0.0537264	0.0533643	0.0525279	0.0513896	0.0497644	0.0475914	0.0448027	0.0417618	0.0385083	0.0343812	0.0306784	0.0272057	0.0247333	0.0227404	0.0222929	0.0226717	0.0235785	0.0245777	0.0263955	0.0277762	0.0280967	0.0272017	0.0256343	0.0227552	0.0200383	0.0179052	0.0150838	0.0128101	0.0104845	0.00856348	0.00712137	0.00565855	0.00517219	0.00451695	0.00422755	0.00391407	0.00364149	0.00365036	0.00375543	0.00410516	0.00486739	0.0058906
R_BicepsBrachiiSH1	0.0154429	0.0159898	0.0168089	0.0175999	0.0185948	0.0200215	0.0216535	0.0237556	0.0260701	0.0288473	0.0316317	0.0346522	0.0377589	0.04069	0.043489	0.0458225	0.0468276	0.0469877	0.0466547	0.0455132	0.043548	0.0412786	0.0384962	0.0352289	0.0320209	0.0285201	0.0257383	0.0235289	0.0217639	0.0204863	0.019032	0.0178478	0.0171761	0.0162323	0.0151095	0.013579	0.0121604	0.0107915	0.00930246	0.00836873	0.00741546	0.00705458	0.00651948	0.00577714	0.00533632	0.00479563	0.00437674	0.00423067	0.00391128
R_BicepsBrachiiSH2	0.0292719	0.0303161	0.0318514	0.0333358	0.035207	0.0379373	0.0410179	0.0450029	0.0493373	0.0545747	0.059931	0.0656748	0.0715363	0.0771271	0.0824144	0.0868102	0.0885473	0.0887262	0.0881165	0.0858192	0.082013	0.0777608	0.0725202	0.0662281	0.0602377	0.053584	0.0484654	0.0443389	0.0410515	0.0386837	0.0358947	0.0337054	0.0324504	0.0306236	0.0284959	0.0255628	0.0228699	0.0202917	0.0174532	0.0157932	0.0139667	0.013312	0.0122971	0.0109003	0.0100798	0.00903034	0.00824312	0.00798735	0.00737371
R_TricepsLH1	0	0	0	0	0	0	0	0	0	0	0	0	0	0	0	0	0	0	0	0	0	4.74358e-06	7.989e-07	6.06192e-09	0	0	0	0	0	0	0	0	0	0	0	0	0	0	7.15083e-08	3.83325e-07	2.16692e-09	3.29458e-06	1.39708e-05	6.50475e-06	7.73158e-07	2.80617e-07	4.2255e-09	0	0
R_TricepsLH2	0	0	0	0	0	0	0	0	0	0	0	0	0	0	0	0	0	0	0	0	5.88833e-05	9.33e-05	7.358e-05	3.75092e-05	1.94549e-05	4.108e-05	3.63372e-05	5.03718e-06	2.06925e-07	0	0	0	0	0	0	0	0	0	0	0	0	0	0	0	0	0	0	0	0
R_TricepsLH3	0	0	0	0	0	0	0	0	0	0	0	0	0	0	0	0	0	0	0	0	0	0	0	0	0	0	0	0	0	0	0	0	0	0	0	0	0	0	0	0	0	0	5.08792e-07	3.68375e-09	0	0	0	0	0
R_TricepsLH4	0	0	0	0	0	0	0	0	0	0	0	0	0	0	0	0	0	0	0	8.71e-08	4.97458e-05	7.62692e-05	6.5e-05	3.35467e-05	2.25357e-05	4.0721e-05	3.04748e-05	5.27143e-06	2.43208e-07	0	0	0	0	0	0	0	0	0	0	0	0	0	0	0	0	0	0	0	0
R_LatissimusDorsi1	0	0	0	0	0	0	0	0	0	0	0	0	0	0	0	0	1.47092e-06	4.15033e-06	3.78425e-06	1.51933e-07	5.8705e-07	6.04917e-08	3.61145e-07	5.09199e-06	1.58942e-06	2.61708e-08	0	0	0	0	0	1.21567e-07	1.4735e-07	6.93417e-09	8.865e-07	2.07917e-06	1.5615e-06	1.14283e-06	1.53073e-06	4.17914e-06	1.91203e-06	8.70308e-09	1.21508e-06	2.27189e-06	2.92033e-06	3.72131e-06	2.5285e-06	3.00975e-06	9.7225e-07
R_LatissimusDorsi2	0	0	0	0	0	0	0	0	0	0	0	8.26333e-07	1.17408e-08	0	0	1.89483e-06	1.18733e-05	2.44458e-05	3.12208e-05	7.71158e-06	5.98917e-06	4.12975e-06	6.60908e-06	1.52451e-05	7.79393e-06	4.1958e-07	3.51767e-07	1.70612e-06	3.72942e-06	4.06216e-06	1.02529e-06	7.01482e-07	1.0755e-08	0	3.04017e-07	5.83442e-07	1.36733e-07	3.85225e-07	9.91542e-07	5.38678e-06	2.10615e-06	8.0505e-09	2.38004e-07	8.42317e-07	2.13462e-06	3.51492e-06	1.28542e-06	2.24958e-06	4.51692e-08
R_LatissimusDorsi3	0	0	0	0	0	0	0	0	0	0	0	0	0	0	0	0	5.50808e-07	5.6435e-06	6.22258e-06	1.74842e-07	3.57333e-08	0	0	6.21467e-06	2.40417e-06	3.48942e-08	0	0	6.84708e-07	2.378e-07	7.76717e-08	0	0	0	5.98075e-08	1.30017e-07	2.08025e-08	7.51275e-07	1.662e-06	3.93554e-06	1.82455e-06	5.61525e-09	0	2.07442e-07	1.60983e-06	3.05225e-06	7.42308e-07	1.55158e-06	2.50942e-08
R_LatissimusDorsi4	0	0	0	0	0	0	0	0	0	0	0	0	0	0	0	0	0	0	0	0	0	0	0	0	0	0	0	0	0	0	0	0	0	0	1.99358e-08	1.63899e-06	7.92157e-07	1.59032e-06	2.13278e-06	4.77675e-07	9.47975e-08	6.32125e-09	7.31933e-09	3.53389e-07	4.28963e-07	6.36608e-07	1.56417e-07	7.73733e-08	0
R_LatissimusDorsi5	0	5.67333e-06	3.72842e-06	1.00817e-08	0	0	0	0	0	0	0	0	0	0	0	0	0	0	0	0	0	0	1.022e-06	1.94056e-05	3.72808e-05	8.36291e-05	0.000238653	0.000485117	0.000782364	0.00119203	0.00166622	0.00194114	0.00199191	0.00191272	0.00190168	0.00199391	0.00211913	0.00226039	0.00236696	0.00245065	0.00253966	0.00266677	0.00293251	0.00327562	0.00366955	0.00401462	0.00430179	0.00434154	0.00415831
R_LatissimusDorsi6	0.0105252	0.0101983	0.00983453	0.00913049	0.0075332	0.00545165	0.00339103	0.00180545	0.000949789	0.000538136	0.000274738	0.000118928	4.71318e-05	1.56611e-05	7.2945e-07	1.68592e-08	0	0	0	0	0	0	0	0	0	1.37267e-05	3.812e-05	6.76142e-05	5.67017e-05	4.69208e-05	2.8816e-05	1.23085e-05	1.13584e-07	0	0	0	0	0	0	0	0	0	0	0	0	0	0	0	0
R_PectoralisMajorTH1	0.000389992	0.000407702	0.000394274	0.000400641	0.000435303	0.000506309	0.000654158	0.000729925	0.0009245	0.00121057	0.00136465	0.00150637	0.00154381	0.0017791	0.00199329	0.00247578	0.00285316	0.00316818	0.00343056	0.00350066	0.00353816	0.00338157	0.00327363	0.00307638	0.00287646	0.00263616	0.00251468	0.00242452	0.00216303	0.0018143	0.00156173	0.00133647	0.00110572	0.000877243	0.000694008	0.000523247	0.000382006	0.000259356	0.000212623	0.000192207	0.000145436	0.000120598	0.000114981	9.40384e-05	8.79705e-05	4.21326e-05	2.43325e-05	1.25625e-05	1.06375e-06
R_PectoralisMajorTH2	0.000456492	0.000480492	0.000469397	0.000487533	0.000529744	0.000614343	0.000793167	0.000894853	0.00111406	0.00145206	0.00163969	0.00180542	0.00185546	0.0021583	0.00249091	0.00312675	0.00368993	0.00420967	0.00471693	0.00503976	0.00524091	0.00525239	0.0052839	0.00523749	0.00515502	0.00492667	0.00472238	0.00457341	0.00424657	0.00368874	0.00329541	0.0028795	0.00250379	0.00213148	0.00179045	0.0015161	0.00122359	0.000996985	0.000772818	0.000646531	0.000507692	0.000366947	0.000281877	0.000227069	0.000184968	9.10992e-05	6.47724e-05	3.43566e-05	5.06425e-06
R_PectoralisMajorTH3	0.00063055	0.000680947	0.000702403	0.000749967	0.000830876	0.000948333	0.00121208	0.00138801	0.00168195	0.00216257	0.00244112	0.00265204	0.00268485	0.00311117	0.00351662	0.00439451	0.00522739	0.00604571	0.00683969	0.00741894	0.00792439	0.00811675	0.00844896	0.00861125	0.00867633	0.00840773	0.00813242	0.00790649	0.00738453	0.0064809	0.0058341	0.00519101	0.00454344	0.00390537	0.00336007	0.00293275	0.00246651	0.00204425	0.00166053	0.00134763	0.00104905	0.000759904	0.000557358	0.000451971	0.000344765	0.000176415	0.000134701	6.75101e-05	1.05316e-05
R_PectoralisMajorTH4	0.000897817	0.000954917	0.000979833	0.000990996	0.00106682	0.00116534	0.00141367	0.00161078	0.00186932	0.00232696	0.00256501	0.00292972	0.00314832	0.00381375	0.00459619	0.00564362	0.00675844	0.00761454	0.0083531	0.00887681	0.00913582	0.00903883	0.00905074	0.00883334	0.0084958	0.00783057	0.00739044	0.00705677	0.0065181	0.0057908	0.00535572	0.00493447	0.00450769	0.00400433	0.00360238	0.00322117	0.00280084	0.00239883	0.00201382	0.00165887	0.00133445	0.000964791	0.000725552	0.00056775	0.000446461	0.000255095	0.000184308	9.77689e-05	3.4222e-05
R_PectoralisMajorTH5	0.000323867	0.000315462	0.000303185	0.000303974	0.000338778	0.000408742	0.000532625	0.000602293	0.000804369	0.00110322	0.00126875	0.00142126	0.00147469	0.00173313	0.00207473	0.00268091	0.00323834	0.00372704	0.00416	0.00445172	0.00449645	0.00442893	0.00428093	0.00395751	0.00361624	0.00319189	0.00301754	0.00284612	0.00262912	0.00239687	0.00233105	0.00228887	0.00221421	0.0021683	0.00210895	0.00202218	0.00185836	0.00178236	0.00158144	0.00140882	0.00123836	0.000981934	0.000799107	0.000665695	0.000575034	0.000406435	0.000309204	0.000183218	9.52561e-05
R_PectoralisMajorTH6	4.96883e-05	1.78925e-05	9.49833e-07	4.07575e-06	9.70917e-05	0.000151367	0.000256117	0.0002939	0.000498725	0.000985423	0.00130756	0.0016371	0.00175634	0.00225421	0.00297086	0.00411118	0.00580376	0.00798361	0.010375	0.0132382	0.0157821	0.018025	0.0200073	0.0211709	0.0216889	0.0212612	0.0208346	0.0203923	0.0199403	0.0190554	0.0188946	0.0180586	0.017325	0.0162949	0.0152511	0.0142114	0.0131833	0.0121197	0.0109823	0.00963777	0.00854541	0.00725605	0.00632111	0.00555186	0.0049127	0.00401939	0.0032324	0.00236713	0.00161422
R_PectoralisMajorCH1	0.029489	0.0304341	0.0313217	0.032072	0.032875	0.0339602	0.0355913	0.0380139	0.0404771	0.043878	0.0471575	0.0510595	0.0551044	0.0587292	0.0632222	0.0670495	0.0701623	0.0726993	0.0749903	0.0766555	0.0770704	0.0771749	0.0759735	0.0739338	0.0713397	0.0677846	0.0640006	0.0604324	0.0568656	0.053292	0.0503494	0.0471551	0.0441114	0.0409404	0.0380881	0.0350099	0.0325228	0.0299768	0.027589	0.0250337	0.0226792	0.0202806	0.0182441	0.0165208	0.0150874	0.0136802	0.0120633	0.0104845	0.00865832
R_PectoralisMajorCH2	0.000485568	0.000529291	0.000581789	0.000662675	0.0007349	0.000810858	0.000921734	0.00111553	0.00128212	0.00163261	0.00191449	0.00236616	0.00283519	0.00360647	0.0047718	0.00604862	0.00736101	0.00843618	0.0096162	0.0106587	0.0112549	0.0117218	0.0116626	0.0112856	0.0106203	0.00967753	0.00896466	0.00841328	0.00801741	0.00777123	0.00779861	0.00773825	0.00769095	0.00750371	0.00729533	0.00695279	0.00663827	0.00623494	0.00579796	0.00513776	0.00460607	0.00397473	0.00350447	0.00312754	0.00279002	0.00234886	0.00189853	0.00145593	0.00107346
R_TricepsMedH1	0	0	0	0	0	0	0	0	0	0	0	0	0	0	0	0	6.338e-06	4.10883e-05	7.19408e-05	9.22833e-05	8.15483e-05	5.577e-05	2.73892e-05	4.174e-06	8.24517e-08	0	0	0	0	0	0	0	0	0	0	0	0	0	0	0	0	0	0	0	0	0	0	0	0
R_TricepsMedH2	0	0	0	0	0	0	0	0	0	0	0	0	0	0	0	0	6.39058e-06	4.15933e-05	7.31583e-05	9.39167e-05	8.3145e-05	5.68675e-05	2.81033e-05	4.3425e-06	8.60333e-08	0	0	0	0	0	0	0	0	0	0	0	0	0	0	0	0	0	0	0	0	0	0	0	0
R_TricepsMedH3	0	0	0	0	0	0	0	0	0	0	0	0	0	0	0	0	6.97375e-06	4.64933e-05	8.39e-05	0.000108242	9.69e-05	6.64392e-05	3.39367e-05	5.62942e-06	1.13517e-07	0	0	0	0	0	0	0	0	0	0	0	0	0	0	0	0	0	0	0	0	0	0	0	0
R_TricepsMedH4	0	0	0	0	0	0	0	0	0	0	0	0	0	0	0	0	5.21242e-06	3.4485e-05	6.174e-05	7.9525e-05	7.0935e-05	4.85825e-05	2.45683e-05	3.99117e-06	8.12567e-08	0	0	0	0	0	0	0	0	0	0	0	0	0	0	0	0	0	0	0	0	0	0	0	0
R_TricepsMedH5	0	0	0	0	0	0	0	0	0	0	0	0	0	0	0	0	2.03142e-06	1.44592e-05	2.78008e-05	3.65408e-05	3.37992e-05	2.348e-05	1.29458e-05	2.52492e-06	5.85525e-08	0	0	0	0	0	0	0	0	0	0	0	0	0	0	0	0	0	0	0	0	0	0	0	0
R_Brachialis1	0.0923314	0.0922907	0.0920475	0.0914613	0.0907854	0.090218	0.0896228	0.0893487	0.0894908	0.0897356	0.0900504	0.0904177	0.090386	0.0899526	0.0890176	0.0874505	0.0850262	0.0824532	0.0800489	0.0775442	0.0754963	0.0740813	0.0736223	0.0736058	0.0741942	0.0749919	0.0764473	0.078074	0.0792428	0.0805037	0.0812317	0.0821459	0.0835587	0.0841101	0.0845588	0.0848825	0.0848578	0.0844382	0.0834065	0.0831209	0.0820472	0.0810726	0.0796548	0.0782932	0.0772722	0.0763286	0.0757199	0.0750418	0.0740949
R_Brachialis2	0.0421725	0.0421596	0.0420596	0.0418041	0.0415053	0.0412484	0.0409853	0.040858	0.0409186	0.0410433	0.0411916	0.0413727	0.0413883	0.0412118	0.0408187	0.0401316	0.0390347	0.0378478	0.0367229	0.0355537	0.0345785	0.0338847	0.0336256	0.0335871	0.0338297	0.0341792	0.0348091	0.0355475	0.0360874	0.036655	0.0369956	0.0373972	0.0380209	0.0382909	0.0384765	0.0386048	0.0385833	0.0383828	0.0379078	0.0377326	0.037257	0.0367888	0.0361342	0.0354924	0.0350069	0.0345582	0.0342533	0.0339398	0.0335075
R_Brachialis3	0.0371547	0.0371571	0.0370929	0.0368957	0.0366665	0.0364798	0.0362926	0.0362247	0.0363249	0.0364838	0.0366587	0.036866	0.0369332	0.0368357	0.0365354	0.0359445	0.0349459	0.0338343	0.0327525	0.0316042	0.0306218	0.0298973	0.0295707	0.0294582	0.0296038	0.0298575	0.0303594	0.0309758	0.0314211	0.0318637	0.0321056	0.0323982	0.032882	0.0330536	0.033125	0.0331277	0.0330008	0.0327068	0.0321746	0.0319005	0.0313934	0.0308994	0.0302577	0.0296348	0.029156	0.0287075	0.0283864	0.0280759	0.0276859
R_Brachialis4	0.0280023	0.0280037	0.027953	0.0278057	0.0276186	0.0274432	0.0272699	0.0271651	0.0271795	0.0272576	0.0273511	0.0274741	0.0275192	0.027436	0.0272242	0.026824	0.0261493	0.0253713	0.0246127	0.0238238	0.0231397	0.0226285	0.0223853	0.0223184	0.0224363	0.0226519	0.0230219	0.0234979	0.0238806	0.0242538	0.0245107	0.0247717	0.025161	0.0253936	0.0255219	0.0256085	0.0256113	0.0254988	0.0252172	0.0250592	0.0247922	0.0244782	0.0240577	0.0236222	0.023281	0.0229683	0.0227329	0.02252	0.0222452
R_Brachialis5	0.0354477	0.0354687	0.0354364	0.03529	0.0351003	0.0349358	0.034782	0.0347156	0.0348039	0.0349748	0.0351604	0.0353862	0.0355197	0.0355005	0.0353043	0.0348274	0.0339359	0.0328592	0.0317708	0.0305966	0.0295452	0.0287266	0.0282681	0.0280612	0.028105	0.0282938	0.0286833	0.0292299	0.0296673	0.0300614	0.030298	0.0305374	0.0309342	0.0311278	0.0311603	0.0311112	0.0309525	0.0306363	0.0301078	0.0297325	0.0292502	0.0287314	0.0281002	0.0274641	0.0269591	0.0264882	0.0261172	0.0257942	0.0254267
R_Brachialis6	0.0445983	0.0446265	0.0445818	0.0443976	0.0441464	0.0439094	0.0436824	0.0435505	0.043603	0.0437688	0.043962	0.0442081	0.0443561	0.044316	0.0440709	0.0435063	0.0424622	0.0411814	0.0398853	0.0384967	0.037247	0.0362689	0.0357121	0.0354703	0.035536	0.0357917	0.0362853	0.0369755	0.0375587	0.0380952	0.0384563	0.0388044	0.0393321	0.0396569	0.0397805	0.0398058	0.039702	0.0394113	0.0388615	0.0384572	0.037944	0.0373596	0.0366269	0.0358665	0.035252	0.0346842	0.0342291	0.033836	0.0333864
R_Brachialis7	0.0420677	0.042086	0.0420391	0.0418522	0.0416176	0.0414182	0.0412292	0.0411517	0.0412599	0.0414599	0.0416753	0.0419363	0.0420764	0.0420315	0.041772	0.041178	0.0400959	0.0388164	0.0375353	0.0361608	0.0349433	0.0340073	0.0335069	0.0332934	0.0333762	0.0336188	0.0341072	0.0347728	0.0352905	0.0357652	0.0360453	0.0363402	0.036831	0.037054	0.0370994	0.0370548	0.0368766	0.0365103	0.0358879	0.0354736	0.0349048	0.0343008	0.0335577	0.032815	0.0322311	0.0316867	0.0312664	0.0308941	0.0304583
R_Brachioradialis1	0.00882049	0.00881895	0.00879782	0.00874618	0.00867768	0.00860672	0.00853375	0.00847807	0.00845638	0.00845707	0.00846642	0.00848545	0.00848321	0.00843959	0.00836077	0.00823762	0.00805017	0.00783908	0.00763996	0.00744363	0.00727825	0.00715843	0.0071106	0.0071123	0.00716688	0.00725083	0.00737846	0.00753581	0.00767012	0.00780708	0.00791637	0.0080231	0.00816568	0.00827427	0.00835435	0.00842656	0.00847701	0.00849576	0.00846393	0.00845827	0.00842203	0.0083599	0.00825872	0.0081441	0.00805185	0.00796903	0.00790701	0.00785048	0.00777074
R_Brachioradialis2	0.0163652	0.0163463	0.0162844	0.0161585	0.0160076	0.0158636	0.0157133	0.0156124	0.015581	0.0155774	0.0155863	0.0156063	0.0155623	0.0154365	0.0152442	0.0149717	0.0145872	0.0141975	0.0138534	0.0135236	0.0132694	0.0131122	0.0131047	0.0131679	0.0133293	0.0135223	0.0138146	0.0141385	0.0143866	0.0146683	0.0148704	0.0150914	0.0154009	0.0155887	0.0157599	0.015929	0.0160413	0.0160935	0.0160384	0.0160915	0.0160133	0.0159182	0.0157373	0.0155489	0.0154133	0.015295	0.0152281	0.0151445	0.0149893
R_Brachioradialis3	0.0120366	0.012029	0.0119928	0.0119126	0.0118093	0.0117023	0.0115922	0.0115075	0.0114702	0.0114616	0.0114639	0.0114783	0.0114616	0.0113872	0.0112665	0.0110886	0.0108287	0.0105457	0.0102862	0.0100367	0.00983452	0.00969737	0.00966037	0.00968882	0.00978793	0.00992255	0.0101172	0.0103492	0.0105443	0.0107476	0.0109123	0.0110759	0.0112917	0.0114563	0.0115866	0.0117113	0.0118054	0.0118563	0.0118372	0.0118605	0.0118334	0.0117696	0.0116486	0.0115095	0.011402	0.0113079	0.0112434	0.0111805	0.0110768
R_PronatorTeres1	0.242573	0.243321	0.243896	0.244095	0.244212	0.244496	0.244758	0.245453	0.246757	0.24829	0.250018	0.251962	0.25357	0.254851	0.255526	0.255346	0.253888	0.251909	0.24984	0.247301	0.245076	0.243433	0.242765	0.242468	0.242693	0.243052	0.244132	0.245425	0.246157	0.246881	0.246973	0.247317	0.248304	0.248252	0.247991	0.247465	0.246482	0.24491	0.242517	0.240958	0.238527	0.236282	0.233541	0.230875	0.228613	0.226407	0.224578	0.22276	0.220752
R_PronatorTeres2	0.0374873	0.0376933	0.0379062	0.0381235	0.0383371	0.0385489	0.0387589	0.0389776	0.0392198	0.0394943	0.0398031	0.0401504	0.0405334	0.0409476	0.0413857	0.0418394	0.0422857	0.0426922	0.0430486	0.0433445	0.0435679	0.0437224	0.0438074	0.0438332	0.0437981	0.0437158	0.0436026	0.0434715	0.0433301	0.0431863	0.0430425	0.0429003	0.0427711	0.042653	0.0425344	0.0424126	0.0422762	0.0421205	0.0419327	0.0417225	0.0414999	0.0412717	0.0410362	0.0407928	0.0405435	0.0402895	0.0400295	0.0397748	0.0395268
R_Supinator1	0	0	0	0	0	0	0	0	0	0	0	0	0	0	0	0	0	0	0	0	0	0	0	0	0	0	0	0	0	0	0	0	0	0	0	0	0	0	0	0	0	0	0	0	0	0	0	0	0
R_Supinator2	0	0	0	0	0	0	0	0	0	0	0	0	0	0	0	0	0	0	0	0	0	0	0	0	0	0	0	0	0	0	0	0	0	0	0	0	0	0	0	0	0	0	0	0	0	0	0	0	0
R_Supinator3	0	0	0	0	0	0	0	0	0	0	0	0	0	0	0	0	0	0	0	0	0	0	0	0	0	0	0	0	0	0	0	0	0	0	0	0	0	0	0	0	0	0	0	0	0	0	0	0	0
R_Supinator4	0	0	0	0	0	0	0	0	0	0	0	0	0	0	0	0	0	0	0	0	0	0	0	0	0	0	0	0	0	0	0	0	0	0	0	0	0	0	0	0	0	0	0	0	0	0	0	0	0
R_Supinator5	0	0	0	0	0	0	0	0	0	0	0	0	0	0	0	0	0	0	0	0	0	0	0	0	0	0	0	0	0	0	0	0	0	0	0	0	0	0	0	0	0	0	0	0	0	0	0	0	0
R_PronatorQuadratus1	0.0688563	0.0692259	0.0696108	0.0700083	0.0704015	0.0707904	0.0711735	0.071569	0.0719955	0.0724723	0.0730059	0.0736075	0.0742745	0.0750033	0.0757839	0.0766057	0.0774324	0.0782056	0.0789039	0.0795049	0.0799824	0.0803361	0.0805577	0.0806707	0.0806664	0.0805674	0.0804033	0.0801912	0.0799526	0.0797002	0.0794434	0.0791848	0.0789405	0.0787141	0.078491	0.0782689	0.0780263	0.0777542	0.0774277	0.0770574	0.0766594	0.0762464	0.0758165	0.0753762	0.074925	0.0744657	0.0739922	0.0735226	0.0730627
R_PronatorQuadratus2	0.283629	0.285193	0.286805	0.288451	0.290067	0.291669	0.293262	0.294923	0.296777	0.298879	0.301244	0.303905	0.30683	0.309988	0.313316	0.316752	0.320113	0.323158	0.325809	0.327995	0.329627	0.330737	0.331328	0.33147	0.331158	0.330496	0.329608	0.328599	0.327522	0.326425	0.325335	0.324261	0.323294	0.322408	0.321514	0.32059	0.319546	0.318354	0.316915	0.315317	0.313623	0.311896	0.310112	0.308264	0.30637	0.304444	0.302476	0.300555	0.298683
R_PronatorQuadratus3	0.472957	0.475567	0.478257	0.480999	0.48369	0.486367	0.489023	0.491801	0.494909	0.498435	0.502403	0.506861	0.511762	0.51704	0.522597	0.528328	0.533922	0.538971	0.543359	0.546965	0.549642	0.551453	0.552397	0.552595	0.55204	0.550907	0.549409	0.547714	0.545908	0.544078	0.542262	0.540467	0.538866	0.537396	0.535904	0.534359	0.532612	0.530617	0.528203	0.525528	0.522702	0.51982	0.516842	0.513757	0.510593	0.507379	0.504093	0.500895	0.497779
R_TricepsLatH1	0	0	0	0	0	0	0	0	0	0	0	0	0	0	0	0	3.55025e-06	2.42433e-05	4.48e-05	5.8135e-05	5.26392e-05	3.62433e-05	1.9055e-05	3.36025e-06	7.16975e-08	0	0	0	0	0	0	0	0	0	0	0	0	0	0	0	0	0	0	0	0	0	0	0	0
R_TricepsLatH2	0	0	0	0	0	0	0	0	0	0	0	0	0	0	0	0	1.11883e-05	7.1465e-05	0.000122833	0.000157042	0.000137825	9.43583e-05	4.5095e-05	6.4205e-06	1.23083e-07	0	0	0	0	0	0	0	0	0	0	0	0	0	0	0	0	0	0	0	0	0	0	0	0
R_TricepsLatH3	0	0	0	0	0	0	0	0	0	0	0	0	0	0	0	0	6.02617e-06	4.02e-05	7.25858e-05	9.36667e-05	8.38667e-05	5.751e-05	2.939e-05	4.88375e-06	9.91833e-08	0	0	0	0	0	0	0	0	0	0	0	0	0	0	0	0	0	0	0	0	0	0	0	0
R_TricepsLatH4	0	0	0	0	0	0	0	0	0	0	0	0	0	0	0	0	8.10775e-06	5.31858e-05	9.43583e-05	0.000121325	0.000107792	7.37667e-05	3.688e-05	5.8445e-06	1.15908e-07	0	0	0	0	0	0	0	0	0	0	0	0	0	0	0	0	0	0	0	0	0	0	0	0
R_TricepsLatH5	0	0	0	0	0	0	0	0	0	0	0	0	0	0	0	0	1.65858e-06	1.27375e-05	2.63625e-05	3.58108e-05	3.46642e-05	2.46717e-05	1.48458e-05	3.48567e-06	9.67917e-08	0	0	0	0	0	0	0	0	0	0	0	0	0	0	0	0	0	0	0	0	0	0	0	0
R_Anconeus1	0	0	0	0	0	0	0	0	0	0	0	0	0	0	0	0	1.35033e-07	1.34275e-06	3.73242e-06	6.36333e-06	8.01933e-06	7.97717e-06	6.71467e-06	5.07375e-06	1.28817e-06	5.97475e-09	0	0	0	0	0	0	0	0	0	0	0	0	0	0	0	0	0	0	0	0	0	0	0
R_Anconeus2	0	0	0	0	0	0	0	0	0	0	0	0	0	0	0	0	6.52442e-07	6.17325e-06	1.61133e-05	2.59133e-05	3.06067e-05	2.72992e-05	2.13317e-05	1.26475e-05	2.03617e-06	5.97475e-09	0	0	0	0	0	0	0	0	0	0	0	0	0	0	0	0	0	0	0	0	0	0	0
R_Anconeus3	0	0	0	0	0	0	0	0	0	0	0	0	0	0	0	0	9.79833e-08	9.885e-07	2.80625e-06	4.88133e-06	6.32008e-06	6.54917e-06	5.6955e-06	4.64475e-06	1.78167e-06	1.79242e-08	0	0	0	0	0	0	0	0	0	0	0	0	0	0	0	0	0	0	0	0	0	0	0
R_Anconeus4	0	0	0	0	0	0	0	0	0	0	0	0	0	0	0	0	9.21333e-07	7.80258e-06	1.78992e-05	2.59267e-05	2.71375e-05	2.04642e-05	1.39475e-05	4.37117e-06	2.29433e-07	0	0	0	0	0	0	0	0	0	0	0	0	0	0	0	0	0	0	0	0	0	0	0	0
R_Anconeus5	0	0	0	0	0	0	0	0	0	0	0	0	0	0	0	0	1.05633e-06	8.975e-06	2.06608e-05	3.00133e-05	3.15e-05	2.3825e-05	1.62925e-05	5.15267e-06	2.79617e-07	0	0	0	0	0	0	0	0	0	0	0	0	0	0	0	0	0	0	0	0	0	0	0	0
L_DeltoidScapular1	0.000496867	0.000364374	0.000289742	0.0002413	0.000140683	0.000128683	0.000123681	0.000157605	0.000319467	0.000226679	0.00051125	0.000534029	0.000383286	0.000395136	0.000178858	0.000224595	0.000281345	0.000664164	0.000743558	0.000226622	0.000457107	0.00158894	0.00204867	0.00367974	0.00310658	0.00212398	0.00193467	0.00182083	0.00205127	0.0018404	0.00169292	0.00148207	0.0010613	0.000849741	0.000493828	0.000342004	0.000124467	7.88847e-05	6.54547e-05	3.30001e-05	4.33005e-05	3.20808e-05	1.592e-06	6.13525e-08	0	0	0	6.04883e-08	1.06833e-07
L_DeltoidScapular2	0.000845854	0.000630153	0.00044418	0.000367425	0.000301417	0.000270642	0.000378129	0.000744911	0.00113552	0.00108727	0.00129737	0.000944985	0.000761658	0.000574326	0.000331767	0.000470907	0.000563741	0.000980442	0.000830867	0.00075695	0.00120368	0.00238829	0.00258125	0.00335131	0.0028997	0.00206334	0.00185994	0.00183916	0.00195568	0.00158402	0.00143762	0.00124239	0.00107178	0.00104777	0.000758406	0.000576087	0.000326278	0.000201533	0.000160938	8.18397e-05	6.37494e-05	4.32292e-05	3.3875e-06	1.24983e-07	5.34183e-09	0	0	2.08958e-07	3.645e-07
L_DeltoidScapular3	0.00342137	0.00293833	0.00264512	0.00248793	0.00280558	0.00319749	0.0040983	0.00557654	0.00728047	0.00817057	0.00932232	0.0108652	0.0132833	0.0156238	0.0158005	0.0175698	0.0197439	0.0228909	0.0251328	0.0266794	0.028135	0.0287855	0.0275436	0.0261448	0.0236004	0.0211411	0.0199316	0.0193337	0.0187544	0.0172584	0.0167709	0.0164264	0.0154084	0.0136231	0.0114923	0.00992951	0.00803802	0.00648246	0.00471826	0.0036356	0.00288131	0.0023886	0.00199514	0.00173644	0.00161083	0.00141444	0.00141425	0.00156526	0.00198632
L_DeltoidScapular4	0.00327816	0.00343173	0.00367705	0.00396484	0.00456445	0.00529736	0.00624285	0.00718414	0.00809773	0.0085642	0.00893768	0.00907907	0.00939192	0.00951263	0.00892543	0.00902941	0.00955405	0.0102352	0.010772	0.0109385	0.0109959	0.0111373	0.0108481	0.0106755	0.00992048	0.00909276	0.00861929	0.00859426	0.00858312	0.00781572	0.00709926	0.00656982	0.00580145	0.00496118	0.00400185	0.00326587	0.00254787	0.00188399	0.00129137	0.000967574	0.000711896	0.000589996	0.000473708	0.000395528	0.000360697	0.000340195	0.000336533	0.000335116	0.000407939
L_DeltoidScapular5	0.00921948	0.0100978	0.0113689	0.0129896	0.0153962	0.0183625	0.0212767	0.0237245	0.0262507	0.0281389	0.0297493	0.0302868	0.0311152	0.0305731	0.0293464	0.0301796	0.0320816	0.0332039	0.0343723	0.0353442	0.035851	0.0351708	0.033836	0.0322525	0.0296505	0.0275781	0.0261004	0.0256417	0.0245282	0.0226671	0.0210815	0.0194405	0.0170786	0.0148058	0.012227	0.0101079	0.00820852	0.00659954	0.00509258	0.00426498	0.00340287	0.00285941	0.00237863	0.00212695	0.00197663	0.00188376	0.00196108	0.00202389	0.00223594
L_DeltoidScapular6	0.00363037	0.00393859	0.0043842	0.00501032	0.00600243	0.0073263	0.0088367	0.0105105	0.0124513	0.0143623	0.0162646	0.0181429	0.0201119	0.0212674	0.0221447	0.0241053	0.0263598	0.0279242	0.0295021	0.0312816	0.0320878	0.0317693	0.0307172	0.028971	0.027039	0.0263764	0.0254836	0.0239035	0.0221055	0.0207984	0.0199506	0.018675	0.0168087	0.0151836	0.0135529	0.0121106	0.0105134	0.00894197	0.00772266	0.00708909	0.00681181	0.00702242	0.00750508	0.0082434	0.0089655	0.00953098	0.0103361	0.0110492	0.0115445
L_DeltoidScapular7	0.012678	0.0145175	0.0168417	0.0193126	0.0216861	0.0238493	0.0257762	0.027825	0.030471	0.0334103	0.0365737	0.039295	0.0416987	0.0432054	0.0448831	0.0470177	0.0488755	0.0495844	0.0502417	0.051327	0.051714	0.0514369	0.0500224	0.0475844	0.0451698	0.0442607	0.0428186	0.0401163	0.0369055	0.0342786	0.0324841	0.0303339	0.0280805	0.0261208	0.024606	0.0236795	0.0224877	0.0214344	0.0207864	0.0208684	0.0210802	0.0222329	0.0234836	0.0249435	0.0262136	0.027383	0.0284348	0.0293865	0.0299466
L_DeltoidScapular8	0.0178859	0.0203901	0.0234767	0.0268245	0.0300442	0.0329073	0.0353908	0.0380167	0.0414078	0.0452371	0.0493509	0.0528071	0.0556981	0.0571547	0.0591776	0.061997	0.0642668	0.0650517	0.0660173	0.0675827	0.0682555	0.0675218	0.065683	0.0623469	0.0591338	0.058042	0.0562624	0.0526177	0.0484953	0.045398	0.0429995	0.0402411	0.0371812	0.0347321	0.0327962	0.0313692	0.0295984	0.0280463	0.0270525	0.0270982	0.0275143	0.0289689	0.0305661	0.0324966	0.0341684	0.0356545	0.0371078	0.0384086	0.0391724
L_DeltoidScapular9	0.0470499	0.0531669	0.0599519	0.0660898	0.0711773	0.0752142	0.0792372	0.0844169	0.0917461	0.0999028	0.10785	0.114243	0.119097	0.122373	0.126998	0.131721	0.134556	0.134148	0.134641	0.136615	0.13656	0.135019	0.130937	0.124504	0.119101	0.117641	0.113381	0.104797	0.0961682	0.0897351	0.0852599	0.0793369	0.0736227	0.0694305	0.0661482	0.0645948	0.0623523	0.0605584	0.0597013	0.0608789	0.062485	0.0659253	0.0696969	0.0736038	0.0769051	0.0795855	0.0821186	0.084235	0.0853645
L_DeltoidScapular10	0.0930997	0.104184	0.115429	0.124778	0.131523	0.136299	0.141615	0.149695	0.161611	0.175299	0.186853	0.1962	0.202171	0.206519	0.214027	0.220332	0.222607	0.220094	0.219314	0.221145	0.220312	0.217421	0.210856	0.200903	0.193031	0.191195	0.183815	0.169312	0.155253	0.144929	0.137547	0.128105	0.119718	0.114023	0.110185	0.108588	0.106406	0.104915	0.104898	0.107574	0.111135	0.116823	0.123302	0.129672	0.13494	0.138912	0.142514	0.145384	0.146865
L_DeltoidScapular11	0.0679396	0.0752154	0.0816823	0.0872586	0.0906919	0.0928528	0.0948941	0.0987039	0.10433	0.111656	0.116794	0.121507	0.124316	0.12582	0.130184	0.133569	0.133699	0.132046	0.129888	0.12913	0.129121	0.127252	0.12528	0.120729	0.117441	0.11679	0.114498	0.108347	0.100756	0.0950018	0.0897894	0.0863169	0.0827388	0.0805621	0.0801977	0.0803882	0.0809228	0.0813068	0.0825498	0.0841001	0.0871007	0.0901057	0.0938699	0.0976459	0.100857	0.103551	0.106062	0.1082	0.110136
L_DeltoidClavicular1	0.0108683	0.0110716	0.0112088	0.0113264	0.0113129	0.0109836	0.0104585	0.00983184	0.00936518	0.00946944	0.00930571	0.00921589	0.0092199	0.00888118	0.0083382	0.00837512	0.00820341	0.0083697	0.00808741	0.00769173	0.00764916	0.00764197	0.00773864	0.00785763	0.00761584	0.00738957	0.00730705	0.00720159	0.00703601	0.00669576	0.00609855	0.00613948	0.0061883	0.00621823	0.00621682	0.00618061	0.00621679	0.00628003	0.00617179	0.00584998	0.00572808	0.00533656	0.00514231	0.00497213	0.00482824	0.00477607	0.00474344	0.00467702	0.00480672
L_DeltoidClavicular2	0.0133775	0.01377	0.0139769	0.0141954	0.0141608	0.0137535	0.0131377	0.0124812	0.0119505	0.0122414	0.0122098	0.0128099	0.0132553	0.0134268	0.0133247	0.0136688	0.013314	0.0133677	0.0126906	0.011852	0.0115747	0.0114126	0.0115912	0.0117735	0.0116444	0.0114975	0.0114486	0.0112955	0.011289	0.0110795	0.0103879	0.0108212	0.0110327	0.0112863	0.0116147	0.0117827	0.012164	0.0125033	0.0126451	0.0123943	0.0125775	0.0122403	0.0121948	0.0122123	0.0122032	0.0123677	0.0124893	0.0126147	0.0130025
L_DeltoidClavicular3	0.0115367	0.0109057	0.0101675	0.00944372	0.00880095	0.00795528	0.00706416	0.00621799	0.00542151	0.00509775	0.00477681	0.00491483	0.00477436	0.0044341	0.0039483	0.00376151	0.0035209	0.00376352	0.00369224	0.00357944	0.00389979	0.00396723	0.00397767	0.00410951	0.00385077	0.00336316	0.00344474	0.00347469	0.00341423	0.00328282	0.00293127	0.00290079	0.00297579	0.00288981	0.00280536	0.00279189	0.00289411	0.00294242	0.0028276	0.00273449	0.00273632	0.0026014	0.00260219	0.00249343	0.00249029	0.00241306	0.00235993	0.00227909	0.00233658
L_DeltoidClavicular4	0.00885997	0.00909018	0.00923103	0.00937713	0.00939548	0.00915268	0.00877079	0.0083216	0.00794452	0.00810745	0.00809737	0.00848322	0.0088072	0.00893592	0.0088644	0.00911895	0.00892285	0.00897167	0.00855499	0.00800209	0.00782301	0.00770887	0.00783136	0.00796911	0.00788041	0.00773657	0.00772717	0.00762665	0.00764824	0.00750086	0.00706017	0.00733417	0.00747899	0.00767499	0.00790118	0.00800028	0.00827054	0.00849688	0.00858454	0.00843243	0.00853576	0.00830005	0.00828402	0.00827547	0.00829334	0.00838876	0.00850406	0.00859173	0.00885738
L_CoracoBrachialis1	0.0425794	0.0448847	0.0465024	0.0472075	0.0465026	0.0448391	0.0431453	0.0423608	0.0424821	0.0438388	0.0442758	0.045489	0.0462159	0.0469569	0.0477761	0.0477942	0.0462642	0.0442048	0.0414041	0.0385482	0.036933	0.0359544	0.0355352	0.0350002	0.0340591	0.0327433	0.0314017	0.0298766	0.0287564	0.0283644	0.0282406	0.029312	0.0308621	0.0325693	0.0340857	0.0359793	0.0378508	0.0401686	0.0418608	0.0431378	0.0443398	0.0449883	0.0457172	0.0463599	0.046747	0.0471612	0.0474014	0.0477458	0.0483289
L_CoracoBrachialis2	0.0186586	0.0181454	0.0174801	0.0166012	0.0154575	0.0139217	0.0122933	0.0107733	0.00965697	0.00942801	0.00934728	0.00967759	0.0100785	0.009761	0.00883468	0.00706581	0.00512683	0.00386318	0.00329386	0.00270472	0.00235691	0.00210151	0.00192526	0.00232595	0.00223124	0.00208551	0.00209814	0.00204322	0.00208663	0.00218079	0.00229351	0.00246132	0.00266616	0.00282502	0.00276375	0.00263188	0.00263683	0.0028962	0.0031393	0.00329165	0.0033936	0.00326893	0.00312114	0.00294819	0.00279141	0.00259736	0.00238063	0.00227849	0.00220163
L_CoracoBrachialis3	0.0256467	0.0270757	0.0281417	0.0286041	0.0282199	0.0272148	0.0261645	0.0256509	0.0257043	0.0264897	0.0267869	0.0274139	0.0278591	0.028327	0.0288806	0.028892	0.028021	0.0267625	0.0251342	0.0234244	0.0223827	0.0217267	0.0214384	0.0210943	0.0205206	0.0197186	0.0188441	0.0178881	0.0171697	0.0169095	0.0168961	0.0174704	0.018365	0.0194078	0.02038	0.0214718	0.0226411	0.0240129	0.025098	0.0259522	0.0267189	0.0271791	0.0276416	0.0280304	0.0283123	0.0285122	0.0286784	0.0288657	0.0291625
L_Infraspinatus1	0.0485352	0.052372	0.0562838	0.0607313	0.0645296	0.0678592	0.0706099	0.0733072	0.0756294	0.0779502	0.0797548	0.0809522	0.0822763	0.080619	0.0786542	0.0787516	0.0800088	0.0841038	0.0857761	0.0879511	0.0903277	0.0901817	0.092243	0.0946876	0.0954278	0.0951807	0.0928889	0.0910321	0.0869883	0.0822463	0.0761292	0.0714495	0.0665566	0.0622045	0.0597993	0.0565348	0.0558183	0.0549316	0.0554039	0.055636	0.0577448	0.0589994	0.0611038	0.0631266	0.0653262	0.0673216	0.0694442	0.0711672	0.0732992
L_Infraspinatus2	0.0633208	0.0699282	0.0766305	0.0823803	0.0865408	0.0894178	0.0920196	0.0953787	0.0991212	0.10258	0.105056	0.106564	0.106981	0.10656	0.107163	0.107073	0.105758	0.103358	0.100326	0.0981133	0.0950796	0.0922576	0.0901197	0.086837	0.0840841	0.0817108	0.0784488	0.0739729	0.0683625	0.0628565	0.0572843	0.0519297	0.0467809	0.0422696	0.0388811	0.0357283	0.033665	0.0318708	0.0307943	0.0301581	0.0303264	0.030398	0.0310216	0.0315977	0.0321109	0.0321789	0.0322238	0.0320273	0.031983
L_Infraspinatus3	0.0504966	0.0558891	0.0613908	0.0661693	0.0696696	0.0720821	0.0742294	0.0769916	0.0801238	0.0831213	0.0853532	0.0867656	0.0873224	0.0869942	0.0874731	0.0875183	0.0865006	0.0845785	0.0821115	0.0801456	0.077832	0.0755997	0.0738756	0.0712351	0.0691245	0.0671878	0.0646025	0.0607389	0.0561086	0.05154	0.0469464	0.0426017	0.0383973	0.0347161	0.0319196	0.0294061	0.0277328	0.0263794	0.0255468	0.0251442	0.0253396	0.0254838	0.0260391	0.0265567	0.0269789	0.0271152	0.0272256	0.0271194	0.0270323
L_Infraspinatus4	0.0690182	0.0764028	0.0839557	0.0905626	0.0954599	0.0989902	0.102351	0.106867	0.112364	0.117996	0.122428	0.125724	0.127449	0.128021	0.129699	0.131116	0.131497	0.131146	0.129517	0.128872	0.128308	0.127197	0.126524	0.125381	0.124556	0.124117	0.121808	0.116423	0.109684	0.103379	0.0975322	0.092031	0.0872535	0.0838721	0.0820491	0.0808887	0.0810253	0.0814387	0.0830588	0.0853261	0.0883731	0.0915626	0.0952571	0.0987909	0.101988	0.104658	0.107288	0.109621	0.111942
L_Infraspinatus5	0.0977294	0.10784	0.118224	0.127683	0.134913	0.140326	0.145462	0.152201	0.160452	0.16911	0.176338	0.182162	0.185637	0.187444	0.191433	0.195412	0.197894	0.199416	0.199125	0.200383	0.201246	0.200077	0.199292	0.197445	0.196058	0.196654	0.194291	0.187019	0.177693	0.169731	0.162321	0.15565	0.149674	0.145947	0.144848	0.14444	0.145788	0.147174	0.150586	0.154881	0.160706	0.166822	0.173914	0.180877	0.187364	0.193129	0.198955	0.204203	0.209451
L_Infraspinatus6	0.05347	0.0590186	0.064939	0.070262	0.0744016	0.0774977	0.0802441	0.0835875	0.0875775	0.0915635	0.0946278	0.0965173	0.0976913	0.0975453	0.0978148	0.0982132	0.098335	0.0978832	0.0964884	0.0953482	0.094885	0.0943158	0.0940856	0.0937908	0.0929747	0.0915981	0.0894487	0.0854751	0.0798851	0.0739381	0.0685579	0.0635977	0.0594409	0.0562021	0.0537858	0.0522564	0.0516183	0.0515264	0.0520933	0.0531465	0.0545772	0.056181	0.0581029	0.0598873	0.0615058	0.0627578	0.0638717	0.0648127	0.0658669
L_TeresMinor1	0.00634893	0.00516602	0.00440155	0.0041676	0.00471673	0.00551684	0.00614107	0.00618497	0.00605293	0.00614655	0.00685865	0.0072124	0.00745907	0.00763387	0.0071257	0.00704798	0.00732956	0.00800339	0.00812989	0.00769586	0.00790784	0.00901863	0.0105626	0.0129213	0.0144117	0.0151201	0.0156584	0.0154672	0.0147924	0.0138381	0.0127403	0.011743	0.0109126	0.0101975	0.00910742	0.00767455	0.00635012	0.00550461	0.00534079	0.00547211	0.00561345	0.00564524	0.00555734	0.00544336	0.00515936	0.00475135	0.00429589	0.00393446	0.00360988
L_TeresMinor2	0.0111104	0.012189	0.0142154	0.0166154	0.01955	0.0223826	0.0243748	0.0252188	0.0251952	0.0253357	0.0260499	0.0269032	0.0280858	0.0277527	0.0252669	0.0221034	0.0192043	0.0173184	0.0162285	0.015464	0.0151695	0.0162518	0.017428	0.0189601	0.0194652	0.0198965	0.0202167	0.0202362	0.0201747	0.0187863	0.0174733	0.0159676	0.0148538	0.0136003	0.0119692	0.0105072	0.00926783	0.00849424	0.00792864	0.00751263	0.00704585	0.00672642	0.00632701	0.00594939	0.00546806	0.00502204	0.00445042	0.00390185	0.00331173
L_TeresMinor3	0.0162155	0.0163196	0.0174286	0.0191982	0.0215128	0.0236687	0.0250508	0.0253321	0.0247101	0.0239784	0.0244809	0.025083	0.0265001	0.0268598	0.025753	0.0252837	0.0253097	0.0259732	0.0263033	0.0257894	0.0254259	0.025294	0.0258099	0.026742	0.026622	0.0259633	0.0249112	0.024719	0.024499	0.0229666	0.0209607	0.0190854	0.0172653	0.0150307	0.0126935	0.0108268	0.00946585	0.00828903	0.00705338	0.00591946	0.00500806	0.00424334	0.00374612	0.00329935	0.00302477	0.00303619	0.00310532	0.00317838	0.00355632
L_TeresMajor1	7.29075e-05	3.23042e-05	3.2665e-05	1.89617e-05	1.48199e-05	3.05221e-05	4.04108e-05	2.74217e-05	4.65807e-05	4.86207e-05	0.000176029	0.000258759	0.000182081	0.000159055	3.365e-05	2.77172e-07	6.2845e-09	3.58319e-05	0.000160794	7.24792e-06	3.91208e-07	0.000241154	0.00038206	0.000934675	0.000647725	0.000283783	0.000304579	0.000325118	0.000418725	0.000493043	0.000541833	0.000582492	0.000463292	0.000341569	0.000203255	0.000113029	2.99629e-05	1.60671e-05	1.61979e-05	1.30935e-05	1.59692e-05	4.57508e-06	1.64808e-07	5.5775e-09	0	0	0	0	0
L_TeresMajor2	3.62445e-05	1.89079e-05	1.46538e-05	4.6045e-06	1.048e-07	2.07933e-09	0	0	3.3095e-05	5.38717e-05	0.000234092	0.000419067	0.00046792	0.000536545	0.000534419	0.000479635	0.000374902	0.000231755	0.000237428	7.36606e-05	4.06501e-05	0.000123538	0.000285693	0.000749937	0.000635959	0.000456313	0.000463738	0.000496074	0.000626516	0.000770795	0.000851385	0.000890318	0.000837183	0.000761685	0.000622567	0.000443654	0.00042937	0.000434731	0.000359369	0.000301698	0.000221459	0.000126562	5.01716e-05	8.02008e-06	1.4985e-07	2.31258e-09	0	8.54833e-06	1.49683e-05
L_TeresMajor3	0.000109723	4.60178e-05	4.31067e-05	1.28708e-05	2.72808e-07	4.15867e-09	0	0	8.0855e-05	5.45175e-05	0.000340983	0.000461017	0.000359661	0.000291856	9.99632e-05	1.6607e-05	1.02388e-05	7.01748e-05	0.000244576	1.17475e-05	2.21708e-05	0.000248386	0.000528889	0.00151837	0.00117672	0.000749578	0.000685142	0.000732895	0.0010381	0.00132395	0.00150463	0.00156778	0.00146178	0.0012926	0.000897555	0.00061626	0.000518662	0.000466909	0.000325735	0.000196698	7.00182e-05	1.28237e-05	4.00475e-07	1.57141e-08	0	0	0	1.43658e-05	2.51267e-05
L_TeresMajor4	1.95575e-06	2.8015e-08	0	0	0	0	0	0	1.37667e-05	1.11558e-05	6.74867e-05	8.6075e-05	4.69033e-05	4.04114e-05	5.86547e-06	8.64083e-09	0	1.0755e-05	0.000110958	4.979e-06	2.718e-07	9.885e-05	0.00017073	0.000625041	0.000376967	0.000141103	0.000130928	0.00019215	0.000297858	0.000410169	0.000522535	0.000600324	0.000565877	0.000479203	0.000335195	0.000218905	9.21251e-05	5.27512e-05	3.79508e-05	2.99443e-05	2.93513e-05	1.22218e-05	4.363e-07	1.67325e-08	0	0	0	5.1965e-07	9.09667e-07
L_Supraspinatus1	0.0463201	0.0509368	0.0560478	0.0608649	0.0646402	0.0673933	0.0696013	0.072297	0.0758998	0.0796939	0.0829596	0.0856974	0.0877063	0.0887168	0.0902996	0.0919323	0.0932358	0.0936915	0.0926763	0.0915072	0.0909858	0.0905499	0.0901884	0.0897822	0.0892661	0.088678	0.0875157	0.0851284	0.0812787	0.0770353	0.0735273	0.0702735	0.0678393	0.0661067	0.0650737	0.0649543	0.0653138	0.0660717	0.0672509	0.0689384	0.070927	0.0732478	0.0758548	0.0785147	0.0810224	0.0833072	0.0853867	0.0873468	0.0893483
L_Supraspinatus2	0.0438072	0.0481931	0.0530342	0.0574683	0.0608662	0.0633232	0.0652883	0.0676906	0.0708842	0.0740877	0.0767823	0.0786896	0.0800033	0.0804334	0.0812231	0.0819993	0.0827104	0.082675	0.0814085	0.0799533	0.079187	0.0788813	0.0785981	0.0784856	0.0781295	0.0773748	0.0758115	0.0732684	0.0695253	0.0651994	0.0616549	0.0582816	0.0558458	0.0540342	0.0527605	0.0524652	0.0525337	0.0531508	0.0540947	0.0555112	0.0569966	0.0588995	0.0608997	0.0629535	0.0648054	0.0664982	0.0679273	0.0693075	0.0707154
L_Supraspinatus3	0.0507538	0.0546104	0.0595823	0.0646347	0.0686907	0.0709328	0.0726333	0.0756098	0.0812713	0.0887973	0.0965966	0.104833	0.110491	0.115225	0.122817	0.130378	0.13482	0.13524	0.133969	0.132497	0.131275	0.129689	0.127309	0.122464	0.11959	0.120387	0.121895	0.118325	0.112127	0.108481	0.106545	0.104933	0.103158	0.102492	0.102363	0.103632	0.104656	0.105001	0.105378	0.10631	0.10814	0.110501	0.114502	0.118806	0.12314	0.12666	0.129961	0.132447	0.134672
L_Supraspinatus4	0.0246441	0.026507	0.0287863	0.0312305	0.0333494	0.0346311	0.0354076	0.0364693	0.0384083	0.0413859	0.0442517	0.0479673	0.0506862	0.0529263	0.0563752	0.060048	0.0622823	0.0628363	0.0621318	0.0610976	0.0602529	0.0592789	0.0585611	0.0567717	0.0555666	0.0556968	0.0568792	0.056639	0.0548769	0.0537782	0.0533289	0.0532694	0.0531719	0.053426	0.0539605	0.0548991	0.0560345	0.0566491	0.0571647	0.0577965	0.0590218	0.0602679	0.0622642	0.0643894	0.0666996	0.0687292	0.0707841	0.072569	0.0743898
L_Subscapularis1	8.6871e-06	1.67675e-06	4.16258e-08	0	0	1.51508e-08	3.20808e-06	4.67158e-06	5.87683e-06	4.38464e-05	0.000159625	9.83984e-05	0.000155233	0.000136442	0.000245148	0.00044816	0.000570322	0.000426056	0.000412231	0.000469887	0.000307375	0.00035738	0.000384904	0.00026301	0.000205451	0.000221764	0.000315028	0.000493588	0.000746412	0.000918794	0.00104661	0.00116128	0.00120956	0.00116153	0.00103043	0.000927138	0.000797954	0.0007008	0.000577758	0.000479489	0.000377275	0.000353446	0.000321519	0.000276492	0.000218064	0.000173678	0.000153501	0.000156177	0.00018416
L_Subscapularis2	0.00057693	0.00042997	0.000299987	0.000279769	0.000475087	0.000704324	0.000874887	0.000742075	0.000538092	0.000494471	0.000505342	0.000357557	0.00061251	0.000692262	0.000677524	0.00073028	0.000825774	0.00103273	0.00112915	0.00115323	0.00114892	0.00131209	0.00146532	0.00159979	0.00160393	0.00164697	0.00197238	0.00267771	0.00361443	0.0041388	0.00437339	0.00472221	0.00490863	0.00493129	0.00464707	0.00435572	0.00390111	0.00345705	0.00303028	0.00262745	0.00229814	0.00199496	0.00184637	0.00179591	0.0018865	0.0022011	0.00264445	0.00317337	0.00377246
L_Subscapularis3	0.00330045	0.00369966	0.00421307	0.00489561	0.00541318	0.00582742	0.00580704	0.0055062	0.00556546	0.00581157	0.00654692	0.00803454	0.0103882	0.0132041	0.0156028	0.0180014	0.0205013	0.0215273	0.022042	0.0223309	0.0223603	0.0230376	0.0238199	0.0243289	0.0248058	0.0255165	0.0289784	0.0316728	0.0323732	0.0332968	0.0349839	0.0363457	0.0366849	0.0364886	0.0352553	0.0346925	0.0338203	0.0323512	0.0301992	0.0284234	0.0265029	0.0250703	0.0243784	0.024169	0.0249996	0.0260992	0.0275177	0.0293022	0.0314013
L_Subscapularis4	4.92217e-05	1.00157e-05	2.27659e-05	2.1789e-05	2.40286e-05	5.27708e-05	0.000257181	0.000189224	0.00022536	0.000119098	0.000256763	0.00050056	0.000979484	0.00234748	0.00260164	0.0028522	0.00302647	0.00292539	0.00298918	0.00302687	0.00332765	0.00422534	0.00457367	0.00513448	0.00568758	0.0064774	0.0088465	0.0119454	0.0125947	0.0134791	0.0163522	0.0179363	0.0194058	0.0201156	0.0198505	0.0197847	0.019135	0.0182853	0.0163446	0.0148511	0.0128352	0.0114794	0.0107666	0.0105616	0.0109623	0.0114409	0.0117654	0.0119487	0.0121137
L_Subscapularis5	0.000115091	8.38379e-05	8.36754e-05	0.000111599	0.000138609	0.00028	0.00034595	0.000372425	0.000438249	0.000497844	0.000666833	0.00104	0.00172767	0.00248382	0.00299919	0.00366221	0.00451788	0.00498865	0.00546005	0.00578421	0.00586615	0.00613395	0.00629751	0.0063295	0.00658144	0.00741846	0.00873753	0.00952346	0.00985241	0.0102645	0.0111745	0.0116315	0.0119311	0.0119714	0.0116446	0.0115354	0.0110139	0.0104944	0.00971423	0.0092001	0.00836341	0.00799914	0.00774578	0.0078172	0.00805768	0.00842244	0.00870239	0.00908092	0.00922918
L_Subscapularis6	0	0	0	0	0	0	0	1.11217e-06	3.44567e-06	2.26557e-06	1.41567e-05	2.90631e-05	3.19468e-05	0.000221142	0.000229967	0.000241846	0.000258057	0.000179338	0.000288727	0.000319714	0.000369554	0.000457149	0.000438498	0.000487218	0.000736189	0.0008532	0.00139579	0.00197416	0.00228203	0.00239814	0.00287348	0.00317717	0.0033357	0.00321018	0.00288032	0.00254222	0.00220322	0.00172345	0.00125636	0.00079342	0.000440368	0.00031108	0.000203774	0.000152492	0.000141869	9.46224e-05	4.50134e-05	4.19969e-05	2.66092e-05
L_Subscapularis7	9.69667e-07	1.6035e-08	0	0	0	0	5.28108e-08	2.73308e-06	6.09633e-06	8.55945e-06	2.62537e-05	5.39154e-05	5.04235e-05	0.000126794	0.000186044	0.000309906	0.000484966	0.000643596	0.000871979	0.00101315	0.000811386	0.00087081	0.000822245	0.000963719	0.00128866	0.00130648	0.00200722	0.00271114	0.00325132	0.00362829	0.00410024	0.00420515	0.00401844	0.00355548	0.00303867	0.00246207	0.00208928	0.00163649	0.00118932	0.000991454	0.000594893	0.000551244	0.000435591	0.000390615	0.000315158	0.000288564	0.000196423	0.000182029	0.000132278
L_Subscapularis8	0	0	0	0	0	0	1.44292e-08	5.74708e-07	1.6565e-06	4.34508e-06	1.84317e-05	2.70475e-05	2.31917e-05	3.24715e-05	3.15104e-05	5.10268e-05	6.68484e-05	8.54414e-05	0.000128207	0.00016084	0.000122414	0.000167026	0.000157127	0.000195378	0.000276305	0.000322905	0.000489505	0.000744239	0.000985887	0.00111428	0.00133191	0.00142943	0.00145137	0.00134227	0.00116425	0.00100194	0.000855122	0.000701306	0.000525448	0.000392079	0.000219227	0.000176204	0.000112257	9.6828e-05	7.3256e-05	6.36447e-05	4.08454e-05	4.4237e-05	4.30283e-05
L_Subscapularis9	0	0	0	0	0	0	0	0	0	3.80267e-06	1.21308e-05	3.46683e-05	7.37984e-05	0.000339762	0.000372218	0.000435635	0.000626965	0.000714499	0.00117133	0.00137598	0.00118561	0.00131677	0.00121525	0.00134568	0.0017477	0.00177088	0.00275951	0.0032392	0.00379856	0.00410459	0.00483187	0.00502221	0.0048315	0.00442685	0.0038086	0.00315482	0.00262194	0.00198536	0.00140705	0.000934474	0.000463927	0.000313306	0.000187417	0.000125079	0.000123186	0.000110653	4.67273e-05	6.21903e-05	3.7341e-05
L_Subscapularis10	7.92875e-08	0	0	0	0	0	0	0	0	1.79083e-06	8.52417e-06	9.97583e-06	6.94446e-06	8.3744e-06	2.883e-06	2.17214e-06	6.099e-06	8.90791e-06	1.77182e-05	4.15981e-06	1.23769e-06	1.63008e-05	2.09227e-05	6.62471e-05	5.84932e-05	5.15158e-05	7.18905e-05	0.000104622	0.000162839	0.000193893	0.000210005	0.000235578	0.000246313	0.000240892	0.000202028	0.000181985	0.000157508	0.000141755	0.000129866	9.47853e-05	6.36124e-05	2.97747e-05	1.47276e-05	4.21065e-06	1.282e-07	0	1.46117e-07	3.44075e-07	4.71333e-08
L_Subscapularis11	5.62283e-06	9.47833e-07	2.31258e-08	0	0	0	0	0	0	1.97225e-06	7.73817e-06	1.01525e-05	9.11474e-06	6.3195e-06	1.77262e-06	1.05458e-06	2.40001e-06	4.35483e-06	7.85252e-06	4.18545e-06	3.04632e-06	7.16433e-06	1.06083e-05	1.97452e-05	1.78764e-05	1.8833e-05	2.51275e-05	3.54717e-05	5.17328e-05	6.24408e-05	6.64323e-05	6.83152e-05	6.82803e-05	7.20078e-05	6.82925e-05	6.04728e-05	4.85583e-05	3.94309e-05	3.03135e-05	2.22211e-05	1.53163e-05	8.59808e-06	6.26109e-06	3.52517e-06	4.08492e-07	5.10617e-09	2.35667e-09	1.33542e-08	1.414e-08
L_BicepsBrachiiLH	0.0173982	0.0198872	0.0221424	0.0239292	0.0252382	0.0263161	0.0277018	0.0298611	0.0322856	0.0348268	0.03678	0.0384581	0.039564	0.040743	0.042032	0.0423082	0.0416727	0.0415074	0.0410821	0.0408968	0.0410188	0.0411106	0.0418628	0.0423433	0.0421511	0.042017	0.0403231	0.0388494	0.0365483	0.0348354	0.0330543	0.0314595	0.0299975	0.028458	0.0275229	0.0264484	0.0255031	0.024628	0.0244282	0.0240489	0.0243274	0.0245436	0.0250874	0.0258262	0.0268027	0.0278654	0.0291237	0.0305741	0.0322315
L_BicepsBrachiiSH1	0.00629599	0.00646264	0.00638674	0.00605643	0.00561819	0.0052166	0.00497208	0.00514717	0.00556867	0.00636565	0.00699406	0.00766814	0.00834171	0.00871458	0.00874623	0.00804757	0.0070735	0.00645656	0.00601301	0.0055671	0.00525078	0.00513654	0.00518988	0.0053	0.00502731	0.00496449	0.00527757	0.00561428	0.00621116	0.00720378	0.00828826	0.00968468	0.0111274	0.0121255	0.0129233	0.0140678	0.0149545	0.0156881	0.0160738	0.0161448	0.0163936	0.0164788	0.0166353	0.0169559	0.0172605	0.0177582	0.0179888	0.018421	0.0189284
L_BicepsBrachiiSH2	0.0118983	0.0122051	0.0120182	0.0113999	0.0105672	0.00984348	0.00939404	0.00978546	0.0106092	0.0120968	0.0133385	0.0145525	0.0158516	0.0165969	0.0166966	0.0153336	0.013469	0.0122928	0.0114239	0.0105739	0.00994178	0.00975665	0.00987807	0.0100353	0.00958542	0.00952613	0.0100893	0.0107202	0.0118726	0.0137882	0.015868	0.0184785	0.0212534	0.0230934	0.0244795	0.0266954	0.0283463	0.0297353	0.0304391	0.0306317	0.0311017	0.031346	0.0316178	0.0322638	0.0327894	0.0337649	0.0341461	0.0349718	0.0359548
L_TricepsLH1	9.44833e-07	3.88508e-08	0	0	0	0	0	0	0	0	8.89667e-06	2.07233e-05	3.67542e-08	2.77575e-08	1.91425e-09	0	0	1.10092e-05	5.90492e-05	2.55083e-06	1.38258e-07	8.86083e-07	7.121e-05	0.000239667	4.27258e-05	1.035e-06	5.54608e-08	5.16858e-09	0	0	8.905e-06	1.92317e-06	4.83908e-08	3.14225e-10	0	0	0	0	0	0	0	0	0	0	0	0	0	0	0
L_TricepsLH2	0	0	0	0	0	0	0	0	0	0	1.12758e-05	5.96717e-06	5.61525e-09	5.75558e-07	1.16133e-07	0	0	1.33167e-05	6.46208e-05	2.776e-06	1.50825e-07	0	8.41333e-05	0.0002135	2.163e-05	6.55942e-07	6.50108e-08	8.04e-09	0	0	8.35833e-07	1.8005e-07	3.14225e-09	0	0	0	0	0	0	0	0	0	0	0	0	0	0	0	0
L_TricepsLH3	2.11433e-07	1.11e-08	0	0	0	0	0	0	0	0	7.7465e-07	1.32192e-06	6.12575e-09	5.74283e-09	0	0	0	1.80942e-05	2.10925e-05	9.00583e-07	5.02758e-08	1.01258e-05	4.37092e-05	0.000126208	1.54758e-05	3.68082e-06	5.75504e-06	3.10117e-08	8.7075e-07	3.50358e-07	5.23967e-06	1.12558e-06	2.67092e-08	1.57108e-10	0	0	0	0	0	0	0	0	0	0	0	0	0	0	0
L_TricepsLH4	0	0	0	0	0	0	0	0	0	0	2.90017e-05	7.6915e-06	5.76075e-07	5.963e-07	1.16775e-07	0	0	3.055e-05	5.8795e-05	2.53733e-06	1.38258e-07	1.93142e-05	8.475e-05	0.000219642	2.4715e-05	2.1605e-06	2.17386e-06	2.412e-08	2.35575e-06	9.4725e-07	1.19217e-05	2.557e-06	5.84458e-08	3.14225e-10	0	0	0	0	0	0	0	0	0	0	0	0	0	0	0
L_LatissimusDorsi1	5.28583e-08	0	0	0	0	0	0	0	0	7.08283e-08	3.93642e-06	1.60525e-06	2.41506e-06	2.67547e-06	4.58899e-07	0	0	6.2075e-07	8.40333e-06	3.68117e-07	1.88533e-08	1.131e-05	1.90692e-05	6.64742e-05	4.37235e-05	2.29775e-05	2.62774e-05	3.76109e-05	6.41419e-05	8.00033e-05	0.000101968	0.00011326	0.00011036	9.45434e-05	7.04892e-05	4.66313e-05	2.40029e-05	2.21341e-05	1.95772e-05	1.72795e-05	1.31829e-05	5.38038e-06	4.29254e-07	1.67325e-08	0	0	0	2.11708e-07	3.69217e-07
L_LatissimusDorsi2	2.64292e-08	0	0	0	0	0	0	0	0	2.19358e-06	1.20967e-05	1.05e-05	6.25047e-06	8.26468e-06	1.15683e-06	0	0	3.02283e-07	1.39608e-05	6.06767e-07	3.14225e-08	7.22717e-06	2.95025e-05	0.000102855	5.38377e-05	2.21539e-05	1.86347e-05	3.43148e-05	6.03631e-05	8.96199e-05	0.000138398	0.000162083	0.000158396	0.000130603	9.61812e-05	6.69245e-05	3.65325e-05	2.41538e-05	1.36096e-05	1.43569e-05	1.42568e-05	5.71375e-06	1.81479e-07	9.70008e-09	0	0	0	5.0315e-07	8.7825e-07
L_LatissimusDorsi3	1.3215e-08	0	0	0	0	0	0	0	0	4.89183e-06	2.02292e-05	2.12708e-05	1.19817e-05	1.58175e-05	2.14142e-06	0	0	3.36058e-07	1.55208e-05	6.68667e-07	3.77067e-08	5.86458e-06	4.0755e-05	0.000138303	6.85852e-05	2.61267e-05	2.05022e-05	4.20047e-05	7.16333e-05	0.000109593	0.000174543	0.00020503	0.000197104	0.000158226	0.000117522	8.03441e-05	4.39105e-05	2.32455e-05	9.66141e-06	1.25219e-05	1.10487e-05	4.251e-06	1.41973e-07	5.5775e-09	0	0	0	2.11708e-07	3.69217e-07
L_LatissimusDorsi4	0	0	0	0	0	0	0	0	0	1.93117e-06	8.74e-06	8.46583e-06	3.70042e-06	6.2345e-06	7.29983e-07	0	0	5.059e-08	2.33658e-06	1.02433e-07	6.2845e-09	1.59667e-06	1.767e-05	6.15061e-05	3.40691e-05	1.20312e-05	1.06824e-05	2.2708e-05	3.74237e-05	5.49575e-05	8.53475e-05	9.71158e-05	8.83313e-05	6.54322e-05	4.60898e-05	2.83886e-05	1.29491e-05	6.67173e-06	3.19119e-06	4.52199e-06	4.86958e-06	1.59646e-06	5.23183e-08	0	0	0	0	0	0
L_LatissimusDorsi5	0.0122163	0.0104579	0.00903688	0.00849998	0.00912232	0.0111313	0.0141249	0.0175713	0.0210701	0.0242041	0.0266633	0.0282839	0.0294026	0.0298752	0.0300235	0.0306904	0.0318044	0.0327509	0.0328149	0.0314108	0.0288433	0.025159	0.0209033	0.0165468	0.0125033	0.00916969	0.00663883	0.00496526	0.00379344	0.0028639	0.00216419	0.00165771	0.00148327	0.00137027	0.00123879	0.00102525	0.000797642	0.000507587	0.000311817	0.000266642	0.000258703	0.000232017	0.000206379	0.000190199	0.000187006	0.000236298	0.000291413	0.000353062	0.000489119
L_LatissimusDorsi6	0.00190215	0.00207657	0.00211623	0.00224088	0.00290935	0.00502423	0.00862643	0.0135389	0.0209195	0.0303144	0.0404084	0.0507384	0.0606339	0.0694033	0.0769562	0.0833974	0.0891144	0.0940246	0.097763	0.0990182	0.0975373	0.0933748	0.0871617	0.0793537	0.0708167	0.0623631	0.0548217	0.0491267	0.0442321	0.0401648	0.0371946	0.0355724	0.0349933	0.0343991	0.0338004	0.03315	0.0325642	0.0317307	0.0310229	0.0305666	0.0305585	0.0311347	0.0323471	0.0339682	0.0358191	0.0376533	0.0392883	0.0401985	0.0405743
L_PectoralisMajorTH1	1.07958e-05	2.18533e-05	1.68975e-06	7.47692e-08	1.95692e-09	0	0	0	0	0.000141833	0.000396825	0.00106017	0.00164267	0.00234327	0.00314778	0.00338712	0.00316343	0.00265613	0.00208281	0.00156589	0.00107436	0.000908457	0.000807976	0.000679294	0.000479358	0.000414821	0.000446203	0.000638494	0.000788095	0.00112029	0.00152499	0.00181568	0.00207866	0.00218656	0.00236681	0.00232171	0.00237005	0.00237493	0.00233664	0.0024361	0.00252529	0.00270698	0.00281754	0.00299216	0.00316679	0.00326981	0.00342768	0.00356892	0.00361165
L_PectoralisMajorTH2	3.43057e-05	3.84496e-05	1.254e-05	4.602e-06	1.41875e-07	2.44608e-09	2.00108e-07	0	0	0.000170342	0.000521925	0.00128983	0.00200782	0.00282961	0.00375546	0.00403836	0.00381668	0.00323045	0.00255391	0.00192201	0.00135925	0.00117078	0.00107945	0.00100698	0.000775226	0.000703487	0.000711302	0.000898765	0.00104801	0.0015137	0.00196741	0.00228444	0.00257474	0.00275117	0.0029474	0.00288313	0.00289729	0.00292858	0.00291342	0.00303795	0.00315211	0.00334915	0.00347322	0.00366287	0.00384924	0.00394886	0.00410891	0.00425491	0.00427354
L_PectoralisMajorTH3	7.25573e-05	6.99509e-05	2.6419e-05	1.20733e-05	3.74092e-07	6.52292e-09	0	0	0	0.000200067	0.0006289	0.001582	0.0024548	0.00344069	0.00460677	0.00495197	0.00469323	0.00395083	0.00315369	0.00239907	0.00170941	0.00148261	0.00140692	0.00137525	0.00107625	0.00100695	0.00109936	0.00135635	0.00153522	0.00224908	0.00286878	0.00331584	0.00373863	0.004038	0.00427244	0.00409555	0.00401063	0.00404641	0.00400883	0.00418051	0.00434792	0.00463644	0.00478678	0.0050299	0.00524619	0.00534258	0.00552925	0.00568546	0.00563072
L_PectoralisMajorTH4	8.71211e-05	8.28942e-05	3.89922e-05	2.11923e-05	7.37092e-07	1.95692e-08	7.504e-08	5.55675e-07	4.00508e-07	0.000189486	0.000550342	0.00135792	0.00209072	0.00295291	0.00399783	0.00430627	0.00407903	0.00345636	0.00277151	0.00216901	0.00153705	0.00133151	0.00123567	0.00112372	0.000869804	0.000854042	0.00089306	0.00118251	0.00141367	0.00212816	0.00274826	0.00329991	0.00376607	0.00409201	0.00434855	0.00425052	0.00425345	0.00427422	0.00429576	0.0044551	0.0045265	0.00474493	0.00479289	0.0050742	0.00531086	0.00545503	0.00568824	0.00591196	0.00592479
L_PectoralisMajorTH5	1.45371e-05	3.05269e-05	9.08167e-06	3.74783e-06	1.08283e-07	8.15367e-10	2.18867e-07	0	0	0.0001403	0.000319958	0.000614108	0.000862565	0.00125468	0.00172504	0.00183826	0.00180689	0.00161588	0.00121417	0.000802754	0.000507923	0.00034123	0.000336239	0.000331147	0.000154103	0.000166329	0.000231022	0.000421303	0.000678297	0.000944464	0.00138377	0.00165443	0.00200295	0.00217505	0.00240222	0.00235293	0.00243078	0.00245734	0.00240127	0.00250362	0.00258381	0.00277869	0.00289533	0.00309583	0.00330315	0.00344479	0.00363998	0.00382194	0.00388022
L_PectoralisMajorTH6	0.0010752	0.000705387	0.000377755	0.000228521	0.000150014	5.4983e-05	8.01522e-05	7.9828e-05	2.53692e-05	0.000387507	0.0010776	0.00239055	0.00352118	0.00470149	0.00587804	0.00592513	0.00521487	0.00391172	0.00261814	0.00151646	0.000801405	0.000619925	0.000688045	0.000818483	0.00052534	0.000353817	0.00040439	0.000721655	0.00111512	0.00151612	0.00199981	0.00273426	0.00320613	0.00356967	0.00382595	0.00345749	0.00332765	0.00328233	0.00325157	0.00345647	0.00355778	0.00378691	0.00377132	0.00387801	0.00384999	0.00376661	0.00374881	0.00370252	0.0033727
L_PectoralisMajorCH1	0.00872058	0.00676015	0.00524915	0.00435443	0.00396093	0.00362584	0.00330933	0.00281882	0.00238935	0.0023645	0.0022703	0.00283153	0.00323942	0.00420337	0.00515761	0.00565649	0.00568168	0.0055516	0.00520027	0.00499375	0.00493243	0.00534005	0.00582173	0.00663118	0.0076877	0.00860871	0.00971984	0.0111682	0.0131758	0.0154488	0.0171368	0.0193775	0.0215791	0.0234888	0.0248746	0.0261483	0.027638	0.0292903	0.0304405	0.0313368	0.0317972	0.0318842	0.0316488	0.0317504	0.0313803	0.0317746	0.0318892	0.0324396	0.0329976
L_PectoralisMajorCH2	0.000443095	0.000305562	0.00017627	0.000119393	8.26064e-05	6.63673e-05	5.44198e-05	5.85117e-05	2.36083e-05	0.000112197	0.000169602	0.000127224	0.000132241	0.000180164	0.000221561	0.000215136	0.000199565	0.000172322	6.42652e-05	2.38721e-05	8.58192e-06	2.02704e-05	8.03853e-05	0.000142945	7.6126e-05	0.000112555	0.00014119	0.000297094	0.000498621	0.000892195	0.00126175	0.00170616	0.00217239	0.00251753	0.00272727	0.00276313	0.0028758	0.00282536	0.0028415	0.00288091	0.00280656	0.00284461	0.00279406	0.00290889	0.0029904	0.00307301	0.00318646	0.00329152	0.00323808
L_TricepsMedH1	0	0	0	0	0	0	0	0	0	0	0	0	0	0	0	0	0	0	0	0	2.86133e-07	3.28875e-05	3.23292e-05	2.06393e-05	2.77874e-05	1.69717e-05	6.23167e-07	5.74283e-10	0	0	0	0	0	0	0	0	0	0	0	0	0	0	0	0	0	1.43708e-05	0.000153248	0.000360017	0.000462862
L_TricepsMedH2	0	0	0	0	0	0	0	0	0	0	0	0	0	0	0	0	0	0	0	0	2.72175e-07	3.32167e-05	3.30033e-05	2.10067e-05	2.81488e-05	1.73367e-05	6.53283e-07	5.74283e-10	0	0	0	0	0	0	0	0	0	0	0	0	0	0	0	0	0	1.41617e-05	0.000154173	0.000364892	0.000471133
L_TricepsMedH3	0	0	0	0	0	0	0	0	0	0	0	0	0	0	0	0	0	0	0	0	2.37283e-07	3.65842e-05	3.86775e-05	2.42548e-05	3.18245e-05	2.04208e-05	8.56333e-07	5.74283e-10	0	0	0	0	0	0	0	0	0	0	0	0	0	0	0	0	0	1.39017e-05	0.000166792	0.000410907	0.000543362
L_TricepsMedH4	0	0	0	0	0	0	0	0	0	0	0	0	0	0	0	0	0	0	0	0	1.88425e-07	2.7265e-05	2.82808e-05	1.78018e-05	2.34913e-05	1.49092e-05	6.04783e-07	5.74283e-10	0	0	0	0	0	0	0	0	0	0	0	0	0	0	0	0	0	1.06983e-05	0.00012492	0.000304061	0.000399132
L_TricepsMedH5	0	0	0	0	0	0	0	0	0	0	0	0	0	0	0	0	0	0	0	0	4.88517e-08	1.09233e-05	1.34325e-05	8.43108e-06	1.05213e-05	7.26792e-06	4.057e-07	5.74283e-10	0	0	0	0	0	0	0	0	0	0	0	0	0	0	0	0	0	3.42775e-06	4.83337e-05	0.000130154	0.000182977
L_Brachialis1	0.0743321	0.0737476	0.0732992	0.0732543	0.0735942	0.0744475	0.0756468	0.0769786	0.0782102	0.0793331	0.0809841	0.0829225	0.0851973	0.087536	0.0892656	0.0905993	0.091645	0.0920473	0.0918513	0.0910423	0.0903817	0.09013	0.0901236	0.0905683	0.0910935	0.0914377	0.0918737	0.093091	0.0943646	0.0957455	0.0970748	0.0979732	0.0984502	0.0981037	0.0971677	0.0957829	0.0939423	0.0918487	0.0896647	0.0877483	0.0859238	0.0845726	0.0837252	0.0833984	0.083556	0.0843219	0.0855518	0.0871758	0.0889722
L_Brachialis2	0.0336292	0.0333511	0.0331342	0.0330919	0.0332332	0.0336012	0.0341413	0.0347581	0.0353287	0.0358568	0.0366007	0.0374936	0.0385317	0.0396187	0.0404627	0.0411163	0.0416229	0.0418503	0.0417955	0.0414632	0.0411667	0.0410449	0.0410484	0.0412427	0.0415048	0.0416919	0.0419058	0.0424666	0.0430625	0.0437149	0.0443272	0.0447482	0.0449702	0.0448263	0.0444106	0.0437806	0.0429338	0.0419703	0.040969	0.0400647	0.0392273	0.0385857	0.0381757	0.0380055	0.038054	0.0383781	0.0389175	0.0396437	0.0404486
L_Brachialis3	0.0278744	0.0276337	0.0274451	0.0274029	0.0275257	0.0278448	0.0283206	0.0288805	0.0294197	0.0299404	0.0306743	0.0315637	0.0325803	0.0336521	0.0345253	0.0352385	0.0358096	0.0361156	0.0361547	0.0359343	0.0357212	0.0356439	0.0356807	0.0358902	0.0361823	0.0364257	0.0366975	0.0372677	0.0378607	0.0384805	0.0390289	0.0393851	0.0395331	0.0393486	0.0389187	0.0382957	0.0374824	0.0365742	0.0356465	0.0348122	0.0340521	0.0334662	0.0330861	0.0329164	0.0329346	0.0331949	0.0336492	0.0342723	0.0349706
L_Brachialis4	0.0223285	0.022129	0.0219673	0.0219028	0.0219654	0.0221677	0.0224989	0.0229051	0.0232873	0.0236466	0.0241058	0.0246754	0.0253282	0.0260416	0.0266422	0.0271234	0.0274907	0.0276862	0.0276914	0.0275174	0.0273216	0.0272103	0.0272034	0.0273026	0.0274837	0.0276305	0.0277838	0.0281307	0.0285242	0.0289707	0.0293868	0.0296897	0.0298586	0.0298149	0.0295807	0.0291932	0.0286536	0.0280273	0.0273694	0.0267464	0.0261789	0.0257168	0.0254056	0.0252531	0.0252454	0.025412	0.0257301	0.026182	0.0266958
L_Brachialis5	0.0256659	0.0254254	0.0252288	0.0251451	0.0252221	0.0254728	0.0258897	0.0264209	0.0269521	0.0274823	0.0281747	0.0290421	0.0300195	0.0310871	0.0320277	0.032836	0.0334897	0.0338942	0.034032	0.0339178	0.0337457	0.0336518	0.033688	0.0338685	0.0341802	0.0344747	0.034793	0.0353475	0.0359502	0.0365887	0.0371378	0.0375038	0.0376535	0.0375113	0.037118	0.0365258	0.0357414	0.0348573	0.0339519	0.0331085	0.0323523	0.0317397	0.0313213	0.0311031	0.031063	0.0312402	0.0316132	0.0321608	0.0327984
L_Brachialis6	0.0336089	0.0332926	0.03303	0.0329014	0.0329709	0.0332569	0.0337543	0.0344029	0.0350482	0.0356835	0.0364805	0.0374786	0.0386072	0.0398555	0.0409661	0.0419176	0.0426774	0.0431462	0.0432939	0.0431402	0.0429016	0.0427444	0.0427574	0.0429377	0.0432818	0.0436063	0.0439547	0.0445738	0.0452692	0.0460377	0.0467279	0.0472176	0.0474608	0.0473679	0.0469603	0.0463	0.0453911	0.0443422	0.0432475	0.042206	0.0412592	0.0404764	0.0399292	0.0396323	0.0395613	0.0397594	0.040202	0.0408701	0.0416586
L_Brachialis7	0.030733	0.0304506	0.0302222	0.0301351	0.0302393	0.0305529	0.0310598	0.0316924	0.0323175	0.0329363	0.0337576	0.0347818	0.0359382	0.0371926	0.0382795	0.0392003	0.0399413	0.0403863	0.040517	0.0403502	0.0401318	0.0400238	0.040066	0.0402843	0.0406471	0.0409807	0.0413412	0.0419977	0.0427051	0.0434512	0.0440942	0.0445199	0.0446926	0.0445122	0.044038	0.0433311	0.0423994	0.0413534	0.040284	0.0392947	0.0384088	0.0376975	0.0372192	0.036979	0.0369505	0.0371839	0.037648	0.0383148	0.0390814
L_Brachioradialis1	0.00776436	0.00769517	0.00763748	0.00760968	0.00762207	0.00767835	0.00777626	0.00789803	0.0080075	0.00810398	0.00821598	0.00835231	0.00851108	0.00868842	0.00883435	0.00894107	0.00901196	0.00903946	0.00901609	0.00894529	0.00886932	0.00882042	0.00880815	0.00882368	0.00886062	0.00888263	0.00890052	0.00897156	0.00906244	0.00918054	0.00930544	0.00940937	0.00948492	0.00950674	0.00947074	0.00938678	0.00925312	0.00908696	0.00890326	0.0087209	0.0085494	0.00840384	0.00830256	0.00825044	0.00824515	0.00829411	0.00839063	0.00852986	0.00868948
L_Brachioradialis2	0.0149546	0.014839	0.0147485	0.0147302	0.014781	0.014921	0.0151262	0.0153479	0.0155295	0.0156746	0.0158691	0.016099	0.0163829	0.0166793	0.0168749	0.0169873	0.0170522	0.0170339	0.0169241	0.0167237	0.0165538	0.0164672	0.0164299	0.0164568	0.0164948	0.0164878	0.0164825	0.0166147	0.0167741	0.0169834	0.0172126	0.0173965	0.0175379	0.0175536	0.0174678	0.0173015	0.0170481	0.0167397	0.0164009	0.0160844	0.0157832	0.0155494	0.0154046	0.0153542	0.0153926	0.0155383	0.015765	0.0160608	0.0163809
L_Brachioradialis3	0.0110503	0.0109576	0.010881	0.0108479	0.0108684	0.0109487	0.0110841	0.011246	0.0113833	0.0114966	0.0116271	0.0117847	0.0119731	0.0121836	0.0123461	0.0124516	0.0125123	0.0125165	0.0124531	0.0123264	0.0121989	0.0121158	0.0120825	0.0120876	0.0121184	0.0121256	0.0121275	0.0122095	0.0123205	0.0124726	0.0126406	0.0127834	0.0128944	0.0129321	0.0128925	0.012788	0.012617	0.0124016	0.0121607	0.0119215	0.011696	0.011507	0.0113799	0.0113207	0.0113265	0.0114078	0.0115531	0.0117547	0.0119794
L_PronatorTeres1	0.230069	0.228479	0.22708	0.226136	0.225672	0.225817	0.226449	0.227386	0.228441	0.229592	0.231655	0.234272	0.237401	0.240735	0.243453	0.245739	0.247552	0.248392	0.24832	0.247325	0.246284	0.245496	0.244996	0.245051	0.245251	0.245346	0.245643	0.246917	0.248323	0.249897	0.25147	0.252631	0.253306	0.253079	0.252188	0.250738	0.248732	0.246373	0.24386	0.2416	0.239401	0.237692	0.236536	0.236003	0.236063	0.236884	0.238186	0.239979	0.242224
L_PronatorTeres2	0.0418597	0.0415986	0.0413516	0.0411106	0.0408784	0.0406542	0.0404477	0.0402649	0.0401194	0.0400125	0.0399493	0.0399268	0.0399397	0.0399828	0.0400413	0.0401018	0.0401423	0.0401533	0.0401296	0.0400671	0.0399679	0.0398325	0.0396753	0.0395025	0.0393248	0.0391446	0.0389694	0.0388123	0.0386873	0.0386047	0.0385753	0.0386029	0.0386778	0.038792	0.0389248	0.0390562	0.0391801	0.0392824	0.0393552	0.0393973	0.0394106	0.0393974	0.0393704	0.0393452	0.0393304	0.0393313	0.0393536	0.039402	0.0394754
L_Supinator1	0	0	0	0	0	0	0	0	0	0	0	0	0	0	0	0	0	0	0	0	0	0	0	0	0	0	0	0	0	0	0	0	0	0	0	0	0	0	0	0	0	0	0	0	0	0	0	0	0
L_Supinator2	0	0	0	0	0	0	0	0	0	0	0	0	0	0	0	0	0	0	0	0	0	0	0	0	0	0	0	0	0	0	0	0	0	0	0	0	0	0	0	0	0	0	0	0	0	0	0	0	0
L_Supinator3	0	0	0	0	0	0	0	0	0	0	0	0	0	0	0	0	0	0	0	0	0	0	0	0	0	0	0	0	0	0	0	0	0	0	0	0	0	0	0	0	0	0	0	0	0	0	0	0	0
L_Supinator4	0	0	0	0	0	0	0	0	0	0	0	0	0	0	0	0	0	0	0	0	0	0	0	0	0	0	0	0	0	0	0	0	0	0	0	0	0	0	0	0	0	0	0	0	0	0	0	0	0
L_Supinator5	0	0	0	0	0	0	0	0	0	0	0	0	0	0	0	0	0	0	0	0	0	0	0	0	0	0	0	0	0	0	0	0	0	0	0	0	0	0	0	0	0	0	0	0	0	0	0	0	0
L_PronatorQuadratus1	0.0773967	0.0769049	0.0764378	0.0759833	0.0755458	0.0751219	0.074727	0.0743677	0.0740699	0.0738358	0.0736791	0.0735981	0.0735849	0.0736316	0.0737145	0.0738138	0.0738919	0.0739283	0.0739082	0.0738243	0.0736744	0.0734555	0.0731892	0.0728871	0.0725706	0.0722457	0.0719231	0.0716232	0.0713779	0.071202	0.0711142	0.0711249	0.0712229	0.0713995	0.0716217	0.071853	0.0720791	0.0722759	0.0724264	0.072527	0.0725747	0.0725727	0.0725367	0.072496	0.0724652	0.0724519	0.0724697	0.0725321	0.0726391
L_PronatorQuadratus2	0.316294	0.314331	0.312473	0.31066	0.308912	0.307224	0.305677	0.30432	0.303246	0.30247	0.302028	0.301889	0.302017	0.302365	0.302822	0.303284	0.303581	0.303645	0.30344	0.302938	0.302162	0.301116	0.299911	0.298594	0.297244	0.295875	0.294553	0.293379	0.29245	0.291847	0.291656	0.291902	0.2925	0.293391	0.294407	0.295405	0.296342	0.297103	0.297635	0.297931	0.29801	0.297896	0.297685	0.297493	0.297391	0.297414	0.297604	0.297994	0.298574
L_PronatorQuadratus3	0.527119	0.523852	0.520763	0.517747	0.514837	0.512032	0.509462	0.507217	0.505447	0.50418	0.503468	0.503263	0.503493	0.504093	0.504867	0.505636	0.506122	0.506213	0.505854	0.504998	0.503681	0.501922	0.4999	0.4977	0.495444	0.49316	0.490957	0.489008	0.487469	0.486484	0.486189	0.486628	0.487651	0.489152	0.490854	0.492521	0.494079	0.495338	0.496213	0.496692	0.496807	0.496605	0.496248	0.495932	0.495765	0.495817	0.496153	0.496823	0.497808
L_TricepsLatH1	0	0	0	0	0	0	0	0	0	0	0	0	0	0	0	0	0	0	0	0	1.04683e-07	1.87892e-05	2.1045e-05	1.30895e-05	1.6913e-05	1.11875e-05	5.23367e-07	5.74283e-10	0	0	0	0	0	0	0	0	0	0	0	0	0	0	0	0	0	6.57383e-06	8.4593e-05	0.000215796	0.000291817
L_TricepsLatH2	0	0	0	0	0	0	0	0	0	0	0	0	0	0	0	0	0	0	0	0	6.83925e-07	5.77033e-05	5.42875e-05	3.50753e-05	4.85842e-05	2.84e-05	9.59917e-07	5.74283e-10	0	0	0	0	0	0	0	0	0	0	0	0	0	0	0	0	0	2.84725e-05	0.000274445	0.000623858	0.000787526
L_TricepsLatH3	0	0	0	0	0	0	0	0	0	0	0	0	0	0	0	0	0	0	0	0	2.02383e-07	3.16217e-05	3.34783e-05	2.09914e-05	2.75233e-05	1.76833e-05	7.47467e-07	5.74283e-10	0	0	0	0	0	0	0	0	0	0	0	0	0	0	0	0	0	1.19908e-05	0.000144123	0.000355363	0.000470156
L_TricepsLatH4	0	0	0	0	0	0	0	0	0	0	0	0	0	0	0	0	0	0	0	0	3.1405e-07	4.227e-05	4.28892e-05	2.7154e-05	3.60781e-05	2.25667e-05	8.8475e-07	5.74283e-10	0	0	0	0	0	0	0	0	0	0	0	0	0	0	0	0	0	1.72625e-05	0.000194868	0.00046768	0.000608794
L_TricepsLatH5	0	0	0	0	0	0	0	0	0	0	0	0	0	0	0	0	0	0	0	0	3.48942e-08	9.18083e-06	1.32408e-05	9.35992e-06	1.02378e-05	7.6306e-06	5.71733e-07	5.74283e-10	0	0	0	0	0	0	0	0	0	0	0	0	0	0	0	0	0	2.489e-06	3.95658e-05	0.000116415	0.000176711
L_Anconeus1	0	0	0	0	0	0	0	0	0	0	0	0	0	0	0	0	0	0	0	0	0	8.12508e-07	1.88533e-06	2.42952e-06	2.08982e-06	2.05479e-06	6.57242e-07	5.74283e-10	0	0	0	0	0	0	0	0	0	0	0	0	0	0	0	0	0	1.60483e-07	3.32022e-06	1.25922e-05	2.64994e-05
L_Anconeus2	0	0	0	0	0	0	0	0	0	0	0	0	0	0	0	0	0	0	0	0	6.97883e-09	3.90575e-06	8.32883e-06	9.42642e-06	7.56341e-06	7.49899e-06	1.38533e-06	1.14858e-09	0	0	0	0	0	0	0	0	0	0	0	0	0	0	0	0	0	8.0545e-07	1.58521e-05	5.73803e-05	0.000112623
L_Anconeus3	0	0	0	0	0	0	0	0	0	0	0	0	0	0	0	0	0	0	0	0	0	5.51758e-07	1.32967e-06	1.83589e-06	1.76582e-06	1.76929e-06	7.4325e-07	5.74283e-10	0	0	0	0	0	0	0	0	0	0	0	0	0	0	0	0	0	1.21125e-07	2.50283e-06	9.63598e-06	2.08492e-05
L_Anconeus4	0	0	0	0	0	0	0	0	0	0	0	0	0	0	0	0	0	0	0	0	1.39575e-08	5.29892e-06	9.25083e-06	8.02158e-06	7.34555e-06	6.22043e-06	6.82633e-07	5.74283e-10	0	0	0	0	0	0	0	0	0	0	0	0	0	0	0	0	0	1.2415e-06	2.21133e-05	7.20852e-05	0.000122555
L_Anconeus5	0	0	0	0	0	0	0	0	0	0	0	0	0	0	0	0	0	0	0	0	2.09367e-08	6.56708e-06	1.1525e-05	9.35392e-06	7.62218e-06	6.47628e-06	7.222e-07	5.74283e-10	0	0	0	0	0	0	0	0	0	0	0	0	0	0	0	0	0	1.3535e-06	2.40111e-05	7.82854e-05	0.000133038
L_ErectorSpinae	0.950567	0.979617	0.985766	0.986618	1.03077	1.14735	1.31509	1.51678	1.75924	2.0232	2.27533	2.49958	2.68848	2.85134	3.00159	3.11673	3.19975	3.24678	3.27414	3.26658	3.21359	3.11262	2.96897	2.78115	2.57838	2.3758	2.16596	1.96952	1.79056	1.63979	1.52076	1.43706	1.37723	1.32362	1.28336	1.25524	1.23842	1.22391	1.22326	1.23843	1.26941	1.32248	1.39747	1.48511	1.57902	1.67368	1.76196	1.8288	1.87735
R_ErectorSpinae	1.46497	1.47588	1.47444	1.45995	1.4277	1.37834	1.31473	1.2274	1.13069	1.03855	0.956586	0.882864	0.812592	0.746337	0.680323	0.609308	0.537454	0.463847	0.40409	0.379463	0.388726	0.416751	0.454966	0.493573	0.522884	0.542307	0.553118	0.551205	0.528864	0.495992	0.460673	0.42506	0.392328	0.363153	0.345111	0.333158	0.328045	0.325632	0.321803	0.321118	0.32152	0.325384	0.33661	0.354031	0.378252	0.407771	0.442518	0.48014	0.516978
L_ObliqueExternal	0	0	0	0	0	0	0	0	0	0	0	1.86517e-05	0.00204517	0.0111072	0.0232734	0.0327289	0.0388453	0.0467165	0.0603079	0.0789947	0.097564	0.112452	0.126259	0.143605	0.165999	0.189834	0.213129	0.235265	0.253404	0.269673	0.28415	0.295853	0.304124	0.312442	0.321288	0.331454	0.343724	0.353717	0.364243	0.373701	0.384388	0.396163	0.409323	0.424087	0.439782	0.454833	0.465585	0.468338	0.460723
R_ObliqueExternal	0.510936	0.478755	0.456959	0.450324	0.455423	0.465257	0.475685	0.481291	0.472672	0.443534	0.389558	0.319288	0.250075	0.189612	0.141496	0.109271	0.0878277	0.0747994	0.0670259	0.0588167	0.0482584	0.0354538	0.0242091	0.014255	0.00675423	0.00298363	0.00193361	0.00141585	0.00104052	0.000512708	6.85624e-05	4.2335e-07	4.53625e-09	0	0	0	0	0	0	0	0	0	0	0	0	0	0	0	0
L_ObliqueInternal	0.0676218	0.0672508	0.0658843	0.0670278	0.0745398	0.0940459	0.127373	0.171232	0.224573	0.283707	0.334647	0.373039	0.39758	0.411855	0.422792	0.435955	0.452408	0.468732	0.48084	0.479818	0.460007	0.423653	0.374309	0.316947	0.260012	0.214163	0.17594	0.144859	0.12316	0.107959	0.0996086	0.0971428	0.101478	0.111721	0.124508	0.135232	0.144304	0.149912	0.154455	0.157174	0.160486	0.165313	0.17036	0.17401	0.175248	0.173954	0.171698	0.167817	0.162655
R_ObliqueInternal	0.013695	0.0139025	0.0145982	0.0147947	0.0140188	0.0113714	0.00780427	0.00481988	0.0030804	0.00158179	0.000529703	6.22859e-05	6.92597e-07	2.28575e-08	0	0	0	0	0	0	0	0	0	0.000150108	0.0011389	0.00469756	0.0121877	0.0184276	0.0235202	0.0293881	0.0358586	0.0425269	0.0469382	0.0488526	0.0500142	0.0523114	0.0556222	0.0588689	0.0618998	0.06399	0.0646171	0.0650637	0.0649575	0.0649638	0.0660731	0.0676786	0.0687141	0.0688518	0.0676998
L_QuadratusLumborum	0	0	0	0	0	0	0	0	0	9.3325e-07	0.000489492	0.0092494	0.0368666	0.0754985	0.11631	0.151708	0.18397	0.225226	0.277281	0.328337	0.369569	0.399023	0.425012	0.447415	0.472722	0.494268	0.511644	0.523469	0.530117	0.535777	0.542359	0.549803	0.555451	0.561298	0.568574	0.578707	0.592716	0.603893	0.617603	0.631729	0.649423	0.670896	0.696298	0.725043	0.755565	0.785127	0.808338	0.818469	0.812384
R_QuadratusLumborum	0.887951	0.841086	0.808117	0.796014	0.798892	0.806536	0.813513	0.811435	0.787653	0.734095	0.644918	0.53184	0.42082	0.324276	0.245022	0.190107	0.153436	0.130528	0.114716	0.0996128	0.0831179	0.0634175	0.0472176	0.0301305	0.0164981	0.00800001	0.0051183	0.00383421	0.00316799	0.00216009	0.00100043	9.52333e-05	1.95375e-06	1.36083e-08	0	0	0	0	0	0	0	0	0	0	0	0	0	0	0
L_RectusAbdominis	0	0	0	0	0	0	0	0	0	0	0	0	0	0	0	0	0	0	0	0	0	0	0	1.35575e-05	6.996e-05	0.000109955	0.000117645	0.000252128	0.000803975	0.0016179	0.00288275	0.00460177	0.0072833	0.010946	0.0147643	0.0180816	0.0210008	0.0230985	0.0247496	0.0255809	0.0259943	0.0260785	0.0253539	0.0241669	0.0227793	0.020969	0.018987	0.0170426	0.0151892
R_RectusAbdominis	0.00376621	0.00324408	0.00307436	0.00314574	0.00312235	0.00285919	0.00247538	0.00202764	0.00149363	0.000951998	0.000421583	0.000144418	3.29376e-05	2.95067e-06	3.13758e-08	0	0	0	0	0	0	0	0	0	0	0	0	0	5.76433e-05	8.61333e-05	0.000113817	6.88798e-05	6.32633e-05	6.27335e-05	6.35332e-05	0.000155857	0.000520515	0.000949594	0.00113025	0.000921389	0.000568568	0.000266135	4.15337e-05	1.37539e-06	7.337e-08	2.68867e-09	0	0	0
[truncated: 51 more columns]

## Sheet: SD
	0% gait cycle	1% gait cycle	2% gait cycle	3% gait cycle	4% gait cycle	5% gait cycle	6% gait cycle	7% gait cycle	8% gait cycle	9% gait cycle	10% gait cycle	11% gait cycle	12% gait cycle	13% gait cycle	14% gait cycle	15% gait cycle	16% gait cycle	17% gait cycle	18% gait cycle	19% gait cycle	20% gait cycle	21% gait cycle	22% gait cycle	23% gait cycle	24% gait cycle	25% gait cycle	26% gait cycle	27% gait cycle	28% gait cycle	29% gait cycle	30% gait cycle	31% gait cycle	32% gait cycle	33% gait cycle	34% gait cycle	35% gait cycle	36% gait cycle	37% gait cycle	38% gait cycle	39% gait cycle	40% gait cycle	41% gait cycle	42% gait cycle	43% gait cycle	44% gait cycle	45% gait cycle	46% gait cycle	47% gait cycle	48% gait cycle
R_GluteusMedius1	0.126352	0.137484	0.139405	0.155132	0.207234	0.36011	0.453147	0.483289	0.53712	0.617353	0.703181	0.800528	0.901648	0.981268	1.03517	1.07135	1.09161	1.10515	1.09876	1.08376	1.07056	1.06955	1.08999	1.10877	1.12453	1.13653	1.13605	1.1215	1.0977	1.0632	1.02859	0.986536	0.948257	0.918562	0.889845	0.866852	0.843482	0.81411	0.788206	0.769261	0.755364	0.751261	0.757548	0.767731	0.781759	0.799711	0.825109	0.851739	0.877904
R_GluteusMedius2	0.0454528	0.0371212	0.0429665	0.0753467	0.0901022	0.150262	0.200598	0.215401	0.209985	0.204391	0.206805	0.214605	0.221855	0.225422	0.228758	0.241743	0.249611	0.25334	0.247606	0.231742	0.209422	0.185602	0.171992	0.171632	0.182483	0.198946	0.21738	0.231559	0.239465	0.239422	0.234836	0.225345	0.216252	0.21017	0.20419	0.200801	0.198617	0.195494	0.19447	0.196421	0.200709	0.207929	0.217807	0.228893	0.241233	0.254998	0.271353	0.28765	0.304323
R_GluteusMedius3	0.124229	0.0977615	0.121	0.167804	0.183828	0.240053	0.298846	0.31298	0.286597	0.268997	0.285865	0.318792	0.361763	0.404176	0.422944	0.4413	0.462692	0.486992	0.510652	0.521291	0.513665	0.49378	0.465173	0.435253	0.411046	0.393243	0.380078	0.371218	0.357077	0.327085	0.2929	0.257306	0.230124	0.215704	0.208949	0.209242	0.212062	0.216037	0.222111	0.227737	0.231224	0.232969	0.23123	0.230345	0.231597	0.235629	0.243303	0.252688	0.266685
R_GluteusMinimus1	0.0924236	0.0797796	0.0871479	0.0653835	0.0652743	0.100749	0.122483	0.113948	0.0960593	0.103089	0.126887	0.156053	0.186967	0.213503	0.234241	0.253315	0.271611	0.286573	0.294536	0.296589	0.295156	0.294212	0.297236	0.301856	0.307175	0.31175	0.313765	0.3113	0.304046	0.290954	0.274954	0.259172	0.244047	0.230426	0.218076	0.208057	0.199721	0.193772	0.190426	0.187883	0.186749	0.187501	0.191292	0.199539	0.211069	0.224423	0.238502	0.250326	0.258804
R_GluteusMinimus2	0.0962675	0.103153	0.123879	0.0999562	0.0834305	0.132969	0.173308	0.166382	0.130767	0.114721	0.126049	0.148366	0.175697	0.201216	0.225005	0.251725	0.278049	0.298781	0.308756	0.309603	0.305283	0.30069	0.301175	0.30536	0.31194	0.318039	0.32181	0.32027	0.313568	0.301803	0.287244	0.273178	0.260546	0.250026	0.241063	0.234853	0.230876	0.230316	0.232195	0.234726	0.238609	0.243745	0.25178	0.264749	0.281041	0.298863	0.316792	0.331624	0.34234
R_GluteusMinimus3	0.132664	0.178697	0.201928	0.184048	0.154752	0.211767	0.278976	0.279434	0.224899	0.181155	0.181281	0.197692	0.215446	0.231024	0.250361	0.283279	0.319762	0.348953	0.362215	0.36069	0.349148	0.334432	0.324662	0.322018	0.326505	0.333136	0.338708	0.337885	0.331166	0.320818	0.308607	0.297253	0.290705	0.289063	0.289946	0.294277	0.301343	0.312364	0.32481	0.336973	0.349658	0.362082	0.37671	0.397117	0.421645	0.448009	0.474088	0.496003	0.512615
R_Semimembranosus	0.550899	0.609835	0.587354	0.571915	0.732582	0.953582	1.20333	1.44138	1.54957	1.43304	1.15913	0.942893	0.828622	0.812999	0.835312	0.834505	0.814954	0.789951	0.768288	0.738556	0.702968	0.66921	0.639333	0.6028	0.546036	0.470887	0.398698	0.340065	0.286787	0.244751	0.217764	0.20493	0.206176	0.219375	0.250818	0.306142	0.370061	0.435348	0.493815	0.536824	0.562866	0.572311	0.559293	0.529251	0.489298	0.444999	0.399143	0.34998	0.303353
R_Semitendinosus	0.0846062	0.0873971	0.0837505	0.0772667	0.0956815	0.133725	0.184153	0.235782	0.259106	0.2375	0.18721	0.148758	0.127633	0.119473	0.111508	0.101092	0.087765	0.0763162	0.0653204	0.0539507	0.0439914	0.0373983	0.034232	0.0318265	0.0284508	0.0227684	0.0166205	0.0118453	0.00921281	0.0086315	0.00988569	0.0122261	0.0157363	0.0205014	0.0277929	0.0381942	0.0506245	0.0629845	0.0750053	0.0851233	0.0924894	0.0976739	0.0993254	0.0975625	0.0931755	0.0874009	0.08079	0.0735439	0.0645381
R_BicepsFemorisLH	0.124068	0.0770799	0.0402047	0.10837	0.281574	0.426628	0.474996	0.444177	0.4394	0.451714	0.422087	0.397869	0.406219	0.436071	0.448265	0.424494	0.37479	0.322638	0.269189	0.218951	0.186104	0.169735	0.163057	0.153909	0.135926	0.106984	0.0738128	0.0426317	0.0210836	0.0100427	0.00331248	0.000752079	0.000436207	0.000473635	0.000357449	6.39003e-05	1.79673e-07	0	0	0	0	0	0	0	0	0	0	0	0
R_Sartorius	0.0293395	0.0291385	0.0273283	0.0268219	0.0280006	0.0306725	0.0329584	0.0293902	0.019368	0.00943875	0.00408492	0.0013035	0.000206875	7.73102e-06	0.000146095	0.00300554	0.0102167	0.0177878	0.0234242	0.0272237	0.0305496	0.0338605	0.0369308	0.0400066	0.0434053	0.0468434	0.0499214	0.0522593	0.054067	0.0554598	0.057082	0.0591294	0.0618864	0.0649994	0.0681635	0.0715176	0.0746453	0.0773476	0.0797122	0.0820321	0.0843761	0.0871447	0.0910402	0.0960351	0.101651	0.107325	0.112807	0.11724	0.120727
R_AdductorLongus	0.0585764	0.125588	0.172382	0.102792	0.0238731	0.0151581	0.0332316	0.0351717	0.0388435	0.0338083	0.0101476	0.000585515	2.64486e-05	1.12384e-06	2.42755e-08	0	0	0	0	0	0	0	0	0	0	0	0	0	0	0	0	0	0	0	0	0	0	0	0	0	0	0	0	0	0	0	0	0	0.000622834
R_AdductorBrevis	4.8981e-05	1.59958e-06	0.00042986	0.00383319	0.00135811	0.000836841	0.00929923	0.029723	0.0471523	0.0515755	0.0412999	0.019802	0.00339553	0.000150722	3.90186e-06	7.686e-08	0	0	0	0	0	0	0	0	0	0	0	0	0	0	0	0	0	0	0	0	0	0	0	0	0	0	0	0	0	0	0	0	0
R_AdductorMagnus1	2.03867e-05	7.23356e-07	1.38781e-08	0	0.0001258	0.00525181	0.0420211	0.127203	0.192249	0.199796	0.178525	0.125172	0.048848	0.00616441	0.000256455	9.97317e-06	3.85419e-07	1.24136e-08	0	0	0	0	0	0	0	0	0	0	0	0	0	0	0	0	0	0	0	0	0	0	0	0	0	0	0	0	0	0	0
R_AdductorMagnus2	2.39281e-08	0	0	0	0.000197599	0.00873682	0.0558194	0.144697	0.211085	0.213985	0.191107	0.168808	0.137251	0.0848338	0.0265448	0.00363269	0.000478943	1.57861e-05	5.63008e-07	2.28145e-08	0	0	0	0	0	0	0	0	0	0	0	0	0	0	0	0	0	0	0	0	0	0	0	0	0	0	0	0	0
R_AdductorMagnus3	2.15351e-07	0	0	0	0.000223955	0.00921193	0.0593189	0.153746	0.224787	0.233535	0.216229	0.192466	0.149455	0.0822941	0.0234203	0.00359277	0.00050971	6.35637e-06	1.16463e-07	1.30271e-09	0	0	0	0	0	0	0	0	0	0	0	0	0	0	0	0	0	0	0	0	0	0	0	0	0	0	0	0	0
R_TensorFasciaLata	0.0997462	0.116439	0.120288	0.112521	0.113728	0.115346	0.115449	0.0819441	0.0292585	0.00606155	0.00489127	0.0118619	0.0335387	0.0776552	0.143727	0.214556	0.277447	0.331862	0.371737	0.398936	0.419735	0.436391	0.449869	0.461161	0.472053	0.481113	0.488705	0.493387	0.495158	0.493769	0.492696	0.495064	0.501318	0.510866	0.522668	0.538171	0.555255	0.572665	0.590393	0.609405	0.629963	0.653488	0.684005	0.721966	0.7643	0.806846	0.846686	0.876883	0.897365
R_Pectineus	0.039412	0.0512207	0.0519562	0.0324457	0.0127249	0.012714	0.014907	0.0159372	0.0158248	0.0116867	0.00347651	0.000279964	1.45282e-05	6.40958e-07	9.9308e-09	0	0	0	0	0	0	0	0	0	0	0	0	0	0	0	0	0	0	0	0.000258083	0.000720785	0.00116601	0.00159361	0.00246597	0.0034913	0.00476129	0.00789425	0.0144332	0.0250598	0.0378225	0.0517894	0.0658954	0.0787238	0.0899455
R_Gracilis	0.023965	0.0236215	0.022326	0.0164712	0.0146932	0.0223208	0.0265743	0.0292845	0.0316313	0.0274761	0.0172778	0.00796455	0.00216889	0.000231348	7.26659e-06	1.93099e-07	0	0	0	0	0	0	0	0	0	0	0	0	0	0	0	0	0	0	0	0	0	0	0	0	0	0	0	3.78897e-06	0.000147653	0.000244446	0.000340055	0.000532656	0.000776798
R_GluteusMaximus1	4.18681e-05	2.88491e-06	1.91444e-07	0.000187584	0.00427829	0.0247383	0.0642783	0.116304	0.146284	0.150719	0.142469	0.134846	0.122922	0.11784	0.120099	0.143103	0.176148	0.210833	0.243119	0.270077	0.291745	0.307834	0.316212	0.32297	0.329778	0.338465	0.349573	0.355375	0.354594	0.34841	0.335957	0.31436	0.289927	0.265254	0.24083	0.21737	0.194623	0.172375	0.151345	0.134557	0.120754	0.105233	0.0853002	0.0615389	0.0399589	0.0250217	0.0146978	0.00840126	0.00688871
R_GluteusMaximus2	5.21069e-08	0	0	0	0.00242628	0.0274978	0.0984925	0.20512	0.257332	0.253089	0.221294	0.19407	0.161338	0.152998	0.17551	0.242946	0.312067	0.348632	0.372395	0.397077	0.420437	0.435465	0.438997	0.431338	0.411375	0.382392	0.348372	0.311729	0.278199	0.247996	0.217958	0.189501	0.161149	0.130089	0.101685	0.0814359	0.0658968	0.0534535	0.0401854	0.026264	0.0148549	0.00693212	0.00215958	9.13576e-05	3.67748e-06	2.16548e-07	2.20685e-09	0	0
R_GluteusMaximus3	0	0	0	0	0.000597849	0.0189891	0.102495	0.242154	0.325097	0.296885	0.24612	0.208246	0.186278	0.195715	0.198829	0.172049	0.123956	0.0719663	0.0327848	0.013284	0.00565397	0.0026949	0.00147292	0.000718851	1.62959e-05	4.08746e-07	8.98363e-09	0	0	0	0	0	0	0	0	0	0	0	0	0	0	0	0	0	0	0	0	0	0
R_Iliacus	0.341989	0.329046	0.281491	0.246615	0.265732	0.291143	0.305678	0.279791	0.195302	0.0949604	0.036879	0.00654218	0.000457893	1.29678e-05	1.38051e-05	0.00700941	0.0588541	0.133598	0.195899	0.241714	0.279107	0.313962	0.346767	0.380688	0.422016	0.468598	0.521671	0.575278	0.624684	0.665772	0.706752	0.751305	0.799454	0.848181	0.892747	0.938236	0.980033	1.01363	1.04365	1.07143	1.09974	1.13496	1.1852	1.24947	1.32176	1.39353	1.46077	1.51301	1.55133
R_Psoas	0.309274	0.292298	0.239637	0.195613	0.209477	0.234167	0.277727	0.300322	0.235041	0.130945	0.0521314	0.0099573	0.000591776	2.22932e-05	6.97928e-07	4.13777e-09	0.00160331	0.0151655	0.040966	0.0713527	0.102411	0.139953	0.179449	0.218252	0.258888	0.303251	0.349877	0.398135	0.443347	0.479708	0.520174	0.575324	0.640983	0.706921	0.769787	0.829166	0.882352	0.926301	0.960675	0.988809	1.01487	1.04859	1.09663	1.15963	1.22994	1.2994	1.36522	1.41824	1.459
R_QuadratusFemoris	0.0183596	0.00314847	0.000129018	0.000429181	0.00307471	0.0190208	0.0609179	0.0969325	0.0927284	0.0623488	0.039287	0.0149076	0.00152636	4.15121e-05	8.69235e-07	1.48621e-08	0	0	0	0	0	0	0	0	0	0	0	0	0	0	0	0	0	0	0	0	0	0	0	0	0.000904803	0.00207518	0.00379145	0.00540251	0.00670013	0.00834933	0.0117975	0.0188238	0.0297778
R_Gemelli	0.222853	0.205937	0.185762	0.173518	0.160567	0.154829	0.148903	0.128497	0.0969115	0.0577568	0.027314	0.0112338	0.00194976	0.000159155	4.2475e-06	1.04392e-07	0	0	0	0	0	0	0	0	0	0	0	0	0	0	0	0	0	0.000645636	0.00205882	0.00505861	0.0103627	0.0167897	0.0254536	0.0394239	0.0600631	0.0861354	0.117557	0.150871	0.183086	0.213462	0.240629	0.262877	0.27937
R_Piriformis	0.439701	0.458278	0.433492	0.427387	0.402472	0.437314	0.48182	0.438878	0.307619	0.168288	0.145101	0.192871	0.252828	0.327103	0.409921	0.49225	0.565734	0.617186	0.632512	0.616505	0.58675	0.561381	0.540858	0.522121	0.507152	0.497438	0.496528	0.501777	0.512241	0.522117	0.531067	0.5379	0.556346	0.587699	0.625348	0.66501	0.700272	0.728727	0.75153	0.771033	0.784868	0.794572	0.804457	0.818885	0.837252	0.854776	0.86958	0.877329	0.880095
R_RectusFemoris	0	0	0	0	0	0	0	0	0	0.000174529	0.00396392	0.0198234	0.0589697	0.138899	0.322594	0.618076	0.937742	1.21862	1.42808	1.57902	1.70261	1.80659	1.88547	1.95048	2.01683	2.07777	2.13445	2.18031	2.20506	2.20555	2.19387	2.17493	2.13621	2.09227	2.04484	2.0018	1.96083	1.91955	1.87868	1.84806	1.82584	1.81811	1.82598	1.8455	1.87065	1.90308	1.94811	2.00455	2.0717
R_BicepsFemorisSH	0.175312	0.182976	0.186446	0.178713	0.156391	0.122578	0.0918416	0.108732	0.115229	0.0927618	0.0607079	0.0386879	0.0199066	0.00850454	0.00176569	0.000161553	4.16209e-06	1.24962e-07	0	0	0	0	4.83121e-05	0.000522459	0.00149773	0.00294608	0.00520676	0.00896493	0.0151134	0.0243985	0.0362602	0.0501376	0.0669325	0.0850093	0.101262	0.115282	0.12819	0.140122	0.150183	0.157551	0.161252	0.163106	0.165315	0.167667	0.16951	0.171128	0.172806	0.174	0.17378
R_VastusMedialis	0	0	0	0	0	0	0.00284152	0.0832	0.307537	0.498782	0.642887	0.7475	0.819591	0.86407	0.871649	0.856167	0.826931	0.79454	0.763062	0.735279	0.711954	0.691319	0.675625	0.659402	0.64462	0.635599	0.624053	0.60911	0.585958	0.551518	0.51393	0.462549	0.405583	0.347922	0.291723	0.234734	0.178549	0.130296	0.0907915	0.0632733	0.0469592	0.0349307	0.0243188	0.0156657	0.0106179	0.00734632	0.0042403	0.00156652	0.00014131
R_VastusIntermedius	0	0	0	0	0	0	0.00314996	0.0922802	0.340731	0.552652	0.712378	0.828325	0.908239	0.957577	0.965954	0.948814	0.916449	0.88055	0.845672	0.8149	0.789079	0.766168	0.748776	0.730803	0.714391	0.704377	0.691519	0.674936	0.649277	0.611099	0.569475	0.512524	0.449393	0.38552	0.323247	0.2601	0.197845	0.144376	0.100606	0.0701142	0.0520312	0.0387036	0.0269451	0.0173572	0.0117641	0.008139	0.00469772	0.00173542	0.000156545
R_VastusLateralis	0	0	0	0	0	0	0.00433151	0.128867	0.473049	0.769464	0.995827	1.16167	1.27732	1.34963	1.36399	1.34225	1.29859	1.24952	1.20103	1.15752	1.12035	1.08685	1.06085	1.03414	1.00973	0.994384	0.975091	0.950639	0.913816	0.859635	0.800534	0.719913	0.630581	0.540447	0.452693	0.363873	0.276506	0.201635	0.140439	0.0977617	0.072466	0.0538449	0.0374259	0.0240863	0.0163114	0.0112724	0.00650141	0.00239999	0.000216354
R_MedialGastroc	0.529643	0.432819	0.379125	0.423717	0.542851	0.694103	0.812454	0.754747	0.513973	0.292419	0.164248	0.0956196	0.074458	0.0696943	0.0584456	0.0869491	0.140949	0.226142	0.327296	0.422951	0.505594	0.566603	0.601644	0.616385	0.613233	0.59877	0.580817	0.575342	0.591114	0.634352	0.70992	0.833577	0.989622	1.16165	1.33328	1.50827	1.68744	1.86716	2.03819	2.19351	2.31852	2.41595	2.49521	2.55408	2.58759	2.59573	2.58955	2.57577	2.54677
R_LateralGastroc	0.308288	0.259928	0.228931	0.247274	0.303231	0.373347	0.439601	0.453229	0.368248	0.231953	0.142634	0.0825697	0.050039	0.0314653	0.012973	0.010172	0.0177958	0.034578	0.0650071	0.105112	0.14273	0.177388	0.205998	0.223811	0.231223	0.23299	0.233558	0.236529	0.244466	0.261651	0.291545	0.339965	0.401818	0.470522	0.538532	0.606637	0.674844	0.742217	0.805556	0.862836	0.908428	0.942766	0.968867	0.985937	0.992453	0.988353	0.978378	0.96573	0.947141
R_Soleus	0	0	0	0	0	0	0	0.00401643	0.0198	0.0484759	0.142597	0.33362	0.641647	1.02824	1.44577	1.87176	2.21266	2.45618	2.61334	2.67332	2.68335	2.66007	2.60914	2.54487	2.48	2.42026	2.37244	2.34461	2.35663	2.41617	2.51744	2.62122	2.73141	2.86149	2.9894	3.08142	3.13963	3.18938	3.26474	3.37479	3.49584	3.61961	3.74471	3.87109	4.0074	4.13876	4.30381	4.49558	4.69004
R_TibialisPosterior	0	0	0	0	0	0.00507167	0.127907	0.350769	0.530576	0.695835	0.6843	0.639852	0.568913	0.444313	0.273884	0.137918	0.0892321	0.0895149	0.126188	0.172885	0.21688	0.256519	0.29043	0.316393	0.335768	0.34857	0.355405	0.359348	0.363284	0.366663	0.36858	0.368035	0.362584	0.352136	0.337144	0.319787	0.301824	0.282753	0.264453	0.245024	0.22355	0.200248	0.174153	0.147548	0.124347	0.105432	0.0918239	0.085826	0.088158
R_FlexDigLongus	0	0	0	0	0	0.000990065	0.0246301	0.0797598	0.127866	0.168698	0.170315	0.159436	0.140264	0.110197	0.0701567	0.035175	0.0196364	0.0163804	0.0210408	0.0298776	0.0387061	0.0465742	0.0535569	0.0590377	0.0628373	0.0649863	0.0658308	0.0660395	0.066049	0.0661805	0.0664578	0.0662171	0.0648309	0.0623506	0.0588885	0.0547087	0.0498023	0.0444907	0.0391998	0.03418	0.0293398	0.024742	0.0200793	0.0161771	0.0129669	0.0100154	0.00770398	0.00635619	0.00579561
R_FlexHalLongus	0	0	0	0	0	0.000103119	0.0048837	0.0353477	0.0513938	0.0635758	0.0760163	0.0801987	0.0816515	0.0714611	0.0507975	0.0328343	0.0305674	0.039895	0.0520444	0.0640215	0.0757152	0.0860824	0.0945667	0.101265	0.105679	0.108157	0.109486	0.110486	0.111575	0.112865	0.114063	0.114569	0.113955	0.11268	0.110816	0.108708	0.106515	0.1043	0.102034	0.0997346	0.0977706	0.0957078	0.0932776	0.0907216	0.0883469	0.0861718	0.085104	0.0864487	0.0911217
R_TibialisAnterior	0.408105	0.349453	0.294327	0.29353	0.336323	0.403625	0.47871	0.552526	0.638576	0.765477	0.908054	0.968683	0.938155	0.839996	0.688982	0.514758	0.378544	0.242368	0.127645	0.0668871	0.025222	0.00528449	0.000103791	2.46171e-06	8.12656e-08	0	0	0	0	0	0	0	0	0	0	0	0	0	0	0	0	0	0	0	0	0	0	0	0
R_PeroneusBrevis	0.114987	0.109928	0.0977473	0.0906866	0.101496	0.117898	0.118117	0.102963	0.104197	0.147675	0.212553	0.277932	0.330767	0.361478	0.370301	0.36485	0.370439	0.397507	0.432866	0.464798	0.488648	0.503739	0.510188	0.510039	0.50546	0.499052	0.492841	0.488403	0.485568	0.484758	0.485628	0.488013	0.491811	0.496756	0.50244	0.508972	0.517384	0.527781	0.541582	0.558113	0.577708	0.599197	0.62241	0.645598	0.668309	0.689257	0.706847	0.720257	0.728145
R_PeroneusLongus	0.0642398	0.0868603	0.100168	0.110945	0.120974	0.123644	0.108813	0.104871	0.137049	0.219872	0.342325	0.475782	0.595293	0.671547	0.718111	0.750216	0.790791	0.856908	0.928334	0.989482	1.03432	1.06099	1.06996	1.06583	1.05316	1.03777	1.02423	1.01563	1.01108	1.01048	1.01297	1.01868	1.02788	1.04004	1.05381	1.06966	1.08956	1.11359	1.14424	1.1804	1.22255	1.26856	1.31721	1.36517	1.41109	1.45322	1.48779	1.51287	1.52522
R_PeroneusTertius	0.0637853	0.0582891	0.0490345	0.0433413	0.0442637	0.0517378	0.0622804	0.0656804	0.0632097	0.0668739	0.077972	0.0900754	0.0996549	0.103168	0.0985336	0.0865507	0.0716547	0.0557148	0.0441355	0.0393205	0.0381718	0.037668	0.0367447	0.0353626	0.0337982	0.0322362	0.030703	0.029283	0.0280992	0.0273534	0.0270326	0.0270102	0.0270635	0.0269947	0.0266545	0.0258902	0.0247919	0.0234861	0.0222552	0.0214099	0.0210047	0.0209027	0.0211275	0.0214847	0.0218713	0.0220386	0.0216867	0.0207131	0.0190026
R_ExtensorDigLongus	0.257322	0.225401	0.190948	0.179946	0.194254	0.229928	0.269956	0.279734	0.282639	0.319132	0.376799	0.421598	0.444556	0.437257	0.395358	0.325644	0.25447	0.174406	0.099021	0.0498903	0.0227326	0.0107287	0.00712693	0.00475464	0.00303497	0.00214898	0.00153109	0.0011732	0.00107782	0.0014023	0.0022579	0.00337301	0.00412229	0.004025	0.00331745	0.00188569	0.000907152	0.000252638	2.41799e-05	4.37712e-07	0	0	0	0	0	0	0	0	0
R_ExtensorHalLongus	0.0701374	0.0624094	0.0533009	0.0503563	0.0540455	0.0630293	0.0739382	0.0826657	0.0934437	0.109764	0.130041	0.141634	0.142051	0.132301	0.113663	0.0889995	0.0682416	0.045927	0.0255145	0.0129346	0.0053595	0.0013358	4.59159e-05	1.08103e-06	3.386e-08	0	0	0	0	0	0	0	0	0	0	0	0	0	0	0	0	0	0	0	0	0	0	0	0
L_GluteusMedius1	0.861341	0.879191	0.902348	0.92626	0.947199	0.952409	0.921448	0.853516	0.768617	0.690634	0.611996	0.506231	0.379791	0.265804	0.194385	0.125227	0.068003	0.0489812	0.0991551	0.108486	0.141593	0.17073	0.180019	0.182735	0.16912	0.153474	0.149767	0.164181	0.183129	0.19037	0.18256	0.162859	0.141849	0.132047	0.145478	0.165102	0.177911	0.17604	0.162404	0.149974	0.141543	0.131334	0.111624	0.0989065	0.102534	0.0930432	0.0658026	0.0444649	0.0387865
L_GluteusMedius2	0.35551	0.362452	0.371506	0.381214	0.391753	0.399088	0.393583	0.370992	0.336923	0.303431	0.263726	0.210337	0.149357	0.100128	0.0742859	0.0513489	0.0290643	0.0118392	0.0099584	0.020433	0.0285227	0.0372502	0.0432297	0.0431835	0.0380697	0.0326112	0.0298151	0.0319672	0.0370914	0.0406063	0.0417	0.0412698	0.0426728	0.0452006	0.0483142	0.0528793	0.0578806	0.0590083	0.0552214	0.0491758	0.0448407	0.0409751	0.0390039	0.0497135	0.0617351	0.0577631	0.043653	0.0319731	0.0244434
L_GluteusMedius3	0.435552	0.433301	0.433484	0.437069	0.446909	0.460843	0.477551	0.497076	0.49052	0.45043	0.394934	0.320836	0.238172	0.168916	0.122516	0.0839044	0.0476515	0.0204013	0.0147437	0.0318179	0.0315979	0.036641	0.0446161	0.041508	0.0332939	0.0242066	0.0185133	0.0228005	0.0331688	0.0402297	0.0436667	0.0442582	0.0451411	0.0473633	0.0503952	0.0579148	0.0690265	0.0768205	0.0788381	0.07625	0.0763101	0.0813004	0.0929561	0.111642	0.124828	0.120836	0.114663	0.107953	0.0985918
L_GluteusMinimus1	0.255347	0.25212	0.249047	0.246396	0.244724	0.241754	0.234839	0.228025	0.225846	0.229675	0.238713	0.249193	0.246186	0.209227	0.146343	0.0876093	0.0479069	0.0431937	0.0491142	0.0522397	0.0608183	0.0640677	0.0626739	0.060265	0.0569497	0.0540017	0.0519797	0.0523346	0.054013	0.0533849	0.0503649	0.0462182	0.0436468	0.0444752	0.0490343	0.0538332	0.0559261	0.0543825	0.0487166	0.0435006	0.0419659	0.0430676	0.042592	0.042252	0.0468659	0.0449963	0.0447048	0.0515791	0.0633645
L_GluteusMinimus2	0.333379	0.330343	0.327186	0.324389	0.322585	0.319329	0.311257	0.302961	0.300602	0.306206	0.317836	0.328743	0.318353	0.26674	0.186837	0.112698	0.0611729	0.0354215	0.0278668	0.026454	0.0324607	0.0372543	0.0435456	0.0487154	0.0504159	0.0520774	0.0546662	0.0577643	0.0605458	0.0605332	0.0590288	0.0576691	0.058442	0.0622687	0.0680381	0.0727467	0.0732317	0.0677311	0.05731	0.0485979	0.0466683	0.0505697	0.0528449	0.0575199	0.0701377	0.0711149	0.0699193	0.0757078	0.0839935
L_GluteusMinimus3	0.512822	0.510263	0.507347	0.505045	0.503974	0.500637	0.490665	0.479942	0.47842	0.488439	0.503039	0.501449	0.461366	0.375073	0.264137	0.163836	0.0908093	0.0482807	0.0315473	0.0285574	0.02784	0.0299752	0.0381547	0.0454666	0.0506447	0.0552458	0.0614582	0.0707261	0.0802377	0.0843381	0.0858554	0.0882198	0.0939597	0.1034	0.111949	0.117922	0.116948	0.104735	0.0870568	0.074133	0.0727541	0.0823473	0.0910317	0.105274	0.130663	0.136648	0.134695	0.137722	0.142277
L_Semimembranosus	0.217151	0.130731	0.0541374	0.0170798	0.00165944	2.10208e-05	4.53383e-07	9.11547e-09	0	0	0	0	0	0	0	0	0	0.000601719	0.0168342	0.058104	0.108463	0.113196	0.083819	0.0423004	0.0143983	0.000892653	1.12422e-05	2.94713e-05	0.00171328	0.00558381	0.00890569	0.0123671	0.015305	0.0204501	0.0320482	0.050819	0.0771396	0.115362	0.165022	0.2291	0.307295	0.392035	0.474494	0.546306	0.605634	0.659934	0.698995	0.707699	0.702257
L_Semitendinosus	0.0517594	0.0383199	0.023284	0.0103672	0.00332519	0.000151299	5.12391e-06	1.64275e-07	4.75576e-09	0	0	0	0	0	0	0	0	0.000146868	0.00232519	0.00746941	0.0140318	0.014328	0.0102341	0.00498711	0.00155127	7.01553e-05	9.26329e-07	2.03033e-05	0.000179597	0.000613042	0.000844716	0.000912735	0.000873195	0.00100089	0.00210588	0.00502771	0.00981932	0.0173951	0.0271107	0.0379136	0.0495762	0.0620208	0.0742622	0.085089	0.0935748	0.1014	0.108256	0.110419	0.108139
L_BicepsFemorisLH	0	0	0	0	0	0	0	0	0	0	0	0	0	0	0	0	0	0.000730874	0.00732933	0.0274227	0.0474573	0.0449888	0.0312033	0.0190095	0.00647155	0.000696782	1.55822e-05	2.46015e-07	9.9308e-09	0.000735931	0.00282411	0.00671698	0.0123162	0.0209435	0.0328461	0.0452713	0.0573365	0.0686303	0.080591	0.0986774	0.12773	0.166404	0.211546	0.255741	0.291222	0.317205	0.323317	0.267039	0.162851
L_Sartorius	0.0951338	0.0972898	0.0987645	0.0994423	0.0996769	0.0994875	0.0984536	0.0955451	0.0895868	0.0818685	0.0757288	0.0709381	0.0635075	0.0512267	0.0349141	0.0222307	0.0175753	0.0144501	0.0120189	0.0131473	0.013391	0.0135254	0.0134979	0.0124321	0.0107442	0.00935037	0.00866707	0.00855588	0.00870205	0.00887612	0.00908791	0.00966492	0.0106299	0.0117713	0.0127498	0.0136035	0.0141215	0.0143031	0.0141983	0.0147152	0.016727	0.0199351	0.0229416	0.0241148	0.0232758	0.0215382	0.0202059	0.0196534	0.0197521
L_AdductorLongus	0.000391693	0.00251505	0.00491441	0.00746323	0.0115671	0.0173055	0.0274142	0.0449466	0.0709233	0.110341	0.164088	0.214174	0.265896	0.320362	0.35108	0.362335	0.363133	0.311383	0.209546	0.124687	0.110535	0.129414	0.139893	0.136196	0.127576	0.118447	0.111144	0.105517	0.096336	0.0846582	0.0733915	0.0616021	0.051296	0.0433962	0.0349042	0.0241785	0.0122884	0.00502311	0.00203707	0.000631385	7.65638e-05	0.000131111	0.00246977	0.0138845	0.0550827	0.111511	0.149431	0.212411	0.255739
L_AdductorBrevis	0	0	0	0	0	0	0	0	0	0	0	0	0.00740104	0.0468534	0.100722	0.126696	0.125563	0.103776	0.0731924	0.0501113	0.0406001	0.0413916	0.0421815	0.0410276	0.0406719	0.0377382	0.0324777	0.0271519	0.0217677	0.016735	0.012341	0.00848818	0.00595103	0.00385559	0.00221678	0.00140055	0.000886959	0.000202953	4.31797e-06	4.77926e-08	0	0	0	1.88575e-05	0.00162149	0.0098012	0.0176387	0.0562191	0.0684749
L_AdductorMagnus1	0	0	0	0	0	0	0	0	0	0	0	0	8.74614e-05	0.0147214	0.0717437	0.125756	0.129253	0.107112	0.087278	0.070238	0.0569395	0.0479882	0.0394952	0.0410659	0.0444569	0.0382525	0.0276906	0.0177396	0.0101284	0.0058645	0.00395702	0.00239676	0.000993803	0.000770284	0.000768055	0.000561421	9.93992e-05	4.15352e-06	1.15363e-07	7.06303e-10	0	0	3.64912e-05	0.000118304	0.00036201	0.00187424	0.00433632	0.0348834	0.0361542
L_AdductorMagnus2	0	0	0	0	0	0	0	0	0	0	0	0	0	1.02254e-05	0.00181828	0.00959938	0.0170019	0.026691	0.0346308	0.0261594	0.0135668	0.00951017	0.00852494	0.00641445	0.00393073	0.00257442	0.00258178	0.0025061	0.00195523	0.00128925	0.000565375	0.000292707	7.76934e-06	2.42813e-07	1.05571e-08	0	0	0	0	0	0	0	0.000245306	0.00160489	0.00302255	0.00303996	0.00155505	0.000256068	4.84259e-05
L_AdductorMagnus3	0	0	0	0	0	0	0	0	0	0	0	0	0	0.000453888	0.0076386	0.0320126	0.0476016	0.0597888	0.0630577	0.0446788	0.0251762	0.0163463	0.0145897	0.0132312	0.0120368	0.00972076	0.00759353	0.00589979	0.00427799	0.00281315	0.00140129	0.000890864	0.000651285	4.39337e-05	1.67857e-06	3.695e-08	0	0	0	0	0	0	0.00018499	0.00102039	0.00245729	0.00276938	0.00154602	0.000602879	0.000622463
L_TensorFasciaLata	0.681903	0.680425	0.673335	0.659989	0.643179	0.625819	0.604478	0.573085	0.526924	0.475355	0.439779	0.423956	0.39974	0.340585	0.245969	0.160969	0.125586	0.109343	0.0951567	0.105771	0.105948	0.101687	0.0981685	0.0891997	0.0781845	0.0693878	0.0651078	0.0635258	0.0632799	0.06293	0.0630652	0.0664714	0.0731387	0.0811035	0.0875888	0.0922173	0.0936719	0.0920273	0.087005	0.0851918	0.0944837	0.11148	0.123597	0.123684	0.11531	0.102845	0.0945853	0.0956314	0.103475
L_Pectineus	0.111036	0.117146	0.122399	0.126954	0.131333	0.13499	0.13842	0.141515	0.14202	0.137408	0.127373	0.113083	0.0995067	0.0904255	0.0844819	0.0818364	0.0806227	0.0680835	0.0452312	0.0288975	0.0273587	0.0315164	0.0336387	0.0325434	0.0306402	0.0288262	0.0273194	0.0266398	0.0250431	0.0226585	0.0201812	0.0174099	0.0151022	0.0135866	0.0121433	0.0101703	0.00716326	0.00391287	0.00189891	0.000992063	0.000747228	0.00141513	0.00329516	0.00915222	0.0231853	0.0395468	0.0502777	0.0630161	0.0719017
L_Gracilis	0.0107144	0.0100188	0.00858479	0.00658108	0.00444433	0.00265266	0.00156531	0.00139535	0.00232403	0.00385555	0.00579101	0.0100309	0.0167245	0.0210618	0.0227419	0.0238466	0.023132	0.0184596	0.0123068	0.00888863	0.00831566	0.0088672	0.00857072	0.00765814	0.00754319	0.0076589	0.00739821	0.00700231	0.0064754	0.00599792	0.00574128	0.00551777	0.00538746	0.00532012	0.00512803	0.00465347	0.00398941	0.00341093	0.00294265	0.00303266	0.00397025	0.00566517	0.00759372	0.0116835	0.0197185	0.0270641	0.0313669	0.0359902	0.0385252
L_GluteusMaximus1	0	0	0	0	0	0	0	0	0	0	0	0.000366238	0.00244192	0.00213334	0.000375359	2.82576e-06	0.000524932	0.000946668	0.0068577	0.0151589	0.0221129	0.0255126	0.023056	0.0148935	0.00703878	0.00141215	0.000176561	0.000564667	0.000822628	0.000835872	0.000694023	0.00070846	0.000765765	0.000713605	0.000594059	0.000604636	0.000429699	0.00036945	0.00036987	0.00032184	8.71817e-05	0.00218663	0.00727004	0.0177767	0.0272294	0.0270318	0.0154925	0.00447012	0.000189253
L_GluteusMaximus2	0	0	0	0	0	0	0	0	0	0	0	0	0.00034457	0.000959389	0.00023679	1.67495e-06	0.000295618	0.00168111	0.0126174	0.023478	0.0333247	0.035566	0.0282832	0.0145847	0.00480805	0.000300188	8.98537e-05	0.000693487	0.000676918	0.000716542	0.0006441	0.000534001	0.000417121	0.0001692	1.03614e-06	2.11631e-09	0	0	0	0	0	0.000891343	0.00764316	0.019606	0.0327047	0.0319115	0.015875	0.00415076	9.51982e-05
L_GluteusMaximus3	0	0	0	0	0	0	0	0	0	0	0	0	0	0	0	0	0.000490217	0.00274716	0.0158033	0.0224972	0.0275423	0.0242224	0.0151766	0.00717785	0.00175528	9.772e-05	0.000254793	0.00084447	0.000661141	0.000250509	0.000405929	0.000257881	2.15127e-05	0	0	0	0	0	0	0	0	0.000162172	0.00256126	0.00838553	0.0126513	0.0115634	0.00425855	0.000418973	1.73227e-05
L_Iliacus	1.2355	1.25648	1.26905	1.27139	1.26896	1.26244	1.24798	1.21265	1.14011	1.04453	0.965682	0.898428	0.793736	0.631734	0.444938	0.36253	0.381167	0.340962	0.242527	0.210498	0.211945	0.213825	0.20578	0.183645	0.149851	0.115378	0.0932957	0.0872954	0.0855314	0.0835312	0.0793906	0.0767323	0.0782136	0.0826359	0.0886893	0.0961869	0.10228	0.10685	0.107733	0.111836	0.129979	0.159393	0.186555	0.202369	0.208637	0.222544	0.243213	0.25403	0.264909
L_Psoas	1.15843	1.17849	1.18966	1.19008	1.18563	1.17435	1.15254	1.11086	1.03617	0.941643	0.862684	0.788318	0.67252	0.502826	0.334509	0.31877	0.377776	0.345675	0.230419	0.160711	0.175511	0.210418	0.219389	0.209507	0.186247	0.153968	0.129007	0.118584	0.115585	0.117049	0.11684	0.113276	0.107754	0.10241	0.102207	0.107086	0.116247	0.125392	0.134544	0.142486	0.15565	0.172608	0.188193	0.198482	0.205195	0.215941	0.227788	0.236749	0.250565
L_QuadratusFemoris	0.0625571	0.0787035	0.0933022	0.107544	0.124443	0.143311	0.172931	0.216984	0.252746	0.263803	0.260821	0.258796	0.253892	0.22787	0.184609	0.153128	0.134179	0.126606	0.123827	0.107809	0.0819006	0.05634	0.0437937	0.0439205	0.0543192	0.0757695	0.0836846	0.0723092	0.0540761	0.0385283	0.0294197	0.0227903	0.0179841	0.0161727	0.0128326	0.00815338	0.00465652	0.00298259	0.00155806	0.000383236	6.29772e-06	0.000239861	0.00449022	0.0154929	0.0438334	0.0861346	0.101588	0.11318	0.157462
L_Gemelli	0.304508	0.307216	0.308286	0.307973	0.306738	0.303741	0.299198	0.2931	0.282256	0.261418	0.232045	0.199681	0.165304	0.130521	0.106893	0.101588	0.0946034	0.0826918	0.0737329	0.0658983	0.0536206	0.0394052	0.027102	0.019679	0.0186321	0.0277829	0.0409743	0.0454742	0.0421478	0.035331	0.0295777	0.0262482	0.0238867	0.0211797	0.020203	0.025106	0.0332855	0.0428941	0.0538392	0.0644456	0.0730581	0.0805044	0.08781	0.0947384	0.10135	0.108286	0.116721	0.11891	0.118262
L_Piriformis	0.771255	0.764136	0.753427	0.742532	0.734468	0.727968	0.719678	0.704782	0.686362	0.676681	0.680843	0.683678	0.646671	0.527238	0.363534	0.222089	0.132192	0.0768103	0.0482086	0.0522069	0.0570182	0.0588121	0.0594248	0.0517487	0.0454767	0.0436607	0.0479694	0.0583974	0.0810626	0.100297	0.110578	0.11462	0.119635	0.133032	0.151114	0.168278	0.177528	0.173847	0.169652	0.173411	0.18738	0.21466	0.24525	0.273968	0.297075	0.298881	0.314272	0.331641	0.340969
L_RectusFemoris	1.52035	1.65727	1.79868	1.93638	2.05161	2.12628	2.13389	2.05685	1.91346	1.6906	1.37444	1.09554	0.955611	0.824981	0.702183	0.71302	0.778342	0.6919	0.544907	0.50723	0.446266	0.427287	0.436264	0.407177	0.344242	0.27725	0.234475	0.222743	0.217321	0.211942	0.205757	0.205382	0.211069	0.216844	0.221129	0.220014	0.206403	0.187807	0.163122	0.124203	0.08024	0.0440223	0.0159789	0.00373894	0.000142186	5.65374e-06	2.4441e-07	3.86193e-09	0
L_BicepsFemorisSH	0.163187	0.176607	0.190757	0.205346	0.220287	0.234654	0.250047	0.266584	0.277435	0.28001	0.274904	0.258629	0.23026	0.187423	0.128278	0.0726082	0.0373953	0.0236432	0.0241396	0.0341563	0.0501967	0.0650885	0.0700909	0.0686905	0.0688086	0.0666856	0.0622614	0.0597121	0.0584908	0.0569974	0.0562508	0.0602875	0.0687131	0.0777509	0.0857739	0.0923563	0.0956776	0.094516	0.0919999	0.091874	0.0967123	0.105808	0.115383	0.119418	0.117334	0.115416	0.120685	0.135624	0.151229
L_VastusMedialis	0	0	0	0	0	0	0	0.0004952	0.00388064	0.0110768	0.0432823	0.110346	0.161623	0.177836	0.164979	0.132506	0.114816	0.127144	0.142435	0.146418	0.129544	0.103092	0.0797559	0.0584495	0.042891	0.0412941	0.0438925	0.0441117	0.041363	0.0344753	0.0248647	0.0138378	0.004042	0.000686835	4.0209e-05	1.81384e-06	4.98295e-08	0	0	0	0	0	0	0	0	0	0	0	0
L_VastusIntermedius	0	0	0	0	0	0	0	0.000550283	0.00429937	0.0122672	0.0479289	0.122122	0.178744	0.196522	0.182158	0.146136	0.126491	0.140054	0.156751	0.16086	0.142068	0.112837	0.087107	0.0637065	0.0466454	0.0448222	0.047621	0.0478716	0.0449202	0.0374785	0.0270644	0.0150811	0.00440843	0.000749801	4.38743e-05	2.0027e-06	5.3207e-08	0	0	0	0	0	0	0	0	0	0	0	0
L_VastusLateralis	0	0	0	0	0	0	0	0.000794967	0.00611091	0.0174507	0.0682899	0.173992	0.254735	0.280302	0.259791	0.208376	0.18033	0.199702	0.223438	0.228935	0.201803	0.159955	0.123184	0.0898835	0.065662	0.0630081	0.0669091	0.0672599	0.0631583	0.0527441	0.0381312	0.0212688	0.00621471	0.00105735	6.07025e-05	2.78811e-06	6.50307e-08	0	0	0	0	0	0	0	0	0	0	0	0
L_MedialGastroc	2.74537	2.68507	2.60067	2.49659	2.38187	2.27449	2.2088	2.1952	2.20419	2.22672	2.28402	2.32605	2.28509	2.10482	1.76885	1.36713	0.99923	0.680639	0.404661	0.205616	0.0694543	0.0104169	0.0194512	0.0446692	0.0638353	0.0737225	0.0768474	0.0781624	0.0798989	0.0829742	0.0880835	0.096037	0.109781	0.127235	0.138621	0.14362	0.143569	0.139436	0.135864	0.134919	0.140986	0.158993	0.187897	0.215238	0.240061	0.273816	0.331207	0.409412	0.482284
L_LateralGastroc	1.0688	1.0389	1.0014	0.957415	0.909372	0.863788	0.832917	0.818695	0.808479	0.797155	0.791597	0.778707	0.740353	0.662478	0.541845	0.409943	0.296203	0.202757	0.122981	0.0654414	0.0252111	0.0043857	0.00577503	0.0130224	0.0183097	0.0209828	0.0218193	0.0224109	0.0232577	0.024423	0.0264648	0.0295337	0.0346696	0.0406565	0.0446329	0.046912	0.0478999	0.0479661	0.0487622	0.0510315	0.0565606	0.0673	0.0838459	0.102101	0.122007	0.148169	0.185948	0.232485	0.27308
L_Soleus	6.71063	6.61896	6.4503	6.19602	5.85682	5.46931	5.06761	4.66197	4.21036	3.74828	3.34989	3.07995	3.01591	3.10556	3.20102	3.1152	2.7608	2.18585	1.48683	0.841128	0.380148	0.0999907	0.00844093	0.000659291	0.00484893	0.014531	0.0205937	0.0223469	0.0214541	0.0165313	0.00954969	0.00565454	0.00319099	0.00166145	0.000709932	4.34087e-05	6.44144e-07	0	0	0	0	0	0	0	0	0	0	0	0
L_TibialisPosterior	0.0452577	0.0481587	0.050256	0.0513397	0.0518653	0.0523641	0.0535598	0.0547077	0.0535349	0.0504788	0.0470529	0.0403738	0.0334682	0.0436358	0.0670265	0.0871631	0.0969513	0.10566	0.107919	0.118037	0.137415	0.131333	0.0808662	0.0533579	0.047578	0.0480029	0.0457249	0.0453247	0.0472792	0.0485316	0.0456799	0.0412989	0.0390427	0.0370039	0.0299172	0.0226865	0.0173095	0.0107845	0.0050554	0.00215376	0.000640758	0.000211414	5.27863e-06	8.98378e-08	0	0	0	0	0
L_FlexDigLongus	0.00175016	0.00174255	0.00179457	0.00193406	0.0021319	0.0024105	0.00274247	0.00304961	0.00333483	0.00351397	0.00349159	0.00339616	0.00301614	0.00439098	0.00904068	0.0143971	0.018602	0.0215454	0.0208682	0.0227631	0.0272649	0.0281973	0.0222875	0.0168237	0.0168172	0.0164391	0.0134046	0.0109737	0.0105558	0.0110705	0.0109741	0.0103863	0.010203	0.010287	0.0093138	0.0080717	0.00719257	0.00617307	0.0047695	0.00281577	0.00131969	0.000681711	0.000179552	1.11333e-05	2.13394e-07	4.27957e-09	0	0	0
L_FlexHalLongus	0.052499	0.0556722	0.0582963	0.0600136	0.0610363	0.0611735	0.060276	0.0582657	0.0538078	0.0483276	0.0425081	0.0364362	0.0327825	0.0337292	0.0346015	0.0297991	0.0239617	0.024867	0.0260264	0.0249335	0.0228632	0.0161421	0.00449145	0.00143056	0.00346929	0.00529487	0.0064227	0.00697918	0.00700341	0.00668204	0.00560639	0.00441539	0.00364541	0.00300576	0.00191302	0.000767977	0.000282673	1.47769e-05	6.84474e-07	4.43405e-08	0	0	0	0	0	0	0	0	0
L_TibialisAnterior	0	0	0	0	0	0	0	0	0	0	0	0	0	0	7.29436e-05	0.00178193	0.0171414	0.078645	0.171889	0.235133	0.210966	0.139548	0.115678	0.137801	0.14719	0.131783	0.101216	0.069931	0.0472168	0.036687	0.0331338	0.0355865	0.042751	0.0532124	0.0627838	0.0696426	0.0737501	0.0737957	0.0727647	0.0749952	0.0839888	0.100882	0.124867	0.149138	0.17061	0.194749	0.231001	0.281884	0.333417
L_PeroneusBrevis	0.666323	0.661402	0.651274	0.636198	0.617086	0.593472	0.564472	0.53127	0.497635	0.466461	0.442057	0.424393	0.408798	0.387098	0.347984	0.291753	0.224972	0.1523	0.087837	0.0432977	0.021243	0.0171328	0.0156647	0.0129993	0.00936215	0.00556683	0.00283679	0.00138646	0.00129659	0.00112755	0.00101324	0.00121003	0.00164478	0.00212018	0.0027366	0.0038743	0.0057473	0.00873545	0.0125918	0.0181139	0.0239815	0.0294498	0.0339298	0.0384234	0.0425905	0.0456233	0.0503631	0.0614118	0.077833
L_PeroneusLongus	1.40252	1.39061	1.36922	1.33877	1.30064	1.2543	1.19755	1.1336	1.07041	1.01445	0.973761	0.946404	0.921662	0.879056	0.795486	0.670375	0.517664	0.350596	0.199845	0.0931171	0.0319163	0.0134184	0.00946704	0.00794782	0.00568403	0.00317407	0.0013021	0.00127916	0.00151688	0.00121435	0.000834475	0.000469215	0.000565944	0.000842306	0.00104395	0.00128266	0.0016216	0.00204551	0.00269469	0.00428581	0.00737671	0.0107267	0.0129886	0.0155656	0.0171235	0.0172393	0.0181727	0.0235939	0.0340351
L_PeroneusTertius	0.0232373	0.0197633	0.0156776	0.01176	0.00880922	0.00698496	0.00577964	0.00511552	0.00504859	0.00534115	0.00558537	0.00574066	0.00554492	0.00489206	0.00412085	0.00379895	0.00490806	0.00932212	0.0160738	0.021764	0.0231456	0.0210816	0.0184637	0.0145523	0.0111102	0.00870541	0.00667538	0.00480753	0.00349693	0.00300936	0.00295823	0.00305497	0.00333844	0.00429188	0.00579695	0.00753476	0.00943568	0.0110738	0.0122788	0.0132952	0.0144389	0.0160805	0.0185856	0.0217547	0.0247882	0.0279652	0.0330663	0.0413711	0.0514072
L_ExtensorDigLongus	0.00266228	0.00112287	7.12162e-05	1.31935e-06	7.13378e-09	0	0	0	0	0	0	5.77784e-06	9.82909e-05	0.000382684	0.00098093	0.00297269	0.0114763	0.0411884	0.0824427	0.108282	0.0991784	0.0759332	0.0597339	0.0545626	0.053746	0.0484046	0.0380793	0.0270757	0.0192837	0.0159778	0.0144423	0.0145881	0.0173683	0.0232414	0.0298496	0.0362168	0.0421564	0.0459776	0.0481054	0.0502881	0.0543883	0.0621568	0.0741948	0.0873515	0.0991956	0.113218	0.137545	0.173874	0.212057
L_ExtensorHalLongus	1.9816e-08	0	0	0	0	0	0	0	0	0	0	0	0	0	1.76307e-05	0.000454134	0.00295218	0.0116715	0.0243756	0.0339464	0.0320362	0.0221773	0.016766	0.0183032	0.0200468	0.0188286	0.0150633	0.0107882	0.00745248	0.00569749	0.00498295	0.00507645	0.00599466	0.00766535	0.00947465	0.0109683	0.0121241	0.0125803	0.01254	0.0126193	0.0134544	0.0156227	0.0191666	0.0231298	0.0266364	0.0304298	0.0363745	0.0452588	0.0549871
R_DeltoidScapular1	0	0	0	0	0	0	0	0	0	0	0	0	0	0	0	0	0	0	0	0	0	0.000400437	0.001106	0.00184109	0.00233002	0.00259284	0.00327566	0.00445256	0.00388803	0.00346934	0.00212725	0.00142372	0.00080113	0.000783128	0.00107127	0.00138467	0.00184761	0.00233867	0.00272331	0.00336035	0.00378712	0.00432962	0.00505982	0.00567583	0.00549959	0.00534881	0.00528474	0.00490892	0.00489579
R_DeltoidScapular2	0	0	0	0	0	0	0	0	0	0	0	0	0	0	0	0	0	0	0	0	4.34257e-05	0.000236256	0.000555658	0.0010254	0.00134653	0.00148335	0.0016449	0.00202766	0.00186978	0.0016437	0.00150621	0.00160034	0.00198949	0.0022397	0.00281629	0.00348934	0.00413132	0.00478658	0.0054488	0.00589109	0.00638774	0.00682196	0.0073791	0.00773377	0.00781856	0.00760087	0.00754797	0.00745205	0.00752314
R_DeltoidScapular3	0.00046668	0.000280388	0.000186003	0.000109442	4.62678e-05	0.000493353	0.000321543	0.000125319	0.000399323	0.000194594	4.875e-05	1.30525e-05	3.59605e-06	5.98347e-05	3.23785e-05	3.52253e-05	0.000188655	0.000123566	0.000209724	0.000291868	0.000923353	0.00144682	0.00198098	0.00300453	0.00390947	0.00540932	0.00702679	0.00885851	0.0114926	0.0134831	0.0154604	0.0173128	0.0190044	0.0211312	0.023058	0.0249542	0.0266241	0.027695	0.0287187	0.029316	0.0302476	0.0311038	0.0323453	0.0334307	0.0342903	0.0344619	0.0347395	0.0344887	0.0344495
R_DeltoidScapular4	4.48491e-06	1.51971e-07	1.907e-08	0	1.78929e-08	2.39552e-07	2.12831e-07	1.07475e-07	0	0	0	0	0	0	0	0	0	2.77408e-05	3.08184e-05	0.000222338	0.000428792	0.000788931	0.00113042	0.00159138	0.0023195	0.00264072	0.00346085	0.00393812	0.00484668	0.00532825	0.0058839	0.00636055	0.00678635	0.00738798	0.0079709	0.00871993	0.00928698	0.00990202	0.010482	0.0110469	0.011552	0.0122253	0.0127653	0.0134107	0.0137906	0.0138954	0.0141107	0.0141499	0.0143028
R_DeltoidScapular5	0.00229563	0.00223642	0.00238044	0.00254463	0.0029972	0.00384166	0.00415694	0.00429029	0.00450675	0.00465036	0.00434398	0.00347953	0.00293387	0.0026938	0.00249095	0.00246475	0.00310037	0.00298321	0.00247848	0.00228054	0.00251008	0.00248391	0.00295119	0.00410428	0.0059288	0.00790315	0.0100997	0.0119374	0.0141056	0.0159158	0.0178806	0.0194888	0.0211267	0.0228802	0.0244758	0.025969	0.0271333	0.0280452	0.0291354	0.0301165	0.0313604	0.0326299	0.0339415	0.0350921	0.0361017	0.0367172	0.0374712	0.0380084	0.0387952
R_DeltoidScapular6	0.0106231	0.0104391	0.0101815	0.00992716	0.00984731	0.0100706	0.0105045	0.0104796	0.0104234	0.0102188	0.00970681	0.00889403	0.00794593	0.0071186	0.00643397	0.00586351	0.00583489	0.00578856	0.00537983	0.00491521	0.00453673	0.00385015	0.00363605	0.00363706	0.00422514	0.00495699	0.00577966	0.00664383	0.00760627	0.00866218	0.00983707	0.0109771	0.0121565	0.0132919	0.0143057	0.0150907	0.0156437	0.0159284	0.016184	0.016396	0.0168015	0.0172114	0.0176841	0.0181804	0.0186977	0.0191566	0.0196564	0.0200571	0.0205289
R_DeltoidScapular7	0.0133936	0.0134578	0.0134008	0.0134393	0.0133234	0.0135761	0.0141257	0.0149455	0.015731	0.0161869	0.016473	0.0163368	0.0158004	0.0152162	0.0142804	0.0131406	0.0122294	0.0110934	0.0101039	0.00915135	0.00866711	0.00796341	0.00771748	0.00753247	0.00767802	0.00809308	0.00861637	0.00885047	0.0094275	0.0099315	0.0105957	0.0112607	0.0118887	0.0125321	0.0127664	0.0133373	0.0131827	0.0131668	0.012934	0.0128135	0.0127085	0.012794	0.0127059	0.0127789	0.0128943	0.0131759	0.0133867	0.0137765	0.0139524
R_DeltoidScapular8	0.0195613	0.0195843	0.0196552	0.0198416	0.0199444	0.0205431	0.021601	0.0227816	0.023951	0.0246705	0.0250527	0.0245512	0.0235154	0.0226056	0.0211185	0.0192633	0.017758	0.0162659	0.014739	0.0135798	0.0129995	0.0121614	0.0116492	0.0114396	0.0119594	0.0128693	0.0136927	0.0142141	0.0149128	0.0159051	0.0169375	0.0178975	0.0188976	0.0196509	0.0203611	0.0208803	0.0209042	0.0206827	0.0204335	0.0201615	0.0201774	0.0201594	0.0201641	0.0201874	0.0204941	0.0208671	0.0213571	0.0219169	0.0222549
R_DeltoidScapular9	0.0348393	0.0351862	0.0350996	0.0354006	0.0352628	0.0361918	0.0376278	0.0399373	0.0418383	0.0432976	0.0443514	0.0443891	0.0436653	0.043769	0.0423684	0.0399559	0.0380548	0.0351097	0.0321148	0.0292062	0.0269127	0.0241354	0.0228943	0.0219616	0.0220648	0.023169	0.0241238	0.024062	0.024811	0.0259152	0.0270335	0.0281216	0.0291244	0.0297735	0.0296312	0.0302664	0.0291734	0.0283871	0.0276154	0.0270254	0.0270463	0.0266166	0.026844	0.0273475	0.0275991	0.0279912	0.0281725	0.0289017	0.0290751
R_DeltoidScapular10	0.0561819	0.0563893	0.0569314	0.0576545	0.0576404	0.0598186	0.0620074	0.0657255	0.068586	0.0712321	0.0727724	0.0728209	0.0713744	0.0725536	0.0712997	0.0683632	0.0649838	0.0607759	0.0566464	0.051922	0.0478583	0.0429903	0.040264	0.0376413	0.0369377	0.0383919	0.0392028	0.0384809	0.0389337	0.0397307	0.0402025	0.0407689	0.0404567	0.0396471	0.0387026	0.0395148	0.0381483	0.0373811	0.0373982	0.0374131	0.038471	0.0387847	0.0408974	0.0429009	0.0436095	0.0440618	0.0446393	0.0458261	0.046018
R_DeltoidScapular11	0.0410745	0.04139	0.0418088	0.04227	0.0429357	0.0440008	0.0449714	0.0457222	0.0464484	0.0473665	0.0476897	0.0473422	0.0464447	0.0457287	0.0442247	0.0429868	0.0410037	0.0390556	0.03678	0.0343332	0.0323188	0.030361	0.0289137	0.0281604	0.0269391	0.026493	0.0252521	0.023862	0.0231939	0.0217676	0.0208415	0.0201573	0.0194736	0.0190542	0.0199412	0.0201368	0.0210125	0.0214817	0.0225209	0.0237714	0.0249743	0.026876	0.0288016	0.0307502	0.0320539	0.0324436	0.0333961	0.0341948	0.0348113
R_DeltoidClavicular1	0.00142164	0.00155175	0.00173851	0.00189895	0.00203396	0.00229927	0.00252806	0.00283036	0.00304701	0.00332602	0.00358831	0.00375574	0.00400456	0.00418642	0.00446099	0.00478219	0.00513337	0.00542156	0.00561381	0.0057864	0.00572409	0.00554274	0.00512334	0.00502839	0.00474997	0.00481472	0.00468573	0.00468591	0.00525769	0.00551424	0.00608833	0.00639862	0.00656915	0.00682613	0.00689011	0.00699371	0.00692783	0.00689236	0.00689189	0.00669975	0.00657334	0.00658734	0.00662324	0.00673042	0.00673211	0.00690917	0.00706973	0.0072584	0.0074809
R_DeltoidClavicular2	0.00576827	0.00607661	0.00597522	0.00596557	0.00581637	0.00590386	0.00600524	0.0059479	0.00579769	0.00596213	0.00576099	0.0056648	0.00577322	0.00607074	0.00674676	0.00719553	0.00783071	0.00809943	0.00823074	0.00837198	0.00826327	0.00813261	0.00752625	0.00757315	0.00729781	0.00730118	0.00688204	0.00660041	0.00705314	0.00701838	0.00754039	0.00768063	0.00784831	0.00806696	0.00809675	0.00828843	0.00819216	0.00819874	0.0082115	0.00795828	0.00789529	0.00791468	0.00794212	0.00806355	0.00807967	0.00825496	0.00846169	0.00869849	0.00896928
R_DeltoidClavicular3	5.54351e-05	3.82837e-05	7.59166e-05	9.51237e-05	0.000120565	0.000163718	0.000193651	0.000210791	0.00027147	0.000364197	0.000499138	0.000711131	0.000978769	0.00130862	0.00161948	0.00211323	0.00247305	0.00313308	0.00418547	0.00578891	0.00733295	0.00865029	0.00959918	0.0104749	0.0113048	0.0123007	0.013255	0.0140665	0.0148004	0.0151269	0.0153392	0.0150913	0.0146645	0.0141367	0.0134876	0.0128513	0.012103	0.0114418	0.0108006	0.0102256	0.00974864	0.0095071	0.00923017	0.00917163	0.0090678	0.00918231	0.00921486	0.00931434	0.00929568
R_DeltoidClavicular4	0.00396215	0.00416126	0.00410518	0.00409137	0.00398682	0.00403033	0.0040838	0.00405734	0.003952	0.00406311	0.0039196	0.0038631	0.0039268	0.00412542	0.00458038	0.00488443	0.00530845	0.00550026	0.0055878	0.00568753	0.0056031	0.00550489	0.00511537	0.00512654	0.00493158	0.00493097	0.00468068	0.00447958	0.00476077	0.00470558	0.00506963	0.00516498	0.00527204	0.00541088	0.00543083	0.00554374	0.00548765	0.00548425	0.00548645	0.00531674	0.00525599	0.00524925	0.00525359	0.00533181	0.00532952	0.00544446	0.00557604	0.00572891	0.00591113
R_CoracoBrachialis1	0.023671	0.0242018	0.0242914	0.0244661	0.0244627	0.0249815	0.0258565	0.0260977	0.0261492	0.0264217	0.0263786	0.0259496	0.0260293	0.0268145	0.0281706	0.0293766	0.0305116	0.0313762	0.0316212	0.0318659	0.0315693	0.0309922	0.030016	0.0296554	0.0290317	0.0283882	0.0271688	0.0262203	0.0262406	0.0258308	0.0260457	0.0256516	0.025178	0.0248769	0.02472	0.024171	0.023716	0.0233401	0.0229825	0.022373	0.0221186	0.0224317	0.022875	0.0231438	0.0235059	0.0239637	0.0245287	0.0254551	0.025943
R_CoracoBrachialis2	0	0	0	2.4454e-06	4.2792e-05	0.000186648	0.000122333	0.000186973	0.000320049	0.000410924	0.000584342	0.00102808	0.00161607	0.00239554	0.00339285	0.00480119	0.00661718	0.00924977	0.0119258	0.0142992	0.0160847	0.017543	0.0185578	0.0203349	0.0220081	0.0234071	0.0240761	0.0243228	0.0244536	0.0243537	0.0240133	0.0234016	0.022676	0.0219427	0.0210505	0.0202606	0.0192958	0.0185158	0.0177339	0.0168544	0.0161458	0.0157044	0.0153999	0.0151605	0.0149279	0.0150109	0.0150499	0.0152781	0.015369
R_CoracoBrachialis3	0.0142489	0.0145707	0.0146659	0.0147529	0.0147804	0.0150461	0.0155327	0.0157674	0.0158248	0.016008	0.0160004	0.0158265	0.0158347	0.016233	0.0169808	0.0176692	0.0183413	0.0188753	0.0190888	0.0192609	0.0191038	0.0187866	0.0182826	0.0180174	0.0176327	0.0172201	0.0165537	0.0160109	0.0159447	0.0157172	0.0157811	0.015557	0.0152803	0.0150787	0.0149552	0.0146118	0.0143114	0.0140724	0.0138237	0.013465	0.0133249	0.0135053	0.0138098	0.0139451	0.0141578	0.0144559	0.0147891	0.015344	0.0156601
R_Infraspinatus1	0.0209513	0.0218445	0.0219871	0.0213651	0.021645	0.0216076	0.0226865	0.0233786	0.0236672	0.0247694	0.0250388	0.0260272	0.0268627	0.02679	0.0267441	0.0265145	0.0260963	0.0248549	0.0227708	0.02117	0.0191717	0.0186652	0.0167015	0.0167698	0.0156724	0.0159451	0.0153031	0.0148114	0.0156127	0.015333	0.0162649	0.0171314	0.0181169	0.0182938	0.0188712	0.0188397	0.019109	0.0187962	0.0185708	0.0183287	0.0180966	0.0183735	0.017739	0.017844	0.0189673	0.0198853	0.0212204	0.0220831	0.0236825
R_Infraspinatus2	0.0148517	0.0164524	0.0177171	0.0188197	0.0199358	0.020727	0.0215373	0.0222387	0.0228452	0.0234574	0.0239268	0.0242824	0.0247821	0.0249592	0.0253281	0.0256533	0.0258489	0.0252142	0.0246118	0.0243033	0.0235892	0.0235032	0.0225998	0.0221279	0.0210503	0.0200326	0.0193104	0.0177751	0.0165674	0.0156465	0.0146373	0.0143933	0.0148807	0.0149646	0.0151746	0.0160434	0.0163664	0.0166673	0.0171087	0.0177818	0.0185864	0.0194156	0.0204585	0.0216274	0.0230449	0.0243643	0.0258157	0.0271587	0.0285837
R_Infraspinatus3	0.0131071	0.0143816	0.0153864	0.0162689	0.0171299	0.0177752	0.0184096	0.0188925	0.0193463	0.0197501	0.0201848	0.0204859	0.0207911	0.0209247	0.0211125	0.0212427	0.0211619	0.0206406	0.020175	0.0198083	0.0192348	0.0189901	0.0181429	0.0176922	0.0168908	0.0161647	0.015442	0.0142373	0.0132664	0.0125152	0.0118217	0.0116878	0.0119318	0.0120487	0.0122614	0.0128143	0.013114	0.0133475	0.0136288	0.0141839	0.0147621	0.0154554	0.0162682	0.0172402	0.0183282	0.0193723	0.0205032	0.0215755	0.0226893
R_Infraspinatus4	0.042383	0.0431631	0.0434216	0.0432689	0.0435636	0.0437315	0.0442297	0.0445142	0.0444697	0.044566	0.0445019	0.0445319	0.0445013	0.0438289	0.0429372	0.0418943	0.0409592	0.0393655	0.0374732	0.0356878	0.0335072	0.0320027	0.030298	0.0288988	0.0270994	0.0259619	0.0247034	0.0233555	0.0222775	0.0216464	0.0211612	0.0212563	0.0216528	0.0216983	0.0216225	0.0221997	0.0222197	0.0221334	0.0223561	0.0228992	0.0237054	0.0244744	0.0256828	0.0270233	0.0282531	0.0293405	0.03057	0.0318482	0.0331751
R_Infraspinatus5	0.0757859	0.0764003	0.0764157	0.0759934	0.0765483	0.0769146	0.077789	0.0782293	0.0780522	0.0783711	0.0780876	0.077728	0.0770219	0.0753402	0.0729243	0.0706502	0.0682862	0.0650435	0.0614711	0.0582477	0.054638	0.052324	0.0497014	0.0477899	0.0450718	0.0436377	0.041659	0.0395134	0.0381147	0.0368107	0.0357882	0.0355829	0.0358632	0.0355127	0.0354749	0.0359784	0.035968	0.0355396	0.035815	0.0366008	0.0377042	0.0388767	0.0406677	0.0426808	0.044578	0.0458706	0.0475125	0.0491473	0.0510991
R_Infraspinatus6	0.025836	0.0268267	0.0272749	0.0273613	0.0277316	0.0279059	0.0284161	0.0287128	0.0290166	0.029171	0.0294148	0.0297803	0.0303351	0.0303962	0.0303525	0.0302689	0.0300722	0.0290983	0.0279084	0.0267942	0.0251304	0.023753	0.0223067	0.0211175	0.0197436	0.0188425	0.0180867	0.0168684	0.0158907	0.0155201	0.0151824	0.0152599	0.0156732	0.0158203	0.0157371	0.0162506	0.0160995	0.0160262	0.0160662	0.0162613	0.0167619	0.0170658	0.0178343	0.0187076	0.0197936	0.0208345	0.0218295	0.022947	0.0240098
R_TeresMinor1	0.000729261	0.000838973	0.00102713	0.00144451	0.00201912	0.00254701	0.00295233	0.00328857	0.0039341	0.00489947	0.00561251	0.00594088	0.00514066	0.00542161	0.00569277	0.00688325	0.00753965	0.00869268	0.00994672	0.0105608	0.0115778	0.0128301	0.0143144	0.0162555	0.017986	0.0199487	0.0215872	0.0225922	0.0226563	0.021761	0.0199809	0.0183412	0.016385	0.0147029	0.0136759	0.0130821	0.0125587	0.0122232	0.01173	0.0111181	0.0105028	0.0097549	0.00889	0.00798551	0.00700806	0.00600614	0.00506307	0.00436408	0.00397034
R_TeresMinor2	1.6109e-05	5.79608e-05	0.000124339	0.000183877	0.000313823	0.000404659	0.000540621	0.000492122	0.000612808	0.000792771	0.00133578	0.00217462	0.00332233	0.00442929	0.00582092	0.00745906	0.00898149	0.0102719	0.0109929	0.0115973	0.0119309	0.0119922	0.0119763	0.0115807	0.0120113	0.0117638	0.0120125	0.0117544	0.0114086	0.00994208	0.00878024	0.00750274	0.00644121	0.00587949	0.006047	0.00635106	0.00685604	0.00739832	0.00812674	0.00851341	0.00932176	0.0104204	0.0111652	0.0117609	0.0118999	0.0111419	0.0106914	0.01007	0.00965386
R_TeresMinor3	8.46264e-05	0.000137781	0.000176292	0.000245648	0.000292447	0.000359864	0.000408996	0.00044262	0.000519874	0.000731614	0.00137049	0.00208713	0.00332193	0.00440177	0.00497082	0.00561715	0.00643744	0.00745553	0.00865463	0.0101946	0.011811	0.0129942	0.0137997	0.0141284	0.0138618	0.0128806	0.0119225	0.0106115	0.00944635	0.00791887	0.00639533	0.00519979	0.00445374	0.00474557	0.00529609	0.00587279	0.00601921	0.00625542	0.00594731	0.00575267	0.00550454	0.00576891	0.00564918	0.00523269	0.00533533	0.00578351	0.0061585	0.0067189	0.00736753
R_TeresMajor1	0	0	0	0	0	0	0	0	0	0	0	0	0	0	0	0	0	0	0	0	0	0	0	0	0	0	3.41225e-07	2.1686e-06	2.35069e-05	1.54057e-05	0.00010942	0.000219739	0.000251583	0.000344449	0.000460041	0.000698535	0.000794283	0.000865692	0.000943858	0.000942035	0.000853758	0.000916872	0.000974871	0.00107052	0.00109676	0.000845355	0.000801786	0.000656661	0.000482078
R_TeresMajor2	0	0	0	0	0	0	0	0	0	0	0	0	0	0	0	1.72862e-05	5.78779e-05	0.000295014	0.000568718	0.000594505	0.000536381	0.000734024	0.00111278	0.00134353	0.00161679	0.00227357	0.00283546	0.00313198	0.00290495	0.00220281	0.001319	0.000625163	0.000158185	3.01096e-05	6.7862e-06	6.04076e-06	1.12961e-06	8.52737e-06	2.07553e-05	6.39307e-05	2.58338e-05	2.91049e-05	1.95695e-05	1.2523e-05	1.24573e-05	2.56512e-05	1.94105e-05	2.78652e-05	1.33607e-05
R_TeresMajor3	0	0	0	0	0	0	0	0	0	0	0	0	0	0	0	0	6.72142e-06	0.000246508	0.000898335	0.000937416	0.000848282	0.00132162	0.00198245	0.00231068	0.002564	0.00367337	0.00487489	0.00549808	0.00494603	0.00375675	0.00200804	0.000928114	0.000207692	2.9627e-05	1.75712e-05	3.78968e-05	2.24844e-05	8.0681e-05	0.000131166	0.000161351	5.88715e-05	5.60553e-05	3.60921e-05	4.85334e-05	2.84591e-05	7.75038e-05	5.65407e-05	8.08066e-05	6.11282e-05
R_TeresMajor4	0	0	0	0	0	0	0	0	0	0	0	0	0	0	0	0	0	0	0	0	0	0	0	0	1.04159e-07	0	0	0	1.58131e-05	3.55017e-05	4.94252e-06	2.67203e-05	3.46477e-05	8.85428e-06	2.25218e-05	5.5972e-05	7.39626e-05	0.000120494	0.000116309	8.07801e-05	5.15988e-05	3.96527e-06	1.95116e-05	2.8631e-05	1.91489e-05	5.10731e-05	2.20419e-05	5.02702e-05	2.27423e-05
R_Supraspinatus1	0.0371643	0.0376194	0.0377426	0.0376198	0.0375975	0.0375237	0.0375034	0.0374076	0.0373563	0.0371393	0.0371593	0.0371889	0.0373129	0.0373369	0.0370794	0.036814	0.0362596	0.0353558	0.0343444	0.0331737	0.0316188	0.0300969	0.0289817	0.0278237	0.0264088	0.0249145	0.02335	0.0214518	0.0198416	0.0186527	0.0176657	0.0170768	0.0170048	0.0169588	0.0168055	0.0173778	0.0173238	0.0174478	0.0175324	0.0178227	0.0183212	0.0187214	0.0196246	0.0205177	0.0212696	0.0219228	0.0224557	0.0232994	0.0239518
R_Supraspinatus2	0.0298346	0.0303211	0.0305144	0.0304293	0.0304385	0.0303483	0.0302906	0.0302175	0.0302222	0.0299487	0.0299958	0.0300414	0.0302945	0.0304856	0.0304366	0.0304552	0.0301779	0.0295546	0.0288158	0.0279279	0.0266421	0.0253059	0.024362	0.0233012	0.022117	0.0208123	0.0195236	0.0178815	0.0164074	0.0155799	0.0148835	0.0146001	0.0148161	0.0149349	0.0148623	0.0154798	0.0153448	0.0154064	0.0154114	0.0155774	0.016011	0.0162604	0.017107	0.0178734	0.0185909	0.0193473	0.0199043	0.0208465	0.0214902
R_Supraspinatus3	0.0594232	0.0600221	0.0604777	0.0610991	0.0618931	0.0632291	0.0642047	0.0650325	0.0657642	0.066659	0.0674195	0.0668409	0.0640809	0.0623482	0.0603216	0.0598854	0.057237	0.0540224	0.0521623	0.0488293	0.0472395	0.046065	0.046443	0.0462396	0.0444592	0.0423387	0.0401365	0.0378083	0.0365742	0.035631	0.0339928	0.0323093	0.0303245	0.0296851	0.029995	0.031269	0.0317424	0.0326151	0.0334718	0.034388	0.0354194	0.0365114	0.0385923	0.0402333	0.0407218	0.0398845	0.0391422	0.0384828	0.0372934
R_Supraspinatus4	0.0302973	0.0302861	0.0300603	0.0297693	0.0295769	0.0294749	0.029381	0.0291608	0.0290383	0.028998	0.029005	0.0287577	0.028063	0.0275137	0.0269705	0.0266654	0.0259027	0.0253253	0.0250214	0.0243563	0.0233484	0.0227151	0.0228446	0.0233152	0.0233754	0.0229523	0.0218844	0.0204339	0.0192927	0.0181277	0.0169136	0.0158353	0.0147528	0.0142107	0.0142339	0.0144909	0.0146963	0.0149174	0.015196	0.0154685	0.0157085	0.0161987	0.0169568	0.0177247	0.0180885	0.017803	0.0175991	0.0173139	0.0169561
R_Subscapularis1	0.00158832	0.00172869	0.00177243	0.00169032	0.00151862	0.00137166	0.00130645	0.0012659	0.00121951	0.00116381	0.00114012	0.00112129	0.00107561	0.0010238	0.000927396	0.000846675	0.000714073	0.000570285	0.000425399	0.000272946	0.000167673	0.000100217	7.79035e-05	4.36404e-05	4.58801e-05	5.98399e-06	3.05842e-06	2.80019e-06	1.96059e-06	6.52245e-06	2.61505e-05	6.58056e-05	9.60531e-05	9.44116e-05	0.000109623	0.000160897	0.000229031	0.000281498	0.000330373	0.000377172	0.00039403	0.00038613	0.000348468	0.000308755	0.000240052	0.000173816	0.000104697	5.93303e-05	4.51642e-05
R_Subscapularis2	0.00580965	0.00595122	0.00596777	0.00579441	0.00541393	0.0049943	0.00457604	0.0043684	0.00432764	0.00434573	0.00439857	0.00448887	0.0044766	0.00449867	0.00441485	0.00422786	0.00394252	0.00355493	0.00308676	0.00255257	0.00208968	0.00165348	0.00139372	0.00101023	0.00112371	0.00166575	0.00237862	0.00291631	0.00305386	0.00278076	0.00225409	0.00165514	0.00100932	0.000681671	0.000834003	0.00102991	0.00113157	0.00105448	0.000908843	0.000708562	0.000646986	0.000642702	0.00072126	0.000726821	0.000739729	0.000644267	0.000562468	0.000439423	0.000336248
R_Subscapularis3	0.0264165	0.0271672	0.0271127	0.026802	0.0259131	0.0247824	0.0233882	0.0220447	0.0215821	0.0213952	0.0216759	0.0219528	0.0221026	0.0225488	0.0229336	0.0237662	0.0231037	0.0221412	0.0209934	0.0197488	0.0186932	0.0172302	0.0161104	0.0144801	0.0128234	0.0116386	0.0108873	0.0102877	0.0103409	0.0102211	0.0100167	0.00977588	0.00908208	0.00921938	0.00933832	0.0091978	0.00898847	0.00880797	0.0085103	0.00824583	0.00803993	0.00787065	0.00766192	0.00759647	0.0072698	0.00702721	0.00648584	0.00594159	0.0055189
R_Subscapularis4	0.017308	0.0172933	0.017081	0.0163879	0.0158822	0.0154714	0.0150845	0.0146389	0.0140704	0.0131667	0.0120467	0.0112073	0.0107401	0.00993181	0.0092922	0.00859607	0.00739344	0.00718185	0.00659392	0.00696632	0.00677455	0.00621209	0.00510373	0.00410828	0.0027871	0.00273119	0.00232273	0.00219394	0.00286665	0.00308398	0.00320058	0.00361996	0.00372826	0.00500135	0.00565038	0.00641932	0.00668083	0.00677527	0.0066269	0.00660254	0.00587629	0.00572896	0.00481665	0.00434851	0.00353772	0.00302481	0.00208467	0.00188896	0.0010908
R_Subscapularis5	0.00858705	0.00898426	0.00912731	0.00924733	0.00930221	0.00927692	0.00925974	0.00932636	0.00929304	0.00929519	0.00957448	0.00949975	0.00904684	0.008816	0.00824613	0.00792571	0.00734085	0.00678757	0.0065782	0.00633498	0.00619497	0.00567799	0.0050669	0.00426865	0.00322828	0.00245694	0.00163037	0.0011201	0.00114527	0.00114436	0.00128263	0.00164178	0.00180496	0.00245402	0.00272184	0.00305037	0.00307002	0.0031234	0.00299918	0.0029756	0.00268341	0.00261011	0.00235694	0.00230748	0.00201411	0.00181972	0.00135162	0.00104067	0.000562415
R_Subscapularis6	0.000390879	0.000303201	0.000233445	0.00010118	8.21695e-05	1.91474e-05	3.72916e-06	1.44565e-05	2.74695e-05	5.72603e-05	8.37666e-05	0.00020088	0.000296414	0.000365809	0.000339459	0.000388844	0.000275979	0.000292199	0.000215354	0.000233912	0.000203399	0.000199893	0.000117944	0.000147293	5.17111e-05	0.000174572	6.85801e-05	5.94812e-05	6.74893e-05	9.70561e-05	0.000217851	0.000750856	0.00120733	0.00200494	0.00267858	0.00326623	0.00347385	0.00371708	0.00366045	0.00377623	0.00334445	0.00332761	0.00299183	0.00277635	0.00246862	0.00227797	0.00179634	0.00168898	0.00125448
R_Subscapularis7	0.00249593	0.00283255	0.00306263	0.00321851	0.00328014	0.00332575	0.00328926	0.00323012	0.00329838	0.0031671	0.00335379	0.00332842	0.0032779	0.00315735	0.00271696	0.00256077	0.00194827	0.00162674	0.00115319	0.000818539	0.000543474	0.000364154	0.000162241	0.000131085	4.0787e-05	0.000121669	4.09657e-05	3.91204e-05	4.46953e-05	6.98162e-05	0.000289774	0.000573645	0.000970169	0.00170264	0.00210517	0.00274914	0.0026882	0.00271955	0.00260642	0.002653	0.00227954	0.00227303	0.0019899	0.00178185	0.00153432	0.00135179	0.00101744	0.000889001	0.000664408
R_Subscapularis8	0.00192346	0.00208964	0.00222245	0.00230657	0.00235885	0.00237906	0.00236104	0.00234065	0.00231548	0.00226465	0.00228899	0.00226238	0.00220475	0.00213133	0.00196931	0.00184543	0.00158674	0.0013456	0.00109098	0.000812216	0.000582319	0.000385111	0.000234486	0.00015209	6.07343e-05	7.92584e-05	3.12694e-05	2.6659e-05	2.26719e-05	2.30549e-05	5.49066e-05	0.000134395	0.000230844	0.000398395	0.000547179	0.000739166	0.00078775	0.000877009	0.000845531	0.000921045	0.000783235	0.000787054	0.000666074	0.000604569	0.000479839	0.00041854	0.000272954	0.000219554	0.000139343
R_Subscapularis9	0.00427399	0.0047289	0.00506837	0.00539716	0.00550526	0.00553957	0.00542609	0.00522085	0.00528448	0.00500974	0.00534687	0.00524164	0.00512212	0.00494331	0.00410036	0.00386629	0.00284126	0.00249405	0.00178372	0.00132434	0.000952463	0.000684311	0.000354596	0.000306345	0.000117809	0.000298158	0.000119735	9.54801e-05	0.000218024	0.000318916	0.000705659	0.00171285	0.002422	0.00381186	0.00452559	0.00552719	0.00539978	0.00550071	0.00522933	0.00537624	0.00462527	0.00468789	0.00414113	0.0037856	0.00336358	0.00314974	0.00245088	0.00232126	0.00168577
R_Subscapularis10	0	0	0	0	0	0	0	0	0	0	0	0	0	0	0	0	5.67527e-07	1.33636e-07	1.26057e-06	6.84604e-07	3.72354e-06	1.10472e-05	1.3872e-05	5.59082e-06	1.96897e-05	7.21749e-06	3.78296e-06	4.72416e-06	7.53816e-06	9.3067e-06	1.52785e-05	2.71611e-05	3.19575e-05	1.65918e-05	5.28383e-05	5.68824e-05	7.87022e-05	0.000132622	0.000150926	0.00022229	0.000215856	0.000245956	0.000231515	0.00026365	0.000230397	0.000225525	0.000170212	0.000145162	9.37188e-05
R_Subscapularis11	0	0	0	0	0	0	0	0	0	0	0	0	0	0	0	0	0	0	0	0	5.21622e-07	1.58786e-06	2.59331e-06	1.3505e-06	3.38693e-06	3.40336e-07	4.80468e-07	6.21646e-07	5.30245e-07	6.72381e-07	2.46461e-06	7.01763e-06	8.87708e-06	8.36069e-06	1.0081e-05	1.48094e-05	2.00492e-05	3.2266e-05	3.95532e-05	5.43792e-05	6.6084e-05	7.92706e-05	8.87874e-05	0.000104983	0.000112883	0.000117149	0.000112516	0.000107053	9.72921e-05
R_BicepsBrachiiLH	0.0279348	0.0283266	0.0284134	0.0283335	0.0282036	0.0278924	0.027574	0.0275371	0.0273748	0.0268835	0.0269534	0.0269725	0.0269969	0.0268025	0.0264545	0.0260057	0.0249188	0.0238335	0.0225672	0.0213208	0.020153	0.0189176	0.0181584	0.0177323	0.0173648	0.0170255	0.0179728	0.0190775	0.0199538	0.0194625	0.0183499	0.0167788	0.0156395	0.0138402	0.0123828	0.0111209	0.0100398	0.00951334	0.00907403	0.00891842	0.00847991	0.00815917	0.00791242	0.00773516	0.00782491	0.00795049	0.00840792	0.00909996	0.00984084
R_BicepsBrachiiSH1	0.01332	0.013623	0.0141557	0.0146018	0.0150399	0.0156413	0.0161516	0.0167859	0.0173615	0.0180718	0.0189595	0.0194489	0.0195028	0.0190862	0.0185876	0.0177823	0.0174876	0.0174554	0.017095	0.0168337	0.0166296	0.0167061	0.0168165	0.0170554	0.0174089	0.0173671	0.0171972	0.0168186	0.0169815	0.0168659	0.0164976	0.0161691	0.0161254	0.0155995	0.0148189	0.0136994	0.0126154	0.0116675	0.0101643	0.00920092	0.00843601	0.00785527	0.00711602	0.00636463	0.00607587	0.00579872	0.00569053	0.00584565	0.00575618
R_BicepsBrachiiSH2	0.0252558	0.0258004	0.0268276	0.0276662	0.0285071	0.02963	0.0305905	0.0318049	0.0329171	0.0342563	0.0359019	0.0368277	0.0369122	0.0360037	0.035133	0.0336114	0.0330991	0.0330517	0.0322743	0.0317906	0.0314542	0.0315794	0.0318168	0.032282	0.0330649	0.0329247	0.0326119	0.0318564	0.0321563	0.0319315	0.031202	0.0306185	0.0305498	0.0294973	0.0280151	0.0258362	0.0237771	0.0219967	0.0191068	0.0173532	0.0159174	0.0148372	0.0134096	0.0120112	0.0114949	0.0109466	0.0107643	0.0110553	0.0108701
R_TricepsLH1	0	0	0	0	0	0	0	0	0	0	0	0	0	0	0	0	0	0	0	0	0	1.57327e-05	2.64965e-06	2.01051e-08	0	0	0	0	0	0	0	0	0	0	0	0	0	0	2.37166e-07	1.27135e-06	7.18685e-09	1.09269e-05	4.6336e-05	2.15738e-05	2.56428e-06	9.307e-07	1.40144e-08	0	0
R_TricepsLH2	0	0	0	0	0	0	0	0	0	0	0	0	0	0	0	0	0	0	0	0	0.000195294	0.000309441	0.000244037	0.000124404	4.61997e-05	9.98819e-05	0.000109816	1.66309e-05	6.86293e-07	0	0	0	0	0	0	0	0	0	0	0	0	0	0	0	0	0	0	0	0
R_TricepsLH3	0	0	0	0	0	0	0	0	0	0	0	0	0	0	0	0	0	0	0	0	0	0	0	0	0	0	0	0	0	0	0	0	0	0	0	0	0	0	0	0	0	0	1.68747e-06	1.22176e-08	0	0	0	0	0
R_TricepsLH4	0	0	0	0	0	0	0	0	0	0	0	0	0	0	0	0	0	0	0	2.88878e-07	0.000164988	0.000252956	0.000215581	0.000111262	5.3098e-05	9.42827e-05	8.95242e-05	1.54679e-05	8.06631e-07	0	0	0	0	0	0	0	0	0	0	0	0	0	0	0	0	0	0	0	0
R_LatissimusDorsi1	0	0	0	0	0	0	0	0	0	0	0	0	0	0	0	0	4.87848e-06	1.37651e-05	1.25509e-05	5.03906e-07	1.94702e-06	2.00628e-07	1.10651e-06	1.6828e-05	5.2715e-06	8.67988e-08	0	0	0	0	0	4.03191e-07	4.88705e-07	2.2998e-08	2.94019e-06	6.89582e-06	5.17891e-06	3.79035e-06	3.89235e-06	1.35799e-05	5.20393e-06	2.04217e-08	2.80305e-06	5.19165e-06	9.04287e-06	1.23338e-05	8.38609e-06	9.98221e-06	3.22459e-06
R_LatissimusDorsi2	0	0	0	0	0	0	0	0	0	0	0	2.74064e-06	3.89399e-08	0	0	6.28445e-06	3.93794e-05	8.10777e-05	0.000103548	2.55764e-05	1.98638e-05	1.36968e-05	1.74518e-05	4.3604e-05	2.50353e-05	1.35733e-06	1.14787e-06	4.03053e-06	8.75516e-06	1.30739e-05	2.7934e-06	2.30915e-06	3.56703e-08	0	1.00831e-06	1.93506e-06	4.53493e-07	1.27765e-06	2.44824e-06	1.75187e-05	6.71159e-06	1.96145e-08	6.03157e-07	2.09899e-06	7.05491e-06	1.16577e-05	4.26324e-06	7.46102e-06	1.49809e-07
R_LatissimusDorsi3	0	0	0	0	0	0	0	0	0	0	0	0	0	0	0	0	1.82682e-06	1.87174e-05	2.0638e-05	5.79884e-07	1.18514e-07	0	0	2.06117e-05	7.97372e-06	1.15731e-07	0	0	2.27092e-06	7.88693e-07	2.57608e-07	0	0	0	1.98359e-07	4.31216e-07	6.89941e-08	2.4917e-06	5.51223e-06	1.28878e-05	5.96099e-06	1.86237e-08	0	6.88006e-07	5.33921e-06	1.01232e-05	2.46196e-06	5.14602e-06	8.32279e-08
R_LatissimusDorsi4	0	0	0	0	0	0	0	0	0	0	0	0	0	0	0	0	0	0	0	0	0	0	0	0	0	0	0	0	0	0	0	0	0	0	6.61197e-08	5.1238e-06	2.42694e-06	4.71776e-06	7.05695e-06	1.14225e-06	2.5221e-07	2.09652e-08	2.42755e-08	1.05718e-06	1.16223e-06	2.11139e-06	5.18775e-07	2.56618e-07	0
R_LatissimusDorsi5	0	1.88163e-05	1.23658e-05	3.34371e-08	0	0	0	0	0	0	0	0	0	0	0	0	0	0	0	0	0	0	3.38959e-06	6.30114e-05	9.31724e-05	0.000143207	0.000315713	0.000621885	0.000980007	0.00134592	0.0018149	0.00225963	0.0025762	0.00275845	0.00302038	0.00333596	0.0036867	0.00396973	0.0042153	0.00435894	0.00454801	0.00481323	0.00523585	0.00562769	0.00608964	0.00645467	0.0068459	0.00707144	0.00719649
R_LatissimusDorsi6	0.00908392	0.00973454	0.0100567	0.00967668	0.00840888	0.00653633	0.00459951	0.00312779	0.00188408	0.00111302	0.000636098	0.000360009	0.000154861	5.18868e-05	2.41931e-06	5.59155e-08	0	0	0	0	0	0	0	0	0	4.55262e-05	0.00012643	0.000224251	0.000188058	0.000155619	9.53333e-05	4.07287e-05	3.73319e-07	0	0	0	0	0	0	0	0	0	0	0	0	0	0	0	0
R_PectoralisMajorTH1	0.000965745	0.00110266	0.00116693	0.0013052	0.00144312	0.00167923	0.0021696	0.00242089	0.00306622	0.00392547	0.00447538	0.00483612	0.00471158	0.00481808	0.0047091	0.00520698	0.00542293	0.00558246	0.00555116	0.00518412	0.00506506	0.00479609	0.00483658	0.00476095	0.00433716	0.0039572	0.00358401	0.0033319	0.00291431	0.00249192	0.00208109	0.00196187	0.00175255	0.00147941	0.00115687	0.000979962	0.000721673	0.000419642	0.000342432	0.000313533	0.000344448	0.000354828	0.000358058	0.000303081	0.000286121	0.000139701	8.07018e-05	4.16651e-05	3.52806e-06
R_PectoralisMajorTH2	0.00113979	0.00130678	0.00138734	0.00157758	0.0017559	0.00203754	0.00263064	0.0029639	0.0036935	0.004697	0.00537067	0.00576079	0.00556913	0.00572347	0.00562398	0.00621333	0.00646777	0.00676553	0.00684983	0.00662107	0.00662585	0.00649917	0.00663044	0.00667374	0.0064095	0.00620777	0.00584652	0.00560999	0.00523403	0.00461875	0.004111	0.00379425	0.00339073	0.00290988	0.00242662	0.00210419	0.00174737	0.00137018	0.00110067	0.000957981	0.000868035	0.000762071	0.000717698	0.000590314	0.000543217	0.000297186	0.000209898	0.000112372	1.67962e-05
R_PectoralisMajorTH3	0.00169991	0.00201984	0.00219641	0.00248013	0.00275555	0.00314527	0.00402003	0.00460227	0.00557797	0.00704709	0.00801957	0.00860471	0.00831893	0.00862069	0.00847168	0.00924252	0.00956498	0.0100742	0.0102254	0.00991868	0.010046	0.00992799	0.0102143	0.0103551	0.010125	0.0100056	0.00962853	0.00935253	0.00884332	0.00787466	0.00706794	0.00645272	0.00574901	0.00496828	0.00424671	0.00374984	0.00321851	0.0026371	0.00224743	0.00195493	0.00166012	0.00139911	0.00124019	0.00101942	0.000954756	0.00055523	0.000420998	0.000217294	3.46501e-05
R_PectoralisMajorTH4	0.00228202	0.00261619	0.0028535	0.00313933	0.00353226	0.00386497	0.0046886	0.00530857	0.00616109	0.00738512	0.00819125	0.00872668	0.00852938	0.00877224	0.00883	0.00967733	0.0101214	0.010363	0.0104721	0.0102771	0.0101002	0.00973647	0.00952437	0.00925692	0.00875071	0.00846745	0.00800344	0.00776172	0.00737486	0.00671582	0.00618283	0.00586477	0.00542575	0.00487155	0.00432906	0.00388342	0.00341819	0.00294947	0.00255285	0.00222461	0.00192057	0.0015589	0.00138499	0.00113185	0.00106269	0.000676704	0.0005105	0.000280214	7.28319e-05
R_PectoralisMajorTH5	0.000787197	0.000845819	0.000921321	0.00100495	0.00112353	0.00135564	0.00176652	0.00199309	0.00266624	0.0035434	0.0041528	0.00454185	0.00446359	0.00460232	0.00449713	0.00504617	0.00533977	0.00554803	0.00554669	0.00538003	0.00534486	0.00527788	0.00527238	0.00521547	0.00479815	0.00431173	0.00388589	0.00362804	0.00331213	0.00313199	0.00311115	0.00348101	0.00355025	0.00344942	0.00326785	0.00309379	0.0028212	0.00258358	0.00222712	0.00202041	0.00182272	0.00154371	0.00136985	0.00118347	0.00106143	0.000771693	0.000573863	0.000355865	0.000174772
R_PectoralisMajorTH6	0.000164798	5.93427e-05	3.15024e-06	1.35177e-05	0.000322017	0.000502026	0.000849443	0.000974756	0.00165408	0.00323254	0.00430366	0.0053148	0.00551421	0.00651653	0.00716921	0.00880116	0.00976774	0.0111514	0.0123518	0.0130272	0.0138649	0.0145368	0.015478	0.0163995	0.0172223	0.0180247	0.0185156	0.0189017	0.0189943	0.0188299	0.0183286	0.0181404	0.0174935	0.0165419	0.0156264	0.0145782	0.0134957	0.0123571	0.0112352	0.0102792	0.00952266	0.00847451	0.00763878	0.00684973	0.00620029	0.00537933	0.00455557	0.00356696	0.00276437
R_PectoralisMajorCH1	0.0224431	0.0233375	0.0241695	0.0250753	0.0258507	0.0269372	0.0277278	0.0286213	0.0293027	0.0303505	0.0309326	0.0314979	0.0313714	0.0319886	0.0324991	0.0332473	0.0338393	0.034736	0.0352845	0.0356733	0.0361738	0.0364864	0.0370335	0.0378699	0.0384399	0.03909	0.0393386	0.0392788	0.0391026	0.038364	0.0371395	0.0354937	0.0336148	0.031538	0.0295008	0.0278264	0.0258361	0.0241766	0.0225788	0.0209431	0.019463	0.0180978	0.0167897	0.0158984	0.0149701	0.0141709	0.0133137	0.0125013	0.0115905
R_PectoralisMajorCH2	0.0015332	0.00174008	0.00192931	0.00219784	0.00243739	0.00268931	0.00305228	0.00359778	0.00413214	0.00470034	0.00525071	0.00566871	0.00578987	0.00618673	0.00652064	0.00706818	0.00749157	0.00787832	0.0080332	0.00795798	0.00773778	0.00755521	0.00739905	0.00723634	0.00705997	0.00695049	0.00684417	0.00698727	0.00702933	0.00711076	0.00721021	0.00739968	0.0073772	0.00720984	0.00698553	0.00667637	0.00632896	0.00594861	0.00551247	0.00509155	0.00479525	0.00433951	0.00401117	0.00371791	0.00343357	0.00311184	0.00278944	0.00228665	0.00194496
R_TricepsMedH1	0	0	0	0	0	0	0	0	0	0	0	0	0	0	0	0	2.10208e-05	0.000136275	0.000238601	0.000306069	0.000270465	0.000184968	9.08396e-05	1.38436e-05	2.73461e-07	0	0	0	0	0	0	0	0	0	0	0	0	0	0	0	0	0	0	0	0	0	0	0	0
R_TricepsMedH2	0	0	0	0	0	0	0	0	0	0	0	0	0	0	0	0	2.11952e-05	0.000137949	0.000242639	0.000311486	0.000275761	0.000188608	9.32082e-05	1.44024e-05	2.8534e-07	0	0	0	0	0	0	0	0	0	0	0	0	0	0	0	0	0	0	0	0	0	0	0	0
R_TricepsMedH3	0	0	0	0	0	0	0	0	0	0	0	0	0	0	0	0	2.31293e-05	0.000154201	0.000278265	0.000358997	0.000321381	0.000220354	0.000112555	1.86707e-05	3.76492e-07	0	0	0	0	0	0	0	0	0	0	0	0	0	0	0	0	0	0	0	0	0	0	0	0
R_TricepsMedH4	0	0	0	0	0	0	0	0	0	0	0	0	0	0	0	0	1.72876e-05	0.000114374	0.000204768	0.000263755	0.000235265	0.00016113	8.14839e-05	1.32372e-05	2.69498e-07	0	0	0	0	0	0	0	0	0	0	0	0	0	0	0	0	0	0	0	0	0	0	0	0
R_TricepsMedH5	0	0	0	0	0	0	0	0	0	0	0	0	0	0	0	0	6.73745e-06	4.79556e-05	9.22049e-05	0.000121192	0.000112099	7.78744e-05	4.29365e-05	8.3742e-06	1.94197e-07	0	0	0	0	0	0	0	0	0	0	0	0	0	0	0	0	0	0	0	0	0	0	0	0
R_Brachialis1	0.0206466	0.0214408	0.0221344	0.0227017	0.0231096	0.023297	0.0234012	0.0235963	0.0237479	0.0239754	0.0242622	0.0246298	0.0249032	0.0249877	0.0252417	0.0256564	0.0261424	0.0264802	0.0266898	0.0267653	0.0265629	0.0258621	0.0249822	0.0239378	0.0226521	0.0214504	0.0198261	0.0181185	0.0166221	0.015677	0.0144806	0.0133656	0.0125998	0.0113555	0.0105294	0.0102614	0.00995219	0.00993657	0.0101587	0.0102857	0.0103926	0.0109071	0.0119396	0.012511	0.0124411	0.0117054	0.0110412	0.0106558	0.00975387
R_Brachialis2	0.00911165	0.00946313	0.00978402	0.010049	0.0102478	0.0103482	0.0104109	0.0105096	0.0105911	0.0107018	0.0108394	0.0110197	0.011168	0.0112318	0.0113726	0.0115761	0.0118193	0.0119837	0.0120816	0.0121207	0.0120349	0.0117079	0.0112963	0.0108019	0.0102025	0.00962131	0.00888184	0.00808407	0.0073797	0.00693356	0.00639772	0.00589918	0.00556654	0.00504418	0.00468465	0.0045616	0.00445051	0.00443363	0.00452541	0.00459292	0.00464247	0.00487169	0.00533067	0.00560864	0.0056005	0.00526531	0.0049374	0.00474081	0.00432987
R_Brachialis3	0.00673797	0.00700871	0.00727758	0.00751759	0.00772533	0.00786551	0.00798381	0.00813153	0.00825945	0.00841079	0.00859023	0.00882294	0.00905082	0.00924453	0.00951766	0.0098163	0.0100943	0.0102474	0.0102963	0.0102661	0.0101159	0.00973871	0.00927568	0.00873134	0.00809895	0.00748943	0.00675622	0.00600307	0.00539051	0.00501462	0.0045949	0.00429535	0.00425641	0.00407235	0.00395772	0.0039414	0.00395317	0.00390525	0.00387119	0.00390465	0.00392214	0.00409689	0.00443741	0.00465236	0.00463906	0.00426823	0.00387347	0.00360626	0.00316694
R_Brachialis4	0.00591232	0.00613355	0.0063508	0.00653485	0.0066794	0.00676233	0.00681427	0.00688054	0.00693847	0.00700626	0.00709346	0.00720892	0.00731824	0.00737562	0.00746876	0.00759729	0.00776565	0.00789562	0.0079687	0.00800622	0.00797664	0.00778292	0.0075194	0.00719743	0.00681001	0.00640414	0.00593652	0.00540442	0.00491576	0.00458751	0.00424891	0.00391656	0.00367587	0.00336864	0.00312295	0.00301673	0.00295213	0.00292884	0.00297241	0.00302031	0.00305112	0.00318018	0.00345617	0.00367042	0.00370847	0.0035275	0.00330436	0.00315521	0.00291008
R_Brachialis5	0.00583997	0.00603943	0.00627116	0.00649328	0.00670458	0.00687965	0.00703908	0.00721833	0.00738211	0.00754838	0.00773779	0.00798644	0.00826515	0.00854598	0.0088959	0.00924647	0.00954646	0.00970802	0.00972869	0.00964382	0.00946947	0.00907816	0.00858932	0.00801897	0.00737614	0.00672516	0.00602161	0.00530371	0.00473688	0.00440522	0.00411187	0.00396101	0.00409368	0.00418154	0.00422245	0.00424212	0.00428451	0.00420227	0.00405254	0.00399195	0.00394184	0.00401472	0.00422612	0.00439557	0.00441047	0.00407673	0.00364134	0.00330106	0.00286541
R_Brachialis6	0.00794222	0.0082387	0.00855953	0.00885692	0.00912059	0.00931694	0.00947593	0.00965035	0.0098109	0.00997584	0.0101735	0.0104288	0.0107067	0.0109514	0.0112634	0.0116087	0.0119647	0.0122117	0.0123089	0.0123049	0.0121945	0.0118139	0.0112994	0.0106765	0.00995439	0.00919278	0.00836054	0.00745573	0.00665759	0.00612863	0.00564568	0.00524811	0.0051025	0.00494117	0.00480498	0.0047571	0.00477205	0.0047308	0.00467027	0.00468233	0.00469299	0.00484257	0.00518919	0.00549095	0.00557157	0.00525471	0.00479863	0.00443894	0.00397009
R_Brachialis7	0.00704824	0.00730284	0.00758753	0.00785468	0.008104	0.00830158	0.00847845	0.00868153	0.00886429	0.00905576	0.00927607	0.0095662	0.00988327	0.0101936	0.0105882	0.0109878	0.0113346	0.0115194	0.0115477	0.0114603	0.0112603	0.0108008	0.0102303	0.00956471	0.00880987	0.00805353	0.00722014	0.00636507	0.00568761	0.00528777	0.00491136	0.00469983	0.00482056	0.00486221	0.00487147	0.00488347	0.00492813	0.00483519	0.00468496	0.00463988	0.00459945	0.00471454	0.00499967	0.00521469	0.00522604	0.00482136	0.00431926	0.00394168	0.00343325
R_Brachioradialis1	0.0026559	0.00273145	0.00280464	0.0028613	0.00289963	0.00291538	0.00291776	0.0029233	0.00292867	0.00293496	0.0029418	0.00295161	0.00295615	0.00293845	0.00291667	0.00289739	0.00289263	0.0028936	0.0028957	0.00289892	0.0028955	0.00285981	0.00281329	0.00275905	0.00268758	0.00260727	0.00250954	0.00238768	0.00226143	0.00216654	0.00206663	0.00195351	0.00184016	0.00169958	0.00157165	0.00148763	0.00140892	0.00135716	0.00134109	0.00132323	0.00130008	0.00130526	0.0013608	0.00141528	0.00142122	0.00138186	0.00133376	0.00130296	0.00124675
R_Brachioradialis2	0.0053719	0.00551709	0.00564096	0.00572197	0.0057618	0.00575638	0.00573063	0.00572278	0.00571311	0.00570766	0.00569993	0.00570022	0.0056797	0.00560942	0.00554444	0.0054948	0.00547011	0.0054561	0.00545858	0.00545736	0.00544422	0.0053763	0.00530615	0.0052255	0.00510848	0.0049946	0.00482293	0.00462052	0.00441489	0.00428715	0.00411766	0.00392718	0.00374527	0.00348371	0.00327803	0.00315877	0.00301044	0.00292744	0.0029067	0.00284677	0.002785	0.00279232	0.00290169	0.00296086	0.00292699	0.00283971	0.0027736	0.00274059	0.00262824
R_Brachioradialis3	0.00392488	0.00402632	0.00412157	0.00418915	0.00422835	0.00423388	0.00422044	0.00421291	0.00420554	0.00419904	0.00419244	0.00418984	0.00417915	0.00413592	0.00408753	0.00404399	0.00402238	0.00401246	0.0040113	0.004014	0.00401176	0.00397114	0.00392172	0.00386615	0.00378787	0.00369974	0.003586	0.00344051	0.00328811	0.00318024	0.00306318	0.00292744	0.00278939	0.0026105	0.00244984	0.00234745	0.00224199	0.0021688	0.00214264	0.00210609	0.0020593	0.00205334	0.00211517	0.00217198	0.00216513	0.00211321	0.00206188	0.00203229	0.00196437
R_PronatorTeres1	0.0440484	0.044528	0.0452846	0.0462139	0.0472206	0.0481077	0.0489168	0.0496697	0.0504321	0.0512995	0.05213	0.0527758	0.0533172	0.0536143	0.054044	0.0545761	0.055462	0.0562032	0.0567983	0.0571723	0.0570343	0.0561375	0.0548583	0.0533323	0.0516296	0.0500457	0.0484831	0.0470667	0.0461131	0.0456029	0.0447035	0.0436411	0.0431089	0.0427043	0.0424399	0.0422007	0.0420153	0.0422619	0.042797	0.0430545	0.0430987	0.0439206	0.0451281	0.0457411	0.0457317	0.0452838	0.045076	0.0450722	0.0446199
R_PronatorTeres2	0.00930822	0.00933466	0.00937013	0.00940896	0.00944827	0.00949751	0.00955388	0.00961739	0.00968988	0.00977461	0.00986651	0.00995961	0.0100485	0.0101256	0.0101914	0.0102475	0.010296	0.0103451	0.0103965	0.0104503	0.0104979	0.0105348	0.0105536	0.0105503	0.0105306	0.0105004	0.010467	0.0104265	0.0103869	0.0103545	0.0103247	0.0102872	0.0102453	0.0102073	0.0101685	0.0101314	0.0100929	0.0100578	0.0100356	0.0100249	0.010025	0.010041	0.0100775	0.0101328	0.0101966	0.0102597	0.0103237	0.0103845	0.0104376
R_Supinator1	0	0	0	0	0	0	0	0	0	0	0	0	0	0	0	0	0	0	0	0	0	0	0	0	0	0	0	0	0	0	0	0	0	0	0	0	0	0	0	0	0	0	0	0	0	0	0	0	0
R_Supinator2	0	0	0	0	0	0	0	0	0	0	0	0	0	0	0	0	0	0	0	0	0	0	0	0	0	0	0	0	0	0	0	0	0	0	0	0	0	0	0	0	0	0	0	0	0	0	0	0	0
R_Supinator3	0	0	0	0	0	0	0	0	0	0	0	0	0	0	0	0	0	0	0	0	0	0	0	0	0	0	0	0	0	0	0	0	0	0	0	0	0	0	0	0	0	0	0	0	0	0	0	0	0
R_Supinator4	0	0	0	0	0	0	0	0	0	0	0	0	0	0	0	0	0	0	0	0	0	0	0	0	0	0	0	0	0	0	0	0	0	0	0	0	0	0	0	0	0	0	0	0	0	0	0	0	0
R_Supinator5	0	0	0	0	0	0	0	0	0	0	0	0	0	0	0	0	0	0	0	0	0	0	0	0	0	0	0	0	0	0	0	0	0	0	0	0	0	0	0	0	0	0	0	0	0	0	0	0	0
R_PronatorQuadratus1	0.0170873	0.017139	0.0172056	0.0172772	0.0173463	0.0174332	0.0175282	0.0176371	0.0177595	0.0179046	0.0180622	0.0182276	0.0183882	0.0185331	0.018662	0.0187755	0.0188734	0.0189666	0.0190645	0.0191655	0.0192636	0.0193478	0.0194039	0.0194231	0.019409	0.0193719	0.0193227	0.019255	0.0191835	0.0191195	0.0190602	0.0189911	0.0189156	0.0188453	0.0187725	0.0187035	0.018634	0.0185688	0.0185215	0.0184925	0.0184839	0.0185006	0.0185467	0.0186272	0.0187332	0.0188458	0.0189631	0.0190762	0.0191767
R_PronatorQuadratus2	0.0704287	0.0706258	0.0708939	0.0711896	0.0714901	0.0718677	0.0723004	0.0727903	0.0733475	0.0739971	0.0747021	0.0754098	0.0760821	0.0766587	0.0771477	0.0775632	0.0779265	0.0782935	0.0786783	0.0790821	0.0794328	0.0796927	0.0798142	0.0797678	0.0796023	0.0793628	0.0791022	0.0787976	0.078499	0.078262	0.0780394	0.0777529	0.0774329	0.077147	0.0768538	0.076573	0.0762813	0.0760155	0.0758574	0.0757845	0.0757927	0.0759275	0.0762259	0.076658	0.0771482	0.0776203	0.0781066	0.0785689	0.0789652
R_PronatorQuadratus3	0.11744	0.117766	0.118214	0.118709	0.119214	0.119847	0.120573	0.121398	0.122333	0.123428	0.124605	0.125791	0.126909	0.127864	0.128674	0.129358	0.129959	0.130571	0.131214	0.131882	0.132456	0.132876	0.133062	0.132969	0.132685	0.132273	0.131838	0.13133	0.130835	0.130441	0.130074	0.129593	0.129059	0.128583	0.128096	0.127626	0.127139	0.126697	0.126438	0.126326	0.126345	0.12658	0.127091	0.127825	0.128645	0.129432	0.130241	0.13101	0.131667
R_TricepsLatH1	0	0	0	0	0	0	0	0	0	0	0	0	0	0	0	0	1.17748e-05	8.0406e-05	0.000148585	0.000192812	0.000174584	0.000120206	6.31983e-05	1.11447e-05	2.37794e-07	0	0	0	0	0	0	0	0	0	0	0	0	0	0	0	0	0	0	0	0	0	0	0	0
R_TricepsLatH2	0	0	0	0	0	0	0	0	0	0	0	0	0	0	0	0	3.71075e-05	0.000237023	0.000407392	0.000520848	0.000457114	0.000312951	0.000149563	2.12944e-05	4.08221e-07	0	0	0	0	0	0	0	0	0	0	0	0	0	0	0	0	0	0	0	0	0	0	0	0
R_TricepsLatH3	0	0	0	0	0	0	0	0	0	0	0	0	0	0	0	0	1.99865e-05	0.000133328	0.00024074	0.000310657	0.000278154	0.000190739	9.74756e-05	1.61976e-05	3.28954e-07	0	0	0	0	0	0	0	0	0	0	0	0	0	0	0	0	0	0	0	0	0	0	0	0
R_TricepsLatH4	0	0	0	0	0	0	0	0	0	0	0	0	0	0	0	0	2.68904e-05	0.000176397	0.000312951	0.00040239	0.000357505	0.000244656	0.000122317	1.9384e-05	3.84424e-07	0	0	0	0	0	0	0	0	0	0	0	0	0	0	0	0	0	0	0	0	0	0	0	0
R_TricepsLatH5	0	0	0	0	0	0	0	0	0	0	0	0	0	0	0	0	5.5009e-06	4.22455e-05	8.74345e-05	0.000118771	0.000114968	8.18267e-05	4.92381e-05	1.15606e-05	3.21022e-07	0	0	0	0	0	0	0	0	0	0	0	0	0	0	0	0	0	0	0	0	0	0	0	0
R_Anconeus1	0	0	0	0	0	0	0	0	0	0	0	0	0	0	0	0	4.47855e-07	4.4534e-06	1.2379e-05	2.11048e-05	2.65971e-05	2.64573e-05	2.227e-05	1.68277e-05	4.27237e-06	1.9816e-08	0	0	0	0	0	0	0	0	0	0	0	0	0	0	0	0	0	0	0	0	0	0	0
R_Anconeus2	0	0	0	0	0	0	0	0	0	0	0	0	0	0	0	0	2.1639e-06	2.04744e-05	5.34419e-05	8.59448e-05	0.000101511	9.05411e-05	7.07491e-05	4.1947e-05	6.7532e-06	1.9816e-08	0	0	0	0	0	0	0	0	0	0	0	0	0	0	0	0	0	0	0	0	0	0	0
R_Anconeus3	0	0	0	0	0	0	0	0	0	0	0	0	0	0	0	0	3.24974e-07	3.27848e-06	9.30728e-06	1.61896e-05	2.09613e-05	2.17211e-05	1.88898e-05	1.54049e-05	5.90912e-06	5.94477e-08	0	0	0	0	0	0	0	0	0	0	0	0	0	0	0	0	0	0	0	0	0	0	0
R_Anconeus4	0	0	0	0	0	0	0	0	0	0	0	0	0	0	0	0	3.05572e-06	2.58782e-05	5.93648e-05	8.5989e-05	9.00049e-05	6.7872e-05	4.62586e-05	1.44975e-05	7.60944e-07	0	0	0	0	0	0	0	0	0	0	0	0	0	0	0	0	0	0	0	0	0	0	0	0
R_Anconeus5	0	0	0	0	0	0	0	0	0	0	0	0	0	0	0	0	3.50346e-06	2.97667e-05	6.85242e-05	9.9543e-05	0.000104474	7.90186e-05	5.40361e-05	1.70895e-05	9.27384e-07	0	0	0	0	0	0	0	0	0	0	0	0	0	0	0	0	0	0	0	0	0	0	0	0
L_DeltoidScapular1	0.00111568	0.000817491	0.000669313	0.00054341	0.00034205	0.000415351	0.000409941	0.000521674	0.000715988	0.000574463	0.00131878	0.00163488	0.000845679	0.000911032	0.000357659	0.000741124	0.000872515	0.00149727	0.00181245	0.0005321	0.0012899	0.00356666	0.00462047	0.00816007	0.00683505	0.00512937	0.00482257	0.00440381	0.0043276	0.0040171	0.00318959	0.00272918	0.00185074	0.0017648	0.00105756	0.000548929	0.000221348	0.000213707	0.000171441	0.000108613	0.000143604	0.0001064	5.28007e-06	2.03483e-07	0	0	0	2.00617e-07	3.54326e-07
L_DeltoidScapular2	0.00213809	0.00155451	0.00103603	0.00085183	0.000740041	0.000827671	0.00125175	0.00231867	0.00328849	0.00336069	0.00308005	0.00209885	0.00137342	0.00122285	0.000710867	0.00105114	0.00114433	0.0017565	0.00161939	0.00181568	0.00366096	0.00578306	0.00620792	0.00742745	0.0064516	0.00482072	0.00424423	0.00372536	0.00350162	0.00284282	0.00231217	0.00191314	0.0015758	0.00177171	0.00131206	0.000995889	0.000636334	0.000417823	0.000369848	0.000237757	0.000211043	0.000143375	1.12351e-05	4.14523e-07	1.77169e-08	0	0	6.93036e-07	1.20891e-06
L_DeltoidScapular3	0.00755789	0.00596704	0.00488092	0.00457374	0.00548832	0.00654267	0.00851806	0.0113891	0.0134723	0.0152847	0.0178634	0.0211535	0.0258742	0.0314957	0.0344865	0.0340316	0.031094	0.0305626	0.0324472	0.0354722	0.0362681	0.0352095	0.0330485	0.0309178	0.0285733	0.026488	0.0256829	0.0251258	0.0254482	0.0241583	0.0233398	0.0233986	0.0219096	0.0199796	0.0176752	0.015563	0.0130556	0.0109565	0.00893219	0.00774419	0.00666555	0.00556745	0.00464589	0.00406812	0.00362349	0.00298924	0.00259508	0.00249265	0.00314606
L_DeltoidScapular4	0.00536057	0.0054765	0.00587497	0.0065198	0.0074764	0.00839748	0.00963839	0.0109759	0.0120254	0.0124266	0.0123378	0.0119674	0.0120268	0.0123811	0.0121476	0.0120352	0.0119736	0.0125968	0.0134133	0.0141801	0.0144624	0.0143541	0.013549	0.0128838	0.0119097	0.0110464	0.0106284	0.0103681	0.0106813	0.00997832	0.00930198	0.00874285	0.00796559	0.00702894	0.00594372	0.00497841	0.00405185	0.00316944	0.00241247	0.00202359	0.00164746	0.0013507	0.00112729	0.000970056	0.000897024	0.000742273	0.000676036	0.000675717	0.0008267
L_DeltoidScapular5	0.0131008	0.0137936	0.0148869	0.0162792	0.0181803	0.0202308	0.0228695	0.0258002	0.0279482	0.0295018	0.0305413	0.0315871	0.0333734	0.0343045	0.0337989	0.0335191	0.0341439	0.0354136	0.036855	0.0385847	0.0387207	0.037505	0.0355199	0.0334809	0.0311255	0.0294992	0.0294822	0.0295273	0.0291863	0.0277486	0.0258488	0.0240668	0.021284	0.0187903	0.0162638	0.0140719	0.011876	0.0102349	0.00869228	0.00780565	0.00679328	0.00583393	0.0049992	0.00442918	0.00386004	0.00341374	0.003293	0.00316061	0.00336192
L_DeltoidScapular6	0.00538344	0.00564764	0.00605326	0.00676136	0.00789697	0.00928123	0.010922	0.0127223	0.014398	0.016399	0.0187361	0.0212299	0.0236563	0.025362	0.025735	0.0250367	0.0246279	0.0245638	0.0252072	0.0265451	0.0271181	0.026478	0.025213	0.023661	0.0222875	0.0223046	0.0231438	0.0224943	0.0215269	0.021115	0.0204998	0.0196733	0.0182563	0.0170678	0.0158588	0.0147482	0.0136177	0.0127241	0.0117731	0.0111061	0.0103772	0.00984093	0.00970906	0.00985872	0.0101472	0.0105025	0.0110706	0.0113815	0.0114308
L_DeltoidScapular7	0.00703278	0.00739492	0.00775374	0.00833094	0.00912568	0.0100649	0.0108372	0.011875	0.0129502	0.0141654	0.0154477	0.0166399	0.0170165	0.0181613	0.0187906	0.0188547	0.0191868	0.0191369	0.0194482	0.0204361	0.0214212	0.0220766	0.0218448	0.0214951	0.0217424	0.0231024	0.0247297	0.0237895	0.0218898	0.0209124	0.0204215	0.0200019	0.0196896	0.0193836	0.0188386	0.0183693	0.0177229	0.0173495	0.0167352	0.016649	0.0161134	0.0163844	0.0168528	0.0176297	0.0182897	0.0189743	0.0194499	0.0198091	0.0198011
L_DeltoidScapular8	0.010712	0.0115731	0.0122351	0.0131091	0.0143211	0.0156642	0.0167961	0.0183416	0.0199309	0.0219283	0.0236916	0.0251986	0.0255099	0.0264662	0.0271776	0.027001	0.027034	0.0264423	0.0266327	0.028164	0.0296669	0.0300627	0.0296549	0.0288187	0.0290423	0.0308473	0.0332745	0.0317149	0.029215	0.0283048	0.0277256	0.0273214	0.0268247	0.026412	0.0255593	0.024775	0.0239191	0.0232999	0.0224088	0.0220956	0.0213172	0.0214415	0.0219532	0.0228273	0.0236443	0.0245032	0.025265	0.0257138	0.0257599
L_DeltoidScapular9	0.0221937	0.023626	0.0242414	0.0252229	0.0261506	0.0268255	0.0278289	0.0299905	0.032391	0.0348706	0.0375578	0.0403045	0.0403487	0.0445851	0.0478579	0.0497814	0.0516471	0.0516388	0.0523984	0.0551097	0.0577673	0.0588707	0.0586455	0.0578195	0.0588807	0.0623272	0.0655131	0.060683	0.0558502	0.0538633	0.0524934	0.0516002	0.051436	0.0513741	0.0502449	0.0492841	0.0483696	0.0477568	0.0465302	0.0470948	0.046126	0.0475035	0.0489535	0.0510224	0.0525025	0.0540678	0.0552514	0.0559303	0.0555674
L_DeltoidScapular10	0.0448801	0.047676	0.0485027	0.0491964	0.049005	0.0478383	0.048342	0.0516307	0.055715	0.0591138	0.0631835	0.0671476	0.0676295	0.0754814	0.0823914	0.0871358	0.0908931	0.0915353	0.0923879	0.095639	0.0993521	0.100842	0.100768	0.0993587	0.100488	0.104717	0.107927	0.0990683	0.0914269	0.088073	0.0855753	0.0841894	0.0843431	0.0846788	0.0832161	0.0820623	0.0812876	0.0803047	0.0788	0.0797651	0.0791171	0.081495	0.083896	0.0871026	0.089339	0.0915823	0.0935942	0.0948574	0.0944353
L_DeltoidScapular11	0.033381	0.0351348	0.0363874	0.0365135	0.0359913	0.03423	0.033606	0.0351631	0.037899	0.0400944	0.0432398	0.0459856	0.0476346	0.0525016	0.0572417	0.0613078	0.0636838	0.0647946	0.0647703	0.0645847	0.0653777	0.0660505	0.065862	0.064506	0.0637422	0.0639936	0.0642159	0.0599928	0.0552198	0.0527833	0.0508938	0.0496601	0.0493235	0.0495598	0.0496238	0.0489535	0.0492131	0.0491169	0.0494845	0.0483195	0.049073	0.0487647	0.049559	0.0500178	0.051208	0.0514871	0.051831	0.0515764	0.0510588
L_DeltoidClavicular1	0.00697776	0.00740785	0.00788648	0.00808215	0.00817413	0.00794163	0.00765917	0.00732747	0.00723006	0.0075119	0.00797753	0.00823808	0.00850282	0.00855873	0.00867058	0.00858134	0.00852723	0.00854714	0.00865185	0.00852722	0.00834542	0.00801845	0.00764583	0.00754718	0.00730967	0.00723134	0.00710128	0.00708036	0.00690123	0.0067563	0.00653741	0.00644258	0.00627532	0.00635976	0.00648859	0.0063576	0.00653204	0.00659325	0.00678925	0.00661105	0.00704009	0.00686286	0.00697542	0.00686666	0.00705166	0.00700922	0.00721795	0.00715568	0.00736041
L_DeltoidClavicular2	0.00847819	0.00902433	0.00969029	0.00985818	0.0100089	0.00963327	0.00928222	0.00887677	0.00882375	0.00921088	0.00992804	0.0102931	0.0107238	0.0111303	0.0117722	0.0122023	0.0121673	0.0117477	0.0115848	0.0109266	0.0104682	0.0100312	0.00945415	0.0094928	0.00925887	0.00929515	0.00887328	0.00884467	0.00841826	0.00852747	0.00842421	0.00834114	0.00825935	0.00844746	0.00865764	0.00836866	0.00848179	0.00831339	0.00875382	0.00834102	0.00915341	0.00890974	0.00918987	0.00901625	0.00938403	0.00925503	0.00959612	0.0095263	0.00979619
L_DeltoidClavicular3	0.0075911	0.0072735	0.00709397	0.00687724	0.00671075	0.00635816	0.00592931	0.00546607	0.00493797	0.00478569	0.00489295	0.00513196	0.00515755	0.00499333	0.00479271	0.00455194	0.00417149	0.00389812	0.00385707	0.00375805	0.00408532	0.00414406	0.00410873	0.00428986	0.00407266	0.00368797	0.00361999	0.00359653	0.0035218	0.00333227	0.00301718	0.00315469	0.00326832	0.0033444	0.00349441	0.00352175	0.00364085	0.00382041	0.0038038	0.00382083	0.00382783	0.00363227	0.0035444	0.00336776	0.00343379	0.00336762	0.0035735	0.00369392	0.00409556
L_DeltoidClavicular4	0.00554113	0.005915	0.00635627	0.00650937	0.00663889	0.00641602	0.00620229	0.00591769	0.00584162	0.00607183	0.00654621	0.00681502	0.00712948	0.00742562	0.00787056	0.00817466	0.00818429	0.00789151	0.00779913	0.00737111	0.00707967	0.00675888	0.00636337	0.0063694	0.00619442	0.00617827	0.00592448	0.00587424	0.00563471	0.00571063	0.00563915	0.0056174	0.00553765	0.00568983	0.00580956	0.00559575	0.00569408	0.0055809	0.0058107	0.00564776	0.00614412	0.00601663	0.00619505	0.00611836	0.00634323	0.00626956	0.00652201	0.00648804	0.00668532
L_CoracoBrachialis1	0.0265634	0.028527	0.0299257	0.0303352	0.0299322	0.0287686	0.0279676	0.0281457	0.0297638	0.0322907	0.0347688	0.0366652	0.0381367	0.0395075	0.0417648	0.0434149	0.043497	0.0419227	0.0400103	0.0377492	0.0360811	0.0347088	0.0335975	0.0329967	0.0327572	0.0324032	0.0312121	0.0300645	0.0289779	0.0283042	0.0281549	0.0279418	0.0283105	0.028615	0.0290194	0.0290537	0.0291419	0.0290151	0.0292627	0.0290711	0.0297456	0.0298801	0.0305773	0.0313848	0.0325803	0.0336107	0.0350112	0.0360984	0.0368628
L_CoracoBrachialis2	0.0134332	0.0136231	0.0136392	0.0133593	0.0128877	0.0122183	0.011623	0.0111367	0.0109453	0.0117584	0.0129827	0.0142379	0.0155504	0.0157545	0.0142911	0.0105646	0.00708392	0.00573666	0.0053554	0.0049362	0.00448005	0.00369607	0.003019	0.00269777	0.00265974	0.00276029	0.00290611	0.00289094	0.00271189	0.00275572	0.00275736	0.00287053	0.00285817	0.00280274	0.00277881	0.0026981	0.00314882	0.00376234	0.00440014	0.00457074	0.00480486	0.00467724	0.00467611	0.00461278	0.00469351	0.00470027	0.00482607	0.00479866	0.00488158
L_CoracoBrachialis3	0.0160178	0.0172163	0.0180329	0.0183137	0.0180769	0.017396	0.0169036	0.0169789	0.0179146	0.0194281	0.0209251	0.0221278	0.0230564	0.023888	0.0252123	0.0262574	0.0263705	0.0254958	0.0243228	0.0229866	0.0219628	0.0211473	0.0204879	0.0200877	0.0199315	0.0197241	0.0190625	0.0183667	0.0177213	0.0172594	0.0170982	0.0169882	0.0171351	0.0173312	0.0175564	0.0176067	0.0176835	0.0176254	0.0176964	0.0176479	0.0179177	0.0180246	0.0184104	0.0189195	0.0196274	0.0202811	0.0211106	0.021783	0.0222729
L_Infraspinatus1	0.012704	0.0132229	0.0144375	0.0157472	0.0170253	0.0174274	0.0176429	0.0183332	0.0195357	0.0212957	0.0229441	0.024844	0.0261223	0.0262672	0.0271746	0.0262769	0.0246274	0.0230958	0.0245483	0.0250807	0.0260902	0.0276893	0.0283356	0.0293437	0.030264	0.0298142	0.0307929	0.0286497	0.0292128	0.0285462	0.0270825	0.0267083	0.0241826	0.022509	0.0214665	0.0209301	0.021357	0.0212218	0.021417	0.0216294	0.0226447	0.0236233	0.0252263	0.0269328	0.0284208	0.0300445	0.0315506	0.0328094	0.0336162
L_Infraspinatus2	0.0265113	0.0280165	0.0289284	0.0292151	0.0288324	0.0277107	0.0271639	0.0278594	0.0297568	0.0322331	0.0354119	0.0386382	0.0413643	0.0448147	0.048272	0.051648	0.0545175	0.0568693	0.0584063	0.0596103	0.0610698	0.0617375	0.0620064	0.0625996	0.0626768	0.0622847	0.0618219	0.0599275	0.0575572	0.0548868	0.0520693	0.0498974	0.0477025	0.0461959	0.0453111	0.0446848	0.0444797	0.0444955	0.0445689	0.0439472	0.0439301	0.0433646	0.0435105	0.0434094	0.04417	0.0442947	0.0449085	0.0452237	0.0455912
L_Infraspinatus3	0.0211263	0.0223853	0.0231643	0.0234384	0.0231328	0.0222378	0.0216766	0.0221745	0.0236634	0.0256556	0.0282985	0.0310469	0.0333818	0.0363543	0.0393576	0.0421674	0.0445715	0.0464276	0.0476929	0.0487386	0.0499506	0.0505359	0.0507673	0.0511041	0.0509821	0.0505517	0.0502493	0.0488272	0.0469299	0.0447096	0.0424155	0.0406483	0.038993	0.037911	0.0371502	0.0366302	0.0364845	0.0364346	0.0363929	0.0359674	0.0359164	0.0355009	0.0355799	0.0355534	0.0360639	0.0362246	0.0366621	0.0369287	0.0372042
L_Infraspinatus4	0.0252748	0.0267101	0.0273715	0.0273421	0.0264229	0.0245777	0.02326	0.0236287	0.0252768	0.0273449	0.0305488	0.0338693	0.0365737	0.0410495	0.0454328	0.0480242	0.0489737	0.0485688	0.049031	0.0500915	0.0509864	0.0517329	0.0515533	0.0505543	0.0499871	0.0496412	0.0495905	0.0478739	0.0463194	0.0448415	0.0434583	0.0426765	0.0418476	0.0413179	0.0408734	0.0405244	0.0405588	0.0403918	0.0398847	0.0389342	0.0380461	0.0371966	0.036676	0.0360807	0.0359314	0.0355506	0.0353447	0.0350987	0.0345461
L_Infraspinatus5	0.0338856	0.0355792	0.0366407	0.036852	0.0361611	0.0341649	0.0328	0.0336224	0.0359196	0.0386164	0.0425836	0.0465311	0.0491478	0.0553565	0.0617937	0.0652841	0.0655553	0.0631537	0.0628085	0.0644893	0.0665116	0.0687477	0.069335	0.0683083	0.0683658	0.0682954	0.0690891	0.0657747	0.0630833	0.0615774	0.0602727	0.0602297	0.0601659	0.0603527	0.0604609	0.0601073	0.0606359	0.0603529	0.0596576	0.0580584	0.0567288	0.0557225	0.055091	0.054115	0.0538587	0.0530882	0.0523841	0.0515335	0.0500603
L_Infraspinatus6	0.0186644	0.0201768	0.02108	0.0214949	0.0210873	0.0198886	0.0187491	0.0186802	0.0197361	0.0215432	0.0245121	0.0285758	0.0318081	0.0358768	0.0394573	0.0416339	0.0425812	0.0425907	0.0430468	0.043694	0.043537	0.0435129	0.0429795	0.0415086	0.0404831	0.0398569	0.039378	0.0388799	0.03805	0.0369253	0.0360002	0.0352363	0.034437	0.0336258	0.0331248	0.0328426	0.032667	0.0325856	0.0322265	0.0317395	0.0310761	0.0306026	0.0302641	0.0299698	0.0300138	0.03007	0.0302179	0.0304745	0.0303857
L_TeresMinor1	0.00603692	0.00558264	0.00578229	0.00655426	0.00783211	0.00914607	0.0105404	0.0121261	0.0135074	0.013984	0.0139765	0.0137669	0.0131223	0.014142	0.0158105	0.0171998	0.0177976	0.017985	0.0176562	0.0167231	0.016565	0.0173821	0.0190855	0.0216364	0.0243118	0.0265618	0.0277369	0.0275246	0.0266421	0.0257217	0.0242285	0.0221129	0.0196492	0.0168324	0.0136349	0.0104369	0.00811744	0.0076684	0.00841214	0.00923231	0.00983388	0.0101161	0.0100979	0.0099294	0.00961039	0.00886793	0.00784875	0.00675732	0.00586843
L_TeresMinor2	0.00988085	0.0105276	0.0120287	0.0138297	0.0160382	0.0179616	0.0203108	0.0229719	0.025517	0.0272285	0.0281002	0.028268	0.0275866	0.0260811	0.023002	0.0187425	0.0136825	0.01099	0.0113027	0.0120378	0.0123482	0.0127325	0.0133322	0.014269	0.0142232	0.0149587	0.0164193	0.0166836	0.0173455	0.0174346	0.0171519	0.0164187	0.0157338	0.014613	0.013425	0.0124614	0.0116377	0.0117974	0.0118734	0.0126424	0.0123714	0.0125151	0.0121411	0.0116255	0.010995	0.00998931	0.00877996	0.00766218	0.00676206
L_TeresMinor3	0.00663721	0.00588876	0.00598578	0.0068563	0.00828649	0.00974793	0.0106752	0.0113882	0.0125284	0.0139009	0.0147621	0.0150971	0.015966	0.0163109	0.0150041	0.0144303	0.0141842	0.014724	0.0156995	0.0156131	0.0154771	0.0148718	0.0142721	0.0144502	0.0132393	0.0123493	0.0125722	0.0136357	0.0155075	0.0154228	0.0145142	0.0141569	0.0137086	0.012932	0.0118373	0.0108926	0.00998089	0.00909532	0.00829872	0.00775985	0.00744659	0.00717633	0.0069794	0.00646413	0.00635479	0.00640066	0.00682259	0.00719526	0.00795993
L_TeresMajor1	0.000189209	7.50647e-05	7.31664e-05	5.27961e-05	4.89177e-05	0.000101223	0.000134028	9.09474e-05	0.000135078	0.000154914	0.000583627	0.000858204	0.000494054	0.000389798	7.69047e-05	7.76577e-07	2.08433e-08	0.000117233	0.000531028	2.40202e-05	1.29749e-06	0.000734191	0.001039	0.00242546	0.0015739	0.000657115	0.000963763	0.00107621	0.00129538	0.00152054	0.00141323	0.00144347	0.00106468	0.000724074	0.000408681	0.000174006	5.21658e-05	3.54587e-05	5.16334e-05	4.34015e-05	5.29637e-05	1.51738e-05	5.46607e-07	1.84985e-08	0	0	0	0	0
L_TeresMajor2	8.10547e-05	5.97054e-05	4.85362e-05	1.52714e-05	3.47582e-07	6.89637e-09	0	0	0.000109764	0.000178672	0.000776394	0.00138989	0.00151225	0.00176416	0.0017705	0.00158983	0.00121667	0.000706806	0.000535634	0.000226817	9.09275e-05	0.000224138	0.000548243	0.00143333	0.00112816	0.00104479	0.00107319	0.00105397	0.00123684	0.00154135	0.00168111	0.00174912	0.00171278	0.00154909	0.00132148	0.00115388	0.00122825	0.00132752	0.00116289	0.000948235	0.000694062	0.00041002	0.00016609	2.65996e-05	4.96996e-07	7.66997e-09	0	2.83516e-05	4.96443e-05
L_TeresMajor3	0.000245947	0.000145248	0.000142806	4.26877e-05	9.04803e-07	1.37927e-08	0	0	0.000268166	0.000180814	0.00113091	0.00152902	0.00104813	0.000879161	0.000318168	5.45333e-05	2.56373e-05	0.000220156	0.00081047	3.64148e-05	7.11295e-05	0.000627239	0.00125584	0.00328385	0.00219018	0.00167427	0.00161827	0.00150803	0.00201222	0.00270738	0.00294924	0.00311489	0.00291059	0.0024532	0.00182853	0.0014676	0.00142373	0.00142448	0.00101325	0.000569729	0.00018459	2.86148e-05	9.1903e-07	3.86743e-08	0	0	0	4.76461e-05	8.33357e-05
L_TeresMajor4	6.48649e-06	9.29152e-08	0	0	0	0	0	0	4.56589e-05	3.69997e-05	0.000223828	0.000285478	0.000126047	0.000122733	1.75756e-05	2.86584e-08	0	3.56703e-05	0.000368007	1.65135e-05	9.01459e-07	0.000327848	0.000565145	0.00185123	0.00110774	0.000319882	0.000383965	0.000634851	0.00089367	0.00128537	0.0014453	0.00161922	0.00137763	0.00107404	0.000713129	0.000389619	0.000158183	0.000130094	9.09735e-05	6.69531e-05	8.60722e-05	4.04834e-05	1.44704e-06	5.54954e-08	0	0	0	1.72348e-06	3.01702e-06
L_Supraspinatus1	0.0184765	0.0198847	0.0207742	0.0212288	0.0209829	0.0201212	0.0190845	0.0190524	0.020123	0.0219173	0.0245562	0.0275012	0.0299818	0.0332975	0.036566	0.0389482	0.0400123	0.0400914	0.0409494	0.0422094	0.0428438	0.043509	0.0436312	0.0424654	0.0411433	0.0400815	0.0389695	0.0380132	0.0364738	0.0350962	0.0340752	0.0334527	0.0331163	0.0328552	0.0326699	0.0324758	0.0322369	0.0320331	0.0315431	0.030905	0.0300744	0.0293065	0.0285832	0.0279121	0.0273905	0.0270558	0.0268145	0.0268918	0.026802
L_Supraspinatus2	0.0170498	0.0184675	0.0192774	0.0196955	0.0193068	0.0183859	0.0172365	0.0171397	0.0180997	0.019942	0.0226	0.0258043	0.0285119	0.0317153	0.0347376	0.03683	0.0376551	0.0377156	0.0385601	0.0396471	0.0399128	0.040108	0.0399785	0.0386809	0.037341	0.0364025	0.0353373	0.0346023	0.0334558	0.0321961	0.0313206	0.0306077	0.0302728	0.0297052	0.029346	0.0292108	0.028834	0.0287044	0.0282937	0.0278826	0.0270868	0.0265953	0.0260142	0.0255875	0.0252029	0.025108	0.0249447	0.0252108	0.0250934
L_Supraspinatus3	0.0343221	0.0372577	0.0395862	0.0412546	0.0418449	0.0411252	0.0399353	0.0396054	0.040733	0.0433762	0.0487855	0.0544322	0.0598801	0.0664749	0.071897	0.0768782	0.0817044	0.085401	0.0879309	0.0908904	0.0942633	0.0972381	0.0987945	0.0976955	0.0963345	0.0958325	0.096583	0.0918934	0.0847588	0.0796744	0.0754472	0.0717696	0.0688083	0.067148	0.0655467	0.0632561	0.0622207	0.06107	0.0603509	0.0604287	0.0608763	0.0614947	0.0623789	0.0633955	0.0645229	0.0643862	0.064159	0.0643209	0.0642791
L_Supraspinatus4	0.0155684	0.0169105	0.0181881	0.0191582	0.0197707	0.0195781	0.0191793	0.0190462	0.0196891	0.0208682	0.0233404	0.0260677	0.0289159	0.0320026	0.0345313	0.0368277	0.0387748	0.040343	0.0412978	0.0423285	0.0438595	0.045419	0.0461071	0.0455012	0.0445046	0.0436239	0.0435223	0.0421359	0.0389325	0.0365148	0.0345324	0.0332624	0.0320583	0.0316728	0.0312834	0.0304331	0.0303599	0.0301171	0.0298575	0.0292395	0.0289957	0.028146	0.0276578	0.0271922	0.0271981	0.026824	0.0267373	0.0266881	0.0270368
L_Subscapularis1	2.82482e-05	5.56115e-06	1.38057e-07	0	0	5.02496e-08	7.24651e-06	1.25725e-05	1.63661e-05	0.000145107	0.000529416	0.000325663	0.000488887	0.000411336	0.000766833	0.00145728	0.00185383	0.00136944	0.00132859	0.00149524	0.000933919	0.000868294	0.000846832	0.00039829	0.000354383	0.0003326	0.00043688	0.000712543	0.00111131	0.00140265	0.00165391	0.00175715	0.00178902	0.00167232	0.00153938	0.00146019	0.00132743	0.00125013	0.00114814	0.00112125	0.00100652	0.00101029	0.000923879	0.000797739	0.000634338	0.000485536	0.000361666	0.00029827	0.000318677
L_Subscapularis2	0.000865596	0.00066836	0.000487061	0.000558515	0.00110093	0.0016707	0.0019619	0.00151686	0.000866414	0.000883568	0.00118396	0.000607981	0.000817576	0.000920783	0.00096241	0.00109913	0.00112469	0.00112708	0.00108674	0.00116347	0.00121106	0.00140844	0.00184755	0.0022479	0.00220383	0.00219173	0.002187	0.00239521	0.0030243	0.00328625	0.00339557	0.00372253	0.00400209	0.00422344	0.0042642	0.00426012	0.00416632	0.00403346	0.00377247	0.00347125	0.00317727	0.00286277	0.00267805	0.00252402	0.00251173	0.00259959	0.00294295	0.00346419	0.00406052
L_Subscapularis3	0.0055402	0.00678678	0.00804531	0.00973071	0.0111521	0.0124423	0.012285	0.0114266	0.0102074	0.00900948	0.0085267	0.00913972	0.0114745	0.0142899	0.016924	0.0183919	0.0200023	0.0208075	0.0220639	0.0232778	0.0241476	0.0250586	0.026443	0.0269383	0.027802	0.0287092	0.0318555	0.0343161	0.0344179	0.0344615	0.0350892	0.0354903	0.0354103	0.0354778	0.0351949	0.0344907	0.0341382	0.0339882	0.033124	0.0343273	0.0335695	0.0340875	0.0338105	0.0335235	0.0331224	0.0323821	0.0315812	0.0312622	0.0307136
L_Subscapularis4	0.000127273	2.15574e-05	6.76942e-05	7.04631e-05	5.37012e-05	0.000132865	0.000849941	0.000618478	0.000684238	0.000190904	0.000380318	0.000988764	0.00181316	0.00455317	0.00480196	0.00427626	0.00406514	0.0033199	0.00336681	0.00307049	0.0035175	0.00483246	0.00483117	0.00569341	0.00664331	0.00709522	0.0106833	0.0143964	0.0128205	0.0121811	0.0129625	0.0124316	0.0123627	0.0125889	0.0121695	0.0117056	0.0111148	0.0102886	0.00912251	0.00864014	0.00799736	0.00836077	0.00849126	0.00865257	0.00922562	0.00948516	0.00973315	0.00982487	0.00991755
L_Subscapularis5	0.00020627	0.000167895	0.000173812	0.000231316	0.000302375	0.000751765	0.000939995	0.00102061	0.000971219	0.000758057	0.000797899	0.00116456	0.00200938	0.00299986	0.00304908	0.0029051	0.00293893	0.00294768	0.00322045	0.00356101	0.00401796	0.00486578	0.00513513	0.00548823	0.00588131	0.00692769	0.00833711	0.00891596	0.00813619	0.00780289	0.00786663	0.00746667	0.00711986	0.00689378	0.00654228	0.00613518	0.0056071	0.00525703	0.00484432	0.00528183	0.00507692	0.00569514	0.00588201	0.0062162	0.00625142	0.00642519	0.00613803	0.00606731	0.00576761
L_Subscapularis6	0	0	0	0	0	0	0	3.68864e-06	1.1428e-05	5.76824e-06	4.69524e-05	7.72523e-05	7.00415e-05	0.000518881	0.000582154	0.000509469	0.000556823	0.000296652	0.000530111	0.000719422	0.000935641	0.000840719	0.000843848	0.000821341	0.00131026	0.00128979	0.00213229	0.00291956	0.00270699	0.00250695	0.00286662	0.00316542	0.00336462	0.00356744	0.00349229	0.00314173	0.00285677	0.00227978	0.00159717	0.000967974	0.000547584	0.000458767	0.000381517	0.000301847	0.000286847	0.000248031	0.000129299	0.000134934	8.62146e-05
L_Subscapularis7	3.21602e-06	5.31821e-08	0	0	0	0	1.75154e-07	9.06461e-06	2.02193e-05	2.72903e-05	8.70633e-05	0.000170441	0.000107853	0.00018834	0.000445559	0.000861945	0.0012453	0.00145642	0.00193851	0.00208142	0.00177151	0.00168954	0.00152884	0.00174528	0.00199511	0.00170918	0.0026198	0.00294215	0.0030613	0.0032309	0.00364754	0.00378987	0.00379696	0.00357529	0.00327679	0.00268597	0.00242067	0.0019891	0.00150237	0.00173212	0.00117309	0.00140172	0.00120385	0.00116524	0.000918499	0.000890425	0.000641048	0.000599889	0.000403432
L_Subscapularis8	0	0	0	0	0	0	4.78561e-08	1.90609e-06	5.49399e-06	1.37743e-05	6.11309e-05	8.97064e-05	7.18413e-05	6.44655e-05	5.37104e-05	0.00010906	0.000154537	0.000200522	0.000314476	0.000344157	0.000284007	0.000310292	0.000281582	0.000334124	0.000442211	0.000408701	0.000622942	0.000869151	0.00103971	0.00105073	0.00116145	0.001279	0.00133612	0.00132556	0.00125973	0.00111478	0.0010179	0.0008478	0.000636299	0.000483649	0.000282198	0.000320576	0.000249753	0.000241013	0.000187181	0.000197111	0.000134577	0.000135454	0.000105234
L_Subscapularis9	0	0	0	0	0	0	0	0	0	1.2612e-05	4.02334e-05	9.90665e-05	0.00016933	0.000789452	0.000841696	0.000737969	0.00103811	0.0012075	0.00220348	0.00260225	0.00231372	0.00228616	0.00218498	0.00240936	0.0029416	0.00259646	0.00424771	0.00419657	0.0042758	0.00452134	0.00500225	0.00525711	0.00513344	0.00512302	0.00481469	0.00387185	0.00334813	0.00253852	0.00172	0.00108067	0.00057649	0.00042037	0.000333902	0.000260561	0.000226253	0.000302331	0.000150723	0.000202717	0.000123827
L_Subscapularis10	2.62967e-07	0	0	0	0	0	0	0	0	5.93952e-06	2.82715e-05	3.30861e-05	2.28961e-05	2.60168e-05	5.00803e-06	6.96015e-06	1.55087e-05	2.16579e-05	3.79332e-05	8.20591e-06	2.79214e-06	5.03983e-05	5.06637e-05	0.00020355	0.000167401	0.000115245	0.000173157	0.000246187	0.000344743	0.000409503	0.000419366	0.000433893	0.000407999	0.00042835	0.000385512	0.000350972	0.000295523	0.000297548	0.000302208	0.000235166	0.000145573	7.50603e-05	4.73492e-05	1.38819e-05	4.25191e-07	0	4.84614e-07	1.14117e-06	1.56324e-07
L_Subscapularis11	1.86488e-05	3.14361e-06	7.66997e-08	0	0	0	0	0	0	6.54121e-06	2.56646e-05	3.3672e-05	2.90459e-05	1.92663e-05	3.7638e-06	3.42389e-06	6.93334e-06	1.22107e-05	1.72619e-05	1.18688e-05	1.00115e-05	1.69151e-05	2.52057e-05	5.38552e-05	4.2822e-05	4.25415e-05	6.59403e-05	9.22968e-05	0.000124306	0.000148432	0.000155857	0.000154678	0.000143086	0.00014236	0.000133993	0.000121234	9.7396e-05	7.3203e-05	5.9837e-05	4.952e-05	3.42122e-05	2.47599e-05	2.07139e-05	1.16917e-05	1.35481e-06	1.69352e-08	7.81618e-09	4.42908e-08	4.68971e-08
L_BicepsBrachiiLH	0.0222834	0.0232788	0.0244292	0.02527	0.0260107	0.0267925	0.0277117	0.0285219	0.0296655	0.031247	0.0330182	0.0348351	0.036618	0.0382401	0.0392467	0.0402382	0.0404103	0.0409145	0.0404599	0.0403083	0.0403324	0.0401176	0.0401398	0.0397093	0.0388369	0.0383397	0.0353936	0.0342036	0.0317153	0.0303871	0.0300803	0.0288128	0.0288116	0.0281352	0.0283251	0.0285923	0.0284882	0.0287338	0.0296228	0.0293169	0.0301192	0.0305404	0.0310906	0.0315443	0.0324239	0.0328161	0.033265	0.0338918	0.0342541
L_BicepsBrachiiSH1	0.00637372	0.00647916	0.00649467	0.00632437	0.00598501	0.0055354	0.00511805	0.00507702	0.00576736	0.00705837	0.00820233	0.00902036	0.00938593	0.00921153	0.0087866	0.00840944	0.00843338	0.00844802	0.00833402	0.00792541	0.00737413	0.00663755	0.00608563	0.00542877	0.00519511	0.00520418	0.00534501	0.00559662	0.0059991	0.00652505	0.00725559	0.0082343	0.0091537	0.00962392	0.00972031	0.00957899	0.0093514	0.00933052	0.00930544	0.0093859	0.00972171	0.0101924	0.0105775	0.0108064	0.0109938	0.0111801	0.0112235	0.011349	0.0114203
L_BicepsBrachiiSH2	0.0120727	0.0122444	0.0122728	0.0119377	0.0112868	0.0104471	0.00965046	0.00962479	0.0110111	0.0135005	0.0156745	0.0171637	0.0178005	0.0174694	0.0166869	0.0160214	0.0160782	0.016054	0.0157777	0.0149885	0.0139359	0.0125708	0.011515	0.0102399	0.00984458	0.00985828	0.0101501	0.0105915	0.0114097	0.0124079	0.0138706	0.0156661	0.0174013	0.0182219	0.0183548	0.0181062	0.0177117	0.0176589	0.01767	0.0178174	0.018476	0.0194358	0.0201148	0.0205595	0.0208817	0.021245	0.0213135	0.0215655	0.021698
L_TricepsLH1	3.13366e-06	1.28854e-07	0	0	0	0	0	0	0	0	2.95069e-05	6.87315e-05	1.219e-07	9.20612e-08	6.34885e-09	0	0	3.65133e-05	0.000195844	8.46016e-06	4.58551e-07	2.93881e-06	0.000236177	0.000794884	0.000141706	3.43271e-06	1.26989e-07	1.71423e-08	0	0	2.95345e-05	6.37842e-06	1.60494e-07	1.04217e-09	0	0	0	0	0	0	0	0	0	0	0	0	0	0	0
L_TricepsLH2	0	0	0	0	0	0	0	0	0	0	3.73977e-05	1.97909e-05	1.86237e-08	1.90891e-06	3.85171e-07	0	0	4.41664e-05	0.000214323	9.20695e-06	5.0023e-07	0	0.000279039	0.000708099	7.17386e-05	2.17551e-06	1.73433e-07	2.66657e-08	0	0	2.77215e-06	5.97158e-07	1.04217e-08	0	0	0	0	0	0	0	0	0	0	0	0	0	0	0	0
L_TricepsLH3	7.01245e-07	3.68145e-08	0	0	0	0	0	0	0	0	2.56922e-06	4.3843e-06	2.03168e-08	1.90468e-08	0	0	0	6.00116e-05	6.99559e-05	2.9869e-06	1.66746e-07	3.35836e-05	0.000144967	0.000418586	5.13275e-05	1.09149e-05	1.90697e-05	1.02854e-07	2.88795e-06	1.16201e-06	1.7378e-05	3.73314e-06	8.85843e-08	5.21069e-10	0	0	0	0	0	0	0	0	0	0	0	0	0	0	0
L_TricepsLH4	0	0	0	0	0	0	0	0	0	0	9.61876e-05	2.55098e-05	1.91062e-06	1.9777e-06	3.87299e-07	0	0	0.000101323	0.000195001	8.41538e-06	4.58551e-07	6.40578e-05	0.000281084	0.000728469	8.19704e-05	4.85592e-06	7.0835e-06	7.9997e-08	7.81314e-06	3.14167e-06	3.95397e-05	8.48061e-06	1.93843e-07	1.04217e-09	0	0	0	0	0	0	0	0	0	0	0	0	0	0	0
L_LatissimusDorsi1	1.75311e-07	0	0	0	0	0	0	0	0	2.34911e-07	1.30556e-05	5.32401e-06	7.06664e-06	8.55025e-06	1.51745e-06	0	0	2.05879e-06	2.78707e-05	1.2209e-06	6.25294e-08	3.7511e-05	6.32453e-05	0.000216262	0.000138991	5.24712e-05	7.45191e-05	0.000118545	0.000180022	0.000232497	0.000262478	0.000280166	0.000241922	0.000204128	0.000139257	7.95498e-05	3.9134e-05	5.05201e-05	4.69145e-05	4.08568e-05	2.95741e-05	1.58738e-05	1.38649e-06	5.54954e-08	0	0	0	7.02157e-07	1.22455e-06
L_LatissimusDorsi2	8.76556e-08	0	0	0	0	0	0	0	0	7.27529e-06	4.01201e-05	3.48246e-05	2.05064e-05	2.73421e-05	3.83678e-06	0	0	1.00256e-06	4.63028e-05	2.01242e-06	1.04217e-07	2.39698e-05	9.78487e-05	0.000313674	0.000173552	5.27887e-05	5.70143e-05	0.000113596	0.000184872	0.000276144	0.000344277	0.00040617	0.000375699	0.000308981	0.000222815	0.000142375	7.34305e-05	4.84872e-05	3.9557e-05	3.98032e-05	3.32796e-05	1.27916e-05	4.13241e-07	2.19809e-08	0	0	0	1.66876e-06	2.91283e-06
L_LatissimusDorsi3	4.38292e-08	0	0	0	0	0	0	0	0	1.62244e-05	6.70926e-05	7.05474e-05	3.97387e-05	5.24607e-05	7.10228e-06	0	0	1.11458e-06	5.14768e-05	2.21772e-06	1.25059e-07	1.94506e-05	0.000135169	0.00040314	0.000217392	6.23975e-05	6.30557e-05	0.000139101	0.000234704	0.000357405	0.000465368	0.000554307	0.000511048	0.00040745	0.000291653	0.000185798	9.96887e-05	4.98702e-05	2.83624e-05	3.3717e-05	2.47447e-05	1.00081e-05	3.49585e-07	1.84985e-08	0	0	0	7.02157e-07	1.22455e-06
L_LatissimusDorsi4	0	0	0	0	0	0	0	0	0	6.40496e-06	2.89873e-05	2.8078e-05	1.22729e-05	2.06775e-05	2.42108e-06	0	0	1.67788e-07	7.74957e-06	3.39733e-07	2.08433e-08	5.29554e-06	5.86048e-05	0.00018035	0.0001116	2.8244e-05	3.32185e-05	7.52217e-05	0.000124101	0.000180131	0.000240897	0.000268575	0.000234973	0.00016464	0.000103492	5.48449e-05	2.56948e-05	1.71692e-05	9.75347e-06	1.03357e-05	1.23615e-05	5.13844e-06	1.7352e-07	0	0	0	0	0	0
L_LatissimusDorsi5	0.00923132	0.00860408	0.00811913	0.00800979	0.00857486	0.00999311	0.0119587	0.0140077	0.0156411	0.0161784	0.0158809	0.0154676	0.0157964	0.0163506	0.0168375	0.017658	0.0187392	0.0195979	0.0196227	0.0185939	0.0173495	0.0160709	0.0149213	0.0134231	0.011189	0.0094664	0.00802981	0.00685464	0.00581167	0.00465822	0.00339539	0.00232821	0.00208287	0.00231851	0.00227468	0.00179333	0.00132731	0.000863274	0.000693085	0.000658283	0.000620357	0.000567757	0.000473635	0.000411802	0.000379021	0.000365507	0.000422364	0.000595319	0.000884157
L_LatissimusDorsi6	0.00326348	0.0033792	0.0033907	0.00380165	0.00477714	0.00669062	0.0100329	0.0137696	0.0179438	0.0222975	0.0262138	0.0294904	0.0327447	0.0355556	0.0377707	0.0389968	0.0396358	0.0390636	0.0376436	0.0350635	0.0317081	0.0285251	0.0260648	0.0249805	0.0247435	0.0250154	0.0251142	0.0240649	0.0226405	0.0214533	0.0201098	0.0187671	0.0178096	0.017011	0.0163748	0.015989	0.0156405	0.0150816	0.0148017	0.0147353	0.0148402	0.0149518	0.0150104	0.0152104	0.0155937	0.0160546	0.0165746	0.0170702	0.017542
L_PectoralisMajorTH1	3.58057e-05	7.24793e-05	5.60427e-06	2.47981e-07	6.49036e-09	0	0	0	0	0.000470408	0.00131612	0.00351618	0.00544811	0.00777017	0.010342	0.0111316	0.010312	0.00865362	0.00686228	0.00514731	0.0035361	0.00293668	0.00235369	0.00158501	0.00131328	0.00112077	0.0011133	0.00130727	0.00134876	0.00186216	0.00223803	0.00289931	0.00338694	0.00361907	0.00404433	0.00421702	0.004642	0.00486403	0.00494432	0.00519962	0.00550748	0.00588768	0.00628218	0.00668789	0.00711575	0.00747698	0.00776187	0.00790575	0.00787989
L_PectoralisMajorTH2	0.000111919	0.000127422	4.15905e-05	1.52631e-05	4.70546e-07	8.11274e-09	6.63684e-07	0	0	0.000564959	0.00173103	0.00427789	0.00665773	0.00937863	0.0122856	0.013203	0.0123449	0.0104725	0.00834566	0.00626528	0.00441814	0.00371121	0.00306924	0.00224671	0.00200261	0.00174126	0.00166628	0.0018009	0.00178606	0.00247415	0.00292093	0.00362465	0.00415657	0.00448647	0.00495548	0.00512117	0.00556077	0.00587336	0.00603601	0.00636798	0.0067464	0.00716858	0.00759698	0.00803198	0.00848031	0.00883041	0.00908976	0.0091868	0.00909334
L_PectoralisMajorTH3	0.000236724	0.000231769	8.76014e-05	4.00427e-05	1.24072e-06	2.16341e-08	0	0	0	0.000663546	0.00208583	0.0052469	0.00813333	0.0113933	0.0149293	0.01608	0.0149889	0.0127044	0.0101941	0.00775399	0.00545221	0.00463078	0.00385465	0.00287447	0.00259592	0.00236588	0.00245909	0.00271083	0.0026414	0.00375716	0.00437332	0.00529363	0.00602924	0.00647989	0.00704425	0.00718191	0.00767599	0.00810116	0.00829944	0.00875393	0.00923369	0.00975946	0.0102681	0.0107911	0.0113106	0.0116746	0.0118972	0.0118777	0.0115827
L_PectoralisMajorTH4	0.000282675	0.000271128	0.000128509	7.02243e-05	2.44466e-06	6.49036e-08	2.4888e-07	1.84297e-06	1.32834e-06	0.00061512	0.00182458	0.0045037	0.00688105	0.00972608	0.0128847	0.0139228	0.0129947	0.0110541	0.00898285	0.00692824	0.00488022	0.00413168	0.00340575	0.00251232	0.00223029	0.00204327	0.00208632	0.00235191	0.00230417	0.00332203	0.00387936	0.00476232	0.00550099	0.00597773	0.00656196	0.00672747	0.00718096	0.0074217	0.00756789	0.00795036	0.00839858	0.00894566	0.00945424	0.0100078	0.0105827	0.0110456	0.0114739	0.0117039	0.011683
L_PectoralisMajorTH5	4.62624e-05	0.000101146	3.01205e-05	1.24302e-05	3.59135e-07	2.70427e-09	7.25899e-07	0	0	0.000465322	0.00106118	0.00203677	0.00286057	0.00415854	0.0056224	0.00601882	0.00586175	0.00529282	0.0040197	0.00266191	0.00167966	0.00109808	0.000824649	0.000595099	0.000288863	0.000324223	0.00049282	0.000839885	0.00132765	0.0017508	0.00223268	0.00283454	0.0033813	0.00363907	0.00403929	0.00422628	0.00465812	0.00486109	0.00496823	0.00526133	0.0056354	0.00609721	0.00659404	0.00711104	0.00764781	0.00813164	0.00853787	0.00878649	0.0088353
L_PectoralisMajorTH6	0.00228224	0.00193588	0.00119262	0.000746609	0.000494152	0.000159788	0.000238024	0.00026433	8.414e-05	0.0012029	0.00356972	0.00792838	0.0116567	0.0155525	0.0192006	0.019486	0.0169693	0.0128394	0.00845112	0.00501913	0.00265399	0.00202618	0.00173872	0.00135943	0.000892475	0.000540277	0.000720536	0.00127295	0.00206011	0.00260736	0.00339366	0.00458691	0.00530544	0.0056987	0.00603712	0.00587352	0.00627654	0.00673325	0.00692661	0.00723151	0.0075466	0.00788658	0.00818899	0.00848899	0.0087164	0.00873893	0.008565	0.00807682	0.00727883
L_PectoralisMajorCH1	0.0121967	0.0114742	0.0103186	0.00986787	0.00969498	0.00915093	0.00890671	0.00817296	0.00717178	0.00651774	0.00513389	0.00634489	0.00761081	0.0100484	0.0125263	0.0136683	0.0136621	0.0130313	0.0119868	0.0110938	0.0108104	0.0116741	0.0123004	0.0131568	0.0144791	0.0152951	0.0160762	0.0174064	0.0189309	0.0213132	0.0227241	0.0243659	0.025798	0.026403	0.0265887	0.026351	0.0260219	0.0254525	0.0252327	0.0251879	0.025188	0.0251606	0.0251136	0.0253158	0.0253884	0.0252713	0.0256006	0.025732	0.0258012
L_PectoralisMajorCH2	0.00091388	0.000823263	0.000545313	0.000392846	0.000272888	0.000218511	0.000177227	0.00019395	7.83e-05	0.000269522	0.00054689	0.000344646	0.000363295	0.000493508	0.000540881	0.000526509	0.000478315	0.000395831	0.000183012	6.23253e-05	2.04655e-05	5.23896e-05	0.000255331	0.000315114	0.000170103	0.000209131	0.000370554	0.000677211	0.00112486	0.00142473	0.00184562	0.00243042	0.00294881	0.0033368	0.00361602	0.00369487	0.00390544	0.00393224	0.00405896	0.00420076	0.00438321	0.0046014	0.00479479	0.00504732	0.00530065	0.00549633	0.00577228	0.00590578	0.00589079
L_TricepsMedH1	0	0	0	0	0	0	0	0	0	0	0	0	0	0	0	0	0	0	0	0	9.48997e-07	0.000109075	0.000107224	6.04264e-05	9.20191e-05	5.62887e-05	2.06681e-06	1.90468e-09	0	0	0	0	0	0	0	0	0	0	0	0	0	0	0	0	0	4.76627e-05	0.000507219	0.00111831	0.0013767
L_TricepsMedH2	0	0	0	0	0	0	0	0	0	0	0	0	0	0	0	0	0	0	0	0	9.02702e-07	0.000110167	0.00010946	6.12511e-05	9.31976e-05	5.74992e-05	2.1667e-06	1.90468e-09	0	0	0	0	0	0	0	0	0	0	0	0	0	0	0	0	0	4.69689e-05	0.000510317	0.00113365	0.00140125
L_TricepsMedH3	0	0	0	0	0	0	0	0	0	0	0	0	0	0	0	0	0	0	0	0	7.8698e-07	0.000121336	0.000128279	6.88127e-05	0.000105308	6.77282e-05	2.84014e-06	1.90468e-09	0	0	0	0	0	0	0	0	0	0	0	0	0	0	0	0	0	4.61066e-05	0.000552251	0.00127774	0.00161591
L_TricepsMedH4	0	0	0	0	0	0	0	0	0	0	0	0	0	0	0	0	0	0	0	0	6.24935e-07	9.04278e-05	9.37969e-05	5.09704e-05	7.77505e-05	4.94481e-05	2.00584e-06	1.90468e-09	0	0	0	0	0	0	0	0	0	0	0	0	0	0	0	0	0	3.54824e-05	0.000413578	0.000945249	0.00118702
L_TricepsMedH5	0	0	0	0	0	0	0	0	0	0	0	0	0	0	0	0	0	0	0	0	1.62023e-07	3.62286e-05	4.45506e-05	2.16888e-05	3.4734e-05	2.4105e-05	1.34555e-06	1.90468e-09	0	0	0	0	0	0	0	0	0	0	0	0	0	0	0	0	0	1.13686e-05	0.000160092	0.000405564	0.00054415
L_Brachialis1	0.0140354	0.0152207	0.0169866	0.0192801	0.0212292	0.0231208	0.0249192	0.0266138	0.0283575	0.0303357	0.0321151	0.0335449	0.0346043	0.0349993	0.035104	0.034888	0.034368	0.0337533	0.0333186	0.0335488	0.0346724	0.0366358	0.0386774	0.040395	0.0415162	0.0420187	0.04166	0.0399731	0.0374573	0.0351481	0.0334291	0.0322095	0.0314951	0.0310223	0.0303728	0.0296191	0.0287859	0.02786	0.0270725	0.0266361	0.0265558	0.0267758	0.0274318	0.0284834	0.0300736	0.0319235	0.0338473	0.0358677	0.0379965
L_Brachialis2	0.00619738	0.00668383	0.0074491	0.00846812	0.0093613	0.0102108	0.0110221	0.0117883	0.0125652	0.0134513	0.0142638	0.0149286	0.0154319	0.0156289	0.0156886	0.0156015	0.015366	0.0150819	0.0148586	0.014942	0.0154259	0.0163064	0.0172536	0.0180753	0.0186295	0.0189002	0.0188026	0.0181017	0.0169979	0.0159496	0.0151872	0.014645	0.0143215	0.014114	0.0138277	0.0134941	0.0131115	0.0126885	0.0123146	0.012103	0.0120462	0.0121246	0.0123999	0.0128469	0.0135379	0.0143586	0.0152211	0.0161291	0.0170817
L_Brachialis3	0.00469483	0.0050002	0.00556235	0.00635409	0.00707082	0.00776032	0.00841406	0.00902859	0.00965027	0.0103764	0.0110738	0.0116735	0.0121274	0.0123163	0.0123789	0.0123088	0.0120758	0.0117493	0.0114665	0.0114784	0.0118723	0.0126568	0.0135513	0.0143734	0.0149939	0.0153902	0.0154629	0.0149804	0.0141506	0.0133687	0.0128504	0.0125101	0.0122889	0.0121439	0.0119136	0.0116059	0.0112309	0.0108164	0.0104534	0.0102452	0.0101769	0.0102173	0.0104114	0.0107434	0.0112801	0.0119345	0.012625	0.013366	0.0141641
L_Brachialis4	0.00405999	0.00431793	0.00477219	0.0054115	0.00602016	0.00658611	0.00712747	0.00763888	0.00814316	0.00871106	0.00925502	0.00971516	0.010083	0.0102558	0.0103194	0.0102793	0.0101395	0.00996018	0.00979352	0.00980181	0.0100628	0.0105936	0.0112144	0.011784	0.0121908	0.0124102	0.0124108	0.012046	0.0113803	0.0106758	0.0101538	0.00977863	0.00954417	0.00940076	0.00922592	0.00902285	0.00877653	0.00850247	0.0082434	0.00807735	0.00800546	0.00802265	0.00816948	0.00842607	0.00883817	0.00935709	0.00992134	0.0105171	0.0111319
L_Brachialis5	0.00417644	0.00432973	0.00473009	0.00536796	0.00601347	0.00663232	0.00722436	0.00777999	0.00832851	0.0089648	0.0096183	0.0102221	0.0107108	0.0109579	0.0110588	0.011034	0.010845	0.0105114	0.0101524	0.0100229	0.010254	0.0108938	0.0117318	0.0125778	0.0132782	0.0137877	0.0140302	0.0137778	0.0131596	0.0125011	0.0120843	0.0118389	0.0116681	0.0115516	0.0113649	0.0110906	0.0107239	0.0103072	0.00991725	0.0096632	0.00953809	0.00951841	0.00963838	0.00987851	0.0103012	0.0108606	0.0114788	0.0121482	0.0128709
L_Brachialis6	0.00561587	0.00584186	0.00638705	0.00724212	0.00811904	0.00895696	0.00975826	0.0105103	0.0112438	0.0120723	0.0129094	0.0136655	0.0142934	0.014626	0.0147657	0.0147336	0.0145137	0.0141627	0.0137928	0.013688	0.014006	0.0148019	0.0158231	0.0168382	0.0176511	0.0182044	0.0184252	0.0180704	0.0172333	0.0162846	0.0156054	0.015155	0.0148577	0.0146696	0.0144283	0.0141112	0.0136951	0.0132194	0.0127626	0.0124511	0.0122904	0.0122635	0.0124198	0.0127336	0.0132764	0.0139978	0.0148084	0.0156802	0.0165987
L_Brachialis7	0.00506268	0.00529281	0.00581421	0.00661129	0.0073917	0.00813482	0.00884409	0.00950973	0.0101706	0.0109395	0.0117152	0.0124179	0.0129754	0.0132413	0.0133423	0.0132964	0.0130577	0.0126639	0.0122584	0.0121439	0.0124598	0.0132511	0.0142526	0.0152402	0.0160403	0.0166055	0.0168452	0.0164841	0.0156971	0.014888	0.0143752	0.0140641	0.0138498	0.0137059	0.0134746	0.0131422	0.0127066	0.0122164	0.0117641	0.0114786	0.0113467	0.0113403	0.0115029	0.0118111	0.0123411	0.0130278	0.0137764	0.0145838	0.0154548
L_Brachioradialis1	0.00156032	0.00165792	0.00182181	0.00204973	0.00227204	0.0024794	0.00267899	0.00287013	0.00305859	0.00326447	0.00346224	0.00362924	0.0037681	0.00384945	0.0038933	0.00390358	0.00388735	0.00386645	0.00384338	0.00385614	0.00393119	0.00407675	0.00424376	0.00438982	0.00447926	0.004503	0.00445821	0.0043161	0.00407601	0.0038101	0.00359012	0.00341521	0.00330319	0.00323487	0.00316673	0.00310276	0.003033	0.00295846	0.00288561	0.00283424	0.00280955	0.00281475	0.00286671	0.00295842	0.00310113	0.003281	0.0034809	0.00369075	0.00389867
L_Brachioradialis2	0.00345612	0.00373712	0.00411625	0.00459744	0.00501172	0.00539729	0.00577576	0.00614034	0.00651201	0.00691895	0.00727862	0.00755918	0.00777658	0.00787101	0.00791381	0.00790861	0.00786781	0.00782098	0.00777179	0.00779608	0.00794295	0.00821593	0.00849239	0.00870382	0.00879282	0.00875422	0.00858276	0.00821303	0.00767971	0.00716641	0.00675496	0.00643589	0.00626131	0.00614686	0.00600934	0.0058839	0.00575723	0.00561741	0.00548359	0.00540003	0.00537433	0.00541902	0.00556568	0.00579586	0.00613318	0.00652662	0.00694484	0.0073719	0.00779482
L_Brachioradialis3	0.00251466	0.00268675	0.00294038	0.00327665	0.0035934	0.00388301	0.00416379	0.00443468	0.00470338	0.00499501	0.00526681	0.00548751	0.00566423	0.00575948	0.0058063	0.00581041	0.00578594	0.00575768	0.00572095	0.00572608	0.00581048	0.00598671	0.00618684	0.00635445	0.00644091	0.00643534	0.00633752	0.00611215	0.00575496	0.00537307	0.0050594	0.0048082	0.00465565	0.00456297	0.00446624	0.00437736	0.00428432	0.00418553	0.00408632	0.00401443	0.00397898	0.00399035	0.00407465	0.00422	0.00444114	0.00471538	0.00501724	0.00533079	0.00563536
L_PronatorTeres1	0.0642333	0.064808	0.0657556	0.0671803	0.0685669	0.0701915	0.0719053	0.0738272	0.0758893	0.0782409	0.0805515	0.0826042	0.0843568	0.0854253	0.0860282	0.0861232	0.0857033	0.0849467	0.0841362	0.0838431	0.0844503	0.0862619	0.0885592	0.0908506	0.0931159	0.0949818	0.0959647	0.0952818	0.0933727	0.0913548	0.0895658	0.0880889	0.0870941	0.0862233	0.0850319	0.0836836	0.0821816	0.080473	0.0787591	0.0772338	0.0762309	0.0757379	0.0760309	0.0769663	0.0786664	0.0808034	0.0833416	0.08623	0.089226
L_PronatorTeres2	0.0152187	0.0150879	0.0149764	0.0148814	0.0148088	0.014759	0.0147336	0.0147284	0.0147415	0.014773	0.0148211	0.0148882	0.0149676	0.0150542	0.0151444	0.0152354	0.0153199	0.0153883	0.0154412	0.0154848	0.015527	0.0155747	0.015641	0.0157258	0.0158282	0.0159434	0.0160662	0.0161723	0.0162487	0.0162853	0.0162761	0.0162252	0.0161479	0.0160608	0.0159688	0.0158735	0.0157706	0.0156605	0.0155382	0.0154044	0.0152572	0.0151038	0.0149628	0.0148501	0.0147712	0.014727	0.0147304	0.0147838	0.0148798
L_Supinator1	0	0	0	0	0	0	0	0	0	0	0	0	0	0	0	0	0	0	0	0	0	0	0	0	0	0	0	0	0	0	0	0	0	0	0	0	0	0	0	0	0	0	0	0	0	0	0	0	0
L_Supinator2	0	0	0	0	0	0	0	0	0	0	0	0	0	0	0	0	0	0	0	0	0	0	0	0	0	0	0	0	0	0	0	0	0	0	0	0	0	0	0	0	0	0	0	0	0	0	0	0	0
L_Supinator3	0	0	0	0	0	0	0	0	0	0	0	0	0	0	0	0	0	0	0	0	0	0	0	0	0	0	0	0	0	0	0	0	0	0	0	0	0	0	0	0	0	0	0	0	0	0	0	0	0
L_Supinator4	0	0	0	0	0	0	0	0	0	0	0	0	0	0	0	0	0	0	0	0	0	0	0	0	0	0	0	0	0	0	0	0	0	0	0	0	0	0	0	0	0	0	0	0	0	0	0	0	0
L_Supinator5	0	0	0	0	0	0	0	0	0	0	0	0	0	0	0	0	0	0	0	0	0	0	0	0	0	0	0	0	0	0	0	0	0	0	0	0	0	0	0	0	0	0	0	0	0	0	0	0	0
L_PronatorQuadratus1	0.0281985	0.0279433	0.0277213	0.0275267	0.0273706	0.027254	0.0271842	0.0271503	0.0271531	0.0271883	0.027258	0.0273628	0.0274955	0.0276444	0.0278022	0.0279666	0.0281248	0.0282606	0.0283704	0.0284636	0.028548	0.0286345	0.0287462	0.0288887	0.0290645	0.0292668	0.0294895	0.0296903	0.0298517	0.02995	0.0299662	0.0299074	0.0297889	0.0296441	0.0294848	0.029316	0.029137	0.0289482	0.028737	0.0285077	0.02825	0.0279762	0.0277102	0.0274874	0.027316	0.0271978	0.027161	0.0272114	0.0273417
L_PronatorQuadratus2	0.114948	0.113973	0.113146	0.112448	0.111916	0.111558	0.111385	0.111365	0.111483	0.111738	0.112117	0.112637	0.113247	0.113908	0.114596	0.115284	0.115915	0.116424	0.116809	0.117128	0.117445	0.117812	0.118325	0.118979	0.119765	0.120644	0.121573	0.122362	0.122919	0.12317	0.123068	0.122656	0.122054	0.121389	0.120685	0.119959	0.119173	0.118325	0.117389	0.116363	0.11524	0.11408	0.113023	0.11219	0.111622	0.111323	0.111387	0.111832	0.112595
L_PronatorQuadratus3	0.191532	0.18992	0.188549	0.187403	0.186529	0.185948	0.185672	0.185654	0.185861	0.1863	0.186943	0.187819	0.188844	0.189951	0.1911	0.192247	0.193296	0.194131	0.194764	0.195291	0.195817	0.196433	0.197295	0.198397	0.199716	0.201186	0.202734	0.204043	0.204952	0.205348	0.205156	0.20445	0.203437	0.202321	0.201143	0.199929	0.19861	0.197188	0.195615	0.193898	0.19202	0.190085	0.188332	0.186958	0.186032	0.185559	0.185697	0.186471	0.187766
L_TricepsLatH1	0	0	0	0	0	0	0	0	0	0	0	0	0	0	0	0	0	0	0	0	3.47195e-07	6.23166e-05	6.97984e-05	3.59932e-05	5.59327e-05	3.71047e-05	1.73581e-06	1.90468e-09	0	0	0	0	0	0	0	0	0	0	0	0	0	0	0	0	0	2.18029e-05	0.000280137	0.000671544	0.000867789
L_TricepsLatH2	0	0	0	0	0	0	0	0	0	0	0	0	0	0	0	0	0	0	0	0	2.26832e-06	0.00019138	0.000180051	0.000104436	0.000160934	9.41921e-05	3.18368e-06	1.90468e-09	0	0	0	0	0	0	0	0	0	0	0	0	0	0	0	0	0	9.44326e-05	0.00090796	0.001936	0.00234265
L_TricepsLatH3	0	0	0	0	0	0	0	0	0	0	0	0	0	0	0	0	0	0	0	0	6.7123e-07	0.000104877	0.000111035	5.95086e-05	9.10827e-05	5.8649e-05	2.47907e-06	1.90468e-09	0	0	0	0	0	0	0	0	0	0	0	0	0	0	0	0	0	3.97691e-05	0.000477196	0.00110504	0.0013982
L_TricepsLatH4	0	0	0	0	0	0	0	0	0	0	0	0	0	0	0	0	0	0	0	0	1.04159e-06	0.000140194	0.000142247	7.84875e-05	0.000119435	7.48452e-05	2.93438e-06	1.90468e-09	0	0	0	0	0	0	0	0	0	0	0	0	0	0	0	0	0	5.72532e-05	0.000645094	0.00145345	0.00181062
L_TricepsLatH5	0	0	0	0	0	0	0	0	0	0	0	0	0	0	0	0	0	0	0	0	1.15731e-07	3.04494e-05	4.39149e-05	2.1306e-05	3.35817e-05	2.52999e-05	1.89622e-06	1.90468e-09	0	0	0	0	0	0	0	0	0	0	0	0	0	0	0	0	0	8.25508e-06	0.000131077	0.000363598	0.000525809
L_Anconeus1	0	0	0	0	0	0	0	0	0	0	0	0	0	0	0	0	0	0	0	0	0	2.69479e-06	6.25294e-06	6.42961e-06	5.46312e-06	6.79134e-06	2.17982e-06	1.90468e-09	0	0	0	0	0	0	0	0	0	0	0	0	0	0	0	0	0	5.32263e-07	1.10027e-05	3.96232e-05	7.94448e-05
L_Anconeus2	0	0	0	0	0	0	0	0	0	0	0	0	0	0	0	0	0	0	0	0	2.31462e-08	1.29539e-05	2.76236e-05	2.39519e-05	2.23558e-05	2.48319e-05	4.59463e-06	3.80942e-09	0	0	0	0	0	0	0	0	0	0	0	0	0	0	0	0	0	2.67138e-06	5.25317e-05	0.000180325	0.000336952
L_Anconeus3	0	0	0	0	0	0	0	0	0	0	0	0	0	0	0	0	0	0	0	0	0	1.82998e-06	4.41001e-06	4.81863e-06	4.52026e-06	5.84445e-06	2.46508e-06	1.90468e-09	0	0	0	0	0	0	0	0	0	0	0	0	0	0	0	0	0	4.01726e-07	8.29403e-06	3.03379e-05	6.25598e-05
L_Anconeus4	0	0	0	0	0	0	0	0	0	0	0	0	0	0	0	0	0	0	0	0	4.62918e-08	1.75745e-05	3.06815e-05	1.83635e-05	2.36728e-05	2.06229e-05	2.26404e-06	1.90468e-09	0	0	0	0	0	0	0	0	0	0	0	0	0	0	0	0	0	4.11759e-06	7.32723e-05	0.000225825	0.000365354
L_Anconeus5	0	0	0	0	0	0	0	0	0	0	0	0	0	0	0	0	0	0	0	0	6.94391e-08	2.17806e-05	3.82241e-05	2.2014e-05	2.43826e-05	2.14636e-05	2.39527e-06	1.90468e-09	0	0	0	0	0	0	0	0	0	0	0	0	0	0	0	0	0	4.48905e-06	7.95595e-05	0.000245248	0.000396653
L_ErectorSpinae	0.412817	0.409014	0.404698	0.412625	0.440887	0.488343	0.528388	0.560842	0.601506	0.643742	0.671868	0.693481	0.705413	0.710553	0.739851	0.772451	0.808942	0.824933	0.832741	0.825467	0.78538	0.733096	0.678865	0.647836	0.639107	0.628009	0.617443	0.620445	0.616495	0.611785	0.600362	0.594109	0.594941	0.596444	0.599643	0.604894	0.606458	0.598505	0.594451	0.590923	0.58765	0.585765	0.584874	0.584183	0.584567	0.583407	0.586422	0.592833	0.600694
R_ErectorSpinae	0.435186	0.460353	0.454972	0.425944	0.376433	0.322754	0.274048	0.241959	0.224843	0.216659	0.218691	0.222514	0.225371	0.229812	0.222272	0.202682	0.180994	0.16612	0.175275	0.212637	0.268161	0.320797	0.355673	0.364792	0.358053	0.347195	0.334604	0.327656	0.319982	0.314486	0.302587	0.293768	0.289364	0.281696	0.281396	0.279485	0.276191	0.274871	0.275827	0.279849	0.289032	0.303074	0.320634	0.335399	0.349102	0.355549	0.354502	0.351869	0.34842
L_ObliqueExternal	0	0	0	0	0	0	0	0	0	0	0	6.18606e-05	0.00457666	0.0251224	0.052174	0.073424	0.0867144	0.0959705	0.102644	0.109736	0.119652	0.129759	0.136079	0.136826	0.132618	0.123269	0.110597	0.0984835	0.0901443	0.0869735	0.0896389	0.0953376	0.10057	0.104604	0.107051	0.108026	0.110518	0.113304	0.116658	0.121665	0.128153	0.135924	0.145459	0.155365	0.165477	0.175361	0.184439	0.191867	0.198023
R_ObliqueExternal	0.0877878	0.0869603	0.0857625	0.084972	0.090127	0.105689	0.127542	0.147496	0.159675	0.16331	0.164572	0.165244	0.158874	0.145158	0.128394	0.115176	0.110373	0.111347	0.110377	0.105495	0.0960446	0.0795415	0.0584594	0.0352814	0.0155749	0.00683901	0.00544174	0.00453774	0.00344101	0.00170016	0.00022739	1.40409e-06	1.5045e-08	0	0	0	0	0	0	0	0	0	0	0	0	0	0	0	0
L_ObliqueInternal	0.0850748	0.0893985	0.0911942	0.0921647	0.0960031	0.105633	0.120652	0.137143	0.148491	0.153829	0.153	0.146918	0.140639	0.133771	0.134459	0.141199	0.150398	0.155022	0.151499	0.140615	0.127657	0.120223	0.119129	0.12316	0.124614	0.122561	0.119905	0.120017	0.12069	0.115879	0.105194	0.0947805	0.0893709	0.0871573	0.0896035	0.0923592	0.0967096	0.0998393	0.099976	0.0950226	0.0890481	0.0850474	0.0816413	0.0794452	0.0805847	0.0835752	0.0886254	0.0919399	0.0922939
R_ObliqueInternal	0.03795	0.0368153	0.0368409	0.0368558	0.0346894	0.0284699	0.0208989	0.0135586	0.00862095	0.00466383	0.00173331	0.00020537	2.24346e-06	7.58098e-08	0	0	0	0	0	0	0	0	0	0.000497853	0.00374671	0.0139946	0.0305989	0.0428426	0.0507055	0.0593438	0.0669237	0.0745973	0.0796398	0.0799468	0.0778631	0.0765953	0.0754243	0.0743645	0.0730074	0.0723187	0.074315	0.0773006	0.0823822	0.0876721	0.0928254	0.0980733	0.10547	0.114404	0.121541
L_QuadratusLumborum	0	0	0	0	0	0	0	0	0	3.09524e-06	0.00129359	0.0202769	0.0780913	0.153501	0.217043	0.254155	0.272235	0.280793	0.290668	0.305084	0.319805	0.325145	0.319428	0.306274	0.280655	0.250293	0.221469	0.202932	0.189742	0.183037	0.182123	0.182061	0.182607	0.184293	0.186057	0.187012	0.190102	0.194705	0.201278	0.209729	0.219813	0.230684	0.243553	0.257665	0.272139	0.28619	0.299205	0.31035	0.319818
R_QuadratusLumborum	0.159574	0.160984	0.159797	0.157569	0.160522	0.176485	0.203981	0.232373	0.251505	0.260013	0.264698	0.266305	0.256609	0.23631	0.213021	0.195231	0.189329	0.191126	0.189712	0.180697	0.164222	0.139038	0.107614	0.0686557	0.0350829	0.017053	0.0135632	0.0120293	0.010446	0.00716237	0.003318	0.000315853	6.47986e-06	4.51337e-08	0	0	0	0	0	0	0	0	0	0	0	0	0	0	0
L_RectusAbdominis	0	0	0	0	0	0	0	0	0	0	0	0	0	0	0	0	0	0	0	0	0	0	0	4.49651e-05	0.000232031	0.000322252	0.000309515	0.00044443	0.00144319	0.00271891	0.0040647	0.0052637	0.00786396	0.0121856	0.0170067	0.0211534	0.0246975	0.0269939	0.0272361	0.0260641	0.0248639	0.0239584	0.0232211	0.02244	0.0220071	0.0219431	0.0222394	0.0227805	0.0227763
R_RectusAbdominis	0.00894322	0.00836678	0.00809707	0.00826187	0.00830802	0.00762805	0.00678151	0.00577535	0.0044633	0.00289306	0.00133713	0.000477981	0.000109226	9.78625e-06	1.04062e-07	0	0	0	0	0	0	0	0	0	0	0	0	0	0.000191181	0.000285672	0.000377487	0.000203502	0.000175885	0.000204703	0.000196152	0.000341899	0.00119606	0.002443	0.00297475	0.00249562	0.00172283	0.000868669	0.000135014	4.48333e-06	2.43341e-07	8.9173e-09	0	0	0
[truncated: 51 more columns]

## Sheet: Subject003
	0% gait cycle	1% gait cycle	2% gait cycle	3% gait cycle	4% gait cycle	5% gait cycle	6% gait cycle	7% gait cycle	8% gait cycle	9% gait cycle	10% gait cycle	11% gait cycle	12% gait cycle	13% gait cycle	14% gait cycle	15% gait cycle	16% gait cycle	17% gait cycle	18% gait cycle	19% gait cycle	20% gait cycle	21% gait cycle	22% gait cycle	23% gait cycle	24% gait cycle	25% gait cycle	26% gait cycle	27% gait cycle	28% gait cycle	29% gait cycle	30% gait cycle	31% gait cycle	32% gait cycle	33% gait cycle	34% gait cycle	35% gait cycle	36% gait cycle	37% gait cycle	38% gait cycle	39% gait cycle	40% gait cycle	41% gait cycle	42% gait cycle	43% gait cycle	44% gait cycle	45% gait cycle	46% gait cycle	47% gait cycle	48% gait cycle
R_GluteusMedius1	0.00079995	0.0059531	0.0089758	0.009719	0.0065512	0.0032729	0.0027236	0.0095063	0.087824	0.39005	0.91988	1.5913	2.3491	3.1535	3.8956	4.5972	5.2627	5.8646	6.4133	6.8787	7.2901	7.6521	7.9046	8.0131	7.9938	7.8502	7.6437	7.3674	7.0133	6.6138	6.1949	5.7983	5.43	5.0964	4.8167	4.5873	4.4083	4.2733	4.174	4.1054	4.0608	4.0232	3.9811	3.9346	3.8751	3.8173	3.7467	3.664	3.5638
R_GluteusMedius2	0.0010759	0.0023021	0.0026735	0.0034531	0.0061076	0.0044429	0.003152	0.012432	0.057947	0.17832	0.34431	0.53714	0.76841	1.0298	1.2688	1.4854	1.6799	1.8499	1.9983	2.1226	2.2353	2.3227	2.3824	2.4093	2.4051	2.372	2.3196	2.2489	2.1633	2.0737	1.9834	1.8963	1.8154	1.7471	1.6951	1.6587	1.6368	1.6268	1.6278	1.6371	1.6498	1.6604	1.6651	1.6646	1.6574	1.649	1.6329	1.6087	1.5737
R_GluteusMedius3	0.014417	0.012255	0.01424	0.032343	0.040213	0.033074	0.023407	0.04407	0.118	0.22544	0.33266	0.45075	0.62293	0.84733	1.05	1.2208	1.3582	1.4708	1.5595	1.6322	1.7045	1.7363	1.7557	1.7694	1.7739	1.7732	1.7565	1.7332	1.7197	1.7263	1.7465	1.7645	1.7835	1.8163	1.8582	1.9093	1.9681	2.0316	2.1024	2.1768	2.248	2.3121	2.3665	2.4129	2.4505	2.4826	2.5019	2.5049	2.4873
R_GluteusMinimus1	0.096683	0.10348	0.10968	0.097114	0.062779	0.024625	0.0084095	0.0040459	0.011594	0.050297	0.14524	0.28749	0.45461	0.6338	0.80472	0.96981	1.1319	1.2859	1.43	1.5599	1.6795	1.7823	1.8609	1.9096	1.9306	1.9259	1.907	1.8765	1.8347	1.789	1.7422	1.703	1.6719	1.6505	1.6357	1.6266	1.6242	1.6292	1.6406	1.6575	1.6822	1.7141	1.7512	1.7933	1.8362	1.8757	1.9116	1.9391	1.9545
R_GluteusMinimus2	0.17772	0.18196	0.18592	0.17222	0.1198	0.051475	0.017828	0.010287	0.019498	0.063468	0.16686	0.32229	0.5118	0.721	0.92296	1.116	1.3031	1.48	1.6446	1.7932	1.9317	2.0465	2.1337	2.1896	2.2156	2.2148	2.1974	2.1677	2.1292	2.0912	2.0555	2.0279	2.0091	2.0025	2.0029	2.0092	2.0223	2.0429	2.0704	2.1036	2.1447	2.1931	2.2465	2.3051	2.3642	2.4187	2.4679	2.5055	2.5271
R_GluteusMinimus3	0.30286	0.29996	0.30333	0.29839	0.22766	0.11162	0.043506	0.027253	0.043573	0.10364	0.22721	0.41027	0.64483	0.91513	1.1824	1.4327	1.6695	1.89	2.0924	2.2751	2.449	2.5863	2.6887	2.7588	2.7965	2.8065	2.7954	2.7701	2.7396	2.7175	2.704	2.6988	2.7028	2.7237	2.7533	2.7897	2.8339	2.8858	2.9458	3.0127	3.0876	3.1693	3.2546	3.3449	3.4349	3.5181	3.5924	3.6486	3.6798
R_Semimembranosus	4.5618	4.3088	3.9932	3.9955	4.0184	3.8133	3.3819	2.8237	2.2592	1.8729	1.778	1.7801	1.7302	1.579	1.3272	0.99403	0.64592	0.34599	0.16202	0.046199	0.0024504	4.9658e-05	8.3138e-07	1.0648e-08	0	0	0	0	0	0	0	0	0	0	0	0	0	0	0	0	0	0	0	0	0	0	0	0	0
R_Semitendinosus	0.76269	0.73204	0.68768	0.68398	0.6799	0.64058	0.56574	0.46562	0.35644	0.27347	0.24229	0.22858	0.20579	0.16635	0.11664	0.065415	0.027983	0.010287	0.00061182	1.2354e-05	3.748e-07	5.111e-09	0	0	0	0	0	0	0	0	0	0	0	0	0	0	0	0	0	0	0	0	0	0	0	0	0	0	0
R_BicepsFemorisLH	0.0038743	0.00012988	0.0010507	0.092983	0.46781	0.7833	0.92278	0.94255	0.91116	0.89326	0.8996	0.87734	0.80058	0.65854	0.47178	0.26949	0.11334	0.035249	0.0021387	4.3697e-05	1.5077e-06	2.0444e-08	0	0	0	0	0	0	0	0	0	0	0	0	0	0	0	0	0	0	0	0	0	0	0	0	0	0	0
R_Sartorius	0.15216	0.15039	0.13896	0.11664	0.08894	0.06264	0.040821	0.022021	0.0074507	0.00065724	1.0124e-05	1.8825e-07	0	0	0	0.00039055	0.0019299	0.0053996	0.011797	0.020398	0.031441	0.040537	0.048957	0.057417	0.066116	0.075302	0.084186	0.093979	0.10631	0.12121	0.13775	0.15529	0.17309	0.19154	0.20791	0.22241	0.2355	0.2478	0.25955	0.27093	0.2832	0.2972	0.31313	0.33084	0.3494	0.36672	0.38365	0.39883	0.41137
R_AdductorLongus	0.04279	0.047906	0.039857	0.02009	0.014106	0.055359	0.11964	0.11843	0.052328	0.0054958	0.0001157	2.8434e-06	3.748e-08	0	0	0	0	0	0	0	0	0	0	0	0	0	0	0	0	0	0	0	0	0	0	0	0	0	0	0	0	0	0	0	0	0	0	0	0
R_AdductorBrevis	0	0	0	0	0	0.00035039	0.013207	0.041621	0.040139	0.021532	0.0057618	0.0002294	5.7158e-06	1.5716e-07	0	0	0	0	0	0	0	0	0	0	0	0	0	0	0	0	0	0	0	0	0	0	0	0	0	0	0	0	0	0	0	0	0	0	0
R_AdductorMagnus1	0	0	0	0	0	0.00016427	0.012347	0.059199	0.11131	0.11972	0.077148	0.018782	0.0011489	2.6806e-05	6.2694e-07	0	0	0	0	0	0	0	0	0	0	0	0	0	0	0	0	0	0	0	0	0	0	0	0	0	0	0	0	0	0	0	0	0	0
R_AdductorMagnus2	0	0	0	0	0	0	0.00058244	0.01951	0.07731	0.15083	0.16682	0.11705	0.039756	0.0040212	9.2155e-05	1.5035e-06	1.3629e-08	0	0	0	0	0	0	0	0	0	0	0	0	0	0	0	0	0	0	0	0	0	0	0	0	0	0	0	0	0	0	0	0
R_AdductorMagnus3	0	0	0	0	0	0	0.0007249	0.020361	0.079905	0.15255	0.16472	0.10915	0.032525	0.0026709	5.9463e-05	1.0073e-06	1.3629e-08	0	0	0	0	0	0	0	0	0	0	0	0	0	0	0	0	0	0	0	0	0	0	0	0	0	0	0	0	0	0	0	0
R_TensorFasciaLata	0.3202	0.33983	0.33246	0.2601	0.14819	0.048658	0.0083101	0.0018689	0.00018386	0.00012051	0.003246	0.012228	0.041916	0.11861	0.2274	0.35053	0.48416	0.62647	0.76777	0.90327	1.0337	1.1389	1.2255	1.2961	1.3532	1.3991	1.4327	1.462	1.4943	1.5358	1.5837	1.6384	1.6981	1.7672	1.8296	1.8859	1.9379	1.9903	2.0439	2.0971	2.1579	2.2323	2.3234	2.4319	2.5515	2.6663	2.7813	2.8859	2.9739
R_Pectineus	0.076347	0.079611	0.066767	0.044431	0.034115	0.03932	0.047168	0.039505	0.015933	0.0014509	3.0197e-05	7.3172e-07	0	0	0	0	0	0	0	0	0	0	0	0	0	0	0	0	0	0	0	0	0	0	0	0	0	0	0	0	0	0	0.00041746	0.0044054	0.011424	0.02008	0.031919	0.045067	0.058943
R_Gracilis	0.075052	0.074682	0.068222	0.062683	0.062806	0.066333	0.06703	0.056379	0.033696	0.011698	0.0021861	0.00025898	4.1314e-06	9.4553e-08	0	0	0	0	0	0	0	0	0	0	0	0	0	0	0	0	0	0	0	0	0	0	0	0	0	0	0	0	0	0	0	0	0	0	0
R_GluteusMaximus1	0	0	0	0	0	0	0	0.010214	0.073576	0.18762	0.29009	0.37382	0.46222	0.55527	0.62892	0.67664	0.69795	0.69329	0.6713	0.63659	0.59697	0.55565	0.50888	0.45392	0.39143	0.31744	0.2386	0.16727	0.10087	0.044727	0.014707	0.0028514	8.0484e-05	7.6664e-07	0	0	0	0	0	0	0	0	0	0	0	0	0	0	0
R_GluteusMaximus2	0	0	0	0	0	0	0	0.019699	0.13259	0.32271	0.46761	0.56041	0.64045	0.70959	0.74609	0.73838	0.68565	0.58836	0.4777	0.36066	0.23331	0.14414	0.093357	0.054378	0.027237	0.0077374	0.0005354	5.5458e-06	1.0052e-07	0	0	0	0	0	0	0	0	0	0	0	0	0	0	0	0	0	0	0	0
R_GluteusMaximus3	0	0	0	0	0	0	0	0.028455	0.14514	0.31857	0.40926	0.40301	0.33829	0.23423	0.11867	0.033742	0.0036434	8.2034e-05	1.0384e-06	2.8962e-08	0	0	0	0	0	0	0	0	0	0	0	0	0	0	0	0	0	0	0	0	0	0	0	0	0	0	0	0	0
R_Iliacus	1.5912	1.5749	1.4296	1.1528	0.84637	0.58274	0.37253	0.18733	0.053049	0.0022938	3.6105e-05	7.5557e-07	0	0	0	0	0.00030922	0.0059529	0.023401	0.04502	0.078381	0.13174	0.20595	0.29206	0.39426	0.51411	0.64265	0.78957	0.96921	1.1802	1.4092	1.6507	1.8955	2.1473	2.3686	2.5623	2.7348	2.8953	3.0467	3.1915	3.3487	3.5315	3.7441	3.9836	4.2371	4.4726	4.7032	4.9089	5.0772
R_Psoas	1.8072	1.7864	1.6477	1.3911	1.1138	0.87976	0.6921	0.49757	0.26497	0.07805	0.011422	0.00035732	4.5096e-06	8.6035e-08	0	0	0	0	0	0.0051772	0.010814	0.014736	0.024128	0.05282	0.10117	0.1659	0.2687	0.40511	0.57688	0.78504	1.0081	1.2391	1.4728	1.7122	1.9207	2.1022	2.2626	2.4122	2.5521	2.6841	2.8248	2.9892	3.182	3.4016	3.6343	3.8526	4.0698	4.2704	4.4405
R_QuadratusFemoris	0.00037178	7.1008e-06	1.2777e-07	0.0015538	0.011169	0.065507	0.17507	0.24352	0.18376	0.05417	0.0032542	6.2178e-05	1.6134e-06	3.1518e-08	0	0	0	0	0	0	0	0	0	0	0	0	0	0	0	0	0	0	0	0	0	0	0	0	0	0	0	0	0	0	0	0	0	0	0
R_Gemelli	0.44272	0.43479	0.40995	0.37737	0.33353	0.28738	0.25466	0.23072	0.17669	0.080859	0.015123	0.00045207	8.4569e-06	1.3033e-07	0	0	0	0	0	0	0	0	0	0	0	0	0	0	0	0	0	0	0	0	0	0.00050937	0.0039152	0.010722	0.020412	0.037702	0.065694	0.10274	0.14698	0.19883	0.25659	0.31545	0.37545	0.4316	0.48249
R_Piriformis	0.95483	0.90608	0.86208	0.82816	0.68678	0.46826	0.28989	0.2137	0.18919	0.12842	0.08567	0.081824	0.11601	0.20275	0.31547	0.4148	0.49546	0.56348	0.62055	0.66741	0.72557	0.73623	0.72993	0.74187	0.77218	0.82905	0.88733	0.95992	1.0785	1.2606	1.4902	1.7238	1.953	2.2013	2.4381	2.6624	2.8766	3.0781	3.2736	3.4643	3.6485	3.8294	4.007	4.1856	4.3626	4.5261	4.6755	4.7963	4.88
R_RectusFemoris	0	0	0	0	0	0	0	0	0	0	0	0	0	0.0012541	0.027258	0.11246	0.30435	0.61411	0.95032	1.3194	1.6753	1.936	2.1612	2.365	2.5623	2.7417	2.8341	2.8511	2.7982	2.6819	2.5034	2.2692	2.0108	1.7524	1.4891	1.2315	0.98804	0.76951	0.60203	0.48772	0.4123	0.37108	0.36725	0.38984	0.43663	0.52249	0.66169	0.87598	1.1781
R_BicepsFemorisSH	0.39128	0.42211	0.45311	0.46777	0.45008	0.40153	0.33382	0.24797	0.14148	0.04955	0.010994	0.0017844	6.3425e-05	1.3459e-06	3.3221e-08	0	0	0	0	0	0	0	0.00016777	0.0013606	0.0034357	0.0076046	0.01652	0.031062	0.053885	0.083261	0.11627	0.1511	0.18379	0.21362	0.23671	0.25454	0.26911	0.28125	0.29265	0.30541	0.31989	0.3361	0.35329	0.37201	0.39253	0.41604	0.44288	0.47268	0.50466
R_VastusMedialis	0	0	0	0	0	0	0	0	0.0241	0.15736	0.40716	0.6959	0.97878	1.2197	1.4029	1.5155	1.5571	1.5341	1.4712	1.3684	1.2404	1.1048	0.95144	0.78451	0.60816	0.43579	0.29092	0.1705	0.088236	0.034924	0.0068955	0.00011767	1.1738e-06	0	0	0	0	0	0	0	0	0	0	0	0	0	0	0	0
R_VastusIntermedius	0	0	0	0	0	0	0	0	0.02671	0.17441	0.45105	0.77096	1.0844	1.3513	1.5544	1.6791	1.7251	1.6996	1.6299	1.516	1.3741	1.2239	1.0539	0.86896	0.67358	0.48265	0.32218	0.18881	0.097708	0.038668	0.0076323	0.00013024	1.2914e-06	0	0	0	0	0	0	0	0	0	0	0	0	0	0	0	0
R_VastusLateralis	0	0	0	0	0	0	0	0	0.036889	0.24116	0.62247	1.0655	1.5003	1.8712	2.1534	2.3265	2.3897	2.3529	2.2545	2.0951	1.8971	1.6879	1.4518	1.1955	0.92557	0.66252	0.44184	0.25874	0.13375	0.052822	0.010391	0.0001772	1.7633e-06	0	0	0	0	0	0	0	0	0	0	0	0	0	0	0	0
R_MedialGastroc	3.1948	3.017	2.7806	2.5344	2.1824	1.7238	1.2305	0.73756	0.32529	0.10758	0.039947	0.020724	0.029188	0.063668	0.1336	0.25379	0.43696	0.67595	0.95456	1.2649	1.5901	1.9142	2.2337	2.5494	2.8552	3.1601	3.4909	3.873	4.3424	4.8991	5.5252	6.2127	6.9316	7.6852	8.4158	9.1233	9.825	10.514	11.202	11.914	12.656	13.423	14.186	14.924	15.614	16.254	16.832	17.33	17.73
R_LateralGastroc	1.6593	1.5702	1.4223	1.2595	1.0667	0.85333	0.64381	0.43047	0.2184	0.075005	0.022349	0.0064115	0.0027541	0.0049693	0.0091865	0.022411	0.05482	0.11102	0.18355	0.27354	0.37026	0.46583	0.56065	0.65719	0.75448	0.85635	0.97188	1.1098	1.282	1.4881	1.7206	1.9756	2.2421	2.5213	2.7902	3.0483	3.3019	3.5479	3.7901	4.0391	4.2973	4.5628	4.8238	5.0732	5.3022	5.51	5.6928	5.8444	5.9584
R_Soleus	0	0	0	0	0	0	0	0	0.011979	0.10233	0.33986	0.72369	1.21	1.8269	2.5589	3.3479	4.1652	5.0027	5.8667	6.7304	7.5757	8.3876	9.1369	9.8025	10.382	10.858	11.208	11.42	11.471	11.377	11.183	10.93	10.686	10.47	10.375	10.406	10.543	10.799	11.144	11.528	11.941	12.391	12.917	13.531	14.252	15.07	15.976	16.964	18.025
R_TibialisPosterior	0	0	0	0	0	0	0.067307	0.24792	0.43443	0.37289	0.1889	0.051966	0.016512	0.0052251	0.00072682	0.00035077	0.0011767	0.0024103	0.0035585	0.00466	0.0055312	0.0064469	0.0076649	0.0080794	0.008109	0.0078029	0.0068143	0.0050207	0.0023007	0.00028539	2.8822e-05	4.2634e-07	0	0	0	0	0	0	0	0	0	0	0	0	0	0	0	0	0
R_FlexDigLongus	0	0	0	0	0	1.358e-05	0.015267	0.057953	0.10674	0.098503	0.054767	0.015981	0.0041949	0.0012927	0.00010371	4.0398e-06	9.0294e-08	5.9543e-07	3.0964e-06	3.8852e-06	3.1688e-06	2.7437e-06	3.645e-06	4.5845e-06	2.9473e-06	5.2174e-07	1.7888e-08	0	0	0	0	0	0	0	0	0	0	0	0	0	0	0	0	0	0	0	0	0	0
R_FlexHalLongus	0	0	0	0	0	0	0	0.0066113	0.028097	0.037603	0.024673	0.010227	0.0045688	0.0033102	0.0029423	0.00283	0.0031917	0.0050906	0.0074526	0.008831	0.0094697	0.0098942	0.0099705	0.0097372	0.0096471	0.0097249	0.010341	0.011033	0.011783	0.011013	0.0091449	0.0065387	0.0039864	0.001659	0.00019155	3.7359e-05	2.1415e-06	3.3647e-08	0	0	0	0	0	0	0	0	0	0	0
R_TibialisAnterior	2.2542	2.1787	1.9503	1.6593	1.3759	1.1406	0.9556	0.77265	0.5332	0.29379	0.14138	0.053245	0.01237	0.0008824	7.9365e-06	1.3629e-07	0	0	0	0	0	0	0	0	0	0	0	0	0	0	0	0	0	0	0	0	0	0	0	0	0	0	0	0	0	0	0	0	0
R_PeroneusBrevis	0.35992	0.36179	0.32341	0.25089	0.1489	0.05679	0.013043	0.0037673	0.0012199	0.0020324	0.022215	0.094909	0.20473	0.31756	0.4188	0.49932	0.5576	0.60346	0.6477	0.70107	0.76588	0.83874	0.91082	0.97115	1.0115	1.0301	1.0315	1.0223	1.0095	0.99973	0.99697	1.0025	1.015	1.0349	1.0615	1.0946	1.1352	1.1835	1.2407	1.3064	1.3809	1.4637	1.5526	1.647	1.7436	1.8383	1.931	2.015	2.091
R_PeroneusLongus	0.1108	0.12385	0.1044	0.053981	0.016337	0.0036048	0.0011452	3.4403e-05	9.8471e-07	0.0055395	0.055825	0.22207	0.47079	0.72924	0.95811	1.1422	1.2802	1.393	1.5049	1.6366	1.793	1.9668	2.1359	2.2765	2.3721	2.4192	2.4274	2.411	2.3844	2.3626	2.3543	2.3625	2.3862	2.4255	2.4821	2.5551	2.646	2.7565	2.8879	3.0383	3.2077	3.3955	3.5985	3.8145	4.037	4.2576	4.4738	4.674	4.8584
R_PeroneusTertius	0.34903	0.3518	0.32492	0.27962	0.22622	0.17111	0.11735	0.069387	0.032696	0.013527	0.0076084	0.0084291	0.010867	0.013313	0.015195	0.015554	0.014023	0.011384	0.008724	0.0069568	0.0060129	0.0056085	0.0052944	0.0048357	0.0040529	0.0031122	0.0024474	0.0020004	0.001899	0.0018499	0.0018915	0.0019779	0.0021016	0.002194	0.0021525	0.0019399	0.001617	0.00122	0.00096189	0.00077215	0.00066052	0.00067764	0.00069013	0.00066665	0.00044143	0.00014517	1.3663e-05	3.8332e-08	0
R_ExtensorDigLongus	1.4432	1.4035	1.258	1.0613	0.85298	0.65442	0.47338	0.31323	0.17697	0.087216	0.046244	0.028622	0.015746	0.0066099	0.0033188	0.0014649	0.00079946	0.00028346	9.7619e-06	2.9814e-07	0	0	0	0	0	0	0	0	0	0	0	0	0	0	0	0	0	0	0	0	0	0	0	0	0	0	0	0	0
R_ExtensorHalLongus	0.38547	0.37934	0.34417	0.29478	0.24338	0.19702	0.15734	0.12101	0.081453	0.044585	0.02204	0.0095734	0.003045	0.00033825	4.7259e-06	7.8794e-08	0	0	0	0	0	0	0	0	0	0	0	0	0	0	0	0	0	0	0	0	0	0	0	0	0	0	0	0	0	0	0	0	0
L_GluteusMedius1	3.0571	2.8916	2.7349	2.5768	2.3903	2.1882	1.9516	1.6858	1.4086	1.1137	0.8132	0.52674	0.27145	0.086204	0.02031	0.010102	0.011345	0.018309	0.036429	0.046388	0.03955	0.027939	0.014795	0.0036202	0.00049839	0.00051246	0.0041582	0.014069	0.017375	0.013049	0.0069754	0.0034969	0.0055652	0.010562	0.019429	0.037755	0.077072	0.14165	0.22041	0.289	0.32466	0.33187	0.31084	0.28097	0.20515	0.093636	0.044587	0.021689	0.01754
L_GluteusMedius2	1.3376	1.2528	1.1668	1.0773	0.97596	0.86714	0.74318	0.60795	0.46895	0.3287	0.19728	0.087855	0.021945	0.0036666	0.0015662	0.00040494	8.0413e-06	0.0031211	0.0068221	0.0083032	0.0037888	0.00070243	3.5232e-06	5.4517e-08	0	0	0	0	0	0	0	0	0	0	0.00013222	0.0020892	0.0088294	0.025241	0.050264	0.077734	0.099991	0.11343	0.11458	0.10617	0.074462	0.033289	0.015951	0.0066956	0.0045993
L_GluteusMedius3	2.1512	2.0347	1.9061	1.7644	1.6029	1.4265	1.2284	1.0146	0.79369	0.5754	0.36906	0.19607	0.071167	0.014954	0.0028287	6.6551e-05	1.2777e-06	0.0028219	0.0054278	0.0058269	0.0028012	0.00050274	3.4778e-05	2.3042e-07	0	0	0	0	0	0	0	0	0	0	0.00015382	0.0022742	0.0097527	0.029374	0.062311	0.1033	0.14639	0.17989	0.19162	0.18167	0.1322	0.064765	0.02937	0.011614	0.011334
L_GluteusMinimus1	1.8392	1.8176	1.7852	1.7386	1.6719	1.5887	1.491	1.377	1.2491	1.1082	0.95828	0.78935	0.61048	0.43549	0.27624	0.1544	0.073513	0.032922	0.014023	0.0087346	0.0087545	0.0086358	0.00624	0.0045419	0.002471	0.0029404	0.0079388	0.012494	0.013563	0.013701	0.01206	0.01121	0.014011	0.022157	0.030911	0.04338	0.0661	0.09354	0.12225	0.14698	0.16235	0.16593	0.15891	0.14495	0.11894	0.069501	0.03006	0.020657	0.048435
L_GluteusMinimus2	2.3491	2.3176	2.2717	2.2071	2.1169	2.0053	1.8749	1.7235	1.5543	1.3704	1.1771	0.96193	0.73684	0.51714	0.31852	0.16946	0.075026	0.027756	0.011847	0.0073432	0.0044128	0.0021119	0.0001326	2.3229e-06	1.3629e-08	0.00033339	0.0015571	0.002749	0.0031687	0.0041788	0.0048874	0.0080038	0.014283	0.025239	0.0373	0.054554	0.08553	0.12229	0.16057	0.19562	0.22008	0.22918	0.22313	0.20559	0.17011	0.10333	0.046024	0.035569	0.083443
L_GluteusMinimus3	3.3091	3.2487	3.1672	3.0589	2.915	2.7415	2.5413	2.3122	2.0588	1.7897	1.5135	1.2131	0.90595	0.609	0.34926	0.16287	0.060572	0.019257	0.0094064	0.005625	0.0016413	0.00024693	1.3323e-06	2.7258e-08	0	0	0.00038308	0.00092695	0.00099571	0.0017436	0.0022747	0.0065847	0.013611	0.02635	0.042924	0.067827	0.11343	0.16762	0.22495	0.28087	0.32472	0.34685	0.34473	0.32117	0.26619	0.1641	0.074625	0.057959	0.12751
L_Semimembranosus	0.010733	0.0020209	0.0006236	8.316e-06	4.2591e-08	0	0	0	0	0	0	0	0	0	0	0	0	0	7.0201e-05	0.0027175	0.0058462	0.0014949	2.1601e-05	4.0717e-07	1.1926e-08	0	0	0	0	0	0	0	0.0030517	0.0089957	0.016466	0.039007	0.077899	0.13296	0.21281	0.32349	0.49795	0.77431	1.1678	1.6567	2.1914	2.7278	3.2231	3.7038	4.2567
L_Semitendinosus	0.0043663	0.0031767	0.00098192	2.1913e-05	1.2777e-07	0	0	0	0	0	0	0	0	0	0	0	0	0	4.6527e-06	0.00027066	0.00076691	0.00028463	6.1553e-06	9.5405e-08	0	0	0	0	0	0	0	0	0.00031016	0.0012646	0.0031334	0.0075001	0.015289	0.028231	0.046827	0.070346	0.10425	0.15329	0.21861	0.29594	0.37823	0.46018	0.53429	0.59662	0.66287
L_BicepsFemorisLH	0	0	0	0	0	0	0	0	0	0	0	0	0	0	0	0	0	0	8.7619e-06	0.00062507	0.0012235	2.6316e-05	1.1244e-07	0	0	0	0	0	0	0	0	0.0015692	0.0078969	0.013621	0.025773	0.037337	0.04924	0.052513	0.045416	0.038897	0.043352	0.074935	0.13617	0.21365	0.2684	0.25925	0.15561	0.068442	0.032825
L_Sartorius	0.39916	0.40343	0.40389	0.39994	0.39126	0.37826	0.36274	0.34378	0.32094	0.29471	0.26547	0.22976	0.19006	0.14928	0.10878	0.075289	0.050453	0.033284	0.019511	0.0096576	0.0059423	0.0073461	0.010044	0.012623	0.015082	0.017464	0.019542	0.021611	0.023216	0.024566	0.025819	0.027118	0.029196	0.032146	0.035671	0.039973	0.044958	0.05026	0.056414	0.062473	0.066692	0.068083	0.066541	0.063143	0.060134	0.05982	0.06654	0.079911	0.094898
L_AdductorLongus	0.0014172	0.0090998	0.017781	0.027003	0.042007	0.06271	0.098586	0.15492	0.22092	0.28121	0.3291	0.35869	0.37595	0.39206	0.39462	0.38258	0.37167	0.34583	0.28443	0.18601	0.14724	0.18991	0.24857	0.29002	0.3158	0.32383	0.31392	0.29872	0.27287	0.2444	0.21787	0.18669	0.15566	0.12629	0.095978	0.064582	0.035165	0.017558	0.007074	0.0022893	0.00027714	6.2609e-07	0	0.0039995	0.014978	0.087461	0.24228	0.32452	0.27588
L_AdductorBrevis	0	0	0	0	0	0	0	0	0	0	0	0	0	0.000113	0.0065312	0.019389	0.040201	0.061767	0.072393	0.059976	0.055017	0.071225	0.090882	0.10324	0.10778	0.10386	0.092886	0.079321	0.062849	0.048415	0.038418	0.029047	0.021205	0.013875	0.0080686	0.0050775	0.0032093	0.00073432	1.5623e-05	1.7292e-07	0	0	0	0	0	9.7549e-05	0.0032163	0.002417	0.0021199
L_AdductorMagnus1	0	0	0	0	0	0	0	0	0	0	0	0	0	0	0.0030366	0.01313	0.026822	0.049094	0.066509	0.075032	0.085333	0.10535	0.12357	0.13446	0.13269	0.11388	0.085631	0.056182	0.031746	0.019804	0.014042	0.0086656	0.0036166	0.0027889	0.002779	0.0020313	0.00035964	1.5028e-05	4.174e-07	2.5555e-09	0	0	0	0	0	0	0	0	0
L_AdductorMagnus2	0	0	0	0	0	0	0	0	0	0	0	0	0	0	0	6.8879e-05	0.0014955	0.0043827	0.012912	0.02621	0.033726	0.034902	0.031412	0.023313	0.014352	0.0079314	0.0047453	0.0024917	0.001436	0.0011521	0.00042419	2.348e-05	2.1466e-07	0	0	0	0	0	0	0	0	0	0	0	0	0	0	0	0
L_AdductorMagnus3	0	0	0	0	0	0	0	0	0	0	0	0	0	0	0	0.0016832	0.0043003	0.0098281	0.022205	0.034958	0.04467	0.04983	0.05037	0.046652	0.039039	0.026265	0.015673	0.0092179	0.0054653	0.0032924	0.0019532	0.00047531	9.9016e-06	1.2948e-07	0	0	0	0	0	0	0	0	0	0	0	0	0	0	0
L_TensorFasciaLata	2.564	2.6379	2.6788	2.6833	2.6457	2.57	2.4687	2.3401	2.1872	2.0107	1.8159	1.5803	1.3185	1.0496	0.78056	0.54994	0.37488	0.24933	0.14852	0.074191	0.041782	0.043803	0.054052	0.063689	0.07454	0.087344	0.099337	0.1095	0.11572	0.1186	0.11935	0.12122	0.12798	0.13975	0.15612	0.17979	0.20929	0.23905	0.27196	0.30164	0.31534	0.30588	0.27259	0.22132	0.15896	0.092571	0.049349	0.038634	0.06403
L_Pectineus	0.29507	0.31261	0.32338	0.328	0.32872	0.3255	0.32245	0.31749	0.3084	0.29586	0.27973	0.25579	0.22827	0.20072	0.17042	0.14201	0.12026	0.10081	0.077253	0.048541	0.036972	0.046505	0.060948	0.071453	0.078234	0.080918	0.079416	0.076708	0.071713	0.066121	0.060882	0.054384	0.048144	0.042619	0.036464	0.029048	0.020299	0.012109	0.0062727	0.0034678	0.0018072	0.0013455	0.0022567	0.0048039	0.013528	0.041742	0.087324	0.11695	0.11563
L_Gracilis	0.0055638	0.0042379	0.0029043	0.0018471	0.0015069	0.0010949	0.0016059	0.00369	0.0070295	0.011183	0.0149	0.01713	0.018657	0.019948	0.019218	0.018262	0.017627	0.017099	0.015186	0.010058	0.0080725	0.011141	0.015923	0.019665	0.021878	0.02251	0.021945	0.021678	0.020989	0.02045	0.020449	0.020202	0.019752	0.019501	0.018699	0.01673	0.014003	0.011607	0.0091579	0.0073217	0.006957	0.0088371	0.013285	0.020236	0.031103	0.049925	0.074123	0.088764	0.089247
L_GluteusMaximus1	0	0	0	0	0	0	0	0	0	0	0	0	0	0	0	0	0	0.00047248	0.0027759	0.006447	0.0052692	0.0011303	4.6761e-05	3.6629e-07	0	0	0	0	0	0	0	0	0	0	0	0	0	0	0	0	0	0	0	0	0	0	0	0	0
L_GluteusMaximus2	0	0	0	0	0	0	0	0	0	0	0	0	0	0	0	0	0	0.00032844	0.002372	0.011114	0.010761	0.0033948	0.00024764	1.9354e-06	7.3257e-08	0	0	0	0	0	0	0	0	0	0	0	0	0	0	0	0	0	0	0	0	0	0	0	0
L_GluteusMaximus3	0	0	0	0	0	0	0	0	0	0	0	0	0	0	0	0	0	0	0.00057376	0.01454	0.017197	0.0084004	0.001463	2.3004e-05	6.2694e-07	0	0	0	0	0	0	0	0	0	0	0	0	0	0	0	0	0	0	0	0	0	0	0	0
L_Iliacus	5.2564	5.3233	5.3329	5.2793	5.1615	4.9845	4.7778	4.5284	4.2305	3.8897	3.5124	3.0549	2.5522	2.0462	1.5472	1.1284	0.81884	0.59421	0.39018	0.21326	0.14437	0.17791	0.23214	0.27308	0.30592	0.3305	0.34384	0.35257	0.35039	0.34319	0.33531	0.32701	0.32777	0.33898	0.35685	0.38299	0.41506	0.4508	0.49801	0.54759	0.58223	0.59369	0.58242	0.56069	0.55748	0.60767	0.75465	0.95814	1.1428
L_Psoas	4.7027	4.764	4.7633	4.6976	4.5707	4.3895	4.1851	3.9479	3.6706	3.3585	3.022	2.6215	2.1856	1.7509	1.3291	0.98419	0.73998	0.57221	0.41611	0.2767	0.24272	0.29823	0.36465	0.41326	0.45106	0.48044	0.49666	0.50784	0.51223	0.51594	0.5224	0.53019	0.54578	0.56959	0.59688	0.62862	0.66269	0.69688	0.7412	0.7892	0.82891	0.85122	0.85596	0.85311	0.87243	0.94694	1.1136	1.314	1.4723
L_QuadratusFemoris	0	0	0	0	0	0	0	0	1.1305e-05	6.8102e-05	0.00093705	0.0081809	0.029794	0.062937	0.10109	0.13434	0.14777	0.13224	0.11655	0.092164	0.097544	0.1276	0.15214	0.16433	0.15885	0.13878	0.12296	0.11108	0.1004	0.096709	0.091205	0.077966	0.064079	0.058689	0.046615	0.029585	0.016877	0.010793	0.0056373	0.0013866	2.2786e-05	4.174e-08	0	1.697e-05	0.0022873	0.02213	0.092384	0.1262	0.06559
L_Gemelli	0.6749	0.69508	0.70267	0.69674	0.67881	0.65212	0.6183	0.57909	0.53338	0.48499	0.43744	0.38737	0.33779	0.28897	0.23476	0.18197	0.13293	0.090126	0.061793	0.04238	0.03765	0.046905	0.057341	0.065357	0.067797	0.06298	0.059471	0.059178	0.061928	0.065922	0.071601	0.074015	0.073098	0.072427	0.072137	0.071167	0.068142	0.063538	0.059868	0.060624	0.068452	0.081289	0.094355	0.10309	0.11035	0.12948	0.17296	0.23244	0.28022
L_Piriformis	4.6802	4.6101	4.4993	4.3411	4.1313	3.8775	3.5847	3.2528	2.8836	2.4985	2.1111	1.6968	1.2833	0.8826	0.5152	0.24937	0.10317	0.026367	0.008798	0.011992	0.012363	0.0119	0.0060974	0.0023494	0.0013399	3.9727e-05	9.106e-06	0.00054797	0.0017306	0.0032543	0.011168	0.021119	0.033983	0.053103	0.08155	0.12458	0.18888	0.25747	0.33362	0.41634	0.49483	0.55097	0.57042	0.5494	0.4828	0.37381	0.27879	0.31348	0.49812
L_RectusFemoris	0.09401	0.22831	0.40911	0.60142	0.80937	1.0656	1.3397	1.6219	1.9247	2.2336	2.5042	2.6989	2.7857	2.7615	2.6201	2.3176	1.9725	1.5772	1.1268	0.68926	0.5146	0.57249	0.66769	0.73144	0.77715	0.79986	0.78528	0.73975	0.66753	0.58119	0.47931	0.36136	0.26122	0.1655	0.085472	0.036767	0.0064893	0.0001263	2.8161e-06	1.9592e-08	0	0	0	0	0	0	0	0	0
L_BicepsFemorisSH	0.55845	0.58536	0.6116	0.63586	0.65795	0.67977	0.69949	0.71224	0.71031	0.69443	0.65884	0.58839	0.48723	0.36319	0.22612	0.12083	0.049848	0.017002	0.003331	0.00014112	5.4006e-06	9.1997e-08	0.00015742	0.001389	0.0056216	0.014224	0.029903	0.053497	0.077669	0.10195	0.12829	0.15723	0.18844	0.22391	0.26011	0.29508	0.33268	0.37099	0.40572	0.43371	0.44766	0.44462	0.42516	0.39109	0.34552	0.2884	0.22185	0.14599	0.083439
L_VastusMedialis	0	0	0	0	0	0	0	0	0	0	0	0	0	9.0082e-05	0.020087	0.081293	0.1372	0.19991	0.26199	0.31448	0.31105	0.25232	0.1825	0.12229	0.075253	0.03901	0.018461	0.0082396	0.0023667	0.00028694	1.265e-06	5.3665e-08	0	0	0	0	0	0	0	0	0	0	0	0	0	0	0	0	0
L_VastusIntermedius	0	0	0	0	0	0	0	0	0	0	0	0	0	9.9988e-05	0.022258	0.089932	0.15163	0.22066	0.28877	0.34618	0.34192	0.27693	0.19997	0.1338	0.082254	0.042621	0.020161	0.0089939	0.002581	0.00031287	1.38e-06	5.3665e-08	0	0	0	0	0	0	0	0	0	0	0	0	0	0	0	0	0
L_VastusLateralis	0	0	0	0	0	0	0	0	0	0	0	0	0	0.00014494	0.032028	0.1285	0.21673	0.31505	0.41206	0.49355	0.48682	0.39365	0.28378	0.18961	0.11644	0.060317	0.028529	0.012724	0.0036454	0.00044152	1.9251e-06	8.0498e-08	0	0	0	0	0	0	0	0	0	0	0	0	0	0	0	0	0
L_MedialGastroc	20.379	19.915	19.449	18.949	18.402	17.812	17.145	16.332	15.313	14.122	12.733	11.081	9.2517	7.3447	5.4437	3.7936	2.4438	1.4391	0.71748	0.26098	0.053849	0.0041475	4.9775e-05	9.1912e-07	0.0004144	0.013851	0.053656	0.10741	0.17091	0.22865	0.27805	0.32186	0.36575	0.41225	0.45937	0.50771	0.56647	0.63348	0.7025	0.77652	0.84865	0.92256	1.0034	1.1036	1.253	1.4859	1.8474	2.2998	2.7323
L_LateralGastroc	7.131	6.9079	6.6882	6.4609	6.223	5.9774	5.7122	5.4028	5.0257	4.5956	4.106	3.5336	2.9118	2.2768	1.655	1.1282	0.70969	0.40815	0.19768	0.068997	0.013409	0.00090383	1.1224e-05	2.0401e-07	0.00061117	0.0058955	0.018042	0.034938	0.054613	0.072059	0.087581	0.10176	0.11686	0.13387	0.15229	0.17244	0.19764	0.22794	0.26179	0.30063	0.3426	0.38903	0.44224	0.50806	0.60034	0.73742	0.94502	1.2056	1.4584
L_Soleus	12.826	14.673	16.367	17.905	19.224	20.244	20.965	21.386	21.513	21.235	20.499	19.364	17.752	15.658	13.231	10.46	7.6292	4.9984	2.8682	1.3857	0.48189	0.077639	0.0039003	0.0020882	0.017521	0.048228	0.066241	0.073414	0.072667	0.054227	0.031705	0.018172	0.0068952	0.00049025	9.3462e-06	9.3701e-08	0	0	0	0	0	0	0	0	0	0	0	0	0
L_TibialisPosterior	0	0	0	0	0	0	0	0	0.00088898	0.0040472	0.0082338	0.01276	0.016367	0.017102	0.016958	0.013125	0.0088825	0.0050025	0.0025496	0.0023545	0.0051135	0.014437	0.044382	0.080559	0.12828	0.14673	0.14249	0.12357	0.10037	0.091152	0.084031	0.075643	0.068933	0.062291	0.052437	0.041676	0.029623	0.018762	0.01053	0.0043034	0.0019569	0.00076807	1.9176e-05	3.2199e-07	0	0	0	0	0
L_FlexDigLongus	0	0	0	0	0	0	0	0	0	0	0	0	0	0.00014641	0.00088025	0.00093811	0.00079666	0.00047602	0.00016183	2.0315e-05	0.00050645	0.0042211	0.014855	0.026486	0.041058	0.045036	0.041245	0.033665	0.026551	0.023336	0.021835	0.020606	0.019818	0.019175	0.018423	0.017083	0.014228	0.010904	0.0077162	0.0046787	0.0020066	0.0010276	0.00055845	3.9154e-05	4.5147e-07	4.2591e-09	0	0	0
L_FlexHalLongus	0.0024547	0.0031611	0.0036833	0.0040965	0.0046138	0.0051451	0.0058771	0.0081593	0.010386	0.012382	0.014581	0.017136	0.017573	0.016019	0.013904	0.010541	0.0077343	0.0049729	0.002609	0.0015544	0.0012496	0.00067726	0.0014874	0.0046097	0.0090812	0.012007	0.014802	0.016696	0.015309	0.013763	0.012147	0.0096375	0.0069618	0.0044324	0.0022592	0.00099858	0.00031601	1.5985e-05	2.3851e-07	0	0	0	0	0	0	0	0	0	0
L_TibialisAnterior	0	0	0	0	0	0	0	0	0	0	0	0	0	0	0	0	0.00023648	0.0051979	0.028641	0.086745	0.18511	0.30636	0.37848	0.35971	0.27524	0.17841	0.10451	0.057141	0.044885	0.050812	0.064478	0.084866	0.11003	0.14253	0.17952	0.21923	0.26482	0.31751	0.37628	0.43957	0.50388	0.56796	0.63528	0.71371	0.81844	0.97257	1.2148	1.5308	1.8579
L_PeroneusBrevis	1.5907	1.6566	1.7104	1.7516	1.7734	1.7725	1.7488	1.7035	1.6398	1.5614	1.4679	1.3548	1.2261	1.0796	0.91211	0.73286	0.55046	0.37961	0.23539	0.12588	0.047452	0.0094508	0.00054223	9.1137e-06	1.7548e-07	0	0	0	0	0	0	0	0	0	7.2824e-05	0.00077727	0.001774	0.0037334	0.008654	0.014518	0.020664	0.027122	0.035034	0.04197	0.052139	0.066193	0.089844	0.1297	0.18838
L_PeroneusLongus	3.6688	3.8454	3.9934	4.1103	4.1804	4.1947	4.1534	4.0593	3.9204	3.7405	3.5175	3.2464	2.9312	2.5688	2.1614	1.724	1.2832	0.87322	0.53149	0.27684	0.095133	0.017711	0.00078695	9.9438e-06	2.2829e-07	0	0	0	0	0	0	0	0	0	0	0	0	0	0	4.0349e-05	0.00055246	0.0015768	0.0022454	0.0021641	0.001539	0.00070851	0.00071063	0.0014887	0.0068403
L_PeroneusTertius	0.0038648	0.0018117	0.00042582	1.7411e-05	1.2948e-07	0	0	0	0	0	3.8375e-06	3.6682e-05	0.00025603	0.0010421	0.0018565	0.0024909	0.0034471	0.0053646	0.0088884	0.015305	0.024935	0.034134	0.036141	0.030172	0.019289	0.010388	0.0049031	0.0022988	0.0021734	0.0030163	0.0041089	0.0054296	0.0070901	0.0096994	0.013061	0.016998	0.021831	0.027738	0.034965	0.04354	0.053231	0.064103	0.076232	0.090225	0.10765	0.1307	0.16507	0.21159	0.2651
L_ExtensorDigLongus	0	0	0	0	0	0	0	0	0	0	0	0	0	0	0	0.00014233	0.00099377	0.0059119	0.020389	0.052899	0.10332	0.15316	0.1703	0.14572	0.099175	0.058904	0.030923	0.015868	0.014265	0.017449	0.02261	0.030774	0.041306	0.055756	0.073078	0.092606	0.1163	0.145	0.17888	0.21726	0.25867	0.30287	0.35103	0.40695	0.47895	0.57908	0.73203	0.93325	1.1486
L_ExtensorHalLongus	0	0	0	0	0	0	0	0	0	0	0	0	0	0	0	0	6.4839e-05	0.0010213	0.0044891	0.013035	0.028002	0.04514	0.054529	0.051852	0.039334	0.02544	0.014875	0.0077964	0.0055853	0.0062918	0.0081649	0.011	0.014504	0.019165	0.024616	0.03063	0.037698	0.046026	0.055661	0.066388	0.077689	0.089285	0.10148	0.11526	0.13285	0.15766	0.19633	0.2482	0.30505
R_DeltoidScapular1	0	0	0	0	0	0	0	0	0	0	0	0	0	0	0	0	0	0	0	0	0	0	8.7738e-07	9.3968e-05	0.00026844	0.00070894	0.00071463	0.00052019	0.00081217	0.00011956	5.4419e-05	3.8784e-06	3.4584e-07	0	0	0	0	0	0	0	0	0	0	0	0	0	0	0	0
R_DeltoidScapular2	0	0	0	0	0	0	0	0	0	0	0	0	0	0	0	0	0	0	0	0	0	0	7.9152e-06	0.00015002	0.00034948	0.0005945	0.00043243	0.00024036	0.00055681	9.0908e-05	0.0001274	7.0224e-05	9.7858e-06	2.3003e-05	4.5147e-07	8.5183e-09	0	0	0	0	0	0	0	0	0	0	0	0	0
R_DeltoidScapular3	0.0016926	0.00099954	0.00062477	0.00033224	3.7526e-05	7.6601e-06	1.0052e-07	0	0	0	0	0	0	0	0	0	0	0	0	0	0	0	0	1.6483e-05	7.256e-05	9.796e-07	0	0	0	0	0	0	0	0	0	0	0	0	0	2.8749e-06	1.9439e-05	4.3912e-05	0.00010453	0.0003687	0.00025042	0.00044188	0.00035595	0.00018851	4.0358e-05
R_DeltoidScapular4	1.6227e-05	5.4985e-07	6.8998e-08	0	6.4739e-08	8.6673e-07	7.7005e-07	3.8886e-07	0	0	0	0	0	0	0	0	0	0	0	0	0	8.1707e-06	8.3486e-05	0.0002014	0.00013169	0.00020401	0.00011053	5.7492e-05	0.00011754	2.4806e-05	8.3483e-05	9.3282e-05	1.3292e-05	7.7862e-05	7.2542e-06	3.3008e-06	1.5895e-06	8.2908e-06	6.5369e-06	2.8988e-05	0.00016438	0.00018894	0.00043224	0.0005986	0.00071965	0.0008813	0.0010748	0.00095034	0.00086024
R_DeltoidScapular5	0.003968	0.0029748	0.0024576	0.0022496	0.0014655	0.0011397	0.0010134	0.0006618	0.00064641	0.00024821	5.7724e-05	4.4821e-05	1.6611e-06	6.3887e-08	0	0	0	0	0	0	0	0	7.4961e-07	2.7361e-06	7.1553e-08	0	0	0	0	5.9798e-07	3.0921e-06	1.7488e-05	2.5367e-06	2.2151e-05	1.8928e-06	2.2914e-05	6.3659e-05	0.00021969	0.0003023	0.00040202	0.0011355	0.0013951	0.0024073	0.0034132	0.0038677	0.0045644	0.0052612	0.0053503	0.0057693
R_DeltoidScapular6	0.021497	0.020081	0.018882	0.017623	0.015536	0.013645	0.011657	0.0096727	0.0082484	0.0069672	0.0056738	0.0044666	0.0031043	0.0019615	0.0010707	0.00049475	0.00030651	7.7162e-05	4.1037e-05	6.5058e-06	7.4961e-06	1.2777e-07	0	0	0	0	0	0	0	0	0	0	0	0	0	4.9619e-06	9.5882e-06	7.1939e-05	0.00011039	0.00016682	0.00038107	0.00051744	0.0008721	0.0012727	0.0015413	0.0018267	0.0021898	0.0022333	0.0022819
R_DeltoidScapular7	0.040096	0.040011	0.040194	0.040312	0.039304	0.038144	0.036666	0.034472	0.03236	0.029524	0.026682	0.023876	0.021415	0.018459	0.01655	0.014756	0.013008	0.011466	0.010072	0.0081615	0.0066508	0.0051969	0.0041309	0.0028446	0.0019689	0.0016594	0.00094766	0.0012382	0.00079497	0.00085636	0.0010488	0.0012389	0.0016862	0.0022702	0.0030252	0.0033891	0.0044353	0.0051503	0.0058025	0.0064032	0.0068547	0.007256	0.0075637	0.007964	0.0083052	0.0089309	0.010037	0.010699	0.01233
R_DeltoidScapular8	0.054898	0.054991	0.05509	0.054924	0.053314	0.051375	0.049046	0.045834	0.042517	0.038551	0.034399	0.03055	0.026963	0.02303	0.020467	0.017942	0.015395	0.01329	0.011574	0.00887	0.0073755	0.0058841	0.0050594	0.0033298	0.0020984	0.001726	0.00092322	0.0010882	0.00073466	0.00076706	0.00094208	0.0011425	0.0016982	0.0025529	0.0037114	0.0043145	0.0059242	0.0071047	0.0084133	0.0094772	0.010262	0.010987	0.011433	0.012154	0.0126	0.013695	0.01515	0.016103	0.018426
R_DeltoidScapular9	0.109	0.11011	0.11134	0.11213	0.11027	0.10796	0.10518	0.10031	0.095803	0.089717	0.083087	0.076916	0.070863	0.06415	0.059583	0.055107	0.050917	0.047133	0.043888	0.037953	0.033959	0.028156	0.023585	0.017525	0.012744	0.010352	0.0081015	0.0087716	0.0078926	0.010918	0.011529	0.015303	0.016375	0.019253	0.021204	0.021768	0.02376	0.024587	0.025292	0.025484	0.025744	0.026156	0.02635	0.027293	0.027814	0.03016	0.033289	0.036088	0.041596
R_DeltoidScapular10	0.17993	0.18305	0.18608	0.18804	0.18666	0.18415	0.18103	0.17498	0.16881	0.16106	0.1522	0.14387	0.13547	0.12656	0.1198	0.11337	0.10694	0.10114	0.09601	0.086389	0.078776	0.068276	0.058247	0.04653	0.036502	0.030109	0.027451	0.026587	0.027791	0.033594	0.036036	0.043206	0.044776	0.048522	0.050615	0.051149	0.052584	0.052732	0.052434	0.051347	0.05063	0.050531	0.050325	0.0514	0.052299	0.056481	0.061888	0.068051	0.077665
R_DeltoidScapular11	0.12381	0.12771	0.13092	0.13353	0.13542	0.13588	0.13552	0.13496	0.13268	0.13031	0.12702	0.12331	0.11935	0.11521	0.11088	0.10724	0.10279	0.099221	0.095212	0.089638	0.083642	0.076064	0.069113	0.060099	0.051792	0.045562	0.041629	0.038863	0.038337	0.038866	0.040392	0.042741	0.043505	0.044128	0.044198	0.044416	0.044037	0.043356	0.042311	0.040994	0.039381	0.038625	0.038173	0.038079	0.038834	0.040926	0.043666	0.048095	0.053019
R_DeltoidClavicular1	0.00069479	0.00097389	0.0011412	0.0014325	0.0020744	0.0027808	0.0034105	0.0043943	0.0051725	0.006263	0.0071935	0.0079765	0.0087087	0.0093144	0.0098303	0.010646	0.011148	0.012093	0.01324	0.014365	0.015933	0.017012	0.018254	0.018075	0.01751	0.016631	0.0157	0.014488	0.013591	0.012621	0.012027	0.011882	0.011854	0.011609	0.011416	0.011162	0.01096	0.010671	0.010394	0.010011	0.0094029	0.0089005	0.0083841	0.007834	0.0074464	0.0071604	0.0067644	0.0067122	0.0063322
R_DeltoidClavicular2	0.0049534	0.0057719	0.0063453	0.0069357	0.0081741	0.009257	0.010116	0.01175	0.012621	0.014168	0.015351	0.016252	0.017036	0.017703	0.017928	0.018665	0.018737	0.019518	0.020396	0.021349	0.022586	0.023352	0.024405	0.023566	0.022416	0.020921	0.019681	0.017903	0.01686	0.015375	0.014769	0.014455	0.014517	0.014061	0.013782	0.013579	0.013208	0.012877	0.012554	0.012163	0.011325	0.010732	0.010139	0.0094322	0.009125	0.008756	0.008214	0.0083489	0.007733
R_DeltoidClavicular3	3.5138e-05	0.00013889	0.00021264	0.00034082	0.00031585	0.00040805	0.00045633	0.00048656	0.00051922	0.00053223	0.00087512	0.0011573	0.0017011	0.0026601	0.0038662	0.0053528	0.0067785	0.0088544	0.011431	0.014428	0.017618	0.020145	0.022567	0.023611	0.02397	0.023776	0.023462	0.022569	0.021961	0.021124	0.020503	0.020026	0.019557	0.0186	0.017637	0.016662	0.015492	0.014363	0.013308	0.012169	0.010974	0.0099429	0.0090332	0.0081724	0.0074567	0.0069619	0.0062619	0.0060838	0.0053618
R_DeltoidClavicular4	0.0033116	0.003878	0.004256	0.0046442	0.0054909	0.0062346	0.0068551	0.0079251	0.0085579	0.0095774	0.010396	0.011002	0.011503	0.011973	0.012105	0.012568	0.012667	0.013154	0.013767	0.014375	0.015243	0.015764	0.01645	0.01598	0.015247	0.014269	0.013444	0.012193	0.01141	0.010441	0.0099315	0.0097199	0.0097203	0.0094241	0.0092395	0.0091074	0.0088654	0.0086442	0.0084349	0.0081321	0.0076039	0.0072019	0.0067984	0.0063351	0.0060754	0.0058467	0.0054548	0.0055209	0.0051376
R_CoracoBrachialis1	0.018822	0.021073	0.023401	0.026159	0.029782	0.033708	0.037265	0.041469	0.045506	0.049958	0.054011	0.057506	0.060609	0.062691	0.064465	0.066072	0.066687	0.067813	0.069243	0.070229	0.071511	0.071454	0.070786	0.066878	0.062348	0.057654	0.05349	0.04974	0.046994	0.044978	0.043675	0.043287	0.042191	0.040953	0.039537	0.038051	0.036725	0.034952	0.033098	0.031095	0.028943	0.027297	0.02576	0.024496	0.023557	0.023604	0.023949	0.025037	0.026219
R_CoracoBrachialis2	0	0	0	0	0	0	0	0	2.7555e-05	0.00033473	0.00090513	0.002144	0.0036109	0.0054594	0.0078517	0.01084	0.014283	0.018601	0.023806	0.029356	0.035284	0.040374	0.044573	0.045792	0.0456	0.044047	0.041821	0.039146	0.036558	0.034013	0.031862	0.030244	0.028713	0.026927	0.025247	0.02347	0.021998	0.020337	0.018776	0.017195	0.015514	0.014025	0.012553	0.011245	0.010021	0.0092587	0.008602	0.0081737	0.0075099
R_CoracoBrachialis3	0.011191	0.012546	0.013944	0.01558	0.017719	0.020061	0.022237	0.02468	0.027141	0.029749	0.032195	0.034362	0.036245	0.037614	0.038746	0.039708	0.040209	0.040836	0.041603	0.042161	0.042756	0.042587	0.041961	0.039808	0.037224	0.034523	0.032081	0.029899	0.028288	0.027186	0.026516	0.026274	0.025648	0.024882	0.023977	0.023091	0.022247	0.021145	0.019941	0.01862	0.017308	0.016273	0.015351	0.0146	0.014013	0.014032	0.014295	0.014998	0.015873
R_Infraspinatus1	0.065716	0.070929	0.075014	0.078512	0.083068	0.085657	0.086885	0.088902	0.087872	0.087782	0.086632	0.085476	0.084269	0.084071	0.082121	0.082628	0.081929	0.082832	0.083151	0.084529	0.085687	0.085811	0.088372	0.089363	0.089481	0.087843	0.086011	0.080612	0.07574	0.068419	0.062077	0.054958	0.049937	0.04308	0.03776	0.033654	0.029642	0.026986	0.025179	0.024124	0.022579	0.0218	0.021599	0.021235	0.021921	0.021493	0.021211	0.022221	0.021971
R_Infraspinatus2	0.020305	0.022111	0.023915	0.025755	0.02868	0.030676	0.032394	0.034199	0.03488	0.03588	0.036356	0.037358	0.038371	0.04012	0.041012	0.043604	0.045418	0.048097	0.050267	0.05255	0.054447	0.054482	0.056182	0.057171	0.057855	0.058113	0.058901	0.058205	0.057678	0.057075	0.055774	0.054056	0.051684	0.048464	0.045433	0.042792	0.040278	0.037911	0.035814	0.034122	0.032548	0.031845	0.031704	0.031993	0.032642	0.033919	0.036233	0.039238	0.043721
R_Infraspinatus3	0.017413	0.018871	0.020354	0.021959	0.024252	0.025916	0.027441	0.028904	0.029611	0.030357	0.030797	0.031452	0.032124	0.033271	0.033892	0.035553	0.036896	0.038676	0.040292	0.041777	0.043141	0.043288	0.044234	0.04476	0.045036	0.045201	0.04551	0.045015	0.044599	0.044169	0.04322	0.042035	0.040204	0.03791	0.035595	0.033605	0.031782	0.030003	0.028469	0.027122	0.025987	0.025444	0.025327	0.025544	0.026043	0.027058	0.028903	0.031327	0.034911
R_Infraspinatus4	0.10614	0.11099	0.11543	0.11958	0.12326	0.12569	0.12698	0.12759	0.12682	0.12541	0.1232	0.12077	0.11798	0.11529	0.11186	0.10931	0.10628	0.10359	0.10053	0.096854	0.092793	0.087129	0.08251	0.077476	0.072544	0.068263	0.064865	0.061401	0.058611	0.056619	0.054361	0.05239	0.049596	0.046778	0.04405	0.041854	0.039902	0.037995	0.036294	0.034743	0.033472	0.032909	0.032852	0.033214	0.033977	0.035617	0.038333	0.041865	0.046993
R_Infraspinatus5	0.21562	0.22401	0.23125	0.23762	0.2427	0.24549	0.24625	0.24609	0.24336	0.23963	0.23445	0.22895	0.22263	0.2163	0.20867	0.20265	0.19514	0.18862	0.18103	0.1722	0.16258	0.14994	0.13991	0.12836	0.11745	0.10803	0.101	0.094072	0.088842	0.084885	0.080904	0.077759	0.073621	0.069269	0.065342	0.061981	0.058923	0.056177	0.053744	0.051674	0.049584	0.048667	0.048473	0.048807	0.049952	0.052207	0.055747	0.060548	0.067206
R_Infraspinatus6	0.057057	0.060152	0.063313	0.066664	0.069528	0.071947	0.073453	0.074256	0.074586	0.074103	0.073118	0.072028	0.070734	0.069069	0.067579	0.066631	0.065474	0.064825	0.064301	0.063475	0.063256	0.061531	0.060723	0.058661	0.056156	0.053588	0.05076	0.047929	0.044939	0.042729	0.040021	0.038229	0.035849	0.033823	0.031915	0.030134	0.029148	0.028023	0.027127	0.0263	0.025615	0.025293	0.025248	0.025483	0.025917	0.026946	0.028852	0.031028	0.034626
R_TeresMinor1	0	0	0	0	0	0	4.1637e-05	0.00024842	0.0004956	0.0011851	0.0021608	0.0033567	0.0041778	0.0050863	0.005953	0.0068596	0.0080188	0.0098801	0.012699	0.0166	0.022163	0.027975	0.034322	0.039992	0.044186	0.045963	0.045372	0.04248	0.037972	0.032081	0.025553	0.019148	0.0144	0.010088	0.0069166	0.0045782	0.003249	0.0025227	0.0021504	0.0019327	0.001935	0.0020716	0.0019144	0.0018375	0.0017801	0.0014551	0.00091324	0.00035961	9.632e-05
R_TeresMinor2	0	0	0	0	0	0	6.7423e-05	0.0002066	0.00039629	0.00071492	0.0011153	0.0015499	0.0018463	0.0018884	0.002205	0.0023829	0.0023929	0.0026217	0.0032908	0.0043834	0.0071219	0.010428	0.015528	0.020335	0.024287	0.026485	0.02679	0.025752	0.023047	0.019685	0.015511	0.01228	0.010018	0.0080324	0.0067548	0.0051469	0.0049958	0.0047188	0.0046537	0.0051578	0.0055454	0.0059692	0.0062438	0.0063521	0.0064756	0.0063574	0.0064178	0.0053748	0.005436
R_TeresMinor3	0.00030619	0.00049851	0.00063785	0.00088741	0.00096661	0.0012143	0.0013265	0.0014452	0.0013885	0.0013091	0.0014664	0.0016014	0.0021635	0.0028251	0.0034318	0.0050022	0.0066591	0.0096579	0.013616	0.018626	0.025121	0.030733	0.037468	0.042818	0.046794	0.048815	0.048839	0.047152	0.044105	0.040034	0.035299	0.030821	0.027357	0.023688	0.020623	0.017605	0.015762	0.014228	0.013449	0.013052	0.012668	0.012282	0.011905	0.011503	0.011182	0.010295	0.0096509	0.008627	0.0079372
R_TeresMajor1	0	0	0	0	0	0	0	0	0	0	0	0	0	0	0	0	0	0	0	0	0	0	0	0	0	0	0	0	0	0	0	0	0	0	0	0	0	0	0	0	0	0	0	0	0	0	0	0	0
R_TeresMajor2	0	0	0	0	0	0	0	0	0	0	0	0	0	0	0	0	0	0	0	0	0	0	0	3.8575e-06	0.00010478	0.00022988	0.00028351	0.0001479	0.00010589	1.1455e-05	2.2573e-07	0	0	0	0	0	0	0	0	0	0	0	0	0	0	0	0	0	0
R_TeresMajor3	0	0	0	0	0	0	0	0	0	0	0	0	0	0	0	0	0	0	0	0	0	0	0	1.0822e-05	0.00019194	0.00046201	0.00047141	0.00022137	0.00021806	1.4306e-05	2.4703e-07	0	0	0	0	0	0	0	0	0	0	0	0	0	0	0	0	0	0
R_TeresMajor4	0	0	0	0	0	0	0	0	0	0	0	0	0	0	0	0	0	0	0	0	0	0	0	0	0	0	0	0	0	0	0	0	0	0	0	0	0	0	0	0	0	0	0	0	0	0	0	0	0
R_Supraspinatus1	0.080532	0.083783	0.087018	0.09028	0.092986	0.095226	0.096738	0.097485	0.097871	0.097405	0.096304	0.094848	0.093081	0.090698	0.088314	0.085892	0.083253	0.080663	0.07806	0.074892	0.071537	0.067008	0.062456	0.057048	0.05168	0.046987	0.042632	0.039565	0.036962	0.035306	0.034094	0.033349	0.032215	0.031292	0.030228	0.029265	0.028747	0.027962	0.0272	0.02637	0.025619	0.025109	0.024829	0.02472	0.024874	0.025539	0.026975	0.028777	0.031597
R_Supraspinatus2	0.060113	0.062729	0.065581	0.06861	0.071048	0.073296	0.07488	0.075675	0.076396	0.076233	0.075561	0.074664	0.073541	0.071673	0.070157	0.068488	0.066742	0.065123	0.063586	0.061747	0.059992	0.05725	0.054472	0.050858	0.04708	0.043622	0.039925	0.037435	0.034925	0.033237	0.031809	0.030799	0.029407	0.028363	0.027171	0.026028	0.02557	0.024795	0.024046	0.023325	0.02271	0.022316	0.022117	0.022119	0.0223	0.022964	0.024532	0.026192	0.029092
R_Supraspinatus3	0.16494	0.16916	0.17308	0.17728	0.1802	0.18297	0.18513	0.18707	0.18922	0.19037	0.19113	0.19192	0.19214	0.19137	0.18971	0.18773	0.1833	0.17766	0.17047	0.15898	0.14507	0.12576	0.10678	0.084648	0.065377	0.051481	0.042576	0.040144	0.040756	0.045516	0.050998	0.057242	0.060764	0.064306	0.066257	0.066986	0.067147	0.06563	0.063713	0.060887	0.057913	0.055001	0.052609	0.050314	0.048565	0.048529	0.049142	0.050368	0.053029
R_Supraspinatus4	0.082188	0.084454	0.086382	0.08831	0.089977	0.091366	0.092435	0.09356	0.094542	0.095214	0.095588	0.095644	0.095371	0.094638	0.093352	0.091798	0.089337	0.086342	0.082778	0.077688	0.071338	0.062994	0.05437	0.044205	0.034928	0.027577	0.02259	0.019947	0.019283	0.020285	0.022414	0.025013	0.027013	0.028736	0.029958	0.030869	0.031182	0.030933	0.030394	0.029247	0.027985	0.026677	0.025591	0.024465	0.023672	0.023514	0.023508	0.024271	0.025088
R_Subscapularis1	0	0	0	0	0	0	0	0	0	0	0	0	0	0	0	0	0	0	0	0	0	0	0	0	0	0	0	0	0	0	0	0	1.0426e-06	1.2843e-05	0.00010546	0.00023016	0.00052792	0.00075582	0.00098475	0.0011687	0.0013044	0.0013063	0.0012077	0.0010513	0.00082866	0.00058168	0.000355	0.00011434	1.2781e-05
R_Subscapularis2	0.0013211	0.0012774	0.0011266	0.00099761	0.00087243	0.00083277	0.00076906	0.0007779	0.00079871	0.00086873	0.00087304	0.00092508	0.00090022	0.00079496	0.00077098	0.00070336	0.00053511	0.00039219	0.00040677	0.00042746	0.00076468	0.0012098	0.0020948	0.0026719	0.0031238	0.0030139	0.0026489	0.0021265	0.0014403	0.00081291	0.00037213	0.00020393	0.00019931	0.00021104	0.0004114	0.00051122	0.0007052	0.00078994	0.00083821	0.00088757	0.0010105	0.00095719	0.00079047	0.00064923	0.000538	0.00037467	0.00014115	1.6076e-05	1.2266e-07
R_Subscapularis3	0.047602	0.045715	0.04325	0.041379	0.038611	0.037466	0.036433	0.035984	0.037309	0.037803	0.038639	0.039953	0.040702	0.040648	0.040467	0.03977	0.037557	0.03407	0.03012	0.024155	0.018717	0.012043	0.0090081	0.0040872	0.0023194	0.00090439	0.00049636	0.00057966	0.00066664	0.0019224	0.0043699	0.0085051	0.01309	0.018102	0.022987	0.025487	0.028395	0.029319	0.029872	0.02925	0.028249	0.026277	0.024226	0.021892	0.019197	0.017319	0.015742	0.013391	0.012128
R_Subscapularis4	0.025008	0.022414	0.019671	0.017783	0.014622	0.013618	0.012587	0.011853	0.013631	0.013828	0.014967	0.016884	0.018162	0.019101	0.020295	0.020553	0.019963	0.01748	0.014716	0.01068	0.0070893	0.0030903	0.0018192	0.00073873	0.00029014	0.00012725	1.7116e-05	6.999e-06	6.6017e-05	0.00012455	0.00073208	0.0018714	0.004252	0.0065152	0.010182	0.011602	0.014458	0.014498	0.014968	0.014092	0.0137	0.011839	0.0098501	0.0082284	0.0058742	0.0041223	0.0024052	0.00096022	0.00028573
R_Subscapularis5	0.014963	0.013917	0.012928	0.012058	0.010691	0.0098394	0.009142	0.0084607	0.0084792	0.0080917	0.0077988	0.0078199	0.0077492	0.0073954	0.0073005	0.0067155	0.0059533	0.0047134	0.0035365	0.0022751	0.0010854	0.00035216	0.00012836	2.373e-05	1.0358e-06	2.1296e-08	0	0	0	1.3097e-06	6.8338e-05	0.00029698	0.00096925	0.0018359	0.0031599	0.0040809	0.0053413	0.005719	0.0059766	0.0058853	0.0058143	0.0052677	0.0046574	0.0040632	0.0032685	0.0025556	0.002068	0.0012507	0.00073351
R_Subscapularis6	0	0	0	0	0	0	0	0	0	0	0	0	0	0	7.0531e-07	3.6203e-06	1.3638e-05	3.8204e-07	0	0	0	0	0	0	0	0	0	0	0	0	0	0	0	3.6632e-05	0.00023408	0.00054558	0.0010941	0.0013179	0.0015875	0.001473	0.0016263	0.0012961	0.0010267	0.00083771	0.00049489	0.00025753	7.9562e-05	3.1143e-05	2.627e-06
R_Subscapularis7	0	0	0	0	0	0	0	0	0	0	0	0	0	0	0	0	0	0	0	0	0	0	0	0	0	0	0	0	0	0	0	0	0	0	7.8751e-06	0.00014559	0.00036789	0.00066926	0.00083076	0.00084468	0.0010373	0.00089748	0.00077663	0.00077158	0.00048811	0.0003327	0.00019926	6.8171e-05	1.5042e-05
R_Subscapularis8	0	0	0	0	0	0	0	0	0	0	0	0	0	0	0	0	0	0	0	0	0	0	0	0	0	0	0	0	0	0	0	0	0	5.7796e-07	1.1642e-05	5.4913e-05	0.0001786	0.00027938	0.00034704	0.00037464	0.00042483	0.0003929	0.00034015	0.00032938	0.00020369	0.00012584	7.7014e-05	1.2741e-05	2.5861e-06
R_Subscapularis9	0	0	0	0	0	0	0	0	0	0	0	0	0	0	0	0	0	0	0	0	0	0	0	0	0	0	0	0	0	0	0	0	0	0	1.426e-06	0.00015108	0.00031582	0.00062609	0.00082192	0.00064043	0.00086925	0.00063749	0.0005937	0.00068119	0.00034226	0.00019527	9.7642e-05	3.9627e-05	3.1705e-06
R_Subscapularis10	0	0	0	0	0	0	0	0	0	0	0	0	0	0	0	0	0	0	0	0	0	0	0	0	0	0	0	0	0	0	0	0	0	0	0	0	0	0	5.9798e-07	2.0188e-06	3.2369e-07	0	1.4864e-06	1.5167e-06	2.7258e-07	0	0	0	0
R_Subscapularis11	0	0	0	0	0	0	0	0	0	0	0	0	0	0	0	0	0	0	0	0	0	0	0	0	0	0	0	0	0	0	0	0	0	0	0	0	0	0	0	0	0	0	0	0	0	0	0	0	0
R_BicepsBrachiiLH	0.089886	0.090351	0.090443	0.090374	0.089882	0.089189	0.088227	0.087799	0.087216	0.08722	0.087343	0.087635	0.087417	0.086321	0.084008	0.081595	0.077734	0.074728	0.070897	0.068662	0.066176	0.064313	0.064533	0.064625	0.06485	0.063885	0.063247	0.060761	0.058031	0.054172	0.05092	0.047185	0.044656	0.041514	0.039663	0.038026	0.035946	0.035039	0.033648	0.033035	0.031353	0.03018	0.029218	0.028337	0.02862	0.029115	0.030693	0.033392	0.036503
R_BicepsBrachiiSH1	0.032907	0.033628	0.034338	0.035423	0.036767	0.038611	0.04062	0.043363	0.046553	0.05046	0.054499	0.058401	0.061925	0.064381	0.06592	0.066565	0.065918	0.064935	0.063666	0.062094	0.060177	0.057933	0.055494	0.051702	0.04822	0.044907	0.042386	0.040388	0.038753	0.037392	0.036265	0.035356	0.034371	0.033336	0.032477	0.03119	0.02979	0.028367	0.026855	0.025314	0.023448	0.021535	0.019648	0.017928	0.016491	0.015702	0.015221	0.015111	0.015016
R_BicepsBrachiiSH2	0.062502	0.063659	0.065017	0.067125	0.069538	0.07308	0.076967	0.082105	0.088183	0.095635	0.10329	0.1107	0.11738	0.12197	0.12485	0.12595	0.12457	0.1227	0.12027	0.11742	0.11367	0.10948	0.10457	0.097305	0.090839	0.084502	0.079701	0.075964	0.072988	0.070603	0.068559	0.066886	0.064964	0.063011	0.061422	0.058899	0.056195	0.053558	0.05066	0.047809	0.044355	0.040742	0.037143	0.033861	0.031152	0.029617	0.028791	0.028561	0.028381
R_TricepsLH1	0	0	0	0	0	0	0	0	0	0	0	0	0	0	0	0	0	0	0	0	0	0	0	0	0	0	0	0	0	0	0	0	0	0	0	0	0	0	0	0	0	0	0	0	0	0	0	0	0
R_TricepsLH2	0	0	0	0	0	0	0	0	0	0	0	0	0	0	0	0	0	0	0	0	0	0	0	0	0	0	0	0	0	0	0	0	0	0	0	0	0	0	0	0	0	0	0	0	0	0	0	0	0
R_TricepsLH3	0	0	0	0	0	0	0	0	0	0	0	0	0	0	0	0	0	0	0	0	0	0	0	0	0	0	0	0	0	0	0	0	0	0	0	0	0	0	0	0	0	0	0	0	0	0	0	0	0
R_TricepsLH4	0	0	0	0	0	0	0	0	0	0	0	0	0	0	0	0	0	0	0	0	0	0	0	0	0	0	0	0	0	0	0	0	0	0	0	0	0	0	0	0	0	0	0	0	0	0	0	0	0
R_LatissimusDorsi1	0	0	0	0	0	0	0	0	0	0	0	0	0	0	0	0	0	0	0	0	0	0	0	0	0	0	0	0	0	0	0	0	0	0	0	0	0	0	0	0	0	0	0	0	0	0	0	0	0
R_LatissimusDorsi2	0	0	0	0	0	0	0	0	0	0	0	0	0	0	0	0	0	0	0	0	0	0	0	0	0	0	0	0	0	0	0	0	0	0	0	0	0	0	0	0	0	0	0	0	0	0	0	0	0
R_LatissimusDorsi3	0	0	0	0	0	0	0	0	0	0	0	0	0	0	0	0	0	0	0	0	0	0	0	0	0	0	0	0	0	0	0	0	0	0	0	0	0	0	0	0	0	0	0	0	0	0	0	0	0
R_LatissimusDorsi4	0	0	0	0	0	0	0	0	0	0	0	0	0	0	0	0	0	0	0	0	0	0	0	0	0	0	0	0	0	0	0	0	0	0	0	0	0	0	0	0	0	0	0	0	0	0	0	0	0
R_LatissimusDorsi5	0	0	0	0	0	0	0	0	0	0	0	0	0	0	0	0	0	0	0	0	0	0	0	0	0	0	0	1.7462e-05	0.00027114	0.00066205	0.0010682	0.0011812	0.0011992	0.0011937	0.0010735	0.0010113	0.00087101	0.00080562	0.00088421	0.0010727	0.0013043	0.0015878	0.002129	0.0029465	0.0039107	0.0047299	0.0052232	0.0050692	0.0044091
R_LatissimusDorsi6	0.02427	0.023423	0.023027	0.02214	0.020465	0.01788	0.014401	0.0098035	0.0062474	0.0038508	0.0022837	0.0013087	0.00056073	0.00018775	8.7534e-06	2.0231e-07	0	0	0	0	0	0	0	0	0	0	0	0	0	0	0	0	0	0	0	0	0	0	0	0	0	0	0	0	0	0	0	0	0
R_PectoralisMajorTH1	0	0	0	0	0	0	0	0	0	0	0	0	0	0	0	0	0	0	0	0	0	1.2266e-07	7.2712e-05	0.0001209	0.00031049	0.00029878	0.00045805	0.00047252	0.00025663	0.0002021	9.3028e-05	1.8626e-05	1.4992e-06	3.6001e-05	8.2336e-05	1.8459e-05	1.8384e-05	2.2329e-05	1.4317e-05	2.7898e-05	5.1024e-06	7.9561e-06	2.9345e-06	2.4536e-05	4.3443e-07	0	0	0	0
R_PectoralisMajorTH2	0	0	0	0	0	0	0	0	0	0	0	0	0	0	0	0	1.0222e-07	8.4331e-07	7.8411e-06	1.4819e-05	9.2738e-05	0.00025424	0.00083128	0.0011769	0.0015996	0.0016537	0.0015596	0.0015196	0.00092992	0.00067511	0.00038587	0.00012954	0.00013194	0.00014832	0.00018759	0.00014039	0.00011377	7.1237e-05	6.0797e-05	7.9601e-05	1.8229e-05	3.3922e-05	1.3925e-05	5.6309e-05	2.5572e-06	1.9592e-06	1.0222e-08	0	0
R_PectoralisMajorTH3	0	0	0	0	0	0	0	0	0	0	0	0	0	0	1.1926e-07	1.0563e-06	5.0599e-06	2.4686e-06	2.3177e-05	9.8651e-05	0.00030104	0.00085736	0.0021933	0.0029226	0.003654	0.0036179	0.0032885	0.003163	0.0019874	0.0014379	0.00078886	0.00037005	0.00038622	0.00036285	0.00039716	0.00033381	0.00022514	0.00014689	0.00011181	0.00014561	3.1518e-05	6.7863e-05	2.8168e-05	9.0926e-05	5.2166e-06	4.5062e-06	2.5555e-08	0	0
R_PectoralisMajorTH4	0	0	0	0	0	0	0	0	0	0	1.2266e-06	6.8777e-06	6.6615e-05	0.00010248	0.00016423	0.00024067	0.00024374	0.00030318	0.00032916	0.0005412	0.00079812	0.0013357	0.0026719	0.0030777	0.0037254	0.0034838	0.0033652	0.0031081	0.0022121	0.0014973	0.0011016	0.00068368	0.00078351	0.00054477	0.00064259	0.00055798	0.00043827	0.00039842	0.00028869	0.00040301	0.00013821	0.00015581	6.7849e-05	0.00018612	5.1742e-05	2.2793e-05	6.9586e-06	1.3757e-07	0
R_PectoralisMajorTH5	0	0	0	0	0	0	0	0	0	0	0	0	0	0	0	0	0	2.1296e-08	2.2659e-07	3.4669e-07	5.243e-05	0.0001057	0.00055952	0.00074716	0.00090977	0.00094933	0.0011358	0.001143	0.00089553	0.00055843	0.00050158	0.0004607	0.00058713	0.00071851	0.00095	0.0011647	0.00095453	0.0011133	0.00092333	0.00098057	0.00061495	0.00050899	0.00033401	0.00044275	0.00028265	0.00015472	8.8247e-05	1.6449e-06	3.4073e-09
R_PectoralisMajorTH6	0	0	0	0	0	0	0	0	0	0	0	4.4082e-05	0.00020472	0.00045465	0.00088359	0.0010543	0.0018047	0.0033278	0.0047651	0.0074085	0.0099186	0.012904	0.016855	0.018085	0.019395	0.018547	0.017849	0.016354	0.015388	0.01206	0.012378	0.0099115	0.01068	0.0089415	0.008253	0.0078174	0.0062192	0.0056689	0.0049653	0.0043594	0.0032091	0.0023912	0.0015486	0.0015011	0.0011102	0.00073193	0.00036958	5.368e-05	3.8179e-06
R_PectoralisMajorCH1	0.015525	0.017156	0.018891	0.020509	0.023415	0.025985	0.028577	0.032617	0.035742	0.040327	0.044505	0.048391	0.052188	0.055779	0.05815	0.060886	0.06212	0.064066	0.065556	0.067829	0.069061	0.07001	0.070551	0.068396	0.065649	0.061644	0.057718	0.053083	0.049401	0.043856	0.040527	0.035928	0.033261	0.028951	0.025382	0.022287	0.018689	0.016139	0.013808	0.011719	0.009656	0.0074093	0.0057077	0.004753	0.0037278	0.0026443	0.0014575	0.0010667	0.00015229
R_PectoralisMajorCH2	0	0	0	0	0	0	0	0	0	7.94e-05	0.00027078	0.0007433	0.0010347	0.0014144	0.0021001	0.0028081	0.0031912	0.0039105	0.0046828	0.0057916	0.0070792	0.0081474	0.0094292	0.0091113	0.0088168	0.0077099	0.0073807	0.0064548	0.0061275	0.0051825	0.0055123	0.0053097	0.0061128	0.0060049	0.0061544	0.0064038	0.0058318	0.0056448	0.0053827	0.0048641	0.0042295	0.0032307	0.0025649	0.0020651	0.0016955	0.0012225	0.00060693	0.00035148	3.2606e-05
R_TricepsMedH1	0	0	0	0	0	0	0	0	0	0	0	0	0	0	0	0	0	0	0	0	0	0	0	0	0	0	0	0	0	0	0	0	0	0	0	0	0	0	0	0	0	0	0	0	0	0	0	0	0
R_TricepsMedH2	0	0	0	0	0	0	0	0	0	0	0	0	0	0	0	0	0	0	0	0	0	0	0	0	0	0	0	0	0	0	0	0	0	0	0	0	0	0	0	0	0	0	0	0	0	0	0	0	0
R_TricepsMedH3	0	0	0	0	0	0	0	0	0	0	0	0	0	0	0	0	0	0	0	0	0	0	0	0	0	0	0	0	0	0	0	0	0	0	0	0	0	0	0	0	0	0	0	0	0	0	0	0	0
R_TricepsMedH4	0	0	0	0	0	0	0	0	0	0	0	0	0	0	0	0	0	0	0	0	0	0	0	0	0	0	0	0	0	0	0	0	0	0	0	0	0	0	0	0	0	0	0	0	0	0	0	0	0
R_TricepsMedH5	0	0	0	0	0	0	0	0	0	0	0	0	0	0	0	0	0	0	0	0	0	0	0	0	0	0	0	0	0	0	0	0	0	0	0	0	0	0	0	0	0	0	0	0	0	0	0	0	0
R_Brachialis1	0.086317	0.083677	0.080633	0.0774	0.073966	0.071049	0.068694	0.066819	0.065741	0.06527	0.06527	0.065561	0.065714	0.06538	0.064515	0.06307	0.061211	0.059068	0.056811	0.055131	0.053816	0.05361	0.054247	0.055837	0.058072	0.0603	0.062476	0.064401	0.065679	0.066557	0.067242	0.067935	0.069223	0.070702	0.072519	0.07379	0.074976	0.07629	0.077313	0.078194	0.078465	0.078029	0.077264	0.076286	0.075225	0.074117	0.073028	0.071801	0.07092
R_Brachialis2	0.039405	0.038241	0.036871	0.035397	0.033843	0.032495	0.031397	0.030539	0.030011	0.029784	0.029774	0.029896	0.029978	0.029846	0.029466	0.028839	0.027999	0.027027	0.026001	0.025203	0.024573	0.024436	0.02471	0.025384	0.026368	0.027381	0.028385	0.029271	0.029876	0.030278	0.03059	0.030885	0.031448	0.032103	0.032911	0.033499	0.034015	0.03459	0.035051	0.035447	0.035561	0.035367	0.03502	0.034565	0.034086	0.033585	0.033075	0.032526	0.0321
R_Brachialis3	0.03426	0.033264	0.03208	0.0308	0.02945	0.028275	0.027317	0.026572	0.026116	0.025929	0.025937	0.026067	0.026168	0.026086	0.025783	0.025263	0.024542	0.023696	0.02279	0.022067	0.021486	0.021331	0.021537	0.022085	0.022905	0.023758	0.0246	0.025338	0.025832	0.026142	0.026369	0.026573	0.026999	0.027498	0.028122	0.028557	0.028919	0.029325	0.029637	0.02989	0.029906	0.029668	0.029307	0.028862	0.028407	0.027943	0.027478	0.026995	0.026615
R_Brachialis4	0.026242	0.025553	0.024691	0.023726	0.022711	0.021791	0.021021	0.020417	0.020005	0.019805	0.019764	0.019822	0.019882	0.019832	0.019613	0.019247	0.018725	0.018099	0.017432	0.016863	0.016405	0.016235	0.016357	0.016729	0.017329	0.017997	0.018669	0.019272	0.019719	0.020018	0.020241	0.020428	0.020762	0.02118	0.021698	0.022121	0.022466	0.022832	0.02315	0.023427	0.023533	0.023448	0.023243	0.022954	0.022642	0.02232	0.021974	0.021619	0.021321
R_Brachialis5	0.032467	0.031637	0.030583	0.029394	0.028137	0.026996	0.026041	0.025294	0.02479	0.024558	0.024532	0.024638	0.024756	0.024741	0.024514	0.024097	0.02347	0.022697	0.021853	0.021112	0.020498	0.020236	0.020336	0.020745	0.021435	0.022215	0.022998	0.023695	0.024196	0.024509	0.024719	0.024874	0.025196	0.02561	0.026134	0.02654	0.026842	0.027159	0.027417	0.027624	0.02763	0.02742	0.027075	0.026643	0.026198	0.025755	0.025297	0.024843	0.024465
R_Brachialis6	0.041349	0.04035	0.039053	0.037565	0.035981	0.034519	0.033277	0.032292	0.031599	0.031247	0.031164	0.031255	0.031379	0.031359	0.03108	0.030569	0.029799	0.02884	0.027792	0.026853	0.026069	0.025704	0.025798	0.026284	0.027138	0.028136	0.029152	0.030074	0.030769	0.031228	0.031552	0.031792	0.032224	0.032787	0.033497	0.034089	0.034551	0.035018	0.035421	0.035762	0.035861	0.035683	0.035315	0.034818	0.034285	0.033747	0.033177	0.032606	0.032121
R_Brachialis7	0.038556	0.037535	0.036259	0.034837	0.033337	0.031989	0.030869	0.029997	0.02942	0.029164	0.029147	0.02928	0.029415	0.029381	0.029092	0.028574	0.027809	0.02688	0.025872	0.025006	0.024294	0.024016	0.024169	0.024687	0.025535	0.026472	0.027408	0.028236	0.028822	0.029184	0.029432	0.029625	0.030031	0.03054	0.031183	0.031668	0.032035	0.03243	0.032749	0.033005	0.033014	0.032759	0.032351	0.031841	0.031317	0.030795	0.030256	0.029718	0.029274
R_Brachioradialis1	0.0085838	0.0083712	0.0080997	0.0077903	0.007463	0.0071598	0.0069014	0.0066946	0.0065452	0.0064625	0.0064325	0.0064346	0.0064413	0.0064185	0.0063434	0.0062236	0.0060571	0.0058589	0.0056496	0.0054687	0.0053241	0.0052667	0.0053042	0.0054233	0.0056195	0.0058458	0.0060764	0.0062902	0.0064588	0.0065808	0.0066778	0.0067597	0.0068857	0.0070451	0.0072399	0.0074134	0.0075624	0.0077148	0.0078546	0.0079822	0.0080561	0.0080661	0.0080285	0.0079569	0.0078709	0.0077769	0.0076706	0.0075581	0.0074603
R_Brachioradialis2	0.015774	0.015305	0.014756	0.014166	0.013548	0.013007	0.012563	0.012214	0.011989	0.01188	0.011852	0.011872	0.011874	0.011793	0.011616	0.011349	0.011007	0.010623	0.010229	0.0099321	0.0097072	0.0096777	0.0098142	0.010109	0.010531	0.010969	0.011405	0.011798	0.012083	0.01229	0.012466	0.012637	0.012924	0.013258	0.013664	0.013989	0.014288	0.014615	0.0149	0.01516	0.0153	0.015306	0.015237	0.015112	0.014965	0.014798	0.014616	0.014408	0.014244
R_Brachioradialis3	0.011666	0.011364	0.010986	0.010561	0.010113	0.0097027	0.0093551	0.0090785	0.0088804	0.0087726	0.0087329	0.0087341	0.0087377	0.008697	0.0085843	0.0084116	0.008178	0.0079056	0.0076217	0.0073833	0.0071973	0.0071344	0.0072009	0.0073793	0.0076606	0.0079786	0.0083009	0.0085985	0.0088322	0.0090033	0.0091435	0.0092669	0.0094573	0.0096949	0.0099835	0.01024	0.010465	0.010699	0.010917	0.011118	0.011242	0.011276	0.011243	0.011162	0.011061	0.010946	0.010811	0.010664	0.010536
R_PronatorTeres1	0.18569	0.18321	0.18019	0.1769	0.17332	0.17031	0.16793	0.1661	0.16529	0.1653	0.166	0.16724	0.16844	0.16913	0.16926	0.16866	0.16744	0.1657	0.1636	0.16197	0.16059	0.16031	0.16083	0.16229	0.16432	0.1662	0.16789	0.16918	0.16966	0.16966	0.16941	0.16918	0.16967	0.17037	0.17148	0.17204	0.17255	0.17323	0.17361	0.17379	0.17326	0.17189	0.17009	0.168	0.16579	0.16354	0.16132	0.15904	0.15726
R_PronatorTeres2	0.024313	0.024454	0.024581	0.024694	0.024791	0.024878	0.024958	0.025032	0.025125	0.025246	0.025397	0.025597	0.025832	0.026086	0.026362	0.026638	0.02689	0.027107	0.027275	0.027401	0.027484	0.027522	0.027515	0.027466	0.027374	0.027244	0.027083	0.026889	0.026677	0.026454	0.026225	0.026002	0.025797	0.025597	0.025419	0.025262	0.025124	0.025003	0.024893	0.024778	0.02465	0.024499	0.024322	0.024118	0.023889	0.023647	0.023394	0.023148	0.022925
R_Supinator1	0	0	0	0	0	0	0	0	0	0	0	0	0	0	0	0	0	0	0	0	0	0	0	0	0	0	0	0	0	0	0	0	0	0	0	0	0	0	0	0	0	0	0	0	0	0	0	0	0
R_Supinator2	0	0	0	0	0	0	0	0	0	0	0	0	0	0	0	0	0	0	0	0	0	0	0	0	0	0	0	0	0	0	0	0	0	0	0	0	0	0	0	0	0	0	0	0	0	0	0	0	0
R_Supinator3	0	0	0	0	0	0	0	0	0	0	0	0	0	0	0	0	0	0	0	0	0	0	0	0	0	0	0	0	0	0	0	0	0	0	0	0	0	0	0	0	0	0	0	0	0	0	0	0	0
R_Supinator4	0	0	0	0	0	0	0	0	0	0	0	0	0	0	0	0	0	0	0	0	0	0	0	0	0	0	0	0	0	0	0	0	0	0	0	0	0	0	0	0	0	0	0	0	0	0	0	0	0
R_Supinator5	0	0	0	0	0	0	0	0	0	0	0	0	0	0	0	0	0	0	0	0	0	0	0	0	0	0	0	0	0	0	0	0	0	0	0	0	0	0	0	0	0	0	0	0	0	0	0	0	0
R_PronatorQuadratus1	0.044641	0.044904	0.045147	0.045367	0.045561	0.045732	0.045888	0.046025	0.046187	0.04639	0.04664	0.04697	0.047365	0.047802	0.048287	0.04879	0.049265	0.049694	0.050041	0.050316	0.050515	0.050631	0.050662	0.050615	0.050489	0.050288	0.050028	0.049701	0.049338	0.048943	0.04853	0.04812	0.047734	0.047353	0.047008	0.0467	0.046427	0.046189	0.045975	0.045762	0.045531	0.045268	0.044965	0.044615	0.044217	0.04379	0.043333	0.042879	0.042455
R_PronatorQuadratus2	0.18396	0.18502	0.18597	0.18681	0.18754	0.18819	0.18879	0.18935	0.19007	0.191	0.19217	0.19372	0.19553	0.19747	0.19957	0.20165	0.20353	0.20515	0.20639	0.2073	0.20789	0.20814	0.20805	0.20765	0.20692	0.2059	0.20466	0.20317	0.20155	0.19985	0.19812	0.19644	0.19489	0.1934	0.19207	0.1909	0.18987	0.18896	0.18813	0.18727	0.18629	0.18513	0.18377	0.18221	0.18045	0.17861	0.1767	0.17484	0.17317
R_PronatorQuadratus3	0.30676	0.30853	0.31011	0.3115	0.31269	0.31377	0.31477	0.31571	0.31692	0.31849	0.32047	0.32307	0.32611	0.32936	0.33286	0.33634	0.33946	0.34212	0.34416	0.34565	0.34661	0.347	0.34683	0.34613	0.34488	0.34317	0.34109	0.33857	0.33587	0.33303	0.33015	0.32735	0.32477	0.32229	0.32009	0.31815	0.31644	0.31495	0.31357	0.31212	0.31048	0.30853	0.30625	0.30363	0.30069	0.29761	0.29442	0.29133	0.28856
R_TricepsLatH1	0	0	0	0	0	0	0	0	0	0	0	0	0	0	0	0	0	0	0	0	0	0	0	0	0	0	0	0	0	0	0	0	0	0	0	0	0	0	0	0	0	0	0	0	0	0	0	0	0
R_TricepsLatH2	0	0	0	0	0	0	0	0	0	0	0	0	0	0	0	0	0	0	0	0	0	0	0	0	0	0	0	0	0	0	0	0	0	0	0	0	0	0	0	0	0	0	0	0	0	0	0	0	0
R_TricepsLatH3	0	0	0	0	0	0	0	0	0	0	0	0	0	0	0	0	0	0	0	0	0	0	0	0	0	0	0	0	0	0	0	0	0	0	0	0	0	0	0	0	0	0	0	0	0	0	0	0	0
R_TricepsLatH4	0	0	0	0	0	0	0	0	0	0	0	0	0	0	0	0	0	0	0	0	0	0	0	0	0	0	0	0	0	0	0	0	0	0	0	0	0	0	0	0	0	0	0	0	0	0	0	0	0
R_TricepsLatH5	0	0	0	0	0	0	0	0	0	0	0	0	0	0	0	0	0	0	0	0	0	0	0	0	0	0	0	0	0	0	0	0	0	0	0	0	0	0	0	0	0	0	0	0	0	0	0	0	0
R_Anconeus1	0	0	0	0	0	0	0	0	0	0	0	0	0	0	0	0	0	0	0	0	0	0	0	0	0	0	0	0	0	0	0	0	0	0	0	0	0	0	0	0	0	0	0	0	0	0	0	0	0
R_Anconeus2	0	0	0	0	0	0	0	0	0	0	0	0	0	0	0	0	0	0	0	0	0	0	0	0	0	0	0	0	0	0	0	0	0	0	0	0	0	0	0	0	0	0	0	0	0	0	0	0	0
R_Anconeus3	0	0	0	0	0	0	0	0	0	0	0	0	0	0	0	0	0	0	0	0	0	0	0	0	0	0	0	0	0	0	0	0	0	0	0	0	0	0	0	0	0	0	0	0	0	0	0	0	0
R_Anconeus4	0	0	0	0	0	0	0	0	0	0	0	0	0	0	0	0	0	0	0	0	0	0	0	0	0	0	0	0	0	0	0	0	0	0	0	0	0	0	0	0	0	0	0	0	0	0	0	0	0
R_Anconeus5	0	0	0	0	0	0	0	0	0	0	0	0	0	0	0	0	0	0	0	0	0	0	0	0	0	0	0	0	0	0	0	0	0	0	0	0	0	0	0	0	0	0	0	0	0	0	0	0	0
L_DeltoidScapular1	0	0	0	0	0	0	0	0	0	0	0	0	0	0	0	0	0	0	0	0	0	0	0	0	0	0	0	0	0	0	0	0	0	0	0	0	0	0	0	0	0	0	0	0	0	0	0	0	0
L_DeltoidScapular2	0	0	0	0	0	0	0	0	0	0	0	0	0	0	0	0	0	0	0	0	0	0	0	0	0	0	0	0	0	0	0	0	0	0	0	0	0	0	0	0	0	0	0	0	0	0	0	0	0
L_DeltoidScapular3	0	0	0	0	0	0	0	0	0	0	0	0	0	0	0	0	0	0	0	0	0	0	0	0	5.4992e-05	0.00015799	0.00014552	0.00021757	0.00014034	0.00013445	0.00017909	0.00021282	0.00026827	0.00057677	0.0006899	0.00074242	0.0014934	0.001249	0.00090593	0.00059714	0.00019089	0.00014037	1.1012e-05	3.0836e-07	5.111e-09	0	0	0	0
L_DeltoidScapular4	4.6425e-05	0.0001836	0.00018824	0.00026396	0.00015339	0.00018729	0.00011917	0.00013881	0.00016635	0.00018545	0.00024332	0.00022953	0.00024456	0.00013293	0.00016755	1.2109e-05	4.3034e-06	1.7888e-08	7.3087e-07	1.4115e-05	4.6902e-05	1.4536e-05	0.00012931	0.00064218	0.00087787	0.0016873	0.0016712	0.0019587	0.0015112	0.00098617	0.00081426	0.00081997	0.00091113	0.00097232	0.0012058	0.0011776	0.00123	0.0011087	0.00075758	0.00049862	0.00020599	0.00012727	1.5976e-05	3.829e-07	5.111e-09	0	0	0	0
L_DeltoidScapular5	0.0018116	0.0026532	0.0035822	0.0042547	0.0046686	0.0055095	0.0066072	0.0074871	0.0078977	0.0090272	0.0095296	0.0090714	0.0086526	0.0076039	0.0065949	0.005595	0.0052625	0.0043564	0.0043487	0.0054587	0.0060011	0.0070814	0.0087941	0.010559	0.012497	0.014198	0.014463	0.014415	0.013403	0.011509	0.010898	0.010782	0.0098409	0.010221	0.0091314	0.0075978	0.0064771	0.0055871	0.0044011	0.0031004	0.0017726	0.00078463	0.00011868	1.5349e-05	1.5197e-06	0	0	0	0
L_DeltoidScapular6	0.00045343	0.00057579	0.00074054	0.00087586	0.00093548	0.0011344	0.0013723	0.0017844	0.002389	0.0031928	0.0038248	0.0040606	0.0042521	0.004379	0.0044955	0.0047401	0.0053696	0.0057603	0.0070187	0.0088486	0.010362	0.011521	0.012625	0.013409	0.013914	0.014625	0.014665	0.014658	0.014617	0.014219	0.014626	0.014944	0.015038	0.015193	0.014373	0.01288	0.011014	0.0091588	0.0074024	0.005758	0.0044185	0.0034659	0.0027251	0.0024533	0.0024346	0.0026718	0.0029213	0.0032016	0.0037205
L_DeltoidScapular7	0.018279	0.020645	0.022192	0.023692	0.025211	0.027604	0.030423	0.033216	0.036619	0.039642	0.041601	0.043216	0.044595	0.045889	0.04776	0.049006	0.051492	0.05311	0.055663	0.058318	0.059233	0.059546	0.059547	0.057202	0.055002	0.053187	0.050265	0.048457	0.046801	0.045197	0.045005	0.04404	0.042826	0.041665	0.039449	0.037019	0.034196	0.031568	0.029062	0.026978	0.025656	0.025507	0.02616	0.027483	0.029015	0.030914	0.032818	0.03486	0.036983
L_DeltoidScapular8	0.028449	0.031763	0.033724	0.035425	0.037517	0.040486	0.044141	0.04771	0.051918	0.055731	0.057595	0.059116	0.060191	0.061194	0.062921	0.064008	0.066668	0.068601	0.071966	0.075286	0.076588	0.077119	0.07699	0.074305	0.071758	0.069331	0.066402	0.06374	0.061662	0.059908	0.059656	0.058749	0.05748	0.056127	0.053394	0.049992	0.04604	0.04231	0.038635	0.035607	0.033851	0.033725	0.03439	0.035964	0.037916	0.040186	0.042569	0.045181	0.047846
L_DeltoidScapular9	0.073757	0.078954	0.08176	0.085466	0.090504	0.097581	0.1056	0.11393	0.12301	0.13046	0.13459	0.13942	0.14359	0.14809	0.15396	0.15635	0.16269	0.16666	0.17201	0.17727	0.17653	0.17523	0.17255	0.16292	0.1566	0.14962	0.14216	0.13647	0.13187	0.12769	0.12704	0.12386	0.12008	0.116	0.10983	0.10317	0.095671	0.089286	0.083406	0.079094	0.077547	0.079015	0.082266	0.086509	0.091497	0.096459	0.10216	0.10832	0.11401
L_DeltoidScapular10	0.15032	0.15727	0.16074	0.16653	0.17577	0.18794	0.20132	0.21591	0.23084	0.24185	0.24799	0.25633	0.26365	0.272	0.28204	0.28556	0.2942	0.30089	0.30808	0.31361	0.31024	0.30582	0.29773	0.27999	0.26828	0.25429	0.242	0.23139	0.22321	0.21696	0.21493	0.20919	0.20288	0.19516	0.18508	0.17423	0.16269	0.15301	0.14448	0.13891	0.13829	0.14243	0.14921	0.15703	0.16598	0.17463	0.1844	0.19506	0.20437
L_DeltoidScapular11	0.11195	0.11554	0.1179	0.12068	0.12692	0.13415	0.14216	0.15132	0.16103	0.16738	0.17158	0.17654	0.18141	0.18647	0.19204	0.19631	0.19766	0.20293	0.20675	0.20555	0.20423	0.19977	0.19178	0.18375	0.17399	0.16474	0.15802	0.14978	0.14376	0.14066	0.13694	0.13381	0.13037	0.1257	0.12066	0.11516	0.1107	0.10613	0.10248	0.10065	0.10102	0.10331	0.10749	0.11215	0.11705	0.12258	0.12836	0.1344	0.14037
L_DeltoidClavicular1	0.019328	0.019565	0.019579	0.018995	0.018829	0.018458	0.018396	0.018463	0.01875	0.01931	0.019489	0.019431	0.019457	0.019388	0.01914	0.019551	0.018771	0.01865	0.018503	0.017982	0.018108	0.017759	0.017088	0.017348	0.016439	0.015466	0.015378	0.01399	0.013109	0.012561	0.011484	0.01146	0.011481	0.011673	0.012121	0.012207	0.012592	0.012555	0.012454	0.012083	0.01155	0.010713	0.009835	0.0091184	0.0087623	0.0084449	0.0084881	0.0085063	0.0088065
L_DeltoidClavicular2	0.023662	0.023804	0.023944	0.023215	0.023286	0.022892	0.022875	0.023091	0.023666	0.024293	0.024629	0.024653	0.02486	0.024913	0.024646	0.025538	0.024053	0.024311	0.024303	0.023086	0.023484	0.022915	0.021684	0.022483	0.021096	0.019877	0.020003	0.018039	0.016876	0.016433	0.014803	0.014808	0.014866	0.015002	0.01558	0.015602	0.016272	0.016278	0.016268	0.016047	0.015668	0.014841	0.014032	0.013366	0.013065	0.012959	0.013153	0.013294	0.013819
L_DeltoidClavicular3	0.019572	0.019003	0.018327	0.017074	0.016255	0.015106	0.014244	0.013593	0.012999	0.012784	0.012396	0.011856	0.011405	0.011033	0.010599	0.011077	0.010409	0.010799	0.010996	0.010735	0.011097	0.011175	0.010679	0.011376	0.010981	0.010539	0.010953	0.010463	0.010137	0.010482	0.0099099	0.010405	0.010865	0.011133	0.01172	0.011878	0.012264	0.012233	0.012139	0.011785	0.011375	0.010501	0.0099102	0.0092098	0.0090653	0.0090691	0.0091699	0.0095116	0.0099707
L_DeltoidClavicular4	0.01547	0.015657	0.015776	0.015328	0.015355	0.015089	0.015083	0.015251	0.015561	0.016073	0.016318	0.016377	0.016506	0.016542	0.016356	0.016918	0.016028	0.016191	0.016132	0.015469	0.015735	0.015463	0.014685	0.01516	0.014353	0.013418	0.013576	0.012253	0.011501	0.011139	0.010053	0.010039	0.010074	0.010123	0.010525	0.010595	0.011034	0.011064	0.01108	0.010917	0.01065	0.010082	0.0094977	0.0090249	0.0088404	0.0087011	0.008833	0.0089233	0.009234
L_CoracoBrachialis1	0.073215	0.073589	0.073113	0.072474	0.073561	0.07486	0.076597	0.0788	0.081391	0.082939	0.0834	0.084236	0.085398	0.086677	0.087759	0.088214	0.086623	0.085902	0.084876	0.081928	0.07933	0.075585	0.071063	0.067233	0.062072	0.057399	0.054029	0.049587	0.046302	0.044078	0.041943	0.04099	0.04023	0.040338	0.041069	0.041692	0.043064	0.0441	0.045206	0.046162	0.047097	0.047984	0.048753	0.049407	0.050446	0.05132	0.05298	0.054375	0.056172
L_CoracoBrachialis2	0.031131	0.030115	0.028706	0.026718	0.025072	0.023242	0.021627	0.020106	0.018791	0.017787	0.016691	0.015417	0.014493	0.013782	0.01291	0.012053	0.010524	0.0092277	0.0083105	0.0069678	0.0063203	0.0053175	0.0042827	0.0035694	0.0029678	0.0029385	0.0029827	0.0028423	0.0028327	0.0026406	0.0026912	0.0031016	0.0035766	0.0040996	0.0048567	0.0055222	0.0063518	0.0073004	0.0083399	0.0089956	0.0088204	0.0079522	0.0070101	0.0059051	0.0051361	0.0046496	0.0044443	0.0043673	0.0043394
L_CoracoBrachialis3	0.044123	0.044442	0.044138	0.043778	0.044356	0.045211	0.046295	0.047633	0.049163	0.050151	0.05043	0.050951	0.051653	0.052435	0.053158	0.053443	0.052663	0.052198	0.051504	0.049888	0.048182	0.045957	0.043244	0.040679	0.037586	0.034635	0.032446	0.029847	0.027921	0.026484	0.025251	0.024588	0.024058	0.023916	0.024197	0.02456	0.025324	0.025972	0.026692	0.027353	0.028004	0.028648	0.029242	0.02981	0.030531	0.03111	0.032109	0.033002	0.034035
L_Infraspinatus1	0.055178	0.060153	0.065114	0.067832	0.071546	0.074701	0.07842	0.082208	0.086419	0.090233	0.09322	0.095021	0.09733	0.098565	0.099398	0.10299	0.10051	0.10246	0.10282	0.10166	0.1045	0.10584	0.10627	0.11096	0.11015	0.10914	0.10958	0.10483	0.10049	0.097794	0.09045	0.08745	0.085125	0.081525	0.079702	0.076964	0.077182	0.075507	0.074646	0.074014	0.073112	0.070847	0.06962	0.06973	0.069839	0.071697	0.073397	0.075867	0.07942
L_Infraspinatus2	0.090869	0.096429	0.10076	0.10512	0.11093	0.11777	0.12487	0.13228	0.1398	0.14529	0.149	0.15287	0.15691	0.16019	0.16391	0.16651	0.16651	0.16799	0.16762	0.16566	0.16353	0.16045	0.15664	0.15251	0.14684	0.14126	0.1359	0.12909	0.12234	0.11669	0.10866	0.10217	0.095862	0.0879	0.081192	0.074245	0.06986	0.064451	0.060439	0.057267	0.054804	0.052067	0.050757	0.050313	0.049406	0.04953	0.049658	0.050316	0.051562
L_Infraspinatus3	0.072544	0.077092	0.08059	0.084112	0.088731	0.094277	0.10003	0.10609	0.11234	0.11701	0.12016	0.12342	0.12677	0.12963	0.13282	0.13501	0.13521	0.13636	0.13638	0.13495	0.13328	0.13085	0.12765	0.12404	0.11953	0.11481	0.11042	0.10482	0.099349	0.094535	0.088222	0.082869	0.077782	0.071541	0.066114	0.06069	0.05687	0.052614	0.04927	0.046682	0.044727	0.042779	0.041892	0.041463	0.040972	0.041084	0.041392	0.04196	0.043034
L_Infraspinatus4	0.096326	0.10203	0.10637	0.11108	0.11755	0.12542	0.13366	0.14244	0.15151	0.15817	0.16276	0.16776	0.17282	0.17748	0.18276	0.18623	0.18781	0.19059	0.1919	0.19099	0.18905	0.18585	0.18127	0.1753	0.16874	0.16208	0.15586	0.1489	0.14246	0.13724	0.13111	0.12578	0.12086	0.11486	0.10973	0.10485	0.10189	0.098642	0.096588	0.095725	0.095855	0.096667	0.098839	0.10187	0.10473	0.1085	0.11246	0.11682	0.12144
L_Infraspinatus5	0.13638	0.1446	0.1511	0.15766	0.1672	0.17841	0.1905	0.20351	0.21706	0.22716	0.23428	0.24175	0.24931	0.25623	0.26425	0.27053	0.27372	0.28013	0.28402	0.28417	0.28325	0.27957	0.2733	0.26551	0.25581	0.24643	0.23828	0.22859	0.22018	0.2148	0.20739	0.20186	0.19653	0.18919	0.18295	0.17623	0.17279	0.16825	0.16564	0.16498	0.1663	0.16873	0.17381	0.18068	0.18716	0.19545	0.20357	0.2125	0.22156
L_Infraspinatus6	0.072464	0.077449	0.081131	0.084815	0.089507	0.09541	0.10176	0.10836	0.11547	0.12123	0.12509	0.12895	0.13286	0.13632	0.14022	0.14267	0.14415	0.14528	0.14595	0.14572	0.14415	0.14188	0.13926	0.13492	0.1301	0.12516	0.11989	0.11399	0.1083	0.10288	0.09734	0.092459	0.088	0.083491	0.079524	0.075825	0.073532	0.07103	0.06926	0.067965	0.067006	0.066219	0.06617	0.066857	0.06766	0.069106	0.071046	0.073279	0.076065
L_TeresMinor1	0.00064994	0.00083838	0.0009207	0.0010435	0.00085137	0.00066368	0.00035252	0.00029428	6.4604e-05	7.9842e-06	4.2165e-07	4.5839e-05	0.00019082	0.00014106	2.1512e-05	3.3221e-07	0	0	0	0	0	0	0	0	9.3701e-08	1.2469e-05	9.6938e-06	3.2911e-05	5.2036e-05	0.00010176	4.815e-05	6.1717e-05	7.3531e-05	0.00012082	0.00018111	0.00012808	0.00030642	0.00061023	0.0011308	0.0013793	0.0012411	0.00061991	0.00019242	0.00012722	3.9636e-05	1.742e-06	0	0	0
L_TeresMinor2	0.002644	0.0057136	0.0086928	0.010968	0.011513	0.012407	0.013293	0.013468	0.013964	0.016383	0.018428	0.019203	0.020295	0.019886	0.019637	0.019191	0.018741	0.016132	0.014352	0.014996	0.014797	0.015514	0.017944	0.019938	0.021927	0.024337	0.023553	0.022386	0.019595	0.015604	0.010982	0.0079899	0.0060813	0.0047203	0.0041517	0.0037264	0.0039167	0.0034741	0.0031145	0.002388	0.0018402	0.00094405	0.00030193	2.124e-05	1.857e-07	0	0	0	0
L_TeresMinor3	0.012332	0.016159	0.019559	0.021593	0.022113	0.02281	0.02388	0.0244	0.025599	0.02827	0.03035	0.030942	0.031539	0.031332	0.030998	0.031791	0.031979	0.030182	0.028679	0.02923	0.029729	0.03091	0.033809	0.036603	0.038287	0.039531	0.039836	0.038412	0.036064	0.032705	0.027692	0.0247	0.022347	0.020614	0.019801	0.018624	0.018618	0.017918	0.017275	0.015809	0.013182	0.0099603	0.0069386	0.004865	0.0031097	0.0021356	0.0014525	0.0009854	0.00125
L_TeresMajor1	0	0	0	0	0	0	0	0	0	0	0	0	0	0	0	0	0	0	0	0	0	0	0	0	0	0	0	0	0	0	0	0	0	0	0	0	0	0	0	0	0	0	0	0	0	0	0	0	0
L_TeresMajor2	0	0	0	0	0	0	0	0	0	0	0	0	0	0	0	0	0	0	0	0	0	0	0	0	0	0	0	0	0	0	0	0	0	0	0	0	0	0	0	0	0	0	0	0	0	0	0	0	0
L_TeresMajor3	0	0	0	0	0	0	0	0	0	0	0	0	0	0	0	0	0	0	0	0	0	0	0	0	0	0	0	0	0	0	0	0	0	0	0	0	0	0	0	0	0	0	0	0	0	0	0	0	0
L_TeresMajor4	0	0	0	0	0	0	0	0	0	0	0	0	0	0	0	0	0	0	0	0	0	0	0	0	0	0	0	0	0	0	0	0	0	0	0	0	0	0	0	0	0	0	0	0	0	0	0	0	0
L_Supraspinatus1	0.069499	0.073725	0.076635	0.079574	0.083223	0.088296	0.093925	0.099905	0.10688	0.11279	0.11707	0.12117	0.12528	0.12915	0.13362	0.13696	0.1399	0.14212	0.14433	0.14561	0.14485	0.14322	0.14097	0.13618	0.1314	0.12669	0.12139	0.11647	0.11184	0.10743	0.10369	0.09994	0.096334	0.092757	0.089167	0.085951	0.08347	0.081155	0.079408	0.078207	0.07764	0.077855	0.078985	0.080836	0.082962	0.085563	0.088699	0.092045	0.095688
L_Supraspinatus2	0.064185	0.068162	0.070816	0.073625	0.076938	0.081713	0.08691	0.092266	0.098537	0.10368	0.1073	0.11073	0.1142	0.11744	0.12122	0.12361	0.12602	0.12709	0.1284	0.12918	0.12788	0.12603	0.12406	0.11948	0.11507	0.11092	0.10555	0.10099	0.096415	0.091769	0.088086	0.084152	0.08048	0.077181	0.07388	0.071104	0.06898	0.067108	0.065702	0.064698	0.064057	0.064008	0.064599	0.065747	0.067086	0.068847	0.071096	0.073564	0.076389
L_Supraspinatus3	0.10483	0.10751	0.10848	0.10996	0.11319	0.11842	0.12537	0.13388	0.14503	0.15547	0.16372	0.1725	0.18177	0.19085	0.20227	0.21295	0.22401	0.23612	0.24695	0.25401	0.2553	0.25341	0.24812	0.23623	0.22668	0.21742	0.21161	0.2064	0.20439	0.20494	0.20545	0.20571	0.20366	0.19854	0.19145	0.18246	0.17429	0.16513	0.15772	0.15215	0.15011	0.15105	0.15582	0.163	0.17094	0.17977	0.18906	0.19813	0.206
L_Supraspinatus4	0.048253	0.049921	0.050933	0.051611	0.053233	0.055455	0.05852	0.062437	0.067472	0.072582	0.076697	0.080766	0.084916	0.088956	0.093692	0.098819	0.10293	0.10817	0.11279	0.11544	0.11642	0.11565	0.11292	0.10855	0.10392	0.09928	0.096611	0.093461	0.091858	0.091355	0.090788	0.090717	0.089904	0.088114	0.085729	0.082702	0.079978	0.076801	0.074165	0.072059	0.071085	0.071211	0.072764	0.075366	0.078577	0.082155	0.08623	0.090168	0.093878
L_Subscapularis1	0	0	0	0	0	0	0	0	0	0	0	0	0	0	0	0	0	0	0	0	1.9081e-06	1.6225e-05	5.0677e-05	0.00011518	0.00020964	0.00029851	0.00034973	0.00043819	0.00045182	0.00042512	0.00035502	0.00033294	0.00036182	0.00037744	0.00041941	0.00041194	0.00040211	0.00031239	0.00018974	8.3642e-05	1.3748e-05	1.5844e-07	0	0	0	0	0	0	0
L_Subscapularis2	0	0	0	0	0	0	0	0	0	0	0	0	0	0	0	0	0	0	0	0	0	3.5014e-05	9.1011e-05	0.00019375	0.00054494	0.00075413	0.0011234	0.00095901	0.00087227	0.00058568	0.00036884	0.00028039	0.00028937	0.00040001	0.00055079	0.00074797	0.0010386	0.0011011	0.0010364	0.00084492	0.00066384	0.0003672	0.00016167	4.3151e-05	6.6068e-06	9.1997e-06	1.2411e-06	7.0446e-07	2.3851e-07
L_Subscapularis3	0.0085323	0.0099822	0.010293	0.0094868	0.0078703	0.0066195	0.0066962	0.0062715	0.0079087	0.011076	0.013434	0.015351	0.017357	0.018453	0.021501	0.025177	0.031701	0.034963	0.038918	0.044568	0.045495	0.046322	0.048503	0.045454	0.044915	0.044615	0.044577	0.04614	0.047595	0.048786	0.049964	0.052206	0.052745	0.052236	0.05053	0.046913	0.043668	0.038972	0.034935	0.030163	0.02601	0.02193	0.019337	0.018595	0.018702	0.019573	0.021023	0.022264	0.022797
L_Subscapularis4	0.00012748	6.4143e-06	1.1926e-07	1.4375e-06	8.5183e-08	0	0	0	0	0	0	0	1.8314e-06	2.3436e-05	8.2819e-05	0.00016624	0.00085069	0.0008813	0.0013256	0.0030922	0.0032397	0.0047779	0.0068384	0.0059652	0.0069258	0.0075456	0.010184	0.014326	0.01896	0.023322	0.028945	0.034639	0.038233	0.040743	0.041485	0.03996	0.037819	0.034251	0.031083	0.026741	0.023384	0.019877	0.018091	0.018775	0.020462	0.022091	0.024389	0.026257	0.026911
L_Subscapularis5	0.00060441	0.00051257	0.00045615	0.00040352	0.00032	0.00026017	0.00027899	0.00014623	0.00020994	0.00028318	0.00032558	0.0005506	0.00081033	0.00097561	0.0013864	0.0020038	0.0036919	0.0049645	0.0066702	0.0093253	0.01031	0.011536	0.012859	0.012209	0.01281	0.013507	0.014034	0.015868	0.01767	0.019125	0.021271	0.022817	0.023655	0.023977	0.02327	0.021922	0.020181	0.018127	0.016222	0.014267	0.012687	0.011692	0.011371	0.011869	0.012635	0.013688	0.014742	0.015731	0.016384
L_Subscapularis6	0	0	0	0	0	0	0	0	0	0	0	0	0	0	0	0	0	0	0	0	1.15e-06	3.7621e-05	1.1544e-05	0.00013919	0.00016693	0.00040582	0.00049151	0.00099528	0.0014195	0.0022989	0.0034275	0.0049263	0.006129	0.0069396	0.0069441	0.0063063	0.0054018	0.0042099	0.0032606	0.0021236	0.001052	0.00064999	0.00022006	0.00012972	9.6357e-05	3.4167e-05	4.1757e-05	1.1353e-05	5.9236e-06
L_Subscapularis7	0	0	0	0	0	0	0	0	0	0	0	0	0	0	0	0	0	0	0	9.6678e-06	2.3102e-05	0.00028958	0.00023161	0.00053638	0.00057186	0.0010993	0.001616	0.0026757	0.0036464	0.0046466	0.0055792	0.0065958	0.0071131	0.0068962	0.0063152	0.0051957	0.0043421	0.0031349	0.002353	0.0013255	0.00052531	0.00027892	4.1705e-05	2.6853e-05	7.2916e-07	0	0	0	0
L_Subscapularis8	0	0	0	0	0	0	0	0	0	0	0	0	0	0	0	0	0	0	0	2.6632e-06	7.7687e-06	7.0791e-05	5.1731e-05	0.000155	0.0001402	0.00028056	0.00035741	0.0007031	0.0010169	0.0013697	0.0018727	0.0023191	0.0026594	0.0028755	0.0028029	0.0025088	0.0020874	0.0016553	0.0012389	0.00078189	0.0004011	0.00017635	6.0685e-05	2.7168e-05	1.1045e-05	7.3044e-07	2.4703e-08	0	0
L_Subscapularis9	0	0	0	0	0	0	0	0	0	0	0	0	0	0	0	0	0	0	0	0	3.1688e-06	6.5913e-05	2.5436e-05	0.00022957	0.00021875	0.00048917	0.00055058	0.0015795	0.0023562	0.0033509	0.0045189	0.0061652	0.0072309	0.0074934	0.0071762	0.0060714	0.0051256	0.0037092	0.0028412	0.0016129	0.00052565	0.00047749	9.3738e-05	8.95e-05	1.4505e-05	5.8563e-07	2.4703e-08	0	0
L_Subscapularis10	0	0	0	0	0	0	0	0	0	0	0	0	0	0	0	0	0	0	0	0	0	0	0	0	0	0	0	0	0	0	0	0	0	0	0	0	0	0	0	0	0	0	0	0	0	0	0	0	0
L_Subscapularis11	0	0	0	0	0	0	0	0	0	0	0	0	0	0	0	0	0	0	0	0	0	0	0	0	0	0	0	0	0	0	0	0	0	0	0	0	0	0	0	0	0	0	0	0	0	0	0	0	0
L_BicepsBrachiiLH	0.02037	0.022971	0.026042	0.02925	0.033388	0.037652	0.041953	0.046354	0.050741	0.052912	0.05553	0.057882	0.06016	0.061123	0.061316	0.060667	0.057104	0.056056	0.054804	0.052805	0.053123	0.052513	0.052454	0.053453	0.051223	0.050163	0.047477	0.043908	0.04031	0.038489	0.035668	0.033755	0.031718	0.029647	0.027418	0.024351	0.022394	0.019786	0.017683	0.016439	0.015562	0.01483	0.014859	0.015747	0.016075	0.017759	0.018968	0.020118	0.021383
L_BicepsBrachiiSH1	0.011911	0.011304	0.010723	0.010393	0.010175	0.010044	0.0099312	0.010128	0.01018	0.0099544	0.010257	0.010743	0.011432	0.011923	0.012022	0.011675	0.010677	0.010228	0.010187	0.009797	0.010158	0.0099802	0.010251	0.010614	0.010376	0.010675	0.010939	0.011275	0.011616	0.012845	0.014043	0.016033	0.017692	0.019594	0.021077	0.021726	0.022261	0.022396	0.022539	0.022734	0.023276	0.02421	0.025496	0.026923	0.028564	0.030423	0.032547	0.034258	0.035987
L_BicepsBrachiiSH2	0.022527	0.021307	0.020225	0.019685	0.019215	0.019033	0.018763	0.019143	0.019293	0.018757	0.01942	0.020345	0.021692	0.022677	0.022899	0.022193	0.020304	0.019404	0.019464	0.018755	0.019381	0.018952	0.019574	0.020244	0.019843	0.020629	0.020843	0.021552	0.022138	0.024631	0.026853	0.030639	0.033857	0.037535	0.040272	0.041265	0.042227	0.042466	0.042722	0.043183	0.044405	0.046216	0.048669	0.05131	0.054339	0.057996	0.061942	0.065228	0.068509
L_TricepsLH1	0	0	0	0	0	0	0	0	0	0	0	0	0	0	0	0	0	0	0	0	0	0	0	0	0	0	0	0	0	0	0	0	0	0	0	0	0	0	0	0	0	0	0	0	0	0	0	0	0
L_TricepsLH2	0	0	0	0	0	0	0	0	0	0	0	0	0	0	0	0	0	0	0	0	0	0	0	0	0	0	0	0	0	0	0	0	0	0	0	0	0	0	0	0	0	0	0	0	0	0	0	0	0
L_TricepsLH3	0	0	0	0	0	0	0	0	0	0	0	0	0	0	0	0	0	0	0	0	0	0	0	0	0	0	0	0	0	0	0	0	0	0	0	0	0	0	0	0	0	0	0	0	0	0	0	0	0
L_TricepsLH4	0	0	0	0	0	0	0	0	0	0	0	0	0	0	0	0	0	0	0	0	0	0	0	0	0	0	0	0	0	0	0	0	0	0	0	0	0	0	0	0	0	0	0	0	0	0	0	0	0
L_LatissimusDorsi1	0	0	0	0	0	0	0	0	0	0	0	0	0	0	0	0	0	0	0	0	0	0	0	0	0	0	0	0	0	0	0	0	0	0	0	0	0	0	0	0	0	0	0	0	0	0	0	0	0
L_LatissimusDorsi2	0	0	0	0	0	0	0	0	0	0	0	0	0	0	0	0	0	0	0	0	0	0	0	0	0	0	0	0	0	0	0	0	0	0	0	0	0	0	0	0	0	0	0	0	0	0	0	0	0
L_LatissimusDorsi3	0	0	0	0	0	0	0	0	0	0	0	0	0	0	0	0	0	0	0	0	0	0	0	0	0	0	0	0	0	0	0	0	0	0	0	0	0	0	0	0	0	0	0	0	0	0	0	0	0
L_LatissimusDorsi4	0	0	0	0	0	0	0	0	0	0	0	0	0	0	0	0	0	0	0	0	0	0	0	0	0	0	0	0	0	0	0	0	0	0	0	0	0	0	0	0	0	0	0	0	0	0	0	0	0
L_LatissimusDorsi5	6.1033e-05	4.2941e-06	5.8776e-08	0	1.1244e-07	0	0	2.445e-05	3.5521e-05	5.1489e-05	5.9015e-05	5.8948e-05	7.9147e-05	0.0001314	6.8593e-05	9.595e-05	0.00015689	0.00018489	0.00015914	0.00015602	0.00010402	6.3175e-05	5.7826e-05	1.3517e-05	5.6221e-08	0	0	0	0	0	0	0	0	0	0	1.4843e-06	6.0171e-05	8.2034e-05	5.0734e-05	1.3254e-06	5.111e-08	0	0	0	0	0	0	0	0
L_LatissimusDorsi6	0	0	0	0	0	0	0	0	0	0	0.000145	0.00087925	0.0019115	0.0035009	0.0059336	0.0095197	0.014408	0.020879	0.026801	0.033851	0.03899	0.040928	0.041658	0.040614	0.037467	0.033278	0.027887	0.022123	0.017244	0.01369	0.011914	0.011907	0.013058	0.01465	0.016926	0.018844	0.020537	0.021697	0.022607	0.023317	0.024365	0.024926	0.025275	0.025314	0.025292	0.024827	0.023826	0.022338	0.020781
L_PectoralisMajorTH1	0	0	0	0	0	0	0	0	0	0	0	0	0	0	0	0	0	0	0	0	0	0	0	0	0	0	0	0	0	0	0	0	0	0	0	0	0	0	0	0	0	0	0	0	0	0	0	0	0
L_PectoralisMajorTH2	0	0	0	0	0	0	0	0	0	0	0	0	0	0	0	0	0	0	0	0	0	0	0	0	0	0	0	0	0	0	0	0	0	0	0	0	0	0	0	0	0	0	0	0	0	0	0	0	0
L_PectoralisMajorTH3	0	0	0	0	0	0	0	0	0	0	0	0	0	0	0	0	0	0	0	0	0	0	0	0	0	0	0	0	0	0	0	0	0	0	0	0	0	0	0	0	0	0	0	0	0	0	0	0	0
L_PectoralisMajorTH4	0	0	0	0	0	0	0	0	0	0	0	0	0	0	0	0	0	0	0	0	0	0	0	0	0	0	0	0	0	0	0	0	0	0	0	0	0	0	0	3.8273e-06	5.5113e-06	0.00013087	1.1098e-05	4.0969e-05	1.473e-05	7.3568e-05	1.1951e-06	1.5759e-08	0
L_PectoralisMajorTH5	0	0	0	0	0	0	0	0	0	0	0	0	0	0	0	0	0	0	0	0	0	0	0	0	0	0	0	0	0	0	0	0	0	0	0	0	0	0	0	0	0	0	0	0	0	0	0	0	0
L_PectoralisMajorTH6	3.8332e-07	0	0	0	0	0	0	0	0	0	0	0	0	0	0	0	0	0	0	0	0	0	0	0	0	0	0	0	0	0	0	0	2.9814e-06	2.4239e-05	0.00015133	2.1419e-05	4.8568e-05	3.7935e-05	8.6832e-05	0.00011915	7.7644e-05	5.3748e-05	1.4166e-06	2.0444e-08	0	0	0	0	0
L_PectoralisMajorCH1	0.0036389	0.0028636	0.0022483	0.0017711	0.0013667	0.0011753	0.00063676	0.00050976	0.00037502	0.00014527	4.7864e-05	1.6291e-06	5.5369e-07	2.6726e-06	5.5582e-06	1.7037e-07	0	0	2.1445e-05	1.5354e-05	4.6851e-07	3.1944e-08	0.00010664	0.00041901	0.0004482	0.00060603	0.00084853	0.0011866	0.00137	0.002167	0.0025819	0.0037558	0.0047151	0.0058979	0.007696	0.0094557	0.012558	0.014872	0.017768	0.020244	0.021708	0.022846	0.023205	0.022866	0.023096	0.023266	0.023832	0.024319	0.02525
L_PectoralisMajorCH2	8.4799e-05	2.5423e-06	3.9184e-08	0	0	0	0	0	0	0	0	0	0	0	0	0	0	0	0	0	0	0	0	0	0	0	0	0	0	7.7687e-07	6.6911e-06	1.5156e-05	6.7378e-05	0.00010557	0.00022678	0.00026545	0.00025107	0.00026231	0.0003683	0.00049835	0.00039616	0.00058076	0.00022832	0.00033312	0.00021517	0.00029989	0.00032041	0.0002467	0.0001372
L_TricepsMedH1	0	0	0	0	0	0	0	0	0	0	0	0	0	0	0	0	0	0	0	0	0	0	0	0	0	0	0	0	0	0	0	0	0	0	0	0	0	0	0	0	0	0	0	0	0	0	0	0	0
L_TricepsMedH2	0	0	0	0	0	0	0	0	0	0	0	0	0	0	0	0	0	0	0	0	0	0	0	0	0	0	0	0	0	0	0	0	0	0	0	0	0	0	0	0	0	0	0	0	0	0	0	0	0
L_TricepsMedH3	0	0	0	0	0	0	0	0	0	0	0	0	0	0	0	0	0	0	0	0	0	0	0	0	0	0	0	0	0	0	0	0	0	0	0	0	0	0	0	0	0	0	0	0	0	0	0	0	0
L_TricepsMedH4	0	0	0	0	0	0	0	0	0	0	0	0	0	0	0	0	0	0	0	0	0	0	0	0	0	0	0	0	0	0	0	0	0	0	0	0	0	0	0	0	0	0	0	0	0	0	0	0	0
L_TricepsMedH5	0	0	0	0	0	0	0	0	0	0	0	0	0	0	0	0	0	0	0	0	0	0	0	0	0	0	0	0	0	0	0	0	0	0	0	0	0	0	0	0	0	0	0	0	0	0	0	0	0
L_Brachialis1	0.080904	0.080631	0.080895	0.081233	0.08065	0.079757	0.078902	0.078088	0.077293	0.07709	0.077897	0.078406	0.078562	0.077791	0.076502	0.075218	0.074135	0.073228	0.073421	0.074816	0.076877	0.07928	0.082356	0.084927	0.086984	0.088867	0.089795	0.090532	0.091131	0.091929	0.092925	0.093802	0.094249	0.094452	0.093807	0.092262	0.090031	0.087579	0.085073	0.082649	0.080501	0.078783	0.077546	0.076751	0.076095	0.0759	0.075616	0.075167	0.074625
L_Brachialis2	0.036559	0.036387	0.03649	0.036643	0.036426	0.036028	0.035642	0.035292	0.034934	0.034811	0.035171	0.035442	0.035546	0.035259	0.034711	0.034167	0.03368	0.033313	0.033402	0.034005	0.034982	0.036097	0.037503	0.038752	0.039746	0.040648	0.041156	0.041531	0.041823	0.042213	0.042663	0.043078	0.043294	0.043393	0.043113	0.042418	0.041402	0.040266	0.039103	0.037973	0.036962	0.03616	0.035582	0.035201	0.034899	0.034799	0.034682	0.034481	0.034243
L_Brachialis3	0.030031	0.029863	0.029943	0.030076	0.02992	0.02962	0.029336	0.029096	0.028861	0.028829	0.029218	0.029561	0.029776	0.029678	0.029364	0.029058	0.028803	0.028658	0.028898	0.02959	0.030626	0.031793	0.03322	0.034523	0.035597	0.036576	0.037185	0.037638	0.037978	0.03837	0.03878	0.039132	0.039284	0.039308	0.038984	0.038282	0.037293	0.036203	0.035099	0.034038	0.033097	0.032361	0.03184	0.031507	0.031256	0.031192	0.031123	0.030981	0.030809
L_Brachialis4	0.024299	0.024111	0.024135	0.024223	0.024143	0.0239	0.02364	0.023416	0.023167	0.023031	0.023201	0.023394	0.023487	0.023367	0.023042	0.022694	0.022358	0.022114	0.022117	0.022427	0.023036	0.02376	0.02465	0.025516	0.026229	0.026849	0.027271	0.027566	0.027779	0.028047	0.028336	0.028625	0.0288	0.028887	0.028757	0.028358	0.02773	0.026989	0.026217	0.025451	0.024747	0.02418	0.023761	0.023474	0.023262	0.023165	0.02309	0.022968	0.022815
L_Brachialis5	0.027534	0.027283	0.027298	0.027405	0.027338	0.0271	0.026853	0.026662	0.026461	0.026408	0.026727	0.02711	0.027399	0.027455	0.02729	0.027101	0.026936	0.026887	0.027136	0.027776	0.028806	0.029995	0.031407	0.032803	0.034009	0.035077	0.035855	0.036427	0.036837	0.037256	0.037652	0.038002	0.038168	0.038185	0.037902	0.037262	0.036323	0.03525	0.034152	0.03308	0.032111	0.031344	0.030791	0.03043	0.030181	0.030095	0.030048	0.029947	0.029813
L_Brachialis6	0.036316	0.035947	0.035925	0.036041	0.035969	0.035664	0.035321	0.035039	0.034731	0.034581	0.03488	0.035286	0.035583	0.035599	0.035314	0.034967	0.034633	0.034431	0.03458	0.035195	0.036303	0.037631	0.039227	0.040833	0.042227	0.043447	0.044349	0.04501	0.04548	0.045971	0.046455	0.046912	0.047172	0.047266	0.047019	0.046343	0.045285	0.044031	0.042722	0.04142	0.040221	0.039249	0.038529	0.038042	0.037699	0.037545	0.037452	0.037305	0.037109
L_Brachialis7	0.033002	0.032733	0.032773	0.032909	0.032807	0.032507	0.032203	0.031964	0.031715	0.031652	0.032044	0.032484	0.032799	0.03282	0.032578	0.032322	0.032099	0.032018	0.032308	0.033073	0.034292	0.035687	0.03735	0.03897	0.040353	0.041582	0.042455	0.043092	0.043552	0.044038	0.044505	0.044915	0.045104	0.045122	0.044775	0.044	0.042878	0.041609	0.040316	0.039059	0.037929	0.03704	0.036402	0.035989	0.0357	0.035606	0.035548	0.03542	0.035252
L_Brachioradialis1	0.0085591	0.008485	0.0084825	0.0085063	0.0084824	0.0083974	0.0082978	0.008206	0.0080994	0.008021	0.0080361	0.0080627	0.0080564	0.0079817	0.0078301	0.0076601	0.007488	0.0073392	0.0072637	0.0072772	0.0073831	0.0075295	0.0077219	0.0079109	0.0080568	0.0081744	0.0082468	0.008289	0.0083176	0.0083762	0.0084554	0.0085519	0.0086291	0.0086914	0.0086982	0.0086286	0.0084868	0.008301	0.0080961	0.0078835	0.0076801	0.0075078	0.007373	0.0072742	0.0071967	0.0071489	0.0071081	0.0070548	0.0069898
L_Brachioradialis2	0.016556	0.016494	0.016539	0.016599	0.01649	0.016281	0.016067	0.015858	0.015626	0.01548	0.015528	0.015523	0.015431	0.015163	0.014769	0.014372	0.013988	0.013655	0.013504	0.013545	0.013733	0.013965	0.014299	0.014577	0.01476	0.014917	0.014961	0.014982	0.01501	0.015114	0.015271	0.01545	0.015581	0.01569	0.015673	0.015509	0.015222	0.014878	0.014509	0.014138	0.013792	0.013507	0.01329	0.013134	0.013	0.01293	0.012851	0.012736	0.012604
L_Brachioradialis3	0.012258	0.012172	0.01218	0.012216	0.012171	0.012034	0.011877	0.011728	0.011552	0.011416	0.011413	0.011412	0.011357	0.011199	0.010931	0.010643	0.010355	0.010102	0.009958	0.0099388	0.010045	0.010204	0.010425	0.010638	0.010791	0.010912	0.010976	0.011006	0.011028	0.011099	0.011204	0.011336	0.011444	0.011534	0.01155	0.011462	0.011279	0.011038	0.010773	0.010497	0.010233	0.010009	0.0098335	0.0097038	0.0095993	0.0095338	0.0094748	0.0093961	0.0093015
L_PronatorTeres1	0.2338	0.23352	0.23388	0.2344	0.23401	0.23336	0.23282	0.23243	0.23218	0.23262	0.23419	0.23553	0.23654	0.2365	0.23584	0.23506	0.23439	0.23377	0.23431	0.23632	0.23911	0.24242	0.24657	0.25007	0.25284	0.25522	0.25626	0.25685	0.25711	0.25754	0.25823	0.25886	0.25906	0.25902	0.25802	0.25591	0.25292	0.24958	0.24612	0.24271	0.23962	0.23708	0.23521	0.23402	0.23317	0.23309	0.2331	0.23312	0.23315
L_PronatorTeres2	0.041216	0.041221	0.041237	0.041268	0.041313	0.041361	0.041419	0.041503	0.041601	0.041707	0.041813	0.04193	0.042048	0.042147	0.042222	0.042259	0.042252	0.042197	0.042108	0.042014	0.04192	0.041835	0.041757	0.04167	0.041552	0.041398	0.041219	0.041007	0.040783	0.040579	0.040407	0.040294	0.040239	0.040229	0.040259	0.040297	0.040325	0.040321	0.040283	0.040216	0.040117	0.040002	0.039886	0.039792	0.03973	0.039714	0.039748	0.039833	0.039956
L_Supinator1	0	0	0	0	0	0	0	0	0	0	0	0	0	0	0	0	0	0	0	0	0	0	0	0	0	0	0	0	0	0	0	0	0	0	0	0	0	0	0	0	0	0	0	0	0	0	0	0	0
L_Supinator2	0	0	0	0	0	0	0	0	0	0	0	0	0	0	0	0	0	0	0	0	0	0	0	0	0	0	0	0	0	0	0	0	0	0	0	0	0	0	0	0	0	0	0	0	0	0	0	0	0
L_Supinator3	0	0	0	0	0	0	0	0	0	0	0	0	0	0	0	0	0	0	0	0	0	0	0	0	0	0	0	0	0	0	0	0	0	0	0	0	0	0	0	0	0	0	0	0	0	0	0	0	0
L_Supinator4	0	0	0	0	0	0	0	0	0	0	0	0	0	0	0	0	0	0	0	0	0	0	0	0	0	0	0	0	0	0	0	0	0	0	0	0	0	0	0	0	0	0	0	0	0	0	0	0	0
L_Supinator5	0	0	0	0	0	0	0	0	0	0	0	0	0	0	0	0	0	0	0	0	0	0	0	0	0	0	0	0	0	0	0	0	0	0	0	0	0	0	0	0	0	0	0	0	0	0	0	0	0
L_PronatorQuadratus1	0.075936	0.075931	0.075947	0.075992	0.076061	0.076138	0.076231	0.076372	0.076539	0.076723	0.076912	0.077121	0.077336	0.077524	0.077682	0.077782	0.077811	0.077756	0.077626	0.077471	0.077306	0.077149	0.077003	0.076846	0.076649	0.076395	0.076096	0.075735	0.075339	0.074958	0.074615	0.074363	0.074212	0.074141	0.074155	0.074204	0.074254	0.074263	0.07422	0.07413	0.07398	0.073788	0.073581	0.073397	0.073257	0.073191	0.073207	0.073316	0.073503
L_PronatorQuadratus2	0.31165	0.3117	0.31183	0.31208	0.31242	0.3128	0.31325	0.3139	0.31465	0.31546	0.31627	0.31715	0.31804	0.31878	0.31932	0.31957	0.31948	0.31903	0.31833	0.31761	0.31691	0.31627	0.31568	0.31502	0.3141	0.31291	0.31152	0.3099	0.30821	0.30667	0.3054	0.3046	0.30423	0.30419	0.30444	0.30474	0.30495	0.30489	0.30457	0.30403	0.30327	0.30239	0.30151	0.30082	0.30037	0.30029	0.30059	0.30127	0.30223
L_PronatorQuadratus3	0.51954	0.51963	0.51986	0.52028	0.52086	0.5215	0.52225	0.52334	0.5246	0.52595	0.52731	0.52879	0.53028	0.53149	0.53238	0.53277	0.53259	0.5318	0.53064	0.52943	0.52825	0.5272	0.52622	0.5251	0.52356	0.52155	0.51922	0.51649	0.51367	0.51112	0.50904	0.50773	0.50714	0.50711	0.50755	0.50805	0.50838	0.50827	0.50772	0.5068	0.50551	0.50403	0.50258	0.50143	0.50072	0.5006	0.50113	0.50229	0.50392
L_TricepsLatH1	0	0	0	0	0	0	0	0	0	0	0	0	0	0	0	0	0	0	0	0	0	0	0	0	0	0	0	0	0	0	0	0	0	0	0	0	0	0	0	0	0	0	0	0	0	0	0	0	0
L_TricepsLatH2	0	0	0	0	0	0	0	0	0	0	0	0	0	0	0	0	0	0	0	0	0	0	0	0	0	0	0	0	0	0	0	0	0	0	0	0	0	0	0	0	0	0	0	0	0	0	0	0	0
L_TricepsLatH3	0	0	0	0	0	0	0	0	0	0	0	0	0	0	0	0	0	0	0	0	0	0	0	0	0	0	0	0	0	0	0	0	0	0	0	0	0	0	0	0	0	0	0	0	0	0	0	0	0
L_TricepsLatH4	0	0	0	0	0	0	0	0	0	0	0	0	0	0	0	0	0	0	0	0	0	0	0	0	0	0	0	0	0	0	0	0	0	0	0	0	0	0	0	0	0	0	0	0	0	0	0	0	0
L_TricepsLatH5	0	0	0	0	0	0	0	0	0	0	0	0	0	0	0	0	0	0	0	0	0	0	0	0	0	0	0	0	0	0	0	0	0	0	0	0	0	0	0	0	0	0	0	0	0	0	0	0	0
L_Anconeus1	0	0	0	0	0	0	0	0	0	0	0	0	0	0	0	0	0	0	0	0	0	0	0	0	0	0	0	0	0	0	0	0	0	0	0	0	0	0	0	0	0	0	0	0	0	0	0	0	0
L_Anconeus2	0	0	0	0	0	0	0	0	0	0	0	0	0	0	0	0	0	0	0	0	0	0	0	0	0	0	0	0	0	0	0	0	0	0	0	0	0	0	0	0	0	0	0	0	0	0	0	0	0
L_Anconeus3	0	0	0	0	0	0	0	0	0	0	0	0	0	0	0	0	0	0	0	0	0	0	0	0	0	0	0	0	0	0	0	0	0	0	0	0	0	0	0	0	0	0	0	0	0	0	0	0	0
L_Anconeus4	0	0	0	0	0	0	0	0	0	0	0	0	0	0	0	0	0	0	0	0	0	0	0	0	0	0	0	0	0	0	0	0	0	0	0	0	0	0	0	0	0	0	0	0	0	0	0	0	0
L_Anconeus5	0	0	0	0	0	0	0	0	0	0	0	0	0	0	0	0	0	0	0	0	0	0	0	0	0	0	0	0	0	0	0	0	0	0	0	0	0	0	0	0	0	0	0	0	0	0	0	0	0
L_ErectorSpinae	0.22129	0.23606	0.24603	0.25541	0.27979	0.34021	0.42748	0.54035	0.68422	0.84373	1.0182	1.1964	1.3671	1.5396	1.6918	1.8033	1.866	1.9291	1.9663	2.0173	2.0698	2.0637	2.0352	1.9636	1.8516	1.7017	1.5138	1.3103	1.1244	0.96509	0.84237	0.75112	0.67158	0.60007	0.5551	0.53001	0.5296	0.55126	0.58774	0.63565	0.69075	0.76127	0.8508	0.94515	1.0435	1.1359	1.2169	1.2773	1.3188
R_ErectorSpinae	1.2643	1.2894	1.3186	1.3273	1.3243	1.3316	1.3251	1.2915	1.2658	1.2451	1.219	1.1834	1.1539	1.1217	1.0602	0.95537	0.80777	0.6561	0.51284	0.38882	0.33512	0.31499	0.32755	0.35008	0.37673	0.38968	0.38504	0.36888	0.33839	0.28183	0.22195	0.16243	0.11033	0.063311	0.029506	0.011023	0.0034578	0.003622	0.0062587	0.0087961	0.011479	0.02009	0.036027	0.055182	0.075017	0.1102	0.16754	0.23509	0.30333
L_ObliqueExternal	0	0	0	0	0	0	0	0	0	0	0	0	0	0	0	0	0.0016363	0.0090339	0.028575	0.051939	0.078248	0.098144	0.11213	0.12597	0.14035	0.15813	0.17537	0.19182	0.21408	0.24119	0.27066	0.30187	0.33112	0.35777	0.37993	0.39855	0.41421	0.42497	0.43409	0.44342	0.45795	0.47509	0.49389	0.51269	0.53297	0.54901	0.55919	0.55732	0.54402
R_ObliqueExternal	0.51355	0.5052	0.50179	0.50347	0.50553	0.50384	0.49969	0.48874	0.46995	0.4441	0.40458	0.34928	0.28405	0.21653	0.14601	0.085062	0.041871	0.014365	0.0024721	7.0754e-05	1.4737e-06	1.5333e-08	0	0	0	0	0	0	0	0	0	0	0	0	0	0	0	0	0	0	0	0	0	0	0	0	0	0	0
L_ObliqueInternal	0.065046	0.0576	0.051362	0.053268	0.061267	0.074874	0.094959	0.12712	0.16032	0.18448	0.20227	0.21188	0.20609	0.19735	0.19408	0.19799	0.21487	0.23909	0.26119	0.27874	0.27768	0.26473	0.24194	0.20624	0.16003	0.11295	0.071514	0.042965	0.02666	0.018441	0.020546	0.03016	0.048929	0.076076	0.1016	0.1229	0.13708	0.14369	0.14483	0.14149	0.14202	0.14256	0.13578	0.12046	0.1014	0.083512	0.065145	0.050301	0.042411
R_ObliqueInternal	0.13884	0.13482	0.13536	0.13571	0.1279	0.10469	0.076427	0.049147	0.031184	0.016937	0.006278	0.00074341	8.1315e-06	2.7429e-07	0	0	0	0	0	0	0	0	0	0	0	0	6.3882e-05	0.0019278	0.0048289	0.0091864	0.017837	0.027292	0.033116	0.039646	0.047714	0.053479	0.058108	0.062761	0.068441	0.070993	0.070529	0.070944	0.072154	0.07483	0.077441	0.080656	0.084271	0.083578	0.079124
L_QuadratusLumborum	0	0	0	0	0	0	0	0	0	0	0	0	0	0	0.0022989	0.017321	0.049215	0.10512	0.17673	0.2635	0.33371	0.36561	0.38246	0.3935	0.39968	0.40613	0.40838	0.40882	0.41862	0.43784	0.46496	0.49822	0.53099	0.5615	0.58875	0.61221	0.63272	0.64827	0.66321	0.68083	0.70741	0.73841	0.77279	0.80736	0.8445	0.87516	0.8965	0.89912	0.88378
R_QuadratusLumborum	0.82941	0.8184	0.81438	0.81517	0.8143	0.80741	0.79527	0.77099	0.7366	0.69305	0.63033	0.54557	0.44864	0.34871	0.24251	0.14707	0.075237	0.028462	0.0055293	0.00025095	3.2284e-06	6.1757e-08	0	0	0	0	0	0	0	0	0	0	0	0	0	0	0	0	0	0	0	0	0	0	0	0	0	0	0
L_RectusAbdominis	0	0	0	0	0	0	0	0	0	0	0	0	0	0	0	0	0	0	0	0	0	0	0	0	0	0	0	9.8213e-05	0.0005262	0.0019285	0.0061433	0.012727	0.021899	0.032589	0.043164	0.051977	0.057738	0.059902	0.059498	0.057515	0.056441	0.054963	0.052005	0.047554	0.042492	0.036502	0.030046	0.023943	0.01905
R_RectusAbdominis	0.033047	0.030732	0.029651	0.030225	0.030373	0.027851	0.024747	0.02106	0.016246	0.010526	0.0048525	0.0017297	0.0003952	3.5408e-05	3.7651e-07	0	0	0	0	0	0	0	0	0	0	0	0	0	0	0	0	8.7477e-05	0.0006356	0.00074158	0.00071253	0.0012081	0.0019103	0.0025393	0.0025011	0.0014828	0.00038832	1.1639e-05	1.2863e-07	0	0	0	0	0	0
[truncated: 51 more columns]

## Sheet: Subject005
	0% gait cycle	1% gait cycle	2% gait cycle	3% gait cycle	4% gait cycle	5% gait cycle	6% gait cycle	7% gait cycle	8% gait cycle	9% gait cycle	10% gait cycle	11% gait cycle	12% gait cycle	13% gait cycle	14% gait cycle	15% gait cycle	16% gait cycle	17% gait cycle	18% gait cycle	19% gait cycle	20% gait cycle	21% gait cycle	22% gait cycle	23% gait cycle	24% gait cycle	25% gait cycle	26% gait cycle	27% gait cycle	28% gait cycle	29% gait cycle	30% gait cycle	31% gait cycle	32% gait cycle	33% gait cycle	34% gait cycle	35% gait cycle	36% gait cycle	37% gait cycle	38% gait cycle	39% gait cycle	40% gait cycle	41% gait cycle	42% gait cycle	43% gait cycle	44% gait cycle	45% gait cycle	46% gait cycle	47% gait cycle	48% gait cycle
R_GluteusMedius1	0.054561	0.0045199	0.0048751	0.096591	0.63478	1.0513	1.2427	1.3268	1.3829	1.4703	1.7952	2.442	3.3516	4.4168	5.5567	6.6315	7.5042	8.1814	8.615	8.798	8.7768	8.6156	8.4193	8.2237	8.0365	7.8578	7.6493	7.3661	7.0127	6.5768	6.0958	5.6254	5.2053	4.8358	4.5142	4.2343	3.9987	3.7941	3.5956	3.4073	3.228	3.0659	2.9067	2.7559	2.6174	2.4883	2.3638	2.2683	2.1659
R_GluteusMedius2	6.5086e-06	0	0	0.00076493	0.10019	0.34567	0.50244	0.55893	0.55125	0.54167	0.617	0.80049	1.0709	1.3766	1.7055	2.0199	2.2796	2.4715	2.5756	2.6006	2.5631	2.484	2.3994	2.318	2.2481	2.1865	2.1172	2.0286	1.9309	1.8354	1.7382	1.641	1.5552	1.4836	1.4244	1.3749	1.3368	1.3052	1.2683	1.2292	1.1902	1.1524	1.1125	1.0737	1.0395	1.0079	0.97421	0.94704	0.91091
R_GluteusMedius3	9.112e-06	0	0	0.00058778	0.095126	0.38703	0.63561	0.70358	0.62952	0.54587	0.55235	0.66039	0.84974	1.0518	1.2869	1.5358	1.7605	1.9135	1.9644	1.9405	1.8637	1.7556	1.6512	1.5535	1.481	1.4241	1.3628	1.2912	1.2335	1.2305	1.2524	1.2697	1.2892	1.3201	1.3607	1.4067	1.4595	1.512	1.551	1.5813	1.6087	1.6329	1.6535	1.6745	1.7004	1.7273	1.7456	1.7576	1.7462
R_GluteusMinimus1	0.22581	0.12401	0.05999	0.14203	0.24691	0.30711	0.32197	0.29598	0.27375	0.27759	0.3403	0.47602	0.6734	0.92115	1.2049	1.4934	1.7503	1.9561	2.097	2.1724	2.197	2.189	2.1714	2.155	2.1454	2.1412	2.1344	2.1126	2.0682	1.9894	1.8912	1.7965	1.7147	1.6509	1.6082	1.5835	1.5739	1.5724	1.578	1.5911	1.6109	1.6412	1.6799	1.7255	1.7747	1.825	1.8741	1.9139	1.9394
R_GluteusMinimus2	0.25317	0.10617	0.022288	0.092372	0.25932	0.3876	0.43187	0.39653	0.34698	0.33062	0.3892	0.53585	0.75672	1.0366	1.3635	1.7047	2.015	2.2608	2.4218	2.5031	2.5237	2.5066	2.4787	2.4532	2.4381	2.4313	2.4219	2.3965	2.3495	2.2747	2.1828	2.0941	2.0186	1.9641	1.934	1.9244	1.9322	1.9484	1.9708	2.0009	2.0384	2.0874	2.1462	2.2128	2.2839	2.356	2.4255	2.4812	2.5165
R_GluteusMinimus3	0.23352	0.047733	0.0031223	0.046926	0.27089	0.53721	0.66292	0.62413	0.52249	0.46199	0.51049	0.67933	0.94751	1.291	1.6984	2.1383	2.5525	2.8769	3.0765	3.1678	3.1774	3.1381	3.0852	3.0377	3.007	2.9905	2.9701	2.9306	2.8725	2.8038	2.7254	2.6498	2.5889	2.5552	2.5523	2.5747	2.6198	2.6735	2.7309	2.7951	2.8682	2.9537	3.0507	3.1568	3.2694	3.383	3.4909	3.5759	3.6278
R_Semimembranosus	4.5627	4.2491	3.7856	3.8234	4.0504	3.8278	3.0664	1.9591	1.2926	1.1424	1.185	1.1866	1.0296	0.69153	0.27705	0.09001	0.021342	0.00017697	3.3691e-07	0	0	0	0	0	0	0	0	0	0	0	0	0	0	0	0	0	0	0	0	0	0	0	0	0	0	0	0	0	0
R_Semitendinosus	0.73791	0.71242	0.6612	0.65882	0.66425	0.60442	0.46904	0.27523	0.15765	0.12824	0.12548	0.10995	0.068995	0.032088	0.012151	0.0018769	1.751e-05	1.3477e-07	0	0	0	0	0	0	0	0	0	0	0	0	0	0	0	0	0	0	0	0	0	0	0	0	0	0	0	0	0	0	0
R_BicepsFemorisLH	0	0	0	0.043273	0.48417	0.70789	0.68145	0.60532	0.57373	0.58889	0.62146	0.59195	0.43836	0.20471	0.0656	0.013225	0.00011765	9.7858e-07	0	0	0	0	0	0	0	0	0	0	0	0	0	0	0	0	0	0	0	0	0	0	0	0	0	0	0	0	0	0	0
R_Sartorius	0.15969	0.14398	0.11713	0.086021	0.06504	0.053605	0.039639	0.015539	0.0020772	1.8803e-05	2.7566e-07	0	0	0	0.00052867	0.010903	0.037091	0.064635	0.085637	0.099902	0.11044	0.11938	0.12736	0.13522	0.14438	0.1542	0.16444	0.17399	0.18152	0.18672	0.19103	0.19565	0.20124	0.20954	0.2217	0.2368	0.25361	0.27057	0.28941	0.30986	0.33177	0.35604	0.38296	0.41158	0.44047	0.46897	0.49649	0.51848	0.53582
R_AdductorLongus	0.022734	0.2376	0.46929	0.33374	0.08795	0.0051288	1.4497e-05	9.4949e-08	0	0	0	0	0	0	0	0	0	0	0	0	0	0	0	0	0	0	0	0	0	0	0	0	0	0	0	0	0	0	0	0	0	0	0	0	0	0	0	0	0
R_AdductorBrevis	0	0	0.0015553	0.013869	0.0049233	3.7562e-05	0	0	0	0	0	0	0	0	0	0	0	0	0	0	0	0	0	0	0	0	0	0	0	0	0	0	0	0	0	0	0	0	0	0	0	0	0	0	0	0	0	0	0
R_AdductorMagnus1	0	0	0	0	0	0	0	0.00081012	0.0062632	0.010156	0.012614	0.0063209	0.00098749	7.6908e-06	5.5131e-08	0	0	0	0	0	0	0	0	0	0	0	0	0	0	0	0	0	0	0	0	0	0	0	0	0	0	0	0	0	0	0	0	0	0
R_AdductorMagnus2	0	0	0	0	0	0	0	0.0067212	0.026277	0.065016	0.084486	0.061981	0.025229	0.0049398	4.5329e-05	1.3783e-07	0	0	0	0	0	0	0	0	0	0	0	0	0	0	0	0	0	0	0	0	0	0	0	0	0	0	0	0	0	0	0	0	0
R_AdductorMagnus3	0	0	0	0	0	0	0	0.0061931	0.023722	0.057724	0.076334	0.054942	0.020649	0.004562	4.1199e-05	1.3783e-07	0	0	0	0	0	0	0	0	0	0	0	0	0	0	0	0	0	0	0	0	0	0	0	0	0	0	0	0	0	0	0	0	0
R_TensorFasciaLata	0.3698	0.28623	0.19504	0.14473	0.12975	0.14848	0.15671	0.10229	0.043452	0.021287	0.017714	0.042802	0.12125	0.26368	0.50928	0.83863	1.1739	1.4572	1.6561	1.7789	1.8524	1.899	1.9338	1.9668	2.0111	2.0621	2.1153	2.1596	2.1822	2.176	2.1531	2.1339	2.1204	2.1252	2.157	2.2131	2.2876	2.3693	2.4655	2.5755	2.6968	2.8354	2.992	3.1601	3.3306	3.499	3.6627	3.7931	3.8937
R_Pectineus	0.076371	0.13381	0.1687	0.11171	0.027026	0.0014045	9.5745e-06	0	0	0	0	0	0	0	0	0	0	0	0	0	0	0	0	0	0	0	0	0	0	0	0	0	0	0	0	0	0	0	0	0	0	0	0	0	0	0	0	0	0.00031196
R_Gracilis	0.061523	0.087522	0.10437	0.085863	0.044241	0.010641	0.00067431	6.8233e-05	2.5667e-06	0	0	0	0	0	0	0	0	0	0	0	0	0	0	0	0	0	0	0	0	0	0	0	0	0	0	0	0	0	0	0	0	0	0	0	0	0	0	0	0
R_GluteusMaximus1	0	0	0	0	0	0.020738	0.10512	0.24786	0.32469	0.34646	0.39043	0.46939	0.56476	0.64138	0.66743	0.62459	0.54521	0.4489	0.34967	0.25526	0.16643	0.094294	0.053448	0.025461	0.011888	0.0040853	0.00012384	0	0	0	0	0	0	0	0	0	0	0	0	0	0	0	0	0	0	0	0	0	0
R_GluteusMaximus2	0	0	0	0	0	0.0041114	0.03706	0.2604	0.42933	0.49807	0.57295	0.66803	0.75028	0.77353	0.65963	0.38999	0.14765	0.051266	0.022945	0.0089417	0.00088013	3.5008e-06	3.9817e-08	0	0	0	0	0	0	0	0	0	0	0	0	0	0	0	0	0	0	0	0	0	0	0	0	0	0
R_GluteusMaximus3	0	0	0	0	0	0	0	0.063952	0.18201	0.29567	0.36753	0.37977	0.29641	0.1345	0.03259	0.00074817	3.7643e-06	3.3691e-08	0	0	0	0	0	0	0	0	0	0	0	0	0	0	0	0	0	0	0	0	0	0	0	0	0	0	0	0	0	0	0
R_Iliacus	1.7953	1.6931	1.4475	1.0548	0.66684	0.41238	0.22272	0.071947	0.0078488	4.3286e-05	7.6571e-07	1.9909e-08	0	0	5.0059e-05	0.025361	0.21297	0.48388	0.71067	0.88045	1.0236	1.1561	1.2785	1.4005	1.5379	1.6839	1.8405	1.9948	2.1168	2.1814	2.2164	2.2548	2.3014	2.3781	2.5003	2.6593	2.8395	3.0231	3.2344	3.4684	3.7215	4.0047	4.3228	4.6631	5.007	5.3473	5.6789	5.9443	6.1589
R_Psoas	1.9234	1.8212	1.6022	1.2233	0.83126	0.57331	0.38205	0.15895	0.031324	0.00067789	1.3117e-05	1.7918e-07	0	0	0	0	0.005801	0.054871	0.14829	0.25945	0.3729	0.50693	0.64888	0.79654	0.95563	1.1251	1.2957	1.4585	1.5843	1.6318	1.6409	1.6541	1.6846	1.743	1.8504	1.9923	2.1497	2.3182	2.508	2.7174	2.9404	3.1914	3.4746	3.7791	4.0962	4.4124	4.7258	4.986	5.2057
R_QuadratusFemoris	0	0	0	0	0	0	0	0	0	0	0	0	0	0	0	0	0	0	0	0	0	0	0	0	0	0	0	0	0	0	0	0	0	0	0	0	0	0	0	0	0	0	0	0	0	0	0	0	0
R_Gemelli	0.13927	0.11095	0.075013	0.035882	0.023088	0.020572	0.022146	0.015264	0.0063375	0.00060154	1.1907e-05	1.5927e-07	0	0	0	0	0	0	0	0	0	0	0	0	0	0	0	0	0	0	0	0	0	0	0	0	0.00054889	0.0042638	0.012029	0.027231	0.051588	0.090105	0.14748	0.22045	0.30239	0.38601	0.47138	0.54265	0.6043
R_Piriformis	0.27482	0.061943	0.015377	0.035016	0.28264	0.60615	0.81899	0.74131	0.47399	0.25493	0.1559	0.14023	0.16775	0.22795	0.35863	0.61648	0.92565	1.1583	1.2485	1.2416	1.1795	1.0987	1.0199	0.95515	0.92279	0.91746	0.91613	0.9187	0.95004	1.0787	1.2545	1.4279	1.5954	1.7805	1.9873	2.2087	2.4444	2.6727	2.8912	3.1057	3.3252	3.5485	3.7824	4.0216	4.267	4.5106	4.7416	4.922	5.0477
R_RectusFemoris	0	0	0	0	0	0	0	0	0	0.00063147	0.014342	0.071845	0.21493	0.51005	1.1922	2.2975	3.499	4.5528	5.3182	5.8243	6.1815	6.4597	6.6796	6.8762	7.0963	7.3238	7.5622	7.7783	7.9106	7.9203	7.8293	7.729	7.533	7.283	7.0066	6.7593	6.5492	6.3857	6.2755	6.2048	6.1363	6.0862	6.0552	6.0329	5.992	5.9489	5.9178	5.8991	5.9206
R_BicepsFemorisSH	0.27885	0.30311	0.3315	0.34771	0.35166	0.33802	0.27644	0.12558	0.023977	0.000409	6.5698e-06	9.9543e-08	0	0	0	0	0	0	0	0	0	0	0	0	0	0	0	0	0	1.1853e-06	0.0051182	0.012269	0.031235	0.06226	0.10523	0.15191	0.19708	0.2365	0.27554	0.31349	0.35151	0.39066	0.43195	0.47415	0.51707	0.56076	0.60636	0.64808	0.68845
R_VastusMedialis	0	0	0	0	0	0	0	0.095139	0.49822	1.0717	1.6583	2.2325	2.7439	3.145	3.3843	3.4903	3.4966	3.4399	3.3511	3.24	3.0989	2.92	2.7112	2.4759	2.2053	1.9083	1.5945	1.2809	0.98638	0.72455	0.50859	0.311	0.17222	0.08098	0.038061	0.021355	0.010667	0.00042089	3.752e-07	0	0	0	0	0	0	0	0	0	0
R_VastusIntermedius	0	0	0	0	0	0	0	0.10544	0.55187	1.1871	1.8372	2.4735	3.0403	3.485	3.7502	3.8677	3.8747	3.8119	3.7134	3.5903	3.4339	3.2357	3.0043	2.7436	2.4438	2.1146	1.7669	1.4194	1.093	0.80282	0.56351	0.34457	0.1908	0.089718	0.042169	0.02366	0.011818	0.00046631	3.752e-07	0	0	0	0	0	0	0	0	0	0
R_VastusLateralis	0	0	0	0	0	0	0	0.14515	0.75793	1.6341	2.5386	3.4297	4.2286	4.8593	5.2396	5.4118	5.4275	5.3433	5.2071	5.0351	4.8153	4.536	4.2099	3.8423	3.4199	2.9565	2.4676	1.9796	1.5221	1.1163	0.78225	0.47765	0.26417	0.12417	0.058393	0.032768	0.016352	0.0006444	5.36e-07	0	0	0	0	0	0	0	0	0	0
R_MedialGastroc	3.5541	3.1518	2.6254	2.1907	1.7492	1.0802	0.2602	0.016265	0.00023201	8.5377e-07	0	0	0	0	0	0	0	0	0.0020615	0.027896	0.071886	0.15969	0.29957	0.52043	0.81283	1.1514	1.5204	1.8795	2.2142	2.5277	2.8579	3.1988	3.617	4.1317	4.7552	5.4365	6.1453	6.8456	7.5773	8.3395	9.1517	10.029	10.977	11.983	13.032	14.101	15.167	16.118	16.956
R_LateralGastroc	1.8645	1.6621	1.3647	1.1002	0.86987	0.58851	0.21788	0.030517	0.00041904	1.8147e-06	0	0	0	0	0	0	0	0	0	0.00051774	0.005705	0.017046	0.040734	0.078915	0.14585	0.23211	0.32836	0.42867	0.52785	0.62049	0.71981	0.82372	0.9561	1.1246	1.3344	1.5668	1.8103	2.0506	2.3013	2.5621	2.84	3.1399	3.4646	3.8089	4.1672	4.5305	4.8904	5.205	5.475
R_Soleus	0	0	0	0	0	0	0	0	0	0	0	0	0	0	0	0.03739	0.21466	0.43175	0.83858	1.6574	2.6145	3.6595	4.7425	5.7281	6.5507	7.2469	7.8355	8.3505	8.8275	9.3017	9.7466	10.171	10.495	10.712	10.816	10.88	10.959	11.119	11.307	11.514	11.721	11.928	12.123	12.341	12.619	12.993	13.479	14.205	15.137
R_TibialisPosterior	0	0	0	0	0	0	0	0	0.021718	0.24256	0.41055	0.36754	0.20989	0.061747	0.017622	0.0011111	7.9052e-06	2.9863e-08	0	0	0.008834	0.018214	0.018387	0.016934	0.012154	0.0047232	0.00029789	1.3754e-05	7.3509e-08	0	0	0	0	0	0	0	0	0	0	0	0	0	0	0	0	0	0	0	0
R_FlexDigLongus	0	0	0	0	0	0	0	0	0.0093148	0.090841	0.15637	0.15031	0.10672	0.042616	0.011764	0.0028166	0.0001014	2.9863e-07	0	0	0.0010353	0.0038983	0.0032613	0.002297	0.0007926	8.1338e-05	7.213e-07	0	0	0	0	0	0	0	0	0	0	0	0	0	0	0	0	0	0	0	0	0	0
R_FlexHalLongus	0	0	0	0	0	0	0	0	0	0	0	0	0	0	0	0	0	0	0	0	0.0023724	0.006818	0.0097732	0.010804	0.01069	0.010544	0.0097317	0.0082611	0.0063339	0.0039492	0.0020506	0.00049225	5.9205e-06	0	0	0	0	0	0	0	0	0	0	0	0	0	0	0	0
R_TibialisAnterior	2.5187	2.3163	1.9087	1.4878	1.2165	1.0707	1.0149	1.5069	2.3447	3.1747	3.6902	3.8099	3.5937	3.1293	2.5338	1.8934	1.3832	0.88111	0.4631	0.24203	0.091257	0.01912	0.00037553	8.9068e-06	2.9403e-07	0	0	0	0	0	0	0	0	0	0	0	0	0	0	0	0	0	0	0	0	0	0	0	0
R_PeroneusBrevis	0.40509	0.39727	0.35966	0.32162	0.29442	0.25273	0.15446	0.022581	0.00077086	2.7336e-06	0	0	0.025017	0.10469	0.17249	0.30978	0.46134	0.4642	0.42923	0.40873	0.41332	0.44992	0.52197	0.61777	0.72947	0.84303	0.95251	1.0529	1.1431	1.2281	1.3093	1.3903	1.4714	1.5533	1.6322	1.7082	1.7837	1.8595	1.9393	2.0275	2.128	2.2401	2.3635	2.4945	2.6342	2.7815	2.9311	3.0754	3.2127
R_PeroneusLongus	0.12102	0.15243	0.1849	0.22529	0.2479	0.20439	0.077539	0.00094331	8.3463e-06	3.4457e-08	0	0	0.0053532	0.096822	0.2002	0.35925	0.61613	0.7367	0.79091	0.83479	0.90579	1.0288	1.2164	1.4446	1.7011	1.9591	2.2066	2.4331	2.638	2.8309	3.0154	3.1989	3.381	3.5626	3.7355	3.9017	4.0663	4.2341	4.4115	4.6076	4.8295	5.0773	5.3479	5.6366	5.9458	6.273	6.6067	6.9361	7.2552
R_PeroneusTertius	0.39994	0.38428	0.32877	0.2635	0.21676	0.18765	0.16458	0.17318	0.19185	0.19563	0.20116	0.211	0.22613	0.24149	0.25199	0.25344	0.23049	0.17354	0.11011	0.059852	0.029315	0.013132	0.0063951	0.0051004	0.0052287	0.005827	0.0065542	0.0072408	0.0076489	0.0078424	0.0078588	0.0080615	0.0083116	0.0087462	0.0093136	0.0099796	0.011068	0.011949	0.012395	0.01251	0.012777	0.013245	0.013837	0.014302	0.014812	0.014938	0.014329	0.011106	0.006309
R_ExtensorDigLongus	1.6085	1.4908	1.2423	0.98537	0.81854	0.7185	0.64406	0.79471	1.033	1.2319	1.3778	1.4421	1.4414	1.3786	1.2733	1.124	0.92389	0.64181	0.36206	0.17704	0.072797	0.019886	0.0005558	1.3014e-05	4.6862e-07	0	0	0	0	0	0	0	0	0	0	0	0	0	0	0	0	0	0	0	0	0	0	0	0
R_ExtensorHalLongus	0.42868	0.40189	0.33729	0.26693	0.21955	0.19319	0.17991	0.2401	0.34819	0.45639	0.53001	0.55417	0.53536	0.48143	0.40909	0.32573	0.25053	0.16763	0.092707	0.046831	0.019392	0.0048331	0.00016613	3.9113e-06	1.2251e-07	0	0	0	0	0	0	0	0	0	0	0	0	0	0	0	0	0	0	0	0	0	0	0	0
L_GluteusMedius1	1.9466	1.8424	1.7512	1.6608	1.5594	1.4445	1.3167	1.1723	0.99359	0.77075	0.54384	0.35071	0.18873	0.076906	0.016646	0.00027521	6.7077e-07	0	0.066074	0.26367	0.4559	0.57577	0.60469	0.6015	0.56686	0.53971	0.51676	0.50985	0.51673	0.52459	0.52112	0.49999	0.46645	0.42891	0.41317	0.43079	0.46948	0.52241	0.56584	0.5971	0.594	0.54215	0.454	0.33779	0.21791	0.1231	0.07225	0.079289	0.12504
L_GluteusMedius2	0.71115	0.65582	0.60321	0.54544	0.4744	0.39269	0.30209	0.21175	0.12298	0.048781	0.011247	0.0049871	0.0049643	0.0034929	0.0021158	0.00010684	2.7566e-07	0	0.012484	0.060645	0.1026	0.12873	0.13319	0.13026	0.12078	0.11274	0.10464	0.10456	0.105	0.10442	0.1005	0.096674	0.095349	0.097175	0.10736	0.12801	0.15193	0.17484	0.19031	0.19598	0.1855	0.15401	0.10622	0.053096	0.017116	0.0010687	3.6249e-06	1.6265e-05	7.6571e-06
L_GluteusMedius3	1.3378	1.2573	1.1735	1.0732	0.9416	0.78311	0.59889	0.4107	0.22692	0.082134	0.016301	0.0057824	0.0082292	0.011075	0.0095052	0.0012328	3.4273e-06	0.00073718	0.013301	0.033425	0.047671	0.052639	0.057532	0.063124	0.066584	0.062371	0.047213	0.037424	0.029048	0.02348	0.024363	0.031285	0.043847	0.063096	0.099914	0.14254	0.18673	0.22194	0.24203	0.24159	0.2169	0.16447	0.099175	0.044046	0.010451	0.00031667	2.144e-06	0.00028772	0.0022174
L_GluteusMinimus1	1.7763	1.7485	1.7175	1.6791	1.6285	1.5583	1.4629	1.3424	1.2094	1.0623	0.88876	0.67928	0.45483	0.23883	0.087325	0.020314	0.0079478	0.011028	0.021636	0.04203	0.07054	0.097294	0.11638	0.13524	0.14853	0.15743	0.15982	0.15515	0.15104	0.14672	0.14407	0.14094	0.13773	0.13618	0.13979	0.14966	0.16369	0.1806	0.19469	0.20445	0.20542	0.19458	0.17588	0.15284	0.1285	0.11506	0.12882	0.16647	0.225
L_GluteusMinimus2	2.2545	2.2157	2.1719	2.1165	2.0428	1.9425	1.8083	1.6431	1.4627	1.265	1.0427	0.79089	0.53163	0.2804	0.10182	0.022664	0.0057192	0.0039989	0.012196	0.034388	0.06271	0.088256	0.11007	0.13365	0.15272	0.16663	0.17187	0.16762	0.16166	0.15463	0.15033	0.14831	0.14954	0.15537	0.16827	0.18786	0.21101	0.2352	0.25414	0.26528	0.26358	0.24569	0.21681	0.1797	0.13897	0.11442	0.13029	0.18726	0.27176
L_GluteusMinimus3	3.0889	3.024	2.9504	2.8571	2.7321	2.5677	2.3539	2.1002	1.827	1.5305	1.2202	0.90561	0.6071	0.31713	0.11348	0.024417	0.0039867	0.00079781	0.010504	0.034448	0.054568	0.076568	0.10004	0.12958	0.15657	0.17801	0.18782	0.18557	0.17705	0.1655	0.15763	0.15701	0.1664	0.18631	0.21782	0.25729	0.29941	0.33844	0.36716	0.38096	0.37319	0.33966	0.28785	0.21872	0.14146	0.090455	0.09834	0.19063	0.3148
L_Semimembranosus	0	0	0	0	0	0	0	0	0	0	0	0	0	0	0	0	0	0.0021771	0.061609	0.20282	0.39094	0.41241	0.27214	0.1099	0.031412	0.00091258	2.8638e-07	0	0.0061992	0.020203	0.032222	0.044746	0.055636	0.074447	0.11758	0.18782	0.28081	0.3954	0.53232	0.71072	0.92623	1.1805	1.4812	1.8224	2.216	2.6602	3.1431	3.6426	4.1155
L_Semitendinosus	0	0	0	0	0	0	0	0	0	0	0	0	0	0	0	0	0	0.00053139	0.0085425	0.026623	0.050978	0.052262	0.032094	0.011759	0.0026493	3.1854e-05	0	0	0.00065193	0.0022184	0.0030563	0.0033024	0.0031724	0.0035103	0.0072824	0.017601	0.033591	0.055881	0.083668	0.11926	0.16164	0.21046	0.26613	0.32757	0.39517	0.46731	0.54001	0.60848	0.67078
L_BicepsFemorisLH	0	0	0	0	0	0	0	0	0	0	0	0	0	0	0	0	0	0.0026444	0.026426	0.082632	0.15604	0.15653	0.091157	0.036114	0.0076251	2.2608e-05	3.216e-08	0	0	0.0026627	0.010218	0.024419	0.044822	0.074933	0.11345	0.15108	0.18763	0.21748	0.24276	0.27217	0.3048	0.33967	0.3724	0.38191	0.3516	0.26072	0.15929	0.067985	0.017298
L_Sartorius	0.47692	0.47587	0.47262	0.46655	0.45682	0.44095	0.41661	0.3844	0.35006	0.31385	0.26946	0.21147	0.14691	0.087546	0.050322	0.03555	0.032662	0.027145	0.01549	0.004154	0.00023996	6.3847e-05	0.0011584	0.0047669	0.010915	0.016984	0.020964	0.020507	0.019049	0.017293	0.017312	0.01923	0.023065	0.02895	0.035727	0.041881	0.047589	0.052555	0.056468	0.058575	0.058997	0.057921	0.056237	0.05502	0.055321	0.059967	0.072672	0.090515	0.10902
L_AdductorLongus	0	0	0	0	0.0025878	0.010221	0.025333	0.070506	0.15689	0.2596	0.34258	0.34967	0.29381	0.23897	0.26506	0.35096	0.42594	0.39614	0.23757	0.081067	0.0075822	0.00010674	1.6432e-06	0.00030831	0.0027945	0.00491	0.0035265	0.0014188	0.00066589	0.00013617	0.0010751	0.0014542	0.00080321	0.00087982	0.00030661	1.2405e-06	0	0	0	0	0	0.00047444	0.0072039	0.040804	0.11829	0.21812	0.28976	0.31412	0.29883
L_AdductorBrevis	0	0	0	0	0	0	0	0	0	0	0	0	0	0.0020735	0.018836	0.06431	0.1012	0.1046	0.067658	0.028188	0.004339	8.4683e-05	1.3109e-06	1.3783e-08	0	0	0	0	0	0	0	0	0	0	0	0	0	0	0	0	0	0	0	0	0.00017256	0.00041101	0.0003089	0.00091892	4.6813e-05
L_AdductorMagnus1	0	0	0	0	0	0	0	0	0	0	0	0	0	0.00012049	0.0081379	0.033126	0.070814	0.089495	0.068697	0.036654	0.0092698	0.0012829	2.0668e-05	1.6539e-07	0	0	0	0	0	0	0	0	0	0	0	0	0	0	0	0	0	0	0	0	0	0	0	0	0
L_AdductorMagnus2	0	0	0	0	0	0	0	0	0	0	0	0	0	0	0	0.00067682	0.0028343	0.0073732	0.011493	0.014936	0.0094725	0.0032821	0.00035744	1.2841e-06	0	0	0	0	0	0	0.00066435	0.00037697	1.5516e-05	0	0	0	0	0	0	0	0	0	0	0	0	0	0	0	0
L_AdductorMagnus3	0	0	0	0	0	0	0	0	0	0	0	0	0	0	0	0.0024838	0.005592	0.012507	0.019203	0.019331	0.009338	0.0027191	0.00021045	2.3814e-07	0	0	0	0	0	0	0.0010909	0.00073452	5.4972e-05	0	0	0	0	0	0	0	0	0	0	0	0	0	0	0	0
L_TensorFasciaLata	3.292	3.2862	3.269	3.2347	3.1756	3.0749	2.9173	2.7057	2.4771	2.2306	1.9241	1.5228	1.0765	0.65624	0.37759	0.25351	0.22583	0.18824	0.11055	0.028582	0.0016102	0.0032289	0.023547	0.068053	0.12105	0.16386	0.18661	0.17921	0.16279	0.14293	0.13455	0.13644	0.14883	0.17228	0.2006	0.22736	0.25275	0.27497	0.28979	0.29256	0.28146	0.25547	0.21932	0.178	0.13598	0.10743	0.11405	0.14807	0.19781
L_Pectineus	0.24749	0.25415	0.26081	0.26783	0.27559	0.28121	0.28231	0.27836	0.27583	0.27456	0.26063	0.22096	0.16448	0.11352	0.094071	0.1019	0.11575	0.10517	0.0629	0.020906	0.0020339	2.8163e-05	4.3799e-07	0.00028978	0.0031373	0.0053606	0.0056839	0.0038768	0.0026422	0.0012291	0.0014747	0.0019332	0.0020879	0.0023832	0.0023526	0.0013857	0.0010669	0.00087121	0.0010366	0.0012036	0.0019612	0.0051571	0.011778	0.026384	0.049728	0.076946	0.1011	0.11757	0.12558
L_Gracilis	0	0	0	0	0	0	0	0	0	2.0654e-05	0.00023549	0.0009332	0.0032954	0.0043413	0.0094986	0.018356	0.024395	0.023272	0.014534	0.0056861	0.00084223	1.6533e-05	2.389e-07	0	0	0	9.8777e-07	8.0549e-05	0.00028495	0.00031503	0.00066216	0.0013507	0.0021483	0.0033615	0.0049342	0.0057266	0.0062618	0.0066097	0.0075281	0.009387	0.012581	0.018014	0.026343	0.037572	0.05143	0.066231	0.078851	0.087459	0.091872
L_GluteusMaximus1	0	0	0	0	0	0	0	0	0	0	0	0	0	0	0	0	0	0.001536	0.015502	0.052678	0.082765	0.088178	0.066648	0.042241	0.020773	0.0043156	0.00063353	0.0012643	0.0025828	0.0030435	0.0024049	0.001836	0.0017766	0.0016342	0.00053526	4.6601e-05	0.00084809	0.0013342	0.0013459	0.0011618	0.00027187	1.7259e-06	0	0	0	0	0	0	0
L_GluteusMaximus2	0	0	0	0	0	0	0	0	0	0	0	0	0	0	0	0	0	0.0047091	0.027308	0.080942	0.12593	0.12397	0.080045	0.036893	0.0094323	0.00074973	2.2512e-07	3.4457e-07	0.0011133	0.0025874	0.0023313	0.0019321	0.0015092	0.00061219	3.7489e-06	7.6571e-09	0	0	0	0	0	0	0	0	0	0	0	0	0
L_GluteusMaximus3	0	0	0	0	0	0	0	0	0	0	0	0	0	0	0	0	0	0.0080518	0.030827	0.07083	0.1048	0.084988	0.039851	0.010624	0.0012171	2.4694e-06	0	0	0	0.0007328	0.0014696	0.00093306	7.7836e-05	0	0	0	0	0	0	0	0	0	0	0	0	0	0	0	0
L_Iliacus	6.0078	5.9929	5.9523	5.8803	5.7675	5.581	5.2919	4.9063	4.5025	4.0829	3.548	2.8106	1.9716	1.2089	0.7547	0.60765	0.61029	0.53024	0.30997	0.08763	0.0045756	4.9405e-05	0.011847	0.057114	0.13034	0.20092	0.24462	0.23258	0.20893	0.18101	0.17356	0.18463	0.21323	0.25997	0.31199	0.357	0.39927	0.43797	0.47083	0.49144	0.50197	0.50551	0.5102	0.53156	0.58017	0.68121	0.86665	1.0982	1.3256
L_Psoas	5.2662	5.2833	5.2572	5.1828	5.0594	4.8645	4.5856	4.2364	3.8965	3.5614	3.1339	2.5229	1.8316	1.2162	0.87259	0.77334	0.78803	0.71788	0.4957	0.24819	0.1317	0.12523	0.16626	0.2401	0.32632	0.38862	0.42604	0.41397	0.39087	0.37839	0.39481	0.42835	0.47	0.53037	0.58762	0.6321	0.67666	0.70868	0.7393	0.76173	0.77963	0.79359	0.81215	0.84916	0.90516	1.0085	1.1825	1.3872	1.5767
L_QuadratusFemoris	0	0	0	0	0	0	0	0	0	0	3.0629e-08	0.00041411	0.012599	0.062529	0.14201	0.19389	0.18724	0.16375	0.10813	0.064114	0.023734	0.0045191	0.00068584	6.7689e-06	0	0	0	0	0	0	0	0	0	0	0	0	0	0	0	0	0	0	0	0	0	0.00020851	0.00025173	4.7474e-08	0
L_Gemelli	0.67763	0.67859	0.67356	0.66002	0.63531	0.59819	0.54455	0.47549	0.40498	0.33667	0.27655	0.22694	0.19131	0.1661	0.15207	0.1355	0.10174	0.076526	0.051998	0.036628	0.021198	0.0094209	0.0055649	0.0029458	0.00041659	8.3922e-05	0	9.3517e-05	0.00042436	0.00066993	0.00058102	0.00055388	0.00088958	0.002243	0.0060937	0.012679	0.022691	0.030384	0.033906	0.033051	0.029035	0.023024	0.01939	0.018825	0.021861	0.032081	0.04987	0.080875	0.12
L_Piriformis	4.3358	4.2509	4.1474	4.0065	3.8072	3.5426	3.194	2.787	2.3616	1.9133	1.4814	1.0991	0.78085	0.47929	0.24347	0.09601	0.023533	0.0098715	0.024982	0.031449	0.037036	0.024733	0.028309	0.033569	0.04706	0.067736	0.072108	0.060861	0.045696	0.032871	0.032678	0.043914	0.080371	0.13491	0.21303	0.29429	0.37739	0.44146	0.48278	0.49251	0.46686	0.40614	0.32262	0.22202	0.13161	0.086139	0.13184	0.28949	0.47693
L_RectusFemoris	2.7242	3.053	3.4247	3.8206	4.203	4.5164	4.7391	4.8795	4.9922	5.0351	4.8035	4.1636	3.2523	2.4231	1.8525	1.6186	1.6105	1.3855	0.81455	0.23199	0.019573	0.00011556	0.027202	0.1429	0.33997	0.50531	0.57306	0.49992	0.37997	0.24041	0.13863	0.067188	0.026862	0.013759	0.0080001	0.0014679	1.415e-06	0	0	0	0	0	0	0	0	0	0	0	0
L_BicepsFemorisSH	0.67988	0.70869	0.73703	0.76304	0.78574	0.79968	0.79706	0.77218	0.73356	0.68153	0.60189	0.47871	0.32056	0.14969	0.045451	0.011472	0.0053047	0.003575	0.0033825	0.0011642	0.00014575	0.00095224	0.0066105	0.016644	0.028364	0.042973	0.064331	0.076293	0.089188	0.1042	0.12738	0.1596	0.19905	0.24949	0.30503	0.35438	0.39858	0.43459	0.46057	0.47328	0.47291	0.46007	0.4389	0.41146	0.37731	0.33755	0.29151	0.2365	0.19026
L_VastusMedialis	0	0	0	0	0	0	0	0	0	0	0	0	0.00091079	0.016629	0.07202	0.12884	0.13743	0.14015	0.1597	0.17643	0.17431	0.13511	0.084894	0.043947	0.017956	0.0047857	0.0037758	0.0052972	0.0074274	0.010428	0.010124	0.0072418	0.0032827	9.3938e-06	3.3691e-08	0	0	0	0	0	0	0	0	0	0	0	0	0	0
L_VastusIntermedius	0	0	0	0	0	0	0	0	0	0	0	0	0.0010082	0.018393	0.079622	0.14231	0.15158	0.15427	0.1754	0.19337	0.19065	0.14745	0.092448	0.047751	0.019478	0.0051829	0.0040836	0.0057232	0.0080195	0.011262	0.010941	0.0078362	0.0035583	1.017e-05	3.3691e-08	0	0	0	0	0	0	0	0	0	0	0	0	0	0
L_VastusLateralis	0	0	0	0	0	0	0	0	0	0	0	0	0.0014392	0.026242	0.1137	0.20298	0.2162	0.21985	0.24962	0.27462	0.27012	0.20845	0.13036	0.067103	0.027322	0.0072553	0.0057185	0.008009	0.011215	0.015753	0.015312	0.010978	0.0049921	1.4189e-05	6.7383e-08	0	0	0	0	0	0	0	0	0	0	0	0	0	0
L_MedialGastroc	19.985	19.959	19.786	19.453	18.933	18.194	17.181	15.868	14.366	12.706	10.842	8.7397	6.5374	4.4037	2.7467	1.6162	0.85386	0.34626	0.096784	0.011362	0.00010241	4.0583e-07	0.0016707	0.0078012	0.018193	0.033129	0.062745	0.089426	0.10593	0.11466	0.13347	0.16718	0.20883	0.26752	0.33727	0.40368	0.46987	0.5345	0.59639	0.65097	0.70083	0.76086	0.84097	0.95984	1.1413	1.4204	1.8402	2.3438	2.8086
L_LateralGastroc	6.7405	6.7014	6.6105	6.4646	6.2574	5.9793	5.6111	5.1468	4.6275	4.065	3.4443	2.7541	2.043	1.361	0.84217	0.49625	0.26741	0.11286	0.034726	0.0049829	4.1808e-05	1.3706e-07	0.00055728	0.0023096	0.005266	0.0093939	0.017469	0.025124	0.029582	0.031301	0.036147	0.046015	0.058912	0.077927	0.10125	0.12451	0.14922	0.1759	0.20453	0.23376	0.26474	0.30336	0.35435	0.4267	0.53215	0.68978	0.9242	1.2061	1.4707
L_Soleus	23.627	24.517	25.247	25.792	26.059	26.075	25.847	25.253	24.162	22.528	20.388	17.936	15.208	12.307	9.1207	6.0099	3.4417	1.5705	0.47588	0.067119	0.00033806	1.0452e-06	0	0	0	0	0.0005161	0.0020514	0.0041292	0.0067229	0.0069593	0.0049037	0.0040915	0.001044	5.0292e-06	7.6571e-09	0	0	0	0	0	0	0	0	0	0	0	0	0
L_TibialisPosterior	0.12235	0.11878	0.11514	0.11179	0.1105	0.11227	0.11705	0.12223	0.12545	0.12505	0.11885	0.11044	0.10621	0.15971	0.24682	0.32061	0.34766	0.36714	0.30087	0.16797	0.052683	0.019098	0.012735	0.017904	0.025056	0.031761	0.033789	0.03328	0.030932	0.026251	0.020748	0.015962	0.011846	0.0091579	0.0064359	0.0045447	0.0006	9.965e-06	7.6571e-08	0	0	0	0	0	0	0	0	0	0
L_FlexDigLongus	0.0063323	0.0063048	0.006493	0.0069977	0.0077135	0.0087215	0.0099509	0.011056	0.012036	0.012671	0.012609	0.012239	0.010903	0.015991	0.033024	0.052767	0.067442	0.077203	0.063685	0.038038	0.015718	0.0076212	0.0057765	0.00762	0.010108	0.010731	0.010264	0.0092887	0.0085793	0.0075049	0.0067641	0.0063817	0.0052571	0.0037712	0.0030862	0.00292	0.0015993	0.00033101	2.6727e-05	1.1945e-07	0	0	0	0	0	0	0	0	0
L_FlexHalLongus	0.047794	0.047259	0.04697	0.046973	0.047197	0.047705	0.048498	0.050053	0.052173	0.053925	0.054078	0.05817	0.078858	0.11344	0.12801	0.11387	0.09125	0.072701	0.03985	0.015654	0.0018715	6.0101e-06	0.00023138	8.115e-05	0.00017224	0.0007276	0.0019826	0.002658	0.0024137	0.0017693	0.0010957	0.00090282	0.00094192	0.00087356	0.00022381	1.1026e-06	0	0	0	0	0	0	0	0	0	0	0	0	0
L_TibialisAnterior	0	0	0	0	0	0	0	0	0	0	0	0	0	0	0	0	0.0001007	0.012736	0.14018	0.34441	0.48384	0.47933	0.38175	0.26271	0.15842	0.086362	0.053266	0.050555	0.057002	0.067924	0.084615	0.10789	0.13793	0.17657	0.22043	0.26155	0.30204	0.34227	0.38277	0.42263	0.46395	0.5092	0.56747	0.65003	0.76976	0.95469	1.2412	1.5931	1.9416
L_PeroneusBrevis	1.686	1.7333	1.7762	1.8102	1.8213	1.8044	1.7538	1.6646	1.5443	1.3947	1.2165	1.0068	0.76568	0.52082	0.31316	0.1591	0.057382	0.011178	0.00033061	2.6754e-06	0	0	0	0.00070944	0.0006101	0.0008179	0.00078173	0.0006067	0.00058396	0.0012507	0.0022466	0.0034703	0.0037937	0.0038453	0.0034602	0.0037885	0.00752	0.014804	0.024691	0.037196	0.049992	0.062956	0.07818	0.093437	0.10995	0.13523	0.18103	0.242	0.31179
L_PeroneusLongus	4.1134	4.2303	4.3338	4.4133	4.4367	4.3938	4.2732	4.0615	3.7717	3.4094	2.9768	2.4726	1.8978	1.3217	0.8215	0.43783	0.17338	0.04136	0.0020057	1.7678e-05	1.5314e-08	0	0	1.6524e-06	9.1733e-06	0.00019968	0.00060931	0.00029512	0.00035046	0.00052069	0.00077876	0.00082464	0.0006635	0.00065192	0.00044806	0.00046102	0.00028537	0.00060982	0.001903	0.0040362	0.0085529	0.011528	0.01423	0.016206	0.01625	0.0186	0.031543	0.057537	0.10011
L_PeroneusTertius	0	0	0	0	0	0	0	0	0	0	0	0	0	0	0	1.3017e-07	7.5499e-06	5.4679e-05	0.0038435	0.014811	0.02565	0.029304	0.025644	0.018703	0.011061	0.0054088	0.0026773	0.0026375	0.0035415	0.0050427	0.0070623	0.0094554	0.01245	0.016497	0.021454	0.027432	0.03436	0.041668	0.049399	0.057594	0.066351	0.075165	0.085116	0.09756	0.1145	0.14024	0.18183	0.23474	0.29153
L_ExtensorDigLongus	0	0	0	0	0	0	0	0	0	0	0	0	0	0	0	0	5.4308e-05	0.0011578	0.039438	0.1157	0.17793	0.18413	0.15056	0.1044	0.061824	0.031932	0.018378	0.017647	0.021544	0.028034	0.037134	0.048513	0.063206	0.082695	0.10592	0.1315	0.15965	0.18887	0.21946	0.25101	0.284	0.31803	0.35834	0.41162	0.48646	0.60191	0.78345	1.008	1.2342
L_ExtensorHalLongus	0	0	0	0	0	0	0	0	0	0	0	0	0	0	0	0	8.6955e-06	0.0011106	0.018454	0.047019	0.068071	0.069346	0.056264	0.039359	0.0238	0.012792	0.0074554	0.0069875	0.0079989	0.0097835	0.012305	0.015728	0.020196	0.026087	0.033026	0.040045	0.047305	0.054702	0.062305	0.070007	0.07802	0.086391	0.096597	0.11037	0.12991	0.15991	0.20722	0.26617	0.327
R_DeltoidScapular1	0	0	0	0	0	0	0	0	0	0	0	0	0	0	0	0	0	0	0	0	0	0.0014524	0.0039562	0.0065364	0.0082061	0.0092533	0.0082113	0.0061232	0.0032233	0.0015082	0.00054961	5.9135e-05	0.001161	0.00014557	8.7598e-07	0.00025524	0.00017499	2.1808e-06	0.00041674	0.0014333	0.0004081	1.1455e-06	0	5.8194e-07	7.0446e-06	3.8286e-08	0	0	0
R_DeltoidScapular2	0	0	0	0	0	0	0	0	0	0	0	0	0	0	0	0	0	0	0	0	0	8.04e-08	0.00033009	0.00047788	0.00037393	0.00034606	9.1639e-05	2.9388e-06	4.9006e-08	0	0	0	0.00017317	8.3616e-07	0	3.4656e-05	3.7992e-05	4.5637e-07	0.00016306	0.00083552	0.00028736	9.403e-07	0	1.3285e-06	1.6065e-05	7.6571e-08	0	0	0
R_DeltoidScapular3	0	0	0	0	0	0	0	0	0	0	0	0	0	0	0	0	0	0	0	0	0	0	0	0	0	0	0	0	0	0	0	0	0	0	0	0	0	0	0	1.8157e-05	8.3616e-06	0	0	0	0	0	0	0	0
R_DeltoidScapular4	0	0	0	0	0	0	0	0	0	0	0	0	0	0	0	0	0	0	0	0	0	0	0	0	0	0	0	0	0	0	0	0	0	0	0	0	0	0	0	1.54e-05	7.0905e-06	0	0	0	0	0	0	0	0
R_DeltoidScapular5	0	0	0	0	0	0	0	0	0	0	0	0	0	0	0	0	0	0	0	0	0	0	0	0	0	0	0	0	0	0	0	0	0	0	0	0	0	0	0	0	0	0	0	0	0	0	0	0	0
R_DeltoidScapular6	0.00066234	0.0007836	0.00035435	0.00013644	0.00037226	2.7298e-05	7.1211e-06	1.2634e-07	0	0	0	0	0	0	0	0	0	0	0	0	0	0	0	0	0	0	0	0	0	0	0	0	0	0	0	0	0	0	0	0	0	0	0	0	0	0	0	0	0
R_DeltoidScapular7	0.0094207	0.0088691	0.0075371	0.005784	0.0047742	0.0031754	0.0028687	0.0013074	0.00094606	0.00088706	0.00033253	1.4588e-05	7.7153e-05	2.3802e-05	1.3017e-07	0	0	0.00014556	0.00022528	5.6598e-05	7.6571e-08	0	0	0	0	0	0	0	0	0	0	0	0	0	0	1.9116e-05	8.0152e-05	1.1332e-05	0.00035137	0.00063005	0.0008304	0.00034966	0.0011193	0.0017987	0.0012368	0.0017222	0.0020196	0.002709	0.0038985
R_DeltoidScapular8	0.010801	0.01037	0.0083038	0.0062155	0.0048733	0.0028031	0.0031036	0.0012573	0.0010384	0.00056543	0.00025316	2.1517e-06	0	0	0	0	0	0	2.2887e-05	1.876e-07	0	0	0	0	0	0	0	0	0	0	0	0	0	0	0	2.6034e-06	1.5728e-05	1.0529e-06	0.00027576	0.00064521	0.0010836	0.00030401	0.0015147	0.0024431	0.0014527	0.0022598	0.0025292	0.0033692	0.0051741
R_DeltoidScapular9	0.031223	0.028818	0.024848	0.020432	0.018016	0.013982	0.013132	0.0075877	0.0058552	0.003946	0.0017788	0.00043194	0.0017083	0.00064457	4.8761e-06	0	0.00062334	0.0022651	0.0021314	0.0011334	0.00061756	0.00092336	0.0007068	0.00028693	0.00014944	8.6487e-05	2.7803e-05	0.00011443	0.00057911	0.0011067	0.0020247	0.0025409	0.0031929	0.0051105	0.006943	0.0092883	0.011055	0.012563	0.016574	0.017358	0.018121	0.019714	0.023787	0.025085	0.024681	0.027664	0.030821	0.035391	0.03845
R_DeltoidScapular10	0.063554	0.060194	0.052288	0.046157	0.043303	0.035613	0.034028	0.02339	0.018941	0.011552	0.0079268	0.0056342	0.0091694	0.0043824	0.0023145	0.0030664	0.0075678	0.0091478	0.0087545	0.007637	0.0079375	0.0082307	0.0052089	0.0042162	0.0045211	0.0048603	0.0057593	0.0084882	0.013838	0.020818	0.02716	0.029196	0.03236	0.035991	0.040721	0.043123	0.045131	0.050248	0.054059	0.052771	0.054898	0.060975	0.067234	0.067405	0.069841	0.076203	0.0828	0.093033	0.097611
R_DeltoidScapular11	0.06975	0.070716	0.069567	0.069282	0.068474	0.066444	0.064952	0.062459	0.059769	0.05569	0.052974	0.052014	0.053746	0.053656	0.054344	0.052034	0.05264	0.050091	0.04699	0.046984	0.042919	0.03996	0.033864	0.02912	0.027393	0.026688	0.02981	0.033501	0.038327	0.043602	0.045458	0.046129	0.045987	0.045455	0.047964	0.047782	0.047829	0.051881	0.052489	0.050114	0.051301	0.056488	0.059987	0.059088	0.062132	0.066834	0.071656	0.078382	0.082056
R_DeltoidClavicular1	0.0040777	0.0040778	0.0045461	0.0050493	0.005143	0.0057225	0.0055777	0.0061293	0.0061222	0.006397	0.0070435	0.0072638	0.0071818	0.0079675	0.0085204	0.0092849	0.010206	0.011186	0.012377	0.01339	0.014142	0.015046	0.015551	0.015577	0.015922	0.016395	0.017563	0.019072	0.020503	0.022166	0.023275	0.023682	0.023367	0.022695	0.022282	0.021828	0.021294	0.021077	0.021064	0.020354	0.019778	0.01975	0.020213	0.020225	0.020193	0.021169	0.022115	0.023128	0.024082
R_DeltoidClavicular2	0.013924	0.014713	0.015667	0.016961	0.017682	0.018851	0.019318	0.020313	0.020908	0.021927	0.02285	0.023131	0.0226	0.022788	0.022451	0.022297	0.022064	0.021605	0.02152	0.021349	0.020595	0.020413	0.019854	0.018885	0.018505	0.018387	0.019338	0.020583	0.021962	0.023797	0.024907	0.025648	0.025407	0.024798	0.024791	0.024432	0.024047	0.024292	0.024323	0.023535	0.023121	0.023465	0.024015	0.024011	0.024282	0.025563	0.026838	0.028156	0.029423
R_DeltoidClavicular3	0.00020069	5.1686e-06	0.00019596	9.6423e-05	0.00014809	0.00036896	0.0002745	0.0002008	0.00021529	0.00017153	0.00013702	0.00033071	0.00025138	0.0005508	0.00089614	0.0015958	0.0026534	0.0040736	0.008376	0.015541	0.022516	0.029351	0.035615	0.041053	0.046034	0.050084	0.053715	0.056409	0.057792	0.058058	0.056622	0.05372	0.049524	0.044952	0.04112	0.037717	0.034635	0.032372	0.030432	0.028231	0.026472	0.025488	0.024947	0.024319	0.02392	0.024262	0.024527	0.024524	0.024396
R_DeltoidClavicular4	0.0094881	0.0099657	0.010653	0.011519	0.011989	0.012819	0.013132	0.01382	0.014233	0.014836	0.015521	0.015691	0.015295	0.015353	0.015107	0.015004	0.014801	0.014525	0.014547	0.014414	0.013946	0.013799	0.013432	0.012783	0.012442	0.012336	0.012896	0.013695	0.014583	0.015776	0.016569	0.01707	0.016926	0.016552	0.016506	0.016263	0.016006	0.01608	0.016094	0.015614	0.015308	0.015462	0.015826	0.015872	0.015988	0.016814	0.01762	0.018479	0.019346
R_CoracoBrachialis1	0.050639	0.053557	0.056896	0.060409	0.063271	0.066902	0.069637	0.073463	0.075931	0.080691	0.084569	0.085592	0.085184	0.085569	0.08351	0.082417	0.080911	0.079788	0.077439	0.074282	0.071132	0.068115	0.063965	0.060382	0.05867	0.057579	0.059304	0.062172	0.065546	0.069213	0.069967	0.068819	0.066426	0.063445	0.062853	0.060866	0.059277	0.060947	0.060552	0.057397	0.056864	0.059709	0.061993	0.060643	0.062488	0.066223	0.069704	0.07468	0.076934
R_CoracoBrachialis2	0	0	0	8.8478e-06	0.0001485	0.00067551	0.0002808	0.0005435	0.0010312	0.0011969	0.001317	0.0021166	0.002421	0.0039748	0.0063076	0.011119	0.01864	0.029022	0.039521	0.046876	0.053902	0.060176	0.064799	0.066922	0.067734	0.067283	0.067006	0.066944	0.066416	0.065961	0.064281	0.06119	0.057239	0.053072	0.050101	0.047484	0.045168	0.044209	0.043302	0.041024	0.039534	0.039558	0.040122	0.03931	0.039431	0.041052	0.042448	0.044189	0.044983
R_CoracoBrachialis3	0.030484	0.032264	0.034247	0.036316	0.038098	0.040244	0.042029	0.04424	0.045846	0.048608	0.050981	0.051775	0.051561	0.051637	0.050428	0.049889	0.048927	0.048253	0.046901	0.044941	0.04308	0.041089	0.038565	0.036444	0.035344	0.03478	0.035795	0.037574	0.039609	0.041838	0.042369	0.041655	0.040187	0.038342	0.037824	0.036672	0.035593	0.036508	0.036353	0.034444	0.034028	0.035785	0.03733	0.036499	0.037541	0.039886	0.041922	0.04493	0.04638
R_Infraspinatus1	0.050794	0.051412	0.052693	0.05543	0.055933	0.05547	0.053538	0.049764	0.048986	0.046984	0.044782	0.044545	0.041711	0.041979	0.04404	0.047161	0.046901	0.045914	0.050267	0.056016	0.061205	0.066852	0.072252	0.076723	0.078434	0.079475	0.077449	0.072344	0.067632	0.06219	0.056161	0.049883	0.043545	0.038558	0.035041	0.033334	0.031579	0.029912	0.029721	0.030844	0.030085	0.027932	0.027934	0.029561	0.028633	0.029852	0.031475	0.032445	0.036405
R_Infraspinatus2	0.00017979	2.4311e-06	7.5928e-05	2.0406e-06	4.5943e-08	0	0	0	0	0	0	0	0	0	0	0	0	0	0	0.00021317	0.00063034	0.00087638	0.0014155	0.0027444	0.0053215	0.0097636	0.015458	0.022197	0.029202	0.034274	0.036717	0.036541	0.035813	0.035256	0.036027	0.036039	0.035965	0.038439	0.038587	0.038538	0.039793	0.042472	0.044689	0.044773	0.046955	0.050337	0.053932	0.059077	0.062985
R_Infraspinatus3	0.00030315	3.5747e-05	0.00015946	3.0452e-05	5.5131e-07	0	0	0	0	0	0	0	0	0	0	0	0	0	0	0.00016444	0.00045759	0.00066012	0.0010397	0.0019996	0.0037875	0.0069036	0.011182	0.016229	0.021664	0.025785	0.027745	0.027794	0.027524	0.027239	0.028017	0.028124	0.028151	0.030198	0.03063	0.03051	0.031471	0.033672	0.035641	0.035785	0.037469	0.040181	0.043086	0.047282	0.050522
R_Infraspinatus4	0.064855	0.066583	0.068374	0.071008	0.072404	0.072584	0.072207	0.070671	0.070271	0.069361	0.067951	0.066959	0.064548	0.063076	0.061741	0.060601	0.057568	0.054288	0.052405	0.050914	0.049606	0.048535	0.046524	0.045536	0.044642	0.04415	0.043718	0.042666	0.042833	0.042608	0.040592	0.037287	0.034819	0.033191	0.0338	0.033575	0.033478	0.036342	0.036897	0.036455	0.037848	0.04125	0.044028	0.043994	0.046322	0.049886	0.053667	0.05926	0.063215
R_Infraspinatus5	0.1551	0.15939	0.16253	0.16674	0.16891	0.1688	0.16816	0.16536	0.16428	0.16136	0.15797	0.15653	0.1543	0.15208	0.14956	0.14533	0.13925	0.13089	0.1238	0.11854	0.11169	0.10546	0.097033	0.090254	0.084787	0.080205	0.076649	0.072334	0.069714	0.06679	0.061796	0.055201	0.049937	0.046311	0.045989	0.045217	0.044457	0.04715	0.047864	0.047495	0.048875	0.05239	0.055906	0.056395	0.058561	0.06308	0.067972	0.074564	0.080107
R_Infraspinatus6	0.023904	0.024037	0.025548	0.027372	0.02801	0.028417	0.027401	0.026744	0.025689	0.025528	0.025102	0.024143	0.02164	0.02174	0.021534	0.022397	0.021863	0.02231	0.023861	0.024875	0.026858	0.028795	0.029897	0.0309	0.031474	0.031918	0.032065	0.032022	0.032711	0.033234	0.032649	0.030503	0.029124	0.028217	0.02854	0.02878	0.028818	0.030318	0.031375	0.031342	0.031876	0.033464	0.035765	0.036225	0.037131	0.039931	0.042902	0.04712	0.050674
R_TeresMinor1	0.0025727	0.0028849	0.003553	0.0051403	0.0072803	0.009158	0.010645	0.011922	0.014382	0.018066	0.020886	0.022291	0.019147	0.019562	0.020314	0.024476	0.025517	0.02864	0.033563	0.034188	0.038357	0.04349	0.050696	0.056151	0.057212	0.056317	0.051416	0.044587	0.037466	0.030162	0.024845	0.019566	0.015756	0.012525	0.0085087	0.0071345	0.0058381	0.0028531	0.0025703	0.0039584	0.0036348	0.0018709	0.0013123	0.0017521	0.0011861	0.00031651	0.00010854	0.00019572	8.8685e-05
R_TeresMinor2	1.2634e-05	0.00020881	0.00042143	0.00048495	0.00097294	0.0011243	0.0014924	0.00069489	0.0011041	0.0020958	0.0025313	0.0024285	0.0022822	0.0016252	0.00084045	0.00048336	0.00042893	0.00077753	0.00089051	0.00019762	5.2651e-05	1.9755e-07	0	0	0	0	0	0	0	0	0	0	2.0215e-07	2.7068e-05	0.00029051	0.00096889	0.0010598	0.00059661	0.0013617	0.0028018	0.003002	0.0013165	0.0017397	0.0028505	0.0019051	0.0022724	0.0023232	0.0025057	0.0034798
R_TeresMinor3	0	0	0	0	0	0	0	0	0	0	0	0	0	0	0	0	0	0	0	0.00018331	0.00072078	0.0020194	0.0041102	0.0069527	0.010814	0.015228	0.018313	0.02081	0.02179	0.02204	0.023106	0.022105	0.021264	0.020273	0.017547	0.017407	0.016448	0.013287	0.013679	0.015248	0.013952	0.010383	0.0098086	0.011532	0.0093878	0.0089041	0.0087661	0.0079218	0.0095545
R_TeresMajor1	0	0	0	0	0	0	0	0	0	0	0	0	0	0	0	0	0	0	0	0	0	0	0	0	0	0	0	0	0	0	0	0	0	0	0	0	0	0	0	0	0	0	0	0	0	0	0	0	0
R_TeresMajor2	0	0	0	0	0	0	0	0	0	0	0	0	0	0	0	6.2544e-05	0.00020941	0.0010674	0.0020577	0.002151	0.0019407	0.0026558	0.0040266	0.0048457	0.004801	0.004232	0.0024028	0.0010686	0.00026798	4.1173e-05	0	1.6026e-06	5.6326e-06	6.7383e-08	0	0	0	0	1.17e-05	0.0002236	8.7491e-05	2.6953e-07	0	0	0	0	0	0	0
R_TeresMajor3	0	0	0	0	0	0	0	0	0	0	0	0	0	0	0	0	2.4319e-05	0.0008919	0.0032503	0.0033917	0.0030692	0.0047818	0.0071762	0.0083853	0.0082193	0.0071757	0.0035919	0.0012667	0.00036429	6.7312e-05	0	0	0	0	0	0	0	0	3.8727e-05	0.00054674	0.00019527	5.3906e-07	0	0	0	0	0	0	0
R_TeresMajor4	0	0	0	0	0	0	0	0	0	0	0	0	0	0	0	0	0	0	0	0	0	0	0	0	0	0	0	0	0	0	0	0	0	0	0	0	0	0	0	0.00015532	7.2008e-05	2.0215e-07	0	0	0	0	0	0	0
R_Supraspinatus1	0.059855	0.061688	0.063979	0.06617	0.067754	0.068796	0.069003	0.069316	0.068716	0.069075	0.068914	0.068166	0.06672	0.065807	0.063949	0.06197	0.059464	0.056476	0.052424	0.04825	0.045026	0.041147	0.035918	0.031078	0.027803	0.025254	0.024682	0.025063	0.025788	0.027152	0.02746	0.026329	0.025856	0.025481	0.026083	0.026693	0.026662	0.028288	0.029565	0.029086	0.029554	0.031783	0.034604	0.034997	0.036231	0.039095	0.041939	0.045817	0.049018
[truncated: 182 more rows]
[truncated: 51 more columns]

## Sheet: Subject007
	0% gait cycle	1% gait cycle	2% gait cycle	3% gait cycle	4% gait cycle	5% gait cycle	6% gait cycle	7% gait cycle	8% gait cycle	9% gait cycle	10% gait cycle	11% gait cycle	12% gait cycle	13% gait cycle	14% gait cycle	15% gait cycle	16% gait cycle	17% gait cycle	18% gait cycle	19% gait cycle	20% gait cycle	21% gait cycle	22% gait cycle	23% gait cycle	24% gait cycle	25% gait cycle	26% gait cycle	27% gait cycle	28% gait cycle	29% gait cycle	30% gait cycle	31% gait cycle	32% gait cycle	33% gait cycle	34% gait cycle	35% gait cycle	36% gait cycle	37% gait cycle	38% gait cycle	39% gait cycle	40% gait cycle	41% gait cycle	42% gait cycle	43% gait cycle	44% gait cycle	45% gait cycle	46% gait cycle	47% gait cycle	48% gait cycle
[truncated: 300 more rows]
[truncated: 51 more columns]

[truncated: 9 more sheets: Subject008, Subject009, Subject010, Subject011, Subject012, Subject401, Subject402, Subject403, Subject406]
