# Supplementary material for: A real-time system for biomechanical analysis of human movement and muscle function
Source: Med Biol Eng Comput. 2013 Jul 25;51(10):1069–77. doi: 10.1007/s11517-013-1076-z (PMC3751375; doi:10.1007/s11517-013-1076-z)
Supplement: Supplementary file 10 — Muscle activations (F/Fmax) (XLS 5732 kb) [file 11517_2013_1076_MOESM10_ESM.xls]

## Sheet: Units
muscle activations

## Sheet: MEAN
	0% gait cycle	1% gait cycle	2% gait cycle	3% gait cycle	4% gait cycle	5% gait cycle	6% gait cycle	7% gait cycle	8% gait cycle	9% gait cycle	10% gait cycle	11% gait cycle	12% gait cycle	13% gait cycle	14% gait cycle	15% gait cycle	16% gait cycle	17% gait cycle	18% gait cycle	19% gait cycle	20% gait cycle	21% gait cycle	22% gait cycle	23% gait cycle	24% gait cycle	25% gait cycle	26% gait cycle	27% gait cycle	28% gait cycle	29% gait cycle	30% gait cycle	31% gait cycle	32% gait cycle	33% gait cycle	34% gait cycle	35% gait cycle	36% gait cycle	37% gait cycle	38% gait cycle	39% gait cycle	40% gait cycle	41% gait cycle	42% gait cycle	43% gait cycle	44% gait cycle	45% gait cycle	46% gait cycle	47% gait cycle	48% gait cycle
R_GluteusMedius1	0.0139165	0.0123743	0.0132089	0.0194805	0.0395548	0.0568068	0.0646513	0.0736796	0.0935678	0.130503	0.187627	0.26979	0.374066	0.491761	0.612995	0.728554	0.829768	0.914633	0.980146	1.02813	1.0614	1.08213	1.09386	1.096	1.08908	1.07355	1.05007	1.01933	0.982753	0.940671	0.895766	0.849842	0.80467	0.762208	0.722986	0.688131	0.658357	0.633886	0.613747	0.597342	0.582667	0.568619	0.554494	0.540448	0.526281	0.512661	0.499862	0.486993	0.472532
R_GluteusMedius2	0.00507929	0.00403384	0.00467152	0.00972628	0.0238442	0.040095	0.0476242	0.0520925	0.0588371	0.0715049	0.0939964	0.127452	0.170945	0.22233	0.277924	0.331833	0.378271	0.414949	0.441075	0.458003	0.468175	0.473506	0.475513	0.474598	0.471192	0.465013	0.456341	0.445003	0.43187	0.417505	0.402411	0.387015	0.372231	0.359007	0.347382	0.337759	0.330669	0.325907	0.323103	0.321604	0.320383	0.319005	0.316993	0.314238	0.310995	0.307305	0.30302	0.297568	0.289918
R_GluteusMedius3	0.0205091	0.0138504	0.012319	0.025215	0.0501558	0.0709557	0.0769207	0.0736422	0.0680117	0.0667419	0.0754804	0.0921454	0.115344	0.147098	0.18728	0.229456	0.265336	0.290678	0.305518	0.311457	0.312116	0.310488	0.307535	0.304772	0.302901	0.300842	0.298682	0.295472	0.292239	0.29021	0.288668	0.287408	0.287243	0.289043	0.292419	0.297319	0.304405	0.312926	0.322839	0.333129	0.343127	0.352718	0.361377	0.368679	0.375297	0.380725	0.384269	0.384932	0.38138
R_GluteusMinimus1	0.0691082	0.0671265	0.064147	0.0751032	0.0828437	0.0777148	0.0663109	0.0551092	0.0507045	0.0621033	0.0926717	0.142983	0.210682	0.289862	0.373215	0.454748	0.527946	0.590763	0.641063	0.679412	0.707758	0.727417	0.740768	0.748522	0.751188	0.748759	0.741509	0.729662	0.713952	0.694611	0.67366	0.65316	0.634053	0.618013	0.605212	0.595547	0.58923	0.586208	0.586449	0.589806	0.596133	0.605222	0.616754	0.630479	0.645827	0.662468	0.679059	0.693306	0.703341
R_GluteusMinimus2	0.105267	0.100241	0.0941491	0.108531	0.122325	0.11764	0.0993833	0.0782241	0.0633482	0.0668702	0.0947792	0.14582	0.216501	0.30157	0.393778	0.485632	0.568373	0.638296	0.693161	0.733768	0.76299	0.783019	0.796394	0.804514	0.808103	0.806847	0.800967	0.790394	0.776079	0.758742	0.740115	0.722218	0.70623	0.694037	0.68567	0.680814	0.679776	0.682227	0.688197	0.697323	0.709495	0.724558	0.742162	0.761837	0.783223	0.805789	0.827784	0.846352	0.859175
R_GluteusMinimus3	0.153159	0.140817	0.130748	0.152117	0.179002	0.181636	0.158825	0.123861	0.0925908	0.0841579	0.107291	0.158417	0.232884	0.32651	0.432297	0.54048	0.638468	0.719457	0.780963	0.824246	0.853791	0.873467	0.886103	0.894332	0.899228	0.900021	0.896679	0.888588	0.876988	0.863398	0.849063	0.835684	0.824838	0.818833	0.817497	0.820273	0.827643	0.838895	0.854046	0.87232	0.893505	0.917441	0.943742	0.971588	1.00101	1.03127	1.06005	1.08365	1.09902
R_Semimembranosus	0.332457	0.311486	0.281233	0.284639	0.311291	0.323892	0.308365	0.270502	0.231319	0.207538	0.193111	0.182093	0.168715	0.15166	0.131426	0.111059	0.0913241	0.0752739	0.063381	0.055768	0.0507946	0.0461463	0.0412638	0.0355174	0.0292131	0.0231152	0.0179274	0.0138386	0.0108829	0.00893949	0.00797593	0.00779045	0.0080525	0.00857107	0.00950311	0.0113642	0.0138409	0.0165772	0.0195532	0.022343	0.0248478	0.0264868	0.0268833	0.0259279	0.0238584	0.0210797	0.0178351	0.0146069	0.0117171
R_Semitendinosus	0.172768	0.16523	0.152808	0.153352	0.16338	0.166585	0.155684	0.132155	0.107467	0.0915125	0.0808918	0.0720072	0.0617685	0.050232	0.0382759	0.0274162	0.0187384	0.0129041	0.00940401	0.00736726	0.00608554	0.0050658	0.0042197	0.00343595	0.00263457	0.00189731	0.00131348	0.000922437	0.000706845	0.000682827	0.000818451	0.00107436	0.00145134	0.00202018	0.00286474	0.003939	0.00525165	0.00677098	0.00863533	0.0103865	0.0121114	0.0135177	0.0143975	0.0145883	0.0140945	0.0131699	0.0118922	0.0102977	0.00844651
R_BicepsFemorisLH	0.00606688	0.0036832	0.0021408	0.00626871	0.0323296	0.0654767	0.0939995	0.113647	0.125974	0.133008	0.133437	0.127641	0.115131	0.0971482	0.077012	0.0576636	0.041428	0.0295077	0.0218741	0.0167531	0.013202	0.0106186	0.0086751	0.00694075	0.00540591	0.00398033	0.00266193	0.00153049	0.000744408	0.000339463	0.00010846	3.08038e-05	1.73125e-05	1.60092e-05	1.22808e-05	2.30267e-06	0	0	0	0	0	0	0	0	0	0	0	0	0
R_Sartorius	0.11195	0.114155	0.109702	0.0982445	0.0827473	0.0659261	0.046814	0.0258807	0.00989959	0.00287909	0.000883667	0.000271833	4.31425e-05	1.45242e-06	3.45e-05	0.000744292	0.00257654	0.00465591	0.00687719	0.00940039	0.0125314	0.0156715	0.0185669	0.0214571	0.0247139	0.0284128	0.0326714	0.0374284	0.0425768	0.0482131	0.0541487	0.0607445	0.0680132	0.0762931	0.0852452	0.0942799	0.103324	0.112119	0.121086	0.130312	0.140493	0.151833	0.164478	0.178265	0.192962	0.208159	0.22298	0.236385	0.247819
R_AdductorLongus	0.00792331	0.0174254	0.0220092	0.0115349	0.00239493	0.0014322	0.00327574	0.00418046	0.00422302	0.0028332	0.000703513	3.65833e-05	9.61908e-07	0	0	0	0	0	0	0	0	0	0	0	0	0	0	0	0	0	0	0	0	0	0	0	0	0	0	0	0	0	0	0	0	0	0	0	3.37575e-05
R_AdductorBrevis	3.33333e-06	0	3.68333e-05	0.000330108	0.000119079	6.30585e-05	0.00122426	0.00439896	0.00725799	0.00803009	0.00511538	0.00184424	0.000243865	9.6102e-06	1.38892e-07	0	0	0	0	0	0	0	0	0	0	0	0	0	0	0	0	0	0	0	0	0	0	0	0	0	0	0	0	0	0	0	0	0	0
R_AdductorMagnus1	1.11108e-06	0	0	0	6.4815e-06	0.000273971	0.00310591	0.0143705	0.0286032	0.0358459	0.032479	0.0189238	0.00620021	0.000793947	3.41637e-05	8.26055e-07	0	0	0	0	0	0	0	0	0	0	0	0	0	0	0	0	0	0	0	0	0	0	0	0	0	0	0	0	0	0	0	0	0
R_AdductorMagnus2	0	0	0	0	1.12967e-05	0.000497683	0.00380503	0.0173078	0.0392438	0.0578004	0.065536	0.0583963	0.0402696	0.0191222	0.00510802	0.000610779	5.37797e-05	9.96558e-07	0	0	0	0	0	0	0	0	0	0	0	0	0	0	0	0	0	0	0	0	0	0	0	0	0	0	0	0	0	0	0
R_AdductorMagnus3	0	0	0	0	8.98167e-06	0.000368592	0.00277576	0.0122912	0.0277776	0.0408004	0.0455715	0.0397647	0.0267753	0.0116219	0.00266544	0.000333597	2.80875e-05	2.41225e-07	0	0	0	0	0	0	0	0	0	0	0	0	0	0	0	0	0	0	0	0	0	0	0	0	0	0	0	0	0	0	0
R_TensorFasciaLata	0.179013	0.192429	0.194916	0.179789	0.144378	0.103754	0.0666454	0.0336143	0.00972667	0.00149031	0.000953756	0.00271427	0.0111094	0.0339869	0.0761442	0.135036	0.201624	0.264498	0.31838	0.362461	0.398359	0.427673	0.45218	0.474589	0.496903	0.517459	0.535763	0.550826	0.562583	0.572106	0.580301	0.589761	0.600084	0.613562	0.629852	0.647484	0.666502	0.685766	0.706495	0.729289	0.757406	0.792202	0.834199	0.882717	0.936731	0.994858	1.05403	1.1101	1.1608
R_Pectineus	0.0257449	0.0340024	0.0365253	0.0214867	0.0071617	0.00415299	0.00445237	0.00453486	0.00369184	0.0021472	0.000526364	3.62633e-05	1.28575e-06	0	0	0	0	0	0	0	0	0	0	0	0	0	0	0	0	0	0	0	0	0	2.59258e-05	7.24533e-05	0.000117225	0.000160092	0.000247867	0.000350625	0.000477775	0.000804221	0.0016549	0.0034051	0.0059435	0.00942678	0.0135724	0.0178655	0.0221105
R_Gracilis	0.0450865	0.0495164	0.0497866	0.0408212	0.0317428	0.0272955	0.0259169	0.0222393	0.0165254	0.0103143	0.00467153	0.00167186	0.00043395	4.56367e-05	1.0595e-06	0	0	0	0	0	0	0	0	0	0	0	0	0	0	0	0	0	0	0	0	0	0	0	0	0	0	0	0	8.16667e-07	3.18892e-05	5.24167e-05	7.52286e-05	0.000171774	0.000254048
R_GluteusMaximus1	2.38092e-06	0	0	8.75e-06	0.000208481	0.00199392	0.00937669	0.0271821	0.0477654	0.0626923	0.0761407	0.0907901	0.107235	0.124906	0.142421	0.156845	0.166397	0.170458	0.169879	0.165853	0.159895	0.153401	0.146688	0.139114	0.130472	0.120782	0.110506	0.100709	0.0917324	0.0831283	0.0753994	0.0682012	0.0613438	0.0542864	0.0471358	0.0411682	0.0358074	0.0306413	0.025084	0.0197387	0.0151726	0.0114803	0.00857401	0.00608201	0.00389865	0.00234882	0.0012933	0.000631884	0.000442192
R_GluteusMaximus2	0	0	0	0	7.89258e-05	0.000958074	0.00548903	0.0246012	0.0528674	0.0736247	0.0884216	0.100353	0.110968	0.119922	0.126038	0.127392	0.124978	0.11996	0.112577	0.103394	0.0936938	0.0848107	0.0767713	0.0690751	0.0617077	0.0546497	0.0479089	0.0413959	0.0352444	0.0293232	0.0238579	0.0191651	0.0150702	0.0113423	0.00849023	0.00637069	0.00435602	0.00294286	0.0019897	0.00127067	0.000790317	0.000410533	0.000132678	5.67858e-06	1.66667e-07	0	0	0	0
R_GluteusMaximus3	0	0	0	0	2.887e-05	0.000917	0.00652139	0.0295348	0.0672569	0.101344	0.119772	0.123325	0.114329	0.0942535	0.068454	0.0428747	0.0241421	0.0125023	0.00551664	0.00222901	0.000865205	0.000300666	0.000136657	5.38289e-05	8.77167e-07	0	0	0	0	0	0	0	0	0	0	0	0	0	0	0	0	0	0	0	0	0	0	0	0
R_Iliacus	0.280218	0.291914	0.281633	0.24165	0.188308	0.137795	0.0899324	0.0464086	0.0187816	0.00648112	0.00192844	0.00033125	2.28092e-05	3.86908e-07	7.5e-07	0.000402083	0.00338258	0.00778507	0.01173	0.0152297	0.0193764	0.0247024	0.0311319	0.0383357	0.0468636	0.0562836	0.0664621	0.0774266	0.0890742	0.101765	0.11583	0.13303	0.152926	0.176224	0.201885	0.227727	0.253458	0.278674	0.304245	0.331154	0.361739	0.39656	0.436183	0.479985	0.526885	0.575403	0.62267	0.665578	0.702598
R_Psoas	0.247707	0.254168	0.245503	0.214348	0.173986	0.136544	0.0998377	0.0605709	0.0279664	0.00937242	0.0023872	0.000398361	2.20717e-05	5.59525e-07	0	0	7.12708e-05	0.000674658	0.00183117	0.00337929	0.00513265	0.00734498	0.00963645	0.0121434	0.0156665	0.0203731	0.0263955	0.0334574	0.0409131	0.0488029	0.0576036	0.0675879	0.0792033	0.0934126	0.109121	0.125458	0.141646	0.1577	0.174531	0.192927	0.214167	0.238407	0.266181	0.296881	0.329972	0.364406	0.398225	0.429503	0.457188
R_QuadratusFemoris	0.00279419	0.000385955	1.49775e-05	5.01306e-05	0.000393234	0.00354755	0.0153553	0.0255948	0.0229299	0.0140252	0.00716918	0.00220936	0.000188368	4.32381e-06	0	0	0	0	0	0	0	0	0	0	0	0	0	0	0	0	0	0	0	0	0	0	0	0	0	0	6.34258e-05	0.000145117	0.000265225	0.000378042	0.000468425	0.000584025	0.000825508	0.001317	0.00208375
R_Gemelli	0.284048	0.277602	0.262648	0.245068	0.227225	0.20815	0.185581	0.149448	0.0942333	0.0419408	0.0143129	0.0041434	0.000603024	3.85911e-05	6.42858e-07	0	0	0	0	0	0	0	0	0	0	0	0	0	0	0	0	0	0	0.000105325	0.000335742	0.000864497	0.00202532	0.00385758	0.00667064	0.0118656	0.0202952	0.032919	0.0510315	0.0742683	0.102578	0.135523	0.170458	0.203714	0.234519
R_Piriformis	0.278655	0.25337	0.231261	0.247178	0.272093	0.270908	0.239174	0.180651	0.110185	0.0586331	0.0430874	0.0447215	0.052282	0.0670927	0.089097	0.11912	0.150376	0.174633	0.190474	0.197473	0.197429	0.194726	0.190555	0.188299	0.19036	0.19586	0.203504	0.211955	0.222434	0.238584	0.260454	0.286514	0.317221	0.354379	0.395868	0.439398	0.485655	0.532328	0.580132	0.62773	0.676041	0.725617	0.776532	0.82715	0.8784	0.929168	0.975845	1.01435	1.04198
R_RectusFemoris	0	0	0	0	0	0	0	0	0	5.39058e-06	0.000125417	0.000640393	0.00212035	0.00610419	0.0157596	0.0314242	0.0514631	0.0736514	0.095308	0.115018	0.13215	0.146424	0.158356	0.170212	0.183651	0.197611	0.211774	0.224622	0.234614	0.241693	0.244952	0.24433	0.236999	0.223866	0.207726	0.191309	0.176238	0.163604	0.154438	0.146923	0.140667	0.136055	0.133534	0.133333	0.135114	0.138916	0.144819	0.154051	0.167086
R_BicepsFemorisSH	0.0661676	0.0699698	0.0754219	0.0811915	0.0850952	0.0835208	0.0720816	0.0485997	0.0238839	0.00992685	0.00434808	0.00217147	0.00107055	0.000456078	9.48333e-05	8.60083e-06	1.42858e-07	0	0	0	0	0	4.35917e-06	4.87492e-05	0.000136462	0.000275592	0.000520442	0.00095706	0.00173486	0.00301603	0.00503918	0.00826066	0.0130627	0.0192598	0.0263139	0.0335517	0.0407844	0.0479954	0.0555686	0.0633429	0.0712902	0.0793637	0.0876577	0.0961468	0.104942	0.114044	0.122816	0.130696	0.137318
R_VastusMedialis	0	0	0	0	0	0	3.91392e-05	0.00301939	0.0161123	0.0395483	0.0651313	0.0918009	0.116572	0.136982	0.151852	0.161024	0.164982	0.164958	0.162061	0.157007	0.150213	0.141676	0.131603	0.120069	0.107206	0.0936507	0.0799	0.0664954	0.0539128	0.0423483	0.0321063	0.0234738	0.0169938	0.012404	0.0091623	0.00669206	0.00469697	0.00314768	0.0020325	0.0013155	0.000923108	0.000652831	0.000451762	0.000290433	0.000197058	0.000136425	7.88475e-05	2.88058e-05	2.33333e-06
R_VastusIntermedius	0	0	0	0	0	0	4.09167e-05	0.00317501	0.0169285	0.0415388	0.0684067	0.0964226	0.122445	0.143886	0.159506	0.169143	0.173305	0.17328	0.170232	0.164928	0.157786	0.148815	0.13824	0.126117	0.112613	0.0983705	0.0839293	0.0698439	0.0566307	0.0444818	0.033722	0.024658	0.0178506	0.0130252	0.00962646	0.00702679	0.00493238	0.00330832	0.00213421	0.00138248	0.000969119	0.000685409	0.000474779	0.000305242	0.000207025	0.000142917	8.24442e-05	3.04308e-05	2.52775e-06
R_VastusLateralis	0	0	0	0	0	0	4.10833e-05	0.00322239	0.0171275	0.0420338	0.0693238	0.0978773	0.124497	0.146513	0.162595	0.172549	0.17688	0.176891	0.173778	0.168345	0.161018	0.151809	0.140966	0.12854	0.114719	0.100159	0.085407	0.071045	0.0575839	0.0452178	0.0342797	0.0250753	0.0181604	0.0132598	0.00979967	0.00715528	0.00502184	0.00336484	0.00217152	0.00140523	0.00098525	0.000695052	0.000480845	0.000309333	0.000209108	0.000144617	8.31808e-05	3.08958e-05	2.52775e-06
R_MedialGastroc	0.217326	0.208163	0.191628	0.177208	0.159962	0.130049	0.0856962	0.0429182	0.0186322	0.00747067	0.00350717	0.00201248	0.00166325	0.00180529	0.00197502	0.00349672	0.00695077	0.0134459	0.023977	0.0387463	0.0564444	0.0759679	0.0967057	0.117825	0.138822	0.159355	0.1795	0.199393	0.21974	0.241466	0.265538	0.293683	0.327363	0.366997	0.411207	0.458155	0.507498	0.558997	0.613661	0.67051	0.729017	0.788871	0.850132	0.91211	0.974362	1.03568	1.09257	1.14163	1.18018
R_LateralGastroc	0.260122	0.251648	0.230568	0.208833	0.185687	0.153652	0.109595	0.0626909	0.0318637	0.0153383	0.00708328	0.00377612	0.00226035	0.001478	0.000726358	0.000795774	0.00180416	0.00423383	0.00856026	0.0151275	0.0239518	0.0346784	0.0466283	0.0600358	0.0744579	0.0890764	0.103605	0.118358	0.133773	0.150458	0.169136	0.191168	0.217834	0.249484	0.284932	0.322545	0.361969	0.402953	0.446391	0.491445	0.537629	0.584669	0.632552	0.680708	0.728774	0.775752	0.818735	0.854803	0.881759
R_Soleus	0	0	0	0	0	0	0	3.2e-05	0.000192839	0.000674835	0.00220578	0.00544399	0.0111159	0.020641	0.0362089	0.0568104	0.0818012	0.108881	0.136386	0.163433	0.189055	0.212944	0.23484	0.254267	0.271078	0.28561	0.298152	0.309123	0.318881	0.327666	0.335679	0.342597	0.34804	0.352119	0.355767	0.360126	0.365498	0.371989	0.378828	0.38643	0.395058	0.404967	0.416078	0.428551	0.442395	0.458027	0.476871	0.500115	0.528155
R_TibialisPosterior	0	0	0	0	0	7.11108e-05	0.00340306	0.0115516	0.0221848	0.0301159	0.0310148	0.0272037	0.019946	0.0122586	0.00662571	0.00325835	0.00243744	0.00275206	0.00373727	0.00508098	0.00669154	0.00826302	0.00939547	0.0100271	0.0102741	0.0102845	0.0101973	0.0101197	0.0101189	0.0101482	0.010119	0.00999079	0.00974124	0.00938415	0.00891691	0.00839891	0.00788766	0.00735106	0.00683344	0.00632322	0.00575792	0.00515075	0.00448758	0.00382467	0.0032455	0.00277283	0.00241942	0.0022335	0.00222411
R_FlexDigLongus	0	0	0	0	0	5.72863e-05	0.0027975	0.0108552	0.0221415	0.0319127	0.0347972	0.0319265	0.0243618	0.0147092	0.00739043	0.0034149	0.00206415	0.00197272	0.00255185	0.00350278	0.00465648	0.0058448	0.00668409	0.00713215	0.00726212	0.00722183	0.00718008	0.00718848	0.00719273	0.0071977	0.00718494	0.00708717	0.00686012	0.00652187	0.00608747	0.00560044	0.00508092	0.00453333	0.00398608	0.00349217	0.003042	0.002608	0.002149	0.00174475	0.00140007	0.00106837	0.000777675	0.000568117	0.000459967
R_FlexHalLongus	0	0	0	0	0	5.69442e-06	0.000400844	0.00283752	0.00525206	0.00791869	0.00903166	0.00869339	0.00816203	0.00686276	0.00526104	0.00398148	0.00435731	0.00568908	0.00733504	0.00922879	0.0112699	0.0131612	0.0147366	0.01592	0.016633	0.0169299	0.016953	0.0168427	0.0167107	0.0165333	0.0163244	0.0159769	0.0155016	0.0149372	0.0143006	0.0135803	0.0127882	0.0120735	0.0114843	0.0109581	0.0105173	0.010184	0.00985276	0.0095338	0.00925882	0.00901608	0.00891594	0.00904917	0.00949733
R_TibialisAnterior	0.286152	0.285418	0.264325	0.235118	0.207999	0.183857	0.160126	0.143421	0.146464	0.158479	0.16112	0.147079	0.117579	0.0815534	0.0501968	0.0294404	0.0184787	0.0107053	0.0054147	0.00273254	0.0010295	0.000215567	4e-06	0	0	0	0	0	0	0	0	0	0	0	0	0	0	0	0	0	0	0	0	0	0	0	0	0	0
R_PeroneusBrevis	0.0669106	0.0733858	0.0728088	0.0659931	0.0548927	0.0425662	0.029542	0.0168779	0.0102482	0.011777	0.0175414	0.0266758	0.0407284	0.0597823	0.0815908	0.106901	0.129408	0.145094	0.157129	0.167117	0.176395	0.185887	0.195913	0.206203	0.215972	0.224587	0.231867	0.237701	0.242527	0.246934	0.251361	0.256254	0.261664	0.268145	0.275656	0.284334	0.294612	0.306574	0.320265	0.335513	0.352548	0.371131	0.391374	0.412966	0.435705	0.459306	0.482971	0.505909	0.527556
R_PeroneusLongus	0.00876774	0.011785	0.0130657	0.0126563	0.0118758	0.0109028	0.00866596	0.00590998	0.00533043	0.00787734	0.0134408	0.0220248	0.0343228	0.0534768	0.0774314	0.104728	0.129949	0.149267	0.164483	0.176977	0.188325	0.199667	0.211331	0.222976	0.233915	0.243556	0.251707	0.258315	0.263849	0.268912	0.273998	0.279485	0.285433	0.2923	0.300176	0.309321	0.320132	0.332729	0.347035	0.363	0.380787	0.400236	0.421413	0.444088	0.468012	0.492883	0.518053	0.542832	0.566641
R_PeroneusTertius	0.288689	0.300595	0.288162	0.260796	0.230063	0.19842	0.16115	0.120574	0.089453	0.0752186	0.0725015	0.0740945	0.0756702	0.0734559	0.0678047	0.060476	0.0509258	0.0415611	0.0337257	0.0281882	0.0246386	0.0223054	0.0206615	0.0193949	0.0181539	0.016891	0.0155798	0.0142656	0.0130175	0.0119078	0.0110086	0.0102493	0.00962164	0.00920527	0.0089932	0.00888434	0.0088408	0.00886074	0.00909128	0.0095163	0.0100298	0.0105485	0.0110527	0.0115292	0.0119992	0.0122711	0.0122277	0.0116206	0.0103665
R_ExtensorDigLongus	0.319348	0.321807	0.300315	0.267741	0.235238	0.202851	0.165405	0.130078	0.113267	0.11227	0.113539	0.109381	0.0983225	0.0814003	0.063618	0.0468282	0.0319168	0.020213	0.0112659	0.00586461	0.00279512	0.00111878	0.000420117	0.000248644	0.000158225	0.000111808	8.00925e-05	6.12775e-05	5.61667e-05	7.32317e-05	0.000117967	0.0001753	0.000214742	0.000209325	0.000173242	9.86333e-05	4.6815e-05	1.28475e-05	1.38892e-06	2.31483e-08	0	0	0	0	0	0	0	0	0
R_ExtensorHalLongus	0.269488	0.274196	0.258117	0.231672	0.205298	0.180754	0.155247	0.132977	0.125405	0.130306	0.132678	0.124428	0.104633	0.0779305	0.0526322	0.0332805	0.0207263	0.0121537	0.00623081	0.00297154	0.00122169	0.000304358	1.05208e-05	3.33333e-07	0	0	0	0	0	0	0	0	0	0	0	0	0	0	0	0	0	0	0	0	0	0	0	0	0
L_GluteusMedius1	0.437314	0.421226	0.40468	0.385553	0.361351	0.331473	0.295847	0.255512	0.21218	0.167913	0.122404	0.0780704	0.0430215	0.0221674	0.0128703	0.00736842	0.00397859	0.00478919	0.00968435	0.0140637	0.017968	0.0214508	0.022937	0.0243332	0.0266755	0.0293273	0.0314698	0.0336209	0.0361129	0.0384969	0.0404303	0.0414419	0.0413344	0.0399959	0.0388488	0.0385293	0.0395641	0.0419441	0.0446359	0.0468419	0.0463802	0.0427136	0.0365243	0.029807	0.0229843	0.0148663	0.00795916	0.00454978	0.00401401
L_GluteusMedius2	0.272957	0.261278	0.24854	0.233513	0.215099	0.193058	0.16761	0.139937	0.111071	0.0828341	0.0576145	0.0361936	0.0201686	0.0108871	0.00660105	0.00384101	0.00196978	0.00114916	0.00157122	0.00302113	0.00410471	0.00504183	0.0051628	0.00481842	0.00420337	0.00385338	0.00383035	0.00471218	0.00607225	0.0072355	0.00807017	0.00871331	0.00962672	0.010675	0.0117185	0.0131386	0.0149979	0.0171529	0.0196506	0.0220607	0.0233123	0.0230087	0.0211252	0.0187585	0.0157449	0.0113582	0.00719526	0.00454631	0.00321197
L_GluteusMedius3	0.384682	0.370872	0.354477	0.334163	0.309113	0.278808	0.242624	0.202022	0.160336	0.121002	0.0857305	0.0563996	0.0326766	0.0171246	0.00935383	0.00541673	0.00283402	0.00165297	0.00186364	0.00294539	0.00420837	0.00470286	0.00442223	0.00382185	0.0031973	0.00268509	0.002164	0.00245911	0.00330099	0.00414938	0.00472661	0.00498532	0.00582188	0.00747557	0.00985763	0.012875	0.0164562	0.0203058	0.0246198	0.0288923	0.0322894	0.0341486	0.0340102	0.0325559	0.029281	0.0233284	0.0174362	0.013576	0.0121828
L_GluteusMinimus1	0.77498	0.768536	0.758051	0.741797	0.717337	0.682726	0.636057	0.577218	0.510019	0.435998	0.353752	0.263956	0.175979	0.105048	0.0574883	0.02792	0.0149182	0.0140415	0.0163404	0.0178034	0.0195968	0.0229887	0.0265256	0.029729	0.0328509	0.0359553	0.0378774	0.0385188	0.0392108	0.0403174	0.0420359	0.0440665	0.0459744	0.047321	0.04879	0.0507913	0.053976	0.0581687	0.0628354	0.0667608	0.0682051	0.0662805	0.0611779	0.0528932	0.0427817	0.0323995	0.023734	0.0230233	0.0317577
L_GluteusMinimus2	0.947597	0.938945	0.92502	0.9037	0.872218	0.828273	0.769588	0.696128	0.61218	0.520003	0.419114	0.310973	0.206503	0.122879	0.0658017	0.0307313	0.0138391	0.00816442	0.0080338	0.0095968	0.012115	0.0153215	0.0184612	0.0215009	0.0246336	0.0283716	0.0316175	0.0338651	0.0358892	0.0380505	0.040826	0.0442099	0.0483041	0.0524268	0.0566297	0.0615178	0.0680542	0.0758689	0.0839782	0.0907308	0.0943459	0.0936154	0.0884254	0.0780144	0.0642172	0.0492294	0.0370289	0.0356672	0.0487273
L_GluteusMinimus3	1.21163	1.19774	1.17647	1.14512	1.10048	1.03982	0.960419	0.862426	0.750819	0.629339	0.499938	0.366324	0.240854	0.141613	0.0736584	0.0331979	0.0145556	0.00766073	0.00677352	0.0075723	0.00878349	0.0108735	0.0133423	0.0146118	0.0158093	0.0180009	0.0212585	0.0253298	0.0288596	0.0320381	0.0358726	0.040661	0.0476235	0.056201	0.0649718	0.074464	0.0862534	0.100043	0.114109	0.12579	0.133323	0.135104	0.130208	0.11724	0.0982558	0.0758506	0.0583099	0.0562153	0.0724633
L_Semimembranosus	0.00622381	0.0036066	0.00147991	0.000465437	4.53775e-05	7.5e-07	0	0	0	0	0	0	0	0	0	0	0	1.43492e-05	0.000540305	0.0022871	0.00386483	0.00415638	0.0032093	0.0016654	0.000551384	2.93772e-05	0	4.537e-07	4.08958e-05	0.000133292	0.00021255	0.000295308	0.000397169	0.00057502	0.000995356	0.00195469	0.00407437	0.00781343	0.0136797	0.0230126	0.0364585	0.0548258	0.0791429	0.109025	0.142382	0.177236	0.212827	0.248476	0.284365
L_Semitendinosus	0.00475857	0.00343578	0.00201878	0.000886604	0.000283758	1.23892e-05	3.77775e-07	0	0	0	0	0	0	0	0	0	0	1.08858e-05	0.000224482	0.000910276	0.00155433	0.00161081	0.0012146	0.000612627	0.000174239	6.52284e-06	0	1.40742e-06	1.52083e-05	4.575e-05	6.34375e-05	6.85933e-05	7.39167e-05	0.000103848	0.000235564	0.00063674	0.00161241	0.00380834	0.00757643	0.0136223	0.0221026	0.0330429	0.0467446	0.0628798	0.0803963	0.0981936	0.115709	0.131828	0.146668
L_BicepsFemorisLH	0	0	0	0	0	0	0	0	0	0	0	0	0	0	0	0	0	2.52342e-05	0.000336636	0.00155858	0.00254629	0.00269673	0.00199025	0.00106369	0.00032686	2.59918e-05	4.16667e-07	0	0	2.51875e-05	9.64583e-05	0.000252139	0.000571103	0.00107731	0.00193356	0.00317166	0.00516804	0.00709356	0.00910463	0.0115192	0.0145154	0.0187284	0.024385	0.0307282	0.0357633	0.0366448	0.0322662	0.0243478	0.0149104
L_Sartorius	0.298047	0.300803	0.301407	0.299558	0.294702	0.286038	0.27286	0.255098	0.233633	0.207519	0.176475	0.142798	0.110017	0.0808583	0.057698	0.041301	0.0304109	0.0219019	0.0150857	0.0113067	0.0101098	0.0109764	0.0130839	0.0154415	0.0171682	0.0181468	0.0183818	0.0180678	0.0178559	0.0180158	0.0191151	0.0213981	0.0248089	0.0290148	0.0335883	0.0382082	0.0429591	0.0478438	0.0525398	0.0564723	0.0592386	0.0603479	0.0597759	0.0577757	0.055596	0.0550347	0.0579324	0.0654708	0.0765181
L_AdductorLongus	2.77775e-05	0.000176992	0.000346525	0.000526692	0.000861229	0.00138959	0.00240144	0.00463342	0.00883088	0.0148014	0.021467	0.0279516	0.038608	0.0560018	0.0730278	0.08368	0.0850029	0.0732264	0.0526105	0.0356047	0.0277708	0.0278537	0.0314919	0.0343492	0.0342049	0.0306162	0.0258016	0.0220918	0.0191644	0.0163584	0.0136118	0.0106987	0.00819974	0.00630546	0.00471777	0.00316439	0.00155385	0.000569466	0.000193156	5.0758e-05	5.48608e-06	7.63017e-06	0.000204183	0.00165708	0.00682441	0.0165674	0.0308595	0.0399625	0.0373879
L_AdductorBrevis	0	0	0	0	0	0	0	0	0	0	0	0	0.000589134	0.00587639	0.0165364	0.0251986	0.030238	0.0286479	0.0222623	0.0152419	0.0110073	0.0100464	0.0106115	0.0107204	0.00985721	0.0082767	0.00672621	0.00535267	0.00404519	0.00298744	0.00210141	0.00133777	0.000873619	0.0005414	0.000276619	0.000147451	9.165e-05	2.10692e-05	4.02775e-07	0	0	0	0	1.4815e-06	0.00015543	0.000870695	0.00223468	0.00491761	0.00563798
L_AdductorMagnus1	0	0	0	0	0	0	0	0	0	0	0	0	6.83625e-06	0.00144766	0.0090417	0.0184732	0.0235778	0.0240919	0.020569	0.0159443	0.0113777	0.00870388	0.0072517	0.00670139	0.00650566	0.00537174	0.00377148	0.00237282	0.00134028	0.000740165	0.000461245	0.000267602	9.58083e-05	6.60831e-05	6.52017e-05	4.78992e-05	8.5275e-06	3.40275e-07	0	0	0	0	1.92592e-06	6.213e-06	1.87225e-05	0.000106878	0.000382221	0.00244633	0.0024305
L_AdductorMagnus2	0	0	0	0	0	0	0	0	0	0	0	0	0	6.44733e-07	0.000163203	0.00091533	0.00218729	0.00445571	0.00623409	0.00565585	0.00367926	0.00211539	0.00136479	0.000852122	0.000447324	0.000320283	0.000289042	0.000239169	0.000174578	0.000119519	6.42125e-05	2.83135e-05	7.75467e-07	0	0	0	0	0	0	0	0	0	1.39633e-05	9.125e-05	0.000172183	0.000173475	8.88583e-05	1.63148e-05	4.32225e-06
L_AdductorMagnus3	0	0	0	0	0	0	0	0	0	0	0	0	0	2.74375e-05	0.000458	0.00207562	0.00382572	0.00598614	0.00715063	0.00616629	0.00422068	0.00268477	0.0019495	0.00153516	0.00126223	0.000886487	0.000624084	0.00044802	0.000305008	0.000196252	0.00011897	6.39392e-05	3.32894e-05	2.08333e-06	0	0	0	0	0	0	0	0	7.42592e-06	4.09258e-05	9.8725e-05	0.000110883	6.21017e-05	4.12725e-05	3.29892e-05
L_TensorFasciaLata	1.37806	1.39856	1.41049	1.41173	1.39892	1.36675	1.31076	1.23013	1.12972	1.00741	0.861107	0.698323	0.536182	0.389773	0.273544	0.192483	0.139955	0.101975	0.0719094	0.0529345	0.0462681	0.0501234	0.0608345	0.0730622	0.0820317	0.0877191	0.0900747	0.0896913	0.0891895	0.0894854	0.092774	0.0996268	0.109665	0.121429	0.133955	0.146477	0.159584	0.173219	0.185545	0.194051	0.196815	0.191073	0.176581	0.153076	0.123999	0.0952146	0.0746017	0.0713832	0.0833193
L_Pectineus	0.0453778	0.0474476	0.0488566	0.0500786	0.0515901	0.0531016	0.0546507	0.0563809	0.0579334	0.058405	0.0576757	0.0568108	0.0566679	0.057655	0.0585439	0.0579499	0.0543909	0.0449413	0.0320271	0.022067	0.0171884	0.0169224	0.0189428	0.0207993	0.0209693	0.0192002	0.016566	0.0141367	0.0121853	0.0104324	0.00896559	0.0074551	0.00609927	0.00507532	0.00427189	0.0034644	0.0024116	0.00130041	0.000612812	0.000293638	0.000211548	0.000306294	0.000850503	0.00314103	0.00835784	0.0166495	0.0272058	0.0347336	0.0359613
L_Gracilis	0.00320871	0.00293041	0.0024569	0.00185487	0.00127333	0.000774028	0.000521725	0.000552342	0.000916099	0.00163992	0.00263744	0.00402835	0.00586361	0.00917548	0.0138609	0.0172903	0.0182474	0.0158359	0.0114104	0.00759259	0.00593773	0.00589341	0.00632207	0.0064995	0.00617639	0.00510174	0.00401252	0.00346593	0.00310751	0.00273376	0.00247057	0.00222283	0.00210043	0.00220093	0.00236987	0.00241141	0.0022272	0.0018909	0.00164125	0.00167018	0.0022653	0.00361294	0.00634009	0.0115002	0.0192589	0.0292888	0.0408777	0.048988	0.0512087
L_GluteusMaximus1	0	0	0	0	0	0	0	0	0	0	0	2.22225e-05	0.000148375	0.000129375	2.26108e-05	0	3.29167e-05	0.000117222	0.000866873	0.00210788	0.00281074	0.00295094	0.00264206	0.0016569	0.000751043	0.000157254	1.65523e-05	4.94717e-05	7.33633e-05	6.44576e-05	5.56597e-05	5.803e-05	6.13075e-05	5.69117e-05	3.70208e-05	2.91667e-05	3.27658e-05	2.70406e-05	2.62945e-05	2.46926e-05	8.34025e-06	0.00010199	0.000338433	0.000827169	0.00126722	0.00125783	0.000720633	0.000208641	8.33333e-06
L_GluteusMaximus2	0	0	0	0	0	0	0	0	0	0	0	0	1.46667e-05	4.06667e-05	1e-05	0	1.29167e-05	0.000145748	0.000993379	0.00226212	0.00292627	0.00288329	0.00232366	0.00118132	0.000373785	2.08394e-05	3.88755e-06	2.78983e-05	3.89975e-05	3.81165e-05	2.91551e-05	2.40317e-05	1.86667e-05	7.71875e-06	0	0	0	0	0	0	0	2.89817e-05	0.000248675	0.000637883	0.00106442	0.00103858	0.000516133	0.000135017	2.81483e-06
L_GluteusMaximus3	0	0	0	0	0	0	0	0	0	0	0	0	0	0	0	0	4.78706e-05	0.000418728	0.00203553	0.00349284	0.00381207	0.00322861	0.00196195	0.00084654	0.000180826	5.50592e-06	1.5499e-05	5.04025e-05	3.92033e-05	2.33358e-05	2.73843e-05	1.72083e-05	1.375e-06	0	0	0	0	0	0	0	0	7.82867e-06	0.000123725	0.000405117	0.000610942	0.000558725	0.000206317	1.994e-05	4.44442e-07
L_Iliacus	0.87718	0.88506	0.886148	0.880037	0.865428	0.840037	0.802139	0.751795	0.691622	0.618132	0.530298	0.435654	0.345277	0.267309	0.206732	0.163607	0.132883	0.102879	0.0722431	0.051244	0.042402	0.0437407	0.0506199	0.0574953	0.0613497	0.0617854	0.0598996	0.0566955	0.0539534	0.0520642	0.0523422	0.0549165	0.0594353	0.0654485	0.0724005	0.0794598	0.0867015	0.0944441	0.102252	0.109128	0.114315	0.116733	0.116718	0.115214	0.115767	0.122537	0.1392	0.166228	0.198952
L_Psoas	0.59018	0.59772	0.599154	0.593871	0.581299	0.560429	0.530608	0.492694	0.449417	0.398584	0.339885	0.278709	0.222356	0.17542	0.139828	0.114643	0.0968868	0.0786748	0.0596432	0.0469565	0.0434791	0.0472988	0.0555391	0.0633392	0.0684447	0.0704989	0.0703016	0.0687917	0.0673053	0.0664121	0.067128	0.0694049	0.0727487	0.0771451	0.0822573	0.0875006	0.0929677	0.0984861	0.104223	0.109417	0.113846	0.116828	0.118545	0.119833	0.12322	0.131712	0.147515	0.168885	0.191657
L_QuadratusFemoris	0.00437642	0.00550583	0.00652808	0.00752317	0.00870667	0.0100258	0.0120986	0.0152321	0.0180292	0.0195895	0.0213489	0.0271209	0.0426419	0.0619967	0.0703777	0.0665983	0.0590106	0.0488759	0.038294	0.0303553	0.0241781	0.0175311	0.0116722	0.0101724	0.0115353	0.0130541	0.0129883	0.0112172	0.00865659	0.00647706	0.004877	0.00356558	0.00262167	0.00213306	0.00159932	0.000985819	0.000550201	0.000346837	0.000181017	4.4535e-05	6.94442e-07	2.09071e-05	0.000391497	0.00143802	0.00524518	0.0127728	0.0230695	0.030513	0.028822
L_Gemelli	0.350743	0.363401	0.368909	0.368113	0.362824	0.353984	0.341809	0.326446	0.307688	0.283834	0.256346	0.229872	0.206718	0.182271	0.149248	0.115647	0.0898238	0.0713066	0.0563989	0.0446346	0.0367393	0.0300822	0.0228225	0.0172516	0.015126	0.0162662	0.0183514	0.0189851	0.0181013	0.0164594	0.0145922	0.0129582	0.0121025	0.0131883	0.0172235	0.0237466	0.0327724	0.0432979	0.0548489	0.0662574	0.0781106	0.0904572	0.102394	0.112797	0.123076	0.135384	0.153576	0.179012	0.207309
L_Piriformis	1.18146	1.17052	1.15037	1.11905	1.07515	1.01632	0.940118	0.846718	0.739479	0.621042	0.496558	0.371861	0.256658	0.164768	0.0934308	0.0463498	0.0215332	0.0121438	0.0102155	0.0104677	0.0127241	0.0132435	0.0110589	0.00844586	0.00805076	0.00942677	0.0113652	0.0131086	0.015743	0.0181597	0.0205484	0.0237782	0.0312239	0.0440279	0.0584488	0.0740148	0.0919409	0.112093	0.133463	0.151912	0.166576	0.17592	0.177876	0.170237	0.155069	0.134174	0.120377	0.130177	0.161547
L_RectusFemoris	0.15606	0.184255	0.216966	0.250794	0.284459	0.316594	0.34516	0.371142	0.391286	0.398254	0.386755	0.358988	0.323747	0.28457	0.248212	0.217382	0.186303	0.147087	0.104783	0.0742265	0.0586184	0.0562492	0.0629713	0.0712436	0.0762941	0.0778805	0.0766076	0.0727696	0.0680985	0.0625816	0.0573153	0.0519413	0.0463068	0.0389955	0.0304923	0.0219716	0.0148547	0.00950519	0.00576047	0.00362722	0.00222897	0.00122033	0.000442583	0.000103367	3.42858e-06	0	0	0	0
L_BicepsFemorisSH	0.138918	0.143661	0.147473	0.149885	0.150527	0.149213	0.145394	0.138885	0.129891	0.117126	0.099783	0.0793994	0.0578631	0.0381616	0.0219211	0.0103536	0.00457976	0.00266256	0.00233033	0.003326	0.00543622	0.00749643	0.00894321	0.0103003	0.0114829	0.0121675	0.0124063	0.012497	0.013157	0.0149511	0.0186281	0.0246237	0.0326331	0.042511	0.0531472	0.0634432	0.0735118	0.0830042	0.0917984	0.0985928	0.102384	0.10301	0.100615	0.0954672	0.0881713	0.0795022	0.0697349	0.0590242	0.0487729
L_VastusMedialis	0	0	0	0	0	0	0	8.8775e-06	7.65228e-05	0.000242682	0.000944981	0.00277293	0.005076	0.00768527	0.0093362	0.0101009	0.010999	0.0116262	0.0115845	0.0105897	0.00898746	0.00679433	0.00460733	0.00302923	0.00229257	0.0020834	0.00202241	0.00190539	0.00161544	0.00118196	0.000731399	0.000359645	0.000109188	1.51281e-05	4.81483e-07	0	0	0	0	0	0	0	0	0	0	0	0	0	0
L_VastusIntermedius	0	0	0	0	0	0	0	9.4e-06	8.04161e-05	0.000254848	0.000991519	0.00290911	0.00532295	0.00805514	0.00977618	0.0105704	0.0115035	0.012142	0.0120783	0.0110259	0.00934317	0.00705246	0.00477452	0.00312861	0.00236619	0.00214414	0.00208165	0.00195996	0.00166328	0.00121969	0.000753672	0.000371062	0.000112157	1.55031e-05	4.81483e-07	0	0	0	0	0	0	0	0	0	0	0	0	0	0
L_VastusLateralis	0	0	0	0	0	0	0	9.9225e-06	8.35986e-05	0.000264151	0.00103085	0.00302376	0.00553804	0.00838195	0.0101777	0.0110043	0.0119709	0.0126309	0.0125562	0.0114482	0.00968953	0.0072958	0.00492923	0.00322235	0.00243215	0.00220532	0.00213659	0.00201244	0.00170607	0.00125123	0.00077457	0.000381063	0.000116681	1.64661e-05	6.03708e-07	0	0	0	0	0	0	0	0	0	0	0	0	0	0
L_MedialGastroc	1.3402	1.33853	1.32686	1.30376	1.26771	1.21851	1.15473	1.07629	0.984081	0.876465	0.754066	0.622958	0.49111	0.367858	0.2599	0.171501	0.105091	0.0586179	0.0278342	0.0100665	0.00253062	0.000397472	0.000415717	0.000967344	0.00163817	0.00261521	0.00359532	0.00455353	0.00557399	0.00684682	0.00869579	0.0112307	0.0143281	0.0179231	0.0221098	0.0266407	0.0314895	0.0366122	0.0419925	0.0472365	0.0522368	0.0573682	0.0629212	0.0694118	0.0781814	0.0911937	0.110563	0.13658	0.165537
L_LateralGastroc	1.02351	1.01555	0.999634	0.974946	0.940658	0.897053	0.843453	0.779977	0.707552	0.62501	0.532817	0.435692	0.339638	0.251369	0.17547	0.114447	0.0695534	0.0386792	0.0184139	0.00685683	0.00193532	0.000351786	0.000288907	0.000642193	0.00105105	0.00166541	0.00236782	0.00304354	0.0037455	0.00461173	0.00588336	0.00764858	0.00986762	0.0125661	0.0158654	0.0196247	0.0238679	0.0286607	0.0340833	0.0399027	0.0460835	0.0529673	0.0608861	0.0703878	0.0828608	0.100561	0.126064	0.159885	0.197772
L_Soleus	0.532672	0.569202	0.603814	0.635245	0.66135	0.679567	0.687613	0.683382	0.664799	0.631928	0.58501	0.524128	0.451943	0.372185	0.290278	0.212214	0.142247	0.0851727	0.0448484	0.0196652	0.00612372	0.00107048	7.80478e-05	8.27083e-06	5.80608e-05	0.000216919	0.000370251	0.0004912	0.000557112	0.00046267	0.000269664	0.000137068	5.44415e-05	1.72736e-05	5.91108e-06	3.88892e-07	0	0	0	0	0	0	0	0	0	0	0	0	0
L_TibialisPosterior	0.0012641	0.00133685	0.00138233	0.0014009	0.00141024	0.00142565	0.00146259	0.00149887	0.00148377	0.00143121	0.00136864	0.00121838	0.00105736	0.00122812	0.00170946	0.00248862	0.00371993	0.00520067	0.00562523	0.00546878	0.00527189	0.00463683	0.00358628	0.00333108	0.00410291	0.00471343	0.00483884	0.00480343	0.00461223	0.00437421	0.00396548	0.00336019	0.00272914	0.00220116	0.00165313	0.00116128	0.00075572	0.000430278	0.000177939	6.25368e-05	1.96297e-05	4.94447e-06	0	0	0	0	0	0	0
L_FlexDigLongus	0.000139067	0.000138375	0.000142608	0.000153342	0.000169308	0.000191408	0.000226614	0.000278302	0.000315367	0.000334269	0.000329322	0.000324036	0.000282408	0.000379392	0.000836564	0.00147911	0.00250726	0.0036136	0.00432587	0.00460256	0.00480366	0.00467789	0.00446195	0.0047354	0.00584358	0.00625952	0.00600861	0.00552192	0.00505006	0.00465874	0.00429997	0.00385097	0.00339401	0.00296869	0.00253374	0.00207126	0.00157633	0.00112442	0.000745456	0.000408597	0.000164199	7.7227e-05	2.25344e-05	1.1875e-06	0	0	0	0	0
L_FlexHalLongus	0.00547295	0.00549744	0.00554532	0.00556603	0.00559989	0.00560523	0.00555989	0.00550807	0.00529281	0.00499728	0.00473411	0.00469539	0.00496156	0.0053808	0.00545322	0.00527288	0.00548055	0.00543744	0.00441655	0.00339807	0.00231363	0.00134578	0.000363624	0.000224629	0.000553156	0.000984296	0.00146521	0.00181936	0.0019327	0.00183845	0.00153089	0.00110125	0.000713895	0.000449284	0.000250532	0.000103259	3.63808e-05	1.55742e-06	0	0	0	0	0	0	0	0	0	0	0
L_TibialisAnterior	0	0	0	0	0	0	0	0	0	0	0	0	0	0	2e-06	6.75458e-05	0.000788344	0.00509249	0.0155447	0.0284454	0.0417376	0.0513231	0.0525073	0.045879	0.0351494	0.0249617	0.0170097	0.0118941	0.00952119	0.00913386	0.0101685	0.0126842	0.0165025	0.0213589	0.0268989	0.0327923	0.0391654	0.0459913	0.0534286	0.0610443	0.0684412	0.0757638	0.0835204	0.0923989	0.103736	0.120047	0.144139	0.176991	0.215611
L_PeroneusBrevis	0.491838	0.510545	0.526401	0.538273	0.544192	0.542395	0.531447	0.511132	0.481565	0.44318	0.396859	0.343818	0.286154	0.227394	0.170805	0.119224	0.076541	0.0447305	0.0231413	0.0101766	0.00376586	0.00203019	0.00160891	0.00127285	0.000836348	0.000486188	0.000280727	0.000239779	0.000216719	0.000194372	0.000184978	0.000218762	0.000305287	0.000386224	0.00046762	0.000674556	0.00115312	0.00186491	0.00292596	0.0044716	0.00621666	0.00833834	0.010807	0.0133905	0.0161896	0.0195502	0.0243686	0.0315259	0.0417052
L_PeroneusLongus	0.53005	0.551187	0.56923	0.582858	0.58996	0.588603	0.57722	0.555504	0.523478	0.481746	0.431245	0.373308	0.310421	0.246369	0.184788	0.128851	0.0824712	0.0478245	0.0242858	0.00991762	0.00254173	0.000666701	0.000302569	0.00024395	0.00017273	0.000104265	6.41095e-05	8.17268e-05	8.56202e-05	6.96286e-05	5.23188e-05	3.31554e-05	3.05886e-05	4.21227e-05	4.63746e-05	6.18342e-05	8.53909e-05	0.000141005	0.000201569	0.000313269	0.000521472	0.00075792	0.000932804	0.00110885	0.00121623	0.00126866	0.00139958	0.00178339	0.00276972
L_PeroneusTertius	0.0129063	0.0105658	0.0080441	0.00570221	0.00383542	0.00259351	0.00205214	0.00180524	0.00176145	0.00185064	0.00194146	0.00203371	0.00226308	0.00262679	0.00277161	0.0028428	0.00340652	0.00573271	0.0103226	0.0169326	0.0239794	0.0287538	0.0284691	0.0236857	0.0166074	0.0107809	0.00686194	0.00451908	0.00338558	0.00316622	0.00357987	0.00468967	0.00662231	0.00949419	0.0132128	0.01762	0.0228767	0.0289352	0.036073	0.0441916	0.0529667	0.0621691	0.0720401	0.0829339	0.0956994	0.112318	0.13553	0.167155	0.206524
L_ExtensorDigLongus	0.000218333	9.19e-05	5.84442e-06	1.88892e-07	0	0	0	0	0	0	0	3.05558e-07	4.94442e-06	1.99256e-05	6.11274e-05	0.000225966	0.000990777	0.00453807	0.012488	0.0226066	0.0331117	0.0397784	0.0394539	0.0330172	0.0239003	0.0161655	0.0105804	0.00713763	0.00559328	0.00542741	0.00626133	0.00826221	0.0113525	0.0154494	0.020392	0.0259661	0.0323523	0.0395348	0.0477736	0.0567183	0.0659301	0.0753595	0.085391	0.0966382	0.110363	0.129164	0.156233	0.192956	0.236772
L_ExtensorHalLongus	0	0	0	0	0	0	0	0	0	0	0	0	0	0	2.83333e-06	8.97683e-05	0.000709989	0.00409204	0.01215	0.0228455	0.0340983	0.0421139	0.0432861	0.0381037	0.0292161	0.0207313	0.0140683	0.00965979	0.00747685	0.00698657	0.00769258	0.00962312	0.0126668	0.016711	0.0214663	0.026655	0.0324226	0.0387305	0.0457693	0.0532549	0.0607898	0.0683022	0.0761887	0.084944	0.0956415	0.110491	0.132114	0.161809	0.197923
R_DeltoidScapular1	0	0	0	0	0	0	0	0	0	0	0	0	0	0	0	0	0	0	0	0	0	3.56439e-05	0.000118982	0.000203042	0.000278427	0.00037853	0.000552972	0.000688318	0.000587922	0.000499952	0.000365741	0.000292054	0.000182686	0.000143237	0.000175874	0.000236983	0.000299292	0.000365579	0.000447319	0.000517631	0.000532215	0.000577551	0.000637634	0.000687408	0.000655997	0.000622582	0.00057854	0.000528935	0.00048567
R_DeltoidScapular2	0	0	0	0	0	0	0	0	0	0	0	0	0	0	0	0	0	0	0	0	4.77775e-06	2.58225e-05	7.95792e-05	0.000144407	0.000205442	0.000246186	0.000305673	0.000448595	0.000479143	0.000455999	0.000413847	0.000378325	0.000383844	0.000437819	0.000540008	0.000695712	0.000819759	0.000952163	0.00110893	0.00117983	0.00122608	0.00127535	0.00136102	0.00143294	0.00144156	0.00137647	0.0013364	0.00125105	0.00119671
R_DeltoidScapular3	3.14977e-05	2.1718e-05	1.559e-05	9.27625e-06	3.14086e-06	2.39015e-05	1.55592e-05	8.10517e-06	2.09987e-05	1.14847e-05	2.82142e-06	5.41667e-07	1.42858e-07	2.94642e-06	1.72617e-06	1.60717e-06	9e-06	6.82258e-06	1.07197e-05	2.19884e-05	7.5644e-05	0.000118302	0.000170203	0.000265463	0.000364169	0.000502592	0.000644367	0.000781175	0.000970125	0.00109189	0.00123812	0.00137139	0.00152436	0.0017134	0.00191693	0.00215291	0.00235134	0.00252564	0.00269865	0.00280951	0.0029386	0.00305397	0.00321392	0.00337138	0.00347717	0.00351508	0.0035571	0.00353226	0.00352028
R_DeltoidScapular4	1.04167e-06	0	0	0	0	0	0	0	0	0	0	0	0	0	0	0	0	5.7e-06	5.63333e-06	4.59354e-05	0.000104192	0.000204311	0.000311318	0.000489617	0.000703002	0.000917585	0.00121749	0.00145021	0.00179175	0.00195606	0.00216977	0.00232698	0.00251264	0.00276025	0.00298374	0.00332527	0.00353944	0.00379069	0.00406731	0.00425817	0.00445818	0.0047086	0.00495389	0.00528653	0.00545331	0.00559619	0.00568983	0.00577904	0.00592586
R_DeltoidScapular5	0.000367093	0.000356683	0.000370513	0.000389424	0.000428929	0.000494741	0.000517517	0.000548557	0.000564135	0.000527819	0.000468387	0.000361944	0.000280133	0.000249229	0.000205831	0.000190198	0.000235382	0.000232432	0.000194342	0.000208595	0.00027044	0.000325017	0.000420617	0.000617717	0.000893172	0.00118663	0.00157252	0.00188287	0.00231159	0.00260186	0.00293734	0.00319978	0.0034611	0.00374807	0.00400656	0.00429472	0.00448546	0.00467279	0.00491748	0.00511319	0.00534697	0.00558964	0.00588004	0.00620358	0.0064256	0.00669381	0.00699119	0.00733219	0.00782495
R_DeltoidScapular6	0.00450656	0.00453377	0.00449506	0.00448023	0.00448929	0.00446272	0.00447051	0.00424848	0.00389907	0.00348925	0.00300492	0.002432	0.00188076	0.001493	0.00121764	0.000994346	0.000904364	0.000876457	0.000821322	0.000771635	0.000751702	0.000717692	0.000749883	0.000860433	0.00107075	0.00128791	0.00155285	0.00182327	0.00219519	0.00251693	0.00287992	0.00320659	0.00353998	0.00386273	0.00416308	0.0044411	0.00465062	0.00482204	0.0050197	0.00518434	0.00538374	0.00558641	0.00584564	0.00611825	0.00634821	0.00660065	0.006888	0.00717984	0.00756759
R_DeltoidScapular7	0.0167473	0.0171753	0.0175632	0.0180349	0.0185965	0.019085	0.0192019	0.0188291	0.0181053	0.0170186	0.0157124	0.0140469	0.0123456	0.0109249	0.00953675	0.0082975	0.0073477	0.00649531	0.00566794	0.00486035	0.00417111	0.00358807	0.00330607	0.00317322	0.00324138	0.00338666	0.00362817	0.0037932	0.00408501	0.0042843	0.00460346	0.00485015	0.00513848	0.00543624	0.00562218	0.00598413	0.00608278	0.00625101	0.00643379	0.0066784	0.00694308	0.00727802	0.00771759	0.00836435	0.00880157	0.0094429	0.0101388	0.0109792	0.0121061
R_DeltoidScapular8	0.0132667	0.0136458	0.0139516	0.0143494	0.0148357	0.0151939	0.0153176	0.0149524	0.0143479	0.0134288	0.0123416	0.0109584	0.00958937	0.00846698	0.00738006	0.00635021	0.00556336	0.00490893	0.00425396	0.00366388	0.00320399	0.00288968	0.00273292	0.00271101	0.00282238	0.00301104	0.00322989	0.0033789	0.00357139	0.00379844	0.00404435	0.00425286	0.00449131	0.00471226	0.00493804	0.00516406	0.0053136	0.00542528	0.00563721	0.00583551	0.00611816	0.00637927	0.00682569	0.00735419	0.0077611	0.0083095	0.00890129	0.00957851	0.0105897
R_DeltoidScapular9	0.0227207	0.0233099	0.0238663	0.0245129	0.0252406	0.0257762	0.0259234	0.0254288	0.0246509	0.0233922	0.0219996	0.0201422	0.0181898	0.0164582	0.0146168	0.0130558	0.0116655	0.0104612	0.00931693	0.00822198	0.00724196	0.00635601	0.00559564	0.00512722	0.00484162	0.00490189	0.00498863	0.00500525	0.00524158	0.0055421	0.00581214	0.00612943	0.006348	0.00672757	0.007042	0.00753985	0.00772346	0.00794344	0.00829718	0.00855168	0.00890894	0.00939569	0.0100073	0.0106293	0.0110816	0.0118072	0.0126421	0.0136752	0.0150088
R_DeltoidScapular10	0.0272507	0.0279653	0.0285611	0.0292734	0.0300841	0.0305713	0.0307497	0.0302758	0.0295189	0.0283199	0.0270269	0.0252596	0.0234604	0.0216069	0.0196174	0.0179159	0.0163522	0.0148919	0.0134295	0.0120953	0.0107916	0.00969322	0.00854842	0.00778951	0.00709675	0.006868	0.00671584	0.00659062	0.00679026	0.00717376	0.00752109	0.00789981	0.00828098	0.0087874	0.00928246	0.0097048	0.00985387	0.00998297	0.0101581	0.0103086	0.0106245	0.0111106	0.011708	0.0122163	0.0126364	0.0133637	0.014209	0.0153371	0.0167079
R_DeltoidScapular11	0.0465468	0.0478097	0.0488562	0.0498749	0.0508733	0.051495	0.0518295	0.0517016	0.0511187	0.050173	0.0489438	0.0474312	0.0458003	0.0439659	0.0421765	0.0402684	0.0383249	0.0365673	0.0346608	0.0328277	0.030676	0.0288129	0.0265243	0.0244618	0.0225163	0.0207585	0.0191507	0.017798	0.0168665	0.0166037	0.0163416	0.0162257	0.0161295	0.0160607	0.0162077	0.0158849	0.0157625	0.015497	0.015184	0.014985	0.0150736	0.0153173	0.0158289	0.016062	0.0164475	0.0170392	0.0178148	0.0189437	0.0202862
R_DeltoidClavicular1	0.00075995	0.000874289	0.00100824	0.00115306	0.00134458	0.00158504	0.00183953	0.00218474	0.00249652	0.00291269	0.00332041	0.00372927	0.00415431	0.00454498	0.00508537	0.00564181	0.00617881	0.00684522	0.00753286	0.00827026	0.00879813	0.00938673	0.00963273	0.00973788	0.00964752	0.00935718	0.00890363	0.00841163	0.00796333	0.00773848	0.00750944	0.00739264	0.00722469	0.0070997	0.00714668	0.00696926	0.00698373	0.00686487	0.00673791	0.00650043	0.0062932	0.00612208	0.00604007	0.00589962	0.0058713	0.00580598	0.00577707	0.00567488	0.00562853
R_DeltoidClavicular2	0.0062949	0.00651912	0.00671422	0.00686872	0.00710404	0.00731588	0.00767498	0.00812945	0.00853416	0.00908398	0.0095019	0.00997279	0.0104004	0.010645	0.0110971	0.0114206	0.011582	0.0118491	0.0121155	0.0124102	0.0123982	0.0125345	0.0122556	0.0118849	0.0113854	0.0106986	0.00990422	0.00915357	0.00845425	0.00805117	0.00768988	0.00747396	0.00720778	0.00701484	0.00706284	0.00677567	0.00680389	0.00666297	0.00650783	0.00626849	0.00604717	0.00587941	0.00579906	0.00562426	0.00563433	0.00553844	0.00549651	0.00540229	0.00533714
R_DeltoidClavicular3	1.57986e-05	1.10985e-05	2.97683e-05	3.68638e-05	5.36533e-05	7.75483e-05	8.67608e-05	8.95325e-05	0.000108726	0.000129393	0.000179035	0.000259322	0.000349358	0.000500161	0.000655631	0.000902666	0.00120929	0.00171483	0.0026107	0.00396962	0.00541531	0.00709499	0.00874914	0.0103865	0.0117414	0.0127772	0.0133979	0.0138053	0.0140881	0.0143958	0.0144632	0.0144851	0.0142271	0.013916	0.0136661	0.0131077	0.0127398	0.012229	0.0117496	0.0111581	0.0106702	0.0102152	0.00992938	0.00959569	0.00940096	0.00909776	0.00885752	0.00846286	0.00810849
R_DeltoidClavicular4	0.00613756	0.00635148	0.00653658	0.00669324	0.00691	0.00710475	0.00745539	0.00788661	0.00828939	0.00880603	0.00921745	0.00966862	0.0100699	0.0103132	0.010723	0.0110311	0.0112092	0.0114743	0.011738	0.0120043	0.0120219	0.0121436	0.0118842	0.0115483	0.0110363	0.010383	0.00960475	0.00886535	0.00817753	0.00777461	0.00739158	0.00718087	0.00692604	0.00673386	0.00675197	0.00649609	0.00650845	0.00636723	0.00622399	0.00599021	0.005772	0.00560849	0.00550872	0.00534588	0.00533174	0.00525264	0.00521189	0.00510818	0.00505075
R_CoracoBrachialis1	0.0182273	0.0186424	0.0191066	0.0194593	0.0198983	0.020458	0.021201	0.022316	0.0234772	0.0248412	0.0261352	0.0274855	0.0287828	0.0298538	0.0309782	0.0318568	0.0323465	0.0326774	0.0328552	0.032891	0.0324339	0.0318293	0.0306701	0.0291698	0.0274469	0.0254498	0.0234571	0.0215581	0.0200411	0.01905	0.0182045	0.0175299	0.0168965	0.0164598	0.0161507	0.0156049	0.0152115	0.0148081	0.0142995	0.0137343	0.0133224	0.0131614	0.013078	0.0128243	0.0127507	0.0126749	0.0126845	0.0127375	0.0127639
R_CoracoBrachialis2	0	0	0	4.16667e-07	9.675e-06	3.625e-05	2.87492e-05	4.47808e-05	8.14956e-05	0.000130454	0.000217007	0.000393383	0.000608092	0.000942417	0.00143621	0.0022292	0.00350579	0.00550983	0.00810489	0.0111369	0.0140725	0.0167848	0.0190627	0.0206159	0.0214169	0.0214393	0.0209164	0.0200962	0.0193293	0.0185786	0.0179228	0.0172077	0.0164664	0.0158228	0.0152579	0.0145914	0.0140539	0.013485	0.0129156	0.0121784	0.0115365	0.011002	0.0105478	0.0100322	0.00965323	0.00926823	0.00890779	0.00850215	0.00800159
R_CoracoBrachialis3	0.0192679	0.0197129	0.0201938	0.0205873	0.0210271	0.0215809	0.0223481	0.0234508	0.0246764	0.0260795	0.0274422	0.0288603	0.0302378	0.0314158	0.0325882	0.0335594	0.0341621	0.0345471	0.0347387	0.0347323	0.0342783	0.0335716	0.0323674	0.0308154	0.0289729	0.0269119	0.0248243	0.0228814	0.0213019	0.0202184	0.0193512	0.0186412	0.017996	0.0175106	0.0171369	0.0165943	0.0161242	0.0156864	0.0151453	0.0145369	0.0141063	0.0139345	0.0138494	0.0135907	0.0134846	0.013425	0.0134284	0.0135127	0.013563
R_Infraspinatus1	0.0179726	0.0190175	0.0199786	0.0209774	0.0219503	0.0226552	0.023328	0.0236938	0.0238274	0.0239626	0.0237323	0.0235961	0.023387	0.0229645	0.0228402	0.0226713	0.0224222	0.0223581	0.0222326	0.0221716	0.0220102	0.0221834	0.0221207	0.0222388	0.0221042	0.0219783	0.0217024	0.0212725	0.0204422	0.0196577	0.0186266	0.0176562	0.0166277	0.0154288	0.0146703	0.0137255	0.0132582	0.012624	0.0121612	0.0118425	0.0116286	0.0112337	0.0111882	0.011138	0.0112401	0.0113456	0.0114914	0.0117091	0.0122436
R_Infraspinatus2	0.00452506	0.00504583	0.00552707	0.00596356	0.00645806	0.00684978	0.00729167	0.00766305	0.00797351	0.00824483	0.00841878	0.00857419	0.00873954	0.00875791	0.00888948	0.00901333	0.00913237	0.00932088	0.00936666	0.00949078	0.00954238	0.00976436	0.00991614	0.0102188	0.0104739	0.0108156	0.0113118	0.0117292	0.0121132	0.012437	0.0126436	0.0127763	0.0127773	0.0125932	0.0124663	0.0123167	0.0121275	0.0119665	0.0118021	0.011801	0.0119389	0.012112	0.012427	0.0126793	0.0130257	0.01347	0.014032	0.0148236	0.0158847
R_Infraspinatus3	0.0060258	0.00662566	0.00718752	0.0077102	0.00825642	0.00871081	0.00922133	0.0096426	0.00997364	0.010267	0.0104129	0.0105636	0.0106986	0.0107041	0.010802	0.0109151	0.0110116	0.0111624	0.0112038	0.011252	0.0112793	0.011462	0.0115667	0.0118323	0.0120704	0.0123935	0.0128384	0.0132146	0.0135941	0.013926	0.014127	0.0142589	0.014226	0.0140536	0.0139266	0.0137465	0.0135548	0.013389	0.0132426	0.0132231	0.0133743	0.0135873	0.0139576	0.0142569	0.0146514	0.0151446	0.0157961	0.0166879	0.0178867
R_Infraspinatus4	0.0519153	0.0535704	0.0550393	0.0564113	0.0575606	0.0583613	0.0588829	0.0589898	0.0587194	0.0581667	0.0572442	0.0561741	0.0549054	0.0534728	0.0519928	0.0504543	0.0487268	0.0469843	0.0450575	0.0429816	0.0408464	0.0388353	0.0367433	0.0348571	0.0329502	0.0312327	0.0296782	0.0280865	0.0267445	0.0255298	0.0243642	0.0232849	0.0222122	0.0211996	0.0203448	0.0195868	0.0188357	0.0182463	0.0177225	0.0174654	0.0174416	0.017599	0.0179439	0.018226	0.0186295	0.0192124	0.0199963	0.0211328	0.0226386
R_Infraspinatus5	0.0717313	0.0737598	0.0754787	0.0770322	0.0783316	0.0791243	0.0795157	0.0793537	0.078694	0.0776244	0.0761022	0.0743509	0.0723597	0.070094	0.067729	0.0652168	0.0624973	0.059776	0.056757	0.0536664	0.0503741	0.0473291	0.0440928	0.0411282	0.0382023	0.0355799	0.0332677	0.0310404	0.0291797	0.0276355	0.0262048	0.0249233	0.0237008	0.0225258	0.0215915	0.0206669	0.0198266	0.0190747	0.0184438	0.0181074	0.0180084	0.0180558	0.0183612	0.0186438	0.0190208	0.0195997	0.0203615	0.0214487	0.0229428
R_Infraspinatus6	0.02979	0.0309962	0.0322285	0.0334258	0.0344691	0.035383	0.0360468	0.0364992	0.0366555	0.0365794	0.036301	0.0358308	0.035235	0.034664	0.0340547	0.0335839	0.0330118	0.0324919	0.0319108	0.031248	0.0305788	0.0298921	0.0291651	0.028441	0.0275516	0.0266227	0.0256203	0.0243098	0.0232313	0.0221023	0.0210463	0.0200199	0.0190111	0.018157	0.0174174	0.0169317	0.0163548	0.0159454	0.0156353	0.015419	0.015357	0.0154549	0.015696	0.0159987	0.0163033	0.0168289	0.0174758	0.0183883	0.0196696
R_TeresMinor1	0.000221527	0.000262093	0.000307572	0.000399628	0.000500399	0.000624931	0.000754611	0.000901381	0.00109955	0.00144435	0.0017552	0.0021356	0.00236944	0.00293442	0.00377097	0.00520958	0.00682508	0.00884329	0.0113001	0.0137424	0.0165401	0.0192743	0.0221266	0.0248253	0.0269419	0.0283469	0.0288125	0.0281743	0.0265766	0.0241533	0.0213691	0.0184927	0.0157915	0.0133075	0.0113567	0.010084	0.00914074	0.0083835	0.00793763	0.00735406	0.00661886	0.00590716	0.00534348	0.00496136	0.00447988	0.00394802	0.00346718	0.00295896	0.00256801
R_TeresMinor2	2.37267e-06	8.77317e-06	2.11736e-05	3.39342e-05	5.61167e-05	7.36821e-05	0.000110159	0.000118963	0.000176985	0.000274152	0.000469738	0.000733492	0.001137	0.00155335	0.00213141	0.00283012	0.00356557	0.00416669	0.00468536	0.00500957	0.00537315	0.00558681	0.0059311	0.00623051	0.00650253	0.00663094	0.00676883	0.0065232	0.00620513	0.00543893	0.00475314	0.00404513	0.0033024	0.00281882	0.00251013	0.00259495	0.00258593	0.0027937	0.00298898	0.00317869	0.00319392	0.00320395	0.00325598	0.00347381	0.00350285	0.00353598	0.00354339	0.0034329	0.00347173
R_TeresMinor3	1.38892e-05	2.24825e-05	2.87225e-05	4.64525e-05	6.25192e-05	7.57883e-05	8.78458e-05	9.47892e-05	0.000112752	0.000145997	0.00024106	0.000342263	0.000532005	0.000706234	0.000848079	0.00104885	0.00138544	0.0018787	0.00257739	0.0034758	0.0045456	0.00575926	0.00713687	0.00852439	0.00989514	0.0110939	0.0120468	0.0125526	0.0126937	0.0124389	0.0120011	0.0114386	0.0107836	0.0100093	0.00934472	0.00904592	0.00874439	0.00845498	0.00835828	0.00817076	0.00789628	0.00744829	0.00719228	0.00718979	0.00713748	0.0071015	0.007009	0.00677874	0.00677984
R_TeresMajor1	0	0	0	0	0	0	0	0	0	0	0	0	0	0	0	0	0	0	0	0	0	0	0	0	0	0	0	3.72225e-07	3.48892e-06	2.01108e-06	1.8874e-05	4.4985e-05	4.78758e-05	5.72658e-05	7.59933e-05	0.00012258	0.000144999	0.000172212	0.000194821	0.000188837	0.000176337	0.000182308	0.000199086	0.000231164	0.000231942	0.000198825	0.000183009	0.00015158	0.000110811
R_TeresMajor2	0	0	0	0	0	0	0	0	0	0	0	0	0	0	0	5e-06	1.64375e-05	8.555e-05	0.0001647	0.000172283	0.0001551	0.000212592	0.000322406	0.000468868	0.000711964	0.00108525	0.00128243	0.00139098	0.00132858	0.000993938	0.00063073	0.000299257	8.45152e-05	1.32256e-05	2.34792e-06	2.41225e-06	2.10525e-07	2.36842e-06	7.31019e-06	2.92353e-05	1.23846e-05	1.12339e-05	8.34858e-06	4.893e-06	4.27248e-06	8.4725e-06	6.44442e-06	9.39417e-06	4.28892e-06
R_TeresMajor3	0	0	0	0	0	0	0	0	0	0	0	0	0	0	0	0	7.5e-07	3.02292e-05	0.0001107	0.000115508	0.000104475	0.00016295	0.000245675	0.000335491	0.000476306	0.000752485	0.000879162	0.00098054	0.000919134	0.000683842	0.000395007	0.000188289	4.20798e-05	4.61608e-06	2.25731e-06	4.80998e-06	3.77892e-06	1.29889e-05	2.03259e-05	3.49366e-05	1.41822e-05	1.05754e-05	5.89127e-06	5.64558e-06	5.28892e-06	1.1683e-05	8.28365e-06	1.10558e-05	8.3775e-06
R_TeresMajor4	0	0	0	0	0	0	0	0	0	0	0	0	0	0	0	0	0	0	0	0	0	0	0	0	0	0	0	0	2.66667e-06	6.22225e-06	1.25732e-06	4.16667e-06	5.4035e-06	1.22808e-06	3.52108e-06	1.12222e-05	1.62935e-05	2.31511e-05	2.03314e-05	1.75308e-05	1.0773e-05	9.91233e-07	4.07017e-06	6.70539e-06	4.05558e-06	1.21673e-05	6.09874e-06	9.00088e-06	4.28892e-06
R_Supraspinatus1	0.0752787	0.0774388	0.079459	0.0812608	0.082738	0.0839233	0.0847067	0.0851678	0.0851649	0.0847703	0.0840118	0.0829199	0.0815647	0.0800488	0.0782009	0.0762233	0.0739735	0.0714657	0.0686175	0.0654428	0.0620754	0.0584016	0.0546573	0.0507119	0.0468135	0.043022	0.0395013	0.0362407	0.0336685	0.0314769	0.0297697	0.0282151	0.0269019	0.0258072	0.0247807	0.0240671	0.023119	0.0224409	0.0217919	0.0213625	0.0211663	0.0212732	0.0216169	0.0219841	0.0223837	0.0230465	0.0238477	0.0250208	0.0264712
R_Supraspinatus2	0.0599613	0.061796	0.0636085	0.0652426	0.0665813	0.0677313	0.068511	0.069087	0.0692691	0.0691197	0.0686922	0.067946	0.066984	0.0659661	0.0646587	0.0633359	0.0618425	0.0601181	0.0581646	0.0559838	0.053693	0.0510717	0.0484895	0.0456625	0.0428195	0.0399261	0.0371577	0.0344016	0.0322225	0.0301673	0.0285687	0.0269955	0.0256579	0.0245668	0.0235023	0.0229154	0.0220039	0.0214452	0.0209041	0.020553	0.0203818	0.0205395	0.0208652	0.0212548	0.0216165	0.0222815	0.0230922	0.0242798	0.0257658
R_Supraspinatus3	0.0567856	0.0578445	0.0586208	0.0592251	0.0598416	0.0603127	0.0607251	0.0609657	0.0611063	0.0608623	0.0604522	0.0598973	0.0592665	0.0582573	0.0567292	0.0548012	0.0524041	0.049793	0.0465429	0.0429588	0.0387927	0.0342112	0.0292673	0.024228	0.0200504	0.016726	0.0144607	0.0127214	0.0120571	0.0119722	0.0123194	0.0128194	0.0135143	0.0142293	0.0146555	0.0148919	0.0147308	0.0145488	0.0141353	0.0139301	0.0138491	0.0139886	0.0142346	0.014286	0.0143329	0.0143607	0.0143937	0.014628	0.0147745
R_Supraspinatus4	0.0646883	0.065991	0.0669778	0.0676849	0.0682604	0.0686823	0.0690061	0.0692212	0.0692747	0.0690761	0.0686193	0.0680392	0.0673088	0.0662352	0.0647858	0.0629171	0.0605677	0.0578793	0.0547091	0.0511932	0.0473423	0.0430534	0.0381872	0.032903	0.0278696	0.0235727	0.020222	0.0176915	0.0160814	0.0152531	0.0149847	0.0149666	0.0151908	0.0154822	0.0156694	0.015526	0.0152566	0.0148858	0.014377	0.0139302	0.0136874	0.0136135	0.0136832	0.0136443	0.0136777	0.0136854	0.0136941	0.0138456	0.0139949
R_Subscapularis1	0.00139565	0.00151307	0.00153046	0.00143157	0.00122078	0.000953257	0.000792572	0.000714406	0.000680825	0.000646748	0.000634036	0.000624088	0.000610194	0.000579492	0.000541847	0.000494094	0.000411168	0.000325303	0.000245233	0.000174414	0.000116636	7.94e-05	5.68242e-05	3.122e-05	2.416e-05	4.6345e-06	2.09593e-06	2.01431e-06	1.25847e-06	4.89825e-06	1.81202e-05	4.34555e-05	6.03925e-05	6.59925e-05	9.38314e-05	0.000154828	0.000235297	0.000304003	0.000357131	0.000412806	0.000417862	0.000405999	0.000381372	0.000362442	0.000306351	0.000246585	0.000170456	9.00814e-05	4.44407e-05
R_Subscapularis2	0.00556054	0.00562258	0.00554723	0.00532552	0.00497319	0.00461898	0.004283	0.00413173	0.00406896	0.00406858	0.00412927	0.00419805	0.00416818	0.00406183	0.00392732	0.00375703	0.00349276	0.00319046	0.002939	0.00275678	0.00263947	0.00260484	0.00267351	0.00284148	0.00304951	0.0031732	0.00319852	0.00305292	0.00284837	0.00247325	0.00206846	0.00160523	0.00110934	0.000781444	0.000670553	0.000694139	0.000760602	0.000818252	0.000869017	0.000805493	0.000713148	0.000593167	0.000570662	0.00056418	0.000541046	0.000444683	0.000366122	0.000248475	0.000192884
R_Subscapularis3	0.020757	0.0205962	0.0202666	0.0197039	0.0191048	0.0186592	0.0182097	0.0179693	0.0179302	0.0177175	0.0175923	0.0174511	0.0171923	0.0168124	0.0158977	0.0148214	0.0134048	0.0119135	0.0101607	0.00833888	0.00661463	0.00498183	0.00375011	0.00264301	0.00198028	0.00153781	0.00113498	0.000967366	0.000893974	0.000893714	0.000983625	0.00112477	0.00135411	0.0016056	0.00183656	0.00206445	0.00215373	0.00225272	0.00237397	0.0023778	0.00237152	0.00235691	0.00226413	0.00222435	0.00203171	0.00187729	0.00166872	0.00142432	0.00122896
R_Subscapularis4	0.00594727	0.00577695	0.00551631	0.00527753	0.00503628	0.00496554	0.00490672	0.00493344	0.00514847	0.00531146	0.00554756	0.00582845	0.00616941	0.00648542	0.00636832	0.00619896	0.00581937	0.00523995	0.00427396	0.00342941	0.00255163	0.00173101	0.00118174	0.000705483	0.000459215	0.000390365	0.000281305	0.000232716	0.000296989	0.000314591	0.000409432	0.000549455	0.000717765	0.000979342	0.00115724	0.0012914	0.00133338	0.00132865	0.00135657	0.00136433	0.00126995	0.0012944	0.00111744	0.000990884	0.000826289	0.000676218	0.000435292	0.000335612	0.000176583
R_Subscapularis5	0.015441	0.0153983	0.0152494	0.0150004	0.0147889	0.014693	0.0145052	0.0143519	0.0143215	0.0142076	0.0140893	0.0139541	0.0138337	0.0135578	0.0128362	0.0118822	0.010711	0.00934954	0.00765116	0.005853	0.00428366	0.00297739	0.00212006	0.0014969	0.00110365	0.00085915	0.000581167	0.000398452	0.000383726	0.0003506	0.000425304	0.000570201	0.000718089	0.00101161	0.00112784	0.00136176	0.00137498	0.00145495	0.00144095	0.00147842	0.00145866	0.00151755	0.00143543	0.00135834	0.00119988	0.00105913	0.000828277	0.000634271	0.000421338
R_Subscapularis6	6.45833e-05	5.06519e-05	3.84275e-05	1.68333e-05	1.33333e-05	3.25525e-06	4.6875e-07	2.48848e-06	7.7355e-06	1.45373e-05	1.81817e-05	3.26211e-05	5.38542e-05	6.92696e-05	5.65421e-05	7.25475e-05	5.04458e-05	5.73194e-05	3.81331e-05	4.99267e-05	3.5895e-05	4.02444e-05	2.47869e-05	2.58433e-05	1.18e-05	2.86183e-05	1.16254e-05	9.72833e-06	1.54774e-05	2.02578e-05	4.8098e-05	0.000133708	0.000208799	0.000332131	0.000453224	0.000575787	0.000613387	0.000665212	0.000662504	0.000688976	0.000627549	0.000643003	0.000566621	0.000510058	0.000439368	0.000387919	0.000286538	0.000264345	0.000183967
R_Subscapularis7	0.000375875	0.000426358	0.000461608	0.000484267	0.000494033	0.000501558	0.000495533	0.0004864	0.000496858	0.000476842	0.000506844	0.000504304	0.000499861	0.000480577	0.000411733	0.000389254	0.00029409	0.000246045	0.000173958	0.000123425	8.23981e-05	5.67264e-05	2.74242e-05	2.17319e-05	9.11575e-06	1.87789e-05	6.38775e-06	6.28014e-06	1.14291e-05	1.73625e-05	5.69982e-05	0.000134637	0.000218941	0.000373124	0.000454749	0.000610212	0.00059356	0.000611617	0.000599386	0.000565845	0.000498512	0.000506333	0.000427762	0.000385561	0.000331276	0.000288201	0.000259869	0.000215462	0.000174868
R_Subscapularis8	0.000881983	0.000940159	0.000980763	0.000975629	0.000963905	0.000956185	0.00095004	0.000943456	0.000937548	0.000926441	0.000944149	0.000943899	0.00093819	0.000914708	0.000862496	0.00080364	0.000704097	0.000596681	0.000467891	0.000354318	0.000248601	0.000173107	0.000108894	6.8688e-05	3.13776e-05	3.23737e-05	1.37506e-05	1.12892e-05	1.33732e-05	1.59898e-05	3.46444e-05	8.58192e-05	0.000140142	0.000229285	0.000308905	0.000418611	0.000446751	0.000492493	0.000476459	0.000483126	0.000421461	0.000433912	0.000361503	0.000322094	0.000255008	0.00021462	0.000154484	0.000110704	8.41226e-05
R_Subscapularis9	0.000514159	0.000554457	0.000584473	0.000594188	0.000606108	0.000614702	0.000596525	0.000574766	0.000582528	0.000551925	0.000593688	0.000583043	0.000575248	0.000551064	0.000456322	0.00043016	0.000325968	0.00029025	0.000207299	0.000156449	0.000114307	8.78314e-05	4.69639e-05	3.81186e-05	1.97591e-05	3.5377e-05	1.95003e-05	1.39838e-05	4.17158e-05	5.07435e-05	0.000116411	0.000254377	0.000358782	0.000559895	0.000636046	0.000818271	0.000772516	0.000781626	0.000759724	0.000721918	0.00062665	0.000650491	0.000551826	0.00050293	0.000459096	0.000412812	0.000372041	0.000317409	0.000261885
R_Subscapularis10	0	0	0	0	0	0	0	0	0	0	0	0	0	0	0	0	5e-07	0	8.42083e-07	5.5e-07	2.21635e-06	5.24442e-06	6.91284e-06	3.32544e-06	9.98947e-06	4.56142e-06	2.47368e-06	3.22717e-06	4.46547e-06	5.10407e-06	1.23545e-05	2.14776e-05	2.47094e-05	1.49126e-05	4.54817e-05	5.21333e-05	6.47192e-05	9.72952e-05	9.18936e-05	0.000130162	0.000113541	0.000122291	0.000124656	0.000135792	0.000123229	0.000121867	8.67724e-05	7.84004e-05	4.56303e-05
R_Subscapularis11	0	0	0	0	0	0	0	0	0	0	0	0	0	0	0	0	0	0	0	0	7.77775e-07	2.29442e-06	3.97775e-06	1.71667e-06	5.26667e-06	5.55558e-07	5.55558e-07	1.04442e-06	6.22225e-07	1.10056e-06	4.07314e-06	1.16841e-05	1.67442e-05	1.57109e-05	2.41064e-05	3.57398e-05	5.02033e-05	7.47442e-05	8.55247e-05	0.000107343	0.00011386	0.000117461	0.000133336	0.000155962	0.000170593	0.00017728	0.000168367	0.000161619	0.000146133
R_BicepsBrachiiLH	0.0106198	0.0111097	0.0115226	0.0118121	0.0120024	0.0121067	0.0121204	0.0120709	0.0119897	0.0118043	0.0115539	0.0112089	0.0107398	0.0101474	0.00949123	0.00879055	0.00788923	0.00707309	0.00630243	0.00575539	0.00531778	0.00523222	0.00534455	0.00558447	0.00583657	0.00626014	0.00659565	0.00666754	0.00646621	0.0060902	0.00541786	0.0047819	0.00427796	0.00361909	0.0030907	0.00254604	0.00210393	0.00177075	0.00143271	0.00132092	0.00116485	0.0010919	0.00101917	0.000950269	0.000951896	0.000978144	0.0010513	0.00122481	0.0014567
R_BicepsBrachiiSH1	0.00712009	0.00736345	0.00773544	0.00809691	0.00855323	0.00919624	0.00992733	0.0108682	0.0118884	0.0131151	0.0143496	0.0157016	0.0170842	0.0183949	0.0196419	0.0206852	0.0211322	0.0211956	0.0210474	0.0205477	0.0196967	0.0187352	0.0175482	0.0161222	0.0147168	0.01317	0.011941	0.0109637	0.0101869	0.00962004	0.00896733	0.00844153	0.00813973	0.00771198	0.00719851	0.00649188	0.00584263	0.00520834	0.00450214	0.00407687	0.00363965	0.00345997	0.00319101	0.00283083	0.00262352	0.00236315	0.00215354	0.00207834	0.00191727
R_BicepsBrachiiSH2	0.00725034	0.00750231	0.00787155	0.00824235	0.0087012	0.00935888	0.0100983	0.0110595	0.0120807	0.0133291	0.0146053	0.0159874	0.0173831	0.0187313	0.0199974	0.0210524	0.0214683	0.0215045	0.0213577	0.0208137	0.0199319	0.0189659	0.0177597	0.0162827	0.0148794	0.0133	0.0120864	0.011096	0.0103205	0.00976098	0.0090892	0.00856854	0.00826302	0.00781965	0.0072933	0.00656594	0.00590767	0.0052642	0.00454073	0.00413117	0.00368519	0.00350587	0.00323198	0.00286563	0.00266008	0.00239179	0.00217994	0.00210624	0.00194211
R_TricepsLH1	0	0	0	0	0	0	0	0	0	0	0	0	0	0	0	0	0	0	0	0	0	1.71875e-06	3.125e-07	0	0	0	0	0	0	0	0	0	0	0	0	0	0	0	0	0	0	1.10525e-06	5.12283e-06	2.4605e-06	2.807e-07	0	0	0	0
R_TricepsLH2	0	0	0	0	0	0	0	0	0	0	0	0	0	0	0	0	0	0	0	0	1.61458e-05	2.58592e-05	2.04167e-05	1.00258e-05	5.0625e-06	1.12848e-05	9.82667e-06	1.16667e-06	0	0	0	0	0	0	0	0	0	0	0	0	0	0	0	0	0	0	0	0	0
R_TricepsLH3	0	0	0	0	0	0	0	0	0	0	0	0	0	0	0	0	0	0	0	0	0	0	0	0	0	0	0	0	0	0	0	0	0	0	0	0	0	0	0	0	0	0	0	0	0	0	0	0	0
R_TricepsLH4	0	0	0	0	0	0	0	0	0	0	0	0	0	0	0	0	0	0	0	0	1.25e-05	1.92708e-05	1.6125e-05	8.26042e-06	5.15275e-06	1.02778e-05	7.4375e-06	1.16667e-06	0	0	0	0	0	0	0	0	0	0	0	0	0	0	0	0	0	0	0	0	0
R_LatissimusDorsi1	0	0	0	0	0	0	0	0	0	0	0	0	0	0	0	0	2e-06	6.125e-06	5.61458e-06	1.82292e-07	8.33333e-07	0	5.55558e-07	7.08333e-06	2.36108e-06	0	0	0	0	0	0	1.92983e-07	1.4035e-07	0	1.22808e-06	2.89475e-06	2.29825e-06	1.92542e-06	2.42383e-06	6.08333e-06	2.85088e-06	0	1.72747e-06	3.43825e-06	4.60582e-06	6.11108e-06	4.28892e-06	4.98892e-06	1.4e-06
R_LatissimusDorsi2	0	0	0	0	0	0	0	0	0	0	0	7.70833e-07	0	0	0	1.79692e-06	1.10833e-05	2.24375e-05	2.8615e-05	6.90625e-06	5.9375e-06	3.75517e-06	6.14233e-06	1.41183e-05	7.06942e-06	6.94442e-07	3.33333e-07	1.36111e-06	3.72225e-06	4.33333e-06	1.11108e-06	8.88917e-07	0	0	2.01758e-07	4.386e-07	7.01758e-08	5e-07	8.114e-07	4.8125e-06	1.66667e-06	0	1.39181e-07	1.03041e-06	2.17775e-06	3.69442e-06	1.15558e-06	2.20558e-06	0
R_LatissimusDorsi3	0	0	0	0	0	0	0	0	0	0	0	0	0	0	0	0	5e-07	3.36458e-06	4.22917e-06	1.82292e-07	0	0	0	3.88892e-06	1.52775e-06	0	0	0	3.33333e-07	1.11108e-07	0	0	0	0	0	0	0	6.22808e-07	1.12283e-06	2.5e-06	1.04167e-06	0	0	1.72225e-07	1.08892e-06	2.02775e-06	4e-07	1.1e-06	0
R_LatissimusDorsi4	0	0	0	0	0	0	0	0	0	0	0	0	0	0	0	0	0	0	0	0	0	0	0	0	0	0	0	0	0	0	0	0	0	0	0	1.16667e-06	6.44442e-07	1.12283e-06	1.84208e-06	4.34208e-07	1.04167e-07	0	0	4.40475e-07	3.14286e-07	5.55558e-07	1e-07	0	0
R_LatissimusDorsi5	0	4.32292e-06	3e-06	5.20833e-09	0	0	0	0	0	0	0	0	0	0	0	0	0	0	0	0	0	0	7.66667e-07	1.4517e-05	2.79839e-05	6.12786e-05	0.000164956	0.000330625	0.000536762	0.000827919	0.00116706	0.00136696	0.0014126	0.00137243	0.00137041	0.00144105	0.00152922	0.00163318	0.00172128	0.00178936	0.00186725	0.00197157	0.00218258	0.0024597	0.00277806	0.00305494	0.0032882	0.00332284	0.00318264
R_LatissimusDorsi6	0.00758041	0.00722169	0.00687859	0.0063345	0.00521266	0.00383333	0.00248111	0.00137722	0.000750316	0.000434435	0.000225904	0.000103378	4.15737e-05	1.36283e-05	4.44442e-07	0	0	0	0	0	0	0	0	0	0	9.47e-06	2.59392e-05	4.58792e-05	3.85458e-05	3.18033e-05	1.98483e-05	8.42417e-06	9.09083e-08	0	0	0	0	0	0	0	0	0	0	0	0	0	0	0	0
R_PectoralisMajorTH1	0.000253473	0.000264735	0.000256481	0.000261251	0.000284	0.000330233	0.000427975	0.000475733	0.000603875	0.000789037	0.000890176	0.000980832	0.00100432	0.00115176	0.00128099	0.00158118	0.00181191	0.00199552	0.00213595	0.00215114	0.00215723	0.00204664	0.00198329	0.00185871	0.00173787	0.00159242	0.00152447	0.00148907	0.00133272	0.00112717	0.000975813	0.000849864	0.000704162	0.000560489	0.000444621	0.000335937	0.000245533	0.000166979	0.000137482	0.000126729	0.000100424	8.67743e-05	8.37666e-05	6.9939e-05	6.50483e-05	3.06942e-05	1.84442e-05	9.1e-06	4.88892e-07
R_PectoralisMajorTH2	0.000313892	0.000331442	0.000323783	0.000337886	0.000366914	0.000424767	0.000548517	0.000617748	0.000770248	0.00100113	0.00113254	0.00124486	0.00127759	0.00147653	0.00168661	0.00210188	0.00245582	0.00277394	0.00307036	0.00323248	0.00334025	0.003332	0.00336503	0.00335993	0.00332556	0.00320564	0.00308292	0.00300784	0.00280423	0.00244379	0.00219156	0.00193008	0.0016823	0.00142553	0.00119681	0.00101112	0.000818331	0.000668574	0.000519522	0.000439121	0.000354261	0.000263381	0.000209616	0.000171879	0.000142935	7.23889e-05	5.08558e-05	2.69475e-05	3.66667e-06
R_PectoralisMajorTH3	0.000310586	0.000335823	0.000347189	0.000370936	0.000410817	0.000469033	0.000599167	0.000686249	0.000831949	0.00106801	0.00120678	0.00130953	0.00132409	0.00152403	0.00171022	0.00211914	0.00249852	0.00285821	0.00319093	0.00341489	0.00362427	0.00370006	0.00386921	0.00397918	0.00403713	0.00394307	0.00382283	0.00373923	0.00350295	0.00307803	0.00277735	0.00248198	0.00217806	0.00186594	0.00159861	0.00139166	0.00117119	0.0009728	0.000792013	0.000649883	0.000514333	0.000382441	0.000289898	0.000239288	0.000189687	9.81559e-05	7.58e-05	3.75719e-05	5.35558e-06
R_PectoralisMajorTH4	0.000463192	0.000494733	0.000507602	0.000514812	0.0005545	0.000605208	0.000734283	0.000836344	0.000971667	0.00120389	0.00132825	0.00151067	0.00161804	0.00193885	0.00231069	0.00281259	0.00332376	0.0037036	0.0040227	0.00423534	0.00434194	0.00429138	0.00432844	0.00426124	0.00413064	0.0038373	0.00363152	0.00348589	0.00323573	0.00288026	0.00266866	0.0024717	0.0022638	0.00200429	0.00180054	0.00160785	0.00139817	0.00120155	0.0010132	0.000846985	0.000690093	0.000506218	0.000390716	0.000310766	0.00025139	0.000146972	0.000105838	5.6374e-05	1.93208e-05
R_PectoralisMajorTH5	0.000197222	0.000193119	0.000186194	0.000186418	0.000207442	0.0002513	0.000326425	0.000368931	0.000493606	0.000674942	0.000777183	0.000870122	0.000901575	0.00105178	0.00124415	0.00159238	0.0019025	0.00215988	0.00237811	0.0025003	0.00250496	0.00245057	0.00237729	0.00219825	0.00201334	0.00178605	0.00170066	0.00162046	0.00151411	0.00139411	0.00137093	0.00136484	0.00133608	0.00131106	0.00128038	0.00122757	0.00113515	0.00109642	0.000973882	0.000878714	0.000780967	0.000629115	0.000517806	0.00043556	0.00037805	0.000267135	0.000202437	0.000119849	5.9035e-05
R_PectoralisMajorTH6	2.03125e-05	7.54692e-06	3.33333e-07	1.67708e-06	4.02917e-05	6.27608e-05	0.0001058	0.000121392	0.00020615	0.000405852	0.000539277	0.000673879	0.000720375	0.00091826	0.00119246	0.00162866	0.00225795	0.00306566	0.00395561	0.00503011	0.00601145	0.00690927	0.0077653	0.0082855	0.00854197	0.00841267	0.00826535	0.00809657	0.00794062	0.00757	0.007507	0.0071692	0.00688804	0.00646574	0.00604883	0.00562495	0.00520668	0.00478282	0.00432823	0.00381631	0.00340077	0.00289286	0.00253506	0.00223488	0.00198943	0.00163402	0.00132108	0.000965423	0.000652689
R_PectoralisMajorCH1	0.012735	0.0131498	0.0135521	0.0139018	0.0142792	0.0147476	0.0154467	0.0164871	0.0175301	0.0190072	0.0204061	0.0220869	0.0237778	0.0253025	0.0271899	0.0288099	0.030116	0.0311834	0.0321925	0.0329212	0.0331468	0.0332423	0.0328054	0.0319675	0.0308787	0.0293646	0.0277316	0.0261705	0.0246399	0.0230504	0.0217429	0.0203198	0.0189689	0.017559	0.0162835	0.0149195	0.0138121	0.0126923	0.0116376	0.0105447	0.00955936	0.00853274	0.0076892	0.00696821	0.00637412	0.00577434	0.00509941	0.00443295	0.00363871
R_PectoralisMajorCH2	0.000350347	0.000381499	0.000419667	0.000477817	0.00052965	0.000585525	0.000666054	0.000803284	0.000922723	0.00116196	0.0013605	0.00166883	0.00198183	0.00248337	0.0032334	0.0040552	0.00490057	0.00558911	0.00636055	0.00704475	0.00746566	0.0078079	0.00783536	0.00762141	0.00720102	0.00657881	0.00611193	0.00573664	0.00550019	0.00533175	0.00536526	0.00534711	0.00533796	0.00521775	0.00508869	0.00485264	0.00464157	0.00436181	0.00405281	0.00361754	0.0032696	0.00283187	0.00251932	0.00224821	0.0020156	0.00170838	0.00138714	0.0010682	0.00077637
R_TricepsMedH1	0	0	0	0	0	0	0	0	0	0	0	0	0	0	0	0	2.22225e-06	1.45108e-05	2.56558e-05	3.28e-05	2.88892e-05	1.97058e-05	9.66667e-06	1.33333e-06	0	0	0	0	0	0	0	0	0	0	0	0	0	0	0	0	0	0	0	0	0	0	0	0	0
R_TricepsMedH2	0	0	0	0	0	0	0	0	0	0	0	0	0	0	0	0	2.33333e-06	1.50667e-05	2.65442e-05	3.425e-05	3.05558e-05	2.07108e-05	1.02225e-05	1.55558e-06	0	0	0	0	0	0	0	0	0	0	0	0	0	0	0	0	0	0	0	0	0	0	0	0	0
R_TricepsMedH3	0	0	0	0	0	0	0	0	0	0	0	0	0	0	0	0	2.66667e-06	1.78442e-05	3.25892e-05	4.16892e-05	3.78892e-05	2.55e-05	1.3e-05	2e-06	0	0	0	0	0	0	0	0	0	0	0	0	0	0	0	0	0	0	0	0	0	0	0	0	0
R_TricepsMedH4	0	0	0	0	0	0	0	0	0	0	0	0	0	0	0	0	2.33333e-06	1.52892e-05	2.73333e-05	3.50225e-05	3.11108e-05	2.13775e-05	1.08892e-05	1.55558e-06	0	0	0	0	0	0	0	0	0	0	0	0	0	0	0	0	0	0	0	0	0	0	0	0	0
R_TricepsMedH5	0	0	0	0	0	0	0	0	0	0	0	0	0	0	0	0	1.77775e-06	1.24775e-05	2.4e-05	3.16892e-05	2.92225e-05	2.04892e-05	1.13333e-05	2e-06	0	0	0	0	0	0	0	0	0	0	0	0	0	0	0	0	0	0	0	0	0	0	0	0	0
R_Brachialis1	0.0224438	0.0224181	0.0223358	0.0221615	0.0219659	0.0217997	0.0216303	0.0215447	0.0215586	0.0216025	0.0216675	0.0217503	0.0217397	0.0216343	0.0214012	0.0210055	0.0203892	0.019731	0.019105	0.0184736	0.0179605	0.0176186	0.0175249	0.0175493	0.0177375	0.0179673	0.0183607	0.0187994	0.01911	0.0194383	0.0196281	0.0198828	0.0202578	0.02041	0.0205323	0.0206266	0.0206399	0.0205449	0.0202856	0.0202401	0.0200091	0.0197821	0.0194371	0.0191162	0.0188872	0.0186555	0.0184908	0.0183049	0.0180462
R_Brachialis2	0.0203862	0.0203647	0.0202943	0.0201431	0.0199698	0.0198198	0.0196687	0.0195884	0.0196011	0.0196417	0.0197053	0.0197854	0.0197923	0.0197023	0.0195121	0.0191676	0.0186105	0.018008	0.0174292	0.0168396	0.0163571	0.0160232	0.0159141	0.0159238	0.0160743	0.0162797	0.0166195	0.0170115	0.0172995	0.0175918	0.0177764	0.0179962	0.01832	0.0184718	0.0185754	0.0186494	0.0186564	0.0185684	0.0183372	0.018269	0.0180667	0.0178471	0.017526	0.0172233	0.0170067	0.0167913	0.0166329	0.0164603	0.0162262
R_Brachialis3	0.0181248	0.0181097	0.0180622	0.0179413	0.0178027	0.017688	0.017573	0.0175239	0.0175535	0.0176157	0.0176927	0.0177882	0.0178152	0.0177691	0.0176188	0.0173203	0.0168113	0.0162422	0.0156891	0.015103	0.0146112	0.014259	0.0141158	0.0140856	0.0141874	0.0143448	0.0146233	0.0149585	0.0152017	0.0154316	0.0155648	0.0157298	0.0159892	0.0160867	0.0161358	0.0161494	0.0160961	0.0159598	0.0156994	0.015574	0.0153491	0.0151162	0.0148005	0.0145022	0.0142838	0.0140668	0.0138943	0.0137265	0.0135207
R_Brachialis4	0.0245889	0.0245731	0.0245062	0.0243486	0.0241462	0.0239598	0.0237826	0.0236642	0.0236567	0.0237035	0.0237697	0.0238701	0.0239057	0.023831	0.0236382	0.0232753	0.0226569	0.0219409	0.0212347	0.0205074	0.0198862	0.0194338	0.0192359	0.0192034	0.0193488	0.0195848	0.0199518	0.0204166	0.0207873	0.0211381	0.0213797	0.0216413	0.0220169	0.0222495	0.0223739	0.0224675	0.0224902	0.0224008	0.0221522	0.0220293	0.0218252	0.0215633	0.0211937	0.0208212	0.0205367	0.0202671	0.0200479	0.0198431	0.0195721
R_Brachialis5	0.0269238	0.0269303	0.0268772	0.0267328	0.0265462	0.026386	0.0262392	0.026156	0.0261954	0.026302	0.0264222	0.0265832	0.0266774	0.0266636	0.0265148	0.0261398	0.0254358	0.0245787	0.0237068	0.0227769	0.0219551	0.0213323	0.0209986	0.0208788	0.0209587	0.0211526	0.0215001	0.0219654	0.0223392	0.0226649	0.0228602	0.0230728	0.0234161	0.0235882	0.023631	0.0236086	0.0235053	0.0232742	0.0228686	0.0225968	0.0222577	0.0218732	0.021391	0.0209143	0.0205472	0.0201952	0.0198949	0.0196265	0.0193245
R_Brachialis6	0.0328467	0.0328489	0.0327843	0.0326071	0.0323796	0.0321589	0.0319532	0.0318172	0.0318257	0.0319198	0.0320397	0.0322083	0.0323072	0.0322755	0.0320927	0.0316592	0.030859	0.0298677	0.0288612	0.0277975	0.0268451	0.0261168	0.0257266	0.0255848	0.025687	0.0259334	0.0263613	0.0269285	0.0274114	0.0278357	0.0281312	0.0284262	0.0288592	0.0291287	0.0292453	0.0292827	0.0292326	0.0290332	0.0286222	0.028341	0.0279943	0.027584	0.0270461	0.0264877	0.0260597	0.0256492	0.0252968	0.0249829	0.0246179
R_Brachialis7	0.0273371	0.0273341	0.0272768	0.0271208	0.0269311	0.0267611	0.0266086	0.0265274	0.0265737	0.0266743	0.0268005	0.026956	0.0270447	0.0270155	0.0268408	0.0264431	0.0257086	0.0248377	0.0239645	0.0230323	0.0222174	0.0216081	0.0213041	0.0211975	0.0212979	0.0215052	0.0218777	0.0223627	0.0227377	0.023074	0.0232779	0.0235003	0.0238516	0.0240271	0.0240743	0.0240617	0.0239621	0.0237339	0.0233244	0.0230677	0.0227278	0.0223472	0.0218607	0.0213822	0.0210204	0.0206703	0.0203807	0.0201168	0.0198068
R_Brachioradialis1	0.0223469	0.0223334	0.0222564	0.0221015	0.0218976	0.0216861	0.0214752	0.0213117	0.0212401	0.0212259	0.0212357	0.0212754	0.0212673	0.0211494	0.0209483	0.020622	0.0201232	0.019558	0.0190187	0.0184935	0.0180575	0.0177507	0.0176433	0.0176713	0.0178399	0.0180901	0.0184532	0.0188908	0.0192665	0.0196331	0.0199269	0.0202292	0.0206211	0.0209241	0.021143	0.0213457	0.0214937	0.0215609	0.0214832	0.0214885	0.0214269	0.0212895	0.0210393	0.0207583	0.0205453	0.0203449	0.0201848	0.0200188	0.0197914
R_Brachioradialis2	0.0151386	0.0151117	0.0150372	0.0149054	0.0147457	0.0145902	0.0144353	0.0143283	0.0142892	0.0142773	0.0142801	0.0142949	0.0142519	0.0141344	0.0139519	0.0136907	0.0133147	0.0129323	0.0125919	0.0122704	0.012025	0.0118787	0.0118856	0.0119643	0.0121358	0.0123396	0.012641	0.0129633	0.013212	0.0134818	0.0136785	0.0139058	0.0142131	0.0144029	0.0145746	0.0147374	0.0148624	0.0149191	0.0148696	0.0149327	0.0148866	0.0148097	0.0146473	0.0144814	0.0143664	0.0142634	0.0141925	0.0141015	0.0139391
R_Brachioradialis3	0.0175617	0.0175397	0.0174674	0.0173328	0.0171577	0.0169814	0.0168019	0.0166621	0.0165929	0.0165708	0.0165666	0.0165775	0.0165543	0.0164427	0.0162605	0.0159917	0.0155939	0.0151581	0.0147496	0.0143666	0.0140593	0.0138594	0.0138136	0.0138752	0.0140415	0.0142687	0.0145835	0.0149542	0.0152572	0.0155722	0.0158259	0.0160877	0.0164258	0.0166874	0.0168887	0.0170871	0.0172412	0.0173304	0.0173033	0.0173523	0.01734	0.0172617	0.0170917	0.0168999	0.0167567	0.0166302	0.0165239	0.0164213	0.0162496
R_PronatorTeres1	0.0360491	0.0361447	0.0362108	0.0362093	0.0362008	0.0362205	0.0362322	0.0363143	0.0364927	0.0367004	0.0369418	0.037221	0.0374562	0.0376437	0.0377383	0.0376998	0.0374553	0.0371277	0.0367818	0.0363758	0.0360274	0.0357785	0.035693	0.0356718	0.0357357	0.0358201	0.0360199	0.0362437	0.0363802	0.0365068	0.0365374	0.0366172	0.0367893	0.0368006	0.0367816	0.0367143	0.0365852	0.0363541	0.0359901	0.0357737	0.0354303	0.0350981	0.0346816	0.0342911	0.0339629	0.0336328	0.0333478	0.0330547	0.0327387
R_PronatorTeres2	0.019979	0.0200829	0.0201925	0.020305	0.0204156	0.0205269	0.020636	0.020747	0.0208747	0.0210141	0.0211724	0.0213612	0.0215607	0.0217796	0.0220103	0.0222578	0.0224956	0.0227128	0.0229062	0.0230577	0.0231733	0.0232536	0.0232972	0.0233089	0.0232906	0.0232463	0.0231869	0.023118	0.023048	0.0229718	0.0229001	0.0228262	0.0227652	0.0227053	0.0226453	0.0225856	0.0225188	0.0224371	0.0223394	0.0222293	0.0221146	0.0219927	0.0218629	0.0217348	0.0215994	0.0214642	0.0213244	0.0211847	0.0210488
R_Supinator1	0	0	0	0	0	0	0	0	0	0	0	0	0	0	0	0	0	0	0	0	0	0	0	0	0	0	0	0	0	0	0	0	0	0	0	0	0	0	0	0	0	0	0	0	0	0	0	0	0
R_Supinator2	0	0	0	0	0	0	0	0	0	0	0	0	0	0	0	0	0	0	0	0	0	0	0	0	0	0	0	0	0	0	0	0	0	0	0	0	0	0	0	0	0	0	0	0	0	0	0	0	0
R_Supinator3	0	0	0	0	0	0	0	0	0	0	0	0	0	0	0	0	0	0	0	0	0	0	0	0	0	0	0	0	0	0	0	0	0	0	0	0	0	0	0	0	0	0	0	0	0	0	0	0	0
R_Supinator4	0	0	0	0	0	0	0	0	0	0	0	0	0	0	0	0	0	0	0	0	0	0	0	0	0	0	0	0	0	0	0	0	0	0	0	0	0	0	0	0	0	0	0	0	0	0	0	0	0
R_Supinator5	0	0	0	0	0	0	0	0	0	0	0	0	0	0	0	0	0	0	0	0	0	0	0	0	0	0	0	0	0	0	0	0	0	0	0	0	0	0	0	0	0	0	0	0	0	0	0	0	0
R_PronatorQuadratus1	0.0708703	0.0712434	0.0716302	0.0720327	0.0724254	0.07282	0.0732021	0.0735926	0.074021	0.0744962	0.0750295	0.0756369	0.0763153	0.0770584	0.0778592	0.0787049	0.0795602	0.0803587	0.081075	0.0816914	0.0821755	0.0825332	0.0827513	0.0828591	0.0828485	0.0827502	0.0825833	0.0823697	0.0821338	0.0818867	0.0816338	0.081376	0.08114	0.0809253	0.0807129	0.0805003	0.0802642	0.0800019	0.0796693	0.0792904	0.0788907	0.0784647	0.0780235	0.0775702	0.0771032	0.0766304	0.0761336	0.0756418	0.0751546
R_PronatorQuadratus2	0.119708	0.120356	0.121021	0.121701	0.12237	0.123026	0.123677	0.124359	0.125114	0.12598	0.126953	0.128057	0.129276	0.130603	0.132005	0.133462	0.134885	0.136174	0.13729	0.138202	0.138878	0.139335	0.139568	0.13963	0.139493	0.139217	0.138848	0.138436	0.138	0.137553	0.137112	0.136678	0.136299	0.135959	0.135609	0.135247	0.134829	0.134352	0.13375	0.133077	0.132369	0.131643	0.130891	0.130106	0.129304	0.128482	0.127636	0.126807	0.125987
R_PronatorQuadratus3	0.162241	0.163117	0.164022	0.164943	0.165845	0.166739	0.167628	0.168548	0.169578	0.170757	0.172087	0.173591	0.175252	0.177051	0.178958	0.180929	0.182859	0.184598	0.186099	0.187322	0.188222	0.188825	0.189134	0.189187	0.188998	0.188617	0.188112	0.187546	0.186949	0.186348	0.18575	0.185168	0.184657	0.184191	0.183723	0.183232	0.182664	0.182004	0.181188	0.180273	0.179308	0.17833	0.177306	0.17624	0.175148	0.174035	0.172891	0.171762	0.170661
R_TricepsLatH1	0	0	0	0	0	0	0	0	0	0	0	0	0	0	0	0	2.11108e-06	1.44942e-05	2.70108e-05	3.54667e-05	3.16667e-05	2.19333e-05	1.16667e-05	2e-06	0	0	0	0	0	0	0	0	0	0	0	0	0	0	0	0	0	0	0	0	0	0	0	0	0
R_TricepsLatH2	0	0	0	0	0	0	0	0	0	0	0	0	0	0	0	0	2.55558e-06	1.63058e-05	2.78775e-05	3.54667e-05	3.11108e-05	2.12667e-05	1.03333e-05	1.33333e-06	0	0	0	0	0	0	0	0	0	0	0	0	0	0	0	0	0	0	0	0	0	0	0	0	0
R_TricepsLatH3	0	0	0	0	0	0	0	0	0	0	0	0	0	0	0	0	2.55558e-06	1.70667e-05	3.09108e-05	3.99108e-05	3.56667e-05	2.44942e-05	1.26667e-05	2e-06	0	0	0	0	0	0	0	0	0	0	0	0	0	0	0	0	0	0	0	0	0	0	0	0	0
R_TricepsLatH4	0	0	0	0	0	0	0	0	0	0	0	0	0	0	0	0	2.77775e-06	1.79558e-05	3.18e-05	4.09167e-05	3.63333e-05	2.49392e-05	1.24442e-05	1.77775e-06	0	0	0	0	0	0	0	0	0	0	0	0	0	0	0	0	0	0	0	0	0	0	0	0	0
R_TricepsLatH5	0	0	0	0	0	0	0	0	0	0	0	0	0	0	0	0	1.77775e-06	1.35892e-05	2.82442e-05	3.81333e-05	3.68892e-05	2.595e-05	1.56667e-05	3.66667e-06	1.11108e-07	0	0	0	0	0	0	0	0	0	0	0	0	0	0	0	0	0	0	0	0	0	0	0	0
R_Anconeus1	0	0	0	0	0	0	0	0	0	0	0	0	0	0	0	0	4.44442e-07	4e-06	1.09333e-05	1.90167e-05	2.37775e-05	2.39058e-05	2e-05	1.53333e-05	4e-06	0	0	0	0	0	0	0	0	0	0	0	0	0	0	0	0	0	0	0	0	0	0	0	0
R_Anconeus2	0	0	0	0	0	0	0	0	0	0	0	0	0	0	0	0	8.88917e-07	8.35e-06	2.14108e-05	3.41442e-05	4.05558e-05	3.62725e-05	2.83333e-05	1.66667e-05	2.88892e-06	0	0	0	0	0	0	0	0	0	0	0	0	0	0	0	0	0	0	0	0	0	0	0	0
R_Anconeus3	0	0	0	0	0	0	0	0	0	0	0	0	0	0	0	0	3.33333e-07	3.44442e-06	1.03775e-05	1.84608e-05	2.32225e-05	2.41275e-05	2.13333e-05	1.73333e-05	6.66667e-06	0	0	0	0	0	0	0	0	0	0	0	0	0	0	0	0	0	0	0	0	0	0	0	0
R_Anconeus4	0	0	0	0	0	0	0	0	0	0	0	0	0	0	0	0	7.77775e-07	6.23892e-06	1.41667e-05	2.01275e-05	2.13333e-05	1.61442e-05	1.08892e-05	3.55558e-06	2.22225e-07	0	0	0	0	0	0	0	0	0	0	0	0	0	0	0	0	0	0	0	0	0	0	0	0
R_Anconeus5	0	0	0	0	0	0	0	0	0	0	0	0	0	0	0	0	7.77775e-07	6.90558e-06	1.64e-05	2.36892e-05	2.47775e-05	1.88167e-05	1.26667e-05	4e-06	2.22225e-07	0	0	0	0	0	0	0	0	0	0	0	0	0	0	0	0	0	0	0	0	0	0	0	0
L_DeltoidScapular1	0.000117842	8.7335e-05	6.945e-05	5.77208e-05	3.29283e-05	2.96915e-05	2.85525e-05	3.6109e-05	8.13633e-05	5.55383e-05	0.000138323	0.000148586	9.23921e-05	9.17749e-05	4.0385e-05	5.16573e-05	6.4535e-05	0.000142861	0.000157302	4.98633e-05	0.000103622	0.0003467	0.000446933	0.000794606	0.000684564	0.000479968	0.000443593	0.000418295	0.000468793	0.000424413	0.000384376	0.000333305	0.000238831	0.000190495	0.000110523	8.78953e-05	3.13048e-05	2.13247e-05	1.43282e-05	6.49075e-06	8.70333e-06	6.52317e-06	3.42592e-07	0	0	0	0	0	0
L_DeltoidScapular2	0.000271021	0.000202408	0.000143783	0.00011901	9.667e-05	8.48322e-05	0.000119602	0.000237785	0.000367679	0.000346574	0.000439425	0.000322766	0.000249737	0.000180766	0.000102324	0.000161174	0.000190835	0.000310567	0.000253586	0.000240471	0.000377022	0.000725659	0.00078355	0.00100543	0.00088069	0.000641101	0.00058584	0.000573003	0.000608387	0.000499977	0.000449704	0.000390676	0.000343949	0.000340141	0.000254502	0.000205739	0.000118847	7.75559e-05	5.07354e-05	2.37892e-05	1.787e-05	1.20833e-05	1.02775e-06	0	0	0	0	0	0
L_DeltoidScapular3	0.000536274	0.000464833	0.000425145	0.000402338	0.000449786	0.00051199	0.000660558	0.000904644	0.00119946	0.00136699	0.00158215	0.00185198	0.00223191	0.00263026	0.00266547	0.00293603	0.00324023	0.00367107	0.0040185	0.00425933	0.0044712	0.00456415	0.0043811	0.00415053	0.00377152	0.00340873	0.0032223	0.00313577	0.00307446	0.00289382	0.00285097	0.00280571	0.00264944	0.00237841	0.002026	0.00175879	0.00142636	0.0011407	0.000820841	0.000632388	0.000500609	0.000414441	0.000347887	0.000304828	0.000279498	0.000243692	0.000246334	0.000267939	0.000339663
L_DeltoidScapular4	0.00204333	0.00215834	0.00231348	0.00249552	0.00287031	0.00331879	0.00391232	0.00450191	0.00507753	0.00534505	0.00556386	0.00561954	0.00576936	0.00584577	0.00552405	0.00559327	0.00587491	0.00621743	0.00651316	0.00662272	0.00666356	0.00674671	0.00659187	0.00650627	0.0060995	0.00567725	0.00545346	0.00545561	0.00546378	0.0050587	0.00464919	0.00431403	0.00384266	0.00332243	0.00271776	0.00222052	0.00173683	0.00127182	0.000860481	0.000641599	0.000470127	0.000389343	0.000313133	0.00026361	0.000241079	0.000225077	0.000222394	0.00021794	0.0002644
L_DeltoidScapular5	0.0024048	0.00265304	0.00299774	0.00342294	0.00404762	0.00481867	0.00557967	0.00620144	0.00684009	0.00729328	0.00768532	0.00777127	0.00793614	0.00780149	0.00750439	0.00767615	0.00809374	0.00832632	0.00862979	0.00887337	0.0089954	0.00887252	0.00858054	0.00823856	0.00765955	0.00720395	0.00688015	0.00679192	0.00656001	0.00613776	0.00574725	0.00532156	0.00471629	0.00412752	0.00343073	0.00283848	0.00228484	0.0018249	0.00140312	0.00117547	0.000937079	0.00078367	0.000647987	0.000581205	0.000534404	0.000508731	0.00052667	0.000539967	0.000595661
L_DeltoidScapular6	0.00181556	0.00198607	0.00221652	0.00253451	0.00303048	0.00368591	0.00443256	0.0052539	0.00621005	0.00713912	0.00805577	0.00895064	0.00990471	0.0104665	0.0108717	0.0117569	0.0127723	0.0135143	0.0143112	0.0151472	0.0155402	0.0154813	0.0150966	0.0143869	0.0135669	0.01327	0.0128344	0.0121715	0.0114132	0.0108189	0.0104062	0.00979227	0.0088985	0.00809415	0.00721933	0.0064207	0.00553916	0.00468674	0.00401997	0.00366713	0.00350755	0.00359381	0.00381961	0.00417977	0.00454037	0.00483043	0.0052224	0.0055689	0.00581398
L_DeltoidScapular7	0.00824643	0.00945688	0.0109354	0.0124988	0.0139936	0.0153852	0.016623	0.0179282	0.019609	0.0214598	0.0234164	0.0251067	0.0266608	0.0276309	0.0286545	0.0299156	0.0310477	0.0315348	0.0320202	0.0326912	0.0329405	0.0328545	0.0321502	0.0308166	0.0293933	0.0287095	0.0276332	0.0259978	0.0241253	0.022517	0.0213791	0.0200215	0.018635	0.0174103	0.0163832	0.0156911	0.0148525	0.0141082	0.0136205	0.0136041	0.0136774	0.0143669	0.0151327	0.0160317	0.0168128	0.0175497	0.0182104	0.0188159	0.0191745
L_DeltoidScapular8	0.00651635	0.0074379	0.00853274	0.00970981	0.0108477	0.0118666	0.0127544	0.0136801	0.0148804	0.0162176	0.0176343	0.0188243	0.0198634	0.0203802	0.0210538	0.0219589	0.022715	0.0230193	0.0234066	0.0239301	0.0241606	0.0239883	0.0234768	0.0224739	0.0214362	0.0209607	0.0202243	0.0190119	0.017684	0.0166286	0.0157809	0.0148215	0.0137778	0.0129279	0.012189	0.0116074	0.0109123	0.0103099	0.00989113	0.00986159	0.00996091	0.0104469	0.0109903	0.0116526	0.0122247	0.0127465	0.0132523	0.0137134	0.0139854
L_DeltoidScapular9	0.0128975	0.0145505	0.0163421	0.0179673	0.0193305	0.0204397	0.0215485	0.0229514	0.0249146	0.0270792	0.0291317	0.0308184	0.0321985	0.0331137	0.0342986	0.0354594	0.0362203	0.0362082	0.036412	0.0368916	0.0368745	0.0365635	0.0356595	0.0341439	0.0327399	0.0321143	0.0307866	0.028657	0.0265105	0.0248221	0.0236178	0.0220508	0.020556	0.0194399	0.0184792	0.0179495	0.0172694	0.0167295	0.0164093	0.0166486	0.0170127	0.0178871	0.0188682	0.0198838	0.0207423	0.0214557	0.0221313	0.0227001	0.0230158
L_DeltoidScapular10	0.016417	0.0183242	0.0202233	0.0218153	0.0229926	0.023867	0.0248273	0.0262483	0.0283129	0.0306562	0.0325698	0.0341723	0.0353215	0.0361271	0.0373747	0.0383825	0.0388028	0.0384935	0.0384325	0.0387027	0.0385538	0.0381437	0.037164	0.035632	0.0342644	0.0336495	0.032184	0.0298541	0.0275775	0.0258167	0.0245414	0.0229295	0.0215136	0.0205248	0.019776	0.019389	0.0189366	0.0186148	0.0185188	0.0188975	0.0194411	0.0203806	0.0214722	0.0225365	0.023426	0.0241093	0.0247399	0.025246	0.0255205
L_DeltoidScapular11	0.0222881	0.0246106	0.0266579	0.0284165	0.0295485	0.0303052	0.0310197	0.0323001	0.0341403	0.0364908	0.0380913	0.039598	0.0406414	0.0412296	0.042634	0.0437182	0.0437984	0.0434353	0.0428727	0.0426364	0.0426124	0.0420569	0.0414486	0.0401298	0.0390406	0.038514	0.0374953	0.0355249	0.0332145	0.0313727	0.0296654	0.0285475	0.0274177	0.0267026	0.0265018	0.026473	0.0265813	0.0266655	0.0270015	0.0274376	0.0283365	0.0292613	0.0304503	0.0316284	0.0326415	0.0335094	0.0343161	0.0350039	0.0356278
L_DeltoidClavicular1	0.00660997	0.00675645	0.0068603	0.00693048	0.00693218	0.00673579	0.00643162	0.00608339	0.00582882	0.00592687	0.00586515	0.00579604	0.00579425	0.00562313	0.00534325	0.00540304	0.00530723	0.00538267	0.0052293	0.00499135	0.00494991	0.00490512	0.00491685	0.00495641	0.00480124	0.00464598	0.0045607	0.00438965	0.00424364	0.00404722	0.00368956	0.00371271	0.0037312	0.00375335	0.00377926	0.00379051	0.00383714	0.0038947	0.00383697	0.00365273	0.00356874	0.00332425	0.0031979	0.00308421	0.00300267	0.0029571	0.00293539	0.00289569	0.00296482
L_DeltoidClavicular2	0.00651344	0.00672101	0.0068411	0.00694351	0.00693781	0.00674435	0.00646604	0.00617804	0.00594965	0.00612784	0.00616218	0.00644861	0.00667666	0.00681375	0.00682732	0.00703843	0.00686574	0.0068658	0.0065487	0.00612444	0.00596286	0.0058398	0.00586341	0.00592323	0.00585775	0.00575342	0.0056849	0.00549955	0.00543927	0.00533599	0.00499714	0.00518688	0.0052708	0.0053798	0.00555439	0.00566716	0.00586539	0.00604409	0.00611386	0.00600104	0.00608351	0.00591229	0.00588406	0.00588282	0.00588312	0.00595302	0.00600732	0.00606445	0.0062452
L_DeltoidClavicular3	0.00848759	0.00805347	0.00752533	0.00698764	0.00651813	0.00588319	0.00524546	0.00463642	0.00407264	0.00386264	0.00365705	0.00374837	0.00362809	0.00338306	0.00302873	0.00290865	0.00272351	0.00287356	0.00282281	0.00273789	0.00294207	0.0029602	0.00293642	0.00301779	0.00285375	0.00251276	0.00258173	0.00255041	0.00250012	0.00245179	0.00221553	0.00222238	0.00228534	0.00223219	0.00219781	0.0022116	0.00229655	0.00234242	0.00226616	0.00220022	0.00219793	0.00208148	0.00207283	0.00197864	0.00196991	0.00190447	0.00186341	0.00180686	0.00185888
L_DeltoidClavicular4	0.00615507	0.00633292	0.00645088	0.00655022	0.00657673	0.00640797	0.00616354	0.00587832	0.005649	0.00579732	0.00583643	0.00610674	0.00633953	0.00647286	0.0064835	0.00670336	0.0065715	0.00657814	0.00630032	0.0059043	0.00575757	0.00563796	0.00566066	0.00572557	0.00566297	0.00552927	0.0054839	0.00530881	0.00526536	0.00515368	0.00484428	0.00502464	0.0051007	0.00522308	0.00539845	0.00549286	0.00569531	0.00586277	0.00593139	0.00583543	0.00590036	0.00572805	0.00570674	0.00569103	0.00570571	0.00576362	0.00583737	0.00589338	0.00607308
L_CoracoBrachialis1	0.0165277	0.017424	0.0180476	0.0183235	0.0180875	0.0175028	0.0169097	0.0166803	0.0168053	0.0174097	0.0176663	0.0182264	0.018655	0.0190972	0.0195704	0.0196671	0.0191109	0.018295	0.0171865	0.0160145	0.0153144	0.0148347	0.0145438	0.0142114	0.0137617	0.0131222	0.012432	0.0116723	0.0111327	0.0109387	0.0108477	0.0112063	0.0117306	0.0123365	0.0129214	0.0136467	0.0143708	0.0152664	0.0159275	0.0164248	0.0168798	0.0171237	0.0174027	0.0176411	0.0177861	0.0179307	0.0180178	0.0181478	0.0183682
L_CoracoBrachialis2	0.0097519	0.00950798	0.00918463	0.00873258	0.00815301	0.00735845	0.00652444	0.00573908	0.00516803	0.00508062	0.00506957	0.00525787	0.00549302	0.00535691	0.00488192	0.003944	0.00289023	0.00218397	0.00184509	0.00152506	0.00132214	0.00115564	0.00102746	0.00116052	0.00111245	0.0010605	0.00106913	0.00104047	0.00104957	0.00108773	0.00114008	0.00122404	0.00132466	0.00139929	0.00138978	0.0013447	0.00135984	0.00150368	0.0016463	0.00174687	0.00180203	0.0017203	0.00163627	0.00153719	0.00145531	0.00135823	0.0012581	0.00120073	0.0011671
L_CoracoBrachialis3	0.0175513	0.0185299	0.0192512	0.019568	0.0193464	0.0187239	0.0180766	0.0178019	0.0179216	0.0185453	0.018832	0.019368	0.0198271	0.0203148	0.0208505	0.0209641	0.0204142	0.0195413	0.0184018	0.0171687	0.0163752	0.015829	0.0155019	0.0151267	0.014633	0.0139455	0.0131718	0.0123523	0.0117442	0.0115122	0.0114547	0.0117913	0.0123233	0.0129716	0.0136177	0.0143496	0.015143	0.0160724	0.0168187	0.0174104	0.017924	0.0182304	0.0185415	0.0188019	0.0189881	0.0191111	0.0192178	0.0193481	0.0195466
L_Infraspinatus1	0.0136151	0.0147357	0.0158696	0.0171167	0.0181908	0.0191256	0.0199213	0.0207055	0.0213861	0.0220263	0.0225186	0.0227948	0.0231299	0.0226832	0.0222039	0.0223034	0.0226339	0.0237948	0.0242752	0.0248824	0.0255838	0.0256568	0.0262724	0.0270471	0.0273587	0.0273289	0.02673	0.0261258	0.0249661	0.0236119	0.0218617	0.0205255	0.0191736	0.0179411	0.0172641	0.01636	0.0161324	0.0158589	0.0159641	0.0160145	0.0165775	0.0169009	0.0174678	0.018025	0.0186302	0.0191836	0.0197826	0.0202652	0.0208639
L_Infraspinatus2	0.0178788	0.0197363	0.0215973	0.0231887	0.0243624	0.0252067	0.0259828	0.0269679	0.0280498	0.0290176	0.0296874	0.0301126	0.030319	0.0302896	0.0305291	0.0305809	0.0302632	0.0296649	0.0288699	0.0282686	0.0274531	0.0267125	0.0261482	0.0252596	0.0244716	0.0237323	0.0227295	0.021423	0.0198443	0.0182746	0.0166716	0.0151337	0.0136641	0.0123368	0.0113208	0.0103825	0.00975148	0.00920384	0.00885615	0.00864115	0.00865526	0.00864282	0.00878969	0.00892759	0.00904486	0.00905197	0.00905361	0.00899401	0.00898185
L_Infraspinatus3	0.0202189	0.0223675	0.024533	0.0264127	0.0278073	0.0288074	0.0297154	0.0308551	0.0321431	0.0333307	0.0341885	0.0347527	0.0350702	0.035048	0.0353196	0.0354206	0.0350873	0.0344103	0.0335053	0.0327542	0.0318651	0.0310316	0.0303857	0.0293796	0.0285251	0.0276647	0.0265213	0.0249175	0.0230705	0.0212223	0.0193533	0.0175871	0.0158824	0.0143572	0.013169	0.0121099	0.0113825	0.0107903	0.0104048	0.0101993	0.0102358	0.0102554	0.0104453	0.0106225	0.0107608	0.0107984	0.0108314	0.0107777	0.0107437
L_Infraspinatus4	0.025884	0.0286277	0.0314001	0.0338262	0.0356579	0.0370193	0.038329	0.0400592	0.0421418	0.0442192	0.0458055	0.0470274	0.0477993	0.0481378	0.0488282	0.0494334	0.0496876	0.0497408	0.049252	0.0490226	0.0488532	0.0485014	0.0483024	0.047966	0.0475979	0.0472029	0.0461255	0.044077	0.0415775	0.0391837	0.0369481	0.034866	0.0330762	0.031774	0.0310236	0.0305191	0.0305188	0.030628	0.0311668	0.0319486	0.0330164	0.0341553	0.0354827	0.0367527	0.0379072	0.0388825	0.0398418	0.0406888	0.0415294
L_Infraspinatus5	0.025095	0.0276738	0.0302922	0.0326695	0.0345192	0.0359396	0.0372971	0.0390579	0.0411898	0.0433706	0.0451445	0.0466118	0.0476146	0.0481719	0.0492028	0.0502532	0.0509724	0.0515613	0.0516167	0.0519451	0.052215	0.0520063	0.0519006	0.0515753	0.0511828	0.05108	0.050258	0.0484051	0.0460894	0.0440302	0.0420924	0.0403736	0.0388613	0.0378689	0.0375076	0.0373178	0.0375984	0.0379059	0.038702	0.0397228	0.0411372	0.0426373	0.0444021	0.0461323	0.0477518	0.0492072	0.0506757	0.0519965	0.0533155
L_Infraspinatus6	0.0227762	0.0251418	0.0276297	0.0298602	0.0316149	0.0329596	0.0341713	0.0356301	0.0373493	0.039033	0.0402721	0.0410507	0.041638	0.0416914	0.0419157	0.0421816	0.0423428	0.0422876	0.0418013	0.0413784	0.0412193	0.041003	0.0409245	0.0408355	0.040453	0.0397687	0.0386608	0.0368271	0.0344159	0.0318762	0.0295518	0.0274117	0.0256278	0.0242344	0.0231843	0.0225025	0.0222105	0.0221412	0.0223409	0.0227422	0.0232934	0.0239173	0.0246857	0.0254022	0.0260479	0.0265521	0.027005	0.0273834	0.0278084
L_TeresMinor1	0.00369104	0.00300877	0.00256452	0.00242756	0.00274832	0.00319409	0.00353398	0.00351748	0.00339477	0.00344404	0.00394316	0.00424585	0.0044464	0.00464834	0.00447746	0.00450754	0.00469372	0.00506696	0.00512482	0.00487476	0.00499431	0.00560886	0.00648819	0.0078367	0.00876919	0.00923818	0.00952444	0.0093066	0.00874557	0.00807962	0.00736856	0.00672495	0.00621444	0.00577346	0.0051614	0.00435618	0.0036255	0.003204	0.00315536	0.00325993	0.00335353	0.00336108	0.00328907	0.00322175	0.00304996	0.0027943	0.00251525	0.00229991	0.00210772
L_TeresMinor2	0.00415843	0.00461804	0.00543694	0.00639376	0.00752774	0.00862003	0.00939528	0.00971831	0.00970816	0.00976775	0.0100796	0.0104067	0.0108121	0.0107451	0.00994511	0.00882216	0.00774526	0.00695641	0.00652968	0.00626897	0.00612543	0.00650552	0.00694106	0.00744872	0.00771665	0.00796747	0.00812232	0.00805682	0.00790783	0.00729727	0.00673422	0.0061044	0.00563333	0.00512518	0.00451091	0.00397419	0.00353695	0.00325963	0.00303875	0.00287188	0.00267349	0.00253058	0.00235692	0.00220526	0.00201622	0.0018439	0.00163636	0.00143958	0.00123588
L_TeresMinor3	0.00669142	0.0068107	0.00733488	0.00811532	0.0090853	0.00998044	0.0105645	0.010694	0.0104432	0.0101526	0.0103966	0.0106111	0.0111308	0.0112962	0.0109373	0.0108212	0.010858	0.0110727	0.0111918	0.0110397	0.0108915	0.0108671	0.0110979	0.011452	0.0115029	0.011342	0.010963	0.0107836	0.0105869	0.0099389	0.00908121	0.00826939	0.00745541	0.00650059	0.00553754	0.00475424	0.00418453	0.00367596	0.00313774	0.00263908	0.00222436	0.00186806	0.00163119	0.00142887	0.00130852	0.00129971	0.00132319	0.00134587	0.00150766
L_TeresMajor1	2.95112e-05	1.30695e-05	1.33722e-05	7.6735e-06	5.98242e-06	1.24125e-05	1.61667e-05	1.12108e-05	2.2807e-05	2.35768e-05	8.71833e-05	0.0001282	8.50833e-05	7.1865e-05	1.43797e-05	0	0	1.25833e-05	5.7709e-05	2.38892e-06	0	8.68834e-05	0.000140043	0.000343625	0.000240483	0.000110039	0.000122701	0.000130943	0.000167205	0.000196693	0.000212432	0.000227219	0.000179364	0.00013248	7.95133e-05	4.78006e-05	1.30305e-05	7.68865e-06	5.64178e-06	4.56017e-06	5.64817e-06	1.78242e-06	0	0	0	0	0	0	0
L_TeresMajor2	2.96683e-05	1.61235e-05	1.25592e-05	3.92858e-06	0	0	0	0	3.16667e-05	5.16825e-05	0.00022505	0.0004019	0.000446276	0.000514056	0.000513153	0.000460975	0.000358336	0.00021715	0.000200169	6.94032e-05	3.62595e-05	9.75308e-05	0.000221225	0.000562691	0.000496002	0.000371933	0.000385821	0.00041232	0.000519274	0.000632561	0.000687143	0.000708425	0.000658588	0.00059385	0.000483303	0.000346013	0.000336073	0.000343059	0.000282472	0.000240057	0.000176604	9.92972e-05	3.88242e-05	6.307e-06	0	0	0	5.99533e-06	1.04633e-05
L_TeresMajor3	3.75e-05	1.66593e-05	1.54167e-05	4.58333e-06	0	0	0	0	3.3e-05	2.24008e-05	0.000138958	0.000187733	0.000141718	0.000116222	4.04035e-05	6.92708e-06	3.6e-06	2.08978e-05	7.18517e-05	3.52371e-06	7.33333e-06	7.606e-05	0.000164444	0.000473102	0.000381305	0.000252184	0.000235226	0.000253696	0.00035917	0.000451772	0.00050762	0.000524901	0.000483163	0.000424087	0.000292213	0.000204013	0.000173222	0.000157505	0.000109787	6.80828e-05	2.36707e-05	3.68192e-06	0	0	0	0	0	4.213e-06	7.40742e-06
L_TeresMajor4	8.77167e-07	0	0	0	0	0	0	0	7e-06	5.54167e-06	3.46875e-05	4.45317e-05	2.31667e-05	2.01833e-05	2.72569e-06	0	0	4.07408e-06	4.15e-05	1.99075e-06	0	3.64817e-05	6.38517e-05	0.000236215	0.000142755	5.49767e-05	5.37099e-05	8.07443e-05	0.000123474	0.000171163	0.000215129	0.000245894	0.000230067	0.000192634	0.000135479	9.51913e-05	4.29692e-05	2.8049e-05	1.94886e-05	1.43586e-05	1.15003e-05	4.63425e-06	0	0	0	0	0	1.62033e-07	2.77775e-07
L_Supraspinatus1	0.0300873	0.0330822	0.0363404	0.039402	0.0418167	0.0436257	0.0451003	0.0468939	0.0492682	0.0517208	0.0537558	0.0554902	0.0568847	0.0576953	0.0588371	0.0600066	0.0610063	0.0615273	0.0610926	0.0604757	0.0602168	0.0599612	0.0597512	0.0595436	0.0591748	0.0586184	0.057533	0.0557542	0.053198	0.0504264	0.0481089	0.0459414	0.0443069	0.0431369	0.0423945	0.0422259	0.0423976	0.0428185	0.0435102	0.0445144	0.0457032	0.0471143	0.0487237	0.0503737	0.0519236	0.053343	0.0546434	0.0558666	0.0571162
L_Supraspinatus2	0.0301777	0.0332017	0.0364725	0.0394774	0.0417778	0.0435029	0.0449096	0.0466066	0.0488401	0.051038	0.0528153	0.0541023	0.0551168	0.055578	0.0562712	0.0569443	0.0576117	0.0578122	0.0571272	0.0562598	0.0558149	0.0555911	0.0554101	0.0553344	0.0550211	0.0543589	0.0529773	0.0509838	0.0483026	0.0452946	0.0428197	0.0404344	0.038695	0.037403	0.0364707	0.0362	0.0362149	0.0365857	0.0371733	0.0380733	0.0390124	0.0402314	0.0415328	0.0428815	0.0440909	0.0452046	0.0461412	0.0470475	0.0479742
L_Supraspinatus3	0.015553	0.0167114	0.0181597	0.0196301	0.0208265	0.0215036	0.0220268	0.0229419	0.0246902	0.0269966	0.0293375	0.0318826	0.0337775	0.035353	0.0376357	0.0398521	0.0412238	0.0415398	0.0413559	0.0410298	0.0406829	0.0402309	0.0395626	0.0382408	0.0373166	0.0372222	0.0372702	0.0361764	0.0345041	0.0334829	0.032917	0.0324678	0.0319466	0.0317515	0.0315999	0.0318196	0.0319866	0.031986	0.0319854	0.0321427	0.0325918	0.0331989	0.0343293	0.0355341	0.0367523	0.037752	0.0387036	0.0394212	0.0400612
L_Supraspinatus4	0.0149412	0.0160687	0.0174026	0.0188153	0.0200629	0.0208142	0.0212872	0.0219411	0.0231387	0.0249605	0.0266776	0.0289472	0.0307297	0.0322309	0.034339	0.03652	0.0378901	0.0383859	0.0381784	0.0377	0.0372317	0.0366535	0.0361843	0.035192	0.0344291	0.0342599	0.0345855	0.03426	0.0333058	0.032716	0.032453	0.0324296	0.0323627	0.0325073	0.0327446	0.0331849	0.0337394	0.034037	0.0342763	0.0345642	0.035203	0.0358505	0.0369608	0.0381552	0.0394529	0.0406073	0.0417826	0.042806	0.0438487
L_Subscapularis1	1.31575e-05	2.60967e-06	0	0	0	2.77775e-08	6.07292e-06	8.3115e-06	1.05333e-05	8.14678e-05	0.000296092	0.000182896	0.000283692	0.000246671	0.000449374	0.000830883	0.00105655	0.000786502	0.000761341	0.000867517	0.000567265	0.000633214	0.000675259	0.000428122	0.000324099	0.000357758	0.000519342	0.000794744	0.00119524	0.00147582	0.0016962	0.00189861	0.00200162	0.00194715	0.00176249	0.00160111	0.00139611	0.00123053	0.00101527	0.000838512	0.000647567	0.000603596	0.000551617	0.000478814	0.000381454	0.000306374	0.000268647	0.000268514	0.000306273
L_Subscapularis2	0.000529492	0.000394669	0.000280563	0.000263098	0.00045126	0.000673506	0.000842365	0.000712276	0.000519549	0.000483555	0.000508923	0.000346124	0.000574616	0.000631454	0.000627758	0.000683692	0.000769522	0.000938971	0.00103873	0.00108202	0.00107657	0.00119097	0.00131544	0.00142642	0.00146656	0.00152805	0.00186886	0.0025203	0.00341374	0.00394812	0.00420419	0.00455806	0.00472	0.00474498	0.00449312	0.0042408	0.00383546	0.00343754	0.0030386	0.00265484	0.00233449	0.00202664	0.00188053	0.00183372	0.00193214	0.00223666	0.00266857	0.00317766	0.00375063
L_Subscapularis3	0.00100851	0.00113255	0.00128135	0.00148024	0.00162101	0.00173413	0.00173284	0.00164952	0.00167649	0.0017767	0.00201582	0.00247015	0.00317545	0.00402389	0.00477356	0.00551586	0.00629766	0.00664249	0.00686017	0.00698652	0.00698313	0.00712583	0.0073165	0.00743051	0.00754079	0.00772129	0.00855415	0.00923322	0.00949068	0.00981813	0.0103501	0.0107939	0.0109189	0.0109204	0.0105635	0.0103564	0.0100575	0.0096014	0.00893973	0.00838907	0.00780503	0.00734335	0.00711553	0.00705183	0.00726758	0.0075921	0.00801137	0.00852653	0.00912425
L_Subscapularis4	1.52778e-05	2.77289e-06	5.93192e-06	5.22775e-06	6.11108e-06	1.48889e-05	7.24442e-05	5.3104e-05	6.28168e-05	3.37436e-05	7.28356e-05	0.000141379	0.000274283	0.000654198	0.000718635	0.000783439	0.000826271	0.000776986	0.000794508	0.000818152	0.000883622	0.00111219	0.00121979	0.00137093	0.00152242	0.00175832	0.00234336	0.00320257	0.00345968	0.00377602	0.00465651	0.00517068	0.00564345	0.0059288	0.00587319	0.0058232	0.00559796	0.00532099	0.0047348	0.00425887	0.00366831	0.00322852	0.0030079	0.00294866	0.00303946	0.00317334	0.00328183	0.00334746	0.00341475
L_Subscapularis5	8.67784e-05	6.4308e-05	6.33143e-05	8.12178e-05	9.85975e-05	0.000193833	0.000238872	0.000254249	0.00029748	0.000339379	0.000455386	0.00070785	0.00115977	0.00165357	0.00199015	0.00241296	0.00297846	0.00329921	0.00364644	0.00389607	0.00395974	0.00414734	0.00431215	0.00436429	0.00455804	0.0051068	0.00590715	0.00645723	0.00677221	0.0071127	0.00778517	0.00815576	0.00842259	0.00849877	0.00827058	0.00814092	0.00773796	0.00733009	0.00675374	0.00635296	0.00575313	0.00546523	0.00527329	0.00531326	0.00546041	0.00571183	0.00591132	0.00618072	0.0062954
L_Subscapularis6	0	0	0	0	0	0	0	5.22225e-07	1.86667e-06	1.19236e-06	7.44792e-06	1.60942e-05	1.6796e-05	0.000114219	0.000117505	0.000123837	0.000132601	8.57928e-05	0.000139437	0.000148866	0.000169758	0.000208747	0.000199903	0.000219701	0.000323081	0.000396336	0.000634516	0.000908852	0.00108448	0.00117008	0.00144101	0.00163688	0.00176054	0.00175293	0.00160866	0.00141999	0.00122486	0.000956947	0.00069061	0.000428541	0.000234894	0.000158058	9.64118e-05	7.27979e-05	6.62162e-05	4.77868e-05	2.3073e-05	2.14426e-05	1.37975e-05
L_Subscapularis7	4.386e-07	0	0	0	0	0	0	1.27225e-06	2.73333e-06	4.10278e-06	1.3385e-05	2.73853e-05	2.43023e-05	5.907e-05	9.06254e-05	0.000151516	0.000234512	0.000301357	0.000404401	0.000463484	0.000376227	0.000400738	0.000376999	0.000439257	0.000571362	0.000600339	0.000919606	0.00123749	0.00150927	0.00171105	0.00195852	0.00204471	0.0019791	0.00178387	0.00154966	0.0012577	0.00106105	0.000826073	0.000592766	0.000480688	0.000282951	0.000261	0.000202942	0.000185966	0.000149083	0.000137498	9.32347e-05	8.58969e-05	6.24562e-05
L_Subscapularis8	0	0	0	0	0	0	0	6.94442e-07	1.86667e-06	5.67956e-06	2.45308e-05	3.62967e-05	3.05249e-05	4.27169e-05	4.06842e-05	6.51124e-05	8.66581e-05	0.000107318	0.000161923	0.000197298	0.000152229	0.000201118	0.000189971	0.00023262	0.000319136	0.000382911	0.000584995	0.000880513	0.00118266	0.00136253	0.00166562	0.00181038	0.00187809	0.00177307	0.00157699	0.00136593	0.00116879	0.000955228	0.000713188	0.000522961	0.000286533	0.000222661	0.000136468	0.00011831	9.08578e-05	8.04418e-05	5.15161e-05	5.48512e-05	5.20433e-05
L_Subscapularis9	0	0	0	0	0	0	0	0	0	1.45317e-06	4.0625e-06	1.24306e-05	2.51558e-05	0.000117355	0.00013007	0.000151163	0.00021722	0.000236625	0.000392084	0.000447381	0.000386078	0.000424026	0.00039359	0.000433041	0.000543041	0.000569175	0.000881663	0.00103979	0.00125618	0.00137479	0.00165118	0.00175576	0.00172237	0.00161958	0.00142397	0.00117896	0.000976577	0.000738196	0.000516516	0.000331996	0.000161296	0.000105618	5.85857e-05	4.23949e-05	4.01444e-05	3.85163e-05	1.58828e-05	2.15161e-05	1.30667e-05
L_Subscapularis10	0	0	0	0	0	0	0	0	0	3.22917e-06	1.46875e-05	1.73075e-05	1.19167e-05	1.41756e-05	4.44442e-06	2.89475e-06	9.10525e-06	1.26528e-05	2.38304e-05	5.72158e-06	1.78364e-06	2.05907e-05	2.73083e-05	8.34105e-05	7.44842e-05	6.9085e-05	9.84924e-05	0.000142719	0.000222852	0.000270302	0.00029381	0.000328526	0.000347845	0.000338619	0.000289184	0.000266546	0.00025103	0.000245787	0.000229011	0.000169025	0.000107315	4.323e-05	1.86053e-05	5.3935e-06	3.14817e-07	0	1.38892e-07	3.00925e-07	0
L_Subscapularis11	2.32458e-05	3.72367e-06	0	0	0	0	0	0	0	1.02658e-05	3.96875e-05	5.18383e-05	4.57777e-05	3.12593e-05	7.96875e-06	4.45175e-06	1.00689e-05	1.79605e-05	3.09164e-05	1.6893e-05	1.25442e-05	2.74142e-05	4.05567e-05	7.41242e-05	6.83192e-05	7.39333e-05	0.000101429	0.000143334	0.000209574	0.000253119	0.00027073	0.000277029	0.000277126	0.000290459	0.000278163	0.000249387	0.000208062	0.000181699	0.000148075	0.000110753	7.22727e-05	3.41228e-05	2.30742e-05	1.31617e-05	1.57408e-06	0	0	0	0
L_BicepsBrachiiLH	0.00391931	0.00448149	0.00499932	0.00541162	0.00572328	0.00599659	0.00633015	0.00684357	0.00741296	0.00799161	0.00844777	0.0088589	0.00916762	0.00945122	0.00973662	0.00980125	0.0096364	0.0095934	0.00946464	0.00939819	0.00940535	0.00941346	0.00956083	0.00964856	0.00959027	0.00954897	0.00914711	0.00880027	0.00829618	0.0079329	0.00755408	0.00719393	0.00687173	0.00651361	0.00628412	0.00602011	0.00578098	0.00555204	0.00547771	0.00536378	0.00539433	0.00542138	0.00552256	0.00567485	0.00588286	0.00611619	0.00639731	0.0067212	0.00708452
L_BicepsBrachiiSH1	0.00288223	0.00295944	0.00292958	0.00278806	0.00259522	0.00241617	0.00231027	0.00238596	0.00257032	0.00292368	0.00320245	0.00352095	0.00385901	0.00406077	0.0041003	0.00379383	0.00334481	0.0030555	0.00284449	0.00263511	0.00249651	0.00243358	0.00244741	0.00246985	0.00233683	0.00228234	0.00238814	0.00252772	0.00278315	0.00323363	0.00373275	0.0043733	0.0050325	0.0055045	0.00589639	0.0064392	0.00684406	0.00716818	0.00732914	0.00735157	0.00745013	0.00748439	0.00754429	0.00769119	0.0078282	0.00805028	0.00816662	0.00837732	0.00862188
L_BicepsBrachiiSH2	0.00292801	0.00300284	0.00296417	0.00282421	0.00262446	0.00245107	0.00234445	0.00243633	0.00262864	0.0029829	0.00327973	0.00358814	0.00393449	0.00415484	0.00420234	0.00387915	0.00342156	0.00312319	0.00290539	0.00269146	0.00253696	0.00248622	0.00250585	0.0025163	0.00239377	0.00235577	0.00245234	0.00259011	0.0028552	0.00332529	0.00384112	0.00448317	0.00516896	0.0056364	0.00600544	0.00656712	0.00697164	0.00729622	0.00745337	0.00749537	0.00759499	0.00764635	0.00770535	0.00786611	0.00799178	0.00822677	0.00832819	0.00854944	0.00879747
L_TricepsLH1	4.386e-07	0	0	0	0	0	0	0	0	0	3.07292e-06	7.55733e-06	0	0	0	0	0	3.05558e-06	1.54075e-05	7.963e-07	0	6.94442e-08	1.88058e-05	6.34817e-05	1.12408e-05	1.15742e-07	0	0	0	0	2.22225e-06	3.88892e-07	0	0	0	0	0	0	0	0	0	0	0	0	0	0	0	0	0
L_TricepsLH2	0	0	0	0	0	0	0	0	0	0	3.22917e-06	1.6615e-06	0	2.86458e-07	5.20833e-08	0	0	2.54633e-06	1.2815e-05	3.9815e-07	0	0	1.67408e-05	4.25508e-05	4.25925e-06	0	0	0	0	0	0	0	0	0	0	0	0	0	0	0	0	0	0	0	0	0	0	0	0
L_TricepsLH3	0	0	0	0	0	0	0	0	0	0	5.20833e-08	3.07292e-07	0	0	0	0	0	3.72225e-06	4.25925e-06	0	0	2.08333e-06	9.0925e-06	2.6245e-05	2.963e-06	9.115e-07	1.53125e-06	0	3.14817e-07	1.20367e-07	1.11108e-06	1.94442e-07	0	0	0	0	0	0	0	0	0	0	0	0	0	0	0	0	0
L_TricepsLH4	0	0	0	0	0	0	0	0	0	0	7.34375e-06	1.85417e-06	8.33333e-08	2.86458e-07	5.20833e-08	0	0	5.67592e-06	1.0685e-05	3.9815e-07	0	3.33333e-06	1.52133e-05	3.96067e-05	3.92592e-06	2.60417e-07	4.375e-07	0	3.14817e-07	1.20367e-07	2.22225e-06	3.88892e-07	0	0	0	0	0	0	0	0	0	0	0	0	0	0	0	0	0
L_LatissimusDorsi1	0	0	0	0	0	0	0	0	0	7.8125e-08	5.67708e-06	2.34892e-06	3.60417e-06	3.77368e-06	6.25e-07	0	0	6.4815e-07	8.98167e-06	3.9815e-07	0	1.17133e-05	1.99075e-05	6.97298e-05	4.63477e-05	2.542e-05	3.04052e-05	4.43636e-05	7.45205e-05	9.41404e-05	0.000119248	0.000132938	0.000130192	0.000107513	8.08628e-05	5.72487e-05	3.14136e-05	3.18852e-05	2.92781e-05	2.47833e-05	1.74817e-05	6.26392e-06	3.42592e-07	0	0	0	0	1.62033e-07	2.77775e-07
L_LatissimusDorsi2	0	0	0	0	0	0	0	0	0	2.099e-06	1.11458e-05	9.51083e-06	5.54167e-06	7.6875e-06	9.89583e-07	0	0	2.037e-07	9.4075e-06	3.9815e-07	0	4.79167e-06	1.97592e-05	6.95652e-05	3.55662e-05	1.51015e-05	1.40247e-05	2.59475e-05	4.55383e-05	6.78576e-05	0.000105014	0.000123312	0.000120735	9.51492e-05	7.06832e-05	5.21964e-05	2.93845e-05	2.19304e-05	1.37372e-05	1.40648e-05	1.30743e-05	4.93892e-06	0	0	0	0	0	3.24075e-07	5.55558e-07
L_LatissimusDorsi3	0	0	0	0	0	0	0	0	0	3.03125e-06	1.30725e-05	1.35883e-05	7.9375e-06	1.01558e-05	1.25e-06	0	0	1.57408e-07	7.27775e-06	3.9815e-07	0	2.70833e-06	1.87317e-05	6.38033e-05	3.15398e-05	1.20431e-05	1.0499e-05	2.18683e-05	3.72273e-05	5.62571e-05	8.98037e-05	0.000104831	0.000102147	7.84684e-05	5.83335e-05	4.19259e-05	2.39538e-05	1.34179e-05	6.69279e-06	8.12967e-06	6.81483e-06	2.55367e-06	0	0	0	0	0	1.62033e-07	2.77775e-07
L_LatissimusDorsi4	0	0	0	0	0	0	0	0	0	1.51567e-06	7.39583e-06	7.08333e-06	3.47917e-06	5.26042e-06	5.72917e-07	0	0	2.77775e-08	1.27775e-06	0	0	8.33333e-07	1.075e-05	3.82753e-05	2.08517e-05	7.83383e-06	7.10474e-06	1.53425e-05	2.6e-05	3.74784e-05	5.80462e-05	6.551e-05	5.98725e-05	4.50068e-05	3.0874e-05	1.99372e-05	9.70644e-06	6.10231e-06	2.92963e-06	3.78975e-06	3.12967e-06	1.08608e-06	0	0	0	0	0	0	0
L_LatissimusDorsi5	0.00873884	0.00752449	0.00653901	0.0061634	0.00662123	0.00807101	0.0101624	0.0125228	0.0149228	0.0170884	0.018832	0.0199671	0.0207101	0.0210236	0.021119	0.021552	0.022278	0.0228631	0.0228564	0.0218478	0.0200082	0.0173965	0.0144174	0.0114041	0.00868937	0.006457	0.00474834	0.00360551	0.00279622	0.00214419	0.00163038	0.00123856	0.00108955	0.000992878	0.000896161	0.00074967	0.000597724	0.000400021	0.000260804	0.000225834	0.00021739	0.000193535	0.000167352	0.000149461	0.000142206	0.000169767	0.000206278	0.000251867	0.000351839
L_LatissimusDorsi6	0.00134072	0.00146513	0.00149331	0.00159167	0.00207283	0.00355716	0.00605875	0.00937282	0.0142552	0.0204474	0.0271622	0.0340933	0.0407981	0.0468475	0.0521171	0.056619	0.0606133	0.0641009	0.0667995	0.0678399	0.0669682	0.0642214	0.0600648	0.0548055	0.049043	0.043357	0.0382489	0.0342935	0.0308947	0.0280924	0.0260374	0.0248988	0.0244819	0.0240735	0.0236965	0.0232747	0.0228987	0.0223505	0.0218818	0.0215911	0.0216163	0.0220223	0.0228378	0.023941	0.0251958	0.0264283	0.0275162	0.0280914	0.0282799
L_PectoralisMajorTH1	6.11108e-06	1.20167e-05	1.03333e-06	0	0	0	0	0	0	9.24167e-05	0.000259117	0.0006923	0.0010725	0.00153042	0.00205195	0.00220944	0.00205963	0.00172991	0.0013587	0.00102081	0.000700983	0.00059025	0.000512972	0.000414217	0.000301036	0.000261255	0.000278787	0.000387021	0.00046366	0.000659177	0.000881163	0.00102596	0.0011661	0.00120734	0.00129655	0.00126734	0.0012917	0.00129844	0.00128577	0.00136923	0.00142955	0.00155153	0.00161315	0.0017165	0.00181547	0.00186936	0.00195598	0.00204076	0.00206059
L_PectoralisMajorTH2	2.05952e-05	2.18892e-05	7.17775e-06	2.53892e-06	0	0	0	0	0	0.000117817	0.00036125	0.000891917	0.00138872	0.00195714	0.00259229	0.00278678	0.00262966	0.00222675	0.00176218	0.00132629	0.000937277	0.000804978	0.000724205	0.000647289	0.000513419	0.000463303	0.000465066	0.000572469	0.000650511	0.000938035	0.00119885	0.00136733	0.00153002	0.00160538	0.00170986	0.00166749	0.0016729	0.00170068	0.00170321	0.00180994	0.0018901	0.00203339	0.00210562	0.0022254	0.00233948	0.00239331	0.00248611	0.00257813	0.00258698
L_PectoralisMajorTH3	2.94844e-05	2.89392e-05	1.07333e-05	4.75e-06	0	0	0	0	0	9.90667e-05	0.000311042	0.000782767	0.00121381	0.00170156	0.00227054	0.0024425	0.00230779	0.00194488	0.00155214	0.00118219	0.000840319	0.000726051	0.000671415	0.000627053	0.000504242	0.000470057	0.000510475	0.000617918	0.000681236	0.000992886	0.00124629	0.00141957	0.00159118	0.00168932	0.00177385	0.00169531	0.0016556	0.00167663	0.00167582	0.00178525	0.00186986	0.00201759	0.00208156	0.00219282	0.00228626	0.00232203	0.00239945	0.00247164	0.00244825
L_PectoralisMajorTH4	3.67061e-05	3.62275e-05	1.66225e-05	9.11667e-06	3.33333e-07	0	0	2.61108e-07	1.77775e-07	9.795e-05	0.000286667	0.000705725	0.00108578	0.00153306	0.00206955	0.00223031	0.00210838	0.00178703	0.00143584	0.0011212	0.000794483	0.000685305	0.000620377	0.000543756	0.000432676	0.000420178	0.000440197	0.000567922	0.000662129	0.000993718	0.00126329	0.00149698	0.00169801	0.00181402	0.00191574	0.00187056	0.00186806	0.00188548	0.00191545	0.00202287	0.00206714	0.00218439	0.00220535	0.00234178	0.00245007	0.00251736	0.00261613	0.00272394	0.0027255
L_PectoralisMajorTH5	7.22225e-06	1.535e-05	4.78892e-06	1.91108e-06	0	0	0	0	0	8.62e-05	0.000196767	0.000376883	0.000528625	0.000770058	0.00105576	0.00112558	0.00110632	0.000989683	0.000744664	0.000493008	0.000311403	0.000208568	0.000190299	0.000176345	8.28494e-05	9.10531e-05	0.000130458	0.000232599	0.000363797	0.00051249	0.000738822	0.000871247	0.00104945	0.00111854	0.00123136	0.00120627	0.00124341	0.00126569	0.00124411	0.00132755	0.00137527	0.00149438	0.00155348	0.00166065	0.00176945	0.0018368	0.00193658	0.00203518	0.00206087
L_PectoralisMajorTH6	0.000381813	0.000245356	0.000129929	7.88059e-05	5.15442e-05	1.85246e-05	2.74688e-05	2.77442e-05	8.6e-06	0.000158172	0.000443675	0.000984583	0.00145109	0.00193781	0.00241762	0.00243969	0.00214302	0.00160927	0.00107178	0.000624888	0.000330858	0.000255047	0.00026357	0.000285524	0.000190201	0.000126095	0.000149142	0.000260179	0.000396926	0.000538381	0.000701188	0.000954113	0.00111903	0.00122492	0.00131341	0.00118199	0.00113568	0.00112489	0.00112869	0.00123318	0.00127212	0.00136176	0.00134572	0.00138105	0.00136135	0.00132231	0.0013095	0.0012899	0.00117023
L_PectoralisMajorCH1	0.00354177	0.00272439	0.00209517	0.00172328	0.00155843	0.00142152	0.00128687	0.00109017	0.000923866	0.000929147	0.00093729	0.00119106	0.0013908	0.00181268	0.00223236	0.00244639	0.00245415	0.00238494	0.00222601	0.00212541	0.00207209	0.00222644	0.00240229	0.00272516	0.00319661	0.00358813	0.00405097	0.0046411	0.00545681	0.00638972	0.00708735	0.0080014	0.00889451	0.00965569	0.0102629	0.0108367	0.0115089	0.0122761	0.0128206	0.0132627	0.0134895	0.0135557	0.0134702	0.0135259	0.0134032	0.0135829	0.0136464	0.0139017	0.0141639
L_PectoralisMajorCH2	0.000278099	0.000185375	0.000106099	7.14849e-05	4.99e-05	3.941e-05	3.23875e-05	3.52608e-05	1.47558e-05	7.62233e-05	0.000122033	8.84692e-05	9.28692e-05	0.000126406	0.000152172	0.00014815	0.000136148	0.000116091	4.5084e-05	1.59681e-05	6.14583e-06	1.11158e-05	4.24967e-05	7.82342e-05	4.12319e-05	6.2745e-05	8.27929e-05	0.000178597	0.000299907	0.000554853	0.000784703	0.00106183	0.00135115	0.00154284	0.00167565	0.00169893	0.001777	0.00177263	0.00180504	0.0018593	0.00181836	0.00184893	0.00181717	0.00189101	0.00194335	0.00199042	0.00205574	0.00211925	0.00207555
L_TricepsMedH1	0	0	0	0	0	0	0	0	0	0	0	0	0	0	0	0	0	0	0	0	0	9.98583e-06	9.5e-06	6.47567e-06	8.58333e-06	5.07808e-06	1.66667e-07	0	0	0	0	0	0	0	0	0	0	0	0	0	0	0	0	0	0	4.09092e-06	4.365e-05	0.000103183	0.00013325
L_TricepsMedH2	0	0	0	0	0	0	0	0	0	0	0	0	0	0	0	0	0	0	0	0	0	1.01183e-05	1.01942e-05	6.92358e-06	8.66667e-06	5.72917e-06	1.66667e-07	0	0	0	0	0	0	0	0	0	0	0	0	0	0	0	0	0	0	4.09092e-06	4.55892e-05	0.00010781	0.000139183
L_TricepsMedH3	0	0	0	0	0	0	0	0	0	0	0	0	0	0	0	0	0	0	0	0	0	1.23333e-05	1.29725e-05	8.28817e-06	1.07917e-05	7.03125e-06	2.5e-07	0	0	0	0	0	0	0	0	0	0	0	0	0	0	0	0	0	0	4.31817e-06	5.2165e-05	0.000129282	0.000171404
L_TricepsMedH4	0	0	0	0	0	0	0	0	0	0	0	0	0	0	0	0	0	0	0	0	0	1.025e-05	1.08892e-05	6.94442e-06	9.10417e-06	5.72917e-06	1.66667e-07	0	0	0	0	0	0	0	0	0	0	0	0	0	0	0	0	0	0	3.86367e-06	4.43467e-05	0.000108519	0.000143267
L_TricepsMedH5	0	0	0	0	0	0	0	0	0	0	0	0	0	0	0	0	0	0	0	0	0	8.29858e-06	9.9025e-06	6.316e-06	7.97917e-06	5.46875e-06	2.5e-07	0	0	0	0	0	0	0	0	0	0	0	0	0	0	0	0	0	0	2.5e-06	3.41429e-05	9.22521e-05	0.000130004
L_Brachialis1	0.0182871	0.0181464	0.0180395	0.0180329	0.0181073	0.0182966	0.018569	0.0188708	0.0191562	0.0194121	0.0198065	0.0202689	0.0207772	0.0212894	0.0216641	0.0219453	0.0221569	0.02221	0.0221167	0.0219018	0.0217235	0.021644	0.0216382	0.0217327	0.0218867	0.0220338	0.0221945	0.0225299	0.0228735	0.0232492	0.0236165	0.0238652	0.0240065	0.0239452	0.0237268	0.0233865	0.022922	0.022391	0.0218423	0.0213589	0.020907	0.0205658	0.0203425	0.0202511	0.0202731	0.0204446	0.0207291	0.0211103	0.0215309
L_Brachialis2	0.0164467	0.0163091	0.0162078	0.0161918	0.0162526	0.0164166	0.0166577	0.0169383	0.0172051	0.017442	0.0177948	0.0182184	0.018687	0.0191591	0.0195269	0.0198033	0.0200099	0.0200818	0.0200167	0.0198358	0.0196714	0.0195984	0.0195944	0.0196788	0.0198215	0.0199689	0.0201242	0.0204293	0.0207483	0.0211008	0.0214384	0.0216718	0.0218001	0.0217466	0.0215591	0.0212508	0.0208266	0.0203433	0.0198441	0.019393	0.0189734	0.0186509	0.0184398	0.0183459	0.018354	0.0185011	0.0187473	0.019084	0.0194614
L_Brachialis3	0.0137247	0.0136066	0.0135177	0.0135002	0.013558	0.0136995	0.0139175	0.0141794	0.0144299	0.0146767	0.0150285	0.0154564	0.0159287	0.0164094	0.0167987	0.0171185	0.0173643	0.0174803	0.017467	0.0173447	0.0172219	0.0171687	0.0171822	0.0172791	0.0174344	0.0176007	0.0177783	0.0180899	0.0184027	0.018734	0.0190354	0.0192359	0.0193298	0.0192543	0.0190498	0.0187478	0.0183352	0.0178734	0.0174073	0.0169861	0.0166068	0.016307	0.0161106	0.0160182	0.0160128	0.0161338	0.016347	0.0166421	0.0169672
L_Brachialis4	0.0198328	0.0196582	0.0195142	0.01946	0.0195122	0.0196745	0.0199416	0.0202773	0.020598	0.0208944	0.0212879	0.0217799	0.0223203	0.022892	0.0233628	0.023742	0.0240159	0.0241388	0.0241022	0.0239132	0.0237212	0.0236021	0.0235858	0.0236626	0.0238348	0.0240205	0.0242183	0.0245723	0.0249544	0.0253937	0.0258046	0.0261098	0.0262879	0.0262691	0.0260757	0.0257392	0.0252485	0.0246788	0.0240808	0.023516	0.0230023	0.0225802	0.0222923	0.0221469	0.0221231	0.0222525	0.0225171	0.0228991	0.0233316
L_Brachialis5	0.0196499	0.0194632	0.0193191	0.0192613	0.0193165	0.0194942	0.0197918	0.0201782	0.0205699	0.020954	0.0214753	0.0221313	0.0228478	0.0236073	0.0242703	0.0248418	0.0252924	0.0255527	0.0256084	0.0254893	0.0253393	0.02524	0.0252579	0.0253834	0.0256338	0.0259171	0.0262257	0.0267037	0.0271976	0.0277285	0.0281899	0.0285113	0.0286477	0.0285606	0.0282758	0.027826	0.0272141	0.0265143	0.0258043	0.0251397	0.0245535	0.0240717	0.0237383	0.0235534	0.0235082	0.0236307	0.0239051	0.0243067	0.0247776
L_Brachialis6	0.0249877	0.0247448	0.0245568	0.0244627	0.0245193	0.0247147	0.0250531	0.0255061	0.0259601	0.0264102	0.0269848	0.0277148	0.0285127	0.0293693	0.0301225	0.0307632	0.0312684	0.0315549	0.0316	0.0314448	0.0312404	0.0310896	0.0310866	0.031207	0.0314697	0.0317751	0.0321118	0.0326367	0.0332018	0.0338255	0.0343875	0.0348003	0.0350171	0.0349789	0.0346967	0.0342113	0.0335279	0.0327241	0.0318867	0.031097	0.0303783	0.0297803	0.0293564	0.0291196	0.0290528	0.0291766	0.0294898	0.0299628	0.0305244
L_Brachialis7	0.0201351	0.0199479	0.0198061	0.0197512	0.0198196	0.0200099	0.0203147	0.0207096	0.0211	0.0214904	0.0220192	0.022683	0.023401	0.0241629	0.0248151	0.025371	0.0258064	0.0260488	0.0260869	0.025944	0.0257792	0.0256866	0.0257052	0.0258363	0.0260834	0.0263651	0.0266683	0.0271463	0.027646	0.0281774	0.0286438	0.028959	0.0290984	0.0290044	0.0287058	0.0282454	0.0276224	0.0269155	0.0261958	0.0255341	0.0249423	0.0244631	0.024135	0.0239632	0.0239318	0.0240657	0.0243564	0.0247758	0.0252608
L_Brachioradialis1	0.0199982	0.0198147	0.019666	0.019596	0.0196247	0.0197559	0.0199793	0.0202668	0.0205236	0.0207458	0.0210097	0.0213434	0.0217139	0.022104	0.0224143	0.0226344	0.0227632	0.0227805	0.0226764	0.0224622	0.0222452	0.0220972	0.0220563	0.022086	0.0221868	0.0222863	0.0223875	0.0226175	0.0228869	0.023228	0.0235891	0.0238936	0.0241168	0.0241948	0.024124	0.0239199	0.0235726	0.0231323	0.0226517	0.0221762	0.0217289	0.0213461	0.0210758	0.0209282	0.0209022	0.0210065	0.0212334	0.0215643	0.0219524
L_Brachioradialis2	0.0140743	0.0139685	0.0138834	0.0138662	0.013913	0.0140258	0.0141927	0.0143818	0.0145329	0.0146529	0.0148232	0.0150221	0.0152534	0.0154813	0.0156205	0.0156921	0.0157151	0.0156656	0.0155326	0.0153322	0.0151592	0.0150653	0.015028	0.0150456	0.0150899	0.0151215	0.0151582	0.0153098	0.0154835	0.0157062	0.0159513	0.0161506	0.0162959	0.0163251	0.0162568	0.0161083	0.0158634	0.0155688	0.0152425	0.0149413	0.014656	0.0144276	0.0142842	0.0142293	0.0142501	0.0143713	0.0145661	0.0148282	0.0151119
L_Brachioradialis3	0.0164055	0.0162631	0.0161549	0.0161037	0.0161322	0.0162334	0.0164126	0.0166287	0.0168101	0.0169546	0.0171326	0.0173468	0.0175873	0.0178513	0.018038	0.0181493	0.0181969	0.0181655	0.0180343	0.0178247	0.0176213	0.0174779	0.0174241	0.0174267	0.0174802	0.0175258	0.0175766	0.0177319	0.0179247	0.0181816	0.0184612	0.0187008	0.0188905	0.0189637	0.0189186	0.0187747	0.0185167	0.0181862	0.0178203	0.0174677	0.0171277	0.0168419	0.0166413	0.0165479	0.0165379	0.0166435	0.0168401	0.0171188	0.0174276
L_PronatorTeres1	0.0345112	0.0342822	0.0340807	0.0339489	0.0338827	0.0339009	0.0339894	0.0341272	0.0342849	0.0344594	0.0347692	0.035165	0.0356153	0.0360875	0.0364712	0.0367888	0.0370408	0.0371334	0.0370906	0.0369208	0.036745	0.0366064	0.0365222	0.0365153	0.0365535	0.0366034	0.0366779	0.0368857	0.0371098	0.0373691	0.0376352	0.0378351	0.0379527	0.037937	0.0378143	0.0376022	0.0372857	0.0369241	0.0365316	0.0361825	0.0358436	0.0355737	0.0353911	0.0352962	0.0352979	0.0354109	0.0355937	0.0358518	0.0361728
L_PronatorTeres2	0.0225952	0.0224614	0.0223344	0.0222128	0.0220942	0.0219785	0.0218716	0.0217746	0.0217046	0.0216543	0.021626	0.0216169	0.0216299	0.0216561	0.0216937	0.0217286	0.021756	0.0217566	0.0217427	0.0217052	0.021645	0.0215629	0.021472	0.0213694	0.021262	0.021157	0.0210512	0.0209556	0.0208814	0.0208317	0.0208106	0.0208242	0.0208732	0.0209396	0.0210146	0.0210936	0.0211643	0.0212244	0.021266	0.0212929	0.021302	0.0212975	0.0212803	0.0212613	0.0212544	0.0212529	0.0212596	0.0212806	0.0213185
L_Supinator1	0	0	0	0	0	0	0	0	0	0	0	0	0	0	0	0	0	0	0	0	0	0	0	0	0	0	0	0	0	0	0	0	0	0	0	0	0	0	0	0	0	0	0	0	0	0	0	0	0
L_Supinator2	0	0	0	0	0	0	0	0	0	0	0	0	0	0	0	0	0	0	0	0	0	0	0	0	0	0	0	0	0	0	0	0	0	0	0	0	0	0	0	0	0	0	0	0	0	0	0	0	0
L_Supinator3	0	0	0	0	0	0	0	0	0	0	0	0	0	0	0	0	0	0	0	0	0	0	0	0	0	0	0	0	0	0	0	0	0	0	0	0	0	0	0	0	0	0	0	0	0	0	0	0	0
L_Supinator4	0	0	0	0	0	0	0	0	0	0	0	0	0	0	0	0	0	0	0	0	0	0	0	0	0	0	0	0	0	0	0	0	0	0	0	0	0	0	0	0	0	0	0	0	0	0	0	0	0
L_Supinator5	0	0	0	0	0	0	0	0	0	0	0	0	0	0	0	0	0	0	0	0	0	0	0	0	0	0	0	0	0	0	0	0	0	0	0	0	0	0	0	0	0	0	0	0	0	0	0	0	0
L_PronatorQuadratus1	0.0806936	0.080199	0.0797299	0.0792789	0.0788458	0.0784222	0.0780303	0.0776758	0.0773831	0.0771594	0.077018	0.0769534	0.0769629	0.077028	0.0771289	0.0772468	0.0773405	0.0773766	0.0773492	0.0772468	0.0770754	0.076821	0.0765135	0.0761676	0.0758104	0.0754327	0.0750626	0.0747146	0.0744253	0.0742164	0.0741127	0.0741193	0.0742292	0.0744278	0.0746762	0.0749423	0.0752009	0.0754224	0.0755955	0.0757108	0.0757673	0.0757662	0.0757323	0.0756841	0.0756434	0.0756171	0.0756258	0.0756782	0.075777
L_PronatorQuadratus2	0.135259	0.134458	0.133694	0.132953	0.132242	0.131559	0.13093	0.130383	0.129954	0.129657	0.129507	0.129481	0.129562	0.129747	0.129973	0.130183	0.130318	0.130338	0.130236	0.129989	0.129618	0.129127	0.128561	0.127941	0.127306	0.12666	0.126039	0.125479	0.125032	0.124739	0.124643	0.124749	0.125021	0.125441	0.125907	0.126375	0.126814	0.127166	0.127418	0.127558	0.1276	0.127557	0.127458	0.127362	0.127299	0.127293	0.127353	0.127497	0.127725
L_PronatorQuadratus3	0.183217	0.182127	0.181101	0.180104	0.17914	0.17821	0.177365	0.176628	0.17606	0.175668	0.175467	0.175441	0.175566	0.175819	0.176122	0.176415	0.176588	0.176613	0.17646	0.17612	0.175608	0.174939	0.174171	0.173332	0.172463	0.171592	0.170749	0.169991	0.169389	0.168998	0.168876	0.169038	0.169419	0.169983	0.170626	0.171259	0.171848	0.172325	0.172657	0.172846	0.172896	0.172825	0.172693	0.172567	0.172489	0.172478	0.172564	0.17277	0.173081
L_TricepsLatH1	0	0	0	0	0	0	0	0	0	0	0	0	0	0	0	0	0	0	0	0	0	9.6875e-06	1.08892e-05	6.94442e-06	9.1875e-06	6.25e-06	2.5e-07	0	0	0	0	0	0	0	0	0	0	0	0	0	0	0	0	0	0	3.18183e-06	4.14004e-05	0.00010644	0.000144937
L_TricepsLatH2	0	0	0	0	0	0	0	0	0	0	0	0	0	0	0	0	0	0	0	0	0	1.1375e-05	1.04858e-05	7.35067e-06	9.58333e-06	5.72917e-06	1.66667e-07	0	0	0	0	0	0	0	0	0	0	0	0	0	0	0	0	0	0	5.22725e-06	5.01342e-05	0.000114845	0.000145129
L_TricepsLatH3	0	0	0	0	0	0	0	0	0	0	0	0	0	0	0	0	0	0	0	0	0	1.16392e-05	1.22775e-05	7.84025e-06	1.00625e-05	6.64058e-06	2.5e-07	0	0	0	0	0	0	0	0	0	0	0	0	0	0	0	0	0	0	4.31817e-06	4.97408e-05	0.000122772	0.000162029
L_TricepsLatH4	0	0	0	0	0	0	0	0	0	0	0	0	0	0	0	0	0	0	0	0	0	1.23333e-05	1.25692e-05	7.84025e-06	1.08333e-05	6.77083e-06	1.66667e-07	0	0	0	0	0	0	0	0	0	0	0	0	0	0	0	0	0	0	4.77275e-06	5.33317e-05	0.000128182	0.000167079
L_TricepsLatH5	0	0	0	0	0	0	0	0	0	0	0	0	0	0	0	0	0	0	0	0	0	8.5625e-06	1.20975e-05	8.84725e-06	9.54167e-06	7.29167e-06	6.35417e-07	0	0	0	0	0	0	0	0	0	0	0	0	0	0	0	0	0	0	2.27275e-06	3.42187e-05	0.000100921	0.000153446
L_Anconeus1	0	0	0	0	0	0	0	0	0	0	0	0	0	0	0	0	0	0	0	0	0	1.91667e-06	4.97225e-06	6.16317e-06	5.79167e-06	5.46875e-06	1.76042e-06	0	0	0	0	0	0	0	0	0	0	0	0	0	0	0	0	0	0	2.27275e-07	8.16667e-06	3.05272e-05	6.4835e-05
L_Anconeus2	0	0	0	0	0	0	0	0	0	0	0	0	0	0	0	0	0	0	0	0	0	4.39583e-06	9.54167e-06	1.07118e-05	8.47225e-06	8.33333e-06	1.79167e-06	0	0	0	0	0	0	0	0	0	0	0	0	0	0	0	0	0	0	9.09083e-07	1.67425e-05	6.18112e-05	0.000121992
L_Anconeus3	0	0	0	0	0	0	0	0	0	0	0	0	0	0	0	0	0	0	0	0	0	1.78475e-06	4.27775e-06	6.14233e-06	5.79167e-06	5.72917e-06	2.28125e-06	0	0	0	0	0	0	0	0	0	0	0	0	0	0	0	0	0	0	2.27275e-07	7.197e-06	2.87771e-05	6.2405e-05
L_Anconeus4	0	0	0	0	0	0	0	0	0	0	0	0	0	0	0	0	0	0	0	0	0	3.4375e-06	6.25e-06	5.691e-06	4.8125e-06	4.55733e-06	5.52083e-07	0	0	0	0	0	0	0	0	0	0	0	0	0	0	0	0	0	0	9.09083e-07	1.43183e-05	4.61539e-05	7.88658e-05
L_Anconeus5	0	0	0	0	0	0	0	0	0	0	0	0	0	0	0	0	0	0	0	0	0	4.26392e-06	8.04167e-06	6.42708e-06	4.8125e-06	4.55733e-06	5.52083e-07	0	0	0	0	0	0	0	0	0	0	0	0	0	0	0	0	0	0	9.09083e-07	1.52875e-05	5.05167e-05	8.55908e-05
L_ErectorSpinae	0.048476	0.0499748	0.0503308	0.0504465	0.0527658	0.0586853	0.0671076	0.0771537	0.0891743	0.102296	0.114932	0.1263	0.13606	0.144561	0.152274	0.158087	0.162201	0.164577	0.16593	0.165553	0.163001	0.158048	0.151055	0.14191	0.13183	0.121579	0.111007	0.101125	0.0920487	0.0843333	0.0781736	0.0737688	0.0705352	0.0675671	0.0652841	0.0636663	0.0626987	0.0619397	0.0619376	0.0627981	0.0645006	0.0673525	0.0713302	0.0759887	0.0809761	0.0859512	0.0905509	0.0940146	0.0964775
R_ErectorSpinae	0.075353	0.0757652	0.0755712	0.0747502	0.0731168	0.0707334	0.0677568	0.0635672	0.0588094	0.0542102	0.0501122	0.0463922	0.0428315	0.0394629	0.0360039	0.0321409	0.0281307	0.0240215	0.0207049	0.0192466	0.0195685	0.0208823	0.0227369	0.0246535	0.0261799	0.0272266	0.0278201	0.0277292	0.0265913	0.0249065	0.0230911	0.0212371	0.0195636	0.0181004	0.0171856	0.0165814	0.0163062	0.0161904	0.0160246	0.0160369	0.0161204	0.0163997	0.0170606	0.0180332	0.0193514	0.020934	0.0228124	0.0248499	0.026821
L_ObliqueExternal	0	0	0	0	0	0	0	0	0	0	0	1.05267e-05	0.00115499	0.00626168	0.0131012	0.0183966	0.0218004	0.026181	0.0338955	0.0445063	0.0549164	0.0630565	0.0702785	0.0791129	0.0902976	0.102091	0.113624	0.124697	0.134068	0.142917	0.151177	0.158046	0.163049	0.168071	0.173192	0.178832	0.185394	0.190548	0.195922	0.200645	0.206075	0.212163	0.219106	0.226989	0.235373	0.243452	0.249328	0.250929	0.247134
R_ObliqueExternal	0.272449	0.255466	0.243938	0.240365	0.242951	0.24796	0.25314	0.255738	0.250887	0.235434	0.20701	0.170102	0.133771	0.101833	0.075739	0.0574463	0.0446971	0.0368343	0.0323956	0.0280116	0.0225788	0.0162051	0.0108597	0.00634437	0.00308877	0.0014852	0.00102734	0.000776836	0.000574771	0.000283058	3.77775e-05	1.52775e-07	0	0	0	0	0	0	0	0	0	0	0	0	0	0	0	0	0
L_ObliqueInternal	0.0451729	0.0446772	0.0435456	0.0442505	0.049321	0.0623788	0.0844895	0.113266	0.147349	0.184393	0.215948	0.239492	0.254261	0.262509	0.268759	0.276863	0.287535	0.298515	0.306646	0.306095	0.293677	0.271052	0.240333	0.204535	0.168504	0.138931	0.114302	0.0946549	0.0808926	0.0711024	0.0655651	0.0639847	0.0671433	0.0743634	0.0833373	0.0907847	0.0970467	0.100888	0.103735	0.104986	0.106498	0.108948	0.111185	0.11233	0.11194	0.110074	0.107805	0.104694	0.100942
R_ObliqueInternal	0.0108204	0.0109314	0.011401	0.0115665	0.0109288	0.00883599	0.00610456	0.00379342	0.00241972	0.00125959	0.000433237	5.09795e-05	1.94442e-07	0	0	0	0	0	0	0	0	0	0	9.43667e-05	0.000715369	0.00289318	0.00725409	0.0108358	0.0136128	0.0168249	0.0205866	0.024455	0.0269634	0.0281465	0.0290135	0.0304853	0.0326239	0.0347714	0.0367754	0.038033	0.0382477	0.0383442	0.0381395	0.0381618	0.0389209	0.0401083	0.0410633	0.0413398	0.040751
L_QuadratusLumborum	0	0	0	0	0	0	0	0	0	2.34375e-07	0.000108203	0.00203721	0.00810261	0.0165399	0.0252992	0.0327472	0.0395463	0.0486445	0.0601374	0.0713423	0.0802473	0.0863234	0.0914311	0.0955865	0.100063	0.10379	0.10677	0.108817	0.110016	0.111289	0.112935	0.114799	0.116249	0.117721	0.119398	0.121576	0.124473	0.126701	0.129441	0.132245	0.135832	0.140253	0.145536	0.151575	0.15799	0.164219	0.169159	0.171363	0.170231
R_QuadratusLumborum	0.184218	0.174537	0.167697	0.165131	0.165653	0.167128	0.168423	0.16784	0.162795	0.151736	0.133439	0.110289	0.0875809	0.067726	0.0510171	0.0389397	0.0304899	0.0251749	0.0217179	0.0185686	0.0152189	0.0113582	0.00835122	0.00530419	0.00296465	0.0015414	0.00104528	0.000815849	0.000682954	0.000466844	0.000215767	2.066e-05	3.61108e-07	0	0	0	0	0	0	0	0	0	0	0	0	0	0	0	0
L_RectusAbdominis	0	0	0	0	0	0	0	0	0	0	0	0	0	0	0	0	0	0	0	0	0	0	0	7.6875e-06	3.97708e-05	6.25473e-05	6.63629e-05	0.000130486	0.000397943	0.000809844	0.00151337	0.00253121	0.00414981	0.00636201	0.00868046	0.0106773	0.0124041	0.0135926	0.0144172	0.0147054	0.0147585	0.0146257	0.0140365	0.013184	0.0122232	0.0110593	0.00987008	0.00875071	0.00772377
R_RectusAbdominis	0.00243075	0.00214327	0.00205105	0.00210152	0.0020918	0.00192127	0.00166916	0.0013724	0.00101558	0.000647546	0.000288552	9.89556e-05	2.22642e-05	2.09725e-06	2.77775e-08	0	0	0	0	0	0	0	0	0	0	0	0	0	2.39258e-05	3.55275e-05	4.713e-05	3.04442e-05	4.08145e-05	4.25602e-05	4.2535e-05	0.000102493	0.000341989	0.000624239	0.000739682	0.000598372	0.000369715	0.000172349	2.67684e-05	9.2225e-07	0	0	0	0	0
[truncated: 51 more columns]

## Sheet: SD
	0% gait cycle	1% gait cycle	2% gait cycle	3% gait cycle	4% gait cycle	5% gait cycle	6% gait cycle	7% gait cycle	8% gait cycle	9% gait cycle	10% gait cycle	11% gait cycle	12% gait cycle	13% gait cycle	14% gait cycle	15% gait cycle	16% gait cycle	17% gait cycle	18% gait cycle	19% gait cycle	20% gait cycle	21% gait cycle	22% gait cycle	23% gait cycle	24% gait cycle	25% gait cycle	26% gait cycle	27% gait cycle	28% gait cycle	29% gait cycle	30% gait cycle	31% gait cycle	32% gait cycle	33% gait cycle	34% gait cycle	35% gait cycle	36% gait cycle	37% gait cycle	38% gait cycle	39% gait cycle	40% gait cycle	41% gait cycle	42% gait cycle	43% gait cycle	44% gait cycle	45% gait cycle	46% gait cycle	47% gait cycle	48% gait cycle
R_GluteusMedius1	0.0162784	0.0172441	0.0173002	0.0185663	0.0276589	0.050339	0.0634727	0.0669978	0.0707219	0.0767175	0.0855207	0.0979443	0.11187	0.123647	0.133015	0.142748	0.152753	0.163465	0.174339	0.184708	0.196481	0.209854	0.222071	0.22999	0.233977	0.234642	0.232371	0.226432	0.217481	0.206489	0.195125	0.182875	0.172438	0.164065	0.157164	0.152165	0.148344	0.144841	0.142617	0.14187	0.142211	0.143455	0.145474	0.147506	0.149414	0.151565	0.154193	0.156532	0.158176
R_GluteusMedius2	0.00816208	0.00643474	0.00749203	0.0133099	0.0163259	0.0294836	0.0400534	0.0433742	0.0417277	0.039782	0.0402553	0.0429917	0.0467242	0.0504184	0.0535446	0.0582274	0.0624831	0.0663524	0.0695932	0.0716516	0.0732898	0.0745802	0.076323	0.0782324	0.0800717	0.0814943	0.0823208	0.0820166	0.0805348	0.0780899	0.0751097	0.0715854	0.0684121	0.0660473	0.0643159	0.063385	0.0631967	0.0634231	0.0643991	0.0660242	0.0680204	0.0701828	0.0723346	0.0743821	0.0763516	0.078472	0.0808675	0.0831423	0.0851731
R_GluteusMedius3	0.020396	0.0156247	0.0194516	0.0273701	0.0310896	0.0417928	0.0522518	0.0548971	0.0503338	0.0473659	0.0509718	0.0582245	0.0676176	0.0773414	0.0829893	0.0879009	0.0927327	0.097396	0.101371	0.102924	0.101148	0.0964627	0.0906848	0.0853015	0.0813311	0.0786689	0.0763461	0.0747338	0.0727799	0.0691641	0.0655297	0.062297	0.0600483	0.0596639	0.0604661	0.062155	0.0643792	0.0668766	0.0696968	0.0723352	0.0744525	0.0760769	0.0768106	0.0774133	0.078185	0.0793303	0.081021	0.0830998	0.0855809
R_GluteusMinimus1	0.0367094	0.0296899	0.0331501	0.0238863	0.0243366	0.0409927	0.0511905	0.0486037	0.0406823	0.0406605	0.0483557	0.05962	0.0720729	0.0832226	0.0931328	0.104199	0.116568	0.128254	0.137711	0.145073	0.151943	0.159358	0.166825	0.17281	0.176895	0.179042	0.179397	0.177367	0.172784	0.165696	0.157045	0.148299	0.140831	0.135336	0.131694	0.129816	0.129248	0.129442	0.130205	0.131203	0.133023	0.135665	0.138903	0.143017	0.147518	0.151851	0.156257	0.160052	0.16297
R_GluteusMinimus2	0.0317406	0.0353526	0.0460973	0.0366671	0.0282831	0.0503128	0.0678891	0.0667731	0.0533669	0.0455156	0.0483493	0.0568598	0.0683563	0.0797937	0.0912732	0.105051	0.120017	0.133329	0.142873	0.149285	0.154765	0.160211	0.166303	0.17189	0.176225	0.17885	0.179688	0.178143	0.174323	0.168812	0.162014	0.155252	0.149833	0.146658	0.145493	0.146095	0.14809	0.150892	0.153963	0.156976	0.160591	0.164735	0.16919	0.174536	0.180269	0.185682	0.191136	0.195884	0.1997
R_GluteusMinimus3	0.0362503	0.0581081	0.0689196	0.0634771	0.0505566	0.0710404	0.095953	0.0980329	0.0800581	0.0638969	0.0633215	0.0709532	0.0815132	0.092548	0.104433	0.119753	0.136573	0.151132	0.160149	0.164457	0.166502	0.166897	0.168276	0.171005	0.174293	0.17705	0.178234	0.177161	0.1744	0.171347	0.167824	0.164481	0.162598	0.16358	0.166862	0.171861	0.178205	0.185266	0.192125	0.198448	0.204825	0.211211	0.217298	0.224282	0.231851	0.239095	0.246475	0.253194	0.258937
R_Semimembranosus	0.0589831	0.056298	0.0520808	0.0541783	0.0638251	0.0748283	0.0890802	0.103753	0.107436	0.0954471	0.0743106	0.0609996	0.0565787	0.0586528	0.0622098	0.0626965	0.0611045	0.0588481	0.0567331	0.0543501	0.0517549	0.0493197	0.0471313	0.0443401	0.0401104	0.034641	0.0293998	0.0251315	0.0211887	0.0180503	0.0160397	0.0151039	0.0151992	0.0161322	0.0183185	0.0222054	0.0266997	0.0313243	0.035538	0.0386924	0.0407247	0.0416394	0.0409995	0.0391806	0.0366584	0.0336976	0.0303838	0.0265844	0.022773
R_Semitendinosus	0.0320998	0.0297577	0.0273731	0.0274489	0.0301489	0.0353419	0.0442988	0.0544269	0.0574843	0.05075	0.0385577	0.0307934	0.0276686	0.0271121	0.025962	0.0236447	0.0202932	0.0172773	0.0145697	0.0119552	0.00979444	0.00847112	0.00790834	0.00743478	0.00667245	0.0053431	0.00390062	0.00278491	0.00216546	0.0020262	0.00231882	0.00286473	0.00367651	0.00475988	0.00637769	0.00868643	0.0114363	0.0141801	0.0168983	0.0192466	0.0210312	0.0223656	0.0229181	0.0227091	0.0219107	0.0207437	0.0193115	0.0176321	0.0154162
R_BicepsFemorisLH	0.0126606	0.00797217	0.00383194	0.00907175	0.0270829	0.0413785	0.0454875	0.0418771	0.0393709	0.0401762	0.0384331	0.0388106	0.0424367	0.0471584	0.0489459	0.0462412	0.0404333	0.034172	0.0280854	0.0226914	0.0194024	0.0179528	0.0174232	0.0165021	0.0145893	0.0114869	0.00792572	0.00457767	0.0022614	0.00107736	0.000356464	8.18943e-05	4.9376e-05	5.30964e-05	4.07309e-05	7.63708e-06	0	0	0	0	0	0	0	0	0	0	0	0	0
R_Sartorius	0.027832	0.0274914	0.0255194	0.0233073	0.0219703	0.0219611	0.022971	0.0208126	0.0137716	0.00654512	0.00281037	0.000897777	0.000143087	4.81712e-06	0.000114424	0.00235984	0.00801362	0.0139602	0.0184358	0.0215021	0.0240787	0.0264743	0.0287289	0.0310482	0.0336071	0.0361821	0.0384596	0.0402595	0.0417883	0.0431169	0.0446601	0.0464989	0.0487703	0.051441	0.0542116	0.0571431	0.059925	0.0623374	0.064361	0.0661898	0.0679711	0.0700125	0.0726679	0.0759456	0.0794826	0.0828003	0.0860785	0.0886916	0.0908692
R_AdductorLongus	0.0107159	0.0230927	0.0326143	0.0198435	0.00466612	0.00353932	0.00769767	0.00781885	0.00700061	0.00591694	0.00174502	9.93363e-05	2.55358e-06	0	0	0	0	0	0	0	0	0	0	0	0	0	0	0	0	0	0	0	0	0	0	0	0	0	0	0	0	0	0	0	0	0	0	0	0.000111961
R_AdductorBrevis	1.10554e-05	0	0.000122162	0.00109485	0.000387628	0.000173002	0.00215964	0.00689062	0.0104434	0.011019	0.00865212	0.00409538	0.000700384	3.07796e-05	4.60652e-07	0	0	0	0	0	0	0	0	0	0	0	0	0	0	0	0	0	0	0	0	0	0	0	0	0	0	0	0	0	0	0	0	0	0
R_AdductorMagnus1	3.68505e-06	0	0	0	2.14967e-05	0.000894804	0.00718707	0.0229671	0.0361168	0.0379698	0.0342254	0.0243913	0.00941396	0.0011785	5.91406e-05	1.75164e-06	0	0	0	0	0	0	0	0	0	0	0	0	0	0	0	0	0	0	0	0	0	0	0	0	0	0	0	0	0	0	0	0	0
R_AdductorMagnus2	0	0	0	0	3.74668e-05	0.00165063	0.0105395	0.0287353	0.0434227	0.0440564	0.0386173	0.0348086	0.0297413	0.0193797	0.00613796	0.000800427	0.000106191	2.68376e-06	0	0	0	0	0	0	0	0	0	0	0	0	0	0	0	0	0	0	0	0	0	0	0	0	0	0	0	0	0	0	0
R_AdductorMagnus3	0	0	0	0	2.97888e-05	0.00122248	0.00786607	0.0212679	0.0320675	0.0333082	0.030394	0.0274452	0.0218859	0.0121761	0.00336478	0.000520818	7.62497e-05	8.00053e-07	0	0	0	0	0	0	0	0	0	0	0	0	0	0	0	0	0	0	0	0	0	0	0	0	0	0	0	0	0	0	0
R_TensorFasciaLata	0.0524591	0.0616973	0.0650935	0.0581633	0.0526825	0.0502686	0.051874	0.0382479	0.0142947	0.00318691	0.00258567	0.00633222	0.0178083	0.0405002	0.0747619	0.112013	0.145484	0.174362	0.195122	0.208888	0.219469	0.227838	0.235149	0.241661	0.247819	0.252987	0.257118	0.260077	0.261857	0.262181	0.262274	0.263865	0.267341	0.273326	0.281069	0.290847	0.301438	0.311564	0.320676	0.329518	0.338933	0.349927	0.363919	0.381063	0.399778	0.417468	0.434219	0.446663	0.455485
R_Pectineus	0.0174719	0.0223678	0.022835	0.0144849	0.00604532	0.00642858	0.00760777	0.00747987	0.00659155	0.0047939	0.00141128	0.000109645	4.26435e-06	0	0	0	0	0	0	0	0	0	0	0	0	0	0	0	0	0	0	0	0	0	8.59863e-05	0.000240301	0.000388791	0.000530964	0.000822081	0.00116289	0.0015846	0.00262937	0.00480763	0.00839046	0.0128405	0.0179776	0.0233861	0.028339	0.0326599
R_Gracilis	0.0194071	0.0189152	0.0177738	0.0142073	0.0130943	0.0178867	0.0207727	0.0219133	0.0220599	0.0186169	0.0114728	0.00527377	0.00143401	0.00015136	3.51396e-06	0	0	0	0	0	0	0	0	0	0	0	0	0	0	0	0	0	0	0	0	0	0	0	0	0	0	0	0	2.70858e-06	0.000105764	0.000173846	0.000242573	0.000376264	0.000543071
R_GluteusMaximus1	7.89661e-06	0	0	2.90205e-05	0.000659944	0.00393077	0.0113107	0.0216392	0.027484	0.0292531	0.0289368	0.02929	0.0292083	0.0303059	0.0317149	0.0356779	0.0416042	0.0483039	0.0551091	0.0609412	0.0655515	0.0688455	0.0704352	0.0714418	0.0722185	0.0731427	0.0743536	0.0745003	0.0734925	0.0715116	0.068407	0.0636487	0.0584189	0.053289	0.0483719	0.0435877	0.0388815	0.0342789	0.0299513	0.0265412	0.0237783	0.0207201	0.0167923	0.0121096	0.00787516	0.0050068	0.00300009	0.0017468	0.0014359
R_GluteusMaximus2	0	0	0	0	0.000261767	0.00296532	0.0106844	0.024733	0.0322833	0.033159	0.0305295	0.028999	0.0268259	0.027153	0.0299452	0.0380621	0.0473818	0.0528014	0.056677	0.0602963	0.0633429	0.0651201	0.0652451	0.063714	0.0603719	0.0557197	0.0502751	0.044453	0.0392488	0.0347474	0.0304911	0.0265331	0.0225627	0.0181197	0.0140001	0.0110152	0.00872366	0.00701291	0.00526579	0.00344726	0.0019669	0.000935148	0.00030326	1.28258e-05	5.52771e-07	0	0	0	0
R_GluteusMaximus3	0	0	0	0	9.5751e-05	0.00304134	0.0164593	0.0420233	0.0587389	0.0542118	0.0455069	0.040343	0.0385315	0.0427396	0.0447414	0.0395454	0.028855	0.0169382	0.007645	0.00283278	0.0011763	0.000584911	0.000321001	0.000157998	2.90923e-06	0	0	0	0	0	0	0	0	0	0	0	0	0	0	0	0	0	0	0	0	0	0	0	0
R_Iliacus	0.0751007	0.0723601	0.0627359	0.0520262	0.0496351	0.0501375	0.0519753	0.0481559	0.0334549	0.015939	0.00615142	0.00109244	7.56494e-05	1.28323e-06	2.48747e-06	0.00133356	0.0111977	0.0254138	0.0372624	0.0460042	0.053168	0.0597571	0.0659232	0.0723595	0.0801128	0.0888287	0.0986395	0.108686	0.11812	0.126036	0.133837	0.142197	0.151106	0.160605	0.169585	0.178841	0.187484	0.194552	0.200479	0.205517	0.210408	0.216345	0.224376	0.234423	0.245386	0.255446	0.265136	0.27254	0.278305
R_Psoas	0.0575562	0.0547834	0.0468299	0.0377489	0.0348995	0.0348279	0.0389268	0.0413459	0.0318203	0.0171509	0.00674096	0.00128766	7.32034e-05	1.85573e-06	0	0	0.000236379	0.00223759	0.00604801	0.010534	0.0151062	0.0205575	0.026319	0.0321246	0.0382594	0.0448836	0.0518465	0.0590717	0.0659273	0.0714853	0.0774197	0.0851602	0.0941644	0.103454	0.1125	0.121243	0.129241	0.135949	0.140992	0.144794	0.148082	0.152274	0.158049	0.165562	0.173754	0.181284	0.188599	0.194475	0.199229
R_QuadratusFemoris	0.00625392	0.00115365	4.62875e-05	0.000165642	0.00118401	0.00714737	0.0215069	0.0350967	0.0337145	0.0222878	0.0141728	0.00544263	0.000557446	1.33804e-05	0	0	0	0	0	0	0	0	0	0	0	0	0	0	0	0	0	0	0	0	0	0	0	0	0	0	0.00021036	0.000481298	0.000879652	0.00125382	0.00155359	0.00193699	0.0027379	0.00436799	0.00691102
R_Gemelli	0.176163	0.165284	0.148696	0.136666	0.125638	0.119339	0.113273	0.0984759	0.0752393	0.0438117	0.020291	0.00833866	0.00135719	0.000104538	2.13212e-06	0	0	0	0	0	0	0	0	0	0	0	0	0	0	0	0	0	0	0.000349324	0.00111353	0.00273247	0.00561791	0.00921018	0.0141307	0.022224	0.0344003	0.049971	0.0688049	0.0892448	0.109525	0.128925	0.146982	0.161848	0.172928
R_Piriformis	0.122338	0.127922	0.12119	0.117875	0.107789	0.112265	0.120796	0.109878	0.0785303	0.0443683	0.0395733	0.0532509	0.0694405	0.0893105	0.111462	0.133358	0.15292	0.167107	0.171902	0.168101	0.159831	0.150967	0.143031	0.136224	0.131089	0.128126	0.127256	0.128208	0.13141	0.136147	0.142195	0.148487	0.1571	0.169269	0.183047	0.197436	0.210867	0.222394	0.231802	0.239279	0.244393	0.247856	0.249993	0.252729	0.256386	0.259568	0.263129	0.266221	0.269478
R_RectusFemoris	0	0	0	0	0	0	0	0	0	1.78785e-05	0.00041596	0.00207696	0.00618142	0.0145677	0.033753	0.0646233	0.0979079	0.126951	0.148102	0.162752	0.174319	0.183844	0.191375	0.197777	0.204333	0.21033	0.215495	0.219371	0.221028	0.220021	0.217509	0.21489	0.210556	0.205803	0.201124	0.197403	0.194265	0.191141	0.187833	0.185274	0.183163	0.182127	0.182267	0.183256	0.18444	0.186063	0.188633	0.192036	0.196462
R_BicepsFemorisSH	0.0367442	0.0382987	0.0388682	0.0370763	0.0322349	0.0250225	0.018607	0.0212869	0.0218474	0.0170376	0.0108286	0.00688475	0.00354169	0.00151263	0.000314527	2.85257e-05	4.73807e-07	0	0	0	0	0	1.1514e-05	0.000110101	0.000305217	0.000621439	0.00118318	0.00211693	0.0036002	0.0056071	0.00796622	0.0105622	0.0134031	0.0163998	0.0191496	0.0216153	0.023995	0.0263457	0.0285283	0.0302695	0.0312624	0.0317697	0.0320918	0.0322187	0.0320521	0.0316022	0.0310574	0.030384	0.0293925
R_VastusMedialis	0	0	0	0	0	0	0.00012981	0.00462505	0.017177	0.0274686	0.0350436	0.0402948	0.0437749	0.0459328	0.0463784	0.0460955	0.0456406	0.0454488	0.0453261	0.045074	0.0447651	0.0443737	0.0439433	0.0431675	0.0421509	0.0412585	0.0400409	0.038495	0.0364976	0.0339533	0.031353	0.0280857	0.0246533	0.0211859	0.0177856	0.0143295	0.0109168	0.00798472	0.0055753	0.00388985	0.00288991	0.00214864	0.00149647	0.000963258	0.000653569	0.000452471	0.000261508	9.55381e-05	7.73879e-06
R_VastusIntermedius	0	0	0	0	0	0	0.000135705	0.00486504	0.0180443	0.0288515	0.0368098	0.042331	0.0459853	0.0482565	0.0487248	0.0484319	0.0479555	0.0477535	0.0476241	0.0473627	0.0470376	0.0466186	0.0461735	0.0453522	0.0442807	0.0433418	0.0420615	0.0404352	0.0383371	0.035664	0.0329378	0.0295026	0.025899	0.022255	0.0186842	0.0150496	0.0114681	0.00839253	0.00585564	0.00408648	0.00303452	0.0022565	0.00157281	0.00101237	0.000686624	0.000474001	0.000273436	0.000100928	8.3836e-06
R_VastusLateralis	0	0	0	0	0	0	0.000136258	0.004959	0.018284	0.0293217	0.0375659	0.0433426	0.0472222	0.0496628	0.0502328	0.0500036	0.0495593	0.0493725	0.0492215	0.0489235	0.0485485	0.0480661	0.0475538	0.046668	0.0455369	0.0445373	0.0431899	0.0414934	0.0393317	0.0365861	0.0337777	0.0302433	0.0265181	0.0227642	0.0190925	0.0153644	0.0116975	0.00855023	0.00596423	0.00415661	0.00308549	0.00228842	0.00159293	0.00102594	0.000693534	0.000479639	0.00027588	0.00010247	8.3836e-06
R_MedialGastroc	0.0485252	0.0427243	0.0393783	0.0405166	0.0443233	0.0503999	0.0559408	0.0507969	0.0338513	0.0188278	0.0105612	0.00614751	0.00479551	0.00456764	0.00430083	0.00687616	0.0113293	0.0178633	0.0254683	0.0325902	0.0384765	0.0427055	0.0453262	0.0468798	0.0475095	0.047806	0.0486671	0.0512986	0.0562163	0.0632583	0.0720547	0.0825992	0.0943898	0.107614	0.120939	0.134437	0.148394	0.163094	0.178422	0.193578	0.207107	0.218607	0.227937	0.235091	0.240007	0.242548	0.243659	0.243918	0.242621
R_LateralGastroc	0.0607341	0.053752	0.0487101	0.0493087	0.0538921	0.0610112	0.0689844	0.0697788	0.055855	0.0342678	0.0208983	0.0121026	0.00733179	0.00461039	0.00192215	0.00169094	0.00326378	0.00641775	0.0115193	0.0181606	0.0245128	0.0302015	0.0347324	0.0375198	0.0388199	0.0395859	0.0407461	0.0430543	0.0470398	0.0529994	0.0607709	0.0704057	0.0812446	0.0932161	0.105094	0.116962	0.129008	0.14147	0.154285	0.166951	0.178239	0.187743	0.1953	0.200887	0.204431	0.205805	0.20587	0.205144	0.20292
R_Soleus	0	0	0	0	0	0	0	0.000106132	0.000527289	0.00140653	0.00423327	0.0096594	0.0180443	0.0285491	0.0399085	0.0511359	0.0595211	0.0650537	0.0684166	0.0695939	0.0699867	0.0699121	0.069362	0.068677	0.0681192	0.0676859	0.0673111	0.0669805	0.0670621	0.0678106	0.0693264	0.0711998	0.0733914	0.0757858	0.0781532	0.079906	0.0809279	0.0815637	0.0824395	0.0839449	0.0856901	0.0876887	0.090241	0.0933345	0.0972559	0.101552	0.107047	0.113354	0.119786
R_TibialisPosterior	0	0	0	0	0	0.000235848	0.00742364	0.0202877	0.0311913	0.0415244	0.0412143	0.0388524	0.0345783	0.0269328	0.0165535	0.008339	0.00538081	0.00530193	0.00735386	0.0100526	0.0126603	0.0150559	0.0171501	0.018766	0.0199696	0.0207395	0.0211092	0.0212792	0.0214362	0.021557	0.0216025	0.0215239	0.0211737	0.0205455	0.0196642	0.0186492	0.0176092	0.016504	0.0154381	0.0143027	0.0130415	0.011678	0.0101589	0.00862421	0.00728469	0.00620088	0.00543593	0.00511516	0.00528624
R_FlexDigLongus	0	0	0	0	0	0.000188682	0.00582252	0.0188283	0.0305235	0.0408936	0.0417906	0.0396463	0.0350296	0.0273946	0.017371	0.00870426	0.00485387	0.00400928	0.00504727	0.00712039	0.00925104	0.011202	0.0129767	0.0143817	0.0153482	0.0158752	0.0160514	0.016048	0.0159812	0.0159333	0.0159316	0.0158249	0.0154589	0.0148451	0.0140058	0.0130032	0.0118312	0.0105682	0.00930815	0.00812232	0.00698709	0.00591279	0.00482211	0.00390139	0.00314163	0.00244491	0.00190033	0.00157803	0.00143917
R_FlexHalLongus	0	0	0	0	0	1.88862e-05	0.00113704	0.00824048	0.0120215	0.0149983	0.0180149	0.0190945	0.0195108	0.0171026	0.0121391	0.00782527	0.00717142	0.00919294	0.0119028	0.0146262	0.0173199	0.0197374	0.0217353	0.0233365	0.0244131	0.0250363	0.0253719	0.0256068	0.0258358	0.0260952	0.026333	0.0264207	0.0262671	0.0259823	0.0255755	0.0251155	0.024625	0.0241202	0.0235895	0.0230459	0.0225735	0.0220826	0.021513	0.0209201	0.0203786	0.0198972	0.0196915	0.0200599	0.0212174
R_TibialisAnterior	0.0655495	0.0584644	0.0501484	0.0467726	0.0483786	0.0538872	0.0614834	0.0699478	0.0817286	0.101056	0.121945	0.131146	0.127801	0.114604	0.0935517	0.0697001	0.051221	0.0328038	0.017277	0.00905302	0.00341447	0.000714954	1.32665e-05	0	0	0	0	0	0	0	0	0	0	0	0	0	0	0	0	0	0	0	0	0	0	0	0	0	0
R_PeroneusBrevis	0.0285756	0.0267268	0.0226966	0.0194728	0.0208861	0.024434	0.0247957	0.022636	0.0240957	0.0343778	0.0494293	0.064568	0.0771459	0.0855038	0.0883742	0.0864737	0.0860546	0.0898254	0.095537	0.101228	0.105802	0.108934	0.110507	0.110752	0.109885	0.108359	0.106586	0.10497	0.103608	0.102718	0.102324	0.102421	0.102995	0.103902	0.104967	0.106208	0.107771	0.109595	0.111883	0.114561	0.117852	0.121668	0.125904	0.130406	0.135126	0.139717	0.144037	0.147889	0.151247
R_PeroneusLongus	0.00682583	0.0087119	0.00956042	0.0102328	0.0111553	0.0115352	0.0103498	0.0108354	0.0147085	0.0236155	0.0367159	0.0509896	0.0640343	0.0732939	0.0789739	0.0816324	0.0842618	0.0890487	0.0945136	0.0995974	0.103689	0.106455	0.10774	0.107773	0.106765	0.105155	0.103388	0.101847	0.100594	0.0997916	0.099452	0.0996204	0.10028	0.101259	0.102345	0.103587	0.105112	0.10684	0.108912	0.111312	0.114269	0.117762	0.121662	0.125809	0.130093	0.134326	0.138254	0.141715	0.144692
R_PeroneusTertius	0.0699649	0.065731	0.0568339	0.0492354	0.0457376	0.0478316	0.0539482	0.0558282	0.0549661	0.0600873	0.071173	0.0827367	0.0919615	0.0953195	0.0907522	0.0793355	0.0652749	0.0500377	0.0382082	0.0324617	0.0304205	0.0292937	0.0280113	0.0264634	0.024862	0.0233331	0.0218643	0.0205367	0.019425	0.0186574	0.0182293	0.018048	0.0179687	0.0178568	0.0175804	0.0170479	0.0163315	0.0155243	0.0148538	0.0145725	0.0146716	0.0149596	0.015394	0.0158895	0.0164377	0.0167967	0.0167768	0.0162938	0.0152167
R_ExtensorDigLongus	0.0741386	0.0669014	0.0572077	0.0509883	0.0496715	0.0538987	0.0606288	0.0626119	0.065124	0.0759063	0.090981	0.102409	0.108325	0.106385	0.0956094	0.0783334	0.0610548	0.0418073	0.0236898	0.0118369	0.00517241	0.0020602	0.00123038	0.000822059	0.000524773	0.000370826	0.000265637	0.000203234	0.000186284	0.000242882	0.000391251	0.000581404	0.000712218	0.000694252	0.000574578	0.00032713	0.000155268	4.26103e-05	4.60652e-06	7.67743e-08	0	0	0	0	0	0	0	0	0
R_ExtensorHalLongus	0.0630721	0.0576304	0.0497259	0.0447947	0.0439271	0.0472266	0.0529837	0.0585789	0.067221	0.0812882	0.0980078	0.10762	0.108517	0.101187	0.0864612	0.0673687	0.0515694	0.0347001	0.0192815	0.00977418	0.0040509	0.00100944	3.48937e-05	1.10554e-06	0	0	0	0	0	0	0	0	0	0	0	0	0	0	0	0	0	0	0	0	0	0	0	0	0
L_GluteusMedius1	0.152429	0.152632	0.153421	0.154001	0.153356	0.150301	0.142666	0.130797	0.117198	0.104437	0.0915056	0.0749777	0.0559216	0.0389688	0.0284187	0.0182624	0.00990206	0.00647091	0.0124735	0.0150016	0.0198861	0.0237136	0.0245215	0.0247282	0.022736	0.0209765	0.0212648	0.0238824	0.0267436	0.0278165	0.026602	0.02345	0.0197584	0.0172987	0.0182629	0.0205296	0.0221959	0.0223144	0.0215648	0.0217582	0.0223902	0.0220303	0.0195224	0.0166495	0.0142715	0.0110755	0.00771437	0.00557004	0.005448
L_GluteusMedius2	0.0917245	0.0915947	0.0916894	0.0915715	0.0910989	0.0897817	0.0861522	0.0798859	0.0719307	0.0641639	0.0551922	0.043776	0.0311483	0.0209492	0.0155129	0.0107039	0.00605715	0.00245974	0.00212318	0.00428604	0.00602717	0.00784297	0.00892599	0.00886573	0.00787834	0.00688411	0.00634868	0.00669319	0.00757723	0.00819271	0.00831462	0.00811681	0.00821482	0.00849187	0.00895784	0.00983584	0.0108867	0.0112245	0.0107244	0.00997631	0.00968275	0.00936664	0.00899355	0.010252	0.0112654	0.00967086	0.00746653	0.00590736	0.00484852
L_GluteusMedius3	0.10122	0.0998604	0.0987862	0.0977284	0.0970277	0.0965789	0.0961376	0.0958802	0.0918285	0.08326	0.0722905	0.0584292	0.043387	0.0308674	0.0224276	0.0153599	0.00871967	0.00372717	0.00263508	0.00550166	0.00543282	0.00616961	0.00746128	0.00700379	0.00571816	0.00431691	0.00334599	0.00379004	0.00516147	0.00609161	0.00654827	0.0065779	0.00672202	0.00721467	0.00804754	0.00967362	0.0118592	0.0134279	0.0139565	0.0135808	0.0136902	0.0148183	0.0170135	0.0198819	0.0210006	0.0193136	0.0189343	0.0186695	0.0175337
L_GluteusMinimus1	0.142916	0.141932	0.142127	0.143269	0.144665	0.145255	0.14437	0.14255	0.140001	0.136672	0.133527	0.12988	0.120783	0.0991575	0.0680494	0.0403373	0.0217051	0.0174098	0.0182547	0.0178105	0.0204208	0.0216197	0.0212693	0.0210624	0.0210425	0.0212661	0.0216905	0.0226196	0.0236345	0.0233031	0.0216622	0.0191979	0.0170717	0.0162971	0.0174995	0.0191663	0.0200012	0.0199647	0.0192318	0.0197739	0.0217484	0.0236308	0.0238739	0.0231931	0.0229003	0.0192088	0.0178239	0.0214854	0.0273432
L_GluteusMinimus2	0.170427	0.169447	0.169892	0.171408	0.173208	0.174199	0.173453	0.171734	0.169374	0.166152	0.162839	0.158149	0.145725	0.118679	0.0816495	0.0486287	0.0261213	0.0148092	0.0113974	0.0100304	0.0114699	0.013036	0.0156811	0.01822	0.0194841	0.020694	0.0222154	0.0236659	0.024818	0.0246165	0.0235543	0.0222376	0.0214718	0.0218706	0.0233657	0.0247599	0.0247255	0.0228888	0.0204113	0.0204442	0.023282	0.026683	0.0281307	0.0290946	0.031114	0.0278682	0.0254532	0.028509	0.0329797
L_GluteusMinimus3	0.215166	0.214421	0.215472	0.217801	0.220443	0.222189	0.221647	0.220123	0.218428	0.215833	0.211864	0.202382	0.181092	0.144656	0.10026	0.0613272	0.0337616	0.0178617	0.0115091	0.0102215	0.0100893	0.0108137	0.0135521	0.0162735	0.0184633	0.0204867	0.0228712	0.0257184	0.0283644	0.0291178	0.0290087	0.0291897	0.0304917	0.0330106	0.0353655	0.0370356	0.0363246	0.0318921	0.0268805	0.0259141	0.0296318	0.0352854	0.0390702	0.0430654	0.0487173	0.04677	0.0437586	0.0453251	0.0480813
L_Semimembranosus	0.0196059	0.0118035	0.00488816	0.00154337	0.0001505	2.48747e-06	0	0	0	0	0	0	0	0	0	0	0	4.75908e-05	0.00133911	0.00456629	0.00855067	0.00895722	0.00660375	0.00330408	0.00111986	7.02201e-05	0	1.50475e-06	0.000135636	0.000442078	0.000704949	0.000979427	0.00121413	0.00162166	0.00254782	0.00405207	0.00606075	0.00865881	0.0118096	0.0157927	0.0206547	0.0260691	0.0318109	0.0378786	0.0442899	0.0507997	0.0561706	0.0596726	0.0636255
L_Semitendinosus	0.014674	0.0108661	0.00660155	0.00293865	0.00094112	4.10902e-05	1.25294e-06	0	0	0	0	0	0	0	0	0	0	3.61042e-05	0.000579608	0.00184757	0.00347552	0.00356497	0.00252951	0.00121812	0.000376081	1.82613e-05	0	4.66787e-06	4.475e-05	0.000151736	0.000210398	0.000227498	0.000218483	0.000252701	0.000538051	0.00128772	0.00245388	0.00411759	0.00613556	0.00831249	0.0106791	0.0133778	0.0164389	0.01978	0.0230767	0.0262423	0.0288717	0.0300058	0.0304087
L_BicepsFemorisLH	0	0	0	0	0	0	0	0	0	0	0	0	0	0	0	0	0	8.36923e-05	0.000832217	0.00302964	0.00530075	0.00506908	0.00351022	0.00211278	0.000718527	7.79879e-05	1.38193e-06	0	0	8.35375e-05	0.000319916	0.00076535	0.00140614	0.00238655	0.00374852	0.00516299	0.00650642	0.00758803	0.0085227	0.00983396	0.0119787	0.0148794	0.0183886	0.0219117	0.0247337	0.026966	0.0281883	0.0242121	0.0153574
L_Sartorius	0.0589394	0.0602762	0.0616937	0.0631728	0.0647646	0.0663423	0.0674982	0.0673232	0.0653755	0.0626596	0.0607985	0.0583798	0.0525888	0.0425629	0.0290828	0.0177249	0.0123666	0.00984202	0.00810169	0.00839245	0.00786394	0.0077189	0.00803876	0.00769696	0.00689751	0.00638184	0.00635752	0.00653433	0.00660337	0.00648919	0.00629921	0.00624864	0.0064744	0.00688115	0.00730277	0.0078251	0.00830451	0.0087566	0.00942369	0.0108599	0.0132432	0.0160925	0.0183767	0.0190421	0.0181167	0.0165939	0.0158056	0.0164158	0.0177981
L_AdductorLongus	9.21275e-05	0.000587015	0.00114929	0.00174684	0.00270761	0.00404492	0.00637661	0.0102997	0.0157849	0.0226075	0.0303944	0.0364158	0.0414049	0.0477976	0.0528131	0.0554414	0.0559956	0.048371	0.0331413	0.0199385	0.018605	0.0233385	0.0269072	0.0276819	0.0272676	0.0262827	0.0250953	0.0238855	0.0217989	0.0191264	0.0165968	0.0139513	0.0116212	0.00968623	0.00763549	0.00529173	0.00278633	0.00117083	0.000467552	0.000147815	1.81953e-05	2.53064e-05	0.00046262	0.00259083	0.0100567	0.0203622	0.028347	0.040926	0.0485337
L_AdductorBrevis	0	0	0	0	0	0	0	0	0	0	0	0	0.00152803	0.0101122	0.022469	0.0287582	0.0286658	0.0238163	0.01725	0.012558	0.0109572	0.011772	0.0126694	0.0130358	0.0133475	0.0125263	0.0108505	0.00910862	0.00730124	0.00561025	0.00415923	0.00288475	0.00202759	0.00130777	0.000754907	0.000478963	0.000303969	6.98785e-05	1.33585e-06	0	0	0	0	4.91358e-06	0.000427037	0.00257276	0.00472838	0.0151421	0.0184364
L_AdductorMagnus1	0	0	0	0	0	0	0	0	0	0	0	0	1.63705e-05	0.00260673	0.013265	0.0236602	0.0246885	0.0209587	0.0176629	0.0150267	0.0129393	0.0116192	0.0105769	0.0114577	0.0122941	0.0105808	0.00768798	0.00493889	0.00282229	0.00164378	0.00111587	0.000676086	0.000281023	0.000217919	0.000216249	0.000158864	2.82825e-05	1.12856e-06	0	0	0	0	6.38754e-06	2.06062e-05	6.20955e-05	0.000319017	0.00086413	0.00776748	0.00804479
L_AdductorMagnus2	0	0	0	0	0	0	0	0	0	0	0	0	0	2.13834e-06	0.000370646	0.00201197	0.00362819	0.00589767	0.00775692	0.00606075	0.00364127	0.00293432	0.00266043	0.00200196	0.00123045	0.000748682	0.000654057	0.000597539	0.000460342	0.000303978	0.000133095	6.79892e-05	1.77273e-06	0	0	0	0	0	0	0	0	0	4.63111e-05	0.000302642	0.000571068	0.000575351	0.00029471	4.76854e-05	1.26346e-05
L_AdductorMagnus3	0	0	0	0	0	0	0	0	0	0	0	0	0	6.2496e-05	0.00112252	0.00474802	0.00709789	0.00898572	0.00957285	0.00700434	0.00445263	0.00339683	0.00319221	0.00289196	0.0025171	0.00188989	0.00137983	0.00102577	0.000728093	0.000476382	0.000239961	0.000146852	0.000107251	6.90963e-06	0	0	0	0	0	0	0	0	2.4629e-05	0.000135736	0.000327434	0.000367758	0.000205968	9.97455e-05	0.000107616
L_TensorFasciaLata	0.264349	0.264896	0.265078	0.265109	0.265989	0.269035	0.271953	0.270565	0.262798	0.252954	0.248225	0.245102	0.230538	0.195736	0.141418	0.0900466	0.0626921	0.0512446	0.0427882	0.0444494	0.0409545	0.0373831	0.0368887	0.0342787	0.0309818	0.029	0.0291549	0.0295262	0.029256	0.0280211	0.026597	0.0265979	0.0283864	0.0310223	0.0332971	0.03526	0.0362622	0.0363552	0.0364222	0.0397736	0.047855	0.0575782	0.0633662	0.0624177	0.0566328	0.0484677	0.0430191	0.043918	0.0485073
L_Pectineus	0.0521507	0.0551504	0.057629	0.0597271	0.0617827	0.0635333	0.0649779	0.0655436	0.0647614	0.0622308	0.0576922	0.0506445	0.0425694	0.0361498	0.0322813	0.0304881	0.029542	0.0250194	0.0170005	0.0110336	0.0107215	0.0131068	0.0150105	0.0155097	0.0155323	0.0152863	0.0147992	0.0144275	0.0135164	0.0121904	0.0108612	0.0093986	0.00817731	0.00727755	0.00638789	0.00529904	0.00378155	0.00212435	0.00102858	0.000537332	0.000370745	0.000659449	0.00150919	0.00401102	0.00995077	0.0170874	0.0227457	0.0294553	0.0335178
L_Gracilis	0.00922798	0.00862681	0.00739178	0.00566665	0.00382844	0.00228408	0.00135245	0.00123515	0.00207287	0.00342188	0.00482034	0.00685438	0.0100064	0.0120474	0.013136	0.0141266	0.0138838	0.0112377	0.00786439	0.00606898	0.00592113	0.00639227	0.00641433	0.00623035	0.00658218	0.00682599	0.00661456	0.00627466	0.00580713	0.00539089	0.00518635	0.0050086	0.00488901	0.0048251	0.00462949	0.00417426	0.00355898	0.00300909	0.00252712	0.00243031	0.00292478	0.00402246	0.00552497	0.00866723	0.0144627	0.0201226	0.0244346	0.0286743	0.0305209
L_GluteusMaximus1	0	0	0	0	0	0	0	0	0	0	0	7.37037e-05	0.000492104	0.000429088	7.49917e-05	0	0.000109172	0.000227596	0.001609	0.00328664	0.00471564	0.00536184	0.00473547	0.00303391	0.00143601	0.000290643	3.59773e-05	0.00011123	0.000170197	0.000178714	0.000144868	0.000131029	0.000137197	0.000127318	9.37668e-05	9.30296e-05	7.36279e-05	7.7908e-05	7.94058e-05	6.87356e-05	1.77762e-05	0.000338148	0.00112246	0.00274307	0.00420089	0.00417086	0.00239007	0.00069051	2.76385e-05
L_GluteusMaximus2	0	0	0	0	0	0	0	0	0	0	0	0	4.86438e-05	0.000134876	3.31662e-05	0	4.28397e-05	0.000269255	0.00207661	0.003619	0.00498871	0.00523025	0.00406702	0.00206367	0.000661933	4.01958e-05	1.16224e-05	9.25283e-05	9.15425e-05	0.000107363	9.6362e-05	7.9704e-05	6.19103e-05	2.56002e-05	0	0	0	0	0	0	0	9.61213e-05	0.000824762	0.00211562	0.00353027	0.00344459	0.00171182	0.0004478	9.33575e-06
L_GluteusMaximus3	0	0	0	0	0	0	0	0	0	0	0	0	0	0	0	0	0.000100192	0.000619673	0.00389351	0.0053043	0.00616588	0.00527698	0.00323919	0.00150667	0.00035326	1.82611e-05	5.00841e-05	0.000167166	0.000130023	5.28957e-05	9.04888e-05	5.70736e-05	4.56036e-06	0	0	0	0	0	0	0	0	2.59647e-05	0.000410349	0.00134362	0.00202626	0.00185308	0.000684275	6.61335e-05	1.47405e-06
L_Iliacus	0.199738	0.203333	0.206897	0.210307	0.214088	0.217847	0.220416	0.218378	0.210507	0.200144	0.192021	0.181208	0.159504	0.125851	0.085988	0.0616468	0.0587807	0.052139	0.0368432	0.0306011	0.0289543	0.029697	0.0306684	0.0290339	0.0250064	0.0209959	0.0190649	0.0191469	0.018805	0.0177191	0.0160808	0.0142015	0.0129497	0.0123331	0.0124205	0.0135358	0.0150842	0.0167875	0.0187338	0.021818	0.0268557	0.0329166	0.0378284	0.0401829	0.0407964	0.0432351	0.048714	0.0550338	0.061412
L_Psoas	0.145824	0.148669	0.151268	0.15366	0.156285	0.158489	0.159407	0.156762	0.149989	0.141378	0.134117	0.124065	0.105515	0.0785529	0.0505165	0.0414472	0.0466504	0.0434847	0.0302106	0.0215647	0.0235783	0.029092	0.0312096	0.0303233	0.0274856	0.0237595	0.0211204	0.0202584	0.0198484	0.0196851	0.0193589	0.0184473	0.0174153	0.0166329	0.0165615	0.0173377	0.0189315	0.020652	0.0228966	0.0252738	0.0282756	0.0315268	0.0342179	0.0357131	0.0365898	0.0385598	0.0424805	0.047364	0.0520907
L_QuadratusFemoris	0.0145149	0.0182608	0.0216512	0.0249515	0.0288767	0.0332519	0.0401256	0.050343	0.0586264	0.0611753	0.0604386	0.0598969	0.0589571	0.0547109	0.0487224	0.0456522	0.0421315	0.0387146	0.0373806	0.0328318	0.0251946	0.0185019	0.0162255	0.0169924	0.0206017	0.028109	0.0308631	0.0266843	0.0200316	0.0144322	0.0111599	0.00871705	0.00690661	0.00622616	0.00494316	0.0031407	0.00179388	0.00114869	0.000600364	0.000147706	2.3032e-06	6.88734e-05	0.00128564	0.00443551	0.0125934	0.0249601	0.0299931	0.0347252	0.0478574
L_Gemelli	0.191104	0.192177	0.192213	0.191397	0.19001	0.18783	0.184663	0.180576	0.174193	0.163026	0.147659	0.130017	0.110511	0.092152	0.0810049	0.0777168	0.0708784	0.0603521	0.0523859	0.0465142	0.0380802	0.0281825	0.0202762	0.0163503	0.0166654	0.0243708	0.0354366	0.039261	0.0363773	0.0302412	0.024695	0.0212465	0.0191595	0.0174619	0.0170263	0.0200994	0.0253756	0.0317876	0.0391926	0.0464836	0.0523727	0.0573724	0.0621673	0.0665683	0.0705825	0.0750125	0.0819593	0.0868671	0.0901869
L_Piriformis	0.215253	0.212999	0.211631	0.211128	0.211552	0.21304	0.214273	0.214846	0.213953	0.211649	0.208145	0.2013	0.183977	0.14793	0.101303	0.0612412	0.0360039	0.0208681	0.01299	0.0134527	0.0143769	0.0144677	0.0145367	0.0126375	0.0112817	0.011351	0.0128483	0.0148673	0.0190314	0.0224147	0.0241438	0.0248216	0.0261045	0.0297974	0.0348921	0.0399315	0.0429063	0.0422556	0.0417156	0.0440335	0.0492066	0.0574685	0.0660513	0.0734784	0.0782561	0.0766588	0.0787051	0.0827523	0.0867659
L_RectusFemoris	0.130455	0.141259	0.152559	0.163813	0.172969	0.177913	0.176035	0.166234	0.1524	0.13303	0.103884	0.0791414	0.0724587	0.0665641	0.0593269	0.0608104	0.0647733	0.0578425	0.0469833	0.0430291	0.0353743	0.0350939	0.0390604	0.0385533	0.0346506	0.03033	0.0273918	0.0261279	0.0244001	0.0223502	0.0207195	0.0199223	0.0201376	0.0204541	0.02064	0.0203377	0.01899	0.0172333	0.0149691	0.0114088	0.00737227	0.00404739	0.00146788	0.000342828	1.13713e-05	0	0	0	0
L_BicepsFemorisSH	0.0234509	0.02619	0.0291217	0.0321841	0.0353013	0.0385142	0.0423793	0.0470498	0.0511897	0.0541047	0.0553644	0.0534829	0.0479506	0.0388023	0.026032	0.014126	0.00694367	0.00432478	0.00445823	0.00605126	0.00855509	0.0110855	0.0122061	0.0122774	0.0124667	0.0121941	0.0115395	0.0112295	0.0111925	0.0111688	0.0111811	0.0117239	0.012713	0.0137306	0.0146738	0.0155337	0.0161875	0.0165654	0.0171048	0.0183473	0.0204578	0.0229149	0.0247791	0.0249532	0.023481	0.0216687	0.0212202	0.0232197	0.0260799
L_VastusMedialis	0	0	0	0	0	0	0	2.94433e-05	0.000230326	0.000655458	0.00257032	0.00654422	0.00952873	0.0104008	0.00953327	0.00762673	0.00705123	0.00856257	0.00986618	0.0103037	0.00932816	0.00753467	0.0058348	0.00430806	0.0031124	0.00264753	0.00262481	0.00259115	0.00241696	0.00199416	0.00141794	0.000782562	0.000230158	3.79067e-05	1.5969e-06	0	0	0	0	0	0	0	0	0	0	0	0	0	0
L_VastusIntermedius	0	0	0	0	0	0	0	3.11763e-05	0.000242142	0.000688033	0.00269682	0.00686533	0.00999246	0.0108935	0.00997626	0.00797438	0.00736775	0.00894126	0.0102937	0.01073	0.00969809	0.00781856	0.00603993	0.0044497	0.00320925	0.00272349	0.00270245	0.00266542	0.00248814	0.00205518	0.00146232	0.000808575	0.000237012	3.9072e-05	1.5969e-06	0	0	0	0	0	0	0	0	0	0	0	0	0	0
L_VastusLateralis	0	0	0	0	0	0	0	3.29092e-05	0.000251611	0.000712648	0.00280226	0.00713611	0.0103902	0.011337	0.0103817	0.00829367	0.00766568	0.00930368	0.0107037	0.0111412	0.0100534	0.00808377	0.00623107	0.00458462	0.0032971	0.00279828	0.00276823	0.00273345	0.00255023	0.00210739	0.00150359	0.000830775	0.000246721	4.08364e-05	1.61143e-06	0	0	0	0	0	0	0	0	0	0	0	0	0	0
L_MedialGastroc	0.313211	0.301582	0.288909	0.275252	0.260833	0.247526	0.237871	0.232875	0.230603	0.228776	0.226335	0.219153	0.203727	0.178594	0.143744	0.106725	0.0750465	0.0493327	0.0283037	0.0138367	0.0045753	0.000680148	0.00131163	0.00301004	0.00430629	0.00496216	0.00520193	0.00543698	0.00584331	0.00636978	0.00692911	0.00751194	0.0083206	0.0093414	0.010009	0.0103114	0.0104541	0.0105645	0.0109088	0.0116739	0.0129591	0.0149757	0.0175282	0.0199733	0.0225367	0.0261635	0.0320067	0.0396406	0.0467932
L_LateralGastroc	0.271545	0.260043	0.247571	0.234179	0.220036	0.206696	0.196406	0.189791	0.185024	0.180143	0.174315	0.16476	0.149338	0.127645	0.100013	0.0724512	0.050118	0.0329868	0.0192737	0.00992089	0.00375542	0.000648518	0.000889423	0.00200214	0.00281634	0.00322481	0.00338462	0.00359156	0.00394271	0.00434883	0.00481106	0.00530243	0.00600335	0.00682746	0.00738439	0.00771878	0.00798883	0.0083348	0.00897383	0.0100821	0.0117903	0.0143021	0.0176158	0.0212512	0.0254384	0.0310946	0.0394099	0.0497691	0.0593453
L_Soleus	0.164661	0.161755	0.157232	0.151184	0.144109	0.137325	0.131853	0.127482	0.122443	0.117451	0.113677	0.111404	0.111298	0.111244	0.108935	0.100504	0.0847788	0.0642602	0.0421531	0.0229707	0.00991639	0.00255031	0.000212965	2.04933e-05	0.000166148	0.000479977	0.00067057	0.000723703	0.000696791	0.00052503	0.000305087	0.000181844	9.35986e-05	4.4567e-05	1.96048e-05	1.28981e-06	0	0	0	0	0	0	0	0	0	0	0	0	0
L_TibialisPosterior	0.00282889	0.00299349	0.00311253	0.00317208	0.00320193	0.00323452	0.00331018	0.00338366	0.00331904	0.00313569	0.00292523	0.0025217	0.0021178	0.00280105	0.00430525	0.00558869	0.00616902	0.00669171	0.0066158	0.00690656	0.00783149	0.00742179	0.00456301	0.00312354	0.0031267	0.00326537	0.00300367	0.00269642	0.00257769	0.00258987	0.00244241	0.00226694	0.00220694	0.00214305	0.00176895	0.00136359	0.00104196	0.000657963	0.000318802	0.000136223	4.58221e-05	1.5757e-05	0	0	0	0	0	0	0
L_FlexDigLongus	0.000461232	0.000458938	0.000472978	0.000508577	0.000561532	0.00063483	0.000722588	0.000802533	0.000877354	0.000924397	0.000918635	0.000892982	0.000793079	0.00115584	0.00238013	0.00378766	0.00487247	0.00564246	0.00533363	0.0055092	0.00638888	0.00653879	0.0051561	0.00410813	0.00483469	0.00496159	0.00402774	0.0030232	0.00250126	0.00243623	0.0023804	0.00230378	0.00232984	0.00241154	0.00225429	0.00201715	0.00180005	0.00153183	0.00117822	0.000701611	0.000326551	0.00016852	5.2518e-05	3.14432e-06	0	0	0	0	0
L_FlexHalLongus	0.0125941	0.0133461	0.0139692	0.0143756	0.0146165	0.0146482	0.0144329	0.0139562	0.0128937	0.0115949	0.0102204	0.00879949	0.00801705	0.00842266	0.00871069	0.00751962	0.00601727	0.00597361	0.00594348	0.00561339	0.00509841	0.00358836	0.000996822	0.000404912	0.000922928	0.00133941	0.00159791	0.00170971	0.00164837	0.00156041	0.00134048	0.00108417	0.000888129	0.000708634	0.000444798	0.000181229	6.56822e-05	3.04319e-06	0	0	0	0	0	0	0	0	0	0	0
L_TibialisAnterior	0	0	0	0	0	0	0	0	0	0	0	0	0	0	6.63325e-06	0.00017719	0.00171271	0.00805245	0.0181719	0.0257071	0.0232998	0.0181346	0.0198703	0.022462	0.02192	0.0185057	0.013672	0.00911224	0.00588026	0.00428444	0.00361007	0.00356103	0.00402254	0.00500653	0.0059725	0.00663951	0.00712144	0.00746813	0.0081495	0.00970443	0.0123507	0.0158266	0.0199001	0.0238628	0.0276366	0.0321516	0.0391048	0.0486085	0.0583786
L_PeroneusBrevis	0.133557	0.134269	0.134511	0.134081	0.132942	0.130783	0.126977	0.121795	0.116288	0.111277	0.107677	0.105221	0.102604	0.098017	0.0886871	0.074842	0.0579213	0.0393281	0.0228611	0.0110709	0.00475935	0.00339051	0.00304423	0.00248724	0.00178778	0.00105747	0.000536264	0.00028232	0.000288925	0.000255466	0.000232225	0.000281394	0.000379956	0.000480704	0.000600676	0.000846633	0.00128098	0.00195456	0.00283088	0.00411252	0.00548293	0.00676204	0.00788711	0.00912295	0.0104265	0.011498	0.0129985	0.0159414	0.0202304
L_PeroneusLongus	0.127244	0.128118	0.128786	0.129057	0.128849	0.127807	0.125198	0.121333	0.117216	0.113685	0.111464	0.110093	0.108226	0.103731	0.0941312	0.0795205	0.0613993	0.0415844	0.0238409	0.0111138	0.00363211	0.00124637	0.000831003	0.0006986	0.000501272	0.000277621	0.000112781	0.000132376	0.000159559	0.000128403	8.87269e-05	4.75753e-05	5.06827e-05	7.70713e-05	9.55413e-05	0.000116924	0.000150464	0.000200685	0.000275613	0.000449813	0.000785387	0.00113949	0.00138452	0.00165915	0.00182797	0.00184908	0.00196762	0.00256562	0.0037225
L_PeroneusTertius	0.0216221	0.0179792	0.0137586	0.00975125	0.00687544	0.00528666	0.00427379	0.00365777	0.0034813	0.00359918	0.00372633	0.00379614	0.0036391	0.00330757	0.00297054	0.00285812	0.00365098	0.00663749	0.0113493	0.0155228	0.0169298	0.0164964	0.0157876	0.0130389	0.0100046	0.00779544	0.00587707	0.00413011	0.00292895	0.00251626	0.00254144	0.00270079	0.00294031	0.00362499	0.00473466	0.00605528	0.00758122	0.00903408	0.0103123	0.0116742	0.0135105	0.0161248	0.0195458	0.023511	0.027484	0.0317382	0.0381421	0.0478349	0.0594134
L_ExtensorDigLongus	0.00072413	0.000304798	1.93837e-05	6.26483e-07	0	0	0	0	0	0	0	1.01342e-06	1.63988e-05	6.46913e-05	0.000167949	0.000512418	0.0019942	0.00730731	0.0150055	0.0201858	0.018607	0.0161259	0.0155887	0.0148641	0.0137255	0.0117375	0.00891354	0.00614952	0.00425539	0.0034693	0.0031299	0.00306475	0.00342192	0.00445836	0.00571203	0.00697385	0.00826241	0.00933749	0.0103463	0.0117589	0.0140575	0.0173754	0.0214741	0.0257187	0.0298119	0.0346675	0.0425143	0.0537193	0.0657021
L_ExtensorHalLongus	0	0	0	0	0	0	0	0	0	0	0	0	0	0	9.3971e-06	0.000248848	0.00162607	0.00660462	0.0141731	0.0203724	0.019324	0.014837	0.0151126	0.0167577	0.0166788	0.0146595	0.0112464	0.00777593	0.0051818	0.00379596	0.00317753	0.00302201	0.00331767	0.00419452	0.00525096	0.00613485	0.00688169	0.00740443	0.00793912	0.00899291	0.0110047	0.0139817	0.01766	0.0214663	0.0250643	0.0291404	0.0354316	0.0444343	0.0543835
R_DeltoidScapular1	0	0	0	0	0	0	0	0	0	0	0	0	0	0	0	0	0	0	0	0	0	0.000114159	0.000311536	0.000517293	0.000653622	0.000728308	0.000908736	0.00123233	0.00107762	0.000963681	0.000592392	0.000398922	0.000212686	0.000205466	0.000285961	0.000369349	0.000496141	0.00062025	0.00071203	0.000862781	0.000964536	0.001099	0.00128442	0.00142971	0.00138223	0.00134063	0.00131666	0.00122386	0.00121583
R_DeltoidScapular2	0	0	0	0	0	0	0	0	0	0	0	0	0	0	0	0	0	0	0	0	1.5846e-05	8.56435e-05	0.000202609	0.000372351	0.000493337	0.000540697	0.000600024	0.000753287	0.000689739	0.000603919	0.000539815	0.000567521	0.00069307	0.000778102	0.000985642	0.00122941	0.00145388	0.00168235	0.00191522	0.00206411	0.00223067	0.00237975	0.0025726	0.00269036	0.00271862	0.00263337	0.00260416	0.00255775	0.00257547
R_DeltoidScapular3	0.000102331	6.00503e-05	3.91305e-05	2.18469e-05	8.12596e-06	7.88337e-05	5.16039e-05	2.1806e-05	6.85325e-05	3.32209e-05	7.72705e-06	1.79651e-06	4.73807e-07	9.77216e-06	5.72505e-06	5.33037e-06	2.98496e-05	2.15077e-05	3.46389e-05	4.79238e-05	0.000156052	0.000246963	0.000341831	0.000516552	0.000668655	0.00090719	0.00117026	0.00145993	0.00188055	0.00219263	0.002513	0.00280912	0.00308921	0.00343863	0.00376527	0.00409418	0.00438172	0.00458083	0.00478042	0.00490072	0.0050771	0.00523833	0.00547722	0.00569115	0.00585254	0.00588263	0.00592395	0.00586926	0.00584684
R_DeltoidScapular4	3.45482e-06	0	0	0	0	0	0	0	0	0	0	0	0	0	0	0	0	1.89048e-05	1.86837e-05	0.000144328	0.000281823	0.000519288	0.000744724	0.00104903	0.00153032	0.00173458	0.00225697	0.00254135	0.00309572	0.00337033	0.00371321	0.00400386	0.00428064	0.00466359	0.00505146	0.00554806	0.00592942	0.00634995	0.00676373	0.00714965	0.00749616	0.00795398	0.00833766	0.00878578	0.00905206	0.00911481	0.00925166	0.00927172	0.00936829
R_DeltoidScapular5	0.000621445	0.000588213	0.000612125	0.000651639	0.000765466	0.000972619	0.00105361	0.00108361	0.00114145	0.00117844	0.00110893	0.000883785	0.000738389	0.000677644	0.000624413	0.000620493	0.000778962	0.000749364	0.000623263	0.000574281	0.000633046	0.000634879	0.000765205	0.00108669	0.00156988	0.00207247	0.00264082	0.00310821	0.00366842	0.00412271	0.00462866	0.00504098	0.0054691	0.00592605	0.00635109	0.00675553	0.00707644	0.0073435	0.00767365	0.00796909	0.0083242	0.00869465	0.00907862	0.00941663	0.00970631	0.00987016	0.0100741	0.0102254	0.0104409
R_DeltoidScapular6	0.00565651	0.00549778	0.00531176	0.00512694	0.00499855	0.0050283	0.00517191	0.00511933	0.00506568	0.0049438	0.00467788	0.00428319	0.00381966	0.00341831	0.00308667	0.00281309	0.00279767	0.00277987	0.0025856	0.00236023	0.00217573	0.00184948	0.00174906	0.00177156	0.00207235	0.00243268	0.00283965	0.00326223	0.00373724	0.00425143	0.00482774	0.00538315	0.00596356	0.00652222	0.00702443	0.00742355	0.00771293	0.00788228	0.00805304	0.00820036	0.00843782	0.00868095	0.00896898	0.00926511	0.00955419	0.0097932	0.0100474	0.0102576	0.0105012
R_DeltoidScapular7	0.00896561	0.00895156	0.00890309	0.00888782	0.0087137	0.00877007	0.00902525	0.00948334	0.00993955	0.0101511	0.010308	0.0102262	0.00992581	0.00957629	0.00899177	0.00828146	0.00767639	0.00695029	0.00627456	0.00562641	0.00525937	0.00483062	0.00468253	0.00458996	0.00468601	0.00495165	0.00528027	0.00543723	0.00581242	0.00612208	0.00653839	0.00693337	0.00731939	0.00769787	0.00783073	0.00817845	0.00808301	0.00807705	0.00795942	0.00789756	0.00786406	0.00793223	0.00788697	0.00794291	0.00801004	0.00817472	0.00829276	0.00849724	0.0085582
R_DeltoidScapular8	0.00718881	0.00715788	0.0071466	0.00715538	0.00709612	0.00721352	0.00751173	0.00789158	0.00827379	0.00849997	0.00863011	0.00847915	0.00815682	0.0078587	0.00734158	0.00667771	0.00612545	0.00558403	0.00502556	0.00459168	0.00437339	0.00412066	0.00395345	0.00390591	0.00409269	0.00440736	0.00470108	0.00488359	0.00513701	0.0054764	0.0058374	0.00615919	0.006495	0.00674117	0.00697683	0.00715557	0.00715822	0.0070922	0.0070204	0.00695584	0.00697708	0.00698776	0.00700068	0.00701874	0.00712457	0.00725353	0.0074016	0.0075671	0.00764833
R_DeltoidScapular9	0.00948913	0.00955843	0.00951568	0.00955489	0.00941744	0.00958443	0.00991917	0.0105147	0.0110186	0.0113564	0.0116579	0.0117112	0.0116006	0.0117001	0.0114119	0.0108296	0.0103722	0.00962571	0.00879102	0.00794952	0.00719038	0.00635329	0.00593434	0.00566445	0.00567585	0.00595928	0.00621887	0.00621446	0.00642986	0.00671856	0.00702443	0.00730313	0.00756336	0.00770866	0.00765791	0.00780256	0.00751019	0.00730852	0.00711475	0.00696719	0.00696172	0.00683346	0.00684756	0.00692866	0.00694234	0.00701581	0.00700537	0.00712442	0.00707327
R_DeltoidScapular10	0.00951428	0.00954588	0.00962623	0.00971029	0.0096282	0.00995225	0.0103122	0.0109683	0.0114762	0.0119177	0.0122328	0.0123161	0.0121869	0.0125209	0.0124667	0.0120706	0.0116214	0.010994	0.0102996	0.00944012	0.00857577	0.00757512	0.00689496	0.00629288	0.00607806	0.00626943	0.00641606	0.00631648	0.00641696	0.00658376	0.00669654	0.0068165	0.00676911	0.00662502	0.00645256	0.00657343	0.00634809	0.00623377	0.00624315	0.00621873	0.00635261	0.00635835	0.00661654	0.0068413	0.00687444	0.00690144	0.00690393	0.00700912	0.0069168
R_DeltoidScapular11	0.0117827	0.0118412	0.01196	0.0120753	0.0122804	0.0125912	0.0129237	0.0132234	0.0134909	0.0138506	0.0140107	0.0140413	0.0138879	0.0138657	0.0136508	0.0134899	0.0131682	0.0128093	0.0123372	0.011612	0.0109083	0.0100935	0.00933682	0.00879546	0.00814381	0.00779309	0.00724446	0.00670919	0.00654218	0.00619051	0.00601912	0.00595137	0.00584465	0.00584135	0.0061861	0.00628024	0.00658125	0.00675372	0.00706093	0.00737183	0.00765439	0.00816579	0.00864305	0.00904966	0.00935522	0.009407	0.00960457	0.00973968	0.00982219
R_DeltoidClavicular1	0.000806221	0.000867962	0.000975242	0.00107607	0.00115735	0.00130604	0.00141282	0.00158182	0.00170011	0.00188292	0.00205344	0.00216745	0.0022978	0.00237975	0.00250285	0.00265985	0.0028731	0.00305558	0.00324207	0.00338945	0.0034645	0.00347249	0.00338857	0.00341831	0.00329203	0.00334841	0.00321563	0.00316409	0.00348628	0.0036126	0.00392165	0.00408537	0.00418353	0.00431574	0.00435423	0.00440318	0.0043544	0.00431855	0.00431355	0.00417843	0.00409597	0.00409845	0.00412297	0.0041419	0.00409895	0.00417792	0.00425885	0.00435376	0.00446804
R_DeltoidClavicular2	0.0026388	0.00275611	0.00269757	0.00268998	0.0026137	0.00263151	0.00265028	0.00259066	0.00246206	0.00253501	0.00238313	0.00233168	0.00227341	0.00234335	0.00263474	0.00282383	0.00315723	0.0033216	0.00351316	0.00363226	0.0037211	0.00379005	0.00365417	0.00378226	0.00367478	0.00371436	0.00347196	0.0032696	0.00352265	0.00349639	0.00373846	0.0038025	0.00389663	0.00400284	0.00402382	0.00411194	0.00406686	0.00406755	0.0040669	0.00393895	0.00391669	0.0039206	0.0039552	0.00396421	0.00394192	0.00400629	0.00409179	0.00419235	0.00430961
R_DeltoidClavicular3	4.33301e-05	3.56024e-05	6.59833e-05	8.79548e-05	0.000100119	0.000136808	0.000157774	0.000170814	0.000213175	0.000276117	0.00038703	0.0005457	0.000758571	0.00103661	0.00132111	0.00174604	0.00207796	0.00264598	0.00350784	0.00477904	0.00604997	0.00713098	0.00797364	0.00867617	0.00930907	0.010036	0.0107126	0.0112573	0.0117514	0.0119376	0.0120256	0.0117664	0.0113822	0.0109117	0.0103783	0.00984976	0.00923504	0.00867644	0.00813214	0.0076246	0.00720787	0.00695535	0.0067139	0.00656978	0.0064084	0.00642756	0.00640665	0.00642534	0.00637253
R_DeltoidClavicular4	0.00259291	0.00270227	0.00265168	0.00264139	0.0025595	0.00257265	0.00257639	0.00252302	0.00240374	0.00247007	0.00233019	0.00227574	0.00222348	0.00227576	0.00255694	0.00272698	0.00304356	0.00320739	0.00339134	0.0035107	0.00359263	0.0036504	0.00353399	0.00364801	0.00354431	0.00357798	0.00336926	0.00317544	0.00339238	0.00334409	0.00357878	0.00364579	0.00372575	0.00382271	0.00385007	0.00392437	0.00388597	0.00387981	0.00387708	0.00375786	0.00372001	0.00371315	0.00373758	0.00374684	0.00371293	0.00377444	0.00385167	0.00394011	0.00405649
R_CoracoBrachialis1	0.00844147	0.00858166	0.008567	0.00860894	0.00857899	0.00874516	0.00900216	0.00900784	0.00892275	0.00897731	0.00889594	0.00867279	0.00856601	0.00877415	0.00923108	0.00969796	0.0102153	0.0107077	0.011022	0.0113164	0.0114855	0.0115487	0.0114204	0.0114285	0.0112141	0.0110166	0.0104414	0.00998781	0.0100313	0.00989441	0.00997571	0.00982982	0.00967939	0.00959506	0.00954722	0.00932781	0.00914108	0.00898226	0.00879855	0.00851043	0.00839721	0.00850195	0.00863581	0.00859509	0.00863055	0.00876322	0.00895158	0.00929754	0.00946954
R_CoracoBrachialis2	0	0	0	1.38193e-06	2.38257e-05	0.000103463	6.47699e-05	0.000100914	0.000173948	0.000222117	0.000316393	0.00057472	0.000907484	0.00135346	0.00190835	0.00266334	0.00364312	0.00503437	0.0064675	0.00767919	0.00869983	0.00962549	0.0104103	0.0114717	0.0123806	0.0131409	0.0133954	0.013446	0.0134531	0.0133113	0.0130613	0.0126444	0.0121937	0.0117393	0.0112226	0.0107495	0.0101919	0.00973203	0.00926103	0.00875913	0.00838526	0.00815941	0.00801199	0.00782028	0.00765025	0.00765927	0.00767421	0.00777838	0.00781022
R_CoracoBrachialis3	0.0089559	0.00911292	0.00912557	0.00915492	0.00914525	0.00928934	0.00955078	0.00961879	0.0095624	0.00963355	0.00956569	0.00938277	0.00926607	0.00944207	0.00988112	0.0103429	0.0108746	0.0113852	0.0117528	0.0120763	0.0122658	0.0123436	0.0122543	0.0122216	0.011997	0.0117562	0.0112101	0.0107818	0.0107516	0.0106175	0.0106748	0.0105259	0.0103707	0.0102601	0.0101945	0.00995853	0.00973572	0.00955513	0.0093396	0.00903187	0.00890403	0.00900709	0.00917611	0.00911998	0.00915366	0.00930513	0.00949318	0.00986437	0.0100606
R_Infraspinatus1	0.0058259	0.00611403	0.00621928	0.00614451	0.006381	0.00645767	0.00683015	0.00710852	0.00718193	0.00753561	0.00753762	0.00782534	0.00800199	0.00800696	0.00801852	0.00800976	0.00797923	0.00773745	0.00742215	0.0071351	0.00683505	0.00671542	0.00632061	0.0063984	0.00614266	0.00609621	0.00592625	0.0055972	0.00558194	0.00522809	0.00516414	0.00516293	0.00516669	0.00503894	0.00505624	0.00491955	0.00492425	0.00474005	0.0046345	0.00450022	0.00435927	0.00438212	0.00419845	0.00416908	0.00440951	0.00456312	0.00486692	0.00504709	0.00548523
R_Infraspinatus2	0.00400574	0.00443417	0.00477185	0.0050646	0.00537985	0.00558266	0.00580186	0.00599917	0.00615622	0.00632636	0.00642719	0.00652141	0.0066421	0.00672421	0.00682073	0.00693805	0.0070113	0.00687005	0.00679575	0.006794	0.00670897	0.0067127	0.00653337	0.00645753	0.00620178	0.00593767	0.00579439	0.00540252	0.00507828	0.00484795	0.004561	0.00446787	0.0045004	0.00445533	0.00443905	0.00456665	0.00457912	0.0045767	0.00463335	0.00471034	0.0048091	0.00493941	0.00512289	0.00531188	0.00557115	0.00580276	0.00606764	0.00633161	0.0066375
R_Infraspinatus3	0.00497924	0.00546296	0.00583703	0.0061658	0.00650632	0.00673989	0.00698371	0.007171	0.00733963	0.00748815	0.00763453	0.00774372	0.00784796	0.00792403	0.00799722	0.00807387	0.00807169	0.00791638	0.00784238	0.00779833	0.00769303	0.00764681	0.0073887	0.00726826	0.00698805	0.00672189	0.00648817	0.00603658	0.00567351	0.00540793	0.00513328	0.00505615	0.00506027	0.00503933	0.00503904	0.00515139	0.00519018	0.00519827	0.00522986	0.00533946	0.00543683	0.00560436	0.00579958	0.00603278	0.00630884	0.00657125	0.00686028	0.00716625	0.00749903
R_Infraspinatus4	0.0139616	0.0142208	0.0143066	0.0142532	0.0144095	0.0144896	0.0147391	0.0149026	0.0149103	0.0149939	0.0149534	0.0150185	0.0150772	0.0149586	0.0148044	0.014617	0.0145702	0.0142575	0.0138656	0.0134181	0.0127409	0.0121379	0.0113553	0.0106852	0.00985381	0.00924166	0.00870372	0.00810898	0.00764393	0.0074276	0.00727145	0.00733851	0.00748635	0.00751325	0.00746911	0.00763829	0.00761391	0.00755373	0.007615	0.00773756	0.0079233	0.00811036	0.00842917	0.00877076	0.00908414	0.00935482	0.00965564	0.0100025	0.0103882
R_Infraspinatus5	0.0171842	0.0173276	0.0173632	0.0172862	0.0174908	0.0175954	0.0178905	0.0180806	0.0180723	0.0182332	0.0181599	0.0182034	0.0181512	0.0179549	0.0176226	0.0173365	0.0171246	0.0166389	0.0160999	0.0154638	0.014617	0.0138375	0.0128419	0.0120496	0.0110424	0.0103577	0.0097081	0.00900125	0.0085687	0.00826665	0.0080521	0.0080785	0.00820841	0.00817227	0.00817795	0.0082776	0.0082794	0.00815828	0.00824213	0.00836248	0.00854374	0.00874131	0.0090654	0.00942176	0.00978442	0.0099989	0.0102745	0.0105526	0.0109434
R_Infraspinatus6	0.00976742	0.0101346	0.0102882	0.0103272	0.0105247	0.0106254	0.0108816	0.0110502	0.0112084	0.0112757	0.0113624	0.0115216	0.0117599	0.0118221	0.0118533	0.011897	0.011988	0.0117642	0.0114712	0.0112072	0.0106711	0.01017	0.00958977	0.00909229	0.00847906	0.00802495	0.0076405	0.00704869	0.00656463	0.00637313	0.00618928	0.00616479	0.00629367	0.0063316	0.00626794	0.00643435	0.00633537	0.00626505	0.00627334	0.0062839	0.0064121	0.00647696	0.00671745	0.00695634	0.00725626	0.00755976	0.00785647	0.00822474	0.00857223
R_TeresMinor1	0.000486156	0.000553583	0.000676764	0.000960009	0.00134626	0.00169844	0.00196791	0.00218974	0.00262804	0.00327187	0.0037561	0.00398095	0.00344112	0.00360283	0.00373099	0.00442233	0.00467369	0.00526151	0.00597137	0.00622095	0.00696939	0.00804419	0.00946041	0.0111554	0.0126017	0.0140319	0.0151392	0.0157436	0.0156518	0.014848	0.0134633	0.0121147	0.0105138	0.00910521	0.00821119	0.00770968	0.00731569	0.00707088	0.00674479	0.00633199	0.00596217	0.00553555	0.00506813	0.00458875	0.00407957	0.00353987	0.00305036	0.00267418	0.00243598
R_TeresMinor2	6.22713e-06	2.38817e-05	5.16736e-05	7.33217e-05	0.00012716	0.00016085	0.000214366	0.00018736	0.000237686	0.000317843	0.000535617	0.000856252	0.00127514	0.00162777	0.0020302	0.00254791	0.00308315	0.00353605	0.00379064	0.0039954	0.00412278	0.00413882	0.0042523	0.00427553	0.00463508	0.00470089	0.00489919	0.00487858	0.00475199	0.00413333	0.00360771	0.00300893	0.00248049	0.00222377	0.00233373	0.00248464	0.00270522	0.0029379	0.00324771	0.00340759	0.00372973	0.00415357	0.00446264	0.00469402	0.00477119	0.00447236	0.00430784	0.00405553	0.00388404
R_TeresMinor3	4.60652e-05	7.4566e-05	9.52618e-05	0.00013291	0.000152411	0.000188718	0.000211191	0.000229452	0.000254228	0.000332971	0.000600974	0.000899825	0.00142776	0.00189411	0.00214337	0.00243488	0.00279848	0.00326301	0.00382407	0.00455157	0.00536145	0.00596127	0.00651231	0.00687047	0.00698577	0.00677933	0.00649651	0.00604308	0.00555304	0.00483534	0.00412462	0.00348124	0.00289528	0.00263729	0.00255344	0.00257178	0.00250104	0.00246998	0.0022755	0.00209994	0.00192961	0.00205359	0.00206102	0.00190601	0.00186847	0.00189742	0.0019722	0.00215443	0.00233343
R_TeresMajor1	0	0	0	0	0	0	0	0	0	0	0	0	0	0	0	0	0	0	0	0	0	0	0	0	0	0	0	1.23453e-06	1.15714e-05	6.67001e-06	5.09884e-05	0.000104295	0.000117675	0.000161187	0.000215884	0.000325542	0.000371477	0.000406967	0.000445375	0.000442443	0.000401021	0.000431112	0.000457366	0.000503292	0.00051433	0.000397317	0.000377455	0.000307375	0.000225533
R_TeresMajor2	0	0	0	0	0	0	0	0	0	0	0	0	0	0	0	1.65831e-05	5.4517e-05	0.000283737	0.000546248	0.000571399	0.000514409	0.000705087	0.00106729	0.00128871	0.00153655	0.00214087	0.00266188	0.00294834	0.00274729	0.00209196	0.00126709	0.00060253	0.000160597	3.30553e-05	5.37787e-06	5.39824e-06	6.98232e-07	7.85515e-06	1.97014e-05	6.23241e-05	2.57685e-05	3.15272e-05	1.9277e-05	1.11267e-05	1.33663e-05	2.81001e-05	2.13737e-05	3.11569e-05	1.42247e-05
R_TeresMajor3	0	0	0	0	0	0	0	0	0	0	0	0	0	0	0	0	2.48747e-06	0.000100259	0.00036715	0.000383098	0.000346504	0.000540444	0.00081024	0.000941055	0.00103907	0.00147085	0.00194488	0.0022065	0.00199615	0.0015153	0.000824196	0.00038521	9.6241e-05	1.31604e-05	6.72279e-06	1.54572e-05	8.62814e-06	3.22022e-05	5.32076e-05	6.56629e-05	2.41387e-05	2.19304e-05	1.25386e-05	1.63383e-05	1.41273e-05	3.56922e-05	2.66592e-05	3.66681e-05	2.7785e-05
R_TeresMajor4	0	0	0	0	0	0	0	0	0	0	0	0	0	0	0	0	0	0	0	0	0	0	0	0	0	0	0	0	8.84433e-06	2.06369e-05	2.83416e-06	1.38193e-05	1.79214e-05	4.07309e-06	1.07494e-05	2.84173e-05	3.64428e-05	6.1378e-05	5.90019e-05	4.04245e-05	2.63056e-05	2.24297e-06	9.77516e-06	1.20234e-05	1.07926e-05	2.98887e-05	1.2743e-05	2.91924e-05	1.42247e-05
R_Supraspinatus1	0.0212761	0.021474	0.0215019	0.0213945	0.0213637	0.0212941	0.0212481	0.0211608	0.0211144	0.0209383	0.020926	0.0209461	0.0210862	0.0212327	0.0212158	0.0212851	0.0212686	0.0210697	0.0207915	0.020409	0.0196392	0.0187896	0.0180431	0.0171211	0.0160179	0.0148398	0.01359	0.0122334	0.0111123	0.0103828	0.0098735	0.00959335	0.00970998	0.00982411	0.00981493	0.0102449	0.0102448	0.0103687	0.0104628	0.0106185	0.010883	0.0110841	0.0115474	0.0119675	0.012274	0.012565	0.0127787	0.0131905	0.0134771
R_Supraspinatus2	0.0181174	0.0183494	0.0184177	0.0183234	0.0183253	0.0182534	0.0181947	0.0181306	0.0181255	0.0178934	0.0178946	0.0179098	0.0181009	0.0183212	0.0183648	0.0185676	0.018653	0.0185721	0.0183942	0.0181502	0.0175307	0.0168042	0.01623	0.0154271	0.0145279	0.0135081	0.0124247	0.0112015	0.0101028	0.00954638	0.00914858	0.00897664	0.00921149	0.00936565	0.00935485	0.00979705	0.0096983	0.00976534	0.00979168	0.00985704	0.0100877	0.0102052	0.0106774	0.0110454	0.0113327	0.0117049	0.0119461	0.0124689	0.0127747
R_Supraspinatus3	0.0156657	0.0159306	0.0161394	0.0163451	0.0165014	0.0167613	0.0169054	0.0170288	0.0171683	0.0173448	0.0175227	0.0173398	0.0165108	0.0162133	0.0159581	0.0162886	0.0160185	0.0155032	0.0153387	0.014537	0.0139514	0.013259	0.0128544	0.0122003	0.0111961	0.0102618	0.00948647	0.00876807	0.00844862	0.00835638	0.00810043	0.00788921	0.0076638	0.00786484	0.00828926	0.0088779	0.00919679	0.00955181	0.0098274	0.0100505	0.0103072	0.0105557	0.0109969	0.0113168	0.0114241	0.0112175	0.0109844	0.0107206	0.0103046
R_Supraspinatus4	0.0157006	0.0157479	0.015663	0.0154779	0.0152652	0.0150182	0.0147524	0.0144012	0.0141516	0.0139687	0.0138381	0.0136175	0.0131804	0.0130112	0.0129919	0.0132171	0.0132689	0.0133927	0.0136825	0.0135687	0.0130368	0.0125483	0.0123168	0.0121767	0.0118686	0.0113869	0.0105678	0.00964284	0.00898599	0.00835853	0.00778063	0.00737984	0.00707361	0.00714446	0.0075184	0.00793743	0.00826583	0.00854082	0.00877716	0.008938	0.00907084	0.00929576	0.00962544	0.00990771	0.0100579	0.00991347	0.00978339	0.00956527	0.00929188
R_Subscapularis1	0.00288924	0.00315122	0.00323615	0.00309356	0.00278468	0.00252429	0.00240277	0.00232979	0.00224271	0.00214325	0.00209905	0.00206277	0.00197731	0.00188254	0.00170558	0.00155896	0.00131282	0.0010482	0.000783329	0.000500614	0.000309124	0.000182754	0.000137161	7.69824e-05	7.89938e-05	1.03735e-05	5.09434e-06	4.79369e-06	2.81502e-06	1.13002e-05	4.60084e-05	0.000120769	0.000177515	0.000172098	0.000202536	0.000303489	0.000455348	0.000569302	0.000685986	0.000784182	0.000834775	0.00082342	0.000749815	0.000655538	0.000511088	0.000364195	0.00022216	0.00011834	8.88766e-05
R_Subscapularis2	0.00589045	0.00605898	0.00610199	0.00595345	0.00557377	0.00514789	0.0047177	0.00450175	0.00445203	0.00446036	0.00451352	0.00459616	0.00457922	0.00460762	0.00452767	0.00434155	0.0040554	0.00365771	0.00317827	0.0026132	0.00210757	0.00162999	0.00136826	0.0010329	0.00120981	0.00176093	0.00245267	0.00298415	0.00312122	0.00283088	0.00229901	0.00168224	0.0010166	0.000674717	0.000804877	0.000992747	0.00109425	0.00103187	0.000919477	0.000748736	0.000699547	0.000687597	0.000757496	0.000766783	0.000780189	0.000713772	0.000648806	0.000517652	0.000396887
R_Subscapularis3	0.00771466	0.00803039	0.00807814	0.0079909	0.00767738	0.0072576	0.0067159	0.00621111	0.0060039	0.00581339	0.00582167	0.00586313	0.00588974	0.0060683	0.00619964	0.00646531	0.00626168	0.00594385	0.00553317	0.00509329	0.00472329	0.00428129	0.00397121	0.00350651	0.0030055	0.00268628	0.00245107	0.00229827	0.00230501	0.00227401	0.00223708	0.00224179	0.00220901	0.00242292	0.00267878	0.0027836	0.00293742	0.00298177	0.00299928	0.00297911	0.00293707	0.0028597	0.00271917	0.00263611	0.00246999	0.00234515	0.00215714	0.00195088	0.0018058
R_Subscapularis4	0.00511289	0.00514477	0.0050896	0.00486692	0.00468499	0.00452113	0.00435993	0.00420768	0.00404586	0.00376539	0.0034398	0.00319289	0.003092	0.00288865	0.00272921	0.00252829	0.00218733	0.00213175	0.00187418	0.00193368	0.00181267	0.00166181	0.00134615	0.00108248	0.00068982	0.000701951	0.000534158	0.000485745	0.000626752	0.000667675	0.000696907	0.000828325	0.000923248	0.00129554	0.00155034	0.00179365	0.0019408	0.00197062	0.00195372	0.00193815	0.00177379	0.00171213	0.00142464	0.00128595	0.00102509	0.000856681	0.000592197	0.000511677	0.000291485
R_Subscapularis5	0.00587966	0.00620281	0.00633864	0.00641256	0.00640696	0.00632267	0.00622826	0.00618258	0.00608948	0.00599966	0.0061493	0.00605385	0.00574393	0.00563698	0.00527007	0.00510053	0.0047227	0.00436751	0.00422506	0.00407537	0.00398577	0.0036566	0.00324072	0.00272689	0.0020431	0.00155661	0.00101223	0.000672617	0.000658144	0.000645812	0.000738661	0.000987256	0.00111058	0.00154217	0.00174755	0.00198461	0.00205826	0.00211139	0.00205553	0.0020358	0.00187222	0.00179543	0.00162251	0.00157414	0.00136483	0.0012188	0.000911241	0.000690073	0.000374929
R_Subscapularis6	0.000214199	0.000166452	0.00012745	5.58299e-05	4.42217e-05	1.07964e-05	1.55467e-06	7.74447e-06	1.42737e-05	3.00462e-05	4.43104e-05	0.000107251	0.000159683	0.000194945	0.000182783	0.000209322	0.000147131	0.000160277	0.000116301	0.000124006	0.000108649	0.000107834	6.30048e-05	7.85324e-05	2.69303e-05	9.49163e-05	3.57282e-05	3.1667e-05	3.46212e-05	4.55109e-05	0.000105464	0.000358419	0.000580961	0.00096063	0.00128608	0.00156686	0.00166787	0.00178549	0.00175641	0.00181435	0.00161319	0.00159547	0.00143619	0.00133105	0.0011841	0.00109437	0.00086413	0.000809049	0.000605036
R_Subscapularis7	0.00124664	0.00141407	0.00153098	0.00160613	0.00163852	0.00166348	0.0016435	0.00161321	0.00164789	0.0015815	0.00167721	0.00166625	0.00163846	0.00157872	0.00135538	0.00127931	0.000973103	0.000813587	0.000576955	0.000407368	0.00027128	0.000182291	8.03941e-05	6.7472e-05	2.04179e-05	6.17817e-05	2.01247e-05	1.95209e-05	2.21719e-05	3.2856e-05	0.000136719	0.000263737	0.000449825	0.000784183	0.000954451	0.00125112	0.00121017	0.00121473	0.00115517	0.00117404	0.00101007	0.0010052	0.000883278	0.000790633	0.000680266	0.000599707	0.000461614	0.000397783	0.000306052
R_Subscapularis8	0.00255438	0.00277613	0.00295222	0.00306284	0.00313093	0.00315619	0.00313364	0.003107	0.00307242	0.00300793	0.00304035	0.00300534	0.00292687	0.00282958	0.00261364	0.00245141	0.00210695	0.00178786	0.00144923	0.00107805	0.000771779	0.000511619	0.000310822	0.000203324	7.99492e-05	0.000105297	4.20319e-05	3.45699e-05	3.06592e-05	2.86095e-05	6.7614e-05	0.000164143	0.000278747	0.000478154	0.000652817	0.000878717	0.000930883	0.00102958	0.000994209	0.0010807	0.000921019	0.000925583	0.000782532	0.000709488	0.000564892	0.000492835	0.000322596	0.000257184	0.000164776
R_Subscapularis9	0.0015595	0.00172649	0.00184797	0.00196779	0.00201023	0.00202328	0.00197845	0.00190514	0.00192518	0.00182634	0.00195008	0.00191206	0.00186676	0.00180447	0.00149617	0.00141219	0.00103791	0.000906668	0.000648669	0.000482601	0.000348026	0.000251353	0.000129859	0.000110188	4.23069e-05	0.000110055	4.25186e-05	3.54605e-05	7.36028e-05	0.000103963	0.000234837	0.000558354	0.000791088	0.00124341	0.00147011	0.00180545	0.00175495	0.00177544	0.00168416	0.00173339	0.00149419	0.00151278	0.00133591	0.00121875	0.00108444	0.00101855	0.000798692	0.00075241	0.000549322
R_Subscapularis10	0	0	0	0	0	0	0	0	0	0	0	0	0	0	0	0	1.65831e-06	0	2.79287e-06	1.82414e-06	5.94315e-06	1.73938e-05	2.16285e-05	8.65469e-06	3.1517e-05	1.24222e-05	5.91858e-06	7.48147e-06	1.23351e-05	1.48595e-05	2.53674e-05	4.65247e-05	5.2387e-05	2.63894e-05	8.32558e-05	9.39437e-05	0.00012209	0.000210103	0.000230248	0.000338337	0.000325662	0.000373417	0.000352729	0.000400747	0.000349511	0.00034078	0.000257241	0.000223182	0.000142495
R_Subscapularis11	0	0	0	0	0	0	0	0	0	0	0	0	0	0	0	0	0	0	0	0	2.57959e-06	7.60972e-06	1.31927e-05	5.69354e-06	1.74676e-05	1.84258e-06	1.84258e-06	3.46394e-06	2.06369e-06	3.50974e-06	1.217e-05	3.48092e-05	4.52868e-05	4.30754e-05	5.0218e-05	7.53625e-05	9.82679e-05	0.000156635	0.000184438	0.000248147	0.000296392	0.000354146	0.000399648	0.000468145	0.000506215	0.000523178	0.000504904	0.0004792	0.000437122
R_BicepsBrachiiLH	0.00722961	0.00727089	0.00724989	0.00719595	0.00712936	0.0070274	0.00692772	0.00689944	0.00684177	0.00673794	0.00675966	0.00677988	0.00678302	0.00674903	0.00665463	0.00654408	0.00629088	0.00604429	0.00574188	0.00548539	0.00523547	0.00498094	0.00487213	0.00484929	0.00485284	0.00479726	0.00501996	0.00518959	0.00529932	0.00510904	0.00477958	0.00437501	0.00406644	0.00361801	0.00327913	0.00299134	0.00274932	0.00263887	0.00253637	0.00250193	0.00238247	0.00229129	0.00222558	0.00217075	0.00219319	0.00223125	0.00235025	0.00254322	0.00275145
R_BicepsBrachiiSH1	0.0064462	0.0065836	0.00681066	0.00703231	0.00725603	0.00754613	0.00779315	0.00811955	0.0084093	0.00879404	0.00925463	0.00957567	0.00969262	0.0096259	0.00946407	0.00918521	0.00902829	0.00896487	0.0087771	0.00859765	0.00851281	0.0085782	0.0086598	0.00873523	0.00883596	0.00879007	0.0086652	0.00845169	0.00847048	0.00837493	0.00817798	0.00800958	0.00796278	0.00770614	0.00734274	0.0068148	0.00631315	0.00586417	0.00519397	0.00477055	0.00440518	0.00411366	0.00374727	0.00336529	0.00318712	0.00302412	0.00293839	0.00298326	0.00291271
R_BicepsBrachiiSH2	0.00657049	0.00669863	0.00693382	0.00715924	0.00738735	0.00767787	0.007928	0.00826096	0.00855983	0.00895232	0.00941253	0.00974258	0.00985373	0.00975829	0.00961367	0.0093255	0.00916941	0.00910988	0.00889907	0.00872742	0.00864813	0.00871241	0.00879201	0.00887496	0.00900803	0.00894015	0.0088217	0.00858688	0.00860922	0.00851503	0.00830516	0.00815056	0.00810456	0.00783032	0.00745481	0.00690444	0.00639564	0.00594061	0.00525191	0.00483334	0.00446943	0.00417407	0.00379503	0.00341158	0.00323725	0.0030666	0.00298655	0.00302664	0.00295616
R_TricepsLH1	0	0	0	0	0	0	0	0	0	0	0	0	0	0	0	0	0	0	0	0	0	5.70045e-06	1.03645e-06	0	0	0	0	0	0	0	0	0	0	0	0	0	0	0	0	0	0	3.6657e-06	1.69905e-05	8.16056e-06	9.30977e-07	0	0	0	0
R_TricepsLH2	0	0	0	0	0	0	0	0	0	0	0	0	0	0	0	0	0	0	0	0	5.35497e-05	8.57652e-05	6.77144e-05	3.32519e-05	1.23963e-05	2.73816e-05	2.93631e-05	3.8694e-06	0	0	0	0	0	0	0	0	0	0	0	0	0	0	0	0	0	0	0	0	0
R_TricepsLH3	0	0	0	0	0	0	0	0	0	0	0	0	0	0	0	0	0	0	0	0	0	0	0	0	0	0	0	0	0	0	0	0	0	0	0	0	0	0	0	0	0	0	0	0	0	0	0	0	0
R_TricepsLH4	0	0	0	0	0	0	0	0	0	0	0	0	0	0	0	0	0	0	0	0	4.14578e-05	6.39141e-05	5.34806e-05	2.73967e-05	1.23054e-05	2.35102e-05	2.12432e-05	3.8694e-06	0	0	0	0	0	0	0	0	0	0	0	0	0	0	0	0	0	0	0	0	0
R_LatissimusDorsi1	0	0	0	0	0	0	0	0	0	0	0	0	0	0	0	0	6.63325e-06	2.03143e-05	1.86215e-05	6.04593e-07	2.76385e-06	0	1.84258e-06	2.34928e-05	7.83083e-06	0	0	0	0	0	0	6.40053e-07	4.65488e-07	0	4.07309e-06	9.6008e-06	7.62243e-06	6.38588e-06	5.89315e-06	2.01761e-05	8.2674e-06	0	3.88012e-06	8.36972e-06	1.44702e-05	2.02682e-05	1.42247e-05	1.65464e-05	4.64327e-06
R_LatissimusDorsi2	0	0	0	0	0	0	0	0	0	0	0	2.55656e-06	0	0	0	5.9597e-06	3.67593e-05	7.44168e-05	9.49052e-05	2.29054e-05	1.96925e-05	1.24545e-05	1.67585e-05	4.04534e-05	2.2998e-05	2.3032e-06	1.10554e-06	3.42231e-06	8.63871e-06	1.4372e-05	3.68505e-06	2.9482e-06	0	0	6.69157e-07	1.45467e-06	2.32747e-07	1.65831e-06	1.96816e-06	1.59613e-05	5.52771e-06	0	3.13792e-07	2.52847e-06	7.22278e-06	1.2253e-05	3.83264e-06	7.31509e-06	0
R_LatissimusDorsi3	0	0	0	0	0	0	0	0	0	0	0	0	0	0	0	0	1.65831e-06	1.11591e-05	1.40266e-05	6.04593e-07	0	0	0	1.28981e-05	5.06697e-06	0	0	0	1.10554e-06	3.68505e-07	0	0	0	0	0	0	0	2.06562e-06	3.72402e-06	8.29156e-06	3.45482e-06	0	0	5.71206e-07	3.61153e-06	6.72529e-06	1.32665e-06	3.64829e-06	0
R_LatissimusDorsi4	0	0	0	0	0	0	0	0	0	0	0	0	0	0	0	0	0	0	0	0	0	0	0	0	0	0	0	0	0	0	0	0	0	0	0	3.8694e-06	2.13737e-06	3.72402e-06	6.1095e-06	9.84203e-07	3.45482e-07	0	0	1.46089e-06	8.84177e-07	1.84258e-06	3.31662e-07	0	0
R_LatissimusDorsi5	0	1.43375e-05	9.94987e-06	1.72741e-08	0	0	0	0	0	0	0	0	0	0	0	0	0	0	0	0	0	0	2.54275e-06	4.71097e-05	6.93377e-05	0.000106608	0.000219743	0.000412947	0.000658438	0.000931915	0.00128919	0.00162831	0.00188428	0.00205503	0.00226463	0.00251138	0.00278565	0.00301835	0.0032288	0.00335171	0.00350135	0.00369424	0.00400753	0.00429119	0.00464122	0.00491456	0.00522295	0.00539654	0.00549575
R_LatissimusDorsi6	0.0068949	0.00708073	0.00710748	0.00668847	0.00584729	0.00485731	0.00371849	0.00256493	0.00159032	0.00096248	0.000556297	0.000320051	0.000137368	4.52001e-05	1.47405e-06	0	0	0	0	0	0	0	0	0	0	3.14084e-05	8.60305e-05	0.000152164	0.000127842	0.00010548	6.58295e-05	2.79398e-05	3.01509e-07	0	0	0	0	0	0	0	0	0	0	0	0	0	0	0	0
R_PectoralisMajorTH1	0.000630967	0.000718046	0.000760586	0.000851979	0.000941921	0.00109526	0.00141943	0.00157783	0.00200283	0.0025642	0.00292352	0.0031575	0.00307661	0.00314609	0.00307275	0.00338999	0.00351991	0.00361484	0.00358077	0.00331833	0.00321857	0.0030224	0.00302994	0.00294042	0.00262758	0.00234429	0.00209312	0.00195417	0.00173155	0.00150072	0.00128711	0.00125808	0.00112915	0.000962173	0.000752376	0.000637736	0.000470243	0.00027554	0.000225914	0.000219085	0.000254468	0.000265713	0.000266412	0.000225715	0.000212371	0.000101801	6.11724e-05	3.01813e-05	1.62147e-06
R_PectoralisMajorTH2	0.000786015	0.000904984	0.00096027	0.00109339	0.00121581	0.00140879	0.00181922	0.0020468	0.00255409	0.00324704	0.00371435	0.00398595	0.00385693	0.00396019	0.00388713	0.00428182	0.004438	0.00462392	0.0046688	0.00446195	0.00442453	0.00429878	0.00435956	0.0043406	0.00410833	0.00395117	0.00370568	0.00359328	0.00340266	0.00302559	0.00274114	0.00257656	0.00230971	0.0019847	0.00164952	0.001428	0.00117944	0.000923335	0.000736304	0.000667495	0.000641587	0.000578911	0.00056614	0.000466465	0.000428772	0.000237781	0.000165085	8.83247e-05	1.2161e-05
R_PectoralisMajorTH3	0.00083948	0.00099845	0.00108709	0.00122609	0.00136252	0.00155561	0.00198721	0.00227501	0.00275899	0.00348615	0.00396838	0.00425684	0.00411735	0.00426488	0.00419403	0.00456408	0.00470815	0.00494054	0.00499688	0.00479657	0.00481843	0.00472038	0.00482692	0.00484258	0.00467993	0.00461413	0.00442481	0.00434138	0.00415882	0.00371957	0.0033919	0.0031347	0.00279465	0.00241235	0.00204188	0.00179976	0.00153174	0.00125341	0.00106062	0.000949039	0.000845308	0.000744751	0.000689303	0.000570496	0.000542	0.000311289	0.000238877	0.000121825	1.77625e-05
R_PectoralisMajorTH4	0.00118214	0.00136047	0.00148152	0.00163257	0.00183575	0.00200725	0.00243534	0.00275855	0.00320461	0.00383978	0.00425857	0.00454037	0.00444102	0.00456057	0.00457467	0.00499199	0.00519037	0.0052927	0.00531714	0.00515499	0.00502618	0.0048018	0.00467529	0.00451169	0.00422277	0.00407811	0.00384915	0.00377688	0.00363624	0.00333665	0.00311631	0.00300312	0.00278338	0.00249405	0.00220433	0.00197716	0.00173296	0.00149703	0.00129812	0.00115333	0.0010329	0.000863177	0.000800298	0.000659034	0.000627556	0.00040187	0.000301518	0.000164745	4.20807e-05
R_PectoralisMajorTH5	0.000480395	0.000519835	0.000566454	0.000616196	0.000688006	0.000833468	0.00108263	0.00122157	0.00163657	0.0021751	0.00254762	0.00278908	0.00274168	0.00282549	0.00275856	0.00308518	0.0032471	0.00335822	0.00334343	0.00318174	0.00312173	0.00303971	0.00301465	0.00294396	0.00264571	0.00231803	0.00206253	0.00194799	0.00182364	0.00179271	0.00184939	0.00212207	0.00217712	0.00212273	0.00200998	0.00190393	0.00174347	0.00160324	0.00138958	0.00128121	0.00118416	0.00101743	0.000932878	0.000800914	0.000721082	0.00052111	0.000386497	0.000239865	0.000108639
R_PectoralisMajorTH6	6.73689e-05	2.50303e-05	1.10554e-06	5.56226e-06	0.000133632	0.000208154	0.000350899	0.000402611	0.000683722	0.00133353	0.00177707	0.00219248	0.00227295	0.00268487	0.00295021	0.00361023	0.00399163	0.0045217	0.00498101	0.00518105	0.00547512	0.00572888	0.00615197	0.00656363	0.00691748	0.00727464	0.0074723	0.0076518	0.00772387	0.00764577	0.00746689	0.00737867	0.00709133	0.00667035	0.00627351	0.00582294	0.00538195	0.00492619	0.00446562	0.00409642	0.00381577	0.00340069	0.00311258	0.00279487	0.00255686	0.0022195	0.00189515	0.00147267	0.00112869
R_PectoralisMajorCH1	0.00996935	0.0103561	0.0107587	0.0112109	0.0115909	0.0120868	0.0124323	0.0128387	0.0131348	0.0136533	0.0139308	0.0142367	0.0141626	0.0144374	0.0145842	0.0149268	0.0151017	0.015473	0.0157835	0.0159824	0.016349	0.0166571	0.017041	0.017477	0.0176962	0.0179544	0.0179564	0.0178118	0.0176662	0.0172014	0.0165477	0.0157139	0.0147712	0.0137443	0.0127405	0.0119041	0.0109636	0.0101791	0.00941718	0.00870215	0.00811507	0.00751761	0.00703024	0.00663542	0.00626396	0.00591011	0.00555158	0.00516578	0.00472649
R_PectoralisMajorCH2	0.00110544	0.0012546	0.00139188	0.00158474	0.00175665	0.00194197	0.0022062	0.00259857	0.00298504	0.00339599	0.00379321	0.00409246	0.00417405	0.00443896	0.00462928	0.00498832	0.00523351	0.00544087	0.00550081	0.00535196	0.00515091	0.00501047	0.00496898	0.00490406	0.00481114	0.00476425	0.00471185	0.00484688	0.00493911	0.00502999	0.00513156	0.00530066	0.00528708	0.00515876	0.00499988	0.00476863	0.00453847	0.00427369	0.00396388	0.0036882	0.00350609	0.00318305	0.00298957	0.00275917	0.00255583	0.00231856	0.0020716	0.00169566	0.00141321
R_TricepsMedH1	0	0	0	0	0	0	0	0	0	0	0	0	0	0	0	0	7.37037e-06	4.8127e-05	8.50908e-05	0.000108785	9.58145e-05	6.53569e-05	3.20607e-05	4.42217e-06	0	0	0	0	0	0	0	0	0	0	0	0	0	0	0	0	0	0	0	0	0	0	0	0	0
R_TricepsMedH2	0	0	0	0	0	0	0	0	0	0	0	0	0	0	0	0	7.73879e-06	4.99705e-05	8.8037e-05	0.000113594	0.000101342	6.86901e-05	3.39042e-05	5.15929e-06	0	0	0	0	0	0	0	0	0	0	0	0	0	0	0	0	0	0	0	0	0	0	0	0	0
R_TricepsMedH3	0	0	0	0	0	0	0	0	0	0	0	0	0	0	0	0	8.84433e-06	5.91824e-05	0.000108086	0.000138267	0.000125664	8.45739e-05	4.31161e-05	6.63325e-06	0	0	0	0	0	0	0	0	0	0	0	0	0	0	0	0	0	0	0	0	0	0	0	0	0
R_TricepsMedH4	0	0	0	0	0	0	0	0	0	0	0	0	0	0	0	0	7.73879e-06	5.07084e-05	9.06544e-05	0.000116156	0.000103183	7.09011e-05	3.61153e-05	5.15929e-06	0	0	0	0	0	0	0	0	0	0	0	0	0	0	0	0	0	0	0	0	0	0	0	0	0
R_TricepsMedH5	0	0	0	0	0	0	0	0	0	0	0	0	0	0	0	0	5.89613e-06	4.13832e-05	7.9599e-05	0.000105101	9.69201e-05	6.79549e-05	3.75884e-05	6.63325e-06	0	0	0	0	0	0	0	0	0	0	0	0	0	0	0	0	0	0	0	0	0	0	0	0	0
R_Brachialis1	0.00529492	0.00540369	0.0054476	0.00544717	0.00539287	0.00532147	0.00524915	0.00521261	0.00517285	0.00516449	0.00519194	0.00527888	0.00534711	0.00538258	0.00544953	0.00555254	0.00564201	0.00569299	0.00569189	0.00569171	0.00563546	0.00545879	0.00524544	0.00498837	0.00469434	0.00443381	0.00409204	0.00372327	0.00338124	0.00316629	0.00289915	0.0027556	0.0026781	0.00247536	0.00238614	0.00242298	0.00251904	0.00262634	0.00273192	0.00295241	0.00319449	0.00339237	0.00362638	0.00381434	0.00389969	0.00374765	0.00353417	0.00334635	0.0029881
R_Brachialis2	0.00470553	0.00480339	0.00484597	0.00484591	0.00480276	0.00473545	0.00467175	0.00463794	0.00460584	0.00459418	0.00462377	0.00470197	0.00477111	0.0048198	0.00490059	0.00500026	0.00509299	0.00513634	0.00514035	0.00513601	0.00507783	0.00491725	0.00471585	0.00447324	0.00419955	0.00394775	0.00363397	0.00329528	0.00298253	0.00278982	0.00255252	0.00242572	0.00237798	0.00223225	0.00216618	0.00219445	0.00229489	0.00238827	0.00247571	0.00267289	0.00288649	0.00305998	0.00326662	0.00343269	0.00351658	0.00338771	0.00318396	0.00301638	0.00269287
R_Brachialis3	0.00383616	0.0038991	0.0039153	0.00389863	0.00385635	0.00380349	0.00376361	0.0037491	0.00373739	0.00374319	0.00378428	0.00388554	0.00399279	0.00410647	0.00425933	0.00440831	0.00451524	0.00454578	0.00451593	0.0044574	0.00435744	0.00415578	0.00392132	0.00364738	0.00335054	0.00308775	0.002787	0.0024909	0.00225343	0.00212744	0.00198322	0.00199278	0.00211796	0.00215441	0.00219461	0.00225142	0.00235221	0.00239413	0.00239646	0.00251739	0.0026493	0.00276986	0.0029056	0.00301582	0.00307304	0.00292242	0.00271016	0.0025258	0.00222418
R_Brachialis4	0.00557376	0.00570619	0.00577247	0.00578446	0.0057462	0.00566813	0.00559616	0.00555084	0.00551154	0.00549419	0.00551308	0.00559473	0.00567859	0.00574277	0.00584426	0.0059628	0.00608627	0.00615793	0.00617184	0.00616556	0.00611944	0.00594259	0.0057073	0.00541799	0.00508614	0.00476079	0.00440381	0.00399292	0.00360623	0.00334867	0.00307632	0.00290083	0.0028378	0.00270573	0.00262123	0.00264698	0.00274912	0.00286363	0.00295953	0.00316776	0.00341729	0.00363464	0.00388092	0.00409132	0.00421251	0.00411066	0.00388286	0.00366637	0.00332155
R_Brachialis5	0.00553231	0.00560542	0.00562973	0.00559666	0.00553781	0.00546835	0.00542588	0.00541595	0.00541651	0.0054304	0.00548978	0.00563845	0.0058354	0.00607433	0.00636848	0.0066462	0.0068216	0.00686772	0.00679455	0.00663792	0.00644226	0.00610155	0.00570346	0.00525282	0.00478314	0.00434097	0.00390344	0.0034992	0.0032279	0.00311114	0.00302661	0.00312553	0.00344199	0.00367014	0.0038171	0.00391098	0.00402919	0.00404389	0.00395912	0.00401978	0.00412847	0.00424887	0.00438053	0.00449342	0.00456198	0.0043681	0.00403961	0.0037301	0.00330745
R_Brachialis6	0.0068512	0.00699235	0.00706044	0.00705204	0.00698911	0.00690346	0.00682994	0.00679463	0.00676338	0.00675471	0.00680716	0.00695029	0.00713666	0.00733724	0.00759831	0.00786376	0.00808818	0.00819134	0.00817847	0.00808959	0.00795032	0.00762862	0.00722635	0.00674961	0.00623142	0.00571354	0.00518207	0.0046376	0.00417232	0.0038929	0.00365417	0.00358303	0.00375476	0.00387391	0.00396763	0.0040705	0.00423077	0.00432568	0.00433524	0.00448798	0.00471273	0.00493245	0.00517379	0.00538722	0.00552443	0.00536063	0.00502596	0.00469012	0.00421064
R_Brachialis7	0.00562856	0.00570692	0.00573152	0.00570406	0.00563803	0.00557042	0.00551881	0.0055114	0.00550696	0.00552025	0.00557371	0.00573689	0.00592897	0.00616313	0.00644519	0.00671403	0.0068922	0.00694049	0.00686511	0.00671938	0.00653081	0.00619128	0.00579784	0.00534965	0.00487398	0.00443757	0.00399039	0.00357203	0.00328082	0.00314448	0.00302949	0.00311817	0.00341367	0.00361319	0.00374608	0.00383136	0.00395689	0.00397951	0.00391229	0.00399797	0.00413472	0.00426761	0.00441779	0.00454652	0.00462125	0.00441609	0.00408084	0.0037774	0.00334454
R_Brachioradialis1	0.00667003	0.00683481	0.00694524	0.00699238	0.00697731	0.00691903	0.00684925	0.00679858	0.0067512	0.00671629	0.00669649	0.006706	0.00670279	0.00665365	0.00659061	0.00653122	0.00649429	0.00646451	0.00643796	0.00643683	0.00643039	0.00635581	0.00625291	0.00612892	0.00596785	0.0057959	0.0055867	0.00531564	0.00500558	0.00476894	0.00450767	0.00425677	0.00401593	0.00369193	0.00340227	0.00325523	0.00316016	0.00315659	0.00321037	0.00334062	0.00352738	0.00370899	0.00392746	0.00413893	0.00427295	0.00424136	0.00410146	0.00394649	0.00367881
R_Brachioradialis2	0.00481989	0.00492475	0.00498564	0.00499866	0.00496695	0.00490908	0.00484323	0.00480705	0.00476672	0.00473357	0.00470946	0.00470778	0.00468217	0.00462255	0.00455335	0.00450142	0.0044595	0.00442696	0.00441133	0.00441408	0.0044057	0.00435667	0.00430716	0.00423897	0.00415119	0.00406585	0.00393497	0.0037661	0.00357305	0.00345036	0.00328593	0.00314295	0.00299078	0.00275504	0.00258118	0.0025016	0.00243805	0.00242988	0.00245679	0.00253154	0.00264087	0.00274074	0.00288987	0.00301174	0.00307558	0.0030234	0.00292559	0.00283448	0.0026304
R_Brachioradialis3	0.005546	0.00567805	0.00576217	0.00579059	0.00577373	0.0057159	0.00564569	0.00559308	0.00554281	0.0055005	0.00546747	0.00546079	0.0054341	0.00536989	0.00529804	0.00522393	0.00517127	0.00513821	0.00511197	0.00511132	0.00511328	0.00507084	0.00501639	0.00494832	0.00485005	0.00473935	0.00460455	0.00441756	0.00419672	0.00403382	0.00385736	0.00368087	0.00350813	0.00325505	0.00303856	0.00292517	0.00283844	0.00281308	0.002834	0.00290213	0.00302449	0.00314406	0.00330797	0.00346037	0.00355247	0.0035308	0.00343118	0.00333045	0.00312879
R_PronatorTeres1	0.0052391	0.00523038	0.00522581	0.00522303	0.00522297	0.00521478	0.00521562	0.00522108	0.00523567	0.00527141	0.00532606	0.00538637	0.00544548	0.00549188	0.00554659	0.00560456	0.00565264	0.00564625	0.00558922	0.00553967	0.00542793	0.00521189	0.00497437	0.00472555	0.00448834	0.00430745	0.00418313	0.00411541	0.00412149	0.00417537	0.00415101	0.00420623	0.00436185	0.00446909	0.00455786	0.0046288	0.00474666	0.00484765	0.00492574	0.00508571	0.00522981	0.00542445	0.0056358	0.00579542	0.00589042	0.00580804	0.00568206	0.00556343	0.00533796
R_PronatorTeres2	0.00353152	0.00349639	0.00347544	0.00345649	0.00344013	0.00343185	0.00341981	0.00341933	0.00342276	0.00343291	0.00344343	0.00346035	0.00347414	0.0034888	0.00349729	0.00350956	0.00351623	0.00352511	0.00353509	0.00355226	0.00356097	0.00357441	0.00357989	0.00357737	0.00357864	0.00357463	0.00358028	0.00359204	0.00360794	0.00363287	0.00366092	0.00368672	0.00371245	0.00375101	0.00377888	0.00381187	0.00383749	0.00385628	0.00387716	0.00390116	0.00393094	0.00397376	0.00402627	0.00408628	0.00415874	0.00422591	0.00428096	0.00432933	0.00436034
R_Supinator1	0	0	0	0	0	0	0	0	0	0	0	0	0	0	0	0	0	0	0	0	0	0	0	0	0	0	0	0	0	0	0	0	0	0	0	0	0	0	0	0	0	0	0	0	0	0	0	0	0
R_Supinator2	0	0	0	0	0	0	0	0	0	0	0	0	0	0	0	0	0	0	0	0	0	0	0	0	0	0	0	0	0	0	0	0	0	0	0	0	0	0	0	0	0	0	0	0	0	0	0	0	0
R_Supinator3	0	0	0	0	0	0	0	0	0	0	0	0	0	0	0	0	0	0	0	0	0	0	0	0	0	0	0	0	0	0	0	0	0	0	0	0	0	0	0	0	0	0	0	0	0	0	0	0	0
R_Supinator4	0	0	0	0	0	0	0	0	0	0	0	0	0	0	0	0	0	0	0	0	0	0	0	0	0	0	0	0	0	0	0	0	0	0	0	0	0	0	0	0	0	0	0	0	0	0	0	0	0
R_Supinator5	0	0	0	0	0	0	0	0	0	0	0	0	0	0	0	0	0	0	0	0	0	0	0	0	0	0	0	0	0	0	0	0	0	0	0	0	0	0	0	0	0	0	0	0	0	0	0	0	0
R_PronatorQuadratus1	0.0125813	0.0124807	0.0123964	0.012329	0.0122663	0.0122249	0.0121885	0.0121708	0.0121696	0.0121892	0.012226	0.0122711	0.0123202	0.0123658	0.0124028	0.0124398	0.012469	0.0124978	0.0125331	0.0125829	0.0126283	0.0126752	0.0127071	0.0127262	0.0127255	0.0127252	0.0127376	0.0127648	0.0128116	0.0128843	0.012975	0.0130682	0.0131635	0.013276	0.0133857	0.0134974	0.0135949	0.0136771	0.01375	0.0138279	0.0139333	0.0140648	0.0142351	0.0144377	0.0146648	0.0148962	0.0151125	0.015295	0.0154401
R_PronatorQuadratus2	0.0211048	0.0209326	0.0207973	0.0206904	0.020594	0.0205397	0.0205049	0.0204963	0.0205151	0.0205728	0.0206526	0.0207446	0.02084	0.0209149	0.0209754	0.0210306	0.0210799	0.0211288	0.0211951	0.0212779	0.0213484	0.0214073	0.0214385	0.0214413	0.021419	0.0214076	0.021448	0.0215114	0.0216169	0.0217687	0.0219362	0.022101	0.0222742	0.0224823	0.02267	0.0228456	0.0229893	0.0231159	0.0232339	0.0233681	0.0235681	0.023823	0.0241565	0.0245393	0.0249454	0.0253309	0.0256757	0.0259598	0.0261567
R_PronatorQuadratus3	0.0285867	0.0283567	0.0281777	0.0280305	0.0279012	0.0278278	0.0277816	0.0277723	0.0278032	0.0278828	0.0279932	0.0281215	0.0282432	0.028344	0.0284302	0.0285048	0.0285691	0.0286404	0.0287274	0.0288433	0.0289344	0.0290083	0.0290508	0.0290445	0.0290231	0.0290055	0.0290546	0.0291482	0.029295	0.0295029	0.0297365	0.0299611	0.0301981	0.0304718	0.0307317	0.0309642	0.0311625	0.0313303	0.0314881	0.0316779	0.0319436	0.0323006	0.0327506	0.0332747	0.0338267	0.0343536	0.0348117	0.0351876	0.0354528
R_TricepsLatH1	0	0	0	0	0	0	0	0	0	0	0	0	0	0	0	0	7.00167e-06	4.80717e-05	8.95848e-05	0.00011763	0.000105026	7.27446e-05	3.8694e-05	6.63325e-06	0	0	0	0	0	0	0	0	0	0	0	0	0	0	0	0	0	0	0	0	0	0	0	0	0
R_TricepsLatH2	0	0	0	0	0	0	0	0	0	0	0	0	0	0	0	0	8.47591e-06	5.40803e-05	9.24592e-05	0.00011763	0.000103183	7.05336e-05	3.42718e-05	4.42217e-06	0	0	0	0	0	0	0	0	0	0	0	0	0	0	0	0	0	0	0	0	0	0	0	0	0
R_TricepsLatH3	0	0	0	0	0	0	0	0	0	0	0	0	0	0	0	0	8.47591e-06	5.66037e-05	0.00010252	0.000132369	0.000118293	8.1238e-05	4.20106e-05	6.63325e-06	0	0	0	0	0	0	0	0	0	0	0	0	0	0	0	0	0	0	0	0	0	0	0	0	0
R_TricepsLatH4	0	0	0	0	0	0	0	0	0	0	0	0	0	0	0	0	9.21275e-06	5.95528e-05	0.000105469	0.000135705	0.000120504	8.27139e-05	4.12726e-05	5.89613e-06	0	0	0	0	0	0	0	0	0	0	0	0	0	0	0	0	0	0	0	0	0	0	0	0	0
R_TricepsLatH5	0	0	0	0	0	0	0	0	0	0	0	0	0	0	0	0	5.89613e-06	4.50702e-05	9.36753e-05	0.000126474	0.000122348	8.60664e-05	5.19605e-05	1.2161e-05	3.68505e-07	0	0	0	0	0	0	0	0	0	0	0	0	0	0	0	0	0	0	0	0	0	0	0	0
R_Anconeus1	0	0	0	0	0	0	0	0	0	0	0	0	0	0	0	0	1.47405e-06	1.32665e-05	3.62618e-05	6.30711e-05	7.8861e-05	7.92867e-05	6.63325e-05	5.08549e-05	1.32665e-05	0	0	0	0	0	0	0	0	0	0	0	0	0	0	0	0	0	0	0	0	0	0	0	0
R_Anconeus2	0	0	0	0	0	0	0	0	0	0	0	0	0	0	0	0	2.9482e-06	2.76938e-05	7.10117e-05	0.000113243	0.000134508	0.000120302	9.3971e-05	5.52771e-05	9.58145e-06	0	0	0	0	0	0	0	0	0	0	0	0	0	0	0	0	0	0	0	0	0	0	0	0
R_Anconeus3	0	0	0	0	0	0	0	0	0	0	0	0	0	0	0	0	1.10554e-06	1.14238e-05	3.44183e-05	6.12277e-05	7.70203e-05	8.00219e-05	7.07547e-05	5.74882e-05	2.21108e-05	0	0	0	0	0	0	0	0	0	0	0	0	0	0	0	0	0	0	0	0	0	0	0	0
R_Anconeus4	0	0	0	0	0	0	0	0	0	0	0	0	0	0	0	0	2.57959e-06	2.06921e-05	4.69855e-05	6.67554e-05	7.07547e-05	5.35441e-05	3.61153e-05	1.17925e-05	7.37037e-07	0	0	0	0	0	0	0	0	0	0	0	0	0	0	0	0	0	0	0	0	0	0	0	0
R_Anconeus5	0	0	0	0	0	0	0	0	0	0	0	0	0	0	0	0	2.57959e-06	2.29032e-05	5.43926e-05	7.85681e-05	8.21777e-05	6.24078e-05	4.20106e-05	1.32665e-05	7.37037e-07	0	0	0	0	0	0	0	0	0	0	0	0	0	0	0	0	0	0	0	0	0	0	0	0
L_DeltoidScapular1	0.000262311	0.000196872	0.000162289	0.000130771	7.9045e-05	9.58152e-05	9.46979e-05	0.000119177	0.000182157	0.000135639	0.00036892	0.000461304	0.000206856	0.000203742	8.0316e-05	0.000170492	0.000200388	0.000319166	0.000376	0.000119077	0.000296988	0.000784319	0.00101826	0.0017565	0.00152494	0.00117374	0.00110705	0.00101171	0.000997205	0.000929609	0.000733706	0.000616568	0.000402341	0.000366948	0.000215803	0.00013807	5.82987e-05	5.9809e-05	3.57426e-05	2.15274e-05	2.88657e-05	2.16349e-05	1.13625e-06	0	0	0	0	0	0
L_DeltoidScapular2	0.000673728	0.000492282	0.000331685	0.000273346	0.000234305	0.000258078	0.000396246	0.000730385	0.00103818	0.00105632	0.00101368	0.00070846	0.000456689	0.000368854	0.000218886	0.000359157	0.000393824	0.000545131	0.000474842	0.000572572	0.00115301	0.00179211	0.00192142	0.00224761	0.0019822	0.00150845	0.00133579	0.00116846	0.00109273	0.000896921	0.000714887	0.000574064	0.000460427	0.000519491	0.000419078	0.000361365	0.000241293	0.00016366	0.000108839	6.6397e-05	5.92681e-05	4.00759e-05	3.40866e-06	0	0	0	0	0	0
L_DeltoidScapular3	0.0011341	0.000900251	0.000749169	0.000706431	0.000834917	0.000994264	0.00130975	0.0017859	0.00217296	0.00257409	0.00312608	0.00377405	0.0045989	0.00560621	0.00614894	0.00604621	0.00543163	0.00506238	0.0051825	0.00554252	0.00562099	0.00545137	0.00516292	0.00485661	0.0045954	0.00435715	0.00428496	0.00419818	0.00431642	0.00421555	0.00412834	0.00415101	0.00391704	0.00363676	0.00323191	0.00284946	0.00237255	0.00197292	0.00159537	0.00139146	0.00120232	0.00100287	0.000838377	0.000734112	0.000650707	0.000538478	0.000465096	0.000428883	0.00053002
L_DeltoidScapular4	0.00319741	0.00329777	0.00355708	0.00394089	0.00450866	0.00505691	0.00582584	0.0066578	0.00731683	0.00757228	0.00755477	0.00738744	0.00748258	0.0078261	0.0078524	0.00777195	0.00753733	0.00761249	0.00795989	0.00842142	0.00862724	0.00861869	0.00820487	0.00788273	0.0074412	0.00712106	0.00702593	0.00683959	0.00703543	0.0067513	0.0063994	0.00601466	0.00551621	0.00491452	0.00419828	0.003499	0.0028358	0.00219066	0.00165878	0.00139024	0.00113322	0.000929222	0.000774197	0.000664227	0.000613276	0.000511314	0.000461096	0.000441203	0.000527185
L_DeltoidScapular5	0.00336379	0.00357243	0.00386395	0.00420949	0.00469011	0.00521398	0.00590512	0.0066565	0.00719699	0.00757532	0.00785155	0.00812949	0.0085714	0.00892938	0.00891093	0.00869964	0.00855419	0.00866116	0.00900827	0.00940635	0.00943568	0.00926988	0.00888153	0.00851559	0.00811957	0.00787024	0.00797543	0.00797678	0.00799624	0.00775244	0.00729253	0.00680742	0.00608212	0.00540738	0.00467854	0.0040181	0.00335944	0.00288168	0.00244841	0.00220261	0.00192096	0.00164538	0.00141084	0.00124429	0.00108677	0.000955729	0.000907927	0.000853198	0.000892578
L_DeltoidScapular6	0.00268364	0.00286206	0.00309824	0.00347898	0.00408068	0.00481919	0.00568621	0.00661929	0.00748184	0.00850011	0.00969724	0.0109616	0.0121986	0.0130943	0.013236	0.0125671	0.0118712	0.0115389	0.0117385	0.012162	0.0123153	0.012183	0.0118257	0.0114058	0.0109653	0.0109681	0.0113363	0.0113219	0.011225	0.0111498	0.0108302	0.0104259	0.00974642	0.00910413	0.00837831	0.00771053	0.00705804	0.00657586	0.00610385	0.0057838	0.00542016	0.00512805	0.0050259	0.00506812	0.00518383	0.00533423	0.00559504	0.00573213	0.0057557
L_DeltoidScapular7	0.00486381	0.00519603	0.00545052	0.00580633	0.00627594	0.00691684	0.00745471	0.00808097	0.0087136	0.00938537	0.0100891	0.0108631	0.0113884	0.0123285	0.012637	0.012252	0.0121867	0.0122913	0.0127684	0.0133147	0.0138439	0.0144553	0.0149231	0.0153926	0.015751	0.0160879	0.0162979	0.0158954	0.0151613	0.0145902	0.0141703	0.0137985	0.0135483	0.0132635	0.0127459	0.0122652	0.0117416	0.0114173	0.0109917	0.0109085	0.0105439	0.0106691	0.0109212	0.0113585	0.0117466	0.0121761	0.0124742	0.0127192	0.012758
L_DeltoidScapular8	0.00416764	0.00454851	0.00479418	0.00508004	0.0054803	0.00597859	0.00640109	0.00691996	0.00741011	0.00802871	0.00855585	0.00908074	0.00937655	0.00986453	0.0100146	0.00955603	0.00929097	0.00916856	0.00942375	0.00983026	0.0102211	0.0106071	0.0108994	0.0111954	0.0114825	0.0117469	0.0120386	0.0117374	0.0112378	0.0109586	0.0106843	0.0104891	0.0102969	0.0100897	0.00965924	0.00925457	0.00885092	0.00857122	0.00822481	0.00809155	0.00779034	0.00780385	0.00794007	0.00821257	0.0084723	0.00876925	0.00902577	0.00919637	0.00924013
L_DeltoidScapular9	0.00677847	0.00720189	0.00733205	0.00756702	0.00784337	0.00818243	0.00857275	0.00915268	0.00975453	0.0103357	0.0109246	0.0118152	0.0124011	0.0137902	0.014522	0.0146719	0.0151821	0.0155475	0.0160383	0.0165622	0.0170901	0.0175607	0.0180175	0.0182902	0.0184212	0.0183915	0.018281	0.0174789	0.0165421	0.0159326	0.0154482	0.0150866	0.0149335	0.0147836	0.0143106	0.0138726	0.0135116	0.0132592	0.0128825	0.0129945	0.0127046	0.0130274	0.0133752	0.0138863	0.0142706	0.0147038	0.0150385	0.0152718	0.0152467
L_DeltoidScapular10	0.00880489	0.00927173	0.00934786	0.00944694	0.00951508	0.00958188	0.00986972	0.0104809	0.0111643	0.0116971	0.0122976	0.013247	0.0140574	0.0156929	0.0167808	0.0173673	0.0181233	0.0186318	0.0190224	0.0193982	0.0198283	0.0201618	0.0204873	0.0205346	0.0203998	0.020029	0.0196038	0.0185647	0.0174835	0.016795	0.0162474	0.0158813	0.0157784	0.0156776	0.0152647	0.0148933	0.0146424	0.0143893	0.0140742	0.014195	0.0140535	0.0144362	0.0148231	0.0153478	0.0157411	0.0161567	0.0165248	0.016811	0.0168216
L_DeltoidScapular11	0.0121403	0.0126563	0.0129718	0.0129627	0.0129501	0.0127284	0.0128231	0.0134843	0.0144343	0.0151392	0.0160883	0.0172545	0.0185622	0.0205424	0.0221579	0.0234802	0.0243316	0.0250907	0.0253762	0.0252649	0.025305	0.025426	0.0252655	0.024962	0.0243225	0.0233632	0.022366	0.0209356	0.0196525	0.018787	0.0180443	0.0175694	0.0173807	0.0173139	0.0171669	0.0168074	0.0167599	0.0166278	0.0166533	0.016244	0.0164388	0.016344	0.0165991	0.0167559	0.0171436	0.0173034	0.0174914	0.0175298	0.0175082
L_DeltoidClavicular1	0.00449659	0.00476103	0.00504198	0.00512145	0.00517692	0.0050382	0.00490761	0.00475332	0.00474507	0.00494818	0.00522108	0.00534973	0.00551869	0.00560483	0.00573823	0.00579556	0.0058211	0.00587581	0.00593344	0.0058211	0.00568906	0.0054546	0.00516298	0.00506697	0.00488676	0.00474269	0.00462425	0.00445951	0.00428209	0.00421807	0.00407986	0.00401897	0.00390805	0.00396083	0.00407523	0.00402191	0.00415171	0.004196	0.0043145	0.00420564	0.00442261	0.00428453	0.00432128	0.00423324	0.00433207	0.0042957	0.00442023	0.00438545	0.00451054
L_DeltoidClavicular2	0.00438501	0.00463566	0.00495465	0.00499363	0.00507972	0.00490689	0.00477992	0.00463804	0.00467165	0.00489556	0.00524547	0.0054066	0.00564807	0.00589996	0.00625827	0.00656486	0.00657913	0.00643224	0.00634717	0.00598231	0.00574837	0.00549176	0.00512448	0.00511114	0.00494771	0.00484518	0.00462211	0.00445245	0.00418428	0.0042336	0.00415527	0.00409587	0.00403854	0.00411209	0.0042373	0.0041141	0.00420502	0.00413601	0.00433649	0.00413775	0.00449099	0.00432803	0.00442701	0.00430868	0.00447136	0.00438634	0.00454014	0.00449222	0.00461728
L_DeltoidClavicular3	0.00577185	0.00556989	0.00545473	0.0052489	0.00511143	0.00482886	0.00452725	0.00422001	0.00389328	0.00381888	0.00388399	0.00400667	0.00397554	0.00384162	0.00368647	0.00359134	0.00332762	0.00319099	0.00318293	0.00308276	0.00323081	0.00323477	0.00314391	0.00328462	0.00315096	0.0029375	0.00295514	0.002843	0.00276586	0.00275745	0.00256019	0.00270403	0.00279951	0.00287356	0.00304108	0.00309051	0.00320604	0.00332787	0.00333975	0.00333396	0.00331793	0.00312752	0.00301579	0.00284834	0.00285883	0.00281085	0.00294453	0.0030487	0.00334484
L_DeltoidClavicular4	0.00408134	0.00434331	0.00464178	0.00470797	0.00480858	0.0046547	0.0045496	0.00440416	0.00440905	0.00461424	0.00494738	0.00511963	0.00536066	0.00561554	0.00596295	0.00626652	0.00630665	0.00616166	0.00609135	0.00575611	0.00554043	0.00528601	0.00493359	0.00490678	0.00474208	0.00461489	0.004423	0.00423697	0.00399997	0.00405091	0.00397367	0.00394334	0.00386598	0.00395178	0.00405809	0.00392958	0.00403296	0.00396824	0.00412409	0.00400096	0.00430355	0.0041699	0.00425576	0.00416662	0.00429991	0.00422821	0.00438739	0.00435067	0.00447593
L_CoracoBrachialis1	0.0109352	0.0116087	0.0120774	0.0121967	0.0121276	0.0118316	0.0116965	0.0119013	0.012596	0.0135479	0.0144429	0.0152025	0.0159249	0.0166887	0.0178019	0.0186415	0.018777	0.0182366	0.0175088	0.016578	0.0158576	0.0151801	0.014524	0.0140092	0.0135468	0.0130808	0.0124154	0.0118215	0.0113247	0.011004	0.0108874	0.0107729	0.0108425	0.0109236	0.0110643	0.0110482	0.0110793	0.0109874	0.0110554	0.0109428	0.0111517	0.0111422	0.011359	0.0116013	0.0120054	0.0123495	0.0128466	0.0132268	0.0134968
L_CoracoBrachialis2	0.00715419	0.00723393	0.00722491	0.0070385	0.00677675	0.00640924	0.00608176	0.00581266	0.00570086	0.00613045	0.00677058	0.0074651	0.00826643	0.00847304	0.00773914	0.00574913	0.0038913	0.00318673	0.00294951	0.00265093	0.00237	0.001938	0.00156009	0.00132555	0.00132708	0.00143	0.00149452	0.00147898	0.00136192	0.00134827	0.00134071	0.00139136	0.00141039	0.00139729	0.00143266	0.00143067	0.00168225	0.00199083	0.0023348	0.00244681	0.00256884	0.00248801	0.00247133	0.00241701	0.00245195	0.00246368	0.00253707	0.00252357	0.00257034
L_CoracoBrachialis3	0.0116208	0.0123541	0.0128278	0.0129795	0.0129017	0.0125985	0.0124561	0.0126615	0.0133753	0.0143884	0.015338	0.0161799	0.0169666	0.0177737	0.0189343	0.0198679	0.0200575	0.0195345	0.0187533	0.0177988	0.0170204	0.0163151	0.0156267	0.0150465	0.0145418	0.014038	0.0133575	0.012722	0.0121943	0.0118192	0.0116507	0.0115318	0.0115639	0.0116459	0.0117753	0.0117849	0.0118267	0.0117429	0.0117561	0.0116862	0.0118205	0.0118358	0.0120464	0.0123253	0.0127504	0.0131383	0.0136622	0.0140805	0.0143852
L_Infraspinatus1	0.00370669	0.00408365	0.00458129	0.00492105	0.00530356	0.00543423	0.00561923	0.00591559	0.00635099	0.00682311	0.00726807	0.00763993	0.00794084	0.00808592	0.00856254	0.00853494	0.00798962	0.00760436	0.00795338	0.00802188	0.00837517	0.00900998	0.00921629	0.0097243	0.0101429	0.0100331	0.0103949	0.00960341	0.00972185	0.00945148	0.00891501	0.00873973	0.00811536	0.0076009	0.00724672	0.00705258	0.00708634	0.00700342	0.00700202	0.00705676	0.00728417	0.0075022	0.00788972	0.00835408	0.00874393	0.00919955	0.00958815	0.00990819	0.0101458
L_Infraspinatus2	0.00818044	0.0086642	0.00894019	0.00905807	0.00908394	0.00904027	0.00918922	0.00960868	0.0102724	0.0109349	0.0117032	0.0126034	0.0135982	0.014759	0.0158581	0.01694	0.0177971	0.0185842	0.019065	0.019379	0.0197891	0.0199878	0.0200393	0.0201716	0.0200465	0.0196674	0.0192714	0.0185341	0.0177807	0.016884	0.0159099	0.015126	0.0143563	0.013736	0.0133117	0.0130002	0.0128629	0.0127939	0.0127707	0.0125661	0.0125319	0.0123446	0.012359	0.0123182	0.0125094	0.0125482	0.0127154	0.0128172	0.0129385
L_Infraspinatus3	0.00925134	0.00982392	0.0101491	0.0102992	0.0103188	0.0102716	0.0103997	0.0108705	0.0116191	0.0123852	0.0132957	0.0143725	0.0155589	0.0169748	0.0183202	0.0195923	0.0206253	0.0215225	0.022104	0.0224966	0.0229646	0.0232044	0.023264	0.0233639	0.0231549	0.0226672	0.0222045	0.0213826	0.0205209	0.0194724	0.0183522	0.0174566	0.0166165	0.0159558	0.0154601	0.0151052	0.014951	0.0148468	0.0147788	0.0145758	0.0145225	0.0143232	0.0143255	0.0142971	0.0144813	0.01454	0.0147202	0.0148383	0.0149693
L_Infraspinatus4	0.0106883	0.0112956	0.0115424	0.0115874	0.0114823	0.0112936	0.0113493	0.0118902	0.0127292	0.013482	0.0144574	0.0157631	0.0172967	0.0192757	0.0210474	0.0222245	0.0228505	0.0231538	0.0235108	0.023756	0.0239631	0.0241518	0.0240489	0.0236662	0.0230688	0.0221487	0.02136	0.0204482	0.0197536	0.0189444	0.0181472	0.017642	0.0172007	0.0168173	0.0164897	0.0162451	0.0162039	0.0160884	0.015861	0.0154985	0.0151599	0.0148538	0.0146762	0.0144929	0.0144524	0.0143578	0.0143207	0.0142745	0.014145
L_Infraspinatus5	0.00994279	0.0104739	0.0107587	0.0108444	0.0108834	0.0108148	0.010947	0.0114888	0.0122627	0.0129151	0.0137217	0.0148311	0.0161569	0.0180508	0.0197297	0.0207389	0.0210643	0.0211112	0.0213455	0.0215908	0.0219299	0.022444	0.0226411	0.0225489	0.0221892	0.0212526	0.0205364	0.0195926	0.0189677	0.0183423	0.0177122	0.0174858	0.0173552	0.0172143	0.0170668	0.016839	0.0169054	0.0167693	0.0165617	0.0161705	0.0158437	0.015616	0.0154999	0.0153294	0.015312	0.0152224	0.0151409	0.015038	0.0148259
L_Infraspinatus6	0.00895527	0.00968318	0.0100788	0.0102919	0.0102738	0.0101425	0.0101294	0.0104841	0.0111739	0.0119416	0.0129802	0.0145996	0.0162509	0.0182629	0.0200458	0.0212387	0.0219082	0.0221804	0.0225262	0.0228191	0.0227369	0.0226604	0.0223862	0.0217244	0.0210484	0.0203249	0.0194911	0.0187395	0.0181422	0.0174688	0.0168265	0.0162946	0.0158094	0.0153493	0.0150174	0.0147989	0.0146793	0.0145919	0.0144026	0.0141611	0.0138536	0.0136262	0.0134685	0.0133433	0.0133544	0.0133878	0.0134736	0.0136085	0.0136292
L_TeresMinor1	0.00326328	0.00302208	0.00314343	0.00356604	0.00427556	0.00501408	0.00576131	0.00658419	0.00733857	0.00762369	0.0078072	0.00804569	0.00810804	0.00922073	0.0104976	0.0114079	0.011792	0.0119257	0.0116966	0.0110449	0.0108397	0.0112139	0.0120936	0.013508	0.0150281	0.0161695	0.016581	0.0161162	0.0152392	0.0145173	0.0135779	0.0123353	0.0109397	0.00933824	0.00753826	0.00572947	0.00444233	0.00427535	0.00473663	0.00522925	0.00556058	0.00569619	0.00565192	0.00554473	0.00535231	0.00492939	0.00436128	0.0037698	0.00327569
L_TeresMinor2	0.00339609	0.00367124	0.00423098	0.00488613	0.00564467	0.00630108	0.00712369	0.00806424	0.00896034	0.00952909	0.00986107	0.00998897	0.00981298	0.00957375	0.00889395	0.00756099	0.00576019	0.00467501	0.00475616	0.00508038	0.00512417	0.00515146	0.00531626	0.0054985	0.00564949	0.0060387	0.00659558	0.00661101	0.00669379	0.0066658	0.00654682	0.00627209	0.00598292	0.00553284	0.00513	0.00481029	0.00452282	0.00457321	0.00454419	0.00478486	0.0046036	0.00461914	0.00443698	0.00421327	0.00396394	0.00361278	0.00321851	0.00287629	0.00261538
L_TeresMinor3	0.00199585	0.00192433	0.00222941	0.00270448	0.00323045	0.00376416	0.00411478	0.00436009	0.00481667	0.00541801	0.00585869	0.00594633	0.00616147	0.0064343	0.00621032	0.00620676	0.00610525	0.00609828	0.0064403	0.00658182	0.00654396	0.00640473	0.00627977	0.00628579	0.00618952	0.00623782	0.0065539	0.00678091	0.00721879	0.00719386	0.00677783	0.00652225	0.00613309	0.00571864	0.00525995	0.00484018	0.00446815	0.00410008	0.00378259	0.00354403	0.00335365	0.00316732	0.00302913	0.00278687	0.00272492	0.00274019	0.00291732	0.00307565	0.00339983
L_TeresMajor1	7.57987e-05	2.98462e-05	2.99088e-05	2.11589e-05	1.98414e-05	4.11676e-05	5.36188e-05	3.71821e-05	6.71908e-05	7.59852e-05	0.000289154	0.000425191	0.000242039	0.000185451	3.42252e-05	0	0	4.17342e-05	0.000189912	7.92314e-06	0	0.000261865	0.000373766	0.000873494	0.0005733	0.000258782	0.00039034	0.0004332	0.000520686	0.000610761	0.0005653	0.000574717	0.000417546	0.000278701	0.000157474	6.95981e-05	2.38067e-05	1.76072e-05	1.77203e-05	1.51244e-05	1.87328e-05	5.91161e-06	0	0	0	0	0	0	0
L_TeresMajor2	6.66168e-05	5.08679e-05	4.1654e-05	1.30296e-05	0	0	0	0	0.000105026	0.000171411	0.000746406	0.00133295	0.00145228	0.0016948	0.00170093	0.00152828	0.00116819	0.000675781	0.000468637	0.000217319	8.21437e-05	0.00017225	0.000409528	0.00102647	0.000872674	0.000843346	0.000872749	0.000858488	0.00100665	0.00124009	0.00134093	0.00138419	0.00135021	0.00121816	0.00103644	0.000901508	0.000959582	0.00103587	0.000908434	0.000739158	0.000543074	0.00032118	0.000128765	2.0918e-05	0	0	0	1.98843e-05	3.4703e-05
L_TeresMajor3	8.44714e-05	5.26431e-05	5.11313e-05	1.52012e-05	0	0	0	0	0.000109449	7.42952e-05	0.000460873	0.000622641	0.000426495	0.000358434	0.000129774	2.29745e-05	8.95321e-06	6.51081e-05	0.000238305	1.05215e-05	2.43219e-05	0.000186376	0.00037797	0.00098255	0.00069856	0.000568134	0.000551319	0.00051384	0.000685483	0.000913161	0.000994365	0.00104509	0.000972448	0.000814737	0.000602152	0.000482854	0.00047113	0.000472224	0.000335458	0.000189463	6.11932e-05	8.32483e-06	0	0	0	0	0	1.39729e-05	2.45676e-05
L_TeresMajor4	2.90923e-06	0	0	0	0	0	0	0	2.32164e-05	1.83796e-05	0.000115045	0.000147695	6.57037e-05	6.28689e-05	8.08728e-06	0	0	1.35122e-05	0.00013764	6.60257e-06	0	0.000120996	0.000211772	0.000691079	0.000413353	0.000123534	0.000159843	0.000266711	0.000374549	0.000539514	0.000605854	0.000675938	0.000572322	0.000435885	0.000285745	0.000163893	7.64735e-05	7.54402e-05	5.1149e-05	3.29662e-05	3.22489e-05	1.53701e-05	0	0	0	0	0	5.37404e-07	9.21275e-07
L_Supraspinatus1	0.0135916	0.0145981	0.0151707	0.015491	0.0154897	0.0153755	0.0152764	0.0157343	0.0167709	0.0180239	0.0195646	0.0214929	0.023591	0.0262066	0.0286652	0.0305116	0.0316136	0.0321334	0.0329816	0.0338385	0.0341549	0.0344081	0.0343774	0.0335652	0.0324406	0.0311427	0.0294824	0.0280774	0.0267678	0.0256263	0.0246638	0.0239747	0.0235078	0.0231528	0.0228522	0.0225823	0.0223629	0.0221521	0.0217798	0.0213056	0.0207263	0.0201992	0.0197263	0.0192965	0.0189507	0.0187331	0.0185878	0.0186331	0.0185865
L_Supraspinatus2	0.0132785	0.014338	0.0148818	0.0152111	0.0151087	0.0149649	0.0147864	0.0152198	0.0162409	0.0175544	0.0191764	0.021322	0.0235708	0.0261842	0.02863	0.0304014	0.0314114	0.0318234	0.0325884	0.033352	0.033462	0.0334186	0.0332266	0.0321866	0.0309559	0.0297443	0.0281437	0.0268749	0.0256583	0.0245235	0.0236294	0.0228671	0.0224019	0.0218717	0.0214977	0.0213016	0.0210195	0.0208711	0.0205378	0.0201807	0.0195803	0.0191846	0.0187565	0.0184252	0.0181218	0.0180238	0.0179003	0.0180658	0.0179902
L_Supraspinatus3	0.0114909	0.0122897	0.0128356	0.0132131	0.0133622	0.0132486	0.0130721	0.0131551	0.0136892	0.0145606	0.0160619	0.0178517	0.0200245	0.022475	0.0244357	0.0261839	0.0279668	0.029617	0.0308689	0.0319948	0.0329544	0.0337293	0.0341904	0.03397	0.0332477	0.0321515	0.0310732	0.0294749	0.0277527	0.0263239	0.0250888	0.024091	0.0232407	0.0226783	0.0219764	0.0210262	0.0204491	0.0198716	0.0194461	0.0192797	0.0192723	0.0193824	0.0196384	0.0199527	0.0203243	0.0204102	0.0204957	0.0207157	0.0208263
L_Supraspinatus4	0.01033	0.0110918	0.0117434	0.0121803	0.0125074	0.0124371	0.012336	0.0124223	0.0129897	0.0138263	0.0152565	0.0169539	0.0190732	0.0213765	0.023255	0.0249247	0.0263575	0.0277374	0.0287485	0.0295804	0.0304543	0.0312165	0.0314356	0.0311292	0.0302969	0.029059	0.0278889	0.0264416	0.0248043	0.0235332	0.0224114	0.0217609	0.0211117	0.0208701	0.0205178	0.0198571	0.019587	0.0192494	0.0189416	0.0184733	0.0182502	0.0177329	0.0174577	0.0172023	0.0172115	0.0170513	0.0170709	0.0171059	0.0173183
L_Subscapularis1	4.36385e-05	8.65529e-06	0	0	0	9.21275e-08	1.38314e-05	2.27334e-05	2.98205e-05	0.000269977	0.000982025	0.000605678	0.000906486	0.000761735	0.0014222	0.00270383	0.00344151	0.00254231	0.00246474	0.00277303	0.00173245	0.00160643	0.00155998	0.00061806	0.00051525	0.000509476	0.00072027	0.00113089	0.0017588	0.00227311	0.0027467	0.00293957	0.00301436	0.00283253	0.00264333	0.00252062	0.00231228	0.00218473	0.00201037	0.00196093	0.00175936	0.00176934	0.00161651	0.00139757	0.00110933	0.000851825	0.00063595	0.000521198	0.000517306
L_Subscapularis2	0.000757641	0.000599635	0.000454633	0.000531808	0.00105523	0.0016061	0.00189467	0.00146565	0.000856033	0.000910194	0.00123809	0.000610667	0.000801717	0.000840075	0.000886303	0.00101363	0.00103432	0.00100725	0.000988039	0.00110995	0.00115793	0.00127237	0.00165813	0.00200907	0.00204155	0.00206794	0.00207464	0.00220873	0.00276776	0.00314798	0.00337214	0.00376027	0.004008	0.00423217	0.00432335	0.00437489	0.00431892	0.00422806	0.00397589	0.00367649	0.00336315	0.00301809	0.00282737	0.00267385	0.00267019	0.00277348	0.00309803	0.00357188	0.00409057
L_Subscapularis3	0.00168181	0.00205471	0.00241021	0.00287719	0.00327299	0.00363559	0.00359326	0.0033414	0.00300016	0.00268951	0.00259231	0.00281302	0.00351008	0.00435185	0.00517272	0.0057014	0.00633785	0.00672465	0.00723406	0.00770069	0.00795064	0.00814063	0.00845758	0.00850844	0.00865972	0.00885022	0.0093606	0.00981551	0.0100178	0.010155	0.0103783	0.0105689	0.0105822	0.0106851	0.0106177	0.0103756	0.0102056	0.010113	0.00981778	0.0101051	0.00984525	0.00995128	0.00985131	0.00976903	0.00963397	0.00943244	0.00922007	0.00916398	0.00902034
L_Subscapularis4	3.89508e-05	5.684e-06	1.73358e-05	1.73385e-05	1.37039e-05	3.9195e-05	0.00024027	0.000173667	0.000192495	5.4194e-05	0.000111702	0.000285104	0.000523711	0.00132752	0.00138551	0.00122234	0.00113988	0.000875004	0.000870328	0.000790022	0.000886974	0.00113979	0.00115193	0.00134606	0.00159527	0.00181026	0.00251038	0.00348799	0.00331388	0.00331953	0.00369205	0.0037578	0.00393378	0.00426557	0.00425057	0.00405879	0.00380147	0.00347244	0.00303182	0.00268867	0.00240173	0.00231118	0.0022867	0.0023625	0.00247828	0.00257152	0.00267039	0.0027441	0.00279196
L_Subscapularis5	0.000162418	0.000134194	0.000133191	0.000164021	0.000207427	0.000506456	0.000634472	0.000689609	0.000653649	0.000506961	0.000536961	0.000795961	0.00138504	0.00205962	0.00205288	0.00185206	0.00180627	0.00186784	0.0021485	0.00249295	0.00278508	0.00328084	0.00363199	0.0039223	0.0042532	0.00488966	0.00544708	0.00589993	0.00570691	0.0056617	0.00583327	0.0057368	0.00568192	0.00565937	0.00542662	0.00504222	0.00459313	0.00420021	0.0037944	0.00388417	0.00365485	0.00396848	0.00406249	0.00428956	0.00430607	0.00444955	0.00429787	0.00431136	0.00415691
L_Subscapularis6	0	0	0	0	0	0	0	1.73202e-06	6.19103e-06	3.17456e-06	2.47019e-05	4.28147e-05	3.72558e-05	0.000275354	0.000308034	0.0002699	0.000296942	0.000138217	0.00024502	0.000325617	0.000420099	0.000377778	0.000379954	0.000355119	0.000538832	0.000558449	0.000892141	0.00117323	0.00112324	0.00107959	0.00132021	0.00156605	0.00179718	0.00208391	0.0021227	0.00190838	0.00170458	0.00135094	0.000931557	0.000534711	0.000285648	0.000215909	0.000167562	0.000145331	0.000131775	0.000127008	6.67262e-05	6.90213e-05	4.44216e-05
L_Subscapularis7	1.45467e-06	0	0	0	0	0	0	4.21958e-06	9.06544e-06	1.33878e-05	4.4393e-05	8.6494e-05	5.40019e-05	9.05267e-05	0.000223138	0.000430199	0.000621221	0.000715309	0.000933323	0.000993287	0.000847062	0.000821386	0.000739117	0.000837625	0.00089287	0.000789612	0.00119941	0.00121767	0.00133093	0.00147553	0.00173213	0.00188596	0.00194329	0.00190662	0.00178975	0.00146405	0.00128193	0.00102616	0.000751597	0.00082549	0.000554959	0.000666274	0.000572057	0.000555303	0.000434828	0.000422914	0.000304338	0.000283305	0.000192708
L_Subscapularis8	0	0	0	0	0	0	0	2.3032e-06	6.19103e-06	1.83992e-05	8.13596e-05	0.000120382	9.69607e-05	8.73383e-05	7.13707e-05	0.000145155	0.000204445	0.000263778	0.000413464	0.000447211	0.000367406	0.000395457	0.000359641	0.000405785	0.000494989	0.000460862	0.00072677	0.000898248	0.00109616	0.00116815	0.00139115	0.00159993	0.00178427	0.00186395	0.00185442	0.00166463	0.00150669	0.00124221	0.000921504	0.000657573	0.000368324	0.000399648	0.000309893	0.000300828	0.000236673	0.000248795	0.000169279	0.000169438	0.000130975
L_Subscapularis9	0	0	0	0	0	0	0	0	0	4.81961e-06	1.34738e-05	3.5519e-05	5.89838e-05	0.000282161	0.000300781	0.000266708	0.000373315	0.000409312	0.000755303	0.000869152	0.000767645	0.000776322	0.00074631	0.00081675	0.000913172	0.000823614	0.00135938	0.00120916	0.0013303	0.00143369	0.00164026	0.00183544	0.00187909	0.00199023	0.00193156	0.00155982	0.00132969	0.00100875	0.000664734	0.000377326	0.000194227	0.000129218	9.89486e-05	8.86627e-05	7.42513e-05	0.000105812	5.11108e-05	6.9789e-05	4.33372e-05
L_Subscapularis10	0	0	0	0	0	0	0	0	0	1.07099e-05	4.87129e-05	5.74025e-05	3.95231e-05	4.50423e-05	7.85671e-06	9.6008e-06	2.36279e-05	3.10003e-05	4.8625e-05	1.03617e-05	4.31516e-06	6.37983e-05	6.50031e-05	0.000255613	0.000211557	0.000154572	0.00024203	0.000342934	0.000473339	0.000571799	0.000585485	0.000594362	0.000532971	0.000546848	0.000497232	0.000469652	0.000481815	0.00056245	0.000577648	0.00045379	0.000262852	0.000100822	5.96468e-05	1.78882e-05	1.04413e-06	0	4.60652e-07	9.98055e-07	0
L_Subscapularis11	7.70977e-05	1.235e-05	0	0	0	0	0	0	0	3.40479e-05	0.000131629	0.000171928	0.000147265	9.76257e-05	1.76284e-05	1.47648e-05	2.84861e-05	5.08436e-05	6.77259e-05	4.88316e-05	4.16043e-05	6.3433e-05	9.48008e-05	0.000198758	0.000160776	0.000169063	0.000271095	0.000381017	0.000512078	0.000609017	0.000641583	0.000631729	0.000573761	0.000550794	0.000506991	0.000455104	0.000381478	0.000333788	0.000311709	0.00026497	0.000164994	9.22963e-05	7.65284e-05	4.36523e-05	5.22064e-06	0	0	0	0
L_BicepsBrachiiLH	0.00512163	0.00534955	0.0056149	0.00582355	0.00602709	0.00625338	0.00650748	0.0067394	0.00704403	0.00742246	0.00785186	0.00832712	0.00880946	0.00920129	0.00944612	0.00966356	0.00965797	0.00974569	0.00959294	0.00952834	0.00952261	0.00947736	0.0094834	0.00940011	0.00921873	0.00910007	0.00840867	0.00808771	0.00750152	0.00716841	0.00706316	0.00674391	0.00671461	0.00653638	0.00654599	0.00656672	0.00651783	0.00655135	0.00674309	0.00667687	0.00684029	0.00693019	0.00704084	0.0071277	0.00731676	0.00739438	0.00749465	0.00763081	0.00770728
L_BicepsBrachiiSH1	0.00298413	0.00299801	0.00298811	0.00290786	0.00275835	0.00256076	0.00237842	0.00234569	0.00259024	0.00309088	0.00353966	0.00389522	0.00409276	0.00407742	0.00396031	0.00384775	0.00387847	0.00388788	0.00382717	0.00362017	0.00338998	0.00308344	0.00287235	0.00259143	0.00246208	0.00244715	0.00245312	0.00253237	0.00264885	0.00287159	0.00322399	0.00371866	0.00421969	0.00452259	0.00464501	0.00466144	0.00461411	0.00461898	0.00459052	0.00461112	0.00470381	0.00488576	0.00502236	0.00516293	0.00527563	0.00541499	0.00553912	0.00571575	0.0058548
L_BicepsBrachiiSH2	0.00303474	0.00304211	0.00303303	0.00294894	0.00279689	0.00260048	0.00240857	0.0023842	0.00265224	0.00317087	0.00363119	0.00397998	0.00416698	0.00415433	0.00403922	0.00393592	0.00397182	0.00396705	0.00389537	0.00368373	0.00344573	0.00314393	0.00292929	0.00263781	0.00251627	0.00249847	0.00250517	0.00257512	0.00270701	0.0029352	0.00331518	0.00379956	0.00431167	0.0046079	0.00472235	0.00474054	0.00470053	0.00469844	0.00467628	0.0046987	0.00480123	0.0050009	0.00513148	0.0052767	0.00538228	0.00553267	0.00565517	0.00583968	0.00598019
L_TricepsLH1	1.45467e-06	0	0	0	0	0	0	0	0	0	1.01917e-05	2.50648e-05	0	0	0	0	0	1.01342e-05	5.11009e-05	2.64103e-06	0	2.3032e-07	6.23719e-05	0.000210545	3.72816e-05	3.83872e-07	0	0	0	0	7.37037e-06	1.28981e-06	0	0	0	0	0	0	0	0	0	0	0	0	0	0	0	0	0
L_TricepsLH2	0	0	0	0	0	0	0	0	0	0	1.07099e-05	5.51057e-06	0	9.50075e-07	1.72741e-07	0	0	8.44523e-06	4.25025e-05	1.32051e-06	0	0	5.55231e-05	0.000141125	1.41263e-05	0	0	0	0	0	0	0	0	0	0	0	0	0	0	0	0	0	0	0	0	0	0	0	0
L_TricepsLH3	0	0	0	0	0	0	0	0	0	0	1.72741e-07	1.01917e-06	0	0	0	0	0	1.23453e-05	1.41263e-05	0	0	6.90963e-06	3.01564e-05	8.70448e-05	9.82716e-06	3.0231e-06	5.07858e-06	0	1.04413e-06	3.99211e-07	3.68505e-06	6.4489e-07	0	0	0	0	0	0	0	0	0	0	0	0	0	0	0	0	0
L_TricepsLH4	0	0	0	0	0	0	0	0	0	0	2.43565e-05	6.14958e-06	2.76385e-07	9.50075e-07	1.72741e-07	0	0	1.88249e-05	3.54381e-05	1.32051e-06	0	1.10554e-05	5.04569e-05	0.00013136	1.30208e-05	8.63704e-07	1.45102e-06	0	1.04413e-06	3.99211e-07	7.37037e-06	1.28981e-06	0	0	0	0	0	0	0	0	0	0	0	0	0	0	0	0	0
L_LatissimusDorsi1	0	0	0	0	0	0	0	0	0	2.59111e-07	1.88288e-05	7.79048e-06	1.08039e-05	1.2152e-05	2.07289e-06	0	0	2.14967e-06	2.97888e-05	1.32051e-06	0	3.88487e-05	6.60257e-05	0.00022697	0.000146387	5.73303e-05	8.72895e-05	0.000140973	0.000211409	0.000273866	0.000309714	0.00033092	0.0002839	0.000231884	0.000154684	9.29432e-05	5.31263e-05	7.95065e-05	7.56808e-05	6.28645e-05	3.94931e-05	1.69965e-05	1.13625e-06	0	0	0	0	5.37404e-07	9.21275e-07
L_LatissimusDorsi2	0	0	0	0	0	0	0	0	0	6.9616e-06	3.69665e-05	3.15439e-05	1.83796e-05	2.54966e-05	3.28208e-06	0	0	6.75596e-07	3.12011e-05	1.32051e-06	0	1.58922e-05	6.55337e-05	0.000209993	0.000115071	3.55791e-05	4.31168e-05	8.60581e-05	0.000141277	0.000207481	0.000256605	0.000304902	0.000283914	0.000227933	0.00016631	0.000107413	5.78176e-05	4.90237e-05	4.25793e-05	4.18446e-05	3.27626e-05	1.11618e-05	0	0	0	0	0	1.07484e-06	1.84258e-06
L_LatissimusDorsi3	0	0	0	0	0	0	0	0	0	1.00535e-05	4.33566e-05	4.50674e-05	2.63257e-05	3.36831e-05	4.14578e-06	0	0	5.22064e-07	2.41376e-05	1.32051e-06	0	8.98253e-06	6.21259e-05	0.000183387	9.89099e-05	2.85973e-05	3.25466e-05	7.25291e-05	0.000122334	0.000184915	0.000240813	0.000282851	0.000263138	0.000205473	0.000146341	9.46419e-05	5.27736e-05	3.03274e-05	2.07971e-05	2.28444e-05	1.57526e-05	5.75669e-06	0	0	0	0	0	5.37404e-07	9.21275e-07
L_LatissimusDorsi4	0	0	0	0	0	0	0	0	0	5.0269e-06	2.45292e-05	2.34928e-05	1.15391e-05	1.74468e-05	1.90015e-06	0	0	9.21275e-08	4.23782e-06	0	0	2.76385e-06	3.56537e-05	0.000110751	6.91572e-05	1.84396e-05	2.24168e-05	5.08853e-05	8.62322e-05	0.000123068	0.000166088	0.000184962	0.000161438	0.000114752	6.93811e-05	3.7561e-05	1.97909e-05	1.74693e-05	9.25737e-06	9.20335e-06	7.52535e-06	3.54226e-06	0	0	0	0	0	0	0
L_LatissimusDorsi5	0.0068927	0.00652663	0.00618855	0.00610326	0.00652055	0.00758018	0.00900925	0.0103416	0.011274	0.0114086	0.011048	0.0105855	0.0105702	0.0109233	0.0113878	0.0119679	0.0125531	0.012865	0.012785	0.0121898	0.0114075	0.0106902	0.0101171	0.00928957	0.00794593	0.00684231	0.00589008	0.00514651	0.00445225	0.00361234	0.00263687	0.00177092	0.00150273	0.00162187	0.00159224	0.00127052	0.000980889	0.000717147	0.000614758	0.000586142	0.000546686	0.000495339	0.000399695	0.00032943	0.000286417	0.000260114	0.000294377	0.000421086	0.000634174
L_LatissimusDorsi6	0.00237158	0.00246001	0.00247562	0.00278537	0.00350123	0.00488331	0.00731888	0.0100234	0.0128121	0.0155651	0.018075	0.0201644	0.0223228	0.0244054	0.0260863	0.0268711	0.0270426	0.0264024	0.0254192	0.0238342	0.0217525	0.0198029	0.0183439	0.0177324	0.0175962	0.0177041	0.0176736	0.0169794	0.0160664	0.0153249	0.0144008	0.0134317	0.0127147	0.0121069	0.0116868	0.0115142	0.0113887	0.0111683	0.0110992	0.0111613	0.0113653	0.0115457	0.0116058	0.0117717	0.0120353	0.0123017	0.0125737	0.0127833	0.0128953
L_PectoralisMajorTH1	2.02682e-05	3.98548e-05	3.42718e-06	0	0	0	0	0	0	0.000306511	0.000859393	0.0022961	0.00355708	0.00507461	0.00675194	0.0072707	0.00673375	0.00565299	0.00448151	0.00336138	0.00231046	0.00191647	0.00153815	0.00103099	0.000858792	0.000732673	0.000723877	0.000833429	0.000815053	0.00112361	0.00127616	0.00158773	0.00182626	0.00193756	0.00216397	0.00225426	0.00247754	0.00258666	0.00262869	0.00278887	0.00296588	0.00320584	0.00341009	0.00363555	0.00386546	0.00405446	0.00420789	0.00429958	0.00428187
L_PectoralisMajorTH2	6.61822e-05	7.25982e-05	2.38059e-05	8.42063e-06	0	0	0	0	0	0.000390754	0.00119813	0.00295815	0.00460507	0.00648788	0.00849969	0.0091334	0.00854024	0.00724592	0.00577618	0.00433512	0.00305552	0.00256922	0.00212569	0.00154647	0.00138552	0.00119781	0.00113636	0.00119962	0.00113588	0.00155619	0.00174799	0.00210177	0.00237509	0.00254953	0.00281733	0.00290252	0.00314205	0.00331249	0.00339958	0.00361575	0.00384998	0.00413643	0.00437243	0.00462818	0.00488678	0.00507935	0.00522843	0.00530033	0.00524733
L_PectoralisMajorTH3	9.56553e-05	9.59804e-05	3.55984e-05	1.5754e-05	0	0	0	0	0	0.000328567	0.00103161	0.00259614	0.00402252	0.00563659	0.00738625	0.00795931	0.00741482	0.00628595	0.00504468	0.00383712	0.00269744	0.0022893	0.00190799	0.00141122	0.00128036	0.00115644	0.00118681	0.00128164	0.0011976	0.00168066	0.00186797	0.00220376	0.00247786	0.00264347	0.00286906	0.00291715	0.00310395	0.0032648	0.00334514	0.00356516	0.00378494	0.00404403	0.00424319	0.00446817	0.00467974	0.00482316	0.00491394	0.00492698	0.00480966
L_PectoralisMajorTH4	0.000119603	0.000118355	5.51306e-05	3.02366e-05	1.10554e-06	0	0	8.65998e-07	5.89613e-07	0.000319534	0.000950766	0.00234063	0.00357786	0.00505549	0.00670051	0.00724033	0.00675931	0.00574885	0.00467373	0.00360249	0.00254005	0.00214918	0.001774	0.00130106	0.00116218	0.00105256	0.00107478	0.00118024	0.00110203	0.00157322	0.00174974	0.00209395	0.00238778	0.00257396	0.00282316	0.00287955	0.00306167	0.0031557	0.00322265	0.00343215	0.00364931	0.00393156	0.00414858	0.00440233	0.00465478	0.00485694	0.00503965	0.00516302	0.00514814
L_PectoralisMajorTH5	2.39535e-05	5.09102e-05	1.5883e-05	6.33835e-06	0	0	0	0	0	0.000285893	0.000652601	0.00124998	0.00175325	0.00255279	0.00344999	0.00369292	0.0036008	0.00324932	0.00246632	0.00163512	0.00103	0.00067544	0.000494109	0.000331951	0.000164764	0.000193733	0.000290923	0.000471522	0.000701148	0.000936045	0.00115479	0.00144081	0.00170244	0.00182564	0.00202814	0.00212024	0.00233246	0.00242975	0.00248346	0.002665	0.00286008	0.00311938	0.00335585	0.00361395	0.00388181	0.00411657	0.00432157	0.00445376	0.00447171
L_PectoralisMajorTH6	0.000782848	0.000666354	0.000409702	0.000256449	0.000170351	5.28814e-05	8.04287e-05	9.2017e-05	2.8523e-05	0.000496452	0.0014697	0.00326549	0.00480516	0.00641292	0.00791774	0.00803523	0.00699522	0.00529306	0.00348458	0.00206964	0.00109613	0.00083643	0.000704701	0.000483999	0.000344692	0.000204483	0.000274647	0.00045432	0.000714536	0.000894915	0.00115375	0.00155855	0.00181515	0.00194767	0.00206038	0.0019851	0.00210824	0.00225731	0.00233012	0.00246805	0.00257798	0.00270776	0.00278917	0.00288533	0.0029472	0.00294404	0.0028841	0.00272082	0.0024527
L_PectoralisMajorCH1	0.00468572	0.00437763	0.00392244	0.00374927	0.00368383	0.0034744	0.00338048	0.00310575	0.00272831	0.00248879	0.00209458	0.00270177	0.00336546	0.0044683	0.00559416	0.00609668	0.00608369	0.00577188	0.00529039	0.00482669	0.00457367	0.00486096	0.00501715	0.00534645	0.00593824	0.00624788	0.00651743	0.00703131	0.00764706	0.00858588	0.00915022	0.00981325	0.0103725	0.0105914	0.0106612	0.0105655	0.0104396	0.0102437	0.0101951	0.010263	0.0102979	0.0103233	0.0103364	0.0104716	0.0105728	0.010596	0.0107855	0.0109291	0.0110277
L_PectoralisMajorCH2	0.000546452	0.000493526	0.00032879	0.000235858	0.000164897	0.000128835	0.000105547	0.000116947	4.89396e-05	0.000188709	0.00039578	0.000246398	0.000262742	0.000355854	0.000383101	0.000373752	0.000335922	0.000281411	0.000130332	4.42303e-05	1.53726e-05	2.82772e-05	0.000133757	0.000167046	8.9407e-05	0.00011377	0.000216797	0.00040007	0.000663484	0.000864276	0.00112219	0.00149802	0.00181987	0.00204161	0.00220533	0.00222046	0.00233299	0.00236663	0.00248869	0.00265196	0.00278465	0.00293552	0.00304861	0.00318656	0.00333858	0.00343987	0.00358718	0.00367684	0.00364483
L_TricepsMedH1	0	0	0	0	0	0	0	0	0	0	0	0	0	0	0	0	0	0	0	0	0	3.31193e-05	3.15079e-05	1.83905e-05	2.84677e-05	1.68421e-05	5.52771e-07	0	0	0	0	0	0	0	0	0	0	0	0	0	0	0	0	0	0	1.3568e-05	0.000144394	0.000318861	0.00039281
L_TricepsMedH2	0	0	0	0	0	0	0	0	0	0	0	0	0	0	0	0	0	0	0	0	0	3.35587e-05	3.38102e-05	1.97932e-05	2.87441e-05	1.90015e-05	5.52771e-07	0	0	0	0	0	0	0	0	0	0	0	0	0	0	0	0	0	0	1.3568e-05	0.000150826	0.000332586	0.000410349
L_TricepsMedH3	0	0	0	0	0	0	0	0	0	0	0	0	0	0	0	0	0	0	0	0	0	4.0905e-05	4.30249e-05	2.40114e-05	3.57919e-05	2.332e-05	8.29156e-07	0	0	0	0	0	0	0	0	0	0	0	0	0	0	0	0	0	0	1.43217e-05	0.000172635	0.000399667	0.000505456
L_TricepsMedH4	0	0	0	0	0	0	0	0	0	0	0	0	0	0	0	0	0	0	0	0	0	3.39954e-05	3.61153e-05	1.9798e-05	3.01951e-05	1.90015e-05	5.52771e-07	0	0	0	0	0	0	0	0	0	0	0	0	0	0	0	0	0	0	1.28143e-05	0.000146705	0.000334929	0.000422462
L_TricepsMedH5	0	0	0	0	0	0	0	0	0	0	0	0	0	0	0	0	0	0	0	0	0	2.75233e-05	3.28429e-05	1.60116e-05	2.64639e-05	1.81378e-05	8.29156e-07	0	0	0	0	0	0	0	0	0	0	0	0	0	0	0	0	0	0	8.29156e-06	0.000113051	0.00028604	0.000383121
L_Brachialis1	0.00437963	0.00455357	0.00487279	0.00530454	0.00564626	0.00596997	0.00625976	0.00654747	0.00685002	0.0072152	0.00756179	0.00783515	0.00800341	0.00797047	0.0078512	0.00764502	0.00734451	0.00702437	0.00678418	0.00679636	0.00706984	0.00756655	0.00813427	0.00861345	0.00898151	0.00925103	0.00926012	0.00890358	0.00836559	0.00791285	0.00765906	0.00752439	0.00749347	0.00752315	0.00748273	0.00737356	0.00718641	0.00695967	0.00677508	0.00666949	0.00664161	0.00665123	0.006748	0.00694819	0.00727443	0.00766057	0.00805057	0.00849214	0.00896242
L_Brachialis2	0.0038993	0.00403021	0.00430299	0.00467401	0.00499037	0.00527392	0.00553334	0.00579096	0.00606085	0.00638204	0.0067036	0.00695618	0.00712002	0.00710371	0.00700363	0.00682393	0.0065521	0.00625916	0.00602321	0.00601362	0.00623797	0.00668116	0.00720245	0.00766147	0.00801559	0.00827615	0.00832062	0.0080321	0.0075634	0.00715218	0.00693135	0.00682009	0.00679333	0.00682355	0.00679031	0.00670268	0.00653451	0.00632831	0.00615183	0.0060479	0.00600842	0.00601354	0.00608793	0.00625576	0.00653609	0.0068724	0.00723162	0.00762504	0.00804286
L_Brachialis3	0.00312452	0.00319629	0.00339227	0.00366993	0.00391318	0.00414012	0.00434932	0.00455122	0.00477024	0.00504067	0.00532468	0.00557338	0.00573447	0.00573929	0.00566544	0.00552198	0.00528179	0.00497845	0.00470863	0.00464644	0.00481747	0.00521378	0.00571225	0.00617517	0.00656676	0.00688812	0.00700472	0.00681788	0.00646796	0.00617266	0.00604571	0.00600636	0.006012	0.00605569	0.0060337	0.00594691	0.00577714	0.00557096	0.0053916	0.00527988	0.00523033	0.00521809	0.00526765	0.00539116	0.00561388	0.00589112	0.00618402	0.0065192	0.00688372
L_Brachialis4	0.00468603	0.0047918	0.00506839	0.00548682	0.0058808	0.00623014	0.0065466	0.00685738	0.0071698	0.00754097	0.00792371	0.00824773	0.00848126	0.00850576	0.00841409	0.00821373	0.00790587	0.00756092	0.00725003	0.00716554	0.00737504	0.00785635	0.00846348	0.00903896	0.00949075	0.00983011	0.00995256	0.00970525	0.00919351	0.00868197	0.00838994	0.0082429	0.00819558	0.00822693	0.0082118	0.0081327	0.0079479	0.00771047	0.00748557	0.00733482	0.00726274	0.00724359	0.00730832	0.00747655	0.00777567	0.00816576	0.00858445	0.00905196	0.0095423
L_Brachialis5	0.00441211	0.00444213	0.00463794	0.00497862	0.00532189	0.00563521	0.0059173	0.00620533	0.00650121	0.00686847	0.0072871	0.00768885	0.00799349	0.00807785	0.00802175	0.00785977	0.00755187	0.00709517	0.00661706	0.00637297	0.00648478	0.00696571	0.0076744	0.00841971	0.00908535	0.0096594	0.00999264	0.00987926	0.00949066	0.00909961	0.0089585	0.00895197	0.00898546	0.00904987	0.00904348	0.00893852	0.00868859	0.00836814	0.00806725	0.00785973	0.00774347	0.00768118	0.00771281	0.00784651	0.00811521	0.00848524	0.00890143	0.00937639	0.0099011
L_Brachialis6	0.00570278	0.00573634	0.00599404	0.00643725	0.00689361	0.00731573	0.00770153	0.00807962	0.00845483	0.00891142	0.00941646	0.00988651	0.0102503	0.0103541	0.0102815	0.0100665	0.00968272	0.00917274	0.00864945	0.00839918	0.00856645	0.00915059	0.00998648	0.0108476	0.011584	0.0122032	0.0125372	0.0123832	0.011865	0.0113072	0.0110104	0.0109158	0.0109085	0.0109689	0.0109732	0.0108703	0.0106091	0.0102633	0.00992529	0.00968359	0.00954461	0.00947874	0.00952091	0.00968529	0.0100169	0.0104697	0.0109882	0.0115718	0.0122047
L_Brachialis7	0.00453798	0.00458438	0.00481427	0.00518325	0.00553591	0.005865	0.00615684	0.00644956	0.00675037	0.0071334	0.00755786	0.00795988	0.00825	0.00831133	0.00823391	0.00805845	0.0077313	0.00726521	0.00679538	0.00658247	0.00673188	0.00724944	0.00798365	0.00872905	0.00938467	0.00994498	0.0102422	0.0100848	0.00965294	0.00924401	0.00909014	0.00907932	0.00910191	0.00916818	0.00915966	0.0090406	0.00878575	0.00846177	0.0081625	0.0079599	0.00785374	0.00780672	0.00784781	0.00799133	0.00828298	0.00867096	0.00909917	0.00958733	0.010128
L_Brachioradialis1	0.00501925	0.00513245	0.00542965	0.00587574	0.00630541	0.00668878	0.00704087	0.0073878	0.00772791	0.00811649	0.00850895	0.00883388	0.00908414	0.00915987	0.00911751	0.00897755	0.00876309	0.00853824	0.00835044	0.00831283	0.00848663	0.00886219	0.00932098	0.00973359	0.0100144	0.0101755	0.0101544	0.00985472	0.00931808	0.00874429	0.00833191	0.00805028	0.00791714	0.0078867	0.00784909	0.00778906	0.00765513	0.00748114	0.00730943	0.00719094	0.00713014	0.00712121	0.00720474	0.00738099	0.00767711	0.00805789	0.00847561	0.00893653	0.00939399
L_Brachioradialis2	0.00377769	0.00394766	0.00422861	0.00458982	0.00488914	0.00514959	0.00539272	0.00563431	0.00588701	0.00617386	0.00643527	0.00662449	0.00675146	0.00673887	0.00667247	0.0065618	0.0064139	0.00626929	0.00615823	0.00616049	0.00629602	0.00656091	0.00684412	0.00706457	0.00719382	0.00723347	0.00713317	0.0068313	0.00639072	0.0059886	0.0057133	0.00552323	0.00545081	0.00543771	0.0053943	0.00533285	0.00523511	0.00511167	0.00499819	0.00493423	0.00491043	0.00493229	0.00503026	0.005196	0.0054543	0.00576144	0.00608601	0.00642054	0.0067632
L_Brachioradialis3	0.004385	0.00452623	0.00480875	0.00519907	0.00556042	0.00588138	0.00616999	0.0064525	0.00673606	0.0070551	0.00736079	0.00760497	0.00777931	0.00780962	0.0077569	0.00763817	0.00747371	0.00730985	0.00717404	0.00713912	0.00725808	0.00752438	0.00784433	0.00811931	0.00829272	0.00835292	0.00827895	0.00800756	0.00754377	0.00706605	0.00672032	0.00647226	0.00636468	0.00633026	0.00628996	0.00623518	0.00613439	0.00599944	0.00586944	0.0057723	0.00573066	0.00572941	0.00581019	0.00597519	0.00624361	0.00657458	0.00694219	0.00733089	0.00772038
L_PronatorTeres1	0.00969458	0.00977567	0.00991551	0.0101206	0.0102944	0.0104933	0.010688	0.0109268	0.0111838	0.0114918	0.0118192	0.0121039	0.0123098	0.0123849	0.0123669	0.0122724	0.012085	0.0118403	0.0116091	0.0114944	0.0115318	0.0117735	0.012144	0.0125184	0.0129329	0.0133299	0.0135451	0.0134742	0.0132265	0.012983	0.0128193	0.0127022	0.0126472	0.0126152	0.0125312	0.0123854	0.0121805	0.0119381	0.0116993	0.0114833	0.0113506	0.0112657	0.0112805	0.0113902	0.011606	0.0118865	0.0122213	0.0126208	0.0130389
L_PronatorTeres2	0.00785935	0.00781076	0.00777613	0.00774464	0.00772694	0.00772485	0.00772392	0.00773833	0.00776503	0.0077946	0.00783561	0.00788322	0.00794004	0.00799523	0.00804786	0.00809614	0.00814012	0.00816735	0.00818397	0.00818841	0.00819418	0.00819878	0.00821294	0.00823537	0.00826699	0.00830552	0.00834457	0.00837445	0.00839372	0.00838855	0.00836768	0.0083334	0.00829107	0.00824843	0.00821233	0.00817483	0.00813787	0.00809448	0.00804819	0.00799876	0.0079328	0.00786612	0.00780498	0.00775464	0.00771469	0.00769663	0.00769797	0.00772408	0.00777578
L_Supinator1	0	0	0	0	0	0	0	0	0	0	0	0	0	0	0	0	0	0	0	0	0	0	0	0	0	0	0	0	0	0	0	0	0	0	0	0	0	0	0	0	0	0	0	0	0	0	0	0	0
L_Supinator2	0	0	0	0	0	0	0	0	0	0	0	0	0	0	0	0	0	0	0	0	0	0	0	0	0	0	0	0	0	0	0	0	0	0	0	0	0	0	0	0	0	0	0	0	0	0	0	0	0
L_Supinator3	0	0	0	0	0	0	0	0	0	0	0	0	0	0	0	0	0	0	0	0	0	0	0	0	0	0	0	0	0	0	0	0	0	0	0	0	0	0	0	0	0	0	0	0	0	0	0	0	0
L_Supinator4	0	0	0	0	0	0	0	0	0	0	0	0	0	0	0	0	0	0	0	0	0	0	0	0	0	0	0	0	0	0	0	0	0	0	0	0	0	0	0	0	0	0	0	0	0	0	0	0	0
L_Supinator5	0	0	0	0	0	0	0	0	0	0	0	0	0	0	0	0	0	0	0	0	0	0	0	0	0	0	0	0	0	0	0	0	0	0	0	0	0	0	0	0	0	0	0	0	0	0	0	0	0
L_PronatorQuadratus1	0.0280838	0.0278959	0.0277472	0.0276217	0.0275387	0.0274951	0.0274843	0.0275155	0.02758	0.0276789	0.0278041	0.0279603	0.0281371	0.0283294	0.028523	0.0287071	0.0288688	0.0289842	0.0290648	0.0291032	0.0291291	0.0291425	0.0291859	0.0292545	0.0293528	0.029483	0.0296242	0.029744	0.0298191	0.0298356	0.02979	0.0296921	0.0295594	0.0294135	0.0292766	0.0291449	0.0290172	0.0288845	0.0287266	0.0285502	0.0283458	0.0281191	0.0278917	0.0276967	0.0275429	0.027437	0.0274095	0.0274598	0.0275961
L_PronatorQuadratus2	0.0470357	0.0467633	0.0465384	0.0463734	0.0462744	0.0462413	0.0462688	0.046365	0.046512	0.046718	0.0469643	0.0472557	0.0475816	0.047916	0.0482454	0.0485424	0.0487878	0.0489488	0.049027	0.0490545	0.0490755	0.0491022	0.0491906	0.0493382	0.0495274	0.0497598	0.0500027	0.0501836	0.0502703	0.0502411	0.0501115	0.0499049	0.0496474	0.0494015	0.0491726	0.0489506	0.048725	0.0484777	0.0481884	0.0478561	0.0474816	0.0470823	0.0467004	0.0463997	0.0461881	0.0460782	0.0461067	0.0462872	0.0466025
L_PronatorQuadratus3	0.0637091	0.0633398	0.0630418	0.062823	0.0626954	0.0626482	0.0627002	0.0628302	0.0630355	0.063315	0.0636494	0.0640501	0.0644955	0.0649477	0.0653921	0.0657977	0.0661185	0.0663336	0.0664364	0.0664692	0.0664956	0.0665374	0.0666633	0.0668635	0.0671277	0.0674412	0.0677677	0.0680027	0.0681114	0.0680722	0.0678904	0.0676013	0.0672594	0.0669251	0.0666096	0.0663197	0.0660071	0.0656718	0.0652741	0.0648202	0.0643109	0.0637679	0.0632604	0.0628505	0.0625735	0.0624296	0.0624784	0.0627295	0.0631674
L_TricepsLatH1	0	0	0	0	0	0	0	0	0	0	0	0	0	0	0	0	0	0	0	0	0	3.21298e-05	3.61153e-05	1.9798e-05	3.04715e-05	2.07289e-05	8.29156e-07	0	0	0	0	0	0	0	0	0	0	0	0	0	0	0	0	0	0	1.05529e-05	0.000137121	0.000329812	0.000426965
L_TricepsLatH2	0	0	0	0	0	0	0	0	0	0	0	0	0	0	0	0	0	0	0	0	0	3.77266e-05	3.47776e-05	2.11932e-05	3.17843e-05	1.90015e-05	5.52771e-07	0	0	0	0	0	0	0	0	0	0	0	0	0	0	0	0	0	0	1.73368e-05	0.0001659	0.000355068	0.000428262
L_TricepsLatH3	0	0	0	0	0	0	0	0	0	0	0	0	0	0	0	0	0	0	0	0	0	3.86027e-05	4.07199e-05	2.2606e-05	3.33735e-05	2.20243e-05	8.29156e-07	0	0	0	0	0	0	0	0	0	0	0	0	0	0	0	0	0	0	1.43217e-05	0.000164595	0.000379711	0.000477916
L_TricepsLatH4	0	0	0	0	0	0	0	0	0	0	0	0	0	0	0	0	0	0	0	0	0	4.0905e-05	4.16872e-05	2.2606e-05	3.59301e-05	2.24563e-05	5.52771e-07	0	0	0	0	0	0	0	0	0	0	0	0	0	0	0	0	0	0	1.58294e-05	0.000176505	0.000396027	0.000492547
L_TricepsLatH5	0	0	0	0	0	0	0	0	0	0	0	0	0	0	0	0	0	0	0	0	0	2.83986e-05	4.01229e-05	2.00792e-05	3.16461e-05	2.41837e-05	2.10744e-06	0	0	0	0	0	0	0	0	0	0	0	0	0	0	0	0	0	0	7.53786e-06	0.000113302	0.000313139	0.000452983
L_Anconeus1	0	0	0	0	0	0	0	0	0	0	0	0	0	0	0	0	0	0	0	0	0	6.35686e-06	1.64911e-05	1.63619e-05	1.50436e-05	1.81378e-05	5.83864e-06	0	0	0	0	0	0	0	0	0	0	0	0	0	0	0	0	0	0	7.53786e-07	2.70858e-05	9.54655e-05	0.000192513
L_Anconeus2	0	0	0	0	0	0	0	0	0	0	0	0	0	0	0	0	0	0	0	0	0	1.45793e-05	3.16461e-05	2.66103e-05	2.50557e-05	2.76385e-05	5.94229e-06	0	0	0	0	0	0	0	0	0	0	0	0	0	0	0	0	0	0	3.01509e-06	5.55286e-05	0.000193437	0.000362409
L_Anconeus3	0	0	0	0	0	0	0	0	0	0	0	0	0	0	0	0	0	0	0	0	0	5.91935e-06	1.41877e-05	1.62952e-05	1.50436e-05	1.90015e-05	7.56605e-06	0	0	0	0	0	0	0	0	0	0	0	0	0	0	0	0	0	0	7.53786e-07	2.38697e-05	9.04741e-05	0.000186187
L_Anconeus4	0	0	0	0	0	0	0	0	0	0	0	0	0	0	0	0	0	0	0	0	0	1.14009e-05	2.07289e-05	1.31924e-05	1.59613e-05	1.5115e-05	1.83105e-06	0	0	0	0	0	0	0	0	0	0	0	0	0	0	0	0	0	0	3.01509e-06	4.74885e-05	0.000143999	0.000233382
L_Anconeus5	0	0	0	0	0	0	0	0	0	0	0	0	0	0	0	0	0	0	0	0	0	1.41418e-05	2.66712e-05	1.53112e-05	1.59613e-05	1.5115e-05	1.83105e-06	0	0	0	0	0	0	0	0	0	0	0	0	0	0	0	0	0	0	3.01509e-06	5.07029e-05	0.000157643	0.000252528
L_ErectorSpinae	0.0222115	0.0221821	0.0221876	0.0227979	0.0244445	0.0269509	0.0290101	0.0303161	0.031408	0.0323966	0.0329683	0.0337044	0.0347754	0.0356909	0.0371374	0.0381822	0.0392437	0.0397519	0.0399773	0.0396441	0.0382677	0.0365016	0.0351002	0.0348414	0.0347337	0.033998	0.0333026	0.0331209	0.0325533	0.0321018	0.0313469	0.0308983	0.0308538	0.0308491	0.0310446	0.0314414	0.031673	0.0314642	0.031481	0.0315285	0.0315841	0.0316705	0.0317241	0.0318446	0.0321023	0.0322772	0.0325804	0.0329532	0.0332424
R_ErectorSpinae	0.023352	0.0237402	0.0229735	0.0213709	0.019333	0.0177725	0.0170732	0.0168332	0.0166155	0.0163972	0.0163826	0.0163092	0.0162311	0.0162026	0.0153777	0.013661	0.0115109	0.00969216	0.00938654	0.0109098	0.0136835	0.0163378	0.0180656	0.0184533	0.0180764	0.0175022	0.016784	0.0163438	0.0159237	0.0156925	0.0151882	0.0149102	0.0148767	0.0146432	0.0147272	0.014694	0.0145444	0.0144931	0.0145679	0.0148229	0.0153502	0.0161375	0.0170887	0.017891	0.0186407	0.0190157	0.019021	0.0189919	0.0189469
L_ObliqueExternal	0	0	0	0	0	0	0	0	0	0	0	3.4913e-05	0.00258418	0.014165	0.0294076	0.0413666	0.0488527	0.054066	0.0577556	0.0616299	0.0669118	0.0720613	0.0750267	0.0749785	0.072441	0.0672012	0.0601362	0.0531126	0.0483913	0.0474524	0.0506665	0.0556744	0.0601913	0.0640812	0.0667385	0.0683254	0.0701877	0.0715299	0.0729186	0.0748583	0.0776819	0.0813333	0.0860528	0.0911505	0.0964272	0.101671	0.10682	0.111049	0.114787
R_ObliqueExternal	0.0570865	0.057177	0.0567209	0.0559173	0.0573435	0.0631176	0.0719545	0.0805646	0.0861423	0.0887255	0.0910939	0.093226	0.0904394	0.0820797	0.0704081	0.0600454	0.0548555	0.0537417	0.0518702	0.0482766	0.0426262	0.034238	0.0247063	0.014852	0.00682099	0.00355957	0.00300202	0.00251136	0.00190282	0.000938798	0.000125294	5.06697e-07	0	0	0	0	0	0	0	0	0	0	0	0	0	0	0	0	0
L_ObliqueInternal	0.0549356	0.0574328	0.0582193	0.0586413	0.0612638	0.0680323	0.0788093	0.0912268	0.100456	0.104504	0.103341	0.0981522	0.092774	0.0862642	0.083795	0.0865312	0.0923532	0.0970292	0.0965023	0.089928	0.0833758	0.0822644	0.0850825	0.0892568	0.0894482	0.0867173	0.0840985	0.0835832	0.0831716	0.0791204	0.0712696	0.0637021	0.0600384	0.0596869	0.0637093	0.0679866	0.0728312	0.076426	0.077087	0.0734719	0.0688065	0.0651925	0.0607427	0.056102	0.05333	0.0524576	0.054149	0.0555426	0.0552543
R_ObliqueInternal	0.0311818	0.0302403	0.0302686	0.030289	0.028508	0.0233758	0.0171516	0.011093	0.00704561	0.00382256	0.00142273	0.000168564	6.4489e-07	0	0	0	0	0	0	0	0	0	0	0.000312979	0.00235718	0.00880207	0.0189691	0.0261297	0.0300164	0.0340139	0.0378038	0.0417348	0.0440189	0.0437909	0.0422483	0.0409651	0.0397783	0.0389223	0.0382912	0.0381093	0.039455	0.0414488	0.0445904	0.0479378	0.0511276	0.0543787	0.0588313	0.0638983	0.0678053
L_QuadratusLumborum	0	0	0	0	0	0	0	0	0	7.77334e-07	0.000286203	0.00446997	0.0172098	0.0338226	0.0478573	0.0560637	0.0600025	0.0617513	0.064002	0.067306	0.0704544	0.0712786	0.0695365	0.066223	0.0606064	0.0539652	0.0475871	0.0433284	0.0405166	0.0396601	0.0404276	0.0414908	0.0425508	0.043765	0.0447535	0.0453882	0.0462312	0.0470827	0.0482817	0.0498467	0.0518563	0.0541063	0.0568284	0.0598963	0.0631021	0.0662419	0.0692987	0.0718889	0.0741259
R_QuadratusLumborum	0.0352596	0.0355308	0.0352651	0.0345565	0.0348127	0.037444	0.0423466	0.0477385	0.0515788	0.0539324	0.0560767	0.0576606	0.0562215	0.0515938	0.0452953	0.039742	0.0370376	0.0363507	0.0351272	0.0325572	0.0286264	0.0234854	0.0179194	0.0113926	0.00604659	0.00343364	0.00290355	0.00259735	0.00225594	0.00154813	0.000715617	6.85215e-05	1.19766e-06	0	0	0	0	0	0	0	0	0	0	0	0	0	0	0	0
L_RectusAbdominis	0	0	0	0	0	0	0	0	0	0	0	0	0	0	0	0	0	0	0	0	0	0	0	2.54966e-05	0.000131905	0.000184159	0.000176631	0.000234207	0.000671813	0.00123082	0.00194167	0.00291189	0.00491271	0.00792021	0.0111822	0.0139834	0.0163244	0.0178048	0.0179292	0.0170207	0.0159816	0.0150238	0.0140028	0.0128449	0.0118715	0.0111746	0.010873	0.0108751	0.0107367
R_RectusAbdominis	0.0061412	0.00574348	0.00555349	0.00566272	0.00569417	0.0052277	0.00464726	0.00395667	0.00305772	0.00198133	0.000916029	0.000327034	7.38419e-05	6.95579e-06	9.21275e-08	0	0	0	0	0	0	0	0	0	0	0	0	0	7.9353e-05	0.000117831	0.000156313	8.42692e-05	0.000120422	0.000139888	0.000133999	0.000232492	0.00078662	0.00159705	0.00194252	0.0016257	0.00112277	0.000564676	8.72571e-05	3.05876e-06	0	0	0	0	0
[truncated: 51 more columns]

## Sheet: Subject003
	0% gait cycle	1% gait cycle	2% gait cycle	3% gait cycle	4% gait cycle	5% gait cycle	6% gait cycle	7% gait cycle	8% gait cycle	9% gait cycle	10% gait cycle	11% gait cycle	12% gait cycle	13% gait cycle	14% gait cycle	15% gait cycle	16% gait cycle	17% gait cycle	18% gait cycle	19% gait cycle	20% gait cycle	21% gait cycle	22% gait cycle	23% gait cycle	24% gait cycle	25% gait cycle	26% gait cycle	27% gait cycle	28% gait cycle	29% gait cycle	30% gait cycle	31% gait cycle	32% gait cycle	33% gait cycle	34% gait cycle	35% gait cycle	36% gait cycle	37% gait cycle	38% gait cycle	39% gait cycle	40% gait cycle	41% gait cycle	42% gait cycle	43% gait cycle	44% gait cycle	45% gait cycle	46% gait cycle	47% gait cycle	48% gait cycle
R_GluteusMedius1	0.00014167	0.0010681	0.0016074	0.0017371	0.0011742	0.00058542	0.00048817	0.001704	0.015734	0.069892	0.16482	0.28513	0.4209	0.56503	0.698	0.8237	0.94295	1.0508	1.1491	1.2325	1.3062	1.3711	1.4163	1.4357	1.4323	1.4066	1.3695	1.32	1.2566	1.185	1.11	1.0389	0.97291	0.91315	0.86302	0.82193	0.78986	0.76567	0.74786	0.73557	0.72759	0.72085	0.71332	0.70499	0.69431	0.68395	0.67131	0.6565	0.63854
R_GluteusMedius2	0.000275	0.00058646	0.00068333	0.00088346	0.0015588	0.0011371	0.00080592	0.0031838	0.01484	0.045669	0.088176	0.13756	0.19679	0.26374	0.32495	0.38042	0.43021	0.47375	0.51177	0.54359	0.57244	0.59483	0.61013	0.61701	0.61593	0.60746	0.59403	0.57593	0.55403	0.53106	0.50793	0.48563	0.46493	0.44742	0.43412	0.42478	0.41918	0.41662	0.41687	0.41925	0.42252	0.42522	0.42642	0.42631	0.42444	0.4223	0.41819	0.41196	0.403
R_GluteusMedius3	0.0032417	0.0027551	0.0032016	0.0072713	0.0090442	0.0074433	0.0052659	0.0099164	0.026542	0.0507	0.074818	0.10138	0.14009	0.19055	0.23615	0.27455	0.30546	0.33077	0.35072	0.36707	0.38333	0.39048	0.39485	0.39792	0.39893	0.39877	0.39503	0.38978	0.38674	0.38823	0.39276	0.39682	0.40109	0.40847	0.41789	0.42939	0.4426	0.4569	0.47282	0.48955	0.50556	0.51997	0.53222	0.54266	0.55109	0.55832	0.56266	0.56334	0.55939
R_GluteusMinimus1	0.05255	0.056245	0.059608	0.052777	0.034115	0.013375	0.0045677	0.0021936	0.0063003	0.027348	0.078937	0.15625	0.24708	0.34446	0.43736	0.52709	0.61521	0.69887	0.7772	0.84778	0.91278	0.96867	1.0114	1.0379	1.0492	1.0467	1.0364	1.0198	0.99713	0.97228	0.94687	0.92556	0.90868	0.89704	0.88901	0.88407	0.88276	0.88548	0.89167	0.90086	0.91428	0.93161	0.95177	0.97467	0.99795	1.0195	1.039	1.0539	1.0622
R_GluteusMinimus2	0.091508	0.093692	0.095727	0.08867	0.061689	0.026508	0.0091745	0.0052923	0.010036	0.032677	0.085917	0.16594	0.26352	0.37123	0.47522	0.57459	0.67097	0.76206	0.84676	0.92329	0.9946	1.0537	1.0986	1.1274	1.1408	1.1404	1.1314	1.1161	1.0963	1.0768	1.0584	1.0441	1.0345	1.0311	1.0313	1.0345	1.0413	1.0519	1.066	1.0831	1.1043	1.1292	1.1567	1.1869	1.2173	1.2454	1.2707	1.2901	1.3012
R_GluteusMinimus3	0.13781	0.13648	0.13802	0.13577	0.10358	0.05079	0.01979	0.012392	0.019819	0.047157	0.10338	0.18668	0.29342	0.4164	0.53801	0.65192	0.75964	0.86	0.95206	1.0352	1.1144	1.1768	1.2234	1.2553	1.2725	1.277	1.2719	1.2604	1.2466	1.2365	1.2304	1.228	1.2298	1.2393	1.2528	1.2694	1.2895	1.3131	1.3404	1.3709	1.4049	1.4421	1.4809	1.522	1.563	1.6008	1.6346	1.6602	1.6744
R_Semimembranosus	0.43328	0.40925	0.37927	0.37949	0.38166	0.36218	0.32121	0.26819	0.21459	0.17789	0.16888	0.16906	0.16433	0.14996	0.12605	0.09441	0.061356	0.03286	0.015384	0.0043856	0.00022917	3.75e-06	0	0	0	0	0	0	0	0	0	0	0	0	0	0	0	0	0	0	0	0	0	0	0	0	0	0	0
R_Semitendinosus	0.22749	0.21834	0.20511	0.204	0.20278	0.19106	0.16874	0.13889	0.10632	0.081566	0.07227	0.068179	0.061374	0.049613	0.03479	0.019511	0.0083398	0.003071	0.0001805	0	0	0	0	0	0	0	0	0	0	0	0	0	0	0	0	0	0	0	0	0	0	0	0	0	0	0	0	0	0
R_BicepsFemorisLH	0.000525	1.8083e-05	0.00014242	0.012686	0.063842	0.10687	0.12591	0.1286	0.12433	0.12187	0.12275	0.1197	0.10923	0.089842	0.06438	0.036763	0.015461	0.0048024	0.00028633	2.8333e-06	0	0	0	0	0	0	0	0	0	0	0	0	0	0	0	0	0	0	0	0	0	0	0	0	0	0	0	0	0
R_Sartorius	0.14313	0.14148	0.13072	0.10972	0.083666	0.058924	0.038407	0.020708	0.0070057	0.000613	8.3333e-06	0	0	0	0	0.00036771	0.0018155	0.0050842	0.0111	0.019188	0.029574	0.038128	0.046048	0.054007	0.062196	0.070834	0.079189	0.088404	0.1	0.11402	0.12957	0.14607	0.16282	0.18016	0.19558	0.20922	0.22153	0.23309	0.24414	0.25486	0.2664	0.27956	0.29456	0.31121	0.32866	0.34496	0.36089	0.37517	0.38697
R_AdductorLongus	0.010012	0.01121	0.0093207	0.004704	0.0033022	0.01296	0.028004	0.027711	0.012251	0.0012891	2.7917e-05	0	0	0	0	0	0	0	0	0	0	0	0	0	0	0	0	0	0	0	0	0	0	0	0	0	0	0	0	0	0	0	0	0	0	0	0	0	0
R_AdductorBrevis	0	0	0	0	0	0.00012	0.0045152	0.014241	0.013728	0.0073597	0.0019612	7.3875e-05	0	0	0	0	0	0	0	0	0	0	0	0	0	0	0	0	0	0	0	0	0	0	0	0	0	0	0	0	0	0	0	0	0	0	0	0	0
R_AdductorMagnus1	0	0	0	0	0	4.625e-05	0.0034893	0.016737	0.031474	0.033854	0.021817	0.0053039	0.00031567	7.7083e-06	0	0	0	0	0	0	0	0	0	0	0	0	0	0	0	0	0	0	0	0	0	0	0	0	0	0	0	0	0	0	0	0	0	0	0
R_AdductorMagnus2	0	0	0	0	0	0	0.00018208	0.0061147	0.024233	0.047287	0.052304	0.036708	0.012462	0.0012545	2.5e-05	0	0	0	0	0	0	0	0	0	0	0	0	0	0	0	0	0	0	0	0	0	0	0	0	0	0	0	0	0	0	0	0	0	0
R_AdductorMagnus3	0	0	0	0	0	0	0.00015992	0.0044888	0.017606	0.033618	0.036294	0.024047	0.0071632	0.00057921	1.175e-05	0	0	0	0	0	0	0	0	0	0	0	0	0	0	0	0	0	0	0	0	0	0	0	0	0	0	0	0	0	0	0	0	0	0
R_TensorFasciaLata	0.2021	0.21449	0.20983	0.16416	0.093528	0.030705	0.0052402	0.0011726	0.00011517	7.525e-05	0.0020487	0.0077172	0.026452	0.074865	0.14352	0.22123	0.30558	0.39541	0.48458	0.5701	0.65242	0.71885	0.77346	0.81805	0.8541	0.88303	0.90426	0.92272	0.94314	0.96936	0.99955	1.0341	1.0718	1.1154	1.1548	1.1903	1.2231	1.2562	1.29	1.3236	1.362	1.4089	1.4665	1.5349	1.6104	1.6829	1.7555	1.8215	1.877
R_Pectineus	0.042187	0.043997	0.0369	0.024557	0.018857	0.021735	0.026074	0.021831	0.0088112	0.00080296	1.5e-05	0	0	0	0	0	0	0	0	0	0	0	0	0	0	0	0	0	0	0	0	0	0	0	0	0	0	0	0	0	0	0	0.00022925	0.002435	0.0063173	0.011095	0.017642	0.024909	0.032578
R_Gracilis	0.067992	0.067647	0.061795	0.056775	0.056889	0.060086	0.060724	0.051076	0.030526	0.01059	0.0019817	0.00023129	3e-06	0	0	0	0	0	0	0	0	0	0	0	0	0	0	0	0	0	0	0	0	0	0	0	0	0	0	0	0	0	0	0	0	0	0	0	0
R_GluteusMaximus1	0	0	0	0	0	0	0	0.0026149	0.018846	0.048053	0.074295	0.095743	0.11838	0.1422	0.16107	0.17329	0.17875	0.17756	0.17192	0.16303	0.15288	0.14229	0.13032	0.11625	0.10024	0.081292	0.061107	0.042836	0.025825	0.011449	0.0037675	0.00072429	1.8333e-05	0	0	0	0	0	0	0	0	0	0	0	0	0	0	0	0
R_GluteusMaximus2	0	0	0	0	0	0	0	0.0035253	0.023751	0.057819	0.08378	0.10041	0.11476	0.12715	0.13368	0.1323	0.12285	0.10542	0.085589	0.064624	0.041804	0.025827	0.016723	0.0097463	0.0048787	0.0013854	9.725e-05	0	0	0	0	0	0	0	0	0	0	0	0	0	0	0	0	0	0	0	0	0	0
R_GluteusMaximus3	0	0	0	0	0	0	0	0.0075626	0.038587	0.084687	0.1088	0.10714	0.089935	0.062281	0.031546	0.0089723	0.00096467	2.0417e-05	0	0	0	0	0	0	0	0	0	0	0	0	0	0	0	0	0	0	0	0	0	0	0	0	0	0	0	0	0	0	0
R_Iliacus	0.36287	0.35912	0.326	0.2629	0.193	0.13289	0.084952	0.042725	0.012097	0.00052079	5e-06	0	0	0	0	0	7e-05	0.0013569	0.0053383	0.010268	0.01787	0.030044	0.046965	0.066603	0.089906	0.11724	0.14655	0.18005	0.22102	0.26912	0.32134	0.37642	0.43226	0.48968	0.54014	0.58431	0.62364	0.66026	0.69477	0.72779	0.76363	0.80532	0.8538	0.90843	0.96623	1.0199	1.0725	1.1194	1.1578
R_Psoas	0.31972	0.31603	0.29149	0.24608	0.19704	0.15564	0.12243	0.088022	0.046876	0.013818	0.0020225	5.8833e-05	0	0	0	0	0	0	0	0.00091479	0.0019117	0.0026068	0.004268	0.009347	0.017896	0.029349	0.047535	0.071663	0.10205	0.13888	0.17834	0.21921	0.26055	0.30289	0.3398	0.37189	0.40028	0.42673	0.45149	0.47482	0.49971	0.52882	0.56291	0.60177	0.64294	0.68154	0.71996	0.75547	0.78555
R_QuadratusFemoris	0.00014167	3.0417e-06	0	0.0005995	0.004302	0.025229	0.067434	0.093789	0.07077	0.020858	0.0012546	2.1e-05	0	0	0	0	0	0	0	0	0	0	0	0	0	0	0	0	0	0	0	0	0	0	0	0	0	0	0	0	0	0	0	0	0	0	0	0	0
R_Gemelli	0.39734	0.39022	0.36793	0.33869	0.29935	0.25792	0.22856	0.20706	0.15858	0.072587	0.013571	0.00039946	3.6667e-06	0	0	0	0	0	0	0	0	0	0	0	0	0	0	0	0	0	0	0	0	0	0	0.00045646	0.0035098	0.0096227	0.018316	0.033835	0.058962	0.092203	0.13191	0.17846	0.23029	0.28312	0.33697	0.38736	0.43303
R_Piriformis	0.31558	0.29946	0.28492	0.27371	0.22698	0.15476	0.095817	0.070631	0.062528	0.04245	0.028319	0.027038	0.038337	0.067009	0.10427	0.13709	0.16375	0.18623	0.20509	0.22058	0.23981	0.24333	0.24124	0.24519	0.25521	0.274	0.29327	0.31725	0.35646	0.41663	0.49252	0.56971	0.64546	0.72753	0.80579	0.87992	0.95073	1.0173	1.0819	1.145	1.2058	1.2656	1.3243	1.3834	1.4418	1.4959	1.5453	1.5852	1.6129
R_RectusFemoris	0	0	0	0	0	0	0	0	0	0	0	0	0	0.00015696	0.0034231	0.014121	0.038223	0.07712	0.11934	0.16569	0.2104	0.24313	0.27141	0.297	0.32177	0.34431	0.35591	0.35805	0.3514	0.3368	0.31439	0.28498	0.25252	0.22007	0.18701	0.15465	0.12408	0.096635	0.075604	0.061254	0.051782	0.046599	0.046114	0.048955	0.054835	0.065612	0.083096	0.11	0.14794
R_BicepsFemorisSH	0.095217	0.10272	0.11026	0.11384	0.10952	0.09772	0.081238	0.060346	0.034428	0.012055	0.0026779	0.00043229	1.5167e-05	4.1667e-08	0	0	0	0	0	0	0	0	4.1167e-05	0.00033042	0.00083583	0.00185	0.0040218	0.0075633	0.013119	0.020263	0.028288	0.036766	0.044734	0.051984	0.0576	0.061946	0.065495	0.068439	0.071215	0.074328	0.077849	0.081792	0.085982	0.090528	0.095518	0.10126	0.10777	0.11503	0.12281
R_VastusMedialis	0	0	0	0	0	0	0	0	0.001822	0.011899	0.03079	0.052611	0.074	0.092214	0.10607	0.11457	0.11773	0.11599	0.11123	0.10346	0.093777	0.083537	0.071938	0.059321	0.045976	0.032945	0.021998	0.012894	0.00667	0.0026355	0.00052	8.5833e-06	0	0	0	0	0	0	0	0	0	0	0	0	0	0	0	0	0
R_VastusIntermedius	0	0	0	0	0	0	0	0	0.0019153	0.012495	0.032328	0.055253	0.077728	0.096846	0.11141	0.12034	0.12365	0.12182	0.11681	0.10864	0.098477	0.087718	0.075532	0.062273	0.048278	0.034595	0.023088	0.013531	0.0070072	0.0027713	0.000545	8.5833e-06	0	0	0	0	0	0	0	0	0	0	0	0	0	0	0	0	0
R_VastusLateralis	0	0	0	0	0	0	0	0	0.001929	0.012607	0.032543	0.055717	0.078454	0.097844	0.11259	0.12165	0.12495	0.12302	0.11788	0.10954	0.099192	0.088257	0.075912	0.062503	0.048395	0.034633	0.023095	0.013524	0.0069907	0.0027628	0.00054042	8.5833e-06	0	0	0	0	0	0	0	0	0	0	0	0	0	0	0	0	0
R_MedialGastroc	0.28081	0.26519	0.2444	0.22277	0.19183	0.1515	0.10815	0.064837	0.028599	0.0094572	0.0035104	0.0018155	0.002564	0.0055965	0.011749	0.022314	0.038404	0.059419	0.08391	0.11119	0.13976	0.16826	0.19633	0.22408	0.25095	0.27776	0.30684	0.34043	0.38169	0.43062	0.48565	0.54607	0.60926	0.67551	0.73972	0.8019	0.86359	0.92416	0.98459	1.0472	1.1125	1.1799	1.2469	1.3117	1.3724	1.4287	1.4795	1.5232	1.5584
R_LateralGastroc	0.33265	0.31478	0.28512	0.25248	0.21384	0.17107	0.12906	0.086293	0.043788	0.015031	0.0044758	0.0012819	0.000549	0.00099404	0.0018402	0.0044981	0.010984	0.022248	0.03679	0.054831	0.074227	0.093393	0.11239	0.13175	0.15124	0.17167	0.19483	0.22248	0.257	0.29834	0.34492	0.39604	0.44946	0.50544	0.55934	0.61109	0.66194	0.71125	0.7598	0.80971	0.86149	0.9147	0.96702	1.017	1.0629	1.1046	1.1412	1.1716	1.1945
R_Soleus	0	0	0	0	0	0	0	0	0.00041367	0.0035201	0.011713	0.024932	0.041696	0.062957	0.088172	0.11536	0.14352	0.17239	0.20217	0.23193	0.26105	0.28903	0.31485	0.33778	0.35777	0.37417	0.38622	0.39351	0.39529	0.39203	0.38537	0.37665	0.36823	0.36077	0.35751	0.35857	0.3633	0.3721	0.384	0.39725	0.41148	0.42698	0.44509	0.46624	0.49108	0.51929	0.5505	0.58457	0.62111
R_TibialisPosterior	0	0	0	0	0	0	0.0051885	0.019101	0.033464	0.028724	0.01455	0.0039989	0.0012653	0.00040221	5.6083e-05	2.6875e-05	9.1833e-05	0.0001865	0.00027533	0.00035762	0.0004275	0.00049642	0.00059	0.00062329	0.000625	0.00060208	0.00052492	0.0003855	0.00017583	2.1458e-05	1.25e-06	0	0	0	0	0	0	0	0	0	0	0	0	0	0	0	0	0	0
R_FlexDigLongus	0	0	0	0	0	4.375e-06	0.0048189	0.018293	0.033678	0.031092	0.017282	0.0050425	0.0013212	0.00040871	3.075e-05	0	0	0	0	0	0	0	0	0	0	0	0	0	0	0	0	0	0	0	0	0	0	0	0	0	0	0	0	0	0	0	0	0	0
R_FlexHalLongus	0	0	0	0	0	0	0	0.0020062	0.008535	0.011416	0.0074983	0.0031055	0.0013885	0.0010022	0.00089242	0.00085667	0.0009675	0.0015465	0.0022637	0.0026831	0.0028742	0.0030031	0.0030306	0.0029596	0.0029312	0.0029573	0.0031422	0.0033502	0.0035782	0.0033457	0.0027783	0.001984	0.001211	0.00050296	5.8833e-05	1.1667e-05	5e-07	0	0	0	0	0	0	0	0	0	0	0	0
R_TibialisAnterior	0.36571	0.35347	0.31642	0.2692	0.22323	0.18505	0.15503	0.12536	0.086504	0.047662	0.022939	0.0086356	0.002001	0.00014042	0	0	0	0	0	0	0	0	0	0	0	0	0	0	0	0	0	0	0	0	0	0	0	0	0	0	0	0	0	0	0	0	0	0	0
R_PeroneusBrevis	0.10118	0.10171	0.090918	0.070531	0.041854	0.015954	0.0036567	0.0010546	0.00034233	0.00056933	0.0062446	0.026686	0.057556	0.089263	0.11774	0.14036	0.15676	0.16965	0.18208	0.19708	0.21531	0.23578	0.25605	0.27301	0.28434	0.28958	0.28997	0.28741	0.28378	0.28104	0.28027	0.28181	0.28533	0.29092	0.29841	0.30771	0.31912	0.33269	0.34878	0.36725	0.38821	0.41148	0.43646	0.46298	0.49016	0.51679	0.54283	0.56646	0.58782
R_PeroneusLongus	0.014371	0.016065	0.013545	0.0070087	0.0021207	0.00046708	0.00014733	3.1667e-06	0	0.00071817	0.0072404	0.028815	0.061082	0.094613	0.12433	0.14819	0.1661	0.18073	0.19524	0.21235	0.23264	0.25518	0.27713	0.29536	0.30778	0.31388	0.31495	0.31283	0.30938	0.30654	0.30547	0.30653	0.30959	0.31471	0.32205	0.33151	0.34332	0.35765	0.3747	0.3942	0.41618	0.44055	0.46689	0.49492	0.52378	0.55242	0.58047	0.60643	0.63037
R_PeroneusTertius	0.37939	0.38241	0.35319	0.30394	0.24591	0.186	0.12755	0.075421	0.035539	0.014697	0.0082654	0.0091602	0.011818	0.014464	0.016511	0.016905	0.015248	0.012375	0.0094751	0.0075608	0.006535	0.0060937	0.0057515	0.0052576	0.004404	0.0033854	0.0026591	0.0021744	0.0020658	0.0020081	0.0020571	0.0021504	0.0022835	0.0023852	0.0023407	0.0021075	0.0017573	0.0013241	0.0010463	0.00083858	0.00071417	0.00073638	0.00074925	0.00072596	0.00047883	0.00016063	1.4167e-05	0	0
R_ExtensorDigLongus	0.41404	0.40265	0.36091	0.30446	0.24471	0.18774	0.1358	0.089866	0.050763	0.025024	0.013265	0.0082111	0.0045165	0.0018941	0.0009555	0.00041917	0.00022917	8.2917e-05	2.5e-06	0	0	0	0	0	0	0	0	0	0	0	0	0	0	0	0	0	0	0	0	0	0	0	0	0	0	0	0	0	0
R_ExtensorHalLongus	0.34917	0.34361	0.31175	0.26702	0.22045	0.17847	0.14252	0.10961	0.073781	0.040379	0.019961	0.0086741	0.002756	0.00030217	3.3333e-06	0	0	0	0	0	0	0	0	0	0	0	0	0	0	0	0	0	0	0	0	0	0	0	0	0	0	0	0	0	0	0	0	0	0
L_GluteusMedius1	0.54775	0.5181	0.49001	0.46169	0.42828	0.39207	0.34969	0.30206	0.25238	0.19953	0.1457	0.094375	0.048647	0.015456	0.0036402	0.0018052	0.002033	0.0032816	0.0065269	0.0083134	0.0070858	0.0050074	0.0026532	0.00064725	9.0167e-05	9.1667e-05	0.000745	0.002521	0.0031162	0.0023372	0.0012525	0.000625	0.000993	0.0018932	0.0034787	0.0067667	0.013808	0.025386	0.039489	0.051787	0.058158	0.059459	0.055687	0.050341	0.036756	0.016771	0.0079817	0.0038844	0.0031425
L_GluteusMedius2	0.34255	0.32082	0.29881	0.27591	0.24993	0.22207	0.19032	0.1557	0.1201	0.084178	0.050529	0.022503	0.0056247	0.00093458	0.00039767	0.00010417	1.6667e-06	0.00079933	0.0017472	0.0021286	0.0009725	0.00017667	0	0	0	0	0	0	0	0	0	0	0	0	3.1583e-05	0.00053438	0.002264	0.0064638	0.012864	0.019898	0.025607	0.029041	0.029342	0.027195	0.019071	0.0085225	0.0040807	0.0017157	0.0011805
L_GluteusMedius3	0.48379	0.45759	0.42867	0.3968	0.36049	0.3208	0.27625	0.22818	0.1785	0.1294	0.082999	0.044094	0.016008	0.003355	0.00062867	1.4583e-05	0	0.00063375	0.0012202	0.0013132	0.00063333	0.00011242	6.6667e-06	0	0	0	0	0	0	0	0	0	0	0	3.3333e-05	0.0005125	0.002194	0.0066104	0.014015	0.023238	0.032921	0.040452	0.043091	0.040854	0.02973	0.014564	0.0066051	0.0026092	0.0025527
L_GluteusMinimus1	0.99963	0.98783	0.97022	0.94493	0.90867	0.86343	0.81037	0.74837	0.67887	0.6023	0.52081	0.42901	0.33179	0.23669	0.15013	0.083901	0.03996	0.017884	0.0076251	0.0047408	0.004755	0.0046947	0.0033868	0.0024695	0.0013413	0.001601	0.004312	0.0067921	0.0073742	0.0074427	0.0065529	0.0060929	0.0076163	0.012043	0.016799	0.023575	0.035933	0.050833	0.066448	0.079886	0.088239	0.090181	0.08637	0.078779	0.064644	0.037774	0.016342	0.011223	0.02632
L_GluteusMinimus2	1.2096	1.1933	1.1697	1.1364	1.0899	1.0325	0.96535	0.88741	0.80029	0.70561	0.60609	0.49529	0.37939	0.26628	0.16401	0.087256	0.03862	0.014293	0.0060998	0.0037825	0.0022717	0.0010866	6.9833e-05	4.1667e-07	0	0.00017188	0.00080208	0.0014157	0.0016322	0.0021532	0.0025183	0.0041233	0.007355	0.01299	0.019204	0.028083	0.044045	0.062963	0.082677	0.10073	0.11331	0.11801	0.11488	0.10586	0.087591	0.053195	0.023688	0.018312	0.042959
L_GluteusMinimus3	1.5057	1.4782	1.4411	1.3918	1.3264	1.2474	1.1563	1.0521	0.93678	0.81436	0.68869	0.55197	0.41222	0.27711	0.15892	0.074107	0.027552	0.0087617	0.0042755	0.0025563	0.0007475	0.00010942	0	0	0	0	0.00017583	0.00042071	0.000453	0.00079279	0.0010363	0.002992	0.0061947	0.011993	0.019535	0.030866	0.051609	0.076262	0.10235	0.12779	0.14776	0.15782	0.15686	0.14614	0.12113	0.074664	0.033954	0.026367	0.058013
L_Semimembranosus	0.0010208	0.00019167	6.0417e-05	1.0417e-06	0	0	0	0	0	0	0	0	0	0	0	0	0	0	6.6667e-06	0.00025767	0.00055583	0.0001435	3.5e-06	0	0	0	0	0	0	0	0	0	0.00029083	0.00085467	0.001567	0.0036988	0.0074072	0.012631	0.020219	0.030718	0.047295	0.073543	0.11092	0.15736	0.20813	0.25907	0.30612	0.35179	0.4043
L_Semitendinosus	0.0013042	0.00094687	0.00029375	6.25e-06	0	0	0	0	0	0	0	0	0	0	0	0	0	0	1.3333e-06	7.9333e-05	0.00022917	8.6833e-05	0	0	0	0	0	0	0	0	0	0	9.35e-05	0.00037892	0.00093317	0.0022396	0.0045572	0.0084188	0.013969	0.020986	0.031098	0.045713	0.065203	0.088269	0.11281	0.13726	0.15936	0.17795	0.19772
L_BicepsFemorisLH	0	0	0	0	0	0	0	0	0	0	0	0	0	0	0	0	0	0	1.1667e-06	8.5167e-05	0.00016833	3.1667e-06	0	0	0	0	0	0	0	0	0	0.00021483	0.0010752	0.0018551	0.0035188	0.0050871	0.0067177	0.0071645	0.0061847	0.0053052	0.0059183	0.010226	0.018577	0.029152	0.036613	0.035367	0.021228	0.0093368	0.0044713
L_Sartorius	0.37547	0.37949	0.37992	0.37621	0.36804	0.3558	0.34122	0.32338	0.3019	0.27723	0.24972	0.21614	0.17878	0.14042	0.10233	0.07083	0.047458	0.031318	0.018359	0.0090813	0.00559	0.006908	0.0094471	0.011866	0.014194	0.016423	0.018378	0.020329	0.021844	0.023104	0.024292	0.025505	0.027457	0.030236	0.033556	0.037597	0.0423	0.04728	0.053063	0.058763	0.062734	0.064047	0.062592	0.059393	0.056567	0.05627	0.062592	0.075171	0.089264
L_AdductorLongus	0.00033333	0.0021239	0.0041583	0.0063203	0.0098295	0.014681	0.023065	0.036254	0.051708	0.065814	0.077024	0.083956	0.08799	0.091761	0.092359	0.089541	0.086979	0.080928	0.066563	0.043526	0.034462	0.044446	0.058168	0.067879	0.073909	0.075785	0.073465	0.069915	0.063863	0.057196	0.050988	0.04369	0.036428	0.029559	0.02246	0.015112	0.0082312	0.0041106	0.0016538	0.00053671	6.5833e-05	0	0	0.00093613	0.0035033	0.020473	0.056701	0.075957	0.064568
L_AdductorBrevis	0	0	0	0	0	0	0	0	0	0	0	0	0	3.8625e-05	0.0022339	0.0066369	0.013752	0.021124	0.024766	0.02052	0.018812	0.024362	0.031079	0.035314	0.036866	0.035534	0.03177	0.027128	0.021504	0.016568	0.013148	0.0099314	0.0072543	0.0047438	0.0027541	0.0017358	0.0010998	0.00025283	4.8333e-06	0	0	0	0	0	0	3.25e-05	0.0010971	0.00082362	0.00072383
L_AdductorMagnus1	0	0	0	0	0	0	0	0	0	0	0	0	0	0	0.0008585	0.0037117	0.0075818	0.013884	0.01881	0.021222	0.024116	0.029782	0.034932	0.038021	0.037501	0.032195	0.024209	0.015882	0.0089832	0.005596	0.0039725	0.0024476	0.0010233	0.00078883	0.00078242	0.00057479	0.00010233	4.0833e-06	0	0	0	0	0	0	0	0	0	0	0
L_AdductorMagnus2	0	0	0	0	0	0	0	0	0	0	0	0	0	0	0	2.1667e-05	0.00046917	0.0013752	0.0040503	0.0082155	0.010577	0.010943	0.0098508	0.0073116	0.004497	0.0024865	0.0014869	0.00078213	0.00044983	0.00036233	0.00013333	6.6667e-06	0	0	0	0	0	0	0	0	0	0	0	0	0	0	0	0	0
L_AdductorMagnus3	0	0	0	0	0	0	0	0	0	0	0	0	0	0	0	0.00037104	0.00094733	0.0021647	0.0048943	0.0077056	0.0098458	0.010975	0.011106	0.01028	0.0086065	0.0057854	0.0034482	0.0020252	0.0012057	0.00072342	0.00043042	0.0001035	8.3333e-07	0	0	0	0	0	0	0	0	0	0	0	0	0	0	0	0
L_TensorFasciaLata	1.6183	1.665	1.6907	1.6936	1.6698	1.6221	1.5581	1.4769	1.3804	1.2691	1.1461	0.99741	0.8322	0.66245	0.49265	0.34709	0.23661	0.15736	0.093741	0.046818	0.026362	0.027651	0.034109	0.040201	0.04705	0.055124	0.06269	0.069115	0.073035	0.074845	0.075329	0.076514	0.080773	0.088197	0.098542	0.11348	0.13209	0.15088	0.17165	0.19039	0.19903	0.19305	0.17204	0.13969	0.10032	0.058426	0.031153	0.024387	0.040414
L_Pectineus	0.16308	0.17279	0.17874	0.18128	0.18169	0.17991	0.17822	0.17548	0.17047	0.16353	0.1546	0.14138	0.12615	0.11094	0.094192	0.078491	0.066466	0.055711	0.042693	0.026833	0.020433	0.0257	0.033694	0.039495	0.043232	0.044723	0.043891	0.042391	0.039644	0.036543	0.033646	0.030054	0.026605	0.023552	0.020155	0.016057	0.011216	0.0066842	0.003468	0.0019187	0.00099167	0.00074208	0.0012495	0.0026493	0.007482	0.02307	0.048272	0.064642	0.063906
L_Gracilis	0.0050375	0.0038379	0.0026278	0.0016715	0.001371	0.00099333	0.0014544	0.0033478	0.0063755	0.010128	0.013502	0.015512	0.016903	0.018077	0.017401	0.016537	0.015968	0.015483	0.013764	0.0091108	0.0073133	0.010082	0.014427	0.017814	0.019816	0.02039	0.019872	0.01964	0.019004	0.018524	0.018519	0.018304	0.017888	0.01767	0.016939	0.015149	0.012683	0.010515	0.0083008	0.0066242	0.0063017	0.0079987	0.012033	0.018322	0.028172	0.045221	0.067145	0.080404	0.080848
L_GluteusMaximus1	0	0	0	0	0	0	0	0	0	0	0	0	0	0	0	0	0	0.0001215	0.00071058	0.0016512	0.001345	0.00029092	9.3333e-06	0	0	0	0	0	0	0	0	0	0	0	0	0	0	0	0	0	0	0	0	0	0	0	0	0	0
L_GluteusMaximus2	0	0	0	0	0	0	0	0	0	0	0	0	0	0	0	0	0	5.85e-05	0.00042317	0.0019917	0.0019308	0.00060575	4.1e-05	0	0	0	0	0	0	0	0	0	0	0	0	0	0	0	0	0	0	0	0	0	0	0	0	0	0
L_GluteusMaximus3	0	0	0	0	0	0	0	0	0	0	0	0	0	0	0	0	0	0	0.00015208	0.0038649	0.0045692	0.0022285	0.00038817	4.6667e-06	0	0	0	0	0	0	0	0	0	0	0	0	0	0	0	0	0	0	0	0	0	0	0	0	0
L_Iliacus	1.1987	1.2139	1.2161	1.2039	1.177	1.1367	1.0895	1.0327	0.96472	0.88699	0.80097	0.69664	0.58201	0.46663	0.35283	0.25731	0.18673	0.13549	0.088976	0.04863	0.03292	0.040564	0.052933	0.062276	0.069766	0.075369	0.078411	0.080396	0.079895	0.078259	0.076465	0.074575	0.074741	0.077299	0.081379	0.087343	0.094656	0.1028	0.11356	0.12487	0.13277	0.13538	0.13282	0.12786	0.12713	0.13857	0.17209	0.21849	0.26061
L_Psoas	0.83192	0.84278	0.84266	0.83104	0.80859	0.77653	0.74038	0.6984	0.64934	0.59415	0.53461	0.46376	0.38664	0.30973	0.23513	0.1741	0.13091	0.10123	0.073614	0.048949	0.04294	0.052756	0.064507	0.073109	0.079792	0.084993	0.08787	0.089848	0.090615	0.091284	0.092416	0.0938	0.096559	0.10076	0.1056	0.1112	0.11723	0.12329	0.13112	0.13962	0.14664	0.15059	0.15142	0.15092	0.15433	0.16752	0.197	0.23246	0.26045
L_QuadratusFemoris	0	0	0	0	0	0	0	0	4e-06	2.4792e-05	0.00036083	0.0031527	0.011473	0.024239	0.038933	0.051731	0.056907	0.050935	0.044892	0.035496	0.037572	0.049151	0.058601	0.063295	0.061179	0.053446	0.047353	0.042787	0.038661	0.037248	0.035128	0.030026	0.024675	0.022601	0.017955	0.011395	0.0064993	0.0041566	0.0021722	0.00053442	8.3333e-06	0	0	6.3333e-06	0.0008795	0.0085212	0.035584	0.048598	0.02526
L_Gemelli	0.60573	0.62384	0.63065	0.62533	0.60923	0.58529	0.55493	0.51975	0.47872	0.43528	0.39261	0.34767	0.30317	0.25936	0.2107	0.16332	0.1193	0.080884	0.055465	0.038044	0.033792	0.042095	0.051467	0.058654	0.060846	0.056524	0.053381	0.053117	0.055585	0.05916	0.064258	0.066424	0.06561	0.064995	0.06475	0.063879	0.061157	0.057032	0.053729	0.054416	0.061436	0.07296	0.084692	0.092521	0.099037	0.11622	0.15523	0.20862	0.2515
L_Piriformis	1.5468	1.5236	1.487	1.4347	1.3654	1.2815	1.1847	1.0751	0.95302	0.82575	0.69773	0.56081	0.42413	0.29171	0.17028	0.082418	0.034097	0.0087192	0.0029096	0.0039626	0.0040883	0.0039322	0.0020179	0.00077471	0.00044067	1.3542e-05	2.75e-06	0.00018112	0.00057033	0.0010775	0.0036925	0.0069816	0.011231	0.017548	0.026945	0.041168	0.062417	0.085091	0.11026	0.13761	0.16354	0.18208	0.18853	0.18158	0.15957	0.12355	0.092131	0.10361	0.16463
L_RectusFemoris	0.011804	0.028676	0.051378	0.075534	0.10164	0.13382	0.16825	0.20369	0.24172	0.28051	0.31448	0.33894	0.34985	0.34679	0.32903	0.29105	0.24771	0.19807	0.1415	0.086554	0.064623	0.0719	0.083851	0.091852	0.097591	0.10045	0.098617	0.092904	0.083824	0.072987	0.060186	0.045383	0.032797	0.020784	0.010735	0.0046196	0.00081767	1.5292e-05	0	0	0	0	0	0	0	0	0	0	0
L_BicepsFemorisSH	0.1359	0.14244	0.14884	0.15474	0.16011	0.16543	0.17022	0.17333	0.17285	0.169	0.16033	0.14319	0.11857	0.088382	0.055032	0.029404	0.012138	0.0041365	0.00080558	3.5917e-05	0	0	3.7917e-05	0.00033771	0.0013692	0.0034583	0.0072773	0.013024	0.018902	0.024814	0.03122	0.038263	0.045863	0.054492	0.063291	0.071809	0.080963	0.09028	0.098729	0.10554	0.10894	0.1082	0.10347	0.095174	0.084084	0.070183	0.053986	0.035527	0.020303
L_VastusMedialis	0	0	0	0	0	0	0	0	0	0	0	0	0	6.75e-06	0.0015203	0.0061462	0.010366	0.015113	0.019807	0.023777	0.023517	0.019085	0.013796	0.0092478	0.0056783	0.0029469	0.0013918	0.00062338	0.00018317	2.1875e-05	0	0	0	0	0	0	0	0	0	0	0	0	0	0	0	0	0	0	0
L_VastusIntermedius	0	0	0	0	0	0	0	0	0	0	0	0	0	7.125e-06	0.0015955	0.0064492	0.010866	0.015814	0.020696	0.024801	0.024501	0.01985	0.014327	0.0095832	0.0058977	0.0030521	0.00144	0.00064092	0.00018917	2.2583e-05	0	0	0	0	0	0	0	0	0	0	0	0	0	0	0	0	0	0	0
L_VastusLateralis	0	0	0	0	0	0	0	0	0	0	0	0	0	7.625e-06	0.0016777	0.0067152	0.011329	0.01647	0.021547	0.025804	0.025455	0.020577	0.014837	0.0099166	0.0060933	0.00315	0.0014879	0.00066175	0.00019517	2.3292e-05	0	0	0	0	0	0	0	0	0	0	0	0	0	0	0	0	0	0	0
L_MedialGastroc	1.7912	1.7505	1.7095	1.6655	1.6174	1.5656	1.507	1.4355	1.346	1.2412	1.1192	0.974	0.8132	0.64557	0.47847	0.33344	0.2148	0.12649	0.063056	0.02294	0.0047233	0.00036046	2.25e-06	0	3.5833e-05	0.0012146	0.0047162	0.009449	0.015025	0.020102	0.024439	0.028292	0.032151	0.036234	0.04038	0.044634	0.049793	0.055684	0.061751	0.068255	0.074596	0.081093	0.088193	0.097006	0.11013	0.13061	0.16237	0.20214	0.24016
L_LateralGastroc	1.4295	1.3848	1.3408	1.2952	1.2475	1.1983	1.1451	1.0831	1.0075	0.92128	0.82312	0.70838	0.58374	0.45644	0.33177	0.22616	0.14227	0.081814	0.039624	0.013836	0.0026825	0.00017654	9.1667e-07	0	0.00012283	0.0011792	0.0036161	0.0070005	0.010943	0.014446	0.017555	0.020398	0.023426	0.026844	0.03053	0.034577	0.039617	0.045696	0.052486	0.060261	0.068677	0.077987	0.08865	0.10185	0.12035	0.14782	0.18944	0.24169	0.29237
L_Soleus	0.44198	0.50562	0.56398	0.617	0.66242	0.69761	0.72242	0.73695	0.74131	0.73173	0.70636	0.66725	0.61172	0.53955	0.45591	0.36045	0.26289	0.17224	0.098838	0.047746	0.016598	0.0026691	0.00013242	7.125e-05	0.00060233	0.0016583	0.0022846	0.0025235	0.002505	0.001869	0.0010875	0.00062096	0.0002375	1.5833e-05	0	0	0	0	0	0	0	0	0	0	0	0	0	0	0
L_TibialisPosterior	0	0	0	0	0	0	0	0	6.8e-05	0.00031283	0.00063583	0.00098242	0.00126	0.0013184	0.001307	0.0010098	0.00068483	0.00038429	0.00019483	0.00018246	0.00039333	0.001114	0.0034184	0.0062019	0.0098825	0.011303	0.010974	0.0095162	0.0077342	0.0070156	0.0064717	0.0058357	0.0053155	0.0047982	0.0040425	0.0032137	0.0022845	0.0014421	0.00080567	0.00033267	0.00015	5.7167e-05	0	0	0	0	0	0	0
L_FlexDigLongus	0	0	0	0	0	0	0	0	0	0	0	0	0	4.8167e-05	0.00027817	0.000295	0.00025133	0.00015025	5.1917e-05	4.8333e-06	0.00015917	0.0013331	0.0046908	0.0083566	0.012958	0.014207	0.013016	0.010611	0.0083768	0.0073662	0.0068858	0.0064994	0.0062563	0.0060515	0.0058152	0.0053938	0.0044903	0.0034438	0.0024342	0.0014758	0.00062917	0.00032162	0.000176	1.125e-05	0	0	0	0	0
L_FlexHalLongus	0.00074583	0.00095929	0.0011187	0.0012436	0.001403	0.001565	0.0017838	0.0024804	0.003157	0.0037627	0.0044313	0.0052086	0.0053402	0.0048709	0.0042202	0.0031994	0.0023507	0.0015124	0.0007935	0.00047187	0.00038	0.00020792	0.00045175	0.0013983	0.0027652	0.0036417	0.004501	0.0050711	0.004646	0.0041775	0.0036875	0.0029288	0.0021148	0.0013493	0.00068267	0.00030167	9.8e-05	2.6667e-06	0	0	0	0	0	0	0	0	0	0	0
L_TibialisAnterior	0	0	0	0	0	0	0	0	0	0	0	0	0	0	0	0	3.85e-05	0.00084225	0.0046436	0.014076	0.03004	0.0497	0.061413	0.058351	0.044647	0.028939	0.016949	0.0092695	0.0072802	0.0082429	0.010463	0.013772	0.017858	0.023118	0.029126	0.035561	0.042971	0.051515	0.061049	0.071312	0.081748	0.092139	0.10306	0.11579	0.13279	0.15778	0.19709	0.24836	0.30142
L_PeroneusBrevis	0.44718	0.46569	0.48083	0.49241	0.49853	0.49827	0.49162	0.47886	0.46099	0.43894	0.41265	0.38087	0.34468	0.30347	0.25642	0.20602	0.15475	0.10672	0.066177	0.035392	0.013338	0.002646	0.00015225	0	0	0	0	0	0	0	0	0	0	0	2.2e-05	0.00021667	0.00049733	0.0010475	0.0024315	0.0040803	0.0058083	0.0076274	0.0098467	0.011796	0.014652	0.018608	0.025252	0.036462	0.052952
L_PeroneusLongus	0.47601	0.49893	0.51814	0.5333	0.54238	0.54425	0.53887	0.52669	0.50867	0.48532	0.45639	0.42119	0.38031	0.33329	0.28044	0.22369	0.16649	0.1133	0.068961	0.035921	0.012349	0.0022978	9.7417e-05	0	0	0	0	0	0	0	0	0	0	0	0	0	0	0	0	5.25e-06	7.1667e-05	0.00020204	0.00029008	0.00028317	0.000201	9.375e-05	9.2583e-05	0.000194	0.000886
L_PeroneusTertius	0.0042	0.0019645	0.00046125	1.9542e-05	0	0	0	0	0	0	3.75e-06	4.1625e-05	0.00027783	0.0011312	0.0020173	0.0027108	0.0037498	0.0058332	0.0096667	0.016642	0.027104	0.0371	0.039288	0.032799	0.020967	0.011297	0.0053262	0.0024981	0.0023612	0.003279	0.0044667	0.0058994	0.0077078	0.010546	0.014198	0.018478	0.023733	0.030146	0.038011	0.047331	0.057864	0.069682	0.082872	0.098075	0.11702	0.14208	0.17943	0.23	0.28817
L_ExtensorDigLongus	0	0	0	0	0	0	0	0	0	0	0	0	0	0	0	4.125e-05	0.00028667	0.0016955	0.0058484	0.015172	0.029648	0.043936	0.048855	0.041802	0.028456	0.016905	0.0088652	0.0045574	0.0040975	0.0050069	0.0064867	0.0088265	0.011859	0.015998	0.020966	0.026565	0.033364	0.041601	0.051317	0.062332	0.074212	0.086889	0.1007	0.11675	0.1374	0.16613	0.21001	0.26775	0.32952
L_ExtensorHalLongus	0	0	0	0	0	0	0	0	0	0	0	0	0	0	0	0	5.8333e-05	0.00092325	0.0040656	0.011815	0.025365	0.040894	0.049394	0.046957	0.035629	0.023048	0.013475	0.0070635	0.0050527	0.005704	0.0073954	0.009967	0.013141	0.017349	0.022301	0.027743	0.034153	0.041691	0.05042	0.060128	0.070382	0.080884	0.091915	0.1044	0.12034	0.14282	0.17783	0.22482	0.27632
R_DeltoidScapular1	0	0	0	0	0	0	0	0	0	0	0	0	0	0	0	0	0	0	0	0	0	0	3.3333e-07	3.2208e-05	9.1333e-05	0.00024167	0.00024867	0.00017175	0.00027333	4.2292e-05	1.6667e-05	0	0	0	0	0	0	0	0	0	0	0	0	0	0	0	0	0	0
R_DeltoidScapular2	0	0	0	0	0	0	0	0	0	0	0	0	0	0	0	0	0	0	0	0	0	0	3.5e-06	7.0542e-05	0.00016117	0.00027708	0.000204	0.00011092	0.00025883	4.0958e-05	5.9167e-05	3.25e-05	5.8333e-06	9.5e-06	0	0	0	0	0	0	0	0	0	0	0	0	0	0	0
R_DeltoidScapular3	0.00037083	0.00021683	0.00013708	7.2458e-05	8.8333e-06	1.4583e-06	0	0	0	0	0	0	0	0	0	0	0	0	0	0	0	0	0	3.7917e-06	1.6333e-05	0	0	0	0	0	0	0	0	0	0	0	0	0	0	7.5e-07	5e-06	8.1667e-06	2.35e-05	8.0625e-05	5.2e-05	9.6667e-05	7.8833e-05	4.1167e-05	1.0667e-05
R_DeltoidScapular4	1.25e-05	0	0	0	0	0	0	0	0	0	0	0	0	0	0	0	0	0	0	0	0	7.3333e-06	7.1417e-05	0.000167	0.00010533	0.00017188	8.6583e-05	4.4542e-05	9.5e-05	2.0292e-05	6.9167e-05	7.7833e-05	1.25e-05	6.4333e-05	6.3333e-06	1.6667e-06	0	5.25e-06	4.8333e-06	2.225e-05	0.00013667	0.00015383	0.00036025	0.00049025	0.000599	0.00073417	0.00090233	0.00079587	0.00071867
R_DeltoidScapular5	0.0013667	0.001021	0.00084442	0.00077442	0.0005055	0.00039042	0.00034767	0.00022863	0.000222	8.5917e-05	1.75e-05	1.3625e-05	0	0	0	0	0	0	0	0	0	0	0	0	0	0	0	0	0	0	0	5.6667e-06	3.3333e-07	6.3333e-06	0	8.3333e-06	2.05e-05	7.75e-05	0.0001055	0.00013929	0.00038917	0.00047387	0.00082975	0.0011745	0.00133	0.0015619	0.0018032	0.0018314	0.0019755
R_DeltoidScapular6	0.014121	0.013189	0.012397	0.011574	0.010203	0.0089483	0.007656	0.0063535	0.0054133	0.0045681	0.0037213	0.002925	0.0020375	0.0012897	0.00070375	0.00032479	0.00020233	5e-05	2.7083e-05	4.1667e-06	4.1667e-06	0	0	0	0	0	0	0	0	0	0	0	0	0	0	4.1667e-06	6.6667e-06	4.9333e-05	7.1833e-05	0.00010913	0.00024833	0.00033967	0.00057242	0.00083875	0.0010038	0.0011969	0.0014372	0.0014714	0.0015015
R_DeltoidScapular7	0.032683	0.032613	0.032766	0.032862	0.032048	0.0311	0.02989	0.028102	0.026376	0.024062	0.021748	0.01946	0.017447	0.015041	0.013488	0.012024	0.010604	0.009345	0.0082167	0.0066526	0.005415	0.004235	0.0033638	0.0023236	0.001605	0.0013573	0.00077675	0.0010032	0.000641	0.00069838	0.00085125	0.001011	0.0013713	0.0018455	0.0024639	0.0027585	0.0036162	0.0041996	0.0047301	0.005216	0.0055883	0.0059198	0.0061694	0.0064962	0.0067725	0.0072804	0.0081856	0.0087302	0.010047
R_DeltoidScapular8	0.024975	0.02503	0.025066	0.024979	0.024261	0.023378	0.022323	0.020858	0.019349	0.017544	0.015651	0.013907	0.012269	0.010484	0.0093155	0.0081665	0.0070113	0.0060456	0.0052635	0.0040372	0.0033517	0.0026739	0.0023071	0.0015103	0.00095183	0.00077813	0.00041233	0.00049796	0.00033133	0.00034517	0.00042542	0.00051729	0.00077417	0.001157	0.0016937	0.0019673	0.0026933	0.0032313	0.0038379	0.0043107	0.004665	0.005	0.005214	0.0055216	0.0057252	0.0062321	0.0068954	0.0073337	0.0083797
R_DeltoidScapular9	0.037288	0.037664	0.038086	0.038353	0.037717	0.036926	0.03597	0.034304	0.032772	0.03069	0.028424	0.026314	0.024237	0.021937	0.020377	0.01884	0.017419	0.016122	0.015019	0.012977	0.011616	0.0096285	0.0080635	0.0059967	0.0043697	0.0035396	0.0027632	0.0029945	0.0027032	0.0037344	0.0039508	0.0052341	0.0055978	0.0065923	0.0072553	0.0074413	0.0081297	0.0084134	0.0086598	0.0087156	0.0088017	0.0089447	0.0090165	0.0093399	0.0095087	0.010312	0.011382	0.012338	0.01422
R_DeltoidScapular10	0.03955	0.040242	0.040909	0.041323	0.041033	0.040482	0.039792	0.038467	0.037118	0.035404	0.03346	0.031633	0.029787	0.027821	0.026345	0.024926	0.023513	0.022232	0.021113	0.018991	0.017318	0.015001	0.012796	0.010229	0.008031	0.0066177	0.0060403	0.0058422	0.0061125	0.0073806	0.0079171	0.0094935	0.0098523	0.010672	0.011125	0.01124	0.011558	0.011595	0.011529	0.011288	0.011129	0.011108	0.011068	0.011306	0.011497	0.012412	0.013603	0.014956	0.017075
R_DeltoidScapular11	0.050675	0.052274	0.053592	0.054661	0.055431	0.055616	0.05547	0.055237	0.054315	0.053342	0.051994	0.05047	0.048857	0.047156	0.045386	0.043893	0.042074	0.040619	0.038977	0.036686	0.034242	0.031138	0.0283	0.024599	0.021208	0.018653	0.017042	0.015902	0.015694	0.0159	0.01654	0.017493	0.017813	0.018064	0.018097	0.018186	0.018039	0.017752	0.017322	0.016782	0.016118	0.015813	0.015634	0.015587	0.0159	0.016751	0.017867	0.019689	0.021694
R_DeltoidClavicular1	0.000525	0.00074479	0.00087192	0.0011014	0.0015898	0.0021285	0.002604	0.0033629	0.00395	0.0047815	0.0054887	0.0060966	0.0066577	0.0071156	0.0075086	0.0081387	0.0085247	0.0092488	0.010118	0.010981	0.012174	0.012998	0.013959	0.013821	0.013395	0.012709	0.011997	0.011071	0.01039	0.0096518	0.0091904	0.0090828	0.0090583	0.0088818	0.0087287	0.0085354	0.0083858	0.0081556	0.0079482	0.0076527	0.0071867	0.0068011	0.0064134	0.0059885	0.005695	0.0054698	0.0051619	0.0051279	0.0048373
R_DeltoidClavicular2	0.003025	0.0035245	0.0038753	0.0042347	0.004995	0.0056638	0.0061904	0.0071794	0.0077188	0.0086602	0.0093883	0.0099403	0.010418	0.010823	0.010967	0.011419	0.011446	0.011927	0.012472	0.013046	0.013807	0.014275	0.014929	0.014418	0.013718	0.012793	0.012036	0.010953	0.010303	0.0093938	0.0090383	0.008834	0.0088747	0.0085908	0.0084228	0.0083017	0.0080695	0.0078674	0.0076697	0.0074308	0.0069242	0.0065666	0.0062004	0.0057656	0.0055808	0.0053485	0.0050219	0.0051073	0.0047287
R_DeltoidClavicular3	3.3333e-05	0.00012912	0.0001985	0.00031762	0.00029417	0.00038208	0.00042725	0.00045483	0.00048583	0.00049596	0.00081417	0.0010764	0.0015848	0.0024762	0.0036042	0.0049883	0.006309	0.0082457	0.010654	0.01344	0.016419	0.018769	0.021029	0.021995	0.022329	0.022143	0.021863	0.021022	0.020465	0.019685	0.019105	0.018663	0.018228	0.017328	0.016429	0.015522	0.014442	0.013372	0.012398	0.01135	0.010223	0.0092622	0.0084237	0.0076183	0.0069465	0.0064742	0.0058282	0.0056613	0.0049992
R_DeltoidClavicular4	0.0028958	0.003385	0.0037075	0.0040578	0.0048092	0.0054421	0.0059902	0.0069153	0.0074767	0.0083637	0.0090771	0.0096129	0.010056	0.010455	0.010579	0.010989	0.011064	0.011488	0.012018	0.012546	0.013313	0.013777	0.01437	0.013961	0.013309	0.012465	0.01174	0.010653	0.009969	0.0091237	0.0086783	0.0084868	0.0084877	0.0082353	0.0080789	0.0079621	0.0077478	0.0075545	0.0073639	0.0071099	0.0066383	0.0062975	0.0059408	0.0055385	0.0053093	0.0051044	0.0047628	0.0048187	0.0044857
R_CoracoBrachialis1	0.0091583	0.010257	0.011387	0.01273	0.0145	0.016413	0.018148	0.020176	0.022142	0.024308	0.026293	0.02799	0.029489	0.030521	0.031379	0.03215	0.032457	0.033001	0.033696	0.034185	0.034812	0.034773	0.034447	0.032555	0.030339	0.028064	0.026021	0.024199	0.022876	0.021886	0.021253	0.021075	0.02053	0.019936	0.019246	0.018518	0.01788	0.017006	0.01611	0.01513	0.014083	0.013282	0.012526	0.011921	0.011473	0.01149	0.011655	0.012189	0.012763
R_CoracoBrachialis2	0	0	0	0	0	0	0	0	1.8e-05	0.00022217	0.00059917	0.0014158	0.0023868	0.0036132	0.0051927	0.0071621	0.0094362	0.012287	0.015741	0.019404	0.02333	0.026684	0.029464	0.030271	0.030142	0.029116	0.02765	0.025876	0.024166	0.022469	0.021062	0.019989	0.018986	0.017791	0.016686	0.015523	0.014541	0.013446	0.012416	0.011374	0.01026	0.0092739	0.0082958	0.0074281	0.0066195	0.0061196	0.0056928	0.0054025	0.0049692
R_CoracoBrachialis3	0.0096	0.010772	0.011971	0.01336	0.015202	0.017214	0.019086	0.021184	0.023297	0.025526	0.027633	0.02949	0.031107	0.032282	0.033251	0.034085	0.03451	0.035041	0.035707	0.036181	0.036696	0.036541	0.036007	0.034166	0.031947	0.029632	0.027534	0.025649	0.024275	0.023333	0.022748	0.022545	0.022008	0.021342	0.020567	0.019819	0.019098	0.018142	0.017112	0.015979	0.014851	0.013968	0.01318	0.012532	0.012024	0.012046	0.012274	0.012868	0.013621
R_Infraspinatus1	0.023638	0.025514	0.02698	0.028225	0.029869	0.030806	0.031247	0.031982	0.031603	0.031571	0.03116	0.030748	0.030314	0.030222	0.029537	0.029727	0.029461	0.029791	0.029904	0.030403	0.030821	0.03086	0.031787	0.032147	0.032175	0.03159	0.030931	0.028996	0.027235	0.024605	0.022333	0.019759	0.017967	0.015494	0.013574	0.012108	0.01066	0.0097099	0.0090511	0.0086784	0.0081208	0.0078389	0.0077695	0.0076243	0.0078817	0.0077265	0.0076268	0.0079908	0.0079027
R_Infraspinatus2	0.0072167	0.0078639	0.0085053	0.0091584	0.010207	0.010921	0.011525	0.012172	0.012413	0.012776	0.012933	0.013297	0.013651	0.014271	0.014595	0.015512	0.01615	0.017113	0.017876	0.018702	0.01937	0.019382	0.019987	0.020339	0.020575	0.020675	0.020953	0.020704	0.020515	0.020301	0.019837	0.019228	0.018385	0.017239	0.016161	0.015225	0.014326	0.013484	0.012749	0.012128	0.011581	0.011323	0.011276	0.011389	0.011617	0.012072	0.012887	0.013972	0.015558
R_Infraspinatus3	0.0087833	0.0095187	0.010264	0.011071	0.012232	0.013068	0.01384	0.01458	0.014934	0.015305	0.015526	0.015859	0.016194	0.016783	0.0171	0.017927	0.018605	0.0195	0.020316	0.021072	0.021758	0.021832	0.022307	0.022568	0.022707	0.022798	0.022946	0.022699	0.022485	0.022272	0.021796	0.021194	0.020273	0.01912	0.017964	0.016947	0.016021	0.015131	0.014356	0.013687	0.013104	0.012829	0.012771	0.012881	0.013137	0.013632	0.014574	0.015793	0.017603
R_Infraspinatus4	0.050158	0.052452	0.054551	0.056511	0.05825	0.0594	0.060013	0.060302	0.059935	0.059263	0.058221	0.057078	0.055763	0.054489	0.052871	0.051667	0.050225	0.048964	0.047515	0.04577	0.043851	0.041169	0.039002	0.036614	0.034286	0.032269	0.030653	0.029025	0.027703	0.026762	0.02569	0.024757	0.023432	0.022105	0.020816	0.019786	0.018855	0.017962	0.017162	0.01643	0.015822	0.015551	0.015522	0.01569	0.016063	0.016834	0.01812	0.019776	0.022204
R_Infraspinatus5	0.069858	0.072572	0.074911	0.076974	0.078622	0.079526	0.079769	0.079719	0.078842	0.077629	0.075948	0.074169	0.072121	0.070067	0.067595	0.065646	0.063213	0.061105	0.058649	0.055781	0.052663	0.04857	0.045318	0.041585	0.03805	0.034993	0.032721	0.030477	0.028787	0.027499	0.026202	0.025197	0.023849	0.022438	0.021166	0.020078	0.019088	0.018196	0.01741	0.016739	0.016058	0.015776	0.015702	0.015804	0.016179	0.016905	0.018058	0.019613	0.021767
R_Infraspinatus6	0.030671	0.032333	0.034023	0.03584	0.037371	0.038669	0.039474	0.039912	0.040085	0.039827	0.039307	0.038713	0.038016	0.037121	0.036325	0.035806	0.035196	0.034842	0.034566	0.034117	0.034	0.033071	0.032643	0.031532	0.030191	0.028806	0.02728	0.025764	0.024152	0.02297	0.021507	0.020549	0.019266	0.018194	0.017159	0.016199	0.015679	0.015064	0.014581	0.014137	0.013759	0.0136	0.013578	0.013691	0.013929	0.014479	0.015509	0.016682	0.018617
R_TeresMinor1	0	0	0	0	0	0	3.3333e-05	0.00019775	0.0003965	0.00094962	0.0017367	0.0026888	0.0033517	0.0040811	0.0047797	0.0054983	0.0064265	0.0079252	0.010184	0.013312	0.017779	0.022431	0.02752	0.032074	0.035432	0.036847	0.036389	0.034068	0.03045	0.025719	0.020483	0.015354	0.011548	0.0080918	0.0055352	0.0036617	0.0026103	0.0020202	0.0017204	0.0015528	0.0015567	0.0016615	0.0015392	0.0014725	0.0014315	0.0011681	0.00073475	0.00028892	7.8833e-05
R_TeresMinor2	0	0	0	0	0	0	3.3333e-05	0.000103	0.0001975	0.00035904	0.000555	0.00077963	0.000925	0.0009505	0.001106	0.0011937	0.0012057	0.0013171	0.0016452	0.0021985	0.00357	0.0052315	0.0077886	0.010202	0.012187	0.013289	0.013441	0.012917	0.01157	0.0098742	0.0077833	0.0061545	0.0050257	0.0040284	0.0033782	0.0025815	0.0025033	0.0023681	0.0023377	0.002584	0.0027867	0.0029911	0.0031412	0.0031936	0.0032467	0.0031833	0.0032215	0.0026967	0.002721
R_TeresMinor3	0.00016667	0.00026979	0.00034467	0.00048183	0.00052383	0.00065813	0.00071708	0.000784	0.0007565	0.00071546	0.00079542	0.00087279	0.0011777	0.001536	0.0018686	0.0027144	0.0036155	0.0052399	0.0074017	0.010117	0.013648	0.016701	0.020366	0.023269	0.025438	0.026536	0.026539	0.025631	0.023969	0.021757	0.01918	0.016747	0.014877	0.012874	0.011206	0.0095654	0.0085693	0.0077353	0.0073138	0.007092	0.0068783	0.0066764	0.0064755	0.0062499	0.0060827	0.0055985	0.0052453	0.0046836	0.0043138
R_TeresMajor1	0	0	0	0	0	0	0	0	0	0	0	0	0	0	0	0	0	0	0	0	0	0	0	0	0	0	0	0	0	0	0	0	0	0	0	0	0	0	0	0	0	0	0	0	0	0	0	0	0
R_TeresMajor2	0	0	0	0	0	0	0	0	0	0	0	0	0	0	0	0	0	0	0	0	0	0	0	3.6667e-06	0.00011933	0.00026771	0.0003265	0.00016933	0.000124	1.2333e-05	0	0	0	0	0	0	0	0	0	0	0	0	0	0	0	0	0	0	0
R_TeresMajor3	0	0	0	0	0	0	0	0	0	0	0	0	0	0	0	0	0	0	0	0	0	0	0	5.8333e-06	9.3833e-05	0.00022813	0.00023083	0.00010883	0.00010483	7.4583e-06	0	0	0	0	0	0	0	0	0	0	0	0	0	0	0	0	0	0	0
R_TeresMajor4	0	0	0	0	0	0	0	0	0	0	0	0	0	0	0	0	0	0	0	0	0	0	0	0	0	0	0	0	0	0	0	0	0	0	0	0	0	0	0	0	0	0	0	0	0	0	0	0	0
R_Supraspinatus1	0.065658	0.068306	0.070946	0.073602	0.075805	0.077634	0.078864	0.079469	0.07978	0.079406	0.078507	0.077332	0.075885	0.07394	0.071995	0.070019	0.067872	0.065756	0.063636	0.061051	0.058324	0.054633	0.050921	0.046512	0.042134	0.038301	0.034758	0.032252	0.030135	0.028783	0.027797	0.027185	0.026268	0.025501	0.024639	0.023856	0.023432	0.022795	0.022177	0.021497	0.020886	0.020467	0.020246	0.020145	0.020275	0.020825	0.021992	0.023454	0.025757
R_Supraspinatus2	0.052038	0.054313	0.05678	0.059392	0.061515	0.063452	0.064824	0.065514	0.066137	0.065998	0.065419	0.064636	0.063665	0.062048	0.060739	0.059299	0.057779	0.056367	0.055048	0.053456	0.05193	0.049566	0.047156	0.04403	0.040761	0.037764	0.034568	0.032409	0.030246	0.028783	0.027543	0.026667	0.025455	0.024549	0.023524	0.022542	0.022137	0.021467	0.020809	0.020186	0.019665	0.019331	0.019152	0.019162	0.019302	0.019883	0.021248	0.022672	0.025177
R_Supraspinatus3	0.062538	0.064133	0.06562	0.067228	0.068328	0.069382	0.070204	0.070925	0.07175	0.07219	0.072474	0.072772	0.072852	0.072555	0.071933	0.07118	0.069509	0.067359	0.064641	0.060285	0.055017	0.047687	0.040485	0.032099	0.024788	0.019515	0.016139	0.015222	0.015453	0.01726	0.019338	0.021711	0.023033	0.024387	0.025125	0.0254	0.025466	0.02489	0.024159	0.023083	0.021961	0.020852	0.01994	0.01908	0.018414	0.018395	0.018637	0.019099	0.02011
R_Supraspinatus4	0.061846	0.063556	0.065004	0.066459	0.067706	0.068751	0.069565	0.07041	0.071149	0.071662	0.071922	0.071972	0.071768	0.071214	0.07025	0.069081	0.067228	0.064976	0.062292	0.058453	0.05368	0.04741	0.040917	0.033268	0.026281	0.020755	0.017005	0.015009	0.014514	0.015268	0.016862	0.018828	0.02032	0.021617	0.022547	0.023236	0.023464	0.023278	0.022877	0.022013	0.021057	0.020076	0.019256	0.018413	0.017817	0.017695	0.01769	0.018269	0.018874
R_Subscapularis1	0	0	0	0	0	0	0	0	0	0	0	0	0	0	0	0	0	0	0	0	0	0	0	0	0	0	0	0	0	0	0	0	1e-06	2.75e-05	0.0002315	0.00051021	0.001179	0.001675	0.0021973	0.0026082	0.0029017	0.0029047	0.0026852	0.0023353	0.001839	0.0012929	0.00078542	0.00025175	2.4833e-05
R_Subscapularis2	0.0016583	0.0016038	0.0014116	0.0012491	0.0010928	0.0010462	0.0009655	0.00097775	0.0010023	0.001088	0.0010913	0.0011588	0.001125	0.00099692	0.00096392	0.00088604	0.0006715	0.00048917	0.00050658	0.00053733	0.0009525	0.0015156	0.0026351	0.0033571	0.0039272	0.0037896	0.0033308	0.0026654	0.001803	0.0010206	0.00045917	0.00025875	0.00025067	0.0002635	0.00051533	0.00064125	0.000888	0.00099267	0.0010544	0.0011082	0.0012642	0.0011985	0.00099017	0.00080833	0.00067217	0.00047312	0.0001795	2e-05	0
R_Subscapularis3	0.017642	0.016946	0.016028	0.015338	0.014305	0.013888	0.013501	0.013337	0.013826	0.01401	0.014318	0.01481	0.015089	0.015052	0.014985	0.014733	0.013919	0.012617	0.011162	0.0089558	0.0069442	0.0044607	0.0033374	0.0015094	0.0008545	0.00033229	0.00018275	0.00021217	0.0002435	0.00071	0.0016204	0.0031466	0.0048425	0.0067062	0.0085235	0.009454	0.010533	0.010865	0.011066	0.01083	0.010461	0.0097369	0.0089709	0.0081155	0.0071198	0.00643	0.0058313	0.0049691	0.0044833
R_Subscapularis4	0.0089375	0.008004	0.0070237	0.0063483	0.005226	0.0048635	0.0045009	0.0042276	0.0048703	0.0049291	0.0053367	0.0060185	0.006483	0.0068243	0.0072462	0.0073354	0.0071245	0.0062349	0.0052527	0.0038224	0.0025225	0.0011018	0.00064425	0.00025875	0.000106	4.5833e-05	4.8333e-06	2.0833e-06	2.5e-05	4.5917e-05	0.00026167	0.00066542	0.001519	0.0023265	0.0036338	0.0041458	0.0051557	0.0051841	0.0053412	0.0050387	0.0048892	0.0042217	0.0035135	0.002944	0.0020925	0.0014702	0.00085575	0.00033504	0.00010267
R_Subscapularis5	0.012833	0.011941	0.011094	0.010352	0.0091673	0.0084487	0.007843	0.0072653	0.007277	0.0069453	0.0066875	0.006716	0.0066517	0.0063538	0.0062674	0.0057577	0.0051012	0.0040464	0.0030263	0.0019587	0.000925	0.00030533	0.00010817	2e-05	0	0	0	0	0	1.0417e-06	5.8333e-05	0.00025367	0.00083833	0.0015814	0.0027112	0.00351	0.0045783	0.0049188	0.0051283	0.0050523	0.0049875	0.004523	0.004003	0.0034775	0.0028003	0.0021925	0.001773	0.0010692	0.00062233
R_Subscapularis6	0	0	0	0	0	0	0	0	0	0	0	0	0	0	0	2.5e-06	1.05e-05	0	0	0	0	0	0	0	0	0	0	0	0	0	0	0	0	2.3125e-05	0.00015117	0.00035563	0.0007185	0.00087021	0.0010407	0.000962	0.0010658	0.00085717	0.00067433	0.00055279	0.00032383	0.00016917	5.2333e-05	1.9208e-05	2.3333e-06
R_Subscapularis7	0	0	0	0	0	0	0	0	0	0	0	0	0	0	0	0	0	0	0	0	0	0	0	0	0	0	0	0	0	0	0	0	0	0	5.3333e-06	8.8125e-05	0.00022067	0.00040033	0.000503	0.00050592	0.0006225	0.00054183	0.0004685	0.00046892	0.0002895	0.00020313	0.00011692	4.2667e-05	7.8333e-06
R_Subscapularis8	0	0	0	0	0	0	0	0	0	0	0	0	0	0	0	0	0	0	0	0	0	0	0	0	0	0	0	0	0	0	0	0	0	9.5833e-07	1.9917e-05	9.2292e-05	0.00028717	0.00044621	0.00055383	0.00060112	0.00067333	0.00063196	0.00055	0.00052421	0.00032767	0.00020229	0.00012292	2.1583e-05	4.6667e-06
R_Subscapularis9	0	0	0	0	0	0	0	0	0	0	0	0	0	0	0	0	0	0	0	0	0	0	0	0	0	0	0	0	0	0	0	0	0	0	0	6.6042e-05	0.00013833	0.00027608	0.00036125	0.00027975	0.000385	0.00027983	0.00026242	0.00030404	0.00014683	8.7292e-05	4.0417e-05	1.8167e-05	2.3333e-06
R_Subscapularis10	0	0	0	0	0	0	0	0	0	0	0	0	0	0	0	0	0	0	0	0	0	0	0	0	0	0	0	0	0	0	0	0	0	0	0	0	0	0	0	2.9167e-06	0	0	2.75e-06	3.5833e-06	0	0	0	0	0
R_Subscapularis11	0	0	0	0	0	0	0	0	0	0	0	0	0	0	0	0	0	0	0	0	0	0	0	0	0	0	0	0	0	0	0	0	0	0	0	0	0	0	0	0	0	0	0	0	0	0	0	0	0
R_BicepsBrachiiLH	0.025337	0.025472	0.025496	0.02548	0.025336	0.025139	0.024877	0.024754	0.024593	0.024594	0.024627	0.024715	0.024642	0.024337	0.02369	0.023001	0.021915	0.021059	0.019984	0.01935	0.018653	0.018128	0.018199	0.01822	0.018284	0.018005	0.017832	0.017121	0.016361	0.015277	0.014349	0.013299	0.012593	0.011698	0.011181	0.010715	0.010133	0.0098757	0.0094818	0.0093151	0.0088408	0.0085037	0.0082369	0.0079871	0.0080638	0.0082106	0.0086508	0.0094155	0.010297
R_BicepsBrachiiSH1	0.018604	0.019017	0.019425	0.020032	0.020795	0.02183	0.022965	0.024529	0.026329	0.028535	0.030823	0.033019	0.035016	0.036408	0.037275	0.037645	0.037273	0.036718	0.036003	0.035113	0.034023	0.032768	0.031385	0.029235	0.027269	0.025394	0.023969	0.022839	0.021912	0.021144	0.020518	0.019996	0.019432	0.018851	0.018368	0.017642	0.016848	0.016038	0.015179	0.01432	0.013262	0.012174	0.011107	0.010141	0.0093238	0.0088821	0.0086059	0.0085556	0.0084925
R_BicepsBrachiiSH2	0.018988	0.01934	0.019762	0.020398	0.021129	0.022204	0.023378	0.024952	0.026794	0.029057	0.03139	0.033634	0.035668	0.037052	0.037932	0.03827	0.037847	0.037283	0.036543	0.035677	0.034532	0.03326	0.031772	0.029568	0.027602	0.025672	0.024212	0.02307	0.022174	0.021454	0.020823	0.020317	0.019741	0.019146	0.018666	0.017896	0.017071	0.01628	0.0154	0.014525	0.013473	0.012374	0.011282	0.010286	0.0094653	0.0090021	0.0087515	0.0086814	0.0086277
R_TricepsLH1	0	0	0	0	0	0	0	0	0	0	0	0	0	0	0	0	0	0	0	0	0	0	0	0	0	0	0	0	0	0	0	0	0	0	0	0	0	0	0	0	0	0	0	0	0	0	0	0	0
R_TricepsLH2	0	0	0	0	0	0	0	0	0	0	0	0	0	0	0	0	0	0	0	0	0	0	0	0	0	0	0	0	0	0	0	0	0	0	0	0	0	0	0	0	0	0	0	0	0	0	0	0	0
R_TricepsLH3	0	0	0	0	0	0	0	0	0	0	0	0	0	0	0	0	0	0	0	0	0	0	0	0	0	0	0	0	0	0	0	0	0	0	0	0	0	0	0	0	0	0	0	0	0	0	0	0	0
R_TricepsLH4	0	0	0	0	0	0	0	0	0	0	0	0	0	0	0	0	0	0	0	0	0	0	0	0	0	0	0	0	0	0	0	0	0	0	0	0	0	0	0	0	0	0	0	0	0	0	0	0	0
R_LatissimusDorsi1	0	0	0	0	0	0	0	0	0	0	0	0	0	0	0	0	0	0	0	0	0	0	0	0	0	0	0	0	0	0	0	0	0	0	0	0	0	0	0	0	0	0	0	0	0	0	0	0	0
R_LatissimusDorsi2	0	0	0	0	0	0	0	0	0	0	0	0	0	0	0	0	0	0	0	0	0	0	0	0	0	0	0	0	0	0	0	0	0	0	0	0	0	0	0	0	0	0	0	0	0	0	0	0	0
R_LatissimusDorsi3	0	0	0	0	0	0	0	0	0	0	0	0	0	0	0	0	0	0	0	0	0	0	0	0	0	0	0	0	0	0	0	0	0	0	0	0	0	0	0	0	0	0	0	0	0	0	0	0	0
R_LatissimusDorsi4	0	0	0	0	0	0	0	0	0	0	0	0	0	0	0	0	0	0	0	0	0	0	0	0	0	0	0	0	0	0	0	0	0	0	0	0	0	0	0	0	0	0	0	0	0	0	0	0	0
R_LatissimusDorsi5	0	0	0	0	0	0	0	0	0	0	0	0	0	0	0	0	0	0	0	0	0	0	0	0	0	0	0	1.625e-05	0.00025517	0.00062042	0.0010017	0.001109	0.001122	0.0011212	0.001006	0.0009475	0.0008175	0.00075821	0.00082733	0.0010063	0.0012175	0.0014876	0.0019935	0.0027654	0.003658	0.0044198	0.004888	0.0047441	0.0041272
R_LatissimusDorsi6	0.021567	0.020817	0.020464	0.019675	0.018185	0.015893	0.012799	0.0087126	0.0055577	0.0034306	0.0020196	0.0011628	0.00049717	0.00016354	5.3333e-06	0	0	0	0	0	0	0	0	0	0	0	0	0	0	0	0	0	0	0	0	0	0	0	0	0	0	0	0	0	0	0	0	0	0
R_PectoralisMajorTH1	0	0	0	0	0	0	0	0	0	0	0	0	0	0	0	0	0	0	0	0	0	0	5.65e-05	9.2042e-05	0.00024117	0.000225	0.00035642	0.00037375	0.000199	0.00015587	7.4167e-05	1.675e-05	0	2.8e-05	6.4e-05	1.125e-05	1.25e-05	1.625e-05	1.125e-05	2.0208e-05	3.3333e-06	6.2083e-06	2.4167e-06	2e-05	0	0	0	0	0
R_PectoralisMajorTH2	0	0	0	0	0	0	0	0	0	0	0	0	0	0	0	0	0	8.3333e-07	7.4167e-06	9.2083e-06	7.6667e-05	0.00021025	0.00068783	0.00098054	0.001325	0.0013635	0.0012887	0.0012508	0.0007635	0.00056338	0.00032083	0.00011	0.0001095	0.00011925	0.00015767	0.00011917	9.45e-05	5.9042e-05	4.925e-05	6.2875e-05	1.5833e-05	2.8042e-05	1.0833e-05	4.7708e-05	1.3333e-06	1.6667e-06	0	0	0
R_PectoralisMajorTH3	0	0	0	0	0	0	0	0	0	0	0	0	0	0	0	0	3.3333e-06	1.25e-06	1.2333e-05	5.7625e-05	0.00017583	0.00050975	0.0013028	0.0017325	0.0021627	0.0021365	0.0019384	0.0018712	0.0011822	0.00085267	0.00046	0.00021296	0.00022917	0.00021192	0.00023983	0.00019604	0.00013633	8.55e-05	6.3667e-05	8.5375e-05	1.8333e-05	3.8417e-05	1.4833e-05	5.5708e-05	2.6667e-06	3.3333e-06	0	0	0
R_PectoralisMajorTH4	0	0	0	0	0	0	0	0	0	0	0	4e-06	4.2167e-05	6.525e-05	0.00010217	0.00015	0.00015267	0.00019088	0.00020892	0.00033758	0.00049333	0.00082646	0.0016593	0.0019193	0.0023218	0.002174	0.0021012	0.0019327	0.0013823	0.00093558	0.00068542	0.00042454	0.00048583	0.000334	0.00040175	0.00034292	0.000269	0.0002515	0.00017758	0.000251	9e-05	9.6042e-05	4.0667e-05	0.00011217	3.15e-05	1.125e-05	3.5e-06	0	0
R_PectoralisMajorTH5	0	0	0	0	0	0	0	0	0	0	0	0	0	0	0	0	0	0	0	0	4.0833e-05	7.3875e-05	0.00041117	0.00054667	0.00066833	0.00069479	0.00083583	0.00083471	0.00065833	0.00041238	0.00036875	0.00033975	0.00043133	0.00052383	0.00069925	0.00085583	0.00070033	0.00082187	0.00067833	0.00072046	0.0004525	0.00037313	0.00024783	0.00032329	0.00020817	0.00011458	6.3833e-05	7.9167e-07	0
R_PectoralisMajorTH6	0	0	0	0	0	0	0	0	0	0	0	2.0208e-05	0.0001	0.00022246	0.00043633	0.00052333	0.00089467	0.0016421	0.0023515	0.0036657	0.0048967	0.0063728	0.0083292	0.0089373	0.0095877	0.0091594	0.0088196	0.0080821	0.0075988	0.0059561	0.0061179	0.0048989	0.0052705	0.0044153	0.0040662	0.0038604	0.0030765	0.0027974	0.0024531	0.0021544	0.0015808	0.0011746	0.00076067	0.00074125	0.0005435	0.00036375	0.0001805	2.4e-05	8.3333e-07
R_PectoralisMajorCH1	0.0084875	0.0093829	0.010324	0.011206	0.012799	0.014203	0.015627	0.017825	0.019534	0.02204	0.024335	0.026445	0.028516	0.03048	0.031784	0.033286	0.033952	0.035008	0.035821	0.037069	0.03774	0.038261	0.038552	0.037383	0.035885	0.033699	0.03155	0.029014	0.027003	0.023978	0.022157	0.019637	0.018172	0.01583	0.013876	0.012185	0.010208	0.0088247	0.0075559	0.0064136	0.0052858	0.0040559	0.0031173	0.0025983	0.0020393	0.0014433	0.00079542	0.00057683	8.0167e-05
R_PectoralisMajorCH2	0	0	0	0	0	0	0	0	0	6.9917e-05	0.00023417	0.00064225	0.00090083	0.0012281	0.0018166	0.0024308	0.002763	0.0033856	0.0040519	0.0050133	0.0061242	0.0070502	0.0081556	0.0078964	0.0076382	0.0066729	0.0063861	0.0055846	0.0052943	0.0044895	0.0047742	0.0045905	0.005291	0.0052033	0.0053252	0.0055431	0.0050515	0.0048748	0.0046582	0.0042185	0.0036625	0.0028003	0.0022173	0.0017876	0.0014668	0.0010562	0.00051892	0.00030604	2.9833e-05
R_TricepsMedH1	0	0	0	0	0	0	0	0	0	0	0	0	0	0	0	0	0	0	0	0	0	0	0	0	0	0	0	0	0	0	0	0	0	0	0	0	0	0	0	0	0	0	0	0	0	0	0	0	0
R_TricepsMedH2	0	0	0	0	0	0	0	0	0	0	0	0	0	0	0	0	0	0	0	0	0	0	0	0	0	0	0	0	0	0	0	0	0	0	0	0	0	0	0	0	0	0	0	0	0	0	0	0	0
R_TricepsMedH3	0	0	0	0	0	0	0	0	0	0	0	0	0	0	0	0	0	0	0	0	0	0	0	0	0	0	0	0	0	0	0	0	0	0	0	0	0	0	0	0	0	0	0	0	0	0	0	0	0
R_TricepsMedH4	0	0	0	0	0	0	0	0	0	0	0	0	0	0	0	0	0	0	0	0	0	0	0	0	0	0	0	0	0	0	0	0	0	0	0	0	0	0	0	0	0	0	0	0	0	0	0	0	0
R_TricepsMedH5	0	0	0	0	0	0	0	0	0	0	0	0	0	0	0	0	0	0	0	0	0	0	0	0	0	0	0	0	0	0	0	0	0	0	0	0	0	0	0	0	0	0	0	0	0	0	0	0	0
R_Brachialis1	0.026892	0.02607	0.025123	0.024123	0.023046	0.022134	0.0214	0.020821	0.020477	0.020342	0.02034	0.020428	0.020476	0.020361	0.020097	0.019649	0.019069	0.018411	0.017693	0.01717	0.016765	0.01671	0.016904	0.017399	0.018105	0.01878	0.019461	0.020069	0.020466	0.020734	0.020944	0.021159	0.021577	0.022027	0.022595	0.022999	0.023367	0.02377	0.024085	0.024353	0.024442	0.024311	0.024083	0.023773	0.023438	0.023089	0.022753	0.022378	0.022096
R_Brachialis2	0.0244	0.02367	0.022829	0.021924	0.020966	0.020122	0.019441	0.018911	0.018587	0.018443	0.018428	0.018506	0.018565	0.01848	0.018248	0.017858	0.017334	0.016735	0.016091	0.015604	0.015212	0.015127	0.015305	0.01572	0.016324	0.016957	0.017573	0.018122	0.018493	0.018754	0.01894	0.019127	0.019469	0.019887	0.020388	0.020735	0.021056	0.021421	0.021708	0.021949	0.022028	0.021903	0.021683	0.0214	0.021106	0.0208	0.02048	0.020141	0.019874
R_Brachialis3	0.021342	0.020731	0.019995	0.019195	0.018347	0.017611	0.017022	0.016561	0.016272	0.016154	0.016168	0.016238	0.016309	0.016251	0.016062	0.015741	0.015294	0.014764	0.014196	0.013753	0.01339	0.013292	0.013417	0.013761	0.014272	0.01481	0.015325	0.015795	0.0161	0.016296	0.016435	0.016559	0.016825	0.017135	0.017525	0.017794	0.01802	0.018276	0.018467	0.018628	0.018633	0.01848	0.018263	0.017989	0.017708	0.017413	0.017119	0.016827	0.01658
R_Brachialis4	0.029508	0.028734	0.027762	0.026679	0.025547	0.024501	0.023636	0.022959	0.022489	0.022271	0.022219	0.022295	0.022359	0.022296	0.022056	0.021642	0.021059	0.020359	0.01961	0.01896	0.018448	0.01825	0.018397	0.018814	0.019493	0.02025	0.020997	0.021673	0.022173	0.022504	0.022752	0.022969	0.023347	0.023822	0.0244	0.024877	0.025267	0.025681	0.026028	0.026338	0.026464	0.026375	0.026139	0.025813	0.025462	0.025099	0.024702	0.024319	0.023976
R_Brachialis5	0.031446	0.03064	0.029617	0.028471	0.02726	0.026146	0.025219	0.024492	0.024007	0.023783	0.023762	0.023865	0.023965	0.023964	0.023747	0.023332	0.022737	0.021981	0.02116	0.020455	0.01985	0.019597	0.019698	0.020102	0.020767	0.021521	0.022281	0.02295	0.023444	0.023738	0.023933	0.024087	0.024404	0.024804	0.0253	0.025707	0.026001	0.026305	0.026555	0.026759	0.026758	0.026566	0.026215	0.025806	0.025371	0.024947	0.0245	0.024061	0.023707
R_Brachialis6	0.0389	0.037967	0.036735	0.035333	0.033843	0.032463	0.031295	0.030364	0.029722	0.029393	0.029318	0.029403	0.029512	0.029492	0.029233	0.028752	0.028033	0.027124	0.02613	0.025254	0.024521	0.024183	0.024259	0.024725	0.025532	0.026471	0.027426	0.028285	0.028953	0.029375	0.029679	0.029905	0.030317	0.030831	0.031507	0.032065	0.032503	0.032947	0.033321	0.033643	0.033728	0.033568	0.033227	0.032754	0.032248	0.031746	0.031211	0.030678	0.030216
R_Brachialis7	0.031967	0.031121	0.030062	0.028882	0.027635	0.026513	0.025597	0.024869	0.024393	0.024178	0.02417	0.024278	0.024391	0.024355	0.024115	0.023686	0.023057	0.022287	0.021451	0.020733	0.020142	0.019914	0.020045	0.020473	0.021177	0.021954	0.022727	0.023409	0.023893	0.024202	0.0244	0.024562	0.024911	0.025322	0.025856	0.026252	0.02655	0.026884	0.027152	0.027364	0.027369	0.027158	0.026821	0.0264	0.02596	0.025536	0.025075	0.024648	0.024278
R_Brachioradialis1	0.027996	0.027293	0.026416	0.025413	0.024333	0.02335	0.022505	0.021826	0.021339	0.02108	0.020974	0.020982	0.021006	0.020927	0.020689	0.020295	0.01976	0.01911	0.018426	0.017828	0.017368	0.017177	0.017297	0.017682	0.018332	0.019065	0.019817	0.020507	0.021056	0.021463	0.021773	0.022045	0.022449	0.022977	0.023602	0.024174	0.024657	0.025165	0.025622	0.02603	0.026273	0.026304	0.02618	0.025947	0.025663	0.025361	0.025016	0.024639	0.024324
R_Brachioradialis2	0.018817	0.018258	0.017603	0.016914	0.016157	0.015519	0.014982	0.014576	0.014306	0.014172	0.014145	0.01416	0.01416	0.014068	0.013848	0.013539	0.013129	0.012669	0.012211	0.011847	0.011577	0.011548	0.011714	0.012064	0.012569	0.013091	0.013605	0.014075	0.01442	0.014661	0.014872	0.01508	0.015417	0.015821	0.0163	0.016682	0.017043	0.017441	0.01778	0.018092	0.018253	0.018262	0.018183	0.018026	0.01785	0.017654	0.017439	0.017192	0.016991
R_Brachioradialis3	0.021954	0.021385	0.020665	0.019868	0.019023	0.018255	0.017593	0.017084	0.016702	0.01651	0.016433	0.016433	0.016447	0.016361	0.016145	0.015827	0.015381	0.014877	0.01434	0.013891	0.013548	0.013422	0.013546	0.013885	0.014418	0.015014	0.015618	0.016188	0.016612	0.016939	0.017207	0.017446	0.017791	0.018245	0.018778	0.019264	0.019685	0.020136	0.020539	0.020911	0.021155	0.021215	0.021159	0.021007	0.02081	0.020595	0.020331	0.020059	0.019815
R_PronatorTeres1	0.035629	0.035145	0.034567	0.033928	0.03324	0.03267	0.032211	0.031853	0.031709	0.031707	0.03184	0.03208	0.032315	0.032444	0.032473	0.032351	0.032118	0.031773	0.031387	0.031073	0.030805	0.030761	0.03085	0.031135	0.031523	0.03188	0.032207	0.032452	0.032545	0.032545	0.032503	0.032464	0.032542	0.032674	0.032899	0.033006	0.033101	0.033239	0.0333	0.033329	0.033235	0.032966	0.032624	0.032228	0.031801	0.031376	0.030941	0.03051	0.030176
R_PronatorTeres2	0.016875	0.016962	0.017051	0.017133	0.017206	0.017263	0.017313	0.01736	0.017434	0.017517	0.017621	0.017762	0.01792	0.018105	0.018297	0.018486	0.018659	0.018816	0.018921	0.019014	0.019074	0.019096	0.019091	0.019068	0.018998	0.018909	0.018794	0.018647	0.018509	0.018347	0.018193	0.018034	0.017907	0.017759	0.017633	0.01753	0.017429	0.017348	0.017269	0.017194	0.017108	0.016992	0.016876	0.016733	0.016566	0.016409	0.016229	0.016051	0.015915
R_Supinator1	0	0	0	0	0	0	0	0	0	0	0	0	0	0	0	0	0	0	0	0	0	0	0	0	0	0	0	0	0	0	0	0	0	0	0	0	0	0	0	0	0	0	0	0	0	0	0	0	0
R_Supinator2	0	0	0	0	0	0	0	0	0	0	0	0	0	0	0	0	0	0	0	0	0	0	0	0	0	0	0	0	0	0	0	0	0	0	0	0	0	0	0	0	0	0	0	0	0	0	0	0	0
R_Supinator3	0	0	0	0	0	0	0	0	0	0	0	0	0	0	0	0	0	0	0	0	0	0	0	0	0	0	0	0	0	0	0	0	0	0	0	0	0	0	0	0	0	0	0	0	0	0	0	0	0
R_Supinator4	0	0	0	0	0	0	0	0	0	0	0	0	0	0	0	0	0	0	0	0	0	0	0	0	0	0	0	0	0	0	0	0	0	0	0	0	0	0	0	0	0	0	0	0	0	0	0	0	0
R_Supinator5	0	0	0	0	0	0	0	0	0	0	0	0	0	0	0	0	0	0	0	0	0	0	0	0	0	0	0	0	0	0	0	0	0	0	0	0	0	0	0	0	0	0	0	0	0	0	0	0	0
R_PronatorQuadratus1	0.059825	0.060178	0.060501	0.060798	0.061061	0.061285	0.061498	0.061676	0.061899	0.062165	0.062502	0.062945	0.063472	0.064058	0.064707	0.065379	0.066014	0.066592	0.067061	0.067423	0.067697	0.067854	0.067894	0.067823	0.06766	0.067386	0.067041	0.066608	0.066117	0.065589	0.065038	0.064479	0.063973	0.063468	0.063007	0.062593	0.062216	0.061903	0.061604	0.061322	0.061012	0.060669	0.060263	0.05979	0.059251	0.058687	0.058069	0.057468	0.05689
R_PronatorQuadratus2	0.1011	0.10168	0.10222	0.10267	0.10308	0.10343	0.10375	0.10407	0.10446	0.10498	0.10563	0.10647	0.10747	0.10853	0.10968	0.11083	0.11186	0.11274	0.11343	0.11393	0.11425	0.11439	0.11435	0.11412	0.11373	0.11316	0.11248	0.11166	0.11078	0.10983	0.10889	0.10796	0.10711	0.10629	0.10556	0.10491	0.10435	0.10386	0.1034	0.10292	0.10238	0.10175	0.10099	0.10014	0.099185	0.098166	0.097104	0.096091	0.095162
R_PronatorQuadratus3	0.13703	0.13782	0.13852	0.13914	0.13968	0.14016	0.14061	0.14104	0.14157	0.14227	0.14314	0.14431	0.14568	0.14713	0.1487	0.15024	0.15165	0.15283	0.15374	0.15441	0.15483	0.15501	0.15493	0.15461	0.15405	0.1533	0.15237	0.15125	0.15004	0.14877	0.14748	0.14622	0.14507	0.14397	0.14299	0.14213	0.14135	0.14068	0.14007	0.13942	0.13869	0.13783	0.13681	0.13563	0.13432	0.13294	0.13153	0.13014	0.12891
R_TricepsLatH1	0	0	0	0	0	0	0	0	0	0	0	0	0	0	0	0	0	0	0	0	0	0	0	0	0	0	0	0	0	0	0	0	0	0	0	0	0	0	0	0	0	0	0	0	0	0	0	0	0
R_TricepsLatH2	0	0	0	0	0	0	0	0	0	0	0	0	0	0	0	0	0	0	0	0	0	0	0	0	0	0	0	0	0	0	0	0	0	0	0	0	0	0	0	0	0	0	0	0	0	0	0	0	0
R_TricepsLatH3	0	0	0	0	0	0	0	0	0	0	0	0	0	0	0	0	0	0	0	0	0	0	0	0	0	0	0	0	0	0	0	0	0	0	0	0	0	0	0	0	0	0	0	0	0	0	0	0	0
R_TricepsLatH4	0	0	0	0	0	0	0	0	0	0	0	0	0	0	0	0	0	0	0	0	0	0	0	0	0	0	0	0	0	0	0	0	0	0	0	0	0	0	0	0	0	0	0	0	0	0	0	0	0
R_TricepsLatH5	0	0	0	0	0	0	0	0	0	0	0	0	0	0	0	0	0	0	0	0	0	0	0	0	0	0	0	0	0	0	0	0	0	0	0	0	0	0	0	0	0	0	0	0	0	0	0	0	0
R_Anconeus1	0	0	0	0	0	0	0	0	0	0	0	0	0	0	0	0	0	0	0	0	0	0	0	0	0	0	0	0	0	0	0	0	0	0	0	0	0	0	0	0	0	0	0	0	0	0	0	0	0
R_Anconeus2	0	0	0	0	0	0	0	0	0	0	0	0	0	0	0	0	0	0	0	0	0	0	0	0	0	0	0	0	0	0	0	0	0	0	0	0	0	0	0	0	0	0	0	0	0	0	0	0	0
R_Anconeus3	0	0	0	0	0	0	0	0	0	0	0	0	0	0	0	0	0	0	0	0	0	0	0	0	0	0	0	0	0	0	0	0	0	0	0	0	0	0	0	0	0	0	0	0	0	0	0	0	0
R_Anconeus4	0	0	0	0	0	0	0	0	0	0	0	0	0	0	0	0	0	0	0	0	0	0	0	0	0	0	0	0	0	0	0	0	0	0	0	0	0	0	0	0	0	0	0	0	0	0	0	0	0
R_Anconeus5	0	0	0	0	0	0	0	0	0	0	0	0	0	0	0	0	0	0	0	0	0	0	0	0	0	0	0	0	0	0	0	0	0	0	0	0	0	0	0	0	0	0	0	0	0	0	0	0	0
L_DeltoidScapular1	0	0	0	0	0	0	0	0	0	0	0	0	0	0	0	0	0	0	0	0	0	0	0	0	0	0	0	0	0	0	0	0	0	0	0	0	0	0	0	0	0	0	0	0	0	0	0	0	0
L_DeltoidScapular2	0	0	0	0	0	0	0	0	0	0	0	0	0	0	0	0	0	0	0	0	0	0	0	0	0	0	0	0	0	0	0	0	0	0	0	0	0	0	0	0	0	0	0	0	0	0	0	0	0
L_DeltoidScapular3	0	0	0	0	0	0	0	0	0	0	0	0	0	0	0	0	0	0	0	0	0	0	0	0	1.3e-05	3.5417e-05	3.0917e-05	4.7125e-05	3.0167e-05	2.9375e-05	3.9583e-05	4.7375e-05	5.9333e-05	0.00012621	0.00015075	0.00015896	0.00032767	0.00027521	0.000198	0.00013088	4.1667e-05	3.1292e-05	2.75e-06	0	0	0	0	0	0
L_DeltoidScapular4	3.75e-05	0.00015296	0.00015725	0.0002205	0.00012867	0.00015604	0.00010017	0.00011658	0.00013967	0.00015558	0.00020125	0.00019275	0.00020267	0.00011192	0.0001415	8.3333e-06	3e-06	0	6.6667e-07	1.2667e-05	3.9167e-05	1.05e-05	0.00011042	0.000536	0.00073183	0.0014115	0.001395	0.0016367	0.0012622	0.00082554	0.00068042	0.00068758	0.000762	0.00081688	0.0010128	0.00098562	0.001027	0.00092763	0.00062983	0.00041575	0.0001725	0.00010508	1.2417e-05	0	0	0	0	0	0
L_DeltoidScapular5	0.00062083	0.00091096	0.0012261	0.0014598	0.0016067	0.0018913	0.0022674	0.0025642	0.0027105	0.0030998	0.0032688	0.0031174	0.0029737	0.0026096	0.0022646	0.0019248	0.0018057	0.0014942	0.0014924	0.0018707	0.0020592	0.0024273	0.0030212	0.0036307	0.004288	0.0048677	0.0049637	0.0049413	0.004601	0.0039544	0.0037408	0.0036987	0.0033823	0.0035038	0.0031327	0.0026073	0.002223	0.001916	0.0015119	0.0010665	0.00061	0.00026717	3.725e-05	5.7917e-06	5e-07	0	0	0	0
L_DeltoidScapular6	0.0003	0.00037608	0.00048575	0.00057442	0.00061283	0.00074604	0.00090042	0.0011752	0.0015667	0.0020953	0.0025171	0.0026675	0.002787	0.0028703	0.0029507	0.003109	0.0035215	0.0037838	0.0046057	0.0058045	0.0068033	0.0075671	0.0082857	0.0088041	0.0091357	0.0095979	0.0096235	0.0096258	0.0095983	0.0093323	0.0096046	0.0098132	0.009873	0.0099805	0.0094362	0.0084546	0.0072352	0.0060125	0.0048595	0.0037804	0.0028925	0.0022735	0.0017828	0.0016104	0.0015968	0.0017585	0.001916	0.0021092	0.0024413
L_DeltoidScapular7	0.0149	0.016834	0.018095	0.019304	0.020543	0.022501	0.024807	0.027078	0.029856	0.032319	0.033918	0.03523	0.03635	0.037414	0.038931	0.039949	0.041977	0.043298	0.045371	0.047549	0.048291	0.048546	0.048546	0.046637	0.044846	0.04336	0.040977	0.0395	0.038155	0.036847	0.036686	0.035896	0.034923	0.03397	0.032159	0.030168	0.027875	0.025741	0.023696	0.021992	0.020923	0.020794	0.021322	0.022407	0.023653	0.025199	0.026751	0.028426	0.030146
L_DeltoidScapular8	0.012954	0.014459	0.015341	0.016126	0.017073	0.018427	0.020076	0.02171	0.023623	0.025347	0.02621	0.026899	0.027394	0.027845	0.02863	0.029121	0.030339	0.031211	0.032744	0.034254	0.034851	0.035087	0.035022	0.033814	0.032641	0.031545	0.030219	0.028997	0.028054	0.027263	0.02714	0.026723	0.026154	0.025531	0.024289	0.02275	0.020943	0.019252	0.017577	0.016197	0.015392	0.01534	0.015649	0.016363	0.017262	0.018283	0.019376	0.020561	0.02177
L_DeltoidScapular9	0.025229	0.027002	0.027968	0.029235	0.030965	0.033395	0.036122	0.038984	0.042078	0.044637	0.046036	0.047698	0.049118	0.050661	0.052658	0.053476	0.055653	0.057014	0.058837	0.06063	0.060383	0.059932	0.05903	0.055726	0.053564	0.051179	0.04862	0.046683	0.045105	0.043678	0.043457	0.042368	0.041074	0.039677	0.03757	0.035297	0.032733	0.03055	0.028524	0.027062	0.026531	0.027022	0.028144	0.029593	0.031292	0.032997	0.034951	0.037049	0.038993
L_DeltoidScapular10	0.033046	0.034572	0.035339	0.036606	0.038639	0.041317	0.044262	0.047466	0.050754	0.053167	0.054523	0.056348	0.057964	0.059792	0.062005	0.062776	0.064684	0.066147	0.067717	0.068941	0.068207	0.06723	0.065448	0.061559	0.058977	0.05591	0.0532	0.050869	0.049071	0.047691	0.047252	0.045996	0.044599	0.042902	0.040685	0.038306	0.035765	0.033643	0.031768	0.030542	0.030403	0.031306	0.032801	0.034528	0.036492	0.038397	0.040542	0.042888	0.044925
L_DeltoidScapular11	0.045829	0.047294	0.048257	0.049392	0.051945	0.05491	0.058187	0.061942	0.065907	0.068515	0.070242	0.072268	0.074247	0.076328	0.078609	0.080359	0.080909	0.083065	0.084629	0.084132	0.083592	0.081778	0.078501	0.075201	0.071217	0.067434	0.064682	0.061304	0.05885	0.057574	0.056059	0.054767	0.053361	0.051455	0.049393	0.04713	0.0453	0.043449	0.041951	0.04119	0.041357	0.042288	0.044005	0.045907	0.047903	0.05017	0.052545	0.055013	0.057459
L_DeltoidClavicular1	0.014775	0.014957	0.014967	0.014517	0.014382	0.014111	0.014056	0.014111	0.014333	0.014758	0.014899	0.014849	0.014873	0.014822	0.014625	0.014943	0.014342	0.014247	0.01415	0.013734	0.013837	0.013575	0.013064	0.013256	0.012564	0.011829	0.011753	0.010691	0.010027	0.009595	0.0087696	0.008751	0.0087817	0.0089194	0.0092586	0.0093221	0.009617	0.009598	0.0095178	0.0092327	0.0088275	0.0081896	0.0075131	0.0069687	0.0066983	0.0064452	0.0064834	0.0065045	0.0067317
L_DeltoidClavicular2	0.014467	0.014561	0.014639	0.014191	0.014243	0.014008	0.013983	0.01412	0.014465	0.014848	0.015056	0.015065	0.015204	0.015237	0.01507	0.01562	0.014703	0.014862	0.014859	0.014111	0.014363	0.014002	0.013259	0.013748	0.012889	0.012154	0.01223	0.011037	0.01032	0.010053	0.0090525	0.0090506	0.0090892	0.0091693	0.009522	0.009544	0.0099472	0.0099518	0.0099412	0.009808	0.0095733	0.0090701	0.0085841	0.008184	0.0079895	0.0079196	0.0080384	0.0081261	0.0084517
L_DeltoidClavicular3	0.018229	0.017704	0.01708	0.015906	0.015145	0.014081	0.01328	0.012672	0.012118	0.011917	0.011555	0.011041	0.010621	0.010281	0.0098749	0.010321	0.0097038	0.010062	0.010249	0.010006	0.010338	0.010416	0.0099442	0.0106	0.010238	0.0098187	0.010205	0.0097389	0.0094505	0.0097714	0.0092279	0.0097013	0.010117	0.01037	0.010918	0.011071	0.011431	0.011397	0.011313	0.010988	0.0106	0.009791	0.0092323	0.0085805	0.0084368	0.0084456	0.0085466	0.0088606	0.0092907
L_DeltoidClavicular4	0.013512	0.013683	0.013784	0.013391	0.01342	0.013172	0.013169	0.013314	0.013591	0.014052	0.014254	0.014309	0.014409	0.014444	0.014285	0.014774	0.013995	0.014148	0.014098	0.013516	0.013747	0.01351	0.012831	0.01324	0.012527	0.01172	0.01186	0.010696	0.010041	0.0097288	0.0087725	0.0087714	0.008799	0.0088394	0.0091911	0.0092544	0.0096498	0.0096638	0.0096771	0.009535	0.009305	0.0088029	0.0082933	0.0078815	0.0077147	0.0075977	0.0077175	0.0077951	0.0080697
L_CoracoBrachialis1	0.035629	0.035828	0.035592	0.035278	0.035801	0.036438	0.037286	0.038351	0.039613	0.040361	0.040592	0.041001	0.041562	0.042178	0.042716	0.042932	0.042153	0.041806	0.041315	0.039869	0.038616	0.036779	0.034579	0.032723	0.030211	0.027934	0.026292	0.024133	0.022538	0.021457	0.020421	0.019953	0.019582	0.019638	0.019989	0.020293	0.020966	0.021467	0.022004	0.022468	0.022923	0.023356	0.023731	0.024034	0.024543	0.024973	0.025795	0.026469	0.027337
L_CoracoBrachialis2	0.020579	0.019897	0.018974	0.017658	0.01658	0.015364	0.014289	0.013287	0.012414	0.011761	0.011028	0.010191	0.009578	0.0091082	0.0085299	0.0079665	0.0069495	0.0060976	0.0054875	0.0046044	0.0041833	0.0035145	0.00283	0.0023613	0.0019575	0.0019406	0.0019725	0.0018795	0.0018747	0.0017483	0.0017788	0.0020492	0.002364	0.0027107	0.0032081	0.0036475	0.0041995	0.0048275	0.0055143	0.0059416	0.0058233	0.0052578	0.0046301	0.0039059	0.0033928	0.003074	0.0029371	0.0028844	0.0028677
L_CoracoBrachialis3	0.037863	0.038134	0.037877	0.037571	0.038065	0.038796	0.039727	0.040873	0.042189	0.04304	0.043277	0.043718	0.044326	0.044996	0.045618	0.045862	0.045196	0.044792	0.044202	0.042812	0.041346	0.039439	0.037116	0.034912	0.032258	0.029721	0.027838	0.025611	0.023947	0.022732	0.02167	0.021101	0.020646	0.020518	0.020754	0.021074	0.021735	0.022284	0.022904	0.023479	0.024027	0.024586	0.025088	0.025589	0.026204	0.026692	0.027559	0.028321	0.029209
L_Infraspinatus1	0.019846	0.02163	0.023417	0.02439	0.025733	0.02687	0.028207	0.029574	0.031081	0.032454	0.033524	0.034177	0.034997	0.035448	0.035761	0.03705	0.036155	0.036859	0.036986	0.036578	0.03759	0.038057	0.038219	0.03991	0.039626	0.039255	0.039411	0.037707	0.036146	0.035173	0.03253	0.031443	0.030622	0.02932	0.028658	0.027681	0.027766	0.027157	0.026849	0.02662	0.026293	0.025478	0.025046	0.025083	0.025119	0.025787	0.026401	0.027282	0.028565
L_Infraspinatus2	0.032329	0.034305	0.035848	0.037395	0.039458	0.041893	0.044421	0.047058	0.049736	0.051686	0.053009	0.054382	0.055809	0.05698	0.058311	0.059237	0.059243	0.059766	0.059624	0.05893	0.058164	0.057078	0.055712	0.054252	0.052237	0.050251	0.048337	0.045921	0.043522	0.041518	0.038656	0.036345	0.034105	0.031275	0.028879	0.026409	0.024847	0.022934	0.021502	0.020378	0.019486	0.018515	0.018055	0.017893	0.017578	0.017625	0.017666	0.017894	0.018346
L_Infraspinatus3	0.036583	0.038869	0.040639	0.042415	0.044743	0.047534	0.050448	0.0535	0.056645	0.059001	0.060599	0.062231	0.063933	0.065375	0.066982	0.068077	0.068189	0.068775	0.068779	0.068049	0.067213	0.065982	0.06437	0.062549	0.060275	0.057903	0.055681	0.05286	0.050096	0.047672	0.044489	0.041787	0.039222	0.036074	0.033348	0.030608	0.028681	0.02653	0.024847	0.023535	0.022554	0.021576	0.021125	0.020908	0.020663	0.020719	0.020873	0.021161	0.021703
L_Infraspinatus4	0.045521	0.048224	0.050266	0.052499	0.055556	0.059267	0.06316	0.067328	0.071615	0.074747	0.076916	0.079283	0.081673	0.083863	0.086368	0.088009	0.088767	0.09007	0.09069	0.090266	0.089348	0.087826	0.085664	0.082843	0.07974	0.076596	0.073651	0.070378	0.067335	0.064859	0.06196	0.059435	0.057121	0.05428	0.051861	0.049548	0.048149	0.046619	0.045649	0.04524	0.045292	0.045674	0.046715	0.048141	0.049495	0.051278	0.053148	0.055206	0.057405
L_Infraspinatus5	0.044175	0.046849	0.048948	0.051069	0.054158	0.057792	0.061711	0.065928	0.070317	0.07359	0.075898	0.078315	0.080761	0.083007	0.085595	0.087637	0.088672	0.090736	0.092007	0.092057	0.091743	0.090568	0.088535	0.086012	0.082865	0.079831	0.077183	0.074051	0.071326	0.069587	0.067179	0.065392	0.063668	0.061285	0.059263	0.05709	0.055981	0.054501	0.053654	0.05344	0.053879	0.054663	0.056298	0.05853	0.060627	0.06331	0.065942	0.068837	0.071776
L_Infraspinatus6	0.038946	0.041638	0.043616	0.045598	0.048113	0.051283	0.054702	0.058256	0.062069	0.065162	0.067233	0.069312	0.071422	0.073271	0.075367	0.076686	0.077488	0.078092	0.078449	0.07833	0.077485	0.076266	0.074859	0.072513	0.069935	0.067286	0.064438	0.061272	0.058215	0.055301	0.052326	0.04969	0.0473	0.044877	0.04275	0.04076	0.03953	0.038186	0.037232	0.036532	0.036018	0.035593	0.035574	0.03594	0.036379	0.037137	0.038194	0.039388	0.040881
L_TeresMinor1	0.00052083	0.00067212	0.00073933	0.00083746	0.00068267	0.00053167	0.00028533	0.00023729	5.1e-05	6.5e-06	0	3.6833e-05	0.00015483	0.00011383	1.7333e-05	0	0	0	0	0	0	0	0	0	0	1.0417e-05	7.3333e-06	2.3792e-05	3.95e-05	8.0917e-05	3.9167e-05	5.0333e-05	5.85e-05	9.775e-05	0.0001455	0.00010188	0.00024383	0.00048979	0.00090517	0.0011032	0.00098917	0.00049529	0.0001555	0.00010071	3.25e-05	1.25e-06	0	0	0
L_TeresMinor2	0.0013292	0.002868	0.0043618	0.0055113	0.0057827	0.0062179	0.0066653	0.0067551	0.007005	0.0082147	0.0092463	0.0096298	0.01018	0.0099805	0.0098494	0.0096281	0.0093982	0.0080937	0.0072052	0.0075234	0.0074275	0.00778	0.0090008	0.010002	0.010999	0.012202	0.011814	0.011239	0.0098315	0.0078258	0.0055146	0.004008	0.0030468	0.002363	0.0020751	0.0018617	0.0019598	0.001744	0.0015617	0.0011943	0.0009225	0.00047342	0.00015217	8.3333e-06	0	0	0	0	0
L_TeresMinor3	0.0067042	0.0087918	0.010636	0.011732	0.012024	0.012401	0.012974	0.01327	0.013917	0.01536	0.016494	0.01681	0.017147	0.017026	0.016851	0.01728	0.017388	0.016401	0.01559	0.015878	0.016153	0.016796	0.018377	0.019899	0.020815	0.02148	0.021649	0.020876	0.019597	0.017784	0.015045	0.013431	0.012144	0.0112	0.010764	0.010124	0.010121	0.0097381	0.0093982	0.008593	0.0071642	0.0054128	0.0037732	0.002641	0.0016935	0.0011608	0.00078608	0.00053142	0.00068067
L_TeresMajor1	0	0	0	0	0	0	0	0	0	0	0	0	0	0	0	0	0	0	0	0	0	0	0	0	0	0	0	0	0	0	0	0	0	0	0	0	0	0	0	0	0	0	0	0	0	0	0	0	0
L_TeresMajor2	0	0	0	0	0	0	0	0	0	0	0	0	0	0	0	0	0	0	0	0	0	0	0	0	0	0	0	0	0	0	0	0	0	0	0	0	0	0	0	0	0	0	0	0	0	0	0	0	0
L_TeresMajor3	0	0	0	0	0	0	0	0	0	0	0	0	0	0	0	0	0	0	0	0	0	0	0	0	0	0	0	0	0	0	0	0	0	0	0	0	0	0	0	0	0	0	0	0	0	0	0	0	0
L_TeresMajor4	0	0	0	0	0	0	0	0	0	0	0	0	0	0	0	0	0	0	0	0	0	0	0	0	0	0	0	0	0	0	0	0	0	0	0	0	0	0	0	0	0	0	0	0	0	0	0	0	0
L_Supraspinatus1	0.05665	0.0601	0.062479	0.064869	0.067842	0.071986	0.076577	0.08146	0.087142	0.09195	0.095441	0.098781	0.10213	0.10529	0.10893	0.11165	0.11405	0.11585	0.11766	0.11871	0.11808	0.11677	0.11493	0.11103	0.10713	0.10329	0.098967	0.094953	0.091184	0.087584	0.084532	0.081473	0.078532	0.075619	0.072687	0.070068	0.06805	0.066162	0.064734	0.063742	0.063297	0.063464	0.064383	0.065899	0.067635	0.069754	0.072319	0.075035	0.07802
L_Supraspinatus2	0.055567	0.059014	0.061309	0.063739	0.066602	0.070742	0.075245	0.079878	0.08531	0.089771	0.092905	0.095864	0.098859	0.10167	0.10495	0.10702	0.1091	0.11003	0.11115	0.11184	0.11072	0.10911	0.10741	0.10344	0.099621	0.096026	0.091363	0.08743	0.083473	0.079449	0.076258	0.072858	0.06968	0.066812	0.063963	0.061553	0.059717	0.058107	0.056878	0.056013	0.055466	0.055414	0.055925	0.056917	0.058081	0.059612	0.061553	0.063691	0.066128
L_Supraspinatus3	0.03975	0.040774	0.041138	0.041699	0.04292	0.044901	0.047538	0.050763	0.05499	0.058946	0.062087	0.065412	0.068931	0.072377	0.076688	0.080756	0.084939	0.089532	0.093647	0.096323	0.096807	0.096084	0.094085	0.089571	0.08595	0.082441	0.080232	0.078261	0.077508	0.077704	0.077909	0.078005	0.077226	0.075289	0.072595	0.069185	0.066089	0.062614	0.059802	0.057693	0.056925	0.057278	0.059079	0.061807	0.064824	0.068167	0.071691	0.075129	0.078112
L_Supraspinatus4	0.036313	0.037564	0.038323	0.038837	0.040058	0.041735	0.044037	0.046991	0.050782	0.054631	0.057714	0.060775	0.063902	0.066934	0.070507	0.074369	0.077456	0.081408	0.084874	0.086873	0.087609	0.087022	0.084988	0.08169	0.07819	0.074701	0.072708	0.070329	0.069128	0.068746	0.068317	0.068271	0.067652	0.066317	0.064511	0.062238	0.060182	0.057806	0.055809	0.054229	0.053485	0.053583	0.054756	0.056724	0.059131	0.061835	0.064888	0.067859	0.070655
L_Subscapularis1	0	0	0	0	0	0	0	0	0	0	0	0	0	0	0	0	0	0	0	0	4.1667e-06	3.5708e-05	0.00011417	0.00025696	0.00046533	0.00066875	0.00078167	0.00097367	0.0010062	0.00094058	0.00078958	0.00073837	0.00080467	0.00083854	0.000933	0.00091417	0.00089383	0.00069104	0.00042167	0.00018804	3.0833e-05	0	0	0	0	0	0	0	0
L_Subscapularis2	0	0	0	0	0	0	0	0	0	0	0	0	0	0	0	0	0	0	0	0	0	4.5292e-05	0.00011525	0.00024233	0.00068267	0.00094479	0.0014121	0.001205	0.0010918	0.00072596	0.00045833	0.00035338	0.00036617	0.00049787	0.00069317	0.00094125	0.00131	0.0013828	0.0013003	0.0010607	0.00083583	0.00046025	0.00019933	5.3667e-05	7.5e-06	1.1875e-05	1.4167e-06	1.5417e-06	0
L_Subscapularis3	0.0031625	0.0036982	0.0038149	0.003511	0.0029158	0.0024504	0.0024822	0.0023187	0.002932	0.004103	0.0049792	0.0056851	0.0064317	0.0068322	0.0079636	0.009329	0.011745	0.012958	0.014421	0.01652	0.016854	0.01716	0.017969	0.016838	0.016634	0.016533	0.016523	0.017099	0.01764	0.018086	0.018512	0.01934	0.019538	0.019358	0.018717	0.017378	0.016189	0.014441	0.012947	0.011182	0.0096333	0.0081307	0.0071599	0.0068826	0.0069248	0.0072529	0.0077992	0.0082514	0.0084512
L_Subscapularis4	4.5833e-05	3.0417e-06	0	0	0	0	0	0	0	0	0	0	0	7.2917e-06	2.9167e-05	5.9583e-05	0.0003025	0.000315	0.00047342	0.0011064	0.00116	0.0017032	0.0024452	0.0021375	0.0024778	0.0026833	0.0036398	0.0051096	0.0067685	0.0083267	0.01034	0.012367	0.01365	0.014553	0.014808	0.014267	0.0135	0.012235	0.011097	0.0095504	0.00834	0.0070925	0.0064543	0.0066914	0.0072938	0.0078835	0.0087034	0.0093707	0.0096072
L_Subscapularis5	0.00051667	0.00044129	0.00039567	0.00034837	0.0002705	0.00022437	0.000238	0.00012521	0.00018033	0.00024358	0.00027958	0.000469	0.0006895	0.00083737	0.0011921	0.001721	0.003173	0.0042584	0.0057267	0.008	0.0088475	0.0098999	0.011032	0.01048	0.011	0.011592	0.012052	0.013619	0.015163	0.016414	0.018256	0.019579	0.020298	0.020578	0.019971	0.018812	0.017318	0.015546	0.013919	0.012245	0.010889	0.010037	0.0097577	0.010193	0.010842	0.011744	0.012652	0.013496	0.01405
L_Subscapularis6	0	0	0	0	0	0	0	0	0	0	0	0	0	0	0	0	0	0	0	0	0	2.5042e-05	6.3333e-06	8.9333e-05	0.0001075	0.00026562	0.00032017	0.00065375	0.0009305	0.0015104	0.0022521	0.0032373	0.0040182	0.0045547	0.004562	0.004146	0.0035433	0.002756	0.0021372	0.0013969	0.00069333	0.00042554	0.00014367	8.3708e-05	6.0667e-05	2.2292e-05	2.5917e-05	7.0417e-06	4.5e-06
L_Subscapularis7	0	0	0	0	0	0	0	0	0	0	0	0	0	0	0	0	0	0	0	7.2083e-06	1.4167e-05	0.000175	0.00014	0.00032133	0.00034067	0.00065729	0.00097208	0.00162	0.002198	0.0028088	0.0033721	0.0039855	0.0042895	0.0041588	0.0038127	0.0031358	0.0026172	0.0018923	0.0014252	0.00080675	0.00031667	0.00016558	2.2417e-05	1.7167e-05	5e-07	0	0	0	0
L_Subscapularis8	0	0	0	0	0	0	0	0	0	0	0	0	0	0	0	0	0	0	0	3.0417e-06	1.25e-05	0.00010937	8.5083e-05	0.00024521	0.00022433	0.00044792	0.00056817	0.0011263	0.00163	0.0021919	0.0030058	0.0037174	0.004263	0.0046107	0.0044917	0.0040221	0.003347	0.0026567	0.0019831	0.001258	0.00063917	0.00027821	9.6667e-05	4.0708e-05	1.5667e-05	0	0	0	0
L_Subscapularis9	0	0	0	0	0	0	0	0	0	0	0	0	0	0	0	0	0	0	0	0	0	2.7667e-05	8.8333e-06	9.9167e-05	9.2833e-05	0.00021875	0.00024633	0.000697	0.0010385	0.0014775	0.0019971	0.0027124	0.0031895	0.0032989	0.0031517	0.0026779	0.0022568	0.0016359	0.0012487	0.00070429	0.00023083	0.00021088	4.15e-05	4.0833e-05	8.3333e-06	0	0	0	0
L_Subscapularis10	0	0	0	0	0	0	0	0	0	0	0	0	0	0	0	0	0	0	0	0	0	0	0	0	0	0	0	0	0	0	0	0	0	0	0	0	0	0	0	0	0	0	0	0	0	0	0	0	0
L_Subscapularis11	0	0	0	0	0	0	0	0	0	0	0	0	0	0	0	0	0	0	0	0	0	0	0	0	0	0	0	0	0	0	0	0	0	0	0	0	0	0	0	0	0	0	0	0	0	0	0	0	0
L_BicepsBrachiiLH	0.0057417	0.0064764	0.0073377	0.008252	0.0094132	0.010606	0.011829	0.01307	0.01431	0.014914	0.01566	0.016318	0.016963	0.01723	0.017291	0.017105	0.0161	0.015804	0.015456	0.014878	0.014975	0.014809	0.014786	0.015072	0.014449	0.014144	0.013393	0.012377	0.011364	0.010851	0.01006	0.0095164	0.008944	0.0083595	0.0077275	0.006874	0.0063058	0.0055785	0.0049864	0.0046291	0.0043833	0.0041808	0.0041833	0.0044348	0.0045318	0.0050104	0.0053427	0.005665	0.0060227
L_BicepsBrachiiSH1	0.0067292	0.0063945	0.0060645	0.0058777	0.0057548	0.0056729	0.0056183	0.0057303	0.0057517	0.0056317	0.0057996	0.0060746	0.0064723	0.0067353	0.0067887	0.0066017	0.0060438	0.0057808	0.005759	0.0055372	0.0057508	0.0056449	0.0057979	0.0060007	0.0058682	0.0060313	0.0061814	0.0063753	0.0065703	0.0072675	0.0079312	0.0090609	0.010002	0.011078	0.011921	0.012287	0.012586	0.01267	0.012744	0.012854	0.013164	0.013696	0.014408	0.015226	0.016155	0.0172	0.018408	0.019373	0.020355
L_BicepsBrachiiSH2	0.0068458	0.0064637	0.0061421	0.0059895	0.0058415	0.0057827	0.0056997	0.0058123	0.0058575	0.0056944	0.0058992	0.0061809	0.0065903	0.0068923	0.0069582	0.0067408	0.0061695	0.0058967	0.0059159	0.005694	0.0058858	0.0057635	0.0059447	0.0061567	0.006022	0.0062667	0.0063303	0.0065459	0.00672	0.0074793	0.0081554	0.0093046	0.010279	0.011403	0.012237	0.012534	0.012829	0.012895	0.012981	0.013119	0.013483	0.014048	0.014787	0.015595	0.016513	0.017619	0.01882	0.019821	0.020818
L_TricepsLH1	0	0	0	0	0	0	0	0	0	0	0	0	0	0	0	0	0	0	0	0	0	0	0	0	0	0	0	0	0	0	0	0	0	0	0	0	0	0	0	0	0	0	0	0	0	0	0	0	0
L_TricepsLH2	0	0	0	0	0	0	0	0	0	0	0	0	0	0	0	0	0	0	0	0	0	0	0	0	0	0	0	0	0	0	0	0	0	0	0	0	0	0	0	0	0	0	0	0	0	0	0	0	0
L_TricepsLH3	0	0	0	0	0	0	0	0	0	0	0	0	0	0	0	0	0	0	0	0	0	0	0	0	0	0	0	0	0	0	0	0	0	0	0	0	0	0	0	0	0	0	0	0	0	0	0	0	0
L_TricepsLH4	0	0	0	0	0	0	0	0	0	0	0	0	0	0	0	0	0	0	0	0	0	0	0	0	0	0	0	0	0	0	0	0	0	0	0	0	0	0	0	0	0	0	0	0	0	0	0	0	0
L_LatissimusDorsi1	0	0	0	0	0	0	0	0	0	0	0	0	0	0	0	0	0	0	0	0	0	0	0	0	0	0	0	0	0	0	0	0	0	0	0	0	0	0	0	0	0	0	0	0	0	0	0	0	0
L_LatissimusDorsi2	0	0	0	0	0	0	0	0	0	0	0	0	0	0	0	0	0	0	0	0	0	0	0	0	0	0	0	0	0	0	0	0	0	0	0	0	0	0	0	0	0	0	0	0	0	0	0	0	0
L_LatissimusDorsi3	0	0	0	0	0	0	0	0	0	0	0	0	0	0	0	0	0	0	0	0	0	0	0	0	0	0	0	0	0	0	0	0	0	0	0	0	0	0	0	0	0	0	0	0	0	0	0	0	0
L_LatissimusDorsi4	0	0	0	0	0	0	0	0	0	0	0	0	0	0	0	0	0	0	0	0	0	0	0	0	0	0	0	0	0	0	0	0	0	0	0	0	0	0	0	0	0	0	0	0	0	0	0	0	0
L_LatissimusDorsi5	5.8333e-05	3.0417e-06	0	0	0	0	0	2.225e-05	3.1833e-05	4.9417e-05	5.8333e-05	5.6417e-05	7.3e-05	0.00012467	6.55e-05	9e-05	0.00014717	0.000173	0.00014967	0.00014592	9.5e-05	5.5625e-05	5.2417e-05	1.2333e-05	0	0	0	0	0	0	0	0	0	0	0	0	5.5333e-05	7.55e-05	4.7167e-05	0	0	0	0	0	0	0	0	0	0
L_LatissimusDorsi6	0	0	0	0	0	0	0	0	0	0	0.00012792	0.00077962	0.0016965	0.0031152	0.0052726	0.0084644	0.012803	0.018555	0.023816	0.030079	0.034646	0.036366	0.037025	0.036083	0.033289	0.029572	0.024781	0.019655	0.015324	0.012167	0.010589	0.010573	0.011605	0.01302	0.015037	0.016739	0.018257	0.01928	0.020086	0.020724	0.021647	0.022149	0.022455	0.022496	0.022476	0.022061	0.021171	0.019838	0.01846
L_PectoralisMajorTH1	0	0	0	0	0	0	0	0	0	0	0	0	0	0	0	0	0	0	0	0	0	0	0	0	0	0	0	0	0	0	0	0	0	0	0	0	0	0	0	0	0	0	0	0	0	0	0	0	0
L_PectoralisMajorTH2	0	0	0	0	0	0	0	0	0	0	0	0	0	0	0	0	0	0	0	0	0	0	0	0	0	0	0	0	0	0	0	0	0	0	0	0	0	0	0	0	0	0	0	0	0	0	0	0	0
L_PectoralisMajorTH3	0	0	0	0	0	0	0	0	0	0	0	0	0	0	0	0	0	0	0	0	0	0	0	0	0	0	0	0	0	0	0	0	0	0	0	0	0	0	0	0	0	0	0	0	0	0	0	0	0
L_PectoralisMajorTH4	0	0	0	0	0	0	0	0	0	0	0	0	0	0	0	0	0	0	0	0	0	0	0	0	0	0	0	0	0	0	0	0	0	0	0	0	0	0	0	2.5833e-06	3.3333e-06	8.1583e-05	7.9167e-06	2.5e-05	9.1667e-06	4.75e-05	0	0	0
L_PectoralisMajorTH5	0	0	0	0	0	0	0	0	0	0	0	0	0	0	0	0	0	0	0	0	0	0	0	0	0	0	0	0	0	0	0	0	0	0	0	0	0	0	0	0	0	0	0	0	0	0	0	0	0
L_PectoralisMajorTH6	0	0	0	0	0	0	0	0	0	0	0	0	0	0	0	0	0	0	0	0	0	0	0	0	0	0	0	0	0	0	0	0	2.3333e-06	1.1583e-05	7.6083e-05	9.375e-06	2.3833e-05	1.7833e-05	4.1667e-05	5.8958e-05	4e-05	2.5792e-05	0	0	0	0	0	0	0
L_PectoralisMajorCH1	0.0019917	0.001568	0.0012273	0.00096463	0.0007445	0.00064167	0.000344	0.00028062	0.000204	7.7625e-05	2.7083e-05	1.0417e-06	0	1.0417e-06	2.0833e-06	0	0	0	1.25e-05	9.375e-06	0	0	5.8583e-05	0.00022929	0.00024617	0.00033229	0.000463	0.00064792	0.000746	0.0011824	0.0014125	0.0020538	0.0025745	0.0032249	0.0042095	0.0051687	0.0068538	0.0081248	0.0097065	0.011064	0.011868	0.012489	0.012683	0.012494	0.012622	0.012718	0.013023	0.013294	0.013797
L_PectoralisMajorCH2	7.0833e-05	3.0417e-06	0	0	0	0	0	0	0	0	0	0	0	0	0	0	0	0	0	0	0	0	0	0	0	0	0	0	0	0	7.5e-06	1.15e-05	5.9333e-05	9.3167e-05	0.00019808	0.00022875	0.00021717	0.00022604	0.00031592	0.00043104	0.0003425	0.00050129	0.000198	0.00028967	0.00018617	0.00026042	0.00027975	0.00021308	0.0001185
L_TricepsMedH1	0	0	0	0	0	0	0	0	0	0	0	0	0	0	0	0	0	0	0	0	0	0	0	0	0	0	0	0	0	0	0	0	0	0	0	0	0	0	0	0	0	0	0	0	0	0	0	0	0
L_TricepsMedH2	0	0	0	0	0	0	0	0	0	0	0	0	0	0	0	0	0	0	0	0	0	0	0	0	0	0	0	0	0	0	0	0	0	0	0	0	0	0	0	0	0	0	0	0	0	0	0	0	0
L_TricepsMedH3	0	0	0	0	0	0	0	0	0	0	0	0	0	0	0	0	0	0	0	0	0	0	0	0	0	0	0	0	0	0	0	0	0	0	0	0	0	0	0	0	0	0	0	0	0	0	0	0	0
L_TricepsMedH4	0	0	0	0	0	0	0	0	0	0	0	0	0	0	0	0	0	0	0	0	0	0	0	0	0	0	0	0	0	0	0	0	0	0	0	0	0	0	0	0	0	0	0	0	0	0	0	0	0
L_TricepsMedH5	0	0	0	0	0	0	0	0	0	0	0	0	0	0	0	0	0	0	0	0	0	0	0	0	0	0	0	0	0	0	0	0	0	0	0	0	0	0	0	0	0	0	0	0	0	0	0	0	0
L_Brachialis1	0.025204	0.02513	0.025199	0.02531	0.025121	0.024846	0.024589	0.024316	0.024081	0.024011	0.024273	0.024425	0.024479	0.024242	0.023833	0.023437	0.023099	0.022819	0.02287	0.023304	0.023947	0.024696	0.025659	0.026456	0.0271	0.027682	0.027977	0.028203	0.028397	0.028639	0.028953	0.029229	0.029365	0.029433	0.02923	0.028744	0.028053	0.027282	0.026504	0.02574	0.025082	0.024549	0.024165	0.023915	0.02371	0.02365	0.023552	0.02342	0.023254
L_Brachialis2	0.022646	0.022525	0.02259	0.022675	0.022554	0.022302	0.02207	0.021846	0.021632	0.021551	0.021781	0.021945	0.022012	0.021836	0.021508	0.021167	0.020857	0.020622	0.020681	0.021063	0.02167	0.022355	0.023221	0.023988	0.024607	0.025175	0.025487	0.025712	0.02589	0.026142	0.026422	0.026672	0.026809	0.026858	0.02669	0.026259	0.025627	0.024931	0.024208	0.02351	0.022877	0.022387	0.022036	0.021797	0.021604	0.021545	0.021479	0.021346	0.021202
L_Brachialis3	0.018717	0.018612	0.018657	0.018731	0.018647	0.018454	0.018279	0.018132	0.017979	0.017964	0.018201	0.018417	0.018562	0.018487	0.018297	0.018109	0.017948	0.017865	0.018003	0.018437	0.019082	0.019807	0.020699	0.021514	0.022174	0.022791	0.023164	0.023457	0.023663	0.023914	0.024159	0.024377	0.024478	0.0245	0.024298	0.023855	0.023237	0.022559	0.021874	0.021201	0.02062	0.020166	0.019835	0.019635	0.01947	0.019446	0.019391	0.0193	0.019194
L_Brachialis4	0.027329	0.027124	0.02714	0.027231	0.027146	0.026875	0.026582	0.026329	0.026055	0.025894	0.026086	0.026303	0.026415	0.026274	0.025919	0.02552	0.025135	0.024864	0.024874	0.025208	0.025908	0.026726	0.027709	0.028691	0.029491	0.030188	0.030664	0.030988	0.031236	0.031533	0.031861	0.03219	0.03238	0.032483	0.032335	0.031886	0.031185	0.030353	0.029478	0.028624	0.027829	0.027201	0.026717	0.026401	0.026156	0.026048	0.025965	0.025821	0.025647
L_Brachialis5	0.026667	0.026436	0.026442	0.026549	0.026478	0.026255	0.026005	0.025823	0.025633	0.02558	0.025893	0.026258	0.026539	0.026587	0.026427	0.026261	0.026082	0.026034	0.026286	0.026902	0.027908	0.029055	0.030421	0.031771	0.032936	0.033973	0.03474	0.035287	0.035686	0.036077	0.036467	0.036809	0.036966	0.036984	0.036707	0.036092	0.035185	0.034144	0.033079	0.032045	0.031109	0.030356	0.029824	0.029483	0.029239	0.029142	0.029102	0.029006	0.02888
L_Brachialis6	0.034162	0.033807	0.033791	0.033892	0.033831	0.033546	0.033214	0.032966	0.032666	0.032525	0.032808	0.033193	0.03346	0.033486	0.033216	0.032893	0.032582	0.032392	0.032527	0.033109	0.034141	0.035388	0.036906	0.038411	0.039711	0.040871	0.041707	0.042336	0.042781	0.043247	0.0437	0.044123	0.044381	0.044459	0.044238	0.043595	0.042602	0.041416	0.040189	0.038965	0.037831	0.036918	0.036244	0.035786	0.035462	0.035313	0.035231	0.035095	0.034909
L_Brachialis7	0.027367	0.02714	0.027171	0.027279	0.027206	0.026959	0.026706	0.026497	0.026298	0.026248	0.026568	0.026937	0.027191	0.027209	0.027005	0.026793	0.026607	0.026541	0.02678	0.027415	0.028433	0.029583	0.030976	0.032318	0.033451	0.034471	0.035199	0.03572	0.036102	0.036504	0.036897	0.037236	0.037394	0.037413	0.037122	0.03647	0.035559	0.034487	0.033419	0.032379	0.031446	0.030709	0.030184	0.029842	0.029593	0.029516	0.029473	0.02936	0.029229
L_Brachioradialis1	0.027904	0.027662	0.027659	0.027733	0.027666	0.027383	0.027068	0.026763	0.026412	0.026165	0.026211	0.026295	0.026271	0.026023	0.025529	0.024978	0.024409	0.023936	0.023697	0.023729	0.024077	0.024554	0.025177	0.025795	0.026275	0.026645	0.026893	0.027025	0.02712	0.027322	0.027578	0.027882	0.028133	0.028335	0.028368	0.028138	0.027686	0.027057	0.026402	0.02571	0.025046	0.024482	0.024044	0.023722	0.023469	0.023314	0.023183	0.022998	0.022792
L_Brachioradialis2	0.019742	0.019681	0.019736	0.019798	0.019675	0.019426	0.019173	0.018928	0.018639	0.018469	0.01853	0.018525	0.018413	0.018084	0.017618	0.017154	0.016684	0.016298	0.016122	0.016162	0.016381	0.016659	0.017058	0.017386	0.017609	0.0178	0.017849	0.017875	0.017909	0.018024	0.018223	0.018418	0.018587	0.018714	0.018699	0.018501	0.018157	0.017749	0.01731	0.016869	0.016459	0.016112	0.015859	0.015673	0.015506	0.015427	0.015326	0.015196	0.015047
L_Brachioradialis3	0.023058	0.022893	0.022914	0.022976	0.022892	0.022642	0.022354	0.022053	0.02173	0.021481	0.021471	0.021468	0.021359	0.021066	0.020567	0.020025	0.019482	0.01901	0.01873	0.018698	0.018896	0.01919	0.019609	0.020016	0.020302	0.020527	0.020649	0.020706	0.020751	0.020886	0.021079	0.021324	0.02153	0.021704	0.021726	0.021565	0.021216	0.020771	0.020266	0.019746	0.019258	0.018825	0.018497	0.018254	0.018061	0.017932	0.017823	0.017675	0.017501
L_PronatorTeres1	0.044846	0.044794	0.044864	0.044963	0.044883	0.044762	0.044664	0.04459	0.044531	0.044626	0.044925	0.045185	0.045357	0.045361	0.045244	0.0451	0.044965	0.044838	0.044946	0.045336	0.045863	0.046498	0.047301	0.047978	0.0485	0.048956	0.049163	0.049261	0.049312	0.049401	0.049535	0.04966	0.049694	0.04969	0.049497	0.049098	0.048513	0.047877	0.04721	0.046549	0.045973	0.045478	0.045123	0.044889	0.044721	0.044716	0.044714	0.044718	0.044721
L_PronatorTeres2	0.028587	0.028599	0.028614	0.02863	0.028665	0.028701	0.028734	0.028786	0.028862	0.028937	0.02901	0.029093	0.029178	0.029248	0.029295	0.02932	0.029316	0.029278	0.029223	0.029156	0.029084	0.029019	0.028973	0.028908	0.028826	0.028727	0.028592	0.028441	0.028302	0.028158	0.028032	0.027959	0.027928	0.02791	0.027932	0.027961	0.027991	0.027966	0.027946	0.027901	0.027831	0.027751	0.027666	0.0276	0.027554	0.027558	0.027587	0.02764	0.027722
L_Supinator1	0	0	0	0	0	0	0	0	0	0	0	0	0	0	0	0	0	0	0	0	0	0	0	0	0	0	0	0	0	0	0	0	0	0	0	0	0	0	0	0	0	0	0	0	0	0	0	0	0
L_Supinator2	0	0	0	0	0	0	0	0	0	0	0	0	0	0	0	0	0	0	0	0	0	0	0	0	0	0	0	0	0	0	0	0	0	0	0	0	0	0	0	0	0	0	0	0	0	0	0	0	0
L_Supinator3	0	0	0	0	0	0	0	0	0	0	0	0	0	0	0	0	0	0	0	0	0	0	0	0	0	0	0	0	0	0	0	0	0	0	0	0	0	0	0	0	0	0	0	0	0	0	0	0	0
L_Supinator4	0	0	0	0	0	0	0	0	0	0	0	0	0	0	0	0	0	0	0	0	0	0	0	0	0	0	0	0	0	0	0	0	0	0	0	0	0	0	0	0	0	0	0	0	0	0	0	0	0
L_Supinator5	0	0	0	0	0	0	0	0	0	0	0	0	0	0	0	0	0	0	0	0	0	0	0	0	0	0	0	0	0	0	0	0	0	0	0	0	0	0	0	0	0	0	0	0	0	0	0	0	0
L_PronatorQuadratus1	0.10176	0.10175	0.10177	0.10183	0.10193	0.10204	0.10216	0.10234	0.10257	0.10282	0.10307	0.10335	0.10364	0.10389	0.1041	0.10424	0.10428	0.10419	0.10403	0.10382	0.1036	0.10339	0.10319	0.10298	0.10271	0.10238	0.10198	0.1015	0.10096	0.10045	0.1	0.099655	0.099448	0.099356	0.099384	0.099445	0.09951	0.099523	0.099457	0.099341	0.099146	0.098889	0.098607	0.098361	0.098174	0.098084	0.098111	0.098258	0.098509
L_PronatorQuadratus2	0.17128	0.17131	0.17138	0.17152	0.1717	0.17192	0.17217	0.17253	0.17293	0.17337	0.17383	0.17431	0.17479	0.1752	0.1755	0.17563	0.17558	0.17533	0.17496	0.17457	0.17417	0.17382	0.17349	0.17313	0.17263	0.17198	0.17121	0.17033	0.1694	0.16855	0.16785	0.16741	0.1672	0.16718	0.16733	0.16749	0.16759	0.16756	0.16738	0.1671	0.16669	0.1662	0.16571	0.16533	0.16509	0.16504	0.1652	0.16557	0.16611
L_PronatorQuadratus3	0.23209	0.23213	0.23222	0.23242	0.23266	0.23296	0.2333	0.23378	0.23433	0.23495	0.23555	0.23621	0.23687	0.23742	0.23782	0.23799	0.23791	0.23756	0.23704	0.2365	0.23596	0.2355	0.23507	0.23457	0.23388	0.23299	0.23194	0.23073	0.22946	0.22832	0.22739	0.22681	0.22653	0.22652	0.22672	0.22695	0.2271	0.22705	0.2268	0.2264	0.22581	0.22516	0.22451	0.22399	0.22368	0.22362	0.22385	0.22438	0.22511
L_TricepsLatH1	0	0	0	0	0	0	0	0	0	0	0	0	0	0	0	0	0	0	0	0	0	0	0	0	0	0	0	0	0	0	0	0	0	0	0	0	0	0	0	0	0	0	0	0	0	0	0	0	0
L_TricepsLatH2	0	0	0	0	0	0	0	0	0	0	0	0	0	0	0	0	0	0	0	0	0	0	0	0	0	0	0	0	0	0	0	0	0	0	0	0	0	0	0	0	0	0	0	0	0	0	0	0	0
L_TricepsLatH3	0	0	0	0	0	0	0	0	0	0	0	0	0	0	0	0	0	0	0	0	0	0	0	0	0	0	0	0	0	0	0	0	0	0	0	0	0	0	0	0	0	0	0	0	0	0	0	0	0
L_TricepsLatH4	0	0	0	0	0	0	0	0	0	0	0	0	0	0	0	0	0	0	0	0	0	0	0	0	0	0	0	0	0	0	0	0	0	0	0	0	0	0	0	0	0	0	0	0	0	0	0	0	0
L_TricepsLatH5	0	0	0	0	0	0	0	0	0	0	0	0	0	0	0	0	0	0	0	0	0	0	0	0	0	0	0	0	0	0	0	0	0	0	0	0	0	0	0	0	0	0	0	0	0	0	0	0	0
L_Anconeus1	0	0	0	0	0	0	0	0	0	0	0	0	0	0	0	0	0	0	0	0	0	0	0	0	0	0	0	0	0	0	0	0	0	0	0	0	0	0	0	0	0	0	0	0	0	0	0	0	0
L_Anconeus2	0	0	0	0	0	0	0	0	0	0	0	0	0	0	0	0	0	0	0	0	0	0	0	0	0	0	0	0	0	0	0	0	0	0	0	0	0	0	0	0	0	0	0	0	0	0	0	0	0
L_Anconeus3	0	0	0	0	0	0	0	0	0	0	0	0	0	0	0	0	0	0	0	0	0	0	0	0	0	0	0	0	0	0	0	0	0	0	0	0	0	0	0	0	0	0	0	0	0	0	0	0	0
L_Anconeus4	0	0	0	0	0	0	0	0	0	0	0	0	0	0	0	0	0	0	0	0	0	0	0	0	0	0	0	0	0	0	0	0	0	0	0	0	0	0	0	0	0	0	0	0	0	0	0	0	0
L_Anconeus5	0	0	0	0	0	0	0	0	0	0	0	0	0	0	0	0	0	0	0	0	0	0	0	0	0	0	0	0	0	0	0	0	0	0	0	0	0	0	0	0	0	0	0	0	0	0	0	0	0
L_ErectorSpinae	0.01445	0.015416	0.016073	0.016688	0.018284	0.022221	0.027925	0.035294	0.044694	0.055115	0.066507	0.078157	0.089302	0.10057	0.11051	0.11781	0.1219	0.12602	0.12845	0.13177	0.13521	0.13481	0.13294	0.12826	0.12096	0.11116	0.098895	0.085602	0.073446	0.063038	0.055019	0.049063	0.043872	0.039201	0.036265	0.034622	0.034593	0.036006	0.038398	0.041522	0.045119	0.049735	0.055577	0.061743	0.068171	0.074203	0.079482	0.083433	0.08616
R_ErectorSpinae	0.082592	0.08423	0.08614	0.086714	0.086508	0.086978	0.086559	0.084364	0.082676	0.08133	0.07963	0.077302	0.075377	0.073272	0.069258	0.062417	0.052761	0.04286	0.033499	0.025393	0.021886	0.020574	0.021393	0.022874	0.024614	0.025464	0.025159	0.024099	0.022114	0.018407	0.014497	0.010611	0.007206	0.0041333	0.001931	0.00072042	0.000222	0.00023633	0.0004075	0.00057204	0.00075167	0.0013113	0.0023552	0.003607	0.0049053	0.0071912	0.010944	0.015366	0.019811
L_ObliqueExternal	0	0	0	0	0	0	0	0	0	0	0	0	0	0	0	0	0.001112	0.006144	0.019433	0.035311	0.053195	0.066719	0.076233	0.085639	0.095414	0.1075	0.11923	0.1304	0.14554	0.16398	0.18401	0.20523	0.22512	0.24322	0.25829	0.27095	0.2816	0.28892	0.29511	0.30145	0.31133	0.32298	0.33576	0.34855	0.36233	0.37324	0.38016	0.37889	0.36984
R_ObliqueExternal	0.34913	0.34346	0.34113	0.34228	0.34368	0.34254	0.33971	0.33227	0.31949	0.30192	0.27504	0.23746	0.19311	0.1472	0.099261	0.057839	0.028468	0.0097688	0.0016803	4.6292e-05	0	0	0	0	0	0	0	0	0	0	0	0	0	0	0	0	0	0	0	0	0	0	0	0	0	0	0	0	0
L_ObliqueInternal	0.053342	0.047231	0.042119	0.043677	0.050233	0.061397	0.077864	0.10423	0.13147	0.15128	0.16586	0.17375	0.169	0.16182	0.15915	0.16235	0.17622	0.19606	0.21419	0.22858	0.22771	0.21709	0.1984	0.16912	0.13123	0.092621	0.058638	0.035229	0.021861	0.015121	0.016841	0.024733	0.040122	0.062383	0.083316	0.10078	0.11241	0.11783	0.11876	0.11602	0.11646	0.11691	0.11134	0.098783	0.083153	0.068478	0.053421	0.041247	0.034772
R_ObliqueInternal	0.11385	0.11056	0.11099	0.11129	0.10488	0.085845	0.062681	0.040304	0.025573	0.013888	0.0051517	0.00061004	2.3333e-06	0	0	0	0	0	0	0	0	0	0	0	0	0	5.3167e-05	0.0015819	0.0039615	0.0075364	0.014625	0.02238	0.027157	0.032508	0.039129	0.043859	0.04765	0.051461	0.05613	0.058216	0.057838	0.058178	0.059172	0.06136	0.063507	0.066143	0.069105	0.068539	0.064881
L_QuadratusLumborum	0	0	0	0	0	0	0	0	0	0	0	0	0	0	0.00061	0.0045985	0.013063	0.027894	0.046908	0.069931	0.088569	0.097031	0.1015	0.10444	0.10608	0.10778	0.10839	0.10851	0.1111	0.11621	0.1234	0.13222	0.14092	0.14903	0.15626	0.16249	0.16793	0.17205	0.17602	0.1807	0.18776	0.19598	0.2051	0.21428	0.22413	0.23227	0.23793	0.23864	0.23457
R_QuadratusLumborum	0.22013	0.21721	0.21614	0.21635	0.21612	0.21429	0.21108	0.20463	0.1955	0.18394	0.1673	0.1448	0.11908	0.092552	0.064362	0.039036	0.019978	0.0075451	0.0014669	6.2458e-05	0	0	0	0	0	0	0	0	0	0	0	0	0	0	0	0	0	0	0	0	0	0	0	0	0	0	0	0	0
L_RectusAbdominis	0	0	0	0	0	0	0	0	0	0	0	0	0	0	0	0	0	0	0	0	0	0	0	0	0	0	0	6.825e-05	0.0003595	0.0013182	0.0042083	0.00872	0.01501	0.02233	0.029571	0.0356	0.039556	0.041039	0.040758	0.039391	0.03867	0.037653	0.035632	0.032592	0.029118	0.025002	0.020589	0.016405	0.013042
R_RectusAbdominis	0.022638	0.02106	0.020318	0.020705	0.020808	0.019081	0.016952	0.014422	0.011126	0.007206	0.0033242	0.0011836	0.00026717	2.5167e-05	3.3333e-07	0	0	0	0	0	0	0	0	0	0	0	0	0	0	0	0	6.1e-05	0.00043733	0.0005065	0.00048642	0.00082667	0.0013078	0.0017394	0.0017148	0.0010152	0.00026583	6e-06	0	0	0	0	0	0	0
[truncated: 51 more columns]

## Sheet: Subject005
	0% gait cycle	1% gait cycle	2% gait cycle	3% gait cycle	4% gait cycle	5% gait cycle	6% gait cycle	7% gait cycle	8% gait cycle	9% gait cycle	10% gait cycle	11% gait cycle	12% gait cycle	13% gait cycle	14% gait cycle	15% gait cycle	16% gait cycle	17% gait cycle	18% gait cycle	19% gait cycle	20% gait cycle	21% gait cycle	22% gait cycle	23% gait cycle	24% gait cycle	25% gait cycle	26% gait cycle	27% gait cycle	28% gait cycle	29% gait cycle	30% gait cycle	31% gait cycle	32% gait cycle	33% gait cycle	34% gait cycle	35% gait cycle	36% gait cycle	37% gait cycle	38% gait cycle	39% gait cycle	40% gait cycle	41% gait cycle	42% gait cycle	43% gait cycle	44% gait cycle	45% gait cycle	46% gait cycle	47% gait cycle	48% gait cycle
R_GluteusMedius1	0.0081563	0.00067369	0.00072838	0.014436	0.094898	0.15716	0.18577	0.19836	0.20673	0.21979	0.26836	0.36506	0.50103	0.66028	0.83068	0.99137	1.1218	1.223	1.2879	1.3152	1.3121	1.288	1.2586	1.2294	1.2014	1.1747	1.1435	1.1012	1.0483	0.98318	0.91127	0.84096	0.77817	0.72291	0.67484	0.633	0.59777	0.5672	0.53752	0.50936	0.48256	0.45833	0.43454	0.41199	0.39129	0.37198	0.35337	0.3391	0.32379
R_GluteusMedius2	0	0	0	0.00016356	0.021412	0.073863	0.10736	0.11944	0.11778	0.11574	0.13184	0.17104	0.22884	0.29414	0.36443	0.4316	0.48708	0.52809	0.55032	0.55569	0.54767	0.53076	0.51269	0.4953	0.48038	0.46719	0.45238	0.43346	0.4126	0.39217	0.37139	0.35063	0.33229	0.31701	0.30436	0.29378	0.28563	0.27888	0.27099	0.26264	0.25432	0.24625	0.23771	0.22941	0.2221	0.21535	0.20816	0.20236	0.19463
R_GluteusMedius3	0	0	0	0.00011038	0.017852	0.072621	0.11927	0.13202	0.11812	0.10242	0.10365	0.12391	0.15943	0.19736	0.24147	0.28817	0.33034	0.35906	0.36859	0.36411	0.34971	0.32943	0.30982	0.29151	0.27791	0.26722	0.25571	0.24228	0.23143	0.23088	0.23499	0.23826	0.2419	0.24771	0.25531	0.26394	0.27384	0.28372	0.29102	0.29671	0.30186	0.30639	0.31027	0.3142	0.31907	0.3241	0.32755	0.32978	0.32766
R_GluteusMinimus1	0.10241	0.056236	0.027202	0.064394	0.11197	0.13926	0.146	0.13422	0.12414	0.12588	0.15431	0.21587	0.30535	0.41771	0.54636	0.6772	0.79367	0.88703	0.95089	0.98508	0.99625	0.99263	0.98464	0.97719	0.97284	0.97098	0.96787	0.958	0.93786	0.90213	0.85758	0.81465	0.77753	0.74863	0.72927	0.71805	0.7137	0.71303	0.71556	0.7215	0.73048	0.74421	0.76178	0.78244	0.80477	0.82756	0.84982	0.86789	0.87941
R_GluteusMinimus2	0.10876	0.04561	0.0095787	0.039681	0.1114	0.16652	0.18553	0.17035	0.14906	0.14204	0.1672	0.2302	0.32508	0.4453	0.58573	0.73231	0.86565	0.97124	1.0404	1.0753	1.0842	1.0768	1.0648	1.0539	1.0474	1.0445	1.0404	1.0295	1.0093	0.9772	0.93773	0.8996	0.86718	0.84375	0.83082	0.82669	0.83006	0.83699	0.84665	0.85956	0.87569	0.89676	0.922	0.9506	0.98114	1.0121	1.042	1.0659	1.0811
R_GluteusMinimus3	0.088644	0.018127	0.001181	0.017823	0.10285	0.20394	0.25167	0.23695	0.19836	0.17539	0.1938	0.2579	0.35971	0.49011	0.64478	0.81179	0.96902	1.0922	1.168	1.2026	1.2063	1.1914	1.1713	1.1533	1.1416	1.1353	1.1276	1.1126	1.0905	1.0644	1.0347	1.006	0.98285	0.97005	0.96896	0.97748	0.99458	1.015	1.0368	1.0611	1.0889	1.1214	1.1582	1.1984	1.2412	1.2843	1.3253	1.3576	1.3773
R_Semimembranosus	0.36158	0.33673	0.3	0.30299	0.32098	0.30333	0.24299	0.15526	0.10243	0.090519	0.093904	0.094029	0.0816	0.054802	0.021962	0.0071334	0.0016915	1.2375e-05	0	0	0	0	0	0	0	0	0	0	0	0	0	0	0	0	0	0	0	0	0	0	0	0	0	0	0	0	0	0	0
R_Semitendinosus	0.18362	0.1773	0.16454	0.16395	0.1653	0.15042	0.11671	0.068495	0.039228	0.031898	0.031224	0.027369	0.017172	0.0079785	0.0030189	0.0004675	3.5e-06	0	0	0	0	0	0	0	0	0	0	0	0	0	0	0	0	0	0	0	0	0	0	0	0	0	0	0	0	0	0	0	0
R_BicepsFemorisLH	0	0	0	0.0049245	0.055124	0.080587	0.077581	0.068904	0.065309	0.067036	0.070744	0.067388	0.049904	0.023295	0.0074595	0.0015019	1.4e-05	0	0	0	0	0	0	0	0	0	0	0	0	0	0	0	0	0	0	0	0	0	0	0	0	0	0	0	0	0	0	0	0
R_Sartorius	0.12532	0.113	0.091919	0.067522	0.051037	0.042066	0.03109	0.012181	0.0016245	1.3813e-05	0	0	0	0	0.000414	0.0085638	0.029103	0.050724	0.067199	0.078411	0.086681	0.093696	0.099957	0.10614	0.11331	0.12102	0.12906	0.13655	0.14246	0.14655	0.14993	0.15356	0.15794	0.16446	0.174	0.18586	0.19905	0.21235	0.22714	0.24318	0.26038	0.27943	0.30056	0.32304	0.3457	0.36806	0.38968	0.40692	0.42054
R_AdductorLongus	0.0044437	0.046399	0.091639	0.065163	0.017166	0.00099844	8.75e-07	0	0	0	0	0	0	0	0	0	0	0	0	0	0	0	0	0	0	0	0	0	0	0	0	0	0	0	0	0	0	0	0	0	0	0	0	0	0	0	0	0	0
R_AdductorBrevis	0	0	0.000442	0.0039613	0.0014045	1.0312e-05	0	0	0	0	0	0	0	0	0	0	0	0	0	0	0	0	0	0	0	0	0	0	0	0	0	0	0	0	0	0	0	0	0	0	0	0	0	0	0	0	0	0	0
R_AdductorMagnus1	0	0	0	0	0	0	0	0.00019125	0.00148	0.0023965	0.002975	0.0014884	0.00023	0	0	0	0	0	0	0	0	0	0	0	0	0	0	0	0	0	0	0	0	0	0	0	0	0	0	0	0	0	0	0	0	0	0	0	0
R_AdductorMagnus2	0	0	0	0	0	0	0	0.0017561	0.006874	0.017009	0.022094	0.01621	0.0065968	0.001294	1.05e-05	0	0	0	0	0	0	0	0	0	0	0	0	0	0	0	0	0	0	0	0	0	0	0	0	0	0	0	0	0	0	0	0	0	0
R_AdductorMagnus3	0	0	0	0	0	0	0	0.0011385	0.004361	0.010616	0.014031	0.010094	0.003799	0.00084044	7.5e-06	0	0	0	0	0	0	0	0	0	0	0	0	0	0	0	0	0	0	0	0	0	0	0	0	0	0	0	0	0	0	0	0	0	0
R_TensorFasciaLata	0.19473	0.15073	0.10271	0.076215	0.068325	0.078185	0.082518	0.053862	0.022881	0.01121	0.0093244	0.022545	0.063852	0.13885	0.26819	0.44162	0.61818	0.76736	0.87211	0.93676	0.97546	1	1.0183	1.0357	1.059	1.0859	1.1139	1.1372	1.1492	1.1459	1.1338	1.1237	1.1166	1.1191	1.1359	1.1654	1.2047	1.2477	1.2983	1.3563	1.4202	1.4931	1.5756	1.6641	1.7539	1.8426	1.9288	1.9974	2.0504
R_Pectineus	0.035225	0.061705	0.077799	0.051516	0.012458	0.000645	2.625e-06	0	0	0	0	0	0	0	0	0	0	0	0	0	0	0	0	0	0	0	0	0	0	0	0	0	0	0	0	0	0	0	0	0	0	0	0	0	0	0	0	0	0.000142
R_Gracilis	0.0465	0.066155	0.078884	0.064887	0.033436	0.0080356	0.000503	4.75e-05	1.25e-06	0	0	0	0	0	0	0	0	0	0	0	0	0	0	0	0	0	0	0	0	0	0	0	0	0	0	0	0	0	0	0	0	0	0	0	0	0	0	0	0
R_GluteusMaximus1	0	0	0	0	0	0.0044297	0.022457	0.052962	0.069379	0.074021	0.083421	0.10029	0.12068	0.13705	0.14259	0.13346	0.11649	0.095926	0.074714	0.054535	0.035559	0.020151	0.011415	0.0054356	0.0025415	0.000875	2.6e-05	0	0	0	0	0	0	0	0	0	0	0	0	0	0	0	0	0	0	0	0	0	0
R_GluteusMaximus2	0	0	0	0	0	0.00061406	0.0055411	0.03893	0.064184	0.074469	0.085655	0.099866	0.11216	0.11564	0.098609	0.058297	0.022065	0.0076584	0.0034271	0.0013367	0.0001325	0	0	0	0	0	0	0	0	0	0	0	0	0	0	0	0	0	0	0	0	0	0	0	0	0	0	0	0
R_GluteusMaximus3	0	0	0	0	0	0	0	0.014185	0.040369	0.065585	0.081514	0.08422	0.065742	0.029838	0.0072203	0.00016062	0	0	0	0	0	0	0	0	0	0	0	0	0	0	0	0	0	0	0	0	0	0	0	0	0	0	0	0	0	0	0	0	0
R_Iliacus	0.34157	0.32214	0.27539	0.2007	0.12687	0.078463	0.042372	0.013681	0.0014895	5.875e-06	0	0	0	0	9e-06	0.004825	0.040521	0.092064	0.13522	0.16751	0.19476	0.21997	0.24325	0.26647	0.29261	0.3204	0.35019	0.37955	0.40275	0.41505	0.4217	0.42901	0.43786	0.45247	0.47572	0.50597	0.54026	0.5752	0.61539	0.6599	0.70807	0.76196	0.82246	0.88721	0.95265	1.0174	1.0805	1.131	1.1718
R_Psoas	0.28388	0.26882	0.23649	0.18057	0.1227	0.084628	0.05638	0.02346	0.0046212	9.6063e-05	3.75e-06	0	0	0	0	0	0.00085525	0.0080959	0.02189	0.038288	0.055039	0.074813	0.095777	0.11757	0.14105	0.16605	0.19124	0.21526	0.23385	0.24085	0.2422	0.24415	0.24865	0.25726	0.27311	0.29406	0.3173	0.34218	0.37019	0.40109	0.43399	0.47105	0.51286	0.5578	0.6046	0.65126	0.69754	0.73594	0.76837
R_QuadratusFemoris	0	0	0	0	0	0	0	0	0	0	0	0	0	0	0	0	0	0	0	0	0	0	0	0	0	0	0	0	0	0	0	0	0	0	0	0	0	0	0	0	0	0	0	0	0	0	0	0	0
R_Gemelli	0.10429	0.083086	0.056173	0.02687	0.01729	0.015403	0.016582	0.011436	0.0047502	0.00044725	7.5e-06	0	0	0	0	0	0	0	0	0	0	0	0	0	0	0	0	0	0	0	0	0	0	0	0	0	0.000411	0.0031951	0.0090074	0.020395	0.038629	0.067473	0.11044	0.16508	0.22644	0.28907	0.35298	0.40636	0.45252
R_Piriformis	0.075787	0.017078	0.0042411	0.0096561	0.077939	0.16715	0.22585	0.20441	0.13071	0.070313	0.042993	0.03867	0.046263	0.062855	0.098895	0.17	0.25524	0.31941	0.34429	0.34236	0.32525	0.30295	0.28124	0.26339	0.25447	0.253	0.25263	0.25333	0.26198	0.29746	0.34593	0.39375	0.43994	0.49098	0.548	0.60906	0.67405	0.73702	0.79726	0.85642	0.91693	0.97853	1.043	1.109	1.1766	1.2438	1.3075	1.3573	1.3919
R_RectusFemoris	0	0	0	0	0	0	0	0	0	6.4687e-05	0.001505	0.0075274	0.022518	0.053445	0.12493	0.24073	0.36662	0.47705	0.55726	0.61027	0.64769	0.67685	0.69988	0.72048	0.74356	0.76738	0.79236	0.81501	0.82887	0.82988	0.82035	0.80985	0.78931	0.7631	0.73414	0.70823	0.68622	0.66909	0.65754	0.65013	0.64295	0.63772	0.63445	0.63211	0.62783	0.62333	0.62006	0.61811	0.62036
R_BicepsFemorisSH	0.056625	0.061544	0.067302	0.070591	0.071409	0.068627	0.056125	0.025489	0.0048542	8.3438e-05	0	0	0	0	0	0	0	0	0	0	0	0	0	0	0	0	0	0	0	0	0.0010388	0.0024848	0.0063375	0.012639	0.021366	0.030848	0.040003	0.048017	0.055945	0.063649	0.071378	0.079314	0.087707	0.096258	0.10498	0.11387	0.12312	0.13158	0.13978
R_VastusMedialis	0	0	0	0	0	0	0	0.0060021	0.03144	0.067592	0.10461	0.14082	0.17307	0.19838	0.21347	0.22016	0.22055	0.21698	0.21139	0.20436	0.19547	0.18418	0.17101	0.15617	0.13911	0.12036	0.10058	0.080801	0.062201	0.045699	0.032077	0.019604	0.010866	0.0051074	0.0024056	0.0013431	0.00067375	2.4062e-05	0	0	0	0	0	0	0	0	0	0	0
R_VastusIntermedius	0	0	0	0	0	0	0	0.0063107	0.033015	0.070979	0.10985	0.1479	0.1818	0.2084	0.22426	0.23128	0.2317	0.22795	0.22205	0.2147	0.20534	0.19349	0.17965	0.16406	0.14613	0.12645	0.10566	0.084873	0.065356	0.04802	0.033696	0.020612	0.011409	0.0053593	0.0025202	0.0014113	0.00070625	2.5312e-05	0	0	0	0	0	0	0	0	0	0	0
R_VastusLateralis	0	0	0	0	0	0	0	0.0063379	0.033076	0.071288	0.11075	0.14962	0.18447	0.212	0.22857	0.23609	0.23678	0.2331	0.22716	0.21965	0.21006	0.19788	0.18366	0.16762	0.14919	0.12898	0.10765	0.086358	0.066408	0.048702	0.034127	0.020829	0.011532	0.0054163	0.0025487	0.0014284	0.000715	2.5625e-05	0	0	0	0	0	0	0	0	0	0	0
R_MedialGastroc	0.26064	0.23114	0.19254	0.16066	0.12829	0.07923	0.019093	0.0011879	1.55e-05	0	0	0	0	0	0	0	0	0	0.0001515	0.0020475	0.0052712	0.011713	0.021968	0.038162	0.059613	0.084453	0.1115	0.13783	0.16238	0.18538	0.20957	0.2346	0.26526	0.30301	0.34872	0.39869	0.45067	0.50204	0.55569	0.61159	0.67116	0.73549	0.80501	0.87877	0.95569	1.0341	1.1123	1.1821	1.2435
R_LateralGastroc	0.31187	0.27801	0.22827	0.18401	0.14549	0.098437	0.036448	0.0051092	6.825e-05	0	0	0	0	0	0	0	0	0	0	8.625e-05	0.0009525	0.002853	0.0068146	0.013195	0.024391	0.038827	0.054924	0.071699	0.088287	0.10378	0.1204	0.13778	0.15992	0.1881	0.22318	0.26205	0.3028	0.34297	0.38491	0.42855	0.47501	0.52518	0.5795	0.63708	0.69701	0.75777	0.81798	0.8706	0.91575
R_Soleus	0	0	0	0	0	0	0	0	0	0	0	0	0	0	0	0.0010741	0.006172	0.012409	0.024112	0.047656	0.075172	0.10522	0.13635	0.16469	0.18834	0.20835	0.22529	0.24008	0.2538	0.26743	0.28023	0.29241	0.30173	0.30797	0.31097	0.31281	0.31508	0.31968	0.3251	0.33103	0.33699	0.34293	0.34854	0.35482	0.36279	0.37356	0.38756	0.4084	0.4352
R_TibialisPosterior	0	0	0	0	0	0	0	0	0.001397	0.015589	0.026381	0.023623	0.013487	0.0039663	0.0011299	6.9375e-05	0	0	0	0	0.00056625	0.0011682	0.0011801	0.001089	0.0007795	0.00030625	2e-05	0	0	0	0	0	0	0	0	0	0	0	0	0	0	0	0	0	0	0	0	0	0
R_FlexDigLongus	0	0	0	0	0	0	0	0	0.00246	0.023909	0.041176	0.039583	0.028109	0.011224	0.0030971	0.00073625	2.7e-05	0	0	0	0.00027125	0.0010266	0.00085963	0.00060244	0.00020625	2.0313e-05	0	0	0	0	0	0	0	0	0	0	0	0	0	0	0	0	0	0	0	0	0	0	0
R_FlexHalLongus	0	0	0	0	0	0	0	0	0	0	0	0	0	0	0	0	0	0	0	0	0.00059875	0.0017255	0.0024825	0.0027414	0.0027097	0.0026719	0.0024681	0.0020964	0.001609	0.0010062	0.00052062	0.00012463	1.5e-06	0	0	0	0	0	0	0	0	0	0	0	0	0	0	0	0
R_TibialisAnterior	0.34094	0.31353	0.25836	0.20139	0.16467	0.14495	0.13739	0.20398	0.31738	0.42973	0.49951	0.51571	0.48645	0.42358	0.34299	0.25631	0.18722	0.11926	0.062679	0.032758	0.012354	0.0025868	4.8e-05	0	0	0	0	0	0	0	0	0	0	0	0	0	0	0	0	0	0	0	0	0	0	0	0	0	0
R_PeroneusBrevis	0.095013	0.093187	0.084365	0.075442	0.069055	0.059284	0.036227	0.0052969	0.0001765	0	0	0	0.0058672	0.024554	0.040456	0.072649	0.10821	0.10888	0.10068	0.095872	0.09694	0.10553	0.12243	0.14489	0.17109	0.19772	0.22341	0.24695	0.26812	0.28804	0.30708	0.32609	0.34511	0.36433	0.38282	0.40065	0.41835	0.43614	0.45487	0.47556	0.49911	0.52542	0.55435	0.58508	0.61786	0.6524	0.68749	0.72131	0.75355
R_PeroneusLongus	0.013094	0.016503	0.020016	0.024389	0.026834	0.022127	0.0083943	9.9062e-05	0	0	0	0	0.000577	0.010481	0.021672	0.038888	0.066694	0.079749	0.085618	0.090372	0.098061	0.11138	0.13168	0.15639	0.18416	0.21209	0.23888	0.2634	0.28557	0.30644	0.32643	0.34629	0.36601	0.38565	0.40439	0.42235	0.44019	0.45836	0.47755	0.49879	0.52281	0.54963	0.57892	0.61019	0.64366	0.67908	0.7152	0.75086	0.7854
R_PeroneusTertius	0.36271	0.34851	0.29816	0.23896	0.19658	0.17018	0.14927	0.15706	0.17399	0.17743	0.18244	0.19136	0.20508	0.219	0.22854	0.22984	0.20904	0.15739	0.09986	0.054287	0.026581	0.011909	0.0058046	0.0046382	0.0047328	0.0053	0.0059405	0.0065672	0.0069335	0.0071079	0.0071269	0.0073127	0.0075407	0.0079304	0.0084484	0.0090569	0.010036	0.010836	0.011236	0.011351	0.011584	0.012014	0.012543	0.012967	0.013433	0.013549	0.013003	0.010074	0.0057205
R_ExtensorDigLongus	0.38502	0.35684	0.29736	0.23587	0.19593	0.17198	0.15416	0.19023	0.24725	0.29487	0.3298	0.34519	0.34503	0.32999	0.30477	0.26904	0.22114	0.15362	0.086669	0.042379	0.017427	0.0047593	0.00013413	4e-06	0	0	0	0	0	0	0	0	0	0	0	0	0	0	0	0	0	0	0	0	0	0	0	0	0
R_ExtensorHalLongus	0.32399	0.30373	0.25491	0.20174	0.16593	0.14602	0.13597	0.18146	0.26315	0.34492	0.40056	0.41883	0.40462	0.36385	0.30917	0.24617	0.18936	0.12669	0.07006	0.035388	0.014657	0.0036523	0.00012625	4e-06	0	0	0	0	0	0	0	0	0	0	0	0	0	0	0	0	0	0	0	0	0	0	0	0	0
L_GluteusMedius1	0.291	0.27542	0.2618	0.24827	0.23311	0.21593	0.19683	0.17526	0.14853	0.11522	0.081289	0.052425	0.028218	0.011495	0.0024859	3.9688e-05	0	0	0.0098766	0.039418	0.068137	0.086076	0.090387	0.089918	0.084733	0.080689	0.077254	0.076229	0.077252	0.078419	0.077893	0.074746	0.06973	0.064118	0.061766	0.064398	0.070182	0.078097	0.084581	0.089261	0.088797	0.081047	0.06787	0.050504	0.032572	0.018404	0.010797	0.011846	0.018697
L_GluteusMedius2	0.15195	0.14012	0.12889	0.11655	0.10137	0.083912	0.06455	0.045249	0.026273	0.010402	0.0023956	0.0010652	0.0010587	0.00074206	0.00045275	2.4063e-05	0	0	0.0026626	0.012954	0.021926	0.027494	0.028471	0.027834	0.025811	0.024097	0.022366	0.022344	0.022432	0.022317	0.021481	0.020656	0.020365	0.020759	0.022931	0.02735	0.032458	0.037372	0.040668	0.04187	0.039639	0.032915	0.022695	0.011346	0.0036592	0.00023094	0	2.8125e-06	1.25e-06
L_GluteusMedius3	0.25102	0.23592	0.2202	0.20137	0.17669	0.14694	0.11239	0.07707	0.042584	0.015407	0.0030544	0.0010784	0.0015408	0.0020708	0.0017826	0.00022938	0	0.00013656	0.0024958	0.0062804	0.0089562	0.0098811	0.010798	0.011846	0.012492	0.011711	0.0088539	0.0070223	0.0054475	0.0044086	0.0045662	0.0058772	0.0082302	0.011842	0.018754	0.026754	0.035038	0.041647	0.04542	0.045336	0.0407	0.030866	0.018606	0.0082671	0.0019615	6.0313e-05	0	5.3438e-05	0.00041475
L_GluteusMinimus1	0.80549	0.79289	0.77884	0.76141	0.73846	0.70664	0.66339	0.60872	0.54841	0.48171	0.40301	0.30802	0.20625	0.10831	0.039589	0.0092116	0.0035985	0.005001	0.0098094	0.019061	0.031997	0.044129	0.052787	0.06131	0.067343	0.071389	0.072464	0.070355	0.06849	0.066535	0.065339	0.0639	0.062449	0.061749	0.063392	0.06788	0.074234	0.081898	0.088284	0.092707	0.09315	0.088235	0.079749	0.069309	0.05826	0.052169	0.058422	0.075492	0.10203
L_GluteusMinimus2	0.96854	0.95186	0.93302	0.90927	0.87758	0.83449	0.77683	0.70587	0.62836	0.54343	0.44794	0.33976	0.2284	0.12046	0.043744	0.0097341	0.0024535	0.0017176	0.0052485	0.014768	0.026935	0.037915	0.047281	0.057396	0.06561	0.071594	0.073834	0.072008	0.069452	0.066431	0.064584	0.063717	0.064248	0.066749	0.072297	0.080707	0.090651	0.10104	0.10917	0.11397	0.11324	0.10556	0.093134	0.077197	0.059711	0.049149	0.055972	0.080449	0.11674
L_GluteusMinimus3	1.1727	1.148	1.1201	1.0847	1.0372	0.97482	0.89364	0.79733	0.6936	0.58106	0.46324	0.34382	0.23047	0.1204	0.043083	0.0092747	0.0015057	0.00030212	0.0039891	0.013081	0.020721	0.029073	0.03799	0.049198	0.05944	0.067586	0.071312	0.07045	0.067213	0.062824	0.059849	0.059616	0.063162	0.070739	0.082707	0.097679	0.11367	0.12849	0.13939	0.14463	0.14168	0.12893	0.10928	0.083037	0.053696	0.03433	0.037336	0.072375	0.11951
L_Semimembranosus	0	0	0	0	0	0	0	0	0	0	0	0	0	0	0	0	0	0.00017219	0.0048855	0.016068	0.030982	0.032674	0.021566	0.0087071	0.0024912	7.1875e-05	0	0	0.00049075	0.0015995	0.0025506	0.0035437	0.0044152	0.0058973	0.0093217	0.014887	0.022244	0.031331	0.042184	0.056326	0.073405	0.09355	0.11738	0.14442	0.17561	0.2108	0.24907	0.28866	0.32613
L_Semitendinosus	0	0	0	0	0	0	0	0	0	0	0	0	0	0	0	0	0	0.00013063	0.0021259	0.0066127	0.012676	0.013013	0.007996	0.0029227	0.000653	6.25e-06	0	0	0.0001625	0.000549	0.00076125	0.00082312	0.0007935	0.00086725	0.0018062	0.0043825	0.0083588	0.013914	0.02082	0.029677	0.040229	0.052386	0.066223	0.081506	0.098336	0.11629	0.13439	0.15141	0.16692
L_BicepsFemorisLH	0	0	0	0	0	0	0	0	0	0	0	0	0	0	0	0	0	0.00030281	0.0030102	0.0094064	0.017765	0.017818	0.010379	0.0041017	0.000867	0	0	0	0	0.00030225	0.0011575	0.002783	0.0051017	0.0085248	0.012907	0.0172	0.021366	0.024754	0.027641	0.030987	0.034699	0.038666	0.042398	0.043478	0.040021	0.029675	0.018144	0.0077333	0.0019695
L_Sartorius	0.37431	0.37349	0.37092	0.36618	0.35853	0.34607	0.32698	0.30169	0.27475	0.24632	0.21149	0.16597	0.11529	0.068708	0.039504	0.027916	0.025646	0.021307	0.01215	0.0032493	0.00019125	5.0313e-05	0.0009075	0.0037405	0.0085708	0.013331	0.016469	0.016094	0.014949	0.013569	0.01358	0.015085	0.018099	0.022717	0.028037	0.032862	0.037352	0.041246	0.044311	0.04597	0.046305	0.045459	0.044143	0.043181	0.043423	0.04706	0.057031	0.071032	0.085559
L_AdductorLongus	0	0	0	0	0.00050525	0.0019941	0.0049495	0.013766	0.030627	0.050694	0.066894	0.068278	0.057375	0.046663	0.051756	0.068533	0.083174	0.077355	0.046386	0.015831	0.0014813	2.1937e-05	0	6.075e-05	0.000546	0.00095781	0.00068462	0.00027531	0.0001285	2.6562e-05	0.0002075	0.00028469	0.00015725	0.00017456	6.0375e-05	0	0	0	0	0	0	9.1562e-05	0.0014078	0.0079698	0.023101	0.042591	0.0566	0.061337	0.058341
L_AdductorBrevis	0	0	0	0	0	0	0	0	0	0	0	0	0	0.000593	0.0053801	0.018355	0.028886	0.029851	0.019302	0.0080415	0.0012413	2.1937e-05	0	0	0	0	0	0	0	0	0	0	0	0	0	0	0	0	0	0	0	0	0	0	5e-05	0.00012	8.725e-05	0.00026181	1.2e-05
L_AdductorMagnus1	0	0	0	0	0	0	0	0	0	0	0	0	0	2.75e-05	0.0019226	0.0078141	0.016704	0.021114	0.016206	0.0086486	0.0021875	0.00030231	3.25e-06	0	0	0	0	0	0	0	0	0	0	0	0	0	0	0	0	0	0	0	0	0	0	0	0	0	0
L_AdductorMagnus2	0	0	0	0	0	0	0	0	0	0	0	0	0	0	0	0.00017656	0.00074275	0.0019261	0.0030085	0.0039125	0.0024775	0.00085706	9.3375e-05	0	0	0	0	0	0	0	0.000175	9.7375e-05	3.75e-06	0	0	0	0	0	0	0	0	0	0	0	0	0	0	0	0
L_AdductorMagnus3	0	0	0	0	0	0	0	0	0	0	0	0	0	0	0	0.00045812	0.0010283	0.0023062	0.0035244	0.0035428	0.0017137	0.00050094	3.7e-05	0	0	0	0	0	0	0	0.0002	0.00013588	9.75e-06	0	0	0	0	0	0	0	0	0	0	0	0	0	0	0	0
L_TensorFasciaLata	1.7336	1.7305	1.7215	1.7034	1.6723	1.6192	1.5362	1.4248	1.3044	1.1746	1.0132	0.80192	0.56689	0.34558	0.19885	0.13351	0.11893	0.099134	0.058209	0.015043	0.00084375	0.0016964	0.012401	0.035831	0.063741	0.086292	0.098265	0.094367	0.085714	0.075266	0.070851	0.071841	0.078361	0.09072	0.10563	0.11973	0.1331	0.1448	0.1526	0.15406	0.14821	0.13453	0.11549	0.09372	0.071608	0.056568	0.060078	0.077979	0.10417
L_Pectineus	0.11412	0.1172	0.12027	0.12351	0.12708	0.12968	0.13019	0.12837	0.12719	0.12661	0.12018	0.10189	0.075841	0.052359	0.04338	0.046988	0.053384	0.048498	0.029	0.0096451	0.0009375	1.075e-05	0	0.000132	0.0014462	0.0024766	0.0026184	0.0017881	0.0012197	0.00057062	0.0006775	0.00089325	0.00096675	0.0010971	0.0010898	0.0006375	0.00049075	0.00039962	0.00047687	0.00055888	0.0009075	0.0023785	0.0054378	0.01217	0.022944	0.035476	0.046622	0.054229	0.057905
L_Gracilis	0	0	0	0	0	0	0	0	0	1.8188e-05	0.0001775	0.00070525	0.0024857	0.0032794	0.0071861	0.013873	0.018432	0.017588	0.010984	0.0043004	0.00063875	1.075e-05	0	0	0	0	6.25e-07	5.9688e-05	0.000215	0.00023594	0.0005	0.0010269	0.0016257	0.0025391	0.0037324	0.0043237	0.0047343	0.0049879	0.0056899	0.0070968	0.0095088	0.013612	0.019915	0.028396	0.038879	0.050071	0.059597	0.066111	0.069437
L_GluteusMaximus1	0	0	0	0	0	0	0	0	0	0	0	0	0	0	0	0	0	0.00032656	0.0033097	0.011259	0.01768	0.018847	0.014235	0.009022	0.0044375	0.00091562	0.0001305	0.00026838	0.00055125	0.00065088	0.00051625	0.00039275	0.00038125	0.000351	0.00011425	1.25e-05	0.00017875	0.00028262	0.000289	0.0002485	5.875e-05	3.75e-07	0	0	0	0	0	0	0
L_GluteusMaximus2	0	0	0	0	0	0	0	0	0	0	0	0	0	0	0	0	0	0.00070656	0.004087	0.012102	0.018821	0.018533	0.011965	0.0055232	0.0014027	0.00010781	0	0	0.00016575	0.00038862	0.00034875	0.00028838	0.000224	9.2625e-05	0	0	0	0	0	0	0	0	0	0	0	0	0	0	0
L_GluteusMaximus3	0	0	0	0	0	0	0	0	0	0	0	0	0	0	0	0	0	0.0017872	0.0068372	0.015709	0.023244	0.018857	0.0088388	0.0023503	0.00026725	0	0	0	0	0.00016125	0.0003275	0.0002065	1.65e-05	0	0	0	0	0	0	0	0	0	0	0	0	0	0	0	0
L_Iliacus	1.1431	1.1402	1.1325	1.1188	1.0973	1.0619	1.0068	0.9335	0.85666	0.77683	0.67506	0.53475	0.37513	0.23001	0.1436	0.11561	0.11611	0.10088	0.058981	0.016667	0.00087	9.75e-06	0.0022518	0.010862	0.0248	0.038227	0.046553	0.044254	0.039748	0.034433	0.033036	0.035133	0.040578	0.04947	0.059364	0.067929	0.075968	0.083329	0.089594	0.093509	0.095509	0.096187	0.097079	0.10114	0.11039	0.12961	0.16488	0.20895	0.25222
L_Psoas	0.77729	0.77981	0.77595	0.76499	0.74677	0.71799	0.67682	0.62528	0.57512	0.52568	0.46257	0.37239	0.27035	0.17951	0.1288	0.11415	0.11632	0.10595	0.073164	0.03664	0.019441	0.018487	0.024552	0.035435	0.048167	0.057367	0.062881	0.061117	0.057697	0.055854	0.058273	0.063228	0.069366	0.078281	0.086735	0.093282	0.09988	0.1046	0.10914	0.11243	0.11507	0.11713	0.11987	0.12534	0.13359	0.14886	0.17454	0.20475	0.23272
L_QuadratusFemoris	0	0	0	0	0	0	0	0	0	0	0	0.000136	0.0040555	0.020092	0.045632	0.062304	0.060175	0.052621	0.03475	0.020597	0.0076288	0.0014551	0.0002205	2.25e-06	0	0	0	0	0	0	0	0	0	0	0	0	0	0	0	0	0	0	0	0	0	6.75e-05	8.1e-05	0	0
L_Gemelli	0.50744	0.50815	0.50438	0.49425	0.47573	0.44795	0.40779	0.35606	0.30326	0.2521	0.20708	0.16994	0.14325	0.12438	0.11388	0.10146	0.076177	0.057301	0.038941	0.027427	0.015873	0.0070529	0.0041689	0.0022094	0.000311	6.4062e-05	0	7.0313e-05	0.00031625	0.00050437	0.0004375	0.00041312	0.00066625	0.0016812	0.004566	0.0094981	0.016994	0.02276	0.025387	0.024748	0.021744	0.017244	0.014521	0.014089	0.016365	0.024018	0.037345	0.060559	0.089857
L_Piriformis	1.1956	1.1722	1.1437	1.1048	1.0499	0.97688	0.88076	0.76853	0.65121	0.52762	0.40849	0.30308	0.21533	0.13216	0.067134	0.026472	0.006483	0.0027234	0.0068853	0.0086681	0.010215	0.0068161	0.0078046	0.0092564	0.012976	0.018673	0.019894	0.016783	0.012588	0.009072	0.0090106	0.012122	0.022161	0.037204	0.058739	0.081162	0.10406	0.12173	0.13313	0.13581	0.12874	0.112	0.088956	0.061221	0.036305	0.023747	0.036353	0.079821	0.13151
L_RectusFemoris	0.28545	0.31989	0.35884	0.40032	0.44038	0.47321	0.49656	0.51127	0.52307	0.52756	0.5033	0.43626	0.34078	0.25389	0.19411	0.16959	0.16875	0.14517	0.085344	0.024303	0.0020513	1.3812e-05	0.0028448	0.014978	0.03563	0.052941	0.060046	0.052385	0.039814	0.025191	0.014537	0.007038	0.0028035	0.0014384	0.00083962	0.00015188	0	0	0	0	0	0	0	0	0	0	0	0	0
L_BicepsFemorisSH	0.13804	0.1439	0.14965	0.15493	0.15953	0.16236	0.16184	0.15679	0.14894	0.13837	0.12221	0.097205	0.06509	0.030392	0.009225	0.0023225	0.0010767	0.000726	0.00068738	0.00022769	2.375e-05	0.0001925	0.001341	0.0033811	0.0057613	0.0087203	0.013059	0.015488	0.018102	0.021162	0.02586	0.032407	0.040418	0.050655	0.061928	0.071951	0.080932	0.088242	0.09351	0.096103	0.096029	0.093411	0.08911	0.083538	0.076615	0.068536	0.059185	0.048017	0.038632
L_VastusMedialis	0	0	0	0	0	0	0	0	0	0	0	0	5.75e-05	0.001049	0.004545	0.0081366	0.0086655	0.0088401	0.010065	0.011134	0.010984	0.0085289	0.0053565	0.0027686	0.0011302	0.00030156	0.00023962	0.00033513	0.000469	0.0006575	0.00064	0.0004555	0.0002045	0	0	0	0	0	0	0	0	0	0	0	0	0	0	0	0
L_VastusIntermedius	0	0	0	0	0	0	0	0	0	0	0	0	6e-05	0.001098	0.0047651	0.0085163	0.0090672	0.0092378	0.010492	0.011567	0.011399	0.0088133	0.005536	0.0028536	0.0011617	0.0003125	0.00024062	0.00034138	0.0004785	0.00067537	0.0006525	0.000468	0.0002115	0	0	0	0	0	0	0	0	0	0	0	0	0	0	0	0
L_VastusLateralis	0	0	0	0	0	0	0	0	0	0	0	0	6.25e-05	0.0011424	0.0049596	0.0088534	0.0094262	0.0095924	0.010885	0.01197	0.011781	0.0090963	0.0056928	0.0029096	0.0011922	0.000325	0.00025212	0.00035275	0.000488	0.00068787	0.00067	0.0004805	0.0002185	0	0	0	0	0	0	0	0	0	0	0	0	0	0	0	0
L_MedialGastroc	1.4656	1.4637	1.451	1.4266	1.3884	1.3343	1.26	1.1637	1.0535	0.93181	0.79509	0.64093	0.47943	0.32295	0.20143	0.11852	0.062615	0.025395	0.0070954	0.0008315	6.25e-06	0	0.0001225	0.00057125	0.0013313	0.0024234	0.0046029	0.0065606	0.0077662	0.0084073	0.0097837	0.012262	0.015315	0.019617	0.02474	0.029599	0.034455	0.039202	0.043747	0.047744	0.051395	0.055807	0.061675	0.070398	0.083711	0.10417	0.13495	0.17188	0.20596
L_LateralGastroc	1.1274	1.1209	1.1057	1.0813	1.0466	1.0001	0.93851	0.86085	0.774	0.67991	0.5761	0.46065	0.34172	0.22764	0.14087	0.083005	0.044738	0.018878	0.0058042	0.00082781	5e-06	0	9.1875e-05	0.00038656	0.0008825	0.0015703	0.0029125	0.0042077	0.0049545	0.0052287	0.0060481	0.0076878	0.009855	0.013044	0.016941	0.020831	0.024959	0.029419	0.034219	0.039099	0.044278	0.050744	0.059278	0.071369	0.089004	0.11536	0.15457	0.20172	0.24598
L_Soleus	0.67928	0.70488	0.72586	0.74153	0.74922	0.74968	0.74313	0.72605	0.69467	0.64769	0.58618	0.51567	0.43723	0.35383	0.26223	0.17279	0.098943	0.045163	0.013693	0.0019352	8.75e-06	0	0	0	0	0	1.575e-05	5.675e-05	0.00011675	0.00019212	0.0001975	0.00013888	0.00011875	2.925e-05	0	0	0	0	0	0	0	0	0	0	0	0	0	0	0
L_TibialisPosterior	0.0078625	0.0076327	0.0073982	0.0071819	0.007101	0.0072128	0.0075231	0.0078544	0.0080617	0.0080341	0.0076406	0.0070981	0.0068257	0.010262	0.015858	0.020605	0.022356	0.023594	0.019344	0.010792	0.00339	0.0012181	0.000815	0.0011556	0.0016025	0.0020531	0.002173	0.0021409	0.0019875	0.0016978	0.0013344	0.0010258	0.000758	0.00058487	0.00041225	0.00029375	4.125e-05	0	0	0	0	0	0	0	0	0	0	0	0
L_FlexDigLongus	0.0016688	0.0016605	0.0017113	0.0018401	0.0020317	0.0022969	0.0026215	0.0029111	0.0031708	0.0033379	0.0033212	0.0032227	0.0028697	0.0042086	0.0086972	0.013896	0.017759	0.02032	0.01677	0.010004	0.0041363	0.0019966	0.0015222	0.0020067	0.0026533	0.0028172	0.0027026	0.0024362	0.0022498	0.0019706	0.0017769	0.0016742	0.0013872	0.0009935	0.00080838	0.00076812	0.00041725	8.5812e-05	5.75e-06	0	0	0	0	0	0	0	0	0	0
L_FlexHalLongus	0.012113	0.01198	0.011904	0.011906	0.011962	0.012093	0.012296	0.012683	0.013228	0.01367	0.013703	0.014743	0.019988	0.028759	0.032442	0.028872	0.023137	0.018426	0.0101	0.003968	0.00047375	8.75e-07	5.6875e-05	1.875e-05	4.325e-05	0.0001875	0.00050963	0.00067156	0.00060525	0.00044562	0.000275	0.00022788	0.000236	0.0002225	5.5e-05	0	0	0	0	0	0	0	0	0	0	0	0	0	0
L_TibialisAnterior	0	0	0	0	0	0	0	0	0	0	0	0	0	0	0	0	1.325e-05	0.0017285	0.018982	0.046622	0.065484	0.064879	0.051683	0.03556	0.021442	0.011686	0.0072178	0.0068501	0.0077135	0.0091973	0.011449	0.014607	0.018671	0.023894	0.029844	0.0354	0.040884	0.046324	0.051816	0.057212	0.062798	0.068929	0.076809	0.087991	0.10421	0.12923	0.168	0.21564	0.26281
L_PeroneusBrevis	0.39545	0.40655	0.41661	0.42457	0.42718	0.42321	0.41135	0.39043	0.36221	0.32714	0.28533	0.23613	0.17958	0.12215	0.073447	0.037327	0.013461	0.0026163	7.2e-05	0	0	0	0	0.00016712	0.000143	0.00019062	0.000184	0.00014137	0.0001375	0.0002925	0.00052313	0.00081625	0.000899	0.00090138	0.0008075	0.00088594	0.0017622	0.0034664	0.0057939	0.0087172	0.011729	0.014771	0.018329	0.02192	0.025783	0.03172	0.042454	0.056762	0.073123
L_PeroneusLongus	0.44529	0.45794	0.46915	0.47775	0.48028	0.47563	0.46258	0.43967	0.40831	0.36909	0.32227	0.26767	0.20546	0.14307	0.088938	0.047384	0.018769	0.0044733	0.00022075	2.1875e-06	0	0	0	0	0	2.0312e-05	6.675e-05	3.2312e-05	4.075e-05	5.5e-05	8.5e-05	8.6187e-05	7.375e-05	6.9875e-05	5.0625e-05	4.8438e-05	3.25e-05	6.6562e-05	0.000206	0.00043769	0.0009225	0.0012529	0.0015459	0.0017589	0.0017515	0.0020006	0.0034174	0.0062155	0.010834
L_PeroneusTertius	0	0	0	0	0	0	0	0	0	0	0	0	0	0	0	0	5.25e-06	5.0938e-05	0.0034857	0.013419	0.023261	0.026579	0.023269	0.01697	0.010022	0.0049078	0.0024329	0.0023887	0.003216	0.0045762	0.0064056	0.0085666	0.011286	0.014955	0.019456	0.024886	0.031163	0.037793	0.044801	0.052241	0.06016	0.068159	0.077203	0.088477	0.10384	0.12719	0.16489	0.2129	0.2644
L_ExtensorDigLongus	0	0	0	0	0	0	0	0	0	0	0	0	0	0	0	0	9.75e-06	0.00026544	0.0094388	0.027693	0.042591	0.044074	0.036044	0.024989	0.0148	0.0076375	0.0043943	0.0042181	0.0051602	0.0067132	0.0088844	0.011612	0.01513	0.019795	0.02535	0.031467	0.038209	0.045215	0.052527	0.060084	0.067974	0.076127	0.085771	0.098525	0.11644	0.14408	0.18753	0.24127	0.29543
L_ExtensorHalLongus	0	0	0	0	0	0	0	0	0	0	0	0	0	0	0	0	5.25e-06	0.00083231	0.013938	0.035525	0.051435	0.052409	0.042515	0.029748	0.017993	0.0096891	0.0056335	0.0052736	0.0060432	0.0073912	0.0092975	0.011898	0.015265	0.01971	0.024961	0.030257	0.035748	0.041345	0.047096	0.052913	0.058964	0.065297	0.073007	0.083422	0.098175	0.12085	0.15662	0.20117	0.24713
R_DeltoidScapular1	0	0	0	0	0	0	0	0	0	0	0	0	0	0	0	0	0	0	0	0	0	0.00041406	0.0011175	0.0018429	0.0023163	0.0026172	0.0023259	0.0017266	0.000907	0.00042669	0.0001575	1.4687e-05	0.00032525	3.9e-05	0	7e-05	5.125e-05	1e-06	0.00011625	0.000402	0.0001125	0	0	3.125e-07	3.75e-06	0	0	0	0
R_DeltoidScapular2	0	0	0	0	0	0	0	0	0	0	0	0	0	0	0	0	0	0	0	0	0	0	0.00012463	0.00018275	0.00014275	0.00013125	3.525e-05	0	0	0	0	0	6.6e-05	0	0	1.125e-05	1.5e-05	0	6.425e-05	0.00032375	0.00011	0	0	6.25e-07	7.5e-06	0	0	0	0
R_DeltoidScapular3	0	0	0	0	0	0	0	0	0	0	0	0	0	0	0	0	0	0	0	0	0	0	0	0	0	0	0	0	0	0	0	0	0	0	0	0	0	0	0	3e-06	1.25e-06	0	0	0	0	0	0	0	0
R_DeltoidScapular4	0	0	0	0	0	0	0	0	0	0	0	0	0	0	0	0	0	0	0	0	0	0	0	0	0	0	0	0	0	0	0	0	0	0	0	0	0	0	0	1.2e-05	5e-06	0	0	0	0	0	0	0	0
R_DeltoidScapular5	0	0	0	0	0	0	0	0	0	0	0	0	0	0	0	0	0	0	0	0	0	0	0	0	0	0	0	0	0	0	0	0	0	0	0	0	0	0	0	0	0	0	0	0	0	0	0	0	0
R_DeltoidScapular6	0.0003625	0.00042912	0.00019125	7.4688e-05	0.00020625	1.4062e-05	5.625e-06	0	0	0	0	0	0	0	0	0	0	0	0	0	0	0	0	0	0	0	0	0	0	0	0	0	0	0	0	0	0	0	0	0	0	0	0	0	0	0	0	0	0
R_DeltoidScapular7	0.0064125	0.0060327	0.0051301	0.0039351	0.0032447	0.0021612	0.001948	0.00089506	0.00064525	0.000605	0.00022625	8.4375e-06	5.25e-05	1.6875e-05	0	0	0	0.00010094	0.00015437	3.7187e-05	0	0	0	0	0	0	0	0	0	0	0	0	0	0	0	1.25e-05	5.25e-05	7.8125e-06	0.00023975	0.00042844	0.0005575	0.00023787	0.00076575	0.0012108	0.00083875	0.0011709	0.0013742	0.0018382	0.00266
R_DeltoidScapular8	0.0041	0.0039337	0.0031518	0.0023544	0.0018467	0.0010634	0.0011795	0.000472	0.00039625	0.00021513	9.6875e-05	9.375e-07	0	0	0	0	0	0	8.75e-06	0	0	0	0	0	0	0	0	0	0	0	0	0	0	0	0	1.25e-06	6.75e-06	3.125e-07	0.00010575	0.00024306	0.00041625	0.00011187	0.00057762	0.00092444	0.00055525	0.00084844	0.00096325	0.0012869	0.0019708
R_DeltoidScapular9	0.0089062	0.0082262	0.0070936	0.0058344	0.0051447	0.0039937	0.0037455	0.0021658	0.0016658	0.0011261	0.0005075	0.00012238	0.000491	0.00018406	1.25e-06	0	0.00018125	0.00064687	0.00061037	0.000325	0.000175	0.00026081	0.00019988	8.3563e-05	4.25e-05	2.5e-05	6.25e-06	2.875e-05	0.00016125	0.00032063	0.00057813	0.00072106	0.000904	0.0014683	0.0019741	0.0026497	0.0031477	0.003585	0.0047401	0.0049424	0.0051775	0.0056214	0.0067821	0.007162	0.007037	0.0078922	0.00879	0.010104	0.010972
R_DeltoidScapular10	0.011656	0.011041	0.0095913	0.0084661	0.007934	0.0065331	0.006237	0.0042972	0.0034718	0.0021161	0.0014525	0.0010306	0.0016782	0.0008055	0.00043062	0.00056281	0.001393	0.0016749	0.0015976	0.0014006	0.0014525	0.0015104	0.00095212	0.00077013	0.0008265	0.00089219	0.001059	0.0015605	0.0025407	0.0038236	0.0049706	0.005359	0.0059312	0.0065997	0.0074571	0.0079184	0.0082765	0.0092152	0.0099151	0.0096847	0.010078	0.011184	0.012334	0.012365	0.012811	0.013956	0.015184	0.017064	0.017907
R_DeltoidScapular11	0.023819	0.024149	0.023758	0.023653	0.023382	0.022704	0.022172	0.021328	0.020407	0.019014	0.018089	0.017763	0.018351	0.018323	0.018555	0.017777	0.017982	0.017104	0.016055	0.016055	0.014666	0.013651	0.011561	0.0099501	0.009354	0.0091125	0.010174	0.011445	0.013088	0.014886	0.015527	0.015764	0.015718	0.015519	0.016388	0.016327	0.016337	0.017717	0.017924	0.017115	0.017519	0.019292	0.020488	0.020175	0.021221	0.022825	0.024478	0.026762	0.028024
R_DeltoidClavicular1	0.0026062	0.0025986	0.0028905	0.0032106	0.003276	0.0036516	0.0035467	0.0038994	0.0038997	0.0040908	0.0044912	0.0046276	0.0045842	0.0050839	0.0054382	0.005915	0.0065133	0.0071304	0.0078938	0.0085395	0.0090075	0.0095918	0.009914	0.0099422	0.010156	0.010445	0.011203	0.012164	0.013079	0.014129	0.014833	0.015099	0.014916	0.014471	0.014215	0.013913	0.013576	0.013427	0.013432	0.012977	0.012606	0.012597	0.012891	0.0129	0.012875	0.013502	0.014106	0.014752	0.015361
R_DeltoidClavicular2	0.0071125	0.0075026	0.0079942	0.0086438	0.009013	0.0096172	0.009867	0.010362	0.010678	0.011171	0.011657	0.011791	0.011523	0.011626	0.011452	0.011371	0.01127	0.011024	0.010975	0.010898	0.010507	0.010415	0.010134	0.0096436	0.0094447	0.0093828	0.0098667	0.010503	0.011206	0.012134	0.012719	0.013083	0.012961	0.012658	0.012651	0.01248	0.012271	0.012397	0.012406	0.012006	0.011784	0.011961	0.012247	0.012246	0.012389	0.013036	0.013689	0.01437	0.015008
R_DeltoidClavicular3	0.00015625	4.0625e-06	0.00015312	7.7812e-05	0.000115	0.0002875	0.00021188	0.00015563	0.00016875	0.00013375	0.00010625	0.00025937	0.000195	0.00043063	0.000695	0.0012394	0.002066	0.0031659	0.0065133	0.01208	0.017507	0.022814	0.027679	0.031912	0.035784	0.038934	0.041759	0.043857	0.044926	0.045141	0.044026	0.041761	0.038487	0.034934	0.031961	0.029317	0.026924	0.025162	0.023651	0.021936	0.020576	0.019813	0.019392	0.018896	0.018585	0.018851	0.019058	0.019058	0.018967
R_DeltoidClavicular4	0.006925	0.0072648	0.0077622	0.0083875	0.008734	0.0093406	0.0095735	0.010064	0.010365	0.010821	0.011309	0.011436	0.011156	0.011186	0.01101	0.010932	0.010792	0.010585	0.010601	0.010505	0.010165	0.010042	0.0097886	0.0093314	0.009059	0.0089766	0.0094	0.0099779	0.010631	0.011498	0.012069	0.012441	0.012331	0.012053	0.012028	0.011855	0.011665	0.011724	0.011722	0.011374	0.01114	0.011263	0.011541	0.011568	0.011646	0.01225	0.012834	0.01346	0.014097
R_CoracoBrachialis1	0.020569	0.021754	0.023102	0.024531	0.025691	0.027166	0.028276	0.029828	0.030838	0.032768	0.034347	0.034766	0.034595	0.034749	0.033892	0.033477	0.032863	0.032395	0.031457	0.030162	0.02889	0.027654	0.025972	0.024517	0.02383	0.023389	0.024075	0.025253	0.026621	0.028115	0.028403	0.027951	0.026981	0.025761	0.025525	0.02472	0.024076	0.024754	0.024588	0.023306	0.023095	0.024254	0.02517	0.024621	0.025373	0.026892	0.028306	0.030325	0.031243
R_CoracoBrachialis2	0	0	0	5e-06	8.25e-05	0.000375	0.00015312	0.00029937	0.00056875	0.00066062	0.00072625	0.0011666	0.0013335	0.0021954	0.0034843	0.0061316	0.010285	0.016004	0.021803	0.025849	0.029717	0.033193	0.035747	0.036911	0.037359	0.0371	0.036955	0.036906	0.036627	0.036387	0.035452	0.033746	0.031563	0.029279	0.027624	0.026179	0.024909	0.024375	0.023879	0.02262	0.021806	0.021808	0.022132	0.02168	0.021762	0.022643	0.02341	0.024358	0.02481
R_CoracoBrachialis3	0.021831	0.023105	0.024529	0.026007	0.027272	0.028815	0.0301	0.031671	0.032819	0.034808	0.036509	0.037076	0.036928	0.036974	0.036102	0.035725	0.035026	0.034543	0.033587	0.032177	0.030846	0.029418	0.027595	0.026086	0.025308	0.024911	0.025629	0.026896	0.02837	0.029948	0.030344	0.029832	0.028777	0.027455	0.027083	0.026259	0.025492	0.026138	0.026037	0.024656	0.024365	0.025616	0.026737	0.026134	0.026889	0.028569	0.030003	0.032165	0.0332
R_Infraspinatus1	0.015244	0.015425	0.015811	0.01663	0.016784	0.016645	0.016066	0.014925	0.014691	0.014098	0.013434	0.013368	0.012512	0.012597	0.013217	0.014145	0.014073	0.013783	0.015091	0.016801	0.018357	0.020056	0.021682	0.023021	0.023538	0.023839	0.023241	0.021708	0.020292	0.018661	0.016847	0.014965	0.01306	0.011574	0.010511	0.010002	0.0094762	0.0089704	0.0089148	0.0092574	0.0090313	0.0083808	0.0083867	0.0088646	0.008586	0.0089562	0.0094439	0.009734	0.010926
[truncated: 195 more rows]
[truncated: 51 more columns]

## Sheet: Subject007
	0% gait cycle	1% gait cycle	2% gait cycle	3% gait cycle	4% gait cycle	5% gait cycle	6% gait cycle	7% gait cycle	8% gait cycle	9% gait cycle	10% gait cycle	11% gait cycle	12% gait cycle	13% gait cycle	14% gait cycle	15% gait cycle	16% gait cycle	17% gait cycle	18% gait cycle	19% gait cycle	20% gait cycle	21% gait cycle	22% gait cycle	23% gait cycle	24% gait cycle	25% gait cycle	26% gait cycle	27% gait cycle	28% gait cycle	29% gait cycle	30% gait cycle	31% gait cycle	32% gait cycle	33% gait cycle	34% gait cycle	35% gait cycle	36% gait cycle	37% gait cycle	38% gait cycle	39% gait cycle	40% gait cycle	41% gait cycle	42% gait cycle	43% gait cycle	44% gait cycle	45% gait cycle	46% gait cycle	47% gait cycle	48% gait cycle
[truncated: 300 more rows]
[truncated: 51 more columns]

[truncated: 9 more sheets: Subject008, Subject009, Subject010, Subject011, Subject012, Subject401, Subject402, Subject403, Subject406]
