# Supplementary material for: A real-time system for biomechanical analysis of human movement and muscle function
Source: Med Biol Eng Comput. 2013 Jul 25;51(10):1069–77. doi: 10.1007/s11517-013-1076-z (PMC3751375; doi:10.1007/s11517-013-1076-z)
Supplement: Supplementary file 11 — Muscle power (W/kg) (XLS 5742 kb) [file 11517_2013_1076_MOESM11_ESM.xls]

## Sheet: Units
muscle powers (W/kg)

## Sheet: MEAN
	0% gait cycle	1% gait cycle	2% gait cycle	3% gait cycle	4% gait cycle	5% gait cycle	6% gait cycle	7% gait cycle	8% gait cycle	9% gait cycle	10% gait cycle	11% gait cycle	12% gait cycle	13% gait cycle	14% gait cycle	15% gait cycle	16% gait cycle	17% gait cycle	18% gait cycle	19% gait cycle	20% gait cycle	21% gait cycle	22% gait cycle	23% gait cycle	24% gait cycle	25% gait cycle	26% gait cycle	27% gait cycle	28% gait cycle	29% gait cycle	30% gait cycle	31% gait cycle	32% gait cycle	33% gait cycle	34% gait cycle	35% gait cycle	36% gait cycle	37% gait cycle	38% gait cycle	39% gait cycle	40% gait cycle	41% gait cycle	42% gait cycle	43% gait cycle	44% gait cycle	45% gait cycle	46% gait cycle	47% gait cycle	48% gait cycle
R_GluteusMedius1	-0.00188553	-0.0020915	-0.00244698	-0.00329713	-0.00536621	-0.00792798	-0.00946951	-0.0110691	-0.0154997	-0.0235165	-0.0347045	-0.0496013	-0.0659777	-0.0788548	-0.0842165	-0.0797405	-0.0647055	-0.0416463	-0.0130688	0.0200801	0.0577715	0.0992463	0.143222	0.186084	0.223977	0.254242	0.274739	0.284853	0.284846	0.275542	0.260053	0.240932	0.219198	0.196401	0.173386	0.150764	0.129111	0.109039	0.0908742	0.0750521	0.0619787	0.0519207	0.0448407	0.0408545	0.039817	0.0413352	0.0449286	0.0499748	0.0562473
R_GluteusMedius2	-0.000297371	-0.00039882	-0.00077398	-0.00192766	-0.00464039	-0.00720564	-0.00767251	-0.00725932	-0.00691693	-0.0069901	-0.00781467	-0.00888964	-0.00945293	-0.00844465	-0.00478488	0.00220227	0.012337	0.0242169	0.0362987	0.0476972	0.0581959	0.0678944	0.0769807	0.0854625	0.0931297	0.0994965	0.104237	0.106993	0.107731	0.106404	0.103246	0.0984373	0.0922282	0.0850136	0.0770918	0.0688633	0.0607937	0.0531313	0.0461454	0.040117	0.0352768	0.0318206	0.0297945	0.0290856	0.0296151	0.0310992	0.0331635	0.0354588	0.0377213
R_GluteusMedius3	-0.00178004	-0.00191353	-0.00238143	-0.0058199	-0.0123179	-0.0167357	-0.016033	-0.012574	-0.0084738	-0.00544665	-0.00391115	-0.00285512	-0.00146219	0.00138217	0.00650904	0.0143587	0.0245325	0.0353982	0.0452423	0.0530323	0.0586686	0.0628293	0.0659007	0.0686202	0.0714823	0.0742453	0.0769114	0.0790701	0.0808925	0.0825239	0.0834009	0.0829857	0.0813897	0.0786345	0.0746797	0.0697711	0.0644383	0.0588012	0.0533803	0.0486545	0.0451309	0.0432284	0.043131	0.0445857	0.0475673	0.0515905	0.0560037	0.0602593	0.0638966
R_GluteusMinimus1	-0.00234582	-0.00260487	-0.00283776	-0.00319532	-0.00339767	-0.00319591	-0.00278913	-0.00233286	-0.00236378	-0.00356832	-0.00599986	-0.00974714	-0.0145893	-0.0196148	-0.0237969	-0.0263985	-0.0268265	-0.0252843	-0.0220072	-0.0171817	-0.0109678	-0.00359639	0.00442326	0.0123775	0.0196007	0.0256619	0.0301669	0.032993	0.0341763	0.0338722	0.0326068	0.0308214	0.0285794	0.0260177	0.0232036	0.0201574	0.0169376	0.0136583	0.0104258	0.00741548	0.00482868	0.0028172	0.0014909	0.00103739	0.00158084	0.00318089	0.00584284	0.00953433	0.0143219
R_GluteusMinimus2	-0.00421859	-0.00507038	-0.00562176	-0.00682494	-0.00775321	-0.00740836	-0.00610699	-0.00453924	-0.00349185	-0.00387169	-0.00580574	-0.00910749	-0.0134341	-0.0179198	-0.0214178	-0.0229482	-0.0217757	-0.0182682	-0.0129757	-0.00641036	0.00105308	0.00917884	0.0175563	0.0257575	0.0333512	0.0399477	0.0451801	0.0488349	0.050849	0.0512314	0.0503737	0.0486343	0.0460411	0.0427583	0.0388974	0.0345627	0.0299339	0.0252069	0.0206135	0.0164641	0.0130617	0.0106259	0.00931349	0.00928389	0.0106642	0.0134503	0.017517	0.0227184	0.0290459
R_GluteusMinimus3	-0.00726393	-0.00887738	-0.00978972	-0.0125982	-0.0154672	-0.0155896	-0.0129217	-0.0091321	-0.00585046	-0.00454464	-0.00533934	-0.00760393	-0.0107465	-0.0137931	-0.0154637	-0.0145596	-0.0102837	-0.00333325	0.00521437	0.0143803	0.0235476	0.0325638	0.0412227	0.0495856	0.0575803	0.0648574	0.0710909	0.0759138	0.0791756	0.0807464	0.0807669	0.0793895	0.0765811	0.0725007	0.0672755	0.0611224	0.0544262	0.0475079	0.0408339	0.0349633	0.0304022	0.0275001	0.0264944	0.027442	0.0304479	0.0353397	0.0417221	0.0492054	0.0576117
R_Semimembranosus	-0.0105619	0.0749702	0.136377	0.193559	0.251588	0.290726	0.297818	0.276932	0.251476	0.239264	0.23185	0.224787	0.212487	0.192127	0.164089	0.134138	0.104712	0.0808598	0.0631131	0.0517018	0.0443399	0.0383601	0.0331876	0.0280526	0.0227809	0.0176788	0.0133272	0.00992939	0.00744791	0.00579554	0.00488138	0.00450183	0.0044243	0.00447407	0.00476293	0.00557427	0.00674621	0.00812193	0.00970085	0.0111797	0.0124891	0.0133957	0.0136841	0.0133467	0.0124731	0.0112753	0.00984889	0.00833352	0.0068942
R_Semitendinosus	-0.000336972	0.018484	0.0325501	0.0448585	0.0562033	0.0629681	0.0625087	0.0554115	0.047298	0.0424677	0.0387678	0.0351133	0.0303684	0.0245662	0.0182812	0.012572	0.00810801	0.00519355	0.00353404	0.00257133	0.00196092	0.00151532	0.00119143	0.000935277	0.000702338	0.000494403	0.000325755	0.000211616	0.000148506	0.000130669	0.000147364	0.000186369	0.00024663	0.000334341	0.00045798	0.000627935	0.000843576	0.00111636	0.00147344	0.00182949	0.00217267	0.0024653	0.00265912	0.00273389	0.00268873	0.00257163	0.00240783	0.00216834	0.00183971
R_BicepsFemorisLH	0.000464863	0.000745913	0.000699145	0.00245392	0.0127478	0.0299969	0.049322	0.0669797	0.0822079	0.0945857	0.101935	0.103537	0.0980967	0.0853873	0.0684255	0.0509685	0.0357543	0.0244402	0.0172991	0.0125766	0.00939214	0.00721392	0.00573568	0.00455215	0.00353952	0.00256887	0.00166011	0.000907552	0.000417146	0.000182047	5.50191e-05	1.46248e-05	9.29833e-06	8.77273e-06	6.56575e-06	1.16742e-06	5.41733e-09	0	0	0	0	0	0	0	0	0	0	0	0
R_Sartorius	-0.00136713	3.67325e-05	0.000532859	0.000274741	-0.000293239	-0.000781056	-0.00098192	-0.000833881	-0.000459379	-0.000185257	-6.91054e-05	-2.07707e-05	-3.12567e-06	-1.14867e-07	-4.30025e-06	-9.07995e-05	-0.000320311	-0.000567206	-0.000798248	-0.00103768	-0.00133245	-0.00163216	-0.00191491	-0.00220784	-0.00252369	-0.00284687	-0.00317805	-0.00351087	-0.00384316	-0.00417583	-0.00448189	-0.00479156	-0.00513231	-0.00550677	-0.00587765	-0.00618809	-0.00643101	-0.00660366	-0.00676911	-0.00696162	-0.00723031	-0.00757622	-0.00796855	-0.00832549	-0.00855943	-0.00859357	-0.00835991	-0.00781039	-0.00689486
R_AdductorLongus	0.00118272	0.00382393	0.00565604	0.00309695	0.00058829	0.00031978	0.000716185	0.000866954	0.00112998	0.000961882	0.000219874	1.12109e-05	4.61563e-07	1.3985e-08	0	0	0	0	0	0	0	0	0	0	0	0	0	0	0	0	0	0	0	0	0	0	0	0	0	0	0	0	0	0	0	0	0	0	-1.269e-05
R_AdductorBrevis	7.64742e-07	2.27983e-08	2.94625e-06	2.05008e-05	1.12183e-05	1.72771e-05	0.000266106	0.000892733	0.00147965	0.00177139	0.00127176	0.000511141	7.19252e-05	2.81674e-06	5.75033e-08	0	0	0	0	0	0	0	0	0	0	0	0	0	0	0	0	0	0	0	0	0	0	0	0	0	0	0	0	0	0	0	0	0	0
R_AdductorMagnus1	3.968e-07	1.70983e-08	0	0	2.59233e-06	0.000109953	0.0010996	0.00435314	0.00797368	0.0100248	0.00965769	0.00608238	0.00212808	0.00028223	1.13148e-05	3.56534e-07	5.30464e-09	0	0	0	0	0	0	0	0	0	0	0	0	0	0	0	0	0	0	0	0	0	0	0	0	0	0	0	0	0	0	0	0
R_AdductorMagnus2	0	0	0	0	3.73142e-06	0.000163958	0.00122604	0.00460947	0.00941487	0.0138222	0.016467	0.0156867	0.0116826	0.00585286	0.00163687	0.000206044	1.76867e-05	4.47019e-07	1.37606e-08	0	0	0	0	0	0	0	0	0	0	0	0	0	0	0	0	0	0	0	0	0	0	0	0	0	0	0	0	0	0
R_AdductorMagnus3	7.21458e-09	0	0	0	3.94033e-06	0.000157342	0.0011626	0.0042987	0.00854946	0.0122289	0.0141716	0.0129925	0.00930857	0.00426863	0.00104061	0.000136948	1.22976e-05	1.80958e-07	7.85558e-10	0	0	0	0	0	0	0	0	0	0	0	0	0	0	0	0	0	0	0	0	0	0	0	0	0	0	0	0	0	0
R_TensorFasciaLata	-0.00494611	-0.00896301	-0.012629	-0.0142783	-0.0132311	-0.010778	-0.00769979	-0.00410506	-0.00112452	-0.000116591	-8.24052e-05	-0.000310954	-0.00162065	-0.00550342	-0.0128269	-0.0226396	-0.0325693	-0.0402229	-0.0446834	-0.0462734	-0.0457914	-0.0439222	-0.0414553	-0.0388535	-0.0362602	-0.0334824	-0.0306074	-0.02769	-0.0249333	-0.0225248	-0.0204765	-0.0189168	-0.0180927	-0.0180683	-0.0187528	-0.0199508	-0.0215836	-0.0235518	-0.0258998	-0.0285476	-0.031537	-0.0348253	-0.0382517	-0.0414268	-0.0439585	-0.0455094	-0.0456966	-0.0440471	-0.0398981
R_Pectineus	0.000871416	0.0017033	0.00221828	0.00137093	0.000416656	0.000216674	0.000187127	0.000179723	0.00018253	0.000130506	2.79814e-05	1.72911e-06	7.45317e-08	2.57842e-09	0	0	0	0	0	0	0	0	0	0	0	0	0	0	0	0	0	0	0	0	-4.19017e-06	-1.12592e-05	-1.72842e-05	-2.22767e-05	-3.29033e-05	-4.4925e-05	-5.98975e-05	-9.73766e-05	-0.000184014	-0.000341677	-0.000554269	-0.000822448	-0.00112303	-0.00143244	-0.00174437
R_Gracilis	0.00178299	0.00351882	0.00481241	0.00464659	0.00389593	0.00342407	0.00315149	0.00254746	0.00191506	0.00129059	0.000594392	0.000211545	5.54962e-05	5.45952e-06	1.735e-07	2.49525e-09	0	0	0	0	0	0	0	0	0	0	0	0	0	0	0	0	0	0	0	0	0	0	0	0	0	0	0	3.03008e-09	1.37367e-07	3.33675e-07	2.84783e-07	-5.30886e-06	-1.06908e-05
R_GluteusMaximus1	5.9885e-07	4.14208e-08	0	-1.61483e-06	-4.06942e-05	-0.000318325	-0.00126893	-0.00297819	-0.00326843	-0.00179728	0.000391434	0.00358194	0.00792887	0.0135999	0.0204819	0.0278979	0.0348554	0.0403994	0.0439471	0.0455529	0.0457719	0.045196	0.0442176	0.0427403	0.0407436	0.0382511	0.0354574	0.0329016	0.0306175	0.0281994	0.0257502	0.0231786	0.0204797	0.0176207	0.0148054	0.0125146	0.0105482	0.00872663	0.00686737	0.00516113	0.00376187	0.00268505	0.00191752	0.00131551	0.000822938	0.000509909	0.000299368	0.000164251	0.000124725
R_GluteusMaximus2	0	0	0	0	-1.12133e-05	-0.000124106	-0.000623582	-0.0019735	-0.00066314	0.00374327	0.00948853	0.0170014	0.0258866	0.0353782	0.0443969	0.0513506	0.0557002	0.057669	0.0567594	0.0533512	0.0486851	0.0437938	0.0391316	0.0348398	0.0310687	0.0276629	0.0245346	0.0214501	0.0183793	0.0152529	0.0122795	0.00975631	0.00758618	0.00564847	0.00421594	0.00317398	0.00217097	0.00145569	0.000947215	0.000558045	0.000320344	0.000160878	5.12967e-05	2.23717e-06	7.60992e-08	1.24758e-09	0	0	0
R_GluteusMaximus3	0	0	0	0	6.29017e-06	0.000214808	0.00145213	0.00529283	0.013734	0.0246846	0.0344114	0.0421725	0.045867	0.042692	0.0336979	0.0223997	0.0131118	0.00690574	0.00301413	0.00116552	0.000419866	0.000133244	5.52927e-05	2.07482e-05	4.27096e-07	8.126e-09	0	0	0	0	0	0	0	0	0	0	0	0	0	0	0	0	0	0	0	0	0	0	0
R_Iliacus	0.00533449	0.0161924	0.0201318	0.0169304	0.0105019	0.00466341	0.00065588	-0.000865175	-0.000719589	-0.000397289	-0.000173437	-2.85072e-05	-2.06933e-06	-7.10308e-08	-2.80214e-07	-0.000136633	-0.00117504	-0.00273631	-0.00406782	-0.00509352	-0.00620452	-0.00767674	-0.00959707	-0.0119837	-0.0149754	-0.018307	-0.021905	-0.0255512	-0.0291428	-0.0326413	-0.0361417	-0.0401203	-0.0443221	-0.0486211	-0.0525111	-0.0553187	-0.0570073	-0.0577618	-0.0583224	-0.0594322	-0.0618167	-0.0656343	-0.0708468	-0.0769167	-0.0832719	-0.0893324	-0.0943071	-0.0976237	-0.0988447
R_Psoas	0.0175875	0.0322961	0.039117	0.0363401	0.0281474	0.0192718	0.011197	0.00493937	0.00168857	0.000452982	5.35342e-05	1.39562e-05	5.36271e-07	8.31742e-10	0	0	-3.07125e-05	-0.000309192	-0.000869589	-0.00158277	-0.00234735	-0.00329273	-0.00424658	-0.00526427	-0.00682023	-0.00908299	-0.0120264	-0.0153955	-0.018796	-0.0220877	-0.0254446	-0.0289558	-0.0326168	-0.0363766	-0.0395642	-0.0417424	-0.0426884	-0.0426808	-0.0425393	-0.0430057	-0.0446486	-0.0476796	-0.0522728	-0.0581262	-0.0649692	-0.0723541	-0.0796035	-0.086303	-0.0923339
R_QuadratusFemoris	8.54435e-05	2.44566e-05	1.61197e-06	1.7441e-06	1.03077e-05	0.000133488	0.000464268	0.000853292	0.000764278	0.000362496	0.0002117	0.000104709	1.44129e-05	4.98647e-07	9.32083e-09	0	0	0	0	0	0	0	0	0	0	0	0	0	0	0	0	0	0	0	0	0	0	0	0	0	-9.43417e-06	-1.94492e-05	-3.00567e-05	-3.63667e-05	-3.83033e-05	-4.27608e-05	-6.11333e-05	-0.000104967	-0.000185242
R_Gemelli	-0.000433108	-0.000404124	-0.000597582	-0.000773149	-0.00100727	-0.00121322	-0.0011616	-0.00085009	-0.000609642	-0.000435244	-0.000170017	-2.97901e-05	-3.87801e-06	-3.0821e-07	5.3425e-10	0	0	0	0	0	0	0	0	0	0	0	0	0	0	0	0	0	0	-4.5955e-07	-2.53817e-06	-9.46172e-06	-2.13963e-05	-3.28761e-05	-4.64944e-05	-5.5949e-05	-5.09861e-05	-5.66098e-06	7.8252e-05	0.000209839	0.000403412	0.00061931	0.000811607	0.000888859	0.000801588
R_Piriformis	-0.0139553	-0.0166114	-0.0182332	-0.0227213	-0.0275899	-0.0281091	-0.0232982	-0.015356	-0.00755437	-0.00280324	-0.00130145	-0.0011312	-0.00131785	-0.00151016	-0.00115701	0.000145854	0.00243202	0.00529651	0.00817961	0.0105721	0.0121812	0.0133643	0.0143412	0.0153859	0.0166895	0.0181089	0.0196117	0.0210557	0.0227224	0.0251337	0.0280379	0.0309219	0.0335862	0.0357295	0.036915	0.0369505	0.0360446	0.0342299	0.0321121	0.0303207	0.0295165	0.0301508	0.0325177	0.0364508	0.042055	0.0489492	0.0563843	0.0636808	0.0704435
R_RectusFemoris	0	0	0	0	0	0	0	0	0	-4.87533e-06	-0.000125026	-0.000697939	-0.00243026	-0.00704682	-0.0175581	-0.0330869	-0.0495969	-0.0632793	-0.0716	-0.074403	-0.0733942	-0.07066	-0.0674338	-0.0649042	-0.0629976	-0.0605732	-0.0574504	-0.0530246	-0.0475167	-0.0415797	-0.0354196	-0.0298157	-0.0251578	-0.0215814	-0.019092	-0.0174321	-0.0164009	-0.0158974	-0.0161262	-0.0170468	-0.0187631	-0.0214467	-0.0251868	-0.0303403	-0.0373264	-0.046427	-0.0581388	-0.0730166	-0.0909406
R_BicepsFemorisSH	-0.00115958	0.00169041	0.00450632	0.00710292	0.0090555	0.00992768	0.00896106	0.00571305	0.00234304	0.000793365	0.000291783	0.000123319	5.87063e-05	2.69508e-05	5.386e-06	4.91975e-07	5.9885e-09	0	0	0	0	0	-1.04967e-07	-9.37175e-07	-1.92471e-06	-3.21292e-06	-8.01125e-06	-1.91666e-05	-4.7193e-05	-0.00010194	-0.000199363	-0.000377407	-0.00063805	-0.000921883	-0.00117266	-0.0013425	-0.00141895	-0.00141545	-0.00136782	-0.0012877	-0.00117294	-0.000999931	-0.000734313	-0.00033371	0.000260015	0.00110714	0.00225209	0.00369126	0.00539831
R_VastusMedialis	0	0	0	0	0	0	-8.90333e-05	-0.00550586	-0.0267615	-0.0585186	-0.0855136	-0.105917	-0.113419	-0.106545	-0.0879953	-0.0621482	-0.0344279	-0.00901577	0.0112687	0.0258764	0.0354672	0.0408277	0.0435136	0.0441597	0.0429891	0.0403816	0.0366654	0.0321626	0.0272323	0.0219673	0.0167416	0.012164	0.00874813	0.00647744	0.00494221	0.00375457	0.00269385	0.00180943	0.00114887	0.000720406	0.000485011	0.000315682	0.000194448	0.000115395	7.47558e-05	4.44225e-05	1.95125e-05	4.99825e-06	2.86133e-07
R_VastusIntermedius	0	0	0	0	0	0	-0.000101275	-0.00626878	-0.0304462	-0.066568	-0.0972757	-0.12049	-0.129031	-0.121213	-0.100115	-0.070709	-0.0391694	-0.0102571	0.0128212	0.0294416	0.0403531	0.0464534	0.0495089	0.050244	0.0489122	0.0459449	0.0417157	0.0365915	0.0309807	0.0249897	0.0190445	0.0138371	0.00995216	0.00736926	0.00562289	0.00427192	0.00306496	0.00205871	0.00130717	0.000819687	0.000551844	0.000359171	0.000221219	0.000131284	8.50417e-05	5.053e-05	2.21908e-05	5.68433e-06	3.22767e-07
R_VastusLateralis	0	0	0	0	0	0	-0.000133958	-0.00851026	-0.0412349	-0.0902475	-0.132174	-0.164054	-0.176109	-0.16582	-0.137211	-0.0970309	-0.0537688	-0.0140132	0.017751	0.0406266	0.0556223	0.0639537	0.0680659	0.0689652	0.0670189	0.0628473	0.0569746	0.0499125	0.0422193	0.03404	0.0259618	0.0189022	0.0136327	0.010115	0.00772507	0.00586899	0.00420752	0.00282457	0.00179298	0.00112342	0.000755172	0.000490743	0.000301112	0.000178184	0.000115208	6.83092e-05	2.99575e-05	7.65792e-06	4.36525e-07
R_MedialGastroc	-0.0717523	0.0134533	0.0814182	0.130801	0.155781	0.144364	0.0975619	0.0469161	0.0188972	0.00694271	0.00240679	0.000540199	-0.00019543	-0.000705117	-0.00105443	-0.0021089	-0.0044366	-0.00874642	-0.015631	-0.0247949	-0.0347673	-0.0445815	-0.0539513	-0.0628251	-0.0713765	-0.0798176	-0.0885696	-0.0977209	-0.10763	-0.11869	-0.131172	-0.14541	-0.161224	-0.177792	-0.193874	-0.208338	-0.221166	-0.232589	-0.24326	-0.252966	-0.261817	-0.269858	-0.275993	-0.277671	-0.272541	-0.257512	-0.22845	-0.18288	-0.119111
R_LateralGastroc	-0.0381869	0.0107737	0.0486445	0.0741378	0.0860108	0.08082	0.0589175	0.031803	0.0142141	0.00590678	0.00212849	0.000589011	-3.32306e-06	-0.000202136	-0.000169067	-0.000217314	-0.000510271	-0.00121833	-0.00244107	-0.00419923	-0.0064602	-0.00907806	-0.0117855	-0.014653	-0.0176262	-0.0205928	-0.0235922	-0.0267046	-0.0300692	-0.0338336	-0.0381339	-0.043146	-0.0488904	-0.0550973	-0.0612793	-0.0669462	-0.0720133	-0.0765159	-0.0806854	-0.0844075	-0.0876484	-0.0903682	-0.0921253	-0.0920062	-0.0890971	-0.0822667	-0.0701293	-0.052017	-0.0276602
R_Soleus	0	0	0	0	0	0	0	-1.80667e-05	-0.000143598	-0.000692566	-0.00269728	-0.00757526	-0.0169494	-0.0339116	-0.0631454	-0.101606	-0.143988	-0.183086	-0.214467	-0.236844	-0.250737	-0.258538	-0.261235	-0.260532	-0.258002	-0.25535	-0.253965	-0.253493	-0.253942	-0.255401	-0.257491	-0.259361	-0.260268	-0.260113	-0.259546	-0.259684	-0.261373	-0.264704	-0.268168	-0.271389	-0.275065	-0.280207	-0.286436	-0.293172	-0.299542	-0.304018	-0.304018	-0.296555	-0.277254
R_TibialisPosterior	0	0	0	0	0	3.31633e-05	0.000256806	0.000415672	-0.00094561	-0.0038946	-0.00611097	-0.00691513	-0.00595473	-0.00395387	-0.00208638	-0.000955994	-0.000650606	-0.00064692	-0.00074115	-0.000841981	-0.000987951	-0.00109488	-0.00108654	-0.000984629	-0.000837323	-0.000698203	-0.000599906	-0.000543736	-0.00050718	-0.000480505	-0.000465628	-0.000467458	-0.000485216	-0.000518772	-0.000557209	-0.000598848	-0.00064165	-0.000675794	-0.000692806	-0.000675811	-0.0006211	-0.000538608	-0.000434433	-0.0003246	-0.000222307	-0.00012682	-3.86358e-05	4.12092e-05	0.000121339
R_FlexDigLongus	0	0	0	0	0	6.1246e-06	4.1079e-05	5.52308e-05	-0.000258954	-0.000989128	-0.00157681	-0.00179884	-0.00159125	-0.00105396	-0.000535853	-0.000231067	-0.00012751	-0.000107161	-0.000115004	-0.000126114	-0.000144225	-0.000162255	-0.000165388	-0.000152909	-0.000130947	-0.000107614	-8.75451e-05	-7.08326e-05	-5.99611e-05	-5.43412e-05	-5.16793e-05	-5.19108e-05	-5.51205e-05	-6.07903e-05	-6.84215e-05	-7.74329e-05	-8.56533e-05	-9.16608e-05	-9.30767e-05	-8.80742e-05	-7.75517e-05	-6.40567e-05	-4.91675e-05	-3.57475e-05	-2.35208e-05	-1.2601e-05	-4.15958e-06	1.98558e-06	7.27259e-06
R_FlexHalLongus	0	0	0	0	0	8.72e-07	1.307e-05	3.41187e-05	-7.97892e-05	-0.000337252	-0.00061946	-0.000790924	-0.000857329	-0.000753508	-0.000559658	-0.000394592	-0.000390345	-0.000450901	-0.00050894	-0.000571945	-0.000634709	-0.000658734	-0.000641126	-0.000592291	-0.000523386	-0.000455081	-0.000403056	-0.000370549	-0.000353305	-0.000342538	-0.000333358	-0.000328523	-0.000328475	-0.000334959	-0.000346325	-0.000360239	-0.000371783	-0.000377911	-0.000379165	-0.000373803	-0.000361879	-0.000344381	-0.000320352	-0.000289669	-0.000249994	-0.000197181	-0.000132265	-5.64388e-05	3.27207e-05
R_TibialisAnterior	0.0507871	0.0176816	-0.0188685	-0.0501487	-0.0696898	-0.075937	-0.0709029	-0.063124	-0.0571894	-0.0456559	-0.0230227	0.00212304	0.0174454	0.0194531	0.0143876	0.00888248	0.00531589	0.00282518	0.0013104	0.00056263	0.000133084	1.64667e-05	3.10117e-07	8.16767e-09	0	0	0	0	0	0	0	0	0	0	0	0	0	0	0	0	0	0	0	0	0	0	0	0	0
R_PeroneusBrevis	-0.0015904	0.000551943	0.00313024	0.00503668	0.00537443	0.00437703	0.00268939	0.000996989	0.00020389	8.19469e-05	1.50883e-05	-6.18183e-05	-0.000100487	-0.000107313	-0.000264237	-0.000462162	-0.000666265	-0.000862625	-0.0010058	-0.00105159	-0.000949937	-0.000704904	-0.00020365	0.000290793	0.000424836	-3.39867e-05	-0.0012246	-0.00298472	-0.00511499	-0.00730996	-0.00925436	-0.0107828	-0.0116857	-0.0119412	-0.0116381	-0.0109666	-0.010115	-0.00917768	-0.00826921	-0.00753058	-0.00706378	-0.00694679	-0.00723924	-0.0078548	-0.00889099	-0.0103693	-0.0121446	-0.013981	-0.0155926
R_PeroneusLongus	-0.000514233	0.000373525	0.0017671	0.00317293	0.00391994	0.00356371	0.00215892	0.000790577	0.000338214	0.000289125	8.29555e-05	-0.00042832	-0.00109076	-0.00213652	-0.00397762	-0.00624532	-0.00832841	-0.00965495	-0.0102675	-0.0103292	-0.00998114	-0.00931286	-0.00811118	-0.0069594	-0.00662523	-0.00761402	-0.0102614	-0.0141827	-0.0189544	-0.023916	-0.0283686	-0.0319184	-0.0340539	-0.0347027	-0.0340781	-0.032639	-0.0308436	-0.0289218	-0.0270992	-0.0256857	-0.0249285	-0.0250304	-0.0261383	-0.0280386	-0.0309238	-0.0347781	-0.0391292	-0.0432944	-0.0464511
R_PeroneusTertius	0.00341428	0.00213634	0.000183747	-0.00229112	-0.0044115	-0.00527074	-0.00458192	-0.00311643	-0.00189327	-0.00110871	-0.000396816	0.000414819	0.00120936	0.00178135	0.00204695	0.00206482	0.00184738	0.00152027	0.00119859	0.000958742	0.000805573	0.000703807	0.000631081	0.000572527	0.000515965	0.000460416	0.000407152	0.000358264	0.000316276	0.000284598	0.000263784	0.000252291	0.000247164	0.000245597	0.000245231	0.000243483	0.000240306	0.000236001	0.000233059	0.000231885	0.000231718	0.000230722	0.000229013	0.0002257	0.000220309	0.000209381	0.000189811	0.000158265	0.000116841
R_ExtensorDigLongus	0.0257203	0.0125727	-0.00369317	-0.0204201	-0.0329039	-0.0373296	-0.0329364	-0.0250451	-0.0187135	-0.0128521	-0.00522479	0.00287393	0.00879692	0.0111389	0.0107201	0.0087221	0.00614673	0.00384294	0.0020509	0.00100594	0.000453699	0.000187009	8.36261e-05	4.90719e-05	2.942e-05	1.96425e-05	1.35667e-05	1.04208e-05	9.89833e-06	1.341e-05	2.2405e-05	3.48867e-05	4.42883e-05	4.48325e-05	3.778e-05	2.18958e-05	1.1135e-05	3.37292e-06	3.26008e-07	3.92783e-09	0	0	0	0	0	0	0	0	0
R_ExtensorHalLongus	0.0080474	0.00324864	-0.00243515	-0.00773437	-0.0113305	-0.0125939	-0.0116289	-0.00975831	-0.00806009	-0.00602644	-0.00282445	0.000706123	0.00301172	0.00348537	0.00283229	0.00191204	0.00117211	0.000646408	0.000304663	0.000128277	3.95608e-05	6.964e-06	2.22692e-07	4.08383e-09	0	0	0	0	0	0	0	0	0	0	0	0	0	0	0	0	0	0	0	0	0	0	0	0	0
L_GluteusMedius1	0.0654762	0.0723937	0.0799609	0.0870635	0.0914915	0.0911517	0.0845496	0.0724234	0.0565693	0.0397192	0.0239724	0.0118258	0.00462419	0.001603	0.0004328	-2.75269e-05	-0.000202955	-0.000582086	-0.00203698	-0.00421058	-0.00656961	-0.00866347	-0.00985753	-0.0108605	-0.0120589	-0.0132837	-0.0139998	-0.0143677	-0.014623	-0.0146809	-0.0144884	-0.0139605	-0.0130853	-0.0118763	-0.010758	-0.00966155	-0.00853101	-0.00716618	-0.00536148	-0.00317762	-0.00079143	0.00137897	0.00281883	0.00343582	0.0033145	0.00235772	0.00105008	0.000353646	4.37085e-05
L_GluteusMedius2	0.0420972	0.0431312	0.0439225	0.0439985	0.04248	0.0386869	0.0325964	0.0253236	0.0179869	0.0115291	0.00655217	0.00309602	0.00103715	0.000105735	-0.000234695	-0.000294829	-0.000248944	-0.000191837	-0.000336569	-0.000929883	-0.00150996	-0.00197285	-0.0020352	-0.00191212	-0.0016727	-0.001525	-0.00145228	-0.00173332	-0.00213711	-0.00238585	-0.00247003	-0.00243488	-0.00241374	-0.00237419	-0.00224024	-0.00204404	-0.0017518	-0.00135681	-0.000867371	-0.000302985	0.000301086	0.000808975	0.00111787	0.00122279	0.0011538	0.000826601	0.000438169	0.000196357	7.74192e-05
L_GluteusMedius3	0.0753089	0.0748473	0.0733758	0.0705157	0.0653667	0.0571414	0.0459523	0.0337956	0.0231053	0.0150592	0.00915635	0.00481402	0.00169755	-7.25055e-05	-0.000667205	-0.000666562	-0.000511196	-0.000370625	-0.000520927	-0.00107233	-0.00176857	-0.00204464	-0.00200136	-0.00178794	-0.00149129	-0.00126845	-0.00102453	-0.0012024	-0.00158699	-0.00183611	-0.00184175	-0.00163686	-0.00154858	-0.00160785	-0.00173692	-0.00177701	-0.00160845	-0.0012307	-0.000720609	-0.000157765	0.000387871	0.000732282	0.000887218	0.000886742	0.000744476	0.000486009	0.000348527	0.000274633	6.47671e-05
L_GluteusMinimus1	0.0242004	0.0300861	0.0364013	0.0428722	0.0486422	0.0524358	0.0530369	0.0502458	0.0448389	0.0376505	0.0292163	0.0201833	0.0119925	0.00620891	0.00298241	0.00126846	0.000605134	0.000525585	0.000368611	6.65128e-05	-0.000335303	-0.000783518	-0.0012386	-0.00172647	-0.0022466	-0.00271911	-0.00301002	-0.00311926	-0.00315708	-0.00317047	-0.00320838	-0.00325783	-0.00326604	-0.0031855	-0.00306044	-0.00287749	-0.00263566	-0.0022977	-0.00180483	-0.00117091	-0.000467652	0.000219717	0.00076447	0.00109042	0.00117985	0.000990719	0.00051379	0.000142091	-0.00017473
L_GluteusMinimus2	0.0438238	0.050356	0.0571328	0.0638112	0.06923	0.0717679	0.0700477	0.0642713	0.0557875	0.0458032	0.0349132	0.0237157	0.0138514	0.00701298	0.00310158	0.00109883	0.000294667	0.00010607	-2.46889e-05	-0.00031465	-0.000736872	-0.00120551	-0.00164483	-0.00203905	-0.00242039	-0.00285132	-0.00318912	-0.00338431	-0.00350624	-0.00359564	-0.00371806	-0.00385832	-0.00399284	-0.00402385	-0.00393575	-0.00373277	-0.00343444	-0.00299187	-0.0023514	-0.0015368	-0.00063829	0.000239903	0.000947377	0.00135435	0.00143767	0.00115122	0.000572477	6.41417e-05	-0.000538796
L_GluteusMinimus3	0.0806288	0.0870594	0.0932396	0.0987296	0.101896	0.100677	0.093638	0.0818822	0.0677867	0.0532463	0.0390071	0.0255527	0.014369	0.00675545	0.00244013	0.000484665	-0.000111416	-0.00019964	-0.000287967	-0.000501658	-0.000803879	-0.00119485	-0.00161062	-0.0018788	-0.00206698	-0.00234012	-0.00272371	-0.0032088	-0.00354852	-0.00374434	-0.00395378	-0.00417634	-0.00452208	-0.0048378	-0.00491782	-0.00477765	-0.00447403	-0.00396152	-0.00316652	-0.00211124	-0.000952883	0.000160006	0.00101862	0.00144209	0.0014122	0.000949552	0.000343658	-0.000207443	-0.00121896
L_Semimembranosus	0.00394555	0.00247686	0.00108921	0.000356889	3.54967e-05	4.56475e-07	8.12567e-09	0	0	0	0	0	0	0	0	0	0	1.87375e-05	0.000549606	0.00172957	0.00256859	0.00232082	0.00127036	0.000319812	-3.05409e-05	-1.12762e-05	-1.91558e-07	-1.29058e-06	-5.84993e-05	-0.000222903	-0.000429883	-0.000676267	-0.000965613	-0.00146062	-0.00271334	-0.005601	-0.0122688	-0.0240869	-0.0419995	-0.0690301	-0.105021	-0.148684	-0.197925	-0.245722	-0.28119	-0.2952	-0.283684	-0.245716	-0.183606
L_Semitendinosus	0.00109213	0.000843897	0.000530937	0.000246249	8.01425e-05	3.65625e-06	1.19375e-07	2.74842e-09	0	0	0	0	0	0	0	0	0	5.56483e-06	8.71052e-05	0.000262588	0.000392887	0.000347182	0.000185237	4.11122e-05	-4.15143e-06	-9.8648e-07	-1.03909e-08	-9.30583e-07	-7.55258e-06	-2.4822e-05	-4.03721e-05	-4.97617e-05	-5.80857e-05	-8.56925e-05	-0.000213615	-0.000632155	-0.00177236	-0.00438377	-0.00882306	-0.0157694	-0.0250125	-0.0358715	-0.0475559	-0.0583534	-0.0658469	-0.0679586	-0.0639053	-0.0536813	-0.0385104
L_BicepsFemorisLH	0	0	0	0	0	0	0	0	0	0	0	0	0	0	0	0	0	2.74483e-05	0.000283451	0.00101029	0.0015569	0.00150994	0.000951484	0.000347837	4.00649e-05	-2.24918e-06	-1.53756e-07	-1.74467e-09	0	-3.28067e-05	-0.000164558	-0.000474227	-0.00111133	-0.00221711	-0.00415058	-0.00703898	-0.0116773	-0.0161276	-0.0204636	-0.0249862	-0.0294415	-0.0341728	-0.0386861	-0.0409044	-0.0385962	-0.0308593	-0.0203458	-0.0108094	-0.00445744
L_Sartorius	-0.00514377	-0.00313376	-0.000881508	0.00172714	0.00471481	0.00796487	0.011385	0.0148155	0.0180827	0.0206046	0.0216377	0.0209323	0.0188533	0.0159745	0.0130602	0.0105694	0.00850759	0.00645641	0.00460378	0.0035404	0.00310572	0.00313107	0.00335522	0.00349606	0.00340926	0.00316216	0.0027833	0.00231452	0.00186454	0.00144983	0.00106897	0.000678603	0.000221113	-0.000349682	-0.00105359	-0.0018694	-0.00278088	-0.00376611	-0.00476206	-0.00567413	-0.00641429	-0.00686328	-0.00697216	-0.00674685	-0.00632107	-0.00584483	-0.00538231	-0.00489815	-0.00418373
L_AdductorLongus	-5.55108e-06	-4.15733e-05	-8.67667e-05	-0.000133267	-0.000207714	-0.000306955	-0.000476196	-0.000752726	-0.00121751	-0.00191671	-0.00261185	-0.00313699	-0.00367551	-0.00238261	0.00270298	0.0107181	0.0188517	0.0222138	0.0191745	0.0149244	0.0133435	0.0143804	0.0165227	0.0181073	0.0178602	0.0154153	0.0121311	0.00964314	0.00795294	0.00661301	0.00537184	0.00407963	0.00296137	0.00215077	0.00152033	0.000948076	0.00042878	0.000140734	4.06608e-05	1.05195e-05	1.12225e-06	-2.07736e-06	-4.54742e-05	-0.000285389	-0.000819229	-0.00143632	-0.00180801	-0.000734298	0.00132972
L_AdductorBrevis	0	0	0	0	0	0	0	0	0	0	0	0	-0.000201004	-0.00146578	-0.00299606	-0.00297018	-0.0020107	-0.00083546	-0.000211044	2.00793e-05	0.000206387	0.00045094	0.000706742	0.000900045	0.00094733	0.000834361	0.000710998	0.000594637	0.000465883	0.000361552	0.000273249	0.000186815	0.000128151	8.29654e-05	4.35473e-05	2.26258e-05	1.32722e-05	2.76425e-06	5.62208e-08	1.06475e-10	0	0	0	5.70408e-08	1.35436e-05	8.61602e-05	0.000195567	0.0004314	0.000581533
L_AdductorMagnus1	0	0	0	0	0	0	0	0	0	0	0	0	-3.21623e-06	-0.000705815	-0.00352138	-0.0058046	-0.00588894	-0.00496729	-0.0038547	-0.00284361	-0.00174397	-0.000948736	-0.000436947	-0.000133621	6.13923e-05	0.000179007	0.000202589	0.000168179	0.000115417	7.80238e-05	6.0786e-05	4.08637e-05	1.63797e-05	1.22305e-05	1.27773e-05	9.23333e-06	1.59333e-06	6.44908e-08	1.84567e-09	0	0	0	2.47133e-07	8.07158e-07	2.41608e-06	1.66249e-05	6.29717e-05	0.000394502	0.000445195
L_AdductorMagnus2	0	0	0	0	0	0	0	0	0	0	0	0	0	-3.10808e-07	-8.29733e-05	-0.000408928	-0.000887104	-0.00160729	-0.0020045	-0.00159753	-0.000925828	-0.000449203	-0.000220931	-0.000100929	-3.6671e-05	-2.50628e-05	-1.93327e-05	-1.16177e-05	-4.60683e-06	-1.99343e-07	1.29419e-06	1.29443e-06	4.47053e-08	0	0	0	0	0	0	0	0	0	2.75217e-06	1.88067e-05	4.11042e-05	4.57967e-05	2.49817e-05	4.83342e-06	1.11649e-06
L_AdductorMagnus3	0	0	0	0	0	0	0	0	0	0	0	0	0	-1.97153e-05	-0.00027865	-0.00109634	-0.00173263	-0.00235021	-0.00245851	-0.00190966	-0.00118354	-0.000611401	-0.00032647	-0.000185418	-0.000111327	-5.78655e-05	-2.73351e-05	-1.06784e-05	-4.19751e-07	5.14833e-06	7.50933e-06	6.89153e-06	5.71376e-06	4.48817e-07	1.90983e-08	0	0	0	0	0	0	0	1.61492e-06	9.55083e-06	2.60408e-05	3.36117e-05	2.06383e-05	1.42482e-05	1.13033e-05
L_TensorFasciaLata	-0.0358543	-0.0254693	-0.0127747	0.00250078	0.019386	0.0357165	0.0496263	0.0603673	0.0682973	0.0727575	0.0722845	0.0663697	0.0567638	0.0456436	0.0357317	0.0280648	0.0219937	0.0167237	0.0121976	0.00945047	0.00839334	0.0087465	0.00969608	0.0103817	0.0104477	0.0102691	0.00991187	0.00938645	0.00892433	0.0085534	0.00839096	0.00848483	0.00886674	0.00951571	0.0103388	0.0112624	0.0123249	0.0134787	0.0145549	0.0152953	0.0154134	0.0147163	0.0131903	0.0108968	0.00821143	0.005572	0.00328898	0.00160287	0.00023407
L_Pectineus	-0.00265938	-0.00287909	-0.00300707	-0.00306236	-0.00306505	-0.00296199	-0.00271816	-0.00237403	-0.00194695	-0.0014235	-0.000862327	-0.000348433	0.000182148	0.000913647	0.001892	0.00298657	0.00386866	0.00395515	0.00322706	0.00248559	0.00216737	0.00226159	0.00254155	0.00275851	0.00272159	0.00239584	0.00194593	0.00154163	0.00125186	0.00102616	0.00085056	0.000678866	0.000521434	0.000401303	0.000309024	0.000224178	0.000135519	6.1992e-05	2.25762e-05	6.4849e-06	-7.31901e-07	-1.23344e-05	-4.4549e-05	-0.000133966	-0.000307144	-0.000514197	-0.000644693	-0.000461468	4.1053e-05
L_Gracilis	-4.421e-05	-6.68627e-05	-7.34771e-05	-6.26431e-05	-4.12928e-05	-1.90277e-05	-6.49392e-06	-1.89e-07	1.10208e-05	4.26838e-05	0.000119492	0.000282456	0.000571975	0.00115492	0.0021335	0.00314599	0.00375874	0.00348778	0.00253337	0.00162175	0.00119205	0.00109041	0.0010501	0.000967209	0.000804132	0.000535048	0.000312388	0.000194154	0.000120213	6.03276e-05	1.04416e-05	-3.14827e-05	-7.27155e-05	-0.000124414	-0.000191876	-0.000250515	-0.000274724	-0.000266809	-0.000273804	-0.000330861	-0.00049651	-0.00079579	-0.0012921	-0.00206695	-0.00296267	-0.00370154	-0.00401423	-0.00332031	-0.00169894
L_GluteusMaximus1	0	0	0	0	0	0	0	0	0	0	0	-3.52792e-06	-2.70825e-05	-3.46092e-05	-7.773e-06	-8.54917e-08	-1.34433e-05	-5.50615e-05	-0.000470622	-0.00135539	-0.00194518	-0.00213896	-0.00191699	-0.0011844	-0.000516472	-9.9203e-05	-1.05193e-05	-2.39797e-05	-3.57869e-05	-3.24347e-05	-2.79386e-05	-2.68292e-05	-2.36692e-05	-1.73842e-05	-6.69467e-06	-1.13647e-06	-1.83734e-06	-2.30649e-06	-1.25182e-06	-1.06571e-07	8.59198e-07	2.95115e-05	0.0001022	0.000248115	0.000380258	0.000370112	0.000201633	5.73078e-05	2.00508e-06
L_GluteusMaximus2	0	0	0	0	0	0	0	0	0	0	0	0	-9.98167e-06	-3.13875e-05	-8.42833e-06	-7.936e-08	-9.83333e-06	-0.000131596	-0.000935709	-0.00234047	-0.00319234	-0.00328736	-0.00268969	-0.00134772	-0.000411749	-2.20208e-05	-2.88851e-06	-1.55995e-05	-2.528e-05	-2.94359e-05	-2.25581e-05	-1.72367e-05	-1.21525e-05	-4.421e-06	-2.24608e-08	0	0	0	0	0	0	1.45458e-05	0.0001348	0.000347175	0.000575325	0.000555767	0.000267392	6.98542e-05	1.31942e-06
L_GluteusMaximus3	0	0	0	0	0	0	0	0	0	0	0	0	0	0	0	0	-5.5018e-05	-0.000415194	-0.00202337	-0.00321812	-0.00338364	-0.00300086	-0.00190917	-0.00084412	-0.000180019	-6.46144e-06	-6.23842e-06	-1.74922e-05	-1.18442e-05	-9.88217e-06	-1.3688e-05	-7.98383e-06	-6.3325e-07	0	0	0	0	0	0	0	0	3.41567e-06	5.94267e-05	0.000217258	0.0003413	0.000312633	0.000113533	1.07508e-05	3.97808e-07
L_Iliacus	-0.110305	-0.101092	-0.0898448	-0.0758412	-0.0582747	-0.0367928	-0.0110538	0.0172024	0.0455275	0.0699857	0.0862268	0.092832	0.0919143	0.0868874	0.0808181	0.0750475	0.068793	0.0578614	0.0432232	0.0326064	0.0278291	0.0277368	0.0297362	0.030885	0.0301326	0.0279253	0.0250155	0.0218167	0.0191282	0.0169463	0.0154557	0.0144941	0.0137859	0.0130845	0.0121201	0.0106857	0.00878296	0.00640967	0.00353141	0.000175496	-0.00345021	-0.00703299	-0.0103056	-0.0130151	-0.0152467	-0.0171618	-0.0184643	-0.0179983	-0.0140417
L_Psoas	-0.116153	-0.114482	-0.110939	-0.104828	-0.0948094	-0.0795432	-0.0583951	-0.0337775	-0.00890091	0.0131652	0.0297113	0.0399206	0.0451728	0.0477793	0.0492839	0.0501069	0.0497514	0.0450193	0.0366687	0.0306041	0.0291396	0.0312789	0.035421	0.0386992	0.0400163	0.0394106	0.037471	0.0346999	0.0319816	0.0295402	0.0276303	0.0260544	0.0244372	0.0226132	0.0203423	0.017463	0.014032	0.0100594	0.00563712	0.0008144	-0.00413055	-0.00889385	-0.0131821	-0.0167155	-0.0194734	-0.021455	-0.0219948	-0.0192544	-0.011642
L_QuadratusFemoris	-0.000259492	-0.000367667	-0.000488933	-0.000633258	-0.000813408	-0.000990333	-0.0011966	-0.00144757	-0.00158616	-0.00158174	-0.00158778	-0.00196617	-0.00298888	-0.00376833	-0.00334349	-0.00243677	-0.00203325	-0.00201542	-0.00185306	-0.00136794	-0.000776819	-0.00025105	9.41609e-05	0.000268823	0.000445519	0.000660824	0.00083115	0.000869218	0.000763494	0.000620239	0.000479567	0.000347257	0.000246474	0.000183377	0.000123002	7.02271e-05	3.95821e-05	2.50553e-05	1.23717e-05	2.93033e-06	4.40108e-08	-3.2837e-06	-4.45348e-05	-6.81343e-05	-5.45194e-05	-0.00013288	-0.000821244	-0.00196947	-0.00234961
L_Gemelli	0.00214126	0.00128222	0.000245654	-0.000829824	-0.00180395	-0.00254995	-0.00298549	-0.00303733	-0.00274331	-0.0022077	-0.00156173	-0.000952042	-0.0005152	-0.00021209	4.14583e-06	7.15263e-05	-3.1137e-05	-0.000208031	-0.000330697	-0.000345573	-0.00026963	-0.000126279	1.69519e-05	8.20515e-05	0.000101736	0.000149004	0.000234108	0.00031092	0.000329157	0.000306911	0.00027201	0.000235895	0.000209544	0.000175586	0.000105152	-2.76658e-06	-0.000142	-0.00030104	-0.000471357	-0.000625057	-0.000793723	-0.00104832	-0.00143879	-0.00193805	-0.00246561	-0.00286587	-0.00299569	-0.00297008	-0.00272258
L_Piriformis	0.0972717	0.0975992	0.0963573	0.0936898	0.0887786	0.0805396	0.0688128	0.0557537	0.0436758	0.0337049	0.0254796	0.0181271	0.0115861	0.0063281	0.00243182	0.000370447	-0.00035195	-0.000562448	-0.000782126	-0.00107988	-0.00155848	-0.00168181	-0.00143842	-0.0011607	-0.0011308	-0.00126824	-0.00146425	-0.00176036	-0.00212289	-0.00225541	-0.00215852	-0.0019855	-0.00211113	-0.00261241	-0.00305454	-0.00332574	-0.00342317	-0.00337263	-0.00319013	-0.00274479	-0.0023133	-0.00209611	-0.00221877	-0.00269593	-0.0033517	-0.00369371	-0.00306247	-0.00302174	-0.00473496
L_RectusFemoris	-0.118643	-0.147298	-0.180246	-0.215447	-0.252922	-0.292406	-0.332283	-0.373054	-0.410216	-0.434408	-0.438221	-0.421676	-0.390418	-0.345683	-0.295493	-0.246522	-0.196274	-0.140208	-0.0866566	-0.0460845	-0.0187436	-0.00119681	0.0113816	0.0234621	0.0355713	0.0470426	0.0573933	0.0657589	0.0721883	0.0757607	0.0773983	0.0768475	0.0739379	0.0665055	0.0549829	0.0415489	0.0293402	0.0195831	0.0124264	0.00825598	0.00534423	0.00305819	0.00115717	0.000280367	1.09992e-05	4.39992e-07	1.53042e-08	0	0
L_BicepsFemorisSH	0.00732685	0.00936294	0.0116233	0.0141504	0.017049	0.020387	0.0241272	0.0281516	0.0322334	0.0353025	0.0358661	0.0333416	0.0276743	0.0204055	0.0129772	0.00683871	0.00356815	0.00251199	0.0024433	0.0034265	0.00511775	0.00615826	0.00619997	0.00590421	0.00526805	0.0041483	0.00259822	0.000790187	-0.00126407	-0.00391721	-0.00787018	-0.0138156	-0.0220482	-0.0327257	-0.0449567	-0.0573955	-0.0694636	-0.0801358	-0.0886347	-0.0931027	-0.0922973	-0.0862572	-0.0757891	-0.0623765	-0.0478866	-0.0341612	-0.02251	-0.0135991	-0.00749542
L_VastusMedialis	0	0	0	0	0	0	0	-1.78158e-05	-0.000177902	-0.000632817	-0.00264196	-0.0083596	-0.0164263	-0.026633	-0.0335527	-0.0365026	-0.038573	-0.0384686	-0.0356679	-0.0300279	-0.0232572	-0.015657	-0.00895315	-0.0044653	-0.00212096	-0.000848041	5.47399e-05	0.000730947	0.00110764	0.00113685	0.000920842	0.000562149	0.000194744	3.30664e-05	1.88943e-06	8.87725e-08	1.52783e-09	0	0	0	0	0	0	0	0	0	0	0	0
L_VastusIntermedius	0	0	0	0	0	0	0	-2.0325e-05	-0.000202282	-0.000719108	-0.00300077	-0.00948751	-0.0186258	-0.0301648	-0.0379441	-0.0412002	-0.0434507	-0.0432359	-0.0399896	-0.0335827	-0.0259361	-0.0174041	-0.00991553	-0.00492565	-0.00233091	-0.000930036	5.8888e-05	0.000798667	0.00121165	0.00124521	0.0010105	0.000618149	0.000214423	3.65301e-05	2.09637e-06	1.00864e-07	2.03717e-09	0	0	0	0	0	0	0	0	0	0	0	0
L_VastusLateralis	0	0	0	0	0	0	0	-2.92558e-05	-0.000287207	-0.00102359	-0.00427968	-0.0135471	-0.0266474	-0.043204	-0.0543841	-0.0590732	-0.062284	-0.0619177	-0.0571807	-0.0479191	-0.0369004	-0.0246772	-0.0140047	-0.00692582	-0.00326463	-0.00129969	8.07452e-05	0.00111211	0.00168897	0.00173799	0.00141304	0.000866113	0.000300562	5.13491e-05	2.89969e-06	1.34263e-07	2.54642e-09	0	0	0	0	0	0	0	0	0	0	0	0
L_MedialGastroc	0.0830632	0.227136	0.389685	0.568952	0.763713	0.969416	1.17732	1.37409	1.54001	1.64327	1.64941	1.54643	1.34626	1.08258	0.799404	0.539678	0.332457	0.182205	0.0821792	0.0278078	0.00653272	0.000569459	-0.000194299	-0.000628847	-0.00135595	-0.00243445	-0.00357963	-0.00466521	-0.00572571	-0.0071395	-0.00947869	-0.0128426	-0.0168404	-0.0211736	-0.0259542	-0.0308453	-0.0357348	-0.0404829	-0.0453581	-0.0503935	-0.056059	-0.0631257	-0.0723407	-0.0842737	-0.0995577	-0.118388	-0.139347	-0.155659	-0.154492
L_LateralGastroc	0.0511308	0.101202	0.156291	0.215903	0.279646	0.345956	0.411749	0.472477	0.521803	0.549277	0.543887	0.502851	0.431482	0.34179	0.248601	0.165362	0.100737	0.0549241	0.0248299	0.00867712	0.00226978	0.000257369	-5.6953e-05	-0.000192906	-0.000405473	-0.000726609	-0.00108977	-0.00141939	-0.00174603	-0.00218445	-0.0029067	-0.00395806	-0.00524657	-0.00674258	-0.00851414	-0.0104823	-0.0126319	-0.0149664	-0.0176177	-0.0206303	-0.024212	-0.0287507	-0.0346938	-0.0424687	-0.0525212	-0.0649795	-0.0788001	-0.089612	-0.0895248
L_Soleus	-0.0999536	-0.000416167	0.134887	0.309535	0.527296	0.789486	1.09499	1.43331	1.77606	2.084	2.29992	2.36133	2.24585	1.96468	1.57238	1.14854	0.752867	0.429312	0.204614	0.0760839	0.0200494	0.0026062	0.000114845	-1.11851e-05	-0.000126851	-0.000555028	-0.000946312	-0.00120156	-0.00132415	-0.00106669	-0.000594353	-0.000268897	-9.05978e-05	-3.60614e-05	-1.23577e-05	-6.51833e-07	-6.926e-09	0	0	0	0	0	0	0	0	0	0	0	0
L_TibialisPosterior	0.000158717	0.000209567	0.00027162	0.000345897	0.000434933	0.000541133	0.000678983	0.000851025	0.00102017	0.00118253	0.00133046	0.00129888	0.00112692	0.00114132	0.00143416	0.00193751	0.00254498	0.00310686	0.00298049	0.00241859	0.00144611	0.000276289	-0.000724658	-0.0012092	-0.00186076	-0.00217624	-0.00215368	-0.00192873	-0.00157477	-0.00127328	-0.00102702	-0.000811081	-0.000632625	-0.000489233	-0.000357982	-0.00023875	-0.000132781	-6.53895e-05	-2.99004e-05	-1.31209e-05	-4.89678e-06	-1.10372e-06	-1.73309e-08	0	0	0	0	0	0
L_FlexDigLongus	3.82858e-06	3.40042e-06	3.54117e-06	4.458e-06	6.14508e-06	8.5325e-06	1.30036e-05	2.23724e-05	3.2265e-05	4.22267e-05	5.02375e-05	5.91917e-05	5.54592e-05	6.70183e-05	0.000146109	0.000251774	0.000387162	0.000490089	0.000504978	0.000420222	0.000226748	-2.12062e-05	-0.000226585	-0.000346347	-0.000516404	-0.000589932	-0.00057356	-0.000494018	-0.000395045	-0.000314343	-0.000259469	-0.000219922	-0.000191208	-0.000167101	-0.000146036	-0.000120193	-8.53937e-05	-5.36212e-05	-3.19723e-05	-1.62007e-05	-8.08357e-06	-4.82722e-06	-1.14232e-06	-3.75708e-08	0	0	0	0	0
L_FlexHalLongus	0.000201635	0.00027902	0.000370868	0.000475602	0.000598778	0.000738243	0.000891968	0.00106125	0.00121655	0.00136348	0.00148744	0.00159163	0.00168883	0.00172064	0.00160752	0.00141186	0.00133888	0.00123258	0.000945004	0.000641538	0.000343839	0.000130258	6.16825e-06	-2.89613e-05	-0.000100877	-0.000166136	-0.000220132	-0.000243509	-0.000225933	-0.000187857	-0.000139233	-8.86943e-05	-5.01595e-05	-2.56823e-05	-1.18179e-05	-4.5601e-06	-1.50182e-06	-6.63633e-08	0	0	0	0	0	0	0	0	0	0	0
L_TibialisAnterior	0	0	0	0	0	0	0	0	0	0	0	0	0	0	-3.39175e-06	-7.36508e-05	-0.000576176	-0.0026445	-0.00542244	-0.00492536	-0.00118675	0.00659061	0.0144262	0.0182401	0.0169754	0.0131424	0.00911237	0.00621921	0.00463999	0.00396646	0.00381203	0.00407614	0.00442875	0.0044346	0.00379238	0.00241931	0.000334775	-0.00231436	-0.00510472	-0.00738638	-0.0085009	-0.00800171	-0.00558428	-0.00104287	0.00554647	0.014222	0.025331	0.0381474	0.0491657
L_PeroneusBrevis	-0.0265601	-0.0254883	-0.0232667	-0.0204223	-0.0172863	-0.0140506	-0.0109593	-0.0082658	-0.0060887	-0.00437296	-0.00282565	-0.00104118	0.00095325	0.00287346	0.00417132	0.00446884	0.00397514	0.00305463	0.00200526	0.0011563	0.000731955	0.000587261	0.00044224	0.000256077	9.32256e-05	1.73052e-05	-7.81239e-06	-2.79568e-06	3.20192e-06	4.96638e-06	7.11473e-06	9.35944e-06	7.8885e-06	9.23518e-06	1.53969e-05	3.17138e-05	7.10214e-05	0.000120869	0.000171278	0.000185677	8.86433e-05	-0.000110251	-0.000485997	-0.000961714	-0.00141264	-0.00175461	-0.00190305	-0.00192762	-0.0017956
L_PeroneusLongus	-0.0655026	-0.0600031	-0.050892	-0.0393641	-0.0261936	-0.0119439	0.00255558	0.0162287	0.0279897	0.0370481	0.043042	0.0460914	0.0461305	0.0432444	0.0374641	0.0294375	0.0208911	0.0132303	0.00709183	0.00290252	0.000842201	0.000318153	0.000152375	8.26012e-05	3.16004e-05	2.94447e-06	-1.12733e-05	-6.12215e-06	2.86075e-08	1.12533e-06	5.04352e-07	-1.93352e-06	-6.44661e-06	-7.14345e-06	-4.83778e-06	-2.21738e-06	1.84688e-06	8.68183e-06	1.22519e-05	9.55629e-06	-5.27033e-07	-4.12764e-05	-0.000122038	-0.000220807	-0.000282523	-0.000294745	-0.000295677	-0.000331712	-0.000451614
L_PeroneusTertius	0.000130685	7.55538e-05	2.35741e-05	-2.11746e-05	-5.69215e-05	-8.2581e-05	-0.000105723	-0.000135039	-0.000179606	-0.000233665	-0.000278333	-0.000316801	-0.000363103	-0.000407783	-0.000397162	-0.000351808	-0.00031571	-0.000280004	-7.4549e-05	0.000393724	0.00102448	0.00160083	0.00183774	0.00159223	0.00107003	0.000640118	0.000371147	0.000225956	0.000158307	0.000137936	0.00014567	0.000180455	0.000241073	0.000320337	0.000399562	0.000457035	0.000476569	0.000426324	0.000289452	5.93211e-05	-0.000248696	-0.000587024	-0.000855492	-0.000919692	-0.000675322	-7.47908e-05	0.000909692	0.0022024	0.00355783
L_ExtensorDigLongus	3.13675e-05	1.30275e-05	7.78633e-07	1.21883e-08	0	0	0	0	0	0	0	-3.37008e-07	-5.74342e-06	-2.18694e-05	-5.54374e-05	-0.000141012	-0.000350755	-0.000849851	-0.00093948	0.000548615	0.00325481	0.00686997	0.00927181	0.00922775	0.00724955	0.00502373	0.00322978	0.00207496	0.0015051	0.00132143	0.00137173	0.00165868	0.00207536	0.00248869	0.00275508	0.00275576	0.00240916	0.0016023	0.000352347	-0.0012112	-0.00282346	-0.00411732	-0.00458683	-0.00368479	-0.00108674	0.00336257	0.00986162	0.0180007	0.0259557
L_ExtensorHalLongus	0	0	0	0	0	0	0	0	0	0	0	0	0	0	-8.10843e-07	-1.6856e-05	-8.97839e-05	-0.000339672	-0.000615987	-0.000436903	0.00024157	0.00140791	0.00251033	0.00295263	0.00264722	0.00201287	0.00137697	0.000917949	0.000662722	0.000554575	0.000533748	0.000584227	0.000666643	0.000723674	0.000702404	0.000577386	0.000339978	-1.0746e-05	-0.000432761	-0.000845044	-0.00114759	-0.00124077	-0.00103719	-0.000458802	0.000508317	0.00187018	0.00366918	0.00579512	0.00774637
R_DeltoidScapular1	0	0	0	0	0	0	0	0	0	0	0	0	0	0	0	0	0	0	0	0	0	-5.06598e-06	-1.53311e-05	-2.3478e-05	-2.99222e-05	-3.93479e-05	-7.24235e-05	-9.04954e-05	-7.43217e-05	-5.61102e-05	-3.89032e-05	-2.67522e-05	-1.22763e-05	-8.55013e-06	-1.15126e-05	-1.62923e-05	-2.2032e-05	-2.40055e-05	-2.38876e-05	-1.77451e-05	-1.20012e-05	-8.61493e-06	-3.75347e-06	5.09381e-07	3.58348e-06	5.27726e-06	6.07319e-06	5.73231e-06	4.26589e-06
R_DeltoidScapular2	0	0	0	0	0	0	0	0	0	0	0	0	0	0	0	0	0	0	0	0	-3.13108e-07	-1.69313e-06	-6.0761e-06	-9.41498e-06	-1.33147e-05	-1.32676e-05	-1.86113e-05	-2.88638e-05	-2.69954e-05	-2.42638e-05	-2.1961e-05	-1.70142e-05	-1.20601e-05	-1.13126e-05	-1.29909e-05	-1.86718e-05	-2.17066e-05	-2.40526e-05	-2.57121e-05	-2.12185e-05	-1.61625e-05	-1.16697e-05	-7.57164e-06	-3.88088e-06	2.44476e-07	3.59455e-06	5.61099e-06	6.67511e-06	6.65055e-06
R_DeltoidScapular3	1.06586e-07	8.58058e-08	9.23608e-08	1.06437e-07	8.01314e-08	2.27892e-07	5.38967e-08	-1.59653e-07	-6.7355e-07	-4.08973e-07	-7.60375e-08	-1.4805e-08	-9.31583e-09	-1.89225e-07	-1.00808e-07	-1.05633e-07	-5.47283e-07	-2.40044e-07	-5.09731e-07	-1.297e-06	-5.26267e-06	-1.01729e-05	-1.69303e-05	-2.76637e-05	-3.81641e-05	-4.68621e-05	-5.67533e-05	-6.66489e-05	-7.63218e-05	-8.3363e-05	-8.96801e-05	-9.29022e-05	-9.81309e-05	-0.00010414	-0.000114154	-0.000129122	-0.000137928	-0.000143359	-0.000145169	-0.000133994	-0.000121138	-0.000105979	-9.76958e-05	-8.72188e-05	-7.3112e-05	-5.67194e-05	-4.25994e-05	-2.88424e-05	-1.66204e-05
R_DeltoidScapular4	0	0	0	0	0	0	0	0	0	0	0	0	0	0	0	0	0	-7.40217e-08	-9.56667e-08	-7.59656e-07	-2.60491e-06	-5.76817e-06	-9.98096e-06	-1.57096e-05	-2.05253e-05	-2.52891e-05	-2.94285e-05	-3.27373e-05	-3.68959e-05	-3.69338e-05	-3.89285e-05	-3.90246e-05	-4.00118e-05	-4.18919e-05	-4.50959e-05	-4.96782e-05	-5.14324e-05	-5.27388e-05	-5.30733e-05	-4.8994e-05	-4.40327e-05	-3.8719e-05	-3.50969e-05	-3.16719e-05	-2.78907e-05	-2.40814e-05	-2.11837e-05	-1.98564e-05	-1.79245e-05
R_DeltoidScapular5	8.77824e-06	7.12328e-06	5.27323e-06	3.10818e-06	6.97313e-07	-2.61841e-06	-5.23823e-06	-8.63316e-06	-1.14038e-05	-1.39519e-05	-1.66299e-05	-1.47108e-05	-1.25866e-05	-1.26928e-05	-8.89692e-06	-6.64104e-06	-7.48297e-06	-6.96887e-06	-5.77012e-06	-5.82875e-06	-9.5495e-06	-1.85466e-05	-2.94011e-05	-4.8942e-05	-7.21622e-05	-8.83058e-05	-0.000110027	-0.000127865	-0.000150063	-0.000159474	-0.000169474	-0.000171877	-0.000172771	-0.000174072	-0.000173952	-0.000174429	-0.000165366	-0.000153797	-0.000140553	-0.000119004	-9.69894e-05	-7.76377e-05	-6.53694e-05	-5.72557e-05	-5.24709e-05	-5.22875e-05	-5.59899e-05	-6.70078e-05	-7.62148e-05
R_DeltoidScapular6	6.05778e-06	-5.20546e-06	-1.25599e-05	-1.83015e-05	-2.30182e-05	-2.90287e-05	-3.33341e-05	-3.57645e-05	-3.71664e-05	-3.97739e-05	-4.02817e-05	-3.53787e-05	-3.03739e-05	-2.66253e-05	-2.17627e-05	-1.67121e-05	-1.4579e-05	-1.30698e-05	-1.07296e-05	-8.72335e-06	-9.44777e-06	-1.38454e-05	-1.81965e-05	-2.64898e-05	-3.7933e-05	-4.56654e-05	-5.45418e-05	-6.47429e-05	-7.70152e-05	-8.46063e-05	-9.21383e-05	-9.62942e-05	-9.93075e-05	-0.000101037	-0.000101281	-9.98898e-05	-9.42366e-05	-8.59264e-05	-7.63331e-05	-6.37471e-05	-5.10163e-05	-4.02485e-05	-3.39049e-05	-2.99558e-05	-2.65331e-05	-2.43608e-05	-2.44955e-05	-2.70614e-05	-3.01393e-05
R_DeltoidScapular7	3.24997e-05	6.72442e-06	-1.3026e-05	-2.88529e-05	-4.54287e-05	-6.40388e-05	-8.19305e-05	-0.000101244	-0.000119908	-0.000135121	-0.00014593	-0.000143941	-0.000133853	-0.000119858	-9.82835e-05	-7.59416e-05	-5.84919e-05	-4.76678e-05	-4.15684e-05	-4.01758e-05	-3.84443e-05	-4.06922e-05	-3.89193e-05	-4.25752e-05	-4.54862e-05	-5.28821e-05	-5.87012e-05	-6.40419e-05	-6.94295e-05	-7.08345e-05	-7.14847e-05	-6.90927e-05	-6.61075e-05	-6.20909e-05	-5.64854e-05	-5.15012e-05	-4.33733e-05	-3.47888e-05	-2.50067e-05	-1.71123e-05	-1.13399e-05	-6.95477e-06	-6.09924e-06	-7.62539e-06	-1.14125e-05	-1.72789e-05	-2.5991e-05	-3.79675e-05	-5.19046e-05
R_DeltoidScapular8	5.06516e-05	1.38464e-05	-1.56908e-05	-4.01912e-05	-6.53396e-05	-9.33773e-05	-0.000118727	-0.000145351	-0.000170763	-0.00019123	-0.000203696	-0.000200207	-0.000185682	-0.000166993	-0.000139016	-0.000105938	-8.32189e-05	-6.89368e-05	-6.1227e-05	-6.13505e-05	-5.68213e-05	-6.36567e-05	-6.08558e-05	-6.60943e-05	-7.32175e-05	-8.20311e-05	-9.27802e-05	-0.000100521	-0.000106048	-0.000109547	-0.000109196	-0.00010551	-0.000100324	-9.34445e-05	-8.5617e-05	-7.69103e-05	-6.51119e-05	-5.17245e-05	-3.75209e-05	-2.58491e-05	-1.68673e-05	-1.00069e-05	-7.92757e-06	-1.02681e-05	-1.5602e-05	-2.4431e-05	-3.736e-05	-5.45064e-05	-7.51969e-05
R_DeltoidScapular9	0.000139575	6.79931e-05	1.31012e-05	-2.98345e-05	-7.25181e-05	-0.000119838	-0.000169808	-0.000227965	-0.000288935	-0.000343712	-0.0003895	-0.000406407	-0.000398676	-0.000369651	-0.000307615	-0.000237556	-0.000174159	-0.000133597	-0.000104418	-9.61762e-05	-8.58272e-05	-9.61529e-05	-8.98268e-05	-0.000100929	-0.000109003	-0.000127457	-0.000142461	-0.000150056	-0.000158124	-0.000158339	-0.00015291	-0.0001427	-0.000129625	-0.000115125	-9.91354e-05	-7.96844e-05	-5.49032e-05	-2.70127e-05	2.63804e-06	2.05654e-05	3.18025e-05	3.69213e-05	3.31728e-05	1.85439e-05	-3.13492e-06	-3.27409e-05	-7.1757e-05	-0.000120587	-0.000180209
R_DeltoidScapular10	0.000279737	0.000197449	0.000136656	9.49048e-05	5.49266e-05	4.2505e-06	-6.40715e-05	-0.000152205	-0.000247155	-0.00033965	-0.000420597	-0.000472239	-0.000489275	-0.000464054	-0.000388616	-0.000290823	-0.000197348	-0.000124902	-5.95235e-05	-3.54945e-05	-1.16852e-05	-2.83513e-05	-3.11324e-05	-5.48648e-05	-7.777e-05	-0.000106258	-0.000127764	-0.00013345	-0.000130339	-0.000109791	-8.56633e-05	-5.60352e-05	-2.77831e-05	5.44272e-06	4.12372e-05	8.20225e-05	0.00011976	0.000157672	0.00018763	0.000198336	0.000198828	0.000188479	0.000164063	0.000120424	6.48048e-05	7.38675e-07	-7.81262e-05	-0.000175471	-0.000298573
R_DeltoidScapular11	0.000265414	0.000324641	0.00038149	0.000440486	0.000493605	0.000520424	0.000511889	0.00048325	0.000453167	0.000433545	0.000428668	0.000435611	0.000459327	0.000500809	0.000559476	0.000634659	0.00071064	0.000787718	0.000852665	0.000896981	0.000905297	0.000892735	0.000844884	0.000789213	0.000724001	0.000657481	0.000599845	0.000553306	0.000527384	0.000531115	0.000533954	0.000539829	0.000540884	0.000547703	0.000553897	0.000543137	0.000530819	0.000506885	0.000468312	0.000427317	0.000383833	0.000337848	0.00028582	0.000223487	0.000155209	8.73796e-05	1.37201e-05	-7.26168e-05	-0.000181734
R_DeltoidClavicular1	-2.96548e-07	-4.97717e-08	1.75787e-07	4.43976e-07	7.31785e-07	1.12067e-06	1.69517e-06	2.5373e-06	3.72344e-06	5.64864e-06	7.84016e-06	1.06716e-05	1.38655e-05	1.73963e-05	2.19575e-05	2.74695e-05	3.38242e-05	4.19474e-05	5.15121e-05	6.31287e-05	7.42875e-05	8.71905e-05	9.83374e-05	0.00010814	0.000116745	0.000122155	0.000126125	0.000128168	0.000128207	0.000131276	0.00013208	0.000132901	0.000130427	0.000127883	0.000123549	0.000116327	0.000108812	9.87724e-05	8.68571e-05	7.43502e-05	6.27321e-05	5.25308e-05	4.32869e-05	3.54307e-05	2.97344e-05	2.577e-05	2.26469e-05	1.94871e-05	1.59947e-05
R_DeltoidClavicular2	-2.26648e-06	7.47798e-06	1.58905e-05	2.30337e-05	2.86231e-05	3.29948e-05	3.84227e-05	4.47446e-05	5.20508e-05	6.35907e-05	7.57674e-05	9.31289e-05	0.000111373	0.000129702	0.000151257	0.000170293	0.000187189	0.000202799	0.000217851	0.000232584	0.000239539	0.00024862	0.000251319	0.000250296	0.000249184	0.000239782	0.000231601	0.000220878	0.000207252	0.000201323	0.000193819	0.00018828	0.000179407	0.000173262	0.000166764	0.000154946	0.000146224	0.000133635	0.00011808	0.000101932	8.60048e-05	7.22714e-05	5.91281e-05	4.79702e-05	3.96247e-05	3.32794e-05	2.80817e-05	2.2939e-05	1.77312e-05
R_DeltoidClavicular3	-6.38092e-09	1.26358e-08	2.56967e-08	4.24518e-08	6.70934e-08	7.22566e-08	1.04459e-07	1.34642e-07	2.14605e-07	3.81673e-07	6.48908e-07	1.19166e-06	2.10489e-06	3.45586e-06	5.45476e-06	7.76492e-06	1.13451e-05	1.70883e-05	2.74153e-05	4.7637e-05	8.03919e-05	0.000126441	0.000182733	0.000247277	0.00031918	0.000387095	0.000442969	0.000484864	0.000509094	0.000524574	0.000527921	0.00052025	0.000494426	0.000461033	0.000416672	0.000364808	0.000315595	0.000266841	0.000221634	0.000183894	0.000154447	0.00013085	0.000112579	0.000100346	9.28158e-05	8.89313e-05	8.68495e-05	8.36479e-05	7.93261e-05
R_DeltoidClavicular4	-1.7477e-06	5.25554e-06	1.12321e-05	1.63844e-05	2.02915e-05	2.34052e-05	2.71796e-05	3.15912e-05	3.6808e-05	4.47359e-05	5.33158e-05	6.53592e-05	7.8218e-05	9.09496e-05	0.000105737	0.000118883	0.000130651	0.000141487	0.000151787	0.000161527	0.000166437	0.000172348	0.000173966	0.000173329	0.000171892	0.000165503	0.000159347	0.000151493	0.000141813	0.000137246	0.000131305	0.00012737	0.000121264	0.000116702	0.000111928	0.000104139	9.79834e-05	8.94151e-05	7.90153e-05	6.80364e-05	5.74675e-05	4.81398e-05	3.93425e-05	3.18794e-05	2.63162e-05	2.20775e-05	1.85719e-05	1.51249e-05	1.17081e-05
R_CoracoBrachialis1	-2.90945e-05	5.25073e-05	0.000121722	0.000178655	0.000222999	0.000260127	0.000302044	0.000354821	0.000417172	0.000503344	0.000608228	0.000745191	0.000899843	0.00106295	0.00123422	0.00138951	0.00152185	0.00162945	0.00171333	0.00177675	0.0017945	0.00179415	0.00176238	0.00170706	0.00164539	0.00155265	0.00146276	0.00136165	0.00126443	0.00119387	0.00111975	0.00105132	0.000979144	0.000919836	0.000857973	0.000786719	0.000717089	0.000645924	0.00056631	0.000490353	0.000421375	0.000361388	0.000305606	0.000254372	0.000212863	0.000178487	0.000148211	0.000118693	8.15821e-05
R_CoracoBrachialis2	0	0	0	-9.57167e-10	1.97708e-08	-9.7825e-08	1.73092e-07	1.76917e-07	2.28187e-07	1.14987e-06	2.93861e-06	6.79703e-06	1.23668e-05	2.05971e-05	3.09231e-05	4.55432e-05	7.32199e-05	0.000123548	0.000199458	0.000304663	0.000425623	0.000562392	0.000706268	0.000838071	0.00095472	0.00102599	0.00106472	0.00106807	0.00104713	0.00101164	0.000960849	0.000896796	0.000818034	0.000741182	0.000662389	0.000581728	0.000509292	0.000441567	0.000378808	0.000320005	0.000268863	0.000225813	0.00018909	0.000160824	0.00013995	0.000125391	0.000112813	0.000102651	9.17099e-05
R_CoracoBrachialis3	-2.00831e-05	3.7172e-05	8.58383e-05	0.000125819	0.000157013	0.000182605	0.000211541	0.00024793	0.00029206	0.000351266	0.000425229	0.00052066	0.000629935	0.000745218	0.000864985	0.000975435	0.00107093	0.0011492	0.00120889	0.00125221	0.00126668	0.00126395	0.00124151	0.0012039	0.00115805	0.00109633	0.00103248	0.000962979	0.000896345	0.000844096	0.000792173	0.000743828	0.000694266	0.000650658	0.000606349	0.000556473	0.000505803	0.000455246	0.000398882	0.000345024	0.000297073	0.000254856	0.000215698	0.000179679	0.00015018	0.000126385	0.000105225	8.44101e-05	5.81363e-05
R_Infraspinatus1	-3.88307e-05	-6.67942e-05	-9.22676e-05	-0.000115528	-0.000136403	-0.000153938	-0.000171898	-0.000180811	-0.000177174	-0.000164233	-0.000142019	-0.000120904	-0.000102507	-8.44125e-05	-7.40194e-05	-5.59362e-05	-4.77677e-05	-4.41192e-05	-3.82011e-05	-2.94139e-05	-1.67321e-05	9.16692e-06	4.66933e-05	0.000105655	0.000169298	0.0002474	0.000319943	0.000392993	0.00045557	0.00050121	0.000522047	0.000524982	0.000512547	0.000479043	0.000451134	0.000408918	0.000373	0.00033015	0.000290273	0.000250623	0.000213646	0.000177555	0.000146793	0.000117763	8.73519e-05	5.46314e-05	2.21587e-05	-9.38608e-06	-3.85014e-05
R_Infraspinatus2	-6.19295e-06	-1.13131e-05	-1.57719e-05	-1.92257e-05	-2.22032e-05	-2.37787e-05	-2.58993e-05	-2.90504e-05	-3.20179e-05	-3.55458e-05	-3.91623e-05	-4.2867e-05	-4.54226e-05	-4.587e-05	-4.57559e-05	-4.19081e-05	-3.87714e-05	-3.89681e-05	-3.86835e-05	-4.00184e-05	-4.31173e-05	-4.40688e-05	-4.58629e-05	-4.09832e-05	-2.97158e-05	-1.12598e-05	1.89591e-05	5.86765e-05	0.000108429	0.000162305	0.000213525	0.000257706	0.000294246	0.000320942	0.000341585	0.000350829	0.000347764	0.000335935	0.000313706	0.000287387	0.000255768	0.000221285	0.000183383	0.000138482	8.95425e-05	3.70266e-05	-1.86265e-05	-7.7036e-05	-0.000138451
R_Infraspinatus3	-5.29747e-06	-9.5346e-06	-1.31584e-05	-1.59121e-05	-1.80506e-05	-1.92132e-05	-2.07961e-05	-2.32631e-05	-2.55639e-05	-2.82304e-05	-3.08913e-05	-3.34546e-05	-3.51069e-05	-3.501e-05	-3.4308e-05	-3.1213e-05	-2.87357e-05	-2.77817e-05	-2.73489e-05	-2.80497e-05	-3.02531e-05	-3.13889e-05	-3.25551e-05	-2.83392e-05	-1.89353e-05	-3.91019e-06	2.06082e-05	5.24923e-05	9.22179e-05	0.000135835	0.000177281	0.000213348	0.000242967	0.000265463	0.000282564	0.000290277	0.000288315	0.000279018	0.000261429	0.000239379	0.000213075	0.000184353	0.000152548	0.000114717	7.3113e-05	2.83039e-05	-1.92027e-05	-6.91638e-05	-0.000121865
R_Infraspinatus4	0.000104962	0.000184279	0.000257271	0.00032515	0.000379598	0.000408825	0.000407441	0.000400939	0.000409964	0.000445723	0.000504495	0.000577638	0.000653372	0.000727074	0.000795762	0.00086723	0.000925027	0.000967237	0.000998574	0.00100317	0.00098387	0.000956681	0.00092426	0.000902613	0.000884564	0.000877352	0.000879105	0.000878675	0.000882836	0.000883368	0.000871818	0.000850156	0.000819883	0.000785306	0.000750489	0.000710383	0.000660594	0.00060807	0.000549084	0.000491274	0.000431565	0.000370482	0.000305706	0.000232063	0.000152138	6.80353e-05	-2.02875e-05	-0.0001147	-0.000217781
R_Infraspinatus5	0.000417012	0.000686272	0.000932578	0.00115978	0.00134186	0.00143863	0.001437	0.0014037	0.00139925	0.00145775	0.00157532	0.00173241	0.00190541	0.00208178	0.00224896	0.00241903	0.00255597	0.00265795	0.00272803	0.00273262	0.00266099	0.00255399	0.00240354	0.00225626	0.0021027	0.00196566	0.00185301	0.00174596	0.00165921	0.00158786	0.00150815	0.00142705	0.00134213	0.00125833	0.00118536	0.00110721	0.0010224	0.000931645	0.000836061	0.000745294	0.000651955	0.000557016	0.000459248	0.000350924	0.00023116	0.000104782	-2.77699e-05	-0.000170945	-0.00033005
R_Infraspinatus6	6.48186e-06	2.24802e-06	-1.3264e-06	-3.38725e-06	-3.84917e-06	-6.67908e-06	-1.39633e-05	-1.61016e-05	-7.28617e-06	1.27821e-05	4.19136e-05	7.4832e-05	0.000107875	0.000140702	0.000172877	0.000210346	0.000246132	0.000274737	0.000302693	0.000319349	0.000328175	0.000337343	0.00035298	0.000380349	0.000412057	0.000452628	0.00049588	0.000530655	0.000563979	0.000587025	0.000595768	0.000591204	0.000575452	0.00055596	0.000532664	0.000508419	0.000472123	0.000434771	0.000394099	0.000349137	0.000303189	0.00025747	0.000209389	0.00015692	9.93722e-05	3.9638e-05	-2.36248e-05	-9.03042e-05	-0.000161672
R_TeresMinor1	-1.85849e-06	-3.09855e-06	-4.23962e-06	-5.70516e-06	-6.7385e-06	-7.47664e-06	-8.11423e-06	-8.56035e-06	-8.48346e-06	-7.83179e-06	-5.41197e-06	-1.7026e-06	2.79983e-06	4.39916e-06	1.58048e-06	-2.12124e-06	-1.13777e-05	-1.95177e-05	-3.10063e-05	-4.80657e-05	-6.13337e-05	-6.75992e-05	-6.20497e-05	-3.58168e-05	6.90798e-06	7.56685e-05	0.000156313	0.000236825	0.000302675	0.000333169	0.000327851	0.000294399	0.000245127	0.000187808	0.00013971	0.000103771	7.76967e-05	6.02472e-05	4.94027e-05	4.06703e-05	3.55421e-05	3.41194e-05	3.3471e-05	3.15844e-05	2.89332e-05	2.51938e-05	1.92561e-05	1.30518e-05	1.00217e-05
R_TeresMinor2	-1.27471e-08	-1.27086e-07	-2.96852e-07	-3.98937e-07	-6.15369e-07	-5.48441e-07	-4.5017e-07	2.65301e-07	3.49349e-07	8.99017e-08	3.7709e-07	6.68379e-07	1.65133e-07	-1.14399e-06	-3.68107e-06	-5.99732e-06	-7.69232e-06	-1.11493e-05	-1.62547e-05	-2.19035e-05	-2.99162e-05	-3.57463e-05	-4.25186e-05	-4.57474e-05	-4.49385e-05	-3.92075e-05	-2.93074e-05	-1.80796e-05	-6.54531e-06	1.39557e-06	3.83051e-06	2.69577e-06	-1.0906e-06	-4.83375e-06	-1.13996e-05	-1.70978e-05	-2.07064e-05	-2.4906e-05	-2.68225e-05	-2.56706e-05	-2.37132e-05	-2.15433e-05	-1.90452e-05	-1.68044e-05	-1.47094e-05	-1.28067e-05	-1.43944e-05	-1.60467e-05	-1.57982e-05
R_TeresMinor3	-7.80842e-08	-1.52158e-07	-2.31417e-07	-3.70343e-07	-3.89238e-07	-3.75152e-07	-2.71017e-07	-2.28792e-07	-1.40033e-07	-1.50475e-07	-3.79103e-07	-8.02018e-07	-1.5851e-06	-1.92771e-06	-2.80092e-06	-4.14719e-06	-7.8723e-06	-1.41529e-05	-2.34828e-05	-3.61944e-05	-5.17029e-05	-6.57003e-05	-7.95653e-05	-8.36151e-05	-7.98543e-05	-6.44327e-05	-3.92946e-05	-8.34277e-06	2.51555e-05	5.33808e-05	7.49574e-05	8.73018e-05	9.28144e-05	9.02434e-05	8.36445e-05	7.70498e-05	6.77501e-05	5.77908e-05	5.04431e-05	4.10162e-05	3.27138e-05	2.55757e-05	2.07734e-05	1.72889e-05	1.22691e-05	6.5453e-06	7.99719e-07	-3.88903e-06	-7.35801e-06
R_TeresMajor1	0	0	0	0	0	0	0	0	0	0	0	0	0	0	0	0	0	0	0	0	0	0	0	0	0	0	-3.31867e-09	-1.20483e-08	-6.522e-08	-3.98242e-08	-8.40017e-07	-3.11112e-06	-3.00758e-06	-3.30317e-06	-4.99433e-06	-9.48617e-06	-1.13806e-05	-1.47384e-05	-1.57366e-05	-1.32224e-05	-9.19365e-06	-7.44996e-06	-6.43907e-06	-4.78709e-06	-3.3657e-06	-2.2801e-06	-7.24798e-07	1.07027e-06	1.59634e-06
R_TeresMajor2	0	0	0	0	0	0	0	0	0	0	0	0	0	0	0	-6.63617e-08	-1.32975e-07	-5.45317e-07	-1.5275e-06	-2.198e-06	-2.57533e-06	-4.85358e-06	-8.77812e-06	-1.54449e-05	-2.70303e-05	-4.27016e-05	-4.76333e-05	-4.8749e-05	-4.37289e-05	-3.2475e-05	-2.08923e-05	-1.02985e-05	-2.63712e-06	-3.2052e-07	-1.46016e-07	-1.57453e-07	-2.7825e-08	-2.52789e-07	-5.70529e-07	-8.27245e-07	-2.32377e-07	-2.01507e-07	-7.52758e-08	-3.52691e-08	-1.01333e-07	-1.72967e-07	-9.79833e-08	-8.34667e-08	-1.50567e-08
R_TeresMajor3	0	0	0	0	0	0	0	0	0	0	0	0	0	0	0	0	-2.93525e-08	-6.01408e-07	-3.38242e-06	-4.16975e-06	-4.67217e-06	-9.24917e-06	-1.60511e-05	-2.59053e-05	-4.20629e-05	-7.04769e-05	-8.02415e-05	-8.58324e-05	-7.70009e-05	-5.62859e-05	-3.29699e-05	-1.60141e-05	-2.72924e-06	-2.55887e-07	-4.11964e-07	-7.98837e-07	-4.51743e-07	-2.05517e-06	-3.16043e-06	-2.93815e-06	-1.07518e-06	-4.8865e-07	-1.52552e-07	-6.33528e-08	-2.23419e-07	-5.27517e-07	-2.71111e-07	-1.9675e-07	-4.23017e-08
R_TeresMajor4	0	0	0	0	0	0	0	0	0	0	0	0	0	0	0	0	0	0	0	0	0	0	0	0	0	0	0	0	-1.79242e-07	-4.08675e-07	-7.26392e-08	-2.76333e-07	-4.02183e-07	-1.14417e-07	-3.49189e-07	-9.19708e-07	-1.06002e-06	-1.85197e-06	-1.65407e-06	-1.0284e-06	-7.326e-07	-5.45149e-08	-2.40072e-07	-1.27816e-07	-8.85276e-08	-2.40685e-07	-1.90258e-07	-9.19133e-08	-1.00375e-08
R_Supraspinatus1	0.000116081	0.000264584	0.000399185	0.000520179	0.000619738	0.000685233	0.000714314	0.000732638	0.000760953	0.000812455	0.000891367	0.000990404	0.0011002	0.00121249	0.00131576	0.00141406	0.00149659	0.00155712	0.0015913	0.00158487	0.00153794	0.00145859	0.00136644	0.00126663	0.00116353	0.00106344	0.000966433	0.000876705	0.000803004	0.000739983	0.000686667	0.000637402	0.000594942	0.000557743	0.000524225	0.000494555	0.000456351	0.000418844	0.000376086	0.0003331	0.000290274	0.000246851	0.000201986	0.000152207	9.94995e-05	4.49202e-05	-1.24271e-05	-7.45543e-05	-0.000145857
R_Supraspinatus2	5.35581e-05	0.000139631	0.000217404	0.000287549	0.000346288	0.000385805	0.000404408	0.000420996	0.000447616	0.000491487	0.000555948	0.000632708	0.000715554	0.000799174	0.000875049	0.000949667	0.0010146	0.00106254	0.00109415	0.00109787	0.00107583	0.00103325	0.000989304	0.000944672	0.00089945	0.000857403	0.000813464	0.000767686	0.000729837	0.000691791	0.000657227	0.000619107	0.000583531	0.000551254	0.000519492	0.000492909	0.000454033	0.00041738	0.000375821	0.000332998	0.000290085	0.000247368	0.000202904	0.000153579	0.000101493	4.81079e-05	-7.86209e-06	-6.78234e-05	-0.000135715
R_Supraspinatus3	0.000458753	0.000906005	0.00129053	0.00161726	0.0018921	0.00208382	0.00220203	0.00225487	0.00228588	0.00231024	0.00234892	0.00241093	0.00251092	0.00262414	0.00273347	0.00282582	0.00287283	0.00291067	0.00288304	0.00277027	0.0025695	0.00226733	0.0018805	0.00146058	0.00110497	0.000822467	0.00061468	0.000461557	0.000388357	0.000345469	0.000326912	0.000328537	0.000336933	0.000338343	0.000347729	0.000360464	0.000372671	0.000372511	0.000356818	0.000338952	0.000312231	0.000282503	0.000251661	0.00021357	0.000162667	0.000110632	6.31222e-05	1.90997e-05	-4.99016e-05
R_Supraspinatus4	0.00020588	0.000486368	0.000732283	0.000939711	0.00110467	0.00121486	0.00127541	0.00130265	0.00132146	0.0013473	0.00138824	0.00145154	0.00153781	0.0016321	0.00172308	0.00179224	0.00183678	0.0018652	0.00185551	0.00180708	0.00171365	0.00156864	0.00137198	0.00113945	0.000908181	0.000711314	0.000559091	0.000441256	0.000362173	0.000309648	0.000275441	0.000257904	0.00024982	0.000245725	0.000242833	0.00023892	0.000234485	0.000223526	0.000205726	0.000186708	0.000165748	0.000144851	0.000124291	0.00010313	7.85653e-05	5.31326e-05	2.9327e-05	6.93104e-06	-2.40854e-05
R_Subscapularis1	-6.93789e-06	-3.65383e-06	-1.00417e-07	2.70159e-06	3.69215e-06	2.9991e-06	2.51191e-06	2.42531e-06	2.85978e-06	3.45367e-06	4.35315e-06	5.28387e-06	6.24372e-06	6.69034e-06	7.08554e-06	7.01431e-06	6.34922e-06	5.27324e-06	3.95472e-06	2.5074e-06	1.49807e-06	7.95251e-07	2.53768e-07	9.9915e-08	-2.08892e-09	8.126e-09	-3.31867e-09	-1.2955e-09	-4.832e-09	-3.61942e-08	-1.04511e-07	-2.32774e-07	-3.99617e-07	-4.4823e-07	-6.65489e-07	-9.17728e-07	-1.15482e-06	-1.17669e-06	-1.04476e-06	-8.56019e-07	-5.55852e-07	-3.86143e-07	-2.72098e-07	-1.90275e-07	-1.12178e-07	-7.00941e-08	-3.33669e-08	-6.599e-09	-1.14718e-08
R_Subscapularis2	-7.08327e-06	4.41244e-06	1.53589e-05	2.317e-05	2.60373e-05	2.52285e-05	2.19047e-05	1.87343e-05	1.70588e-05	1.68355e-05	1.7963e-05	2.01905e-05	2.24444e-05	2.44292e-05	2.56883e-05	2.54634e-05	2.33377e-05	1.95883e-05	1.50425e-05	9.8077e-06	4.94436e-06	3.40169e-07	-3.95172e-06	-9.29273e-06	-1.48863e-05	-1.90347e-05	-2.08538e-05	-2.00104e-05	-1.75208e-05	-1.3857e-05	-1.03573e-05	-7.18147e-06	-4.83731e-06	-3.87776e-06	-3.79004e-06	-4.18111e-06	-4.57179e-06	-4.40297e-06	-4.5377e-06	-3.8495e-06	-2.88349e-06	-2.12683e-06	-1.72151e-06	-1.531e-06	-1.11841e-06	-6.13217e-07	-2.56143e-07	4.54016e-08	2.06756e-07
R_Subscapularis3	5.08055e-05	0.000239297	0.000405473	0.000529391	0.000611755	0.000653998	0.000654934	0.000640626	0.000632118	0.000621056	0.000618947	0.000630174	0.000656163	0.000683785	0.000694805	0.000691922	0.000637499	0.000577045	0.000480781	0.000378027	0.00028378	0.000194557	0.000126532	7.82338e-05	4.39148e-05	2.88928e-05	1.04774e-05	1.1935e-06	-2.30509e-06	-4.58847e-06	-7.63276e-06	-9.03198e-06	-8.72002e-06	-9.40635e-06	-5.06446e-06	7.51275e-08	5.55467e-06	8.87825e-06	6.22079e-06	4.35627e-06	4.79877e-07	-4.46183e-06	-3.96193e-06	-6.49734e-06	-7.31745e-06	-8.12661e-06	-9.99211e-06	-7.80322e-06	-5.89791e-06
R_Subscapularis4	5.44856e-05	8.57422e-05	0.000108032	0.000120612	0.000129145	0.00012912	0.000129197	0.000123508	0.000125672	0.000125454	0.000122377	0.000123891	0.000141612	0.000157652	0.000164921	0.000174778	0.000157413	0.000156406	0.000124546	9.57333e-05	6.85932e-05	4.71703e-05	2.68495e-05	1.77104e-05	8.40052e-06	9.11399e-06	1.44914e-06	-1.88589e-06	-5.00902e-06	-7.35711e-06	-1.23427e-05	-1.87139e-05	-2.24528e-05	-3.33322e-05	-3.78055e-05	-4.05927e-05	-3.76731e-05	-3.08251e-05	-3.10007e-05	-2.66355e-05	-2.00975e-05	-2.19604e-05	-1.66261e-05	-1.50018e-05	-8.78815e-06	-5.2278e-06	-3.59712e-06	2.15548e-07	1.84533e-06
R_Subscapularis5	2.39051e-05	6.74752e-05	0.000106576	0.000137569	0.000162863	0.000178759	0.000185338	0.000182829	0.000179341	0.00017375	0.00016733	0.000163773	0.000166259	0.000169044	0.000167692	0.000162997	0.000148067	0.000133204	0.000109645	8.01129e-05	5.44398e-05	3.42501e-05	1.95649e-05	1.14314e-05	5.76218e-06	3.79889e-06	6.22417e-08	-1.83987e-06	-3.46244e-06	-4.52025e-06	-7.08471e-06	-1.04134e-05	-1.29609e-05	-1.81891e-05	-1.88173e-05	-2.10201e-05	-1.94999e-05	-1.84842e-05	-1.67644e-05	-1.44668e-05	-1.18993e-05	-1.13536e-05	-9.58152e-06	-7.93761e-06	-4.73723e-06	-2.74167e-06	-1.422e-06	7.58713e-07	1.47464e-06
R_Subscapularis6	7.14667e-07	1.10858e-06	1.27317e-06	6.42183e-07	4.824e-07	7.65717e-08	1.21242e-08	4.65808e-08	1.04051e-07	3.21569e-07	3.5075e-07	6.23583e-07	1.61249e-06	2.00309e-06	2.1797e-06	2.61324e-06	1.79945e-06	1.93508e-06	1.24636e-06	1.4601e-06	1.1593e-06	1.25945e-06	5.14999e-07	6.33491e-07	1.93254e-07	7.205e-07	2.17012e-07	2.3557e-07	-1.78767e-07	-4.96059e-07	-1.71078e-06	-4.92462e-06	-7.74107e-06	-1.24143e-05	-1.5157e-05	-1.68975e-05	-1.53892e-05	-1.37738e-05	-1.09993e-05	-8.63791e-06	-4.80422e-06	-3.20105e-06	-7.43036e-07	9.02529e-07	2.24874e-06	2.89287e-06	3.39447e-06	3.85387e-06	3.38345e-06
R_Subscapularis7	-6.945e-06	-5.97207e-06	-4.25108e-06	-2.14742e-06	-8.3425e-08	1.46675e-06	2.38108e-06	3.03325e-06	4.05992e-06	5.03675e-06	6.89362e-06	9.19762e-06	1.1829e-05	1.35379e-05	1.34822e-05	1.44146e-05	1.12946e-05	9.78649e-06	7.19108e-06	5.29633e-06	3.43386e-06	2.36384e-06	7.18937e-07	5.96403e-07	8.5599e-08	4.43771e-07	1.13879e-07	9.47242e-08	-1.74142e-07	-4.29557e-07	-1.83862e-06	-4.19631e-06	-6.5388e-06	-1.08252e-05	-1.2434e-05	-1.44099e-05	-1.19625e-05	-1.04457e-05	-8.73149e-06	-7.05042e-06	-4.46003e-06	-3.57385e-06	-1.74296e-06	-1.06346e-07	8.05879e-07	7.96094e-07	9.60183e-07	1.68097e-06	1.461e-06
R_Subscapularis8	-5.81499e-06	-4.33216e-06	-2.51533e-06	-9.39369e-07	3.77648e-07	1.3777e-06	2.10428e-06	2.65831e-06	3.29108e-06	4.16573e-06	5.60449e-06	7.26831e-06	9.16881e-06	1.04956e-05	1.15249e-05	1.18293e-05	1.0806e-05	9.41221e-06	7.55351e-06	5.62114e-06	3.80991e-06	2.60015e-06	1.34554e-06	8.57838e-07	2.55205e-07	3.01916e-07	7.96108e-08	6.72662e-08	-1.01183e-08	-8.03733e-08	-3.83392e-07	-9.29083e-07	-1.51598e-06	-2.45947e-06	-3.11002e-06	-3.75956e-06	-3.49524e-06	-3.3093e-06	-2.70157e-06	-2.41091e-06	-1.5354e-06	-1.25544e-06	-6.36904e-07	-1.66877e-07	7.13989e-08	2.14024e-07	2.41046e-07	3.09457e-07	3.61142e-07
R_Subscapularis9	-8.47691e-06	-6.90318e-06	-4.28749e-06	-2.32371e-06	1.02854e-07	1.72281e-06	2.35992e-06	2.63218e-06	3.40644e-06	4.1967e-06	5.85697e-06	8.48469e-06	1.17552e-05	1.37711e-05	1.32043e-05	1.48425e-05	1.11606e-05	9.99432e-06	7.37229e-06	5.77816e-06	4.03196e-06	3.09782e-06	9.85521e-07	9.9322e-07	1.18947e-07	6.50813e-07	-1.18454e-07	-2.24e-09	-1.43057e-06	-2.05729e-06	-5.37193e-06	-1.17258e-05	-1.59033e-05	-2.41162e-05	-2.56091e-05	-2.86499e-05	-2.32172e-05	-2.00448e-05	-1.65639e-05	-1.32155e-05	-7.99704e-06	-6.36147e-06	-2.92494e-06	-5.84934e-08	1.76974e-06	1.76656e-06	2.17762e-06	3.51107e-06	3.67874e-06
R_Subscapularis10	0	0	0	0	0	0	0	0	0	0	0	0	0	0	0	0	0	0	5.20058e-09	0	-8.6575e-09	-2.55392e-08	-2.68383e-08	-8.36917e-09	-3.95358e-08	-7.221e-09	-9.70658e-09	-1.20327e-08	-2.7415e-08	-4.14327e-08	-8.63528e-08	-1.32157e-07	-1.88001e-07	-1.0694e-07	-3.66301e-07	-4.57296e-07	-4.16912e-07	-6.21684e-07	-3.61492e-07	-3.74491e-07	-1.65108e-07	-4.87567e-08	-8.61118e-08	4.42492e-08	4.80018e-08	1.11373e-07	1.47482e-07	1.82557e-07	1.4705e-07
R_Subscapularis11	0	0	0	0	0	0	0	0	0	0	0	0	0	0	0	0	0	0	0	0	-1.44292e-09	-4.25658e-09	-8.94583e-09	-3.463e-09	-1.18317e-08	0	0	0	0	0	-1.30017e-08	-4.25258e-08	-6.22279e-08	-5.92224e-08	-9.58141e-08	-1.4193e-07	-1.53412e-07	-2.22194e-07	-1.92793e-07	-1.55373e-07	-6.89574e-08	4.64083e-09	7.70033e-09	4.03987e-08	6.20568e-08	1.03517e-07	1.21532e-07	1.43779e-07	1.48006e-07
R_BicepsBrachiiLH	-0.00041542	-0.00047395	-0.000521983	-0.000556735	-0.000575597	-0.000584386	-0.000586964	-0.000580457	-0.000554642	-0.000518755	-0.000469774	-0.00041066	-0.00032486	-0.000214943	-7.99485e-05	7.58993e-05	0.000246409	0.000388701	0.000519825	0.000618251	0.000667895	0.00074379	0.000808607	0.00087141	0.000906746	0.000982655	0.00105048	0.00112234	0.00116992	0.0012072	0.00114862	0.00107244	0.00100869	0.000874838	0.000747707	0.000612128	0.000497828	0.000399075	0.000304825	0.000275634	0.000231519	0.000209214	0.000183281	0.000152759	0.000131504	0.000107959	8.97893e-05	6.93059e-05	4.22564e-05
R_BicepsBrachiiSH1	-0.000147059	-0.000120798	-9.67661e-05	-7.21754e-05	-5.25073e-05	-3.76177e-05	-2.20259e-05	-3.44992e-06	2.765e-05	8.47715e-05	0.000174152	0.00030596	0.000477676	0.000698021	0.000969874	0.00130149	0.00164715	0.00198279	0.00227605	0.00247983	0.00258291	0.00261103	0.00255241	0.00240141	0.00221922	0.00199152	0.00180835	0.00166338	0.00154634	0.00146694	0.00136436	0.00127746	0.00122538	0.00115389	0.0010623	0.000943243	0.000828093	0.000712217	0.000590765	0.000510523	0.000427232	0.000380735	0.000328856	0.000266351	0.000214138	0.00016276	0.00012395	9.34089e-05	6.08725e-05
R_BicepsBrachiiSH2	-0.00027898	-0.000229502	-0.000183879	-0.000137345	-0.000100087	-7.17692e-05	-4.20912e-05	-6.98167e-06	5.10317e-05	0.00015929	0.00032656	0.000577364	0.000900535	0.001316	0.00183034	0.00245799	0.00310898	0.00373671	0.00429306	0.00466988	0.00485793	0.00491665	0.00480649	0.00451427	0.00417484	0.00374024	0.00340486	0.00313394	0.00291616	0.00276929	0.0025721	0.0024108	0.00231408	0.00217675	0.00200312	0.0017752	0.00155649	0.00133843	0.00110767	0.000963143	0.00080364	0.000717785	0.000620815	0.000501891	0.000403849	0.000305541	0.000232918	0.00017602	0.000114287
R_TricepsLH1	0	0	0	0	0	0	0	0	0	0	0	0	0	0	0	0	0	0	0	0	0	-1.38783e-07	-2.29717e-08	0	0	0	0	0	0	0	0	0	0	0	0	0	0	0	-3.9005e-09	-2.08025e-08	0	-1.22867e-07	-4.26883e-07	-1.61975e-07	-3.09867e-08	-9.75083e-09	0	0	0
R_TricepsLH2	0	0	0	0	0	0	0	0	0	0	0	0	0	0	0	0	0	0	0	0	-1.03375e-06	-1.53592e-06	-1.13517e-06	-5.51442e-07	-3.62633e-07	-8.2585e-07	-4.77333e-07	-3.34108e-08	0	0	0	0	0	0	0	0	0	0	0	0	0	0	0	0	0	0	0	0	0
R_TricepsLH3	0	0	0	0	0	0	0	0	0	0	0	0	0	0	0	0	0	0	0	0	0	0	0	0	0	0	0	0	0	0	0	0	0	0	0	0	0	0	0	0	0	0	-9.9675e-09	0	0	0	0	0	0
R_TricepsLH4	0	0	0	0	0	0	0	0	0	0	0	0	0	0	0	0	0	0	0	0	-8.74167e-07	-1.24942e-06	-9.735e-07	-4.77808e-07	-4.05242e-07	-8.00566e-07	-4.06342e-07	-4.38758e-08	0	0	0	0	0	0	0	0	0	0	0	0	0	0	0	0	0	0	0	0	0
R_LatissimusDorsi1	0	0	0	0	0	0	0	0	0	0	0	0	0	0	0	0	0	-4.65808e-09	1.78667e-08	0	-5.10475e-09	0	-6.97883e-09	-1.06425e-07	-3.66392e-08	0	0	0	0	0	0	-2.38358e-09	-1.7335e-09	0	-2.7845e-08	-6.60908e-08	-5.13558e-08	-2.99575e-08	-3.78183e-08	-5.94708e-08	-2.65342e-08	0	-1.50915e-08	-3.03107e-08	-4.13458e-08	-4.60058e-08	-2.22258e-08	-1.79242e-08	0
R_LatissimusDorsi2	0	0	0	0	0	0	0	0	0	0	0	0	0	0	0	1.27617e-09	1.35275e-08	4.14125e-08	7.15942e-08	1.81858e-08	-3.44575e-08	-3.54783e-08	-2.20445e-08	-2.65794e-07	-1.84431e-07	-8.72333e-09	-9.56e-09	-3.56054e-08	-9.87033e-08	-1.41008e-07	-2.98742e-08	-2.86792e-08	0	0	-1.246e-08	-2.3565e-08	-3.46708e-09	-9.20917e-09	-2.69282e-08	-8.4225e-08	-3.1905e-08	0	-1.67292e-09	-1.38017e-08	-3.51317e-08	-4.98892e-08	-1.35033e-08	-1.189e-08	0
R_LatissimusDorsi3	0	0	0	0	0	0	0	0	0	0	0	0	0	0	0	0	0	-1.742e-08	-1.27617e-09	0	0	0	0	-1.69233e-07	-7.50225e-08	0	0	0	-2.50942e-08	-8.365e-09	-5.97475e-09	0	0	0	-2.492e-09	-5.41733e-09	-8.6675e-10	-2.61117e-08	-5.54733e-08	-5.81942e-08	-2.42475e-08	0	0	-3.70433e-09	-2.62892e-08	-4.18233e-08	-7.52825e-09	-1.183e-08	0
R_LatissimusDorsi4	0	0	0	0	0	0	0	0	0	0	0	0	0	0	0	0	0	0	0	0	0	0	0	0	0	0	0	0	0	0	0	0	0	0	0	-2.52508e-08	-9.52333e-09	-4.5505e-08	-6.67417e-08	-1.21637e-08	-1.27617e-09	0	0	0	-2.86792e-09	-5.97475e-09	-1.0755e-09	0	0
R_LatissimusDorsi5	0	7.40833e-08	5.41108e-08	6.38092e-11	0	0	0	0	0	0	0	0	0	0	0	0	0	0	0	0	0	0	-5.10792e-08	-9.80793e-07	-1.71635e-06	-3.60988e-06	-8.74754e-06	-1.69666e-05	-2.84419e-05	-4.76622e-05	-7.05677e-05	-8.37489e-05	-8.52186e-05	-8.11955e-05	-7.89148e-05	-8.03463e-05	-8.19633e-05	-8.20442e-05	-7.89295e-05	-7.31184e-05	-6.64046e-05	-5.88948e-05	-5.17487e-05	-4.25484e-05	-3.2538e-05	-2.2141e-05	-1.33793e-05	-8.29478e-06	-6.76862e-06
R_LatissimusDorsi6	0.00027333	0.0003236	0.000369892	0.000401964	0.000377501	0.000293349	0.000181322	9.63928e-05	5.23408e-05	2.97957e-05	1.4088e-05	4.7317e-06	1.25575e-06	3.01158e-07	1.008e-08	0	0	0	0	0	0	0	0	0	0	-1.1305e-06	-3.10875e-06	-5.33925e-06	-4.25092e-06	-3.27533e-06	-1.86125e-06	-7.55392e-07	-4.84483e-09	0	0	0	0	0	0	0	0	0	0	0	0	0	0	0	0
R_PectoralisMajorTH1	-3.57817e-06	-7.88175e-07	1.72657e-06	3.11968e-06	1.95792e-06	8.03042e-07	3.38067e-07	1.82658e-06	3.99117e-06	7.46433e-06	1.15696e-05	1.65143e-05	2.27701e-05	3.52601e-05	5.097e-05	7.21291e-05	9.16527e-05	0.000108235	0.000122799	0.000128675	0.000132248	0.000125781	0.000118401	0.00010756	9.35731e-05	7.86377e-05	6.76207e-05	5.528e-05	4.15138e-05	2.51716e-05	1.44275e-05	4.76883e-06	-1.09416e-06	-3.46551e-06	-5.16645e-06	-5.188e-06	-3.82655e-06	-2.28962e-06	-1.46884e-06	-1.5651e-06	-1.71096e-06	-1.80493e-06	-2.04629e-06	-1.8003e-06	-1.5302e-06	-6.65892e-07	-3.39842e-07	-8.14958e-08	0
R_PectoralisMajorTH2	-4.80542e-06	-1.42786e-06	1.59058e-06	3.24978e-06	1.57942e-06	-1.13583e-07	-7.61375e-07	1.38818e-06	4.13664e-06	8.89967e-06	1.5016e-05	2.23995e-05	3.20256e-05	5.08395e-05	7.53295e-05	0.000107964	0.000139707	0.000169274	0.000196385	0.000214529	0.000224319	0.000222317	0.000216743	0.000205298	0.000190947	0.00016848	0.000148609	0.000127523	0.000103271	7.33388e-05	5.14651e-05	3.21083e-05	1.76101e-05	8.57275e-06	4.83197e-07	-3.11217e-06	-3.96186e-06	-2.96516e-06	-1.59994e-06	-1.52237e-06	-2.11849e-06	-2.61132e-06	-3.25635e-06	-2.86536e-06	-2.74715e-06	-1.5593e-06	-9.59771e-07	-2.86155e-07	-2.67667e-08
R_PectoralisMajorTH3	-6.11808e-06	-1.81204e-06	2.11762e-06	4.25906e-06	1.91942e-06	-6.12892e-07	-1.47133e-06	1.80618e-06	5.77937e-06	1.25852e-05	2.23647e-05	3.3782e-05	4.82239e-05	7.62138e-05	0.000108517	0.000154083	0.000199634	0.000245045	0.000286801	0.000318256	0.000342675	0.000347851	0.000349574	0.000339549	0.000324221	0.00029246	0.000263226	0.000231214	0.000192679	0.000143743	0.00010606	7.29813e-05	4.48329e-05	2.57997e-05	9.33343e-06	6.43785e-07	-2.75895e-06	-1.79289e-06	-8.71229e-07	-7.52943e-07	-1.98981e-06	-3.09884e-06	-4.54995e-06	-4.05225e-06	-4.59918e-06	-2.90693e-06	-1.99912e-06	-5.87997e-07	-5.59242e-08
R_PectoralisMajorTH4	-7.29558e-06	-1.8444e-06	3.46541e-06	5.78882e-06	4.1561e-06	1.75733e-06	1.09367e-06	4.61037e-06	8.42843e-06	1.57048e-05	2.44333e-05	3.77037e-05	5.72142e-05	9.23754e-05	0.000140408	0.000195063	0.000253019	0.000303671	0.000344732	0.000372531	0.000381955	0.000373337	0.000363509	0.000339492	0.000314136	0.000271288	0.000237949	0.000203904	0.000166969	0.000124556	9.55612e-05	7.01116e-05	4.84014e-05	3.29347e-05	1.82077e-05	9.55008e-06	4.33564e-06	2.41891e-06	8.44051e-07	-8.25348e-07	-2.73165e-06	-3.73924e-06	-4.64148e-06	-3.79133e-06	-4.44383e-06	-2.94698e-06	-2.09228e-06	-8.22188e-07	-6.07574e-08
R_PectoralisMajorTH5	-2.89125e-06	-5.99992e-07	1.64301e-06	2.91199e-06	2.32317e-06	1.66858e-06	1.3895e-06	2.39622e-06	4.23928e-06	7.16917e-06	9.77528e-06	1.34057e-05	1.78806e-05	2.82711e-05	4.64244e-05	6.94881e-05	9.41546e-05	0.000116093	0.000136438	0.00015186	0.000154616	0.000151651	0.000144166	0.000130167	0.000116386	9.44773e-05	8.17534e-05	6.51508e-05	4.88974e-05	3.16065e-05	2.02556e-05	1.14466e-05	5.63048e-06	4.12077e-06	4.30928e-07	-1.27151e-06	-2.83841e-06	-4.75229e-06	-5.72016e-06	-7.10225e-06	-8.20276e-06	-8.2405e-06	-8.14984e-06	-6.05894e-06	-5.56406e-06	-3.69234e-06	-2.2809e-06	-8.95466e-07	7.33417e-08
R_PectoralisMajorTH6	-7.46575e-07	-2.02025e-07	-8.16767e-09	2.02275e-08	3.55033e-07	-1.27617e-07	-4.31225e-07	3.69583e-07	6.37075e-07	2.02302e-06	5.52291e-06	1.00301e-05	1.75541e-05	3.5393e-05	6.40532e-05	9.96722e-05	0.000154493	0.000230388	0.000318438	0.000423939	0.000522885	0.000618679	0.000717928	0.000776751	0.00082743	0.000818174	0.000800852	0.000764205	0.000712553	0.000636394	0.000589067	0.000524021	0.00045934	0.000391131	0.00031718	0.000251382	0.000194982	0.000153397	0.000118196	8.55075e-05	6.01242e-05	4.47815e-05	3.24381e-05	2.80067e-05	2.09528e-05	2.37476e-05	2.1484e-05	2.35258e-05	2.23712e-05
R_PectoralisMajorCH1	-4.78161e-05	2.86312e-05	9.1034e-05	0.000137824	0.000171077	0.000194665	0.000242222	0.000313596	0.000412779	0.000571185	0.000777153	0.00106057	0.00138965	0.00174675	0.00214859	0.00253707	0.00292307	0.00329924	0.00367444	0.00401528	0.00429666	0.00452226	0.00468653	0.0047348	0.00474331	0.00461989	0.00445877	0.00424707	0.0039632	0.00362066	0.00328796	0.00291782	0.00253814	0.00216986	0.00181867	0.0014948	0.00123255	0.00101338	0.000833436	0.000680215	0.000553612	0.000460871	0.000382968	0.000325795	0.000284692	0.000260804	0.000233254	0.000220492	0.000210229
R_PectoralisMajorCH2	-1.04805e-06	5.55452e-07	2.47492e-06	3.70258e-06	4.00925e-06	3.54267e-06	3.56249e-06	4.99264e-06	6.03418e-06	9.2676e-06	1.28948e-05	2.14057e-05	3.37312e-05	5.32953e-05	8.55507e-05	0.000120125	0.00016319	0.000199775	0.000235736	0.000267915	0.000288075	0.000304945	0.000314192	0.0003025	0.000288665	0.000254068	0.000226841	0.000197914	0.000171608	0.00014754	0.000133359	0.000122082	0.000110505	0.000100087	8.57002e-05	7.11496e-05	5.87945e-05	4.85262e-05	3.96864e-05	2.77094e-05	1.75475e-05	1.09808e-05	4.2771e-06	3.16731e-06	8.68025e-07	1.85734e-06	3.11931e-06	4.24647e-06	6.46366e-06
R_TricepsMedH1	0	0	0	0	0	0	0	0	0	0	0	0	0	0	0	0	-9.56e-09	-6.859e-08	-1.03242e-07	-9.56583e-08	-6.93075e-08	1.20692e-08	4.77983e-08	1.19492e-08	0	0	0	0	0	0	0	0	0	0	0	0	0	0	0	0	0	0	0	0	0	0	0	0	0
R_TricepsMedH2	0	0	0	0	0	0	0	0	0	0	0	0	0	0	0	0	-1.0755e-08	-7.2175e-08	-1.00733e-07	-9.81083e-08	-6.93075e-08	1.32642e-08	5.13833e-08	1.19492e-08	0	0	0	0	0	0	0	0	0	0	0	0	0	0	0	0	0	0	0	0	0	0	0	0	0
R_TricepsMedH3	0	0	0	0	0	0	0	0	0	0	0	0	0	0	0	0	-1.0755e-08	-7.9345e-08	-1.1615e-07	-1.05275e-07	-8.00617e-08	1.44592e-08	5.97475e-08	1.67292e-08	0	0	0	0	0	0	0	0	0	0	0	0	0	0	0	0	0	0	0	0	0	0	0	0	0
R_TricepsMedH4	0	0	0	0	0	0	0	0	0	0	0	0	0	0	0	0	-8.365e-09	-5.921e-08	-8.77083e-08	-8.25117e-08	-6.33325e-08	1.08142e-08	4.42133e-08	1.19492e-08	0	0	0	0	0	0	0	0	0	0	0	0	0	0	0	0	0	0	0	0	0	0	0	0	0
R_TricepsMedH5	0	0	0	0	0	0	0	0	0	0	0	0	0	0	0	0	-3.58483e-09	-2.611e-08	-4.266e-08	-4.06883e-08	-2.74842e-08	6.0345e-09	2.50942e-08	7.16975e-09	0	0	0	0	0	0	0	0	0	0	0	0	0	0	0	0	0	0	0	0	0	0	0	0	0
R_Brachialis1	-0.00053669	-0.000599458	-0.000641506	-0.000667218	-0.000683586	-0.000692261	-0.000699777	-0.000702203	-0.00069781	-0.000688193	-0.000669907	-0.000634798	-0.000567698	-0.000458367	-0.000307773	-0.000118488	8.98302e-05	0.000293313	0.000483213	0.000640295	0.00076739	0.000866923	0.000939652	0.000982694	0.00101162	0.00103376	0.00106393	0.00111017	0.00117277	0.00127285	0.00138335	0.00149573	0.00161753	0.00171743	0.00180512	0.00187649	0.00192009	0.00193487	0.00191523	0.00189623	0.0018376	0.00175277	0.00163597	0.00149517	0.00133426	0.00114141	0.000916355	0.000664231	0.000401836
R_Brachialis2	-0.000238502	-0.000266189	-0.000284824	-0.00029623	-0.000303711	-0.000307742	-0.000311346	-0.000312667	-0.000310938	-0.000306806	-0.000298682	-0.000282758	-0.000252813	-0.000203718	-0.000136097	-5.08577e-05	4.25301e-05	0.000133677	0.000218283	0.000288072	0.000344207	0.000387766	0.000419451	0.00043846	0.000450906	0.000460704	0.000473958	0.000494723	0.000522901	0.000567082	0.000616545	0.000666668	0.000720599	0.000765387	0.000804163	0.000835564	0.000854767	0.00086129	0.000852374	0.000842608	0.000816822	0.000778616	0.000726337	0.000663294	0.000591506	0.000505523	0.000405703	0.000294106	0.000178133
R_Brachialis3	-0.000157315	-0.000175148	-0.000186922	-0.000194022	-0.000199093	-0.000202287	-0.000205915	-0.00020819	-0.000208209	-0.000206287	-0.000200783	-0.000189634	-0.000168831	-0.000134535	-8.72813e-05	-2.74441e-05	3.72781e-05	9.92184e-05	0.000155985	0.000201427	0.000236962	0.000263691	0.0002826	0.000293404	0.000300067	0.000305556	0.000313842	0.000327761	0.000347003	0.000376384	0.000408913	0.000442044	0.000477463	0.00050671	0.000531944	0.000551668	0.000563227	0.000565917	0.000557905	0.000549056	0.000530045	0.000503377	0.000467659	0.000425188	0.000377481	0.000321039	0.00025641	0.000185091	0.000111638
R_Brachialis4	-0.000150405	-0.000167834	-0.000179663	-0.00018702	-0.000192008	-0.000194766	-0.000197009	-0.000197693	-0.000196442	-0.000193794	-0.000188602	-0.000178342	-0.000159421	-0.000128318	-8.52716e-05	-3.09328e-05	2.84047e-05	8.62882e-05	0.000139835	0.000183908	0.00021902	0.000245995	0.000265667	0.000277966	0.000285877	0.000292131	0.0003006	0.000314033	0.000332374	0.000359632	0.000391233	0.000423441	0.000457305	0.0004865	0.000511078	0.000530664	0.000543049	0.000547692	0.000542873	0.000535366	0.000519985	0.000495997	0.000462805	0.000422677	0.000376893	0.000322103	0.000258834	0.000188181	0.000114838
R_Brachialis5	-0.000149787	-0.000166449	-0.000177441	-0.000184149	-0.000189201	-0.000192668	-0.000196858	-0.000199707	-0.000200201	-0.000198783	-0.000193311	-0.000181885	-0.000161379	-0.000127292	-8.01724e-05	-2.02174e-05	4.38159e-05	0.000104157	0.000158706	0.000201357	0.000233716	0.000257135	0.000273437	0.000282917	0.000288275	0.00029317	0.000301038	0.000314948	0.000334404	0.000362382	0.000393862	0.000425839	0.000459457	0.000488172	0.000512479	0.000530915	0.000541622	0.000543982	0.000536013	0.000524738	0.000506067	0.000479747	0.000444804	0.000403334	0.000357053	0.000302867	0.000241555	0.000174484	0.000105882
R_Brachialis6	-0.000184029	-0.000204748	-0.000218708	-0.000227439	-0.000233782	-0.000237851	-0.000241981	-0.000244291	-0.000243845	-0.000241476	-0.000234832	-0.000221287	-0.000196947	-0.000156668	-0.000100825	-2.98788e-05	4.64724e-05	0.000119606	0.000186398	0.000239738	0.000280948	0.00031141	0.000332974	0.000346255	0.000354101	0.000360815	0.000370685	0.00038745	0.000410913	0.000444548	0.000483223	0.000522701	0.000563928	0.000599775	0.000629772	0.000652785	0.000666798	0.000671143	0.000663357	0.000650942	0.0006299	0.000598907	0.000556896	0.000506524	0.000449758	0.000382757	0.000306257	0.000222094	0.000135403
R_Brachialis7	-0.000183429	-0.000203924	-0.000217449	-0.000225647	-0.00023176	-0.000235853	-0.000240804	-0.000244016	-0.000244497	-0.000242642	-0.000236017	-0.000222341	-0.000197371	-0.000156082	-9.90563e-05	-2.64628e-05	5.11209e-05	0.000124606	0.000191119	0.000243469	0.000283481	0.000312729	0.00033316	0.000345005	0.000351897	0.000357997	0.000367717	0.000384562	0.000408073	0.000442336	0.00048085	0.000519887	0.000561191	0.000596144	0.000625736	0.000648533	0.000661783	0.000664745	0.000655143	0.000642204	0.000619626	0.0005877	0.000545143	0.000494716	0.000438382	0.000372129	0.000296973	0.000214607	0.000130119
R_Brachioradialis1	-0.000106438	-0.000119272	-0.000128209	-0.000133953	-0.000137577	-0.000139156	-0.000139648	-0.00013879	-0.000136715	-0.000134091	-0.000130383	-0.000123689	-0.000111329	-9.12251e-05	-6.32214e-05	-2.79888e-05	1.11795e-05	5.05265e-05	8.76205e-05	0.000119406	0.000145687	0.000166587	0.000182428	0.000193011	0.000200171	0.000205607	0.00021211	0.000221563	0.00023415	0.000252798	0.000275146	0.00029822	0.000322142	0.00034325	0.000360746	0.000375048	0.000384781	0.000389425	0.000388214	0.000384648	0.000375817	0.000360488	0.000338226	0.000310662	0.000278501	0.000239473	0.000193552	0.000141616	8.70249e-05
R_Brachioradialis2	-0.000141261	-0.000158694	-0.000170666	-0.000178038	-0.000182128	-0.000183442	-0.000183251	-0.000181629	-0.000178467	-0.000174674	-0.000169648	-0.000161108	-0.00014511	-0.000119259	-8.3653e-05	-3.90018e-05	1.08536e-05	6.10217e-05	0.00010872	0.000149965	0.000184756	0.000213287	0.00023519	0.000249625	0.000259863	0.000267779	0.000276974	0.000289706	0.000306128	0.000332164	0.000362218	0.000392575	0.000425009	0.000452769	0.000476913	0.000497585	0.000511545	0.000518619	0.000517437	0.0005157	0.000504283	0.000484359	0.000455367	0.000419234	0.000376981	0.000325348	0.000263688	0.000192957	0.000118301
R_Brachioradialis3	-7.93932e-05	-8.9124e-05	-9.59543e-05	-0.000100253	-0.00010278	-0.000103622	-0.000103545	-0.000102456	-0.000100594	-9.83972e-05	-9.55379e-05	-9.06561e-05	-8.16912e-05	-6.72645e-05	-4.7115e-05	-2.19023e-05	6.28582e-06	3.46019e-05	6.14539e-05	8.46919e-05	0.000104132	0.000119984	0.000132207	0.000140557	0.00014643	0.000150985	0.000156249	0.000163636	0.000173204	0.000187443	0.00020451	0.000221962	0.000240134	0.000256298	0.000269881	0.000281269	0.000289279	0.000293539	0.000293431	0.000291785	0.000286034	0.000275074	0.000258798	0.000238422	0.000214493	0.000185145	0.00015026	0.000110383	6.82223e-05
R_PronatorTeres1	-0.000630278	-0.000700686	-0.000745653	-0.000774301	-0.00079939	-0.000820681	-0.000848152	-0.000867615	-0.000872092	-0.000861106	-0.000826833	-0.000762346	-0.000657072	-0.000493282	-0.000273804	2.19833e-06	0.00029751	0.000575549	0.000826322	0.00102215	0.00116721	0.00126859	0.00133657	0.00137453	0.00139716	0.00142341	0.00146889	0.0015461	0.00165633	0.001804	0.00196314	0.00212154	0.00228085	0.0024158	0.00253042	0.00261367	0.00265813	0.00266723	0.00263817	0.00258864	0.0025033	0.00239093	0.00224023	0.00205641	0.00184179	0.00158561	0.00128673	0.000954622	0.000610802
R_PronatorTeres2	-1.51933e-06	-1.63679e-06	-1.5817e-06	-1.45534e-06	-1.46384e-06	-1.47605e-06	-1.88843e-06	-2.42581e-06	-2.93928e-06	-3.28498e-06	-3.30287e-06	-3.1236e-06	-2.90351e-06	-2.49436e-06	-2.04243e-06	-1.21718e-06	-4.34082e-07	3.40458e-08	2.33718e-07	6.49842e-08	-3.293e-07	-5.71593e-07	-6.11767e-07	-3.41183e-07	1.6835e-07	1.08485e-06	2.06974e-06	3.06665e-06	3.98302e-06	4.66532e-06	5.12643e-06	5.17498e-06	5.18456e-06	5.08463e-06	5.00803e-06	4.87671e-06	4.72028e-06	4.81214e-06	5.01091e-06	5.14513e-06	5.46901e-06	5.96491e-06	6.33956e-06	6.54147e-06	6.4053e-06	5.95634e-06	5.17114e-06	4.31928e-06	3.55051e-06
R_Supinator1	0	0	0	0	0	0	0	0	0	0	0	0	0	0	0	0	0	0	0	0	0	0	0	0	0	0	0	0	0	0	0	0	0	0	0	0	0	0	0	0	0	0	0	0	0	0	0	0	0
R_Supinator2	0	0	0	0	0	0	0	0	0	0	0	0	0	0	0	0	0	0	0	0	0	0	0	0	0	0	0	0	0	0	0	0	0	0	0	0	0	0	0	0	0	0	0	0	0	0	0	0	0
R_Supinator3	0	0	0	0	0	0	0	0	0	0	0	0	0	0	0	0	0	0	0	0	0	0	0	0	0	0	0	0	0	0	0	0	0	0	0	0	0	0	0	0	0	0	0	0	0	0	0	0	0
R_Supinator4	0	0	0	0	0	0	0	0	0	0	0	0	0	0	0	0	0	0	0	0	0	0	0	0	0	0	0	0	0	0	0	0	0	0	0	0	0	0	0	0	0	0	0	0	0	0	0	0	0
R_Supinator5	0	0	0	0	0	0	0	0	0	0	0	0	0	0	0	0	0	0	0	0	0	0	0	0	0	0	0	0	0	0	0	0	0	0	0	0	0	0	0	0	0	0	0	0	0	0	0	0	0
R_PronatorQuadratus1	-9.43712e-06	-1.04059e-05	-1.00847e-05	-9.29488e-06	-9.07176e-06	-9.38134e-06	-1.18317e-05	-1.53686e-05	-1.84385e-05	-2.06104e-05	-2.09189e-05	-1.97804e-05	-1.82985e-05	-1.55222e-05	-1.26042e-05	-7.66449e-06	-2.62637e-06	3.71175e-07	1.43254e-06	3.62908e-07	-2.05532e-06	-3.84143e-06	-3.69092e-06	-2.25742e-06	8.7758e-07	6.55384e-06	1.29537e-05	1.93513e-05	2.49939e-05	2.94766e-05	3.2452e-05	3.28641e-05	3.27135e-05	3.21968e-05	3.17407e-05	3.09018e-05	3.02146e-05	3.0516e-05	3.16287e-05	3.25917e-05	3.47692e-05	3.79013e-05	4.02296e-05	4.1329e-05	4.05873e-05	3.75144e-05	3.2621e-05	2.73861e-05	2.23578e-05
R_PronatorQuadratus2	-6.69353e-05	-7.39871e-05	-7.17186e-05	-6.63808e-05	-6.4788e-05	-6.68834e-05	-8.40877e-05	-0.000109277	-0.000131735	-0.000147082	-0.000149339	-0.00014112	-0.000130499	-0.000111142	-9.0701e-05	-5.55887e-05	-1.92923e-05	2.28417e-06	9.94533e-06	2.5815e-06	-1.46842e-05	-2.71827e-05	-2.6039e-05	-1.57168e-05	6.7807e-06	4.64183e-05	9.18242e-05	0.000136851	0.000176498	0.000207903	0.000229145	0.000232009	0.000230862	0.000227022	0.0002237	0.000218182	0.000213038	0.000215349	0.000223259	0.000230009	0.000245457	0.00026758	0.000283932	0.000291546	0.000286212	0.000264616	0.000230045	0.000193003	0.000157396
R_PronatorQuadratus3	-0.000137919	-0.000152476	-0.000147806	-0.000136855	-0.000133594	-0.000137884	-0.000173426	-0.000225211	-0.000271486	-0.000303171	-0.00030775	-0.000290931	-0.00026905	-0.000229211	-0.00018699	-0.000114619	-3.98113e-05	4.54475e-06	2.04504e-05	5.2865e-06	-3.02883e-05	-5.58926e-05	-5.35192e-05	-3.23217e-05	1.39342e-05	9.56264e-05	0.000189113	0.000281888	0.000363607	0.000428274	0.000471915	0.000477817	0.000475457	0.000467519	0.00046064	0.00044927	0.000438697	0.000443454	0.000459682	0.000473621	0.000505363	0.000551052	0.000584776	0.000600344	0.000589473	0.000544847	0.000473734	0.00039744	0.000324048
R_TricepsLatH1	0	0	0	0	0	0	0	0	0	0	0	0	0	0	0	0	-5.97475e-09	-4.3855e-08	-6.5125e-08	-5.86125e-08	-4.77983e-08	8.42417e-09	3.46533e-08	9.56e-09	0	0	0	0	0	0	0	0	0	0	0	0	0	0	0	0	0	0	0	0	0	0	0	0	0
R_TricepsLatH2	0	0	0	0	0	0	0	0	0	0	0	0	0	0	0	0	-1.79242e-08	-1.2165e-07	-1.70875e-07	-1.65025e-07	-1.21883e-07	2.16883e-08	8.365e-08	1.91192e-08	0	0	0	0	0	0	0	0	0	0	0	0	0	0	0	0	0	0	0	0	0	0	0	0	0
R_TricepsLatH3	0	0	0	0	0	0	0	0	0	0	0	0	0	0	0	0	-9.56e-09	-6.99642e-08	-1.042e-07	-9.3325e-08	-6.93075e-08	1.32642e-08	5.37733e-08	1.43392e-08	0	0	0	0	0	0	0	0	0	0	0	0	0	0	0	0	0	0	0	0	0	0	0	0	0
R_TricepsLatH4	0	0	0	0	0	0	0	0	0	0	0	0	0	0	0	0	-1.31442e-08	-9.23083e-08	-1.32758e-07	-1.232e-07	-9.56e-08	1.68492e-08	6.69175e-08	1.67292e-08	0	0	0	0	0	0	0	0	0	0	0	0	0	0	0	0	0	0	0	0	0	0	0	0	0
R_TricepsLatH5	0	0	0	0	0	0	0	0	0	0	0	0	0	0	0	0	-2.38992e-09	-2.2525e-08	-3.9075e-08	-3.94933e-08	-2.74842e-08	6.0345e-09	2.74842e-08	9.56e-09	0	0	0	0	0	0	0	0	0	0	0	0	0	0	0	0	0	0	0	0	0	0	0	0	0
R_Anconeus1	0	0	0	0	0	0	0	0	0	0	0	0	0	0	0	0	0	0	-3.58483e-09	-5.97475e-09	-5.97475e-09	1.19492e-09	5.97475e-09	5.97475e-09	1.19492e-09	0	0	0	0	0	0	0	0	0	0	0	0	0	0	0	0	0	0	0	0	0	0	0	0
R_Anconeus2	0	0	0	0	0	0	0	0	0	0	0	0	0	0	0	0	0	-4.77983e-09	-1.3025e-08	-1.19492e-08	-1.0755e-08	3.58483e-09	2.03142e-08	2.03142e-08	3.58483e-09	0	0	0	0	0	0	0	0	0	0	0	0	0	0	0	0	0	0	0	0	0	0	0	0
R_Anconeus3	0	0	0	0	0	0	0	0	0	0	0	0	0	0	0	0	0	0	-3.58483e-09	-5.97475e-09	-5.97475e-09	1.19492e-09	5.97475e-09	5.97475e-09	1.19492e-09	0	0	0	0	0	0	0	0	0	0	0	0	0	0	0	0	0	0	0	0	0	0	0	0
R_Anconeus4	0	0	0	0	0	0	0	0	0	0	0	0	0	0	0	0	0	-2.38992e-09	-7.05025e-09	-5.97475e-09	-4.77983e-09	1.19492e-09	5.97475e-09	2.38992e-09	0	0	0	0	0	0	0	0	0	0	0	0	0	0	0	0	0	0	0	0	0	0	0	0	0
R_Anconeus5	0	0	0	0	0	0	0	0	0	0	0	0	0	0	0	0	0	-2.38992e-09	-7.05025e-09	-5.97475e-09	-1.0755e-08	1.19492e-09	8.365e-09	4.77983e-09	0	0	0	0	0	0	0	0	0	0	0	0	0	0	0	0	0	0	0	0	0	0	0	0	0
L_DeltoidScapular1	5.4579e-06	4.61758e-06	5.04775e-06	6.49608e-06	6.31226e-06	8.55698e-06	9.25333e-06	1.17233e-05	8.26142e-05	1.37152e-05	0.000529159	0.000309443	0.000460922	0.000116535	3.17447e-05	1.95967e-05	1.67754e-05	4.16737e-05	5.68354e-05	5.86667e-06	1.76983e-05	2.67147e-05	4.29e-05	0.000106329	5.76508e-05	-2.0645e-05	-2.38106e-05	-2.67264e-05	-2.87128e-05	-1.92976e-05	-1.21081e-05	-9.86864e-06	-4.4531e-06	-1.41513e-06	1.02305e-06	1.79984e-06	2.95077e-07	-6.22273e-07	-1.79306e-06	-9.23025e-07	-9.2225e-07	-4.55467e-07	-5.81317e-09	0	0	0	0	2.74942e-09	4.71333e-09
L_DeltoidScapular2	5.50783e-06	6.09284e-06	5.84273e-06	6.94792e-06	8.20405e-06	1.06008e-05	1.66908e-05	3.32101e-05	5.11323e-05	6.56183e-05	0.000198322	0.000103234	0.000194159	0.000119669	2.24289e-05	2.55584e-05	2.5555e-05	4.04011e-05	3.41809e-05	2.00912e-05	2.99394e-05	2.85102e-05	2.34486e-05	3.36628e-05	1.5123e-05	-1.01942e-05	-1.18106e-05	-1.50336e-05	-1.25548e-05	-2.43138e-06	2.01228e-06	4.6166e-06	7.4157e-06	9.95367e-06	9.82069e-06	8.72801e-06	4.77944e-06	1.44441e-06	-2.31111e-06	-1.42863e-06	-9.30083e-07	-4.14933e-07	-1.16267e-08	0	0	0	0	5.49892e-09	9.42667e-09
L_DeltoidScapular3	-1.05925e-05	7.07867e-07	9.92572e-06	1.99561e-05	3.52097e-05	5.65841e-05	9.23844e-05	0.000144579	0.000156728	0.000272744	0.000265175	0.000184885	0.000355453	0.000523054	0.000373682	0.000406715	0.00043147	0.000446775	0.00043905	0.000389959	0.000303504	0.000210434	0.000141451	0.000103661	8.29567e-05	8.59227e-05	9.59563e-05	0.000123352	0.000163295	0.000176614	0.000188102	0.000194947	0.000184321	0.000159757	0.000129404	0.000103637	7.65657e-05	5.0992e-05	2.85803e-05	1.94013e-05	1.34845e-05	1.08419e-05	8.85965e-06	8.55288e-06	8.25406e-06	7.00133e-06	9.06414e-06	1.0905e-05	1.38783e-05
L_DeltoidScapular4	-1.06478e-05	-2.39579e-06	8.71717e-06	2.40785e-05	4.77007e-05	8.1388e-05	0.000124358	0.000165936	0.000192878	0.000280569	0.000229486	0.00025313	0.000264898	0.000411876	0.000296087	0.000289506	0.000284875	0.000271355	0.000242726	0.000193045	0.000134691	8.5384e-05	4.55519e-05	3.48321e-05	3.12091e-05	3.93873e-05	4.84546e-05	7.33468e-05	0.00010453	0.000116933	0.000118471	0.000115851	0.000103372	8.56703e-05	6.56697e-05	4.87728e-05	3.33601e-05	1.86844e-05	8.36702e-06	4.85059e-06	3.26026e-06	2.82016e-06	2.36319e-06	2.44474e-06	2.51666e-06	2.658e-06	3.5773e-06	4.37796e-06	5.2708e-06
L_DeltoidScapular5	-3.33529e-05	-1.40627e-05	1.66714e-05	6.70332e-05	0.000148751	0.000265831	0.000399724	0.000525947	0.00064026	0.000862552	0.00072663	0.000883085	0.000903319	0.00129062	0.00103161	0.00104485	0.00104463	0.00098112	0.000867253	0.000689661	0.000483359	0.000320389	0.000199951	0.000160373	0.000163339	0.00019762	0.000236848	0.000319025	0.000393811	0.000417037	0.000417171	0.000395156	0.000341023	0.000279821	0.000208744	0.000149038	9.89055e-05	5.84575e-05	3.35745e-05	2.46665e-05	1.87584e-05	1.65204e-05	1.48505e-05	1.48085e-05	1.49079e-05	1.70603e-05	2.12218e-05	2.22655e-05	2.28357e-05
L_DeltoidScapular6	-1.0795e-05	-3.40465e-06	7.3621e-06	2.4193e-05	5.19473e-05	9.36397e-05	0.000144527	0.00020098	0.000261893	0.00034938	0.00038054	0.000391461	0.000512543	0.000595462	0.000528839	0.000570952	0.000591591	0.000573838	0.000529581	0.000450077	0.00034098	0.000250834	0.000192203	0.000164758	0.000157443	0.000175143	0.000202781	0.000236134	0.000259811	0.000274032	0.000286747	0.000276601	0.000245649	0.000212243	0.000175159	0.000138488	0.000101957	6.87172e-05	4.52792e-05	3.29914e-05	2.67585e-05	2.60439e-05	2.71441e-05	3.0136e-05	3.49205e-05	4.22919e-05	5.13879e-05	5.70373e-05	5.82565e-05
L_DeltoidScapular7	-4.30796e-05	-4.67864e-05	-4.64259e-05	-3.9169e-05	-2.62115e-05	-1.10547e-05	2.61867e-06	1.4381e-05	2.58865e-05	4.50394e-05	-6.567e-06	3.96021e-05	2.3493e-05	0.000144521	0.000136784	0.000178087	0.000208151	0.000219881	0.000215275	0.000190411	0.000149285	0.000124082	0.000118673	0.000134719	0.000155094	0.000194151	0.000242707	0.000280556	0.000296066	0.000299521	0.000301642	0.000286539	0.000254741	0.000220141	0.00018619	0.000154878	0.000122985	8.95716e-05	6.0626e-05	3.92583e-05	2.36777e-05	1.67984e-05	1.40882e-05	1.70142e-05	2.55577e-05	3.808e-05	5.11796e-05	6.06363e-05	6.55946e-05
L_DeltoidScapular8	-5.44314e-05	-5.68141e-05	-5.12747e-05	-3.51203e-05	-9.42067e-06	1.95782e-05	4.69593e-05	7.15652e-05	9.24319e-05	0.000130837	4.75377e-05	0.000127574	9.43374e-05	0.000276479	0.000263917	0.000312984	0.000340599	0.000342201	0.000324695	0.000279787	0.000215073	0.000169908	0.000152869	0.000162509	0.000181663	0.000225727	0.000280397	0.000324616	0.000343509	0.000352802	0.000357275	0.000338713	0.000301544	0.00026119	0.000221374	0.000183389	0.000143984	0.000104994	7.14745e-05	4.83821e-05	3.29985e-05	2.6738e-05	2.52988e-05	2.97064e-05	3.99623e-05	5.45688e-05	6.9372e-05	7.91981e-05	8.33702e-05
L_DeltoidScapular9	-0.000216723	-0.000271623	-0.000327481	-0.000375205	-0.000415278	-0.000448787	-0.000479156	-0.00051104	-0.000546461	-0.000581659	-0.000777067	-0.000648524	-0.000724708	-0.000442718	-0.000398608	-0.000257123	-0.000109656	1.7591e-05	0.000110075	0.000136295	0.000131549	0.000159568	0.000228235	0.000315335	0.00038448	0.000494382	0.000623507	0.000699988	0.000726397	0.000738226	0.000748337	0.000705789	0.000633023	0.000560173	0.000482476	0.000407926	0.000323686	0.000234742	0.00014868	8.13196e-05	2.86151e-05	-2.79325e-06	-2.06927e-05	-1.90963e-05	3.51061e-06	3.80221e-05	7.74406e-05	0.00011112	0.000134351
L_DeltoidScapular10	-0.000506183	-0.000682242	-0.000887009	-0.00109904	-0.00130034	-0.00147528	-0.00162721	-0.00177865	-0.00194501	-0.00211532	-0.00236348	-0.00227865	-0.00232416	-0.00200853	-0.00186505	-0.00158517	-0.00123737	-0.000880477	-0.00057527	-0.000369434	-0.000201842	-8.23017e-06	0.00021473	0.000412328	0.000536752	0.000694455	0.000872855	0.000956797	0.000978634	0.00099332	0.00100736	0.000958032	0.000877492	0.000795781	0.000702697	0.000607118	0.000485667	0.000348621	0.000206217	8.31573e-05	-1.96376e-05	-8.99007e-05	-0.000134899	-0.000143932	-0.000115096	-6.36802e-05	-8.38583e-07	6.31426e-05	0.000118078
L_DeltoidScapular11	-0.000472849	-0.0006718	-0.000911208	-0.00118241	-0.00144696	-0.00168234	-0.00187927	-0.00207518	-0.00228159	-0.00250539	-0.00284144	-0.00266783	-0.00296443	-0.00258462	-0.00240854	-0.00220272	-0.0018983	-0.00155389	-0.00120628	-0.000904229	-0.000629492	-0.000361207	-0.000128929	5.02874e-05	0.000155441	0.000242743	0.000340741	0.000385557	0.000401644	0.00041225	0.000418543	0.000433638	0.000431295	0.000422877	0.000404093	0.000366403	0.000306008	0.000223486	0.00013304	3.90547e-05	-4.8354e-05	-0.000124142	-0.000185587	-0.000223119	-0.000236748	-0.000226266	-0.000195793	-0.000146823	-8.53972e-05
L_DeltoidClavicular1	-1.98239e-05	-3.87602e-05	-6.21558e-05	-8.76083e-05	-0.000110163	-0.000123399	-0.000124986	-0.000118749	-0.000114425	-0.000106412	0.000161341	-9.57992e-05	0.000218775	-8.49861e-05	-7.30472e-05	-6.44998e-05	-5.5276e-05	-4.66902e-05	-3.59114e-05	-2.49839e-05	-1.4861e-05	-5.21755e-06	1.09644e-06	4.40158e-06	3.84875e-06	9.43096e-07	-4.74403e-06	-9.19364e-06	-1.35549e-05	-1.47972e-05	-1.31716e-05	-1.19066e-05	-9.88679e-06	-7.30823e-06	-4.7521e-06	-3.66075e-06	-3.244e-06	-4.11912e-06	-5.19802e-06	-6.59597e-06	-8.03365e-06	-8.90237e-06	-9.76043e-06	-1.01478e-05	-1.0457e-05	-1.01931e-05	-9.79625e-06	-8.66318e-06	-7.43479e-06
L_DeltoidClavicular2	-2.88597e-05	-5.33242e-05	-8.32162e-05	-0.000116035	-0.000145264	-0.000162993	-0.000167837	-0.000163539	-0.000157542	-0.000151168	-2.54101e-06	-0.000158423	4.86865e-05	-0.00015786	-0.000133378	-0.000110411	-8.30219e-05	-6.05069e-05	-3.6633e-05	-1.88877e-05	-5.69309e-06	6.93777e-06	1.44907e-05	1.8658e-05	1.80168e-05	1.45588e-05	1.47949e-06	-1.07357e-05	-2.0721e-05	-2.49877e-05	-2.52244e-05	-2.62635e-05	-2.5362e-05	-2.25426e-05	-1.89119e-05	-1.78797e-05	-1.83386e-05	-2.13141e-05	-2.405e-05	-2.78478e-05	-3.15832e-05	-3.48591e-05	-3.84137e-05	-4.0841e-05	-4.20717e-05	-4.12213e-05	-3.88967e-05	-3.40228e-05	-2.76711e-05
L_DeltoidClavicular3	4.08572e-06	-2.95345e-05	-7.00658e-05	-0.0001116	-0.000148103	-0.000166921	-0.000167881	-0.000160077	-0.000134574	-0.000172718	0.000964404	-0.000130836	0.000864491	-9.37373e-06	-5.27799e-05	-5.71225e-05	-4.69688e-05	-3.19679e-05	-1.59584e-05	1.49075e-06	2.01814e-05	2.22412e-05	1.77375e-05	1.52983e-05	9.79338e-06	-7.6221e-06	-1.56445e-05	-1.81895e-05	-2.17948e-05	-1.90546e-05	-1.55333e-05	-1.40478e-05	-1.12301e-05	-9.33223e-06	-7.31633e-06	-5.48624e-06	-3.79097e-06	-3.14693e-06	-2.83476e-06	-3.91159e-06	-5.38186e-06	-7.25861e-06	-9.81346e-06	-1.12606e-05	-1.33985e-05	-1.36064e-05	-1.4097e-05	-1.31754e-05	-1.1962e-05
L_DeltoidClavicular4	-1.88816e-05	-3.49595e-05	-5.48147e-05	-7.66645e-05	-9.64307e-05	-0.000108637	-0.000112327	-0.000109291	-0.000105025	-0.000100447	1.47556e-06	-0.00010603	3.7971e-05	-0.000106683	-8.98716e-05	-7.44229e-05	-5.58358e-05	-4.04825e-05	-2.43086e-05	-1.22657e-05	-3.26949e-06	4.99896e-06	1.00011e-05	1.26956e-05	1.20001e-05	9.85446e-06	8.31767e-07	-7.54938e-06	-1.43162e-05	-1.75153e-05	-1.76421e-05	-1.82936e-05	-1.77589e-05	-1.5886e-05	-1.34992e-05	-1.27678e-05	-1.29846e-05	-1.51413e-05	-1.70154e-05	-1.96353e-05	-2.22826e-05	-2.4597e-05	-2.71858e-05	-2.88938e-05	-2.98314e-05	-2.93429e-05	-2.77277e-05	-2.44084e-05	-1.98802e-05
L_CoracoBrachialis1	-0.000160971	-0.000287132	-0.000452636	-0.000635598	-0.000796303	-0.000903263	-0.000958642	-0.000990568	-0.00100873	-0.00101531	-0.000858597	-0.00105197	-0.000794651	-0.000979288	-0.000887975	-0.000746191	-0.000581489	-0.000427753	-0.000295422	-0.000185892	-9.84503e-05	-1.99617e-05	4.4029e-05	7.85496e-05	8.62608e-05	6.56673e-05	1.77246e-05	-3.8248e-05	-8.02568e-05	-0.000102195	-0.000115704	-0.00012343	-0.000125142	-0.000121564	-0.000112842	-0.000115375	-0.000134268	-0.000166817	-0.000200944	-0.000238617	-0.000275611	-0.000311507	-0.000345578	-0.000371736	-0.000382579	-0.000375149	-0.000350329	-0.000306019	-0.000244363
L_CoracoBrachialis2	-1.72175e-05	-6.72925e-05	-0.00012901	-0.000189955	-0.0002362	-0.000255561	-0.000254973	-0.000233113	-0.000199923	-0.000587494	0.000172654	-0.000309079	-0.00119646	-0.000104347	-0.000143343	-0.000285716	-0.000203058	-8.8457e-05	-2.38582e-05	-1.63809e-05	-1.3202e-05	-7.87007e-06	-1.28842e-07	3.09225e-05	3.86942e-05	5.77766e-06	-2.818e-06	-1.07811e-05	-1.973e-05	-2.4409e-05	-2.82743e-05	-3.24387e-05	-3.29934e-05	-3.01254e-05	-2.43466e-05	-1.97688e-05	-2.04818e-05	-2.58759e-05	-2.93208e-05	-2.97131e-05	-2.8652e-05	-2.56297e-05	-2.34744e-05	-2.15588e-05	-2.01127e-05	-1.76057e-05	-1.56254e-05	-1.39898e-05	-1.25273e-05
L_CoracoBrachialis3	-0.000113767	-0.000203028	-0.000320956	-0.000451458	-0.000566819	-0.000643437	-0.000682533	-0.000704267	-0.000716901	-0.000720927	-0.00060853	-0.000742564	-0.000557988	-0.000693456	-0.00063033	-0.000530427	-0.000414118	-0.00030489	-0.000211196	-0.000133949	-7.16773e-05	-1.65845e-05	2.89051e-05	5.36081e-05	5.93304e-05	4.57305e-05	1.23342e-05	-2.56758e-05	-5.38819e-05	-6.96417e-05	-7.87725e-05	-8.36319e-05	-8.43511e-05	-8.18589e-05	-7.72956e-05	-7.8487e-05	-9.16107e-05	-0.000114886	-0.000140073	-0.000167303	-0.00019438	-0.000220392	-0.000244757	-0.000263455	-0.00027156	-0.000266367	-0.000248638	-0.000217286	-0.000173327
L_Infraspinatus1	-7.2633e-05	-8.03862e-05	-8.90967e-05	-0.000103987	-0.000133769	-0.000186134	-0.000269318	-0.000382722	-0.000535415	-0.000778532	-9.00417e-05	-0.000948986	-6.20825e-05	-0.00129806	-0.00107345	-0.00102682	-0.000964124	-0.000899162	-0.000808626	-0.000734231	-0.000646492	-0.000537021	-0.000435907	-0.000292657	-0.000142633	1.14593e-05	0.000155421	0.00024921	0.000337202	0.000396795	0.000441369	0.000462787	0.000456062	0.000418968	0.00037717	0.00031924	0.000268277	0.000212815	0.000168274	0.000124752	8.70185e-05	4.6906e-05	6.2545e-06	-3.79998e-05	-8.23463e-05	-0.000125042	-0.00016195	-0.000188232	-0.000210564
L_Infraspinatus2	-0.000250973	-0.000314307	-0.000378948	-0.000442859	-0.000502416	-0.000558477	-0.000607894	-0.000617538	-0.000583474	-0.000592867	0.000663057	-0.00050104	0.000960811	-0.000443012	-0.000594303	-0.000484221	-0.000369674	-0.000298492	-0.000239007	-0.000209074	-0.000236085	-0.000218147	-0.000141971	-7.90019e-05	2.91489e-05	0.00015479	0.000290644	0.000406435	0.000503917	0.000542159	0.000530073	0.0004818	0.000412	0.000332357	0.000256698	0.000189961	0.000138597	0.00010032	7.11934e-05	5.17416e-05	3.98045e-05	3.16383e-05	2.9721e-05	3.24181e-05	3.96048e-05	4.88818e-05	5.41122e-05	5.14721e-05	4.47516e-05
L_Infraspinatus3	-0.00022262	-0.00027898	-0.00033641	-0.00039299	-0.000445289	-0.00049423	-0.000537622	-0.000550725	-0.000530626	-0.000538024	0.000414323	-0.000473439	0.00062545	-0.000405606	-0.000522008	-0.000427193	-0.000331201	-0.000269812	-0.00022384	-0.000201919	-0.000219454	-0.000201141	-0.000133771	-6.91072e-05	3.04303e-05	0.000143061	0.000262457	0.00036451	0.000444237	0.000475884	0.000462434	0.000420635	0.000358656	0.000288482	0.000222309	0.000165047	0.000119997	8.70171e-05	6.14073e-05	4.42814e-05	3.37506e-05	2.68883e-05	2.57326e-05	2.8797e-05	3.5882e-05	4.48607e-05	5.02107e-05	4.83347e-05	4.18605e-05
L_Infraspinatus4	-0.000442406	-0.000564522	-0.000700653	-0.000851174	-0.00101458	-0.00119463	-0.00139927	-0.00164133	-0.00191903	-0.00218695	-0.00289736	-0.00256144	-0.00313483	-0.00261015	-0.00239678	-0.00224172	-0.0020355	-0.00178416	-0.0015357	-0.00131733	-0.0010879	-0.000875815	-0.000664185	-0.00041007	-0.000140852	0.000128903	0.000340466	0.000501929	0.000619799	0.000697569	0.000735971	0.000736989	0.000705613	0.000651295	0.000584347	0.000501913	0.000423072	0.000338935	0.000255074	0.000171064	9.12707e-05	1.652e-05	-5.01889e-05	-0.000106481	-0.000147004	-0.00017235	-0.000184766	-0.000185266	-0.000176033
L_Infraspinatus5	-0.000618085	-0.000795205	-0.00100434	-0.00125594	-0.00155067	-0.00188834	-0.0022785	-0.00274679	-0.00331517	-0.00391206	-0.00474276	-0.00474949	-0.0053401	-0.00516907	-0.0047214	-0.00451651	-0.00412333	-0.00355516	-0.00293601	-0.00238337	-0.00182874	-0.00135735	-0.000959079	-0.000548695	-0.000168627	0.000239982	0.00057572	0.000795734	0.000952987	0.00107988	0.00117664	0.00123873	0.00125403	0.00122767	0.00116951	0.00105755	0.00092488	0.000759181	0.00057917	0.000381916	0.000177713	-2.80429e-05	-0.000228344	-0.000409781	-0.000553925	-0.000652353	-0.000696849	-0.000678403	-0.000606045
L_Infraspinatus6	-0.000332552	-0.000418439	-0.000511603	-0.000610109	-0.000712343	-0.000822742	-0.000947052	-0.00109058	-0.00124614	-0.0013943	-0.00206886	-0.00154821	-0.00220037	-0.00144531	-0.00132297	-0.00122666	-0.00113258	-0.00103857	-0.000953487	-0.000878347	-0.000789743	-0.000689874	-0.000562074	-0.000382417	-0.00017883	3.60274e-05	0.000216883	0.000368956	0.000477554	0.000540535	0.000560768	0.000542658	0.000498116	0.000436382	0.000367701	0.000299219	0.000241158	0.000190721	0.00014631	0.000107574	7.52065e-05	4.91752e-05	2.99933e-05	1.70114e-05	1.00653e-05	6.62717e-06	3.04875e-06	-4.49975e-06	-1.75161e-05
L_TeresMinor1	3.01446e-05	3.32179e-05	3.76708e-05	4.44724e-05	5.7014e-05	7.09971e-05	8.32032e-05	9.18302e-05	9.47884e-05	5.62877e-05	0.000168344	-1.06257e-05	0.000196534	-0.000126579	-9.8901e-05	-7.58647e-05	-5.64991e-05	-3.84444e-05	-1.87433e-05	-8.94294e-06	-2.67941e-06	-2.67352e-06	4.53211e-06	2.60472e-05	3.38112e-05	5.55186e-05	7.14764e-05	6.53648e-05	5.08288e-05	4.82845e-05	5.0415e-05	4.54603e-05	3.98005e-05	3.05653e-05	2.06211e-05	7.90677e-06	-6.93307e-06	-1.62868e-05	-1.76953e-05	-1.18018e-05	-2.14174e-06	8.65812e-06	1.81605e-05	2.5412e-05	2.94924e-05	2.96226e-05	2.53919e-05	1.81881e-05	7.39086e-06
L_TeresMinor2	-1.77375e-05	-3.26768e-07	2.42345e-05	5.87703e-05	0.000108199	0.000170462	0.000228725	0.000305095	0.000366818	0.000266003	0.00258947	0.000606026	0.00265424	0.00047751	0.000323299	0.000122411	1.47619e-05	-4.65663e-05	-7.18583e-05	-8.38366e-05	-8.59493e-05	-0.000104301	-9.23921e-05	-6.0737e-05	-7.1173e-05	-5.57186e-05	4.45842e-07	5.70636e-05	7.59342e-05	8.28287e-05	7.42312e-05	5.77868e-05	3.76842e-05	1.98603e-05	8.78614e-06	1.01167e-06	-3.23545e-06	-6.66453e-06	-5.75184e-06	-1.5261e-06	3.79025e-06	1.10195e-05	1.65546e-05	2.15218e-05	2.44248e-05	2.52605e-05	2.38847e-05	2.06182e-05	1.48771e-05
L_TeresMinor3	4.11969e-06	9.97156e-06	1.79714e-05	2.67597e-05	3.56207e-05	4.33093e-05	5.0037e-05	7.29325e-05	0.000110974	0.000121704	0.00118758	0.000272533	0.00136494	0.000221642	5.62035e-05	2.39455e-05	-6.916e-06	-3.71364e-05	-5.48443e-05	-7.34358e-05	-9.44049e-05	-0.000106655	-0.00010034	-0.000104487	-0.000119446	-0.000126467	-8.01764e-05	-9.49217e-06	4.88379e-05	8.50685e-05	0.000100367	0.000103153	9.42696e-05	7.5218e-05	5.58331e-05	4.18873e-05	3.26866e-05	2.39313e-05	1.69798e-05	1.40172e-05	1.20882e-05	1.12451e-05	1.00908e-05	8.37885e-06	6.01045e-06	3.65812e-06	3.46618e-06	3.93152e-06	3.93536e-06
L_TeresMajor1	2.48902e-07	3.41326e-07	5.20243e-07	6.90489e-07	8.47333e-07	2.31192e-06	3.749e-06	2.98e-06	-1.18189e-05	-1.80655e-05	4.05481e-05	-5.73742e-05	-3.89789e-05	2.07754e-05	5.34375e-06	1.96392e-08	0	3.35651e-06	1.68766e-05	5.77542e-07	1.88533e-08	1.10128e-06	8.42133e-06	3.42333e-05	2.04687e-05	1.82483e-06	1.60932e-06	-6.54044e-07	-2.71558e-06	-4.8519e-06	-6.93828e-06	-9.16638e-06	-7.23876e-06	-5.17178e-06	-2.84817e-06	-1.539e-06	-2.93286e-07	-1.57119e-07	-4.15725e-07	-2.97333e-07	-2.76517e-07	-4.83908e-08	0	0	0	0	0	0	0
L_TeresMajor2	3.71025e-07	7.9735e-08	1.50542e-07	7.69358e-08	3.327e-09	0	0	0	7.88992e-06	-9.02167e-06	3.79817e-05	2.11417e-05	-1.28191e-05	4.06818e-06	7.53731e-07	-7.8175e-06	-8.03534e-06	-4.95441e-06	3.88392e-06	-1.66446e-06	-6.10997e-07	-7.34058e-07	1.99758e-06	1.61331e-05	9.01833e-07	-8.19111e-06	-1.14337e-05	-1.20917e-05	-1.85988e-05	-2.69283e-05	-3.36501e-05	-3.86135e-05	-3.78697e-05	-3.59058e-05	-3.13377e-05	-2.52828e-05	-2.45618e-05	-2.41897e-05	-1.88228e-05	-1.37318e-05	-8.59984e-06	-4.08571e-06	-1.26992e-06	-1.63467e-07	0	0	0	7.14858e-08	1.25692e-07
L_TeresMajor3	8.85242e-07	1.76317e-07	3.68458e-07	1.81317e-07	6.65392e-09	0	0	0	1.68175e-05	-5.65808e-06	6.40267e-05	5.31133e-05	-3.0105e-06	1.93665e-05	8.85709e-06	5.15309e-07	1.05912e-07	3.91404e-06	1.71257e-05	5.52322e-07	-9.8447e-08	2.57242e-07	6.9255e-06	3.59822e-05	5.67483e-06	-1.07036e-05	-1.26607e-05	-1.6116e-05	-2.72282e-05	-3.93513e-05	-4.84342e-05	-5.41358e-05	-5.13493e-05	-4.6318e-05	-3.38168e-05	-2.52771e-05	-2.09707e-05	-1.80152e-05	-1.12434e-05	-5.31757e-06	-1.45815e-06	-1.90098e-07	0	0	0	0	0	1.31975e-07	2.32525e-07
L_TeresMajor4	1.3215e-08	0	0	0	0	0	0	0	8.82083e-07	-1.08742e-06	1.34608e-05	4.47817e-06	-2.64342e-07	4.04459e-06	7.71402e-07	0	0	4.71333e-07	5.05492e-06	1.90258e-07	6.2845e-09	1.00708e-06	2.01361e-06	1.02618e-05	4.07725e-06	9.98942e-07	1.06566e-06	5.57e-07	-8.37833e-07	-2.58593e-06	-5.63059e-06	-8.44792e-06	-9.07387e-06	-8.47369e-06	-5.71356e-06	-3.79841e-06	-1.65377e-06	-8.40264e-07	-4.57424e-07	-2.43245e-07	-2.33032e-07	-6.65367e-08	0	0	0	0	0	-2.74942e-09	-4.71333e-09
L_Supraspinatus1	-0.000330947	-0.000435122	-0.000560659	-0.000704046	-0.000856568	-0.001009	-0.00115934	-0.00132103	-0.00150704	-0.00168669	-0.00241	-0.00193693	-0.00267134	-0.00191311	-0.00172944	-0.00160475	-0.00145029	-0.00124933	-0.00103563	-0.000837392	-0.000641278	-0.000473168	-0.000318002	-0.000151702	1.03322e-05	0.000168751	0.000277073	0.000342831	0.000383228	0.000407528	0.000418208	0.000413681	0.000402434	0.000380417	0.00034919	0.000305689	0.000253504	0.000192297	0.000124045	5.25818e-05	-1.92623e-05	-8.6477e-05	-0.000146021	-0.000194513	-0.000225459	-0.000239393	-0.000235847	-0.000214349	-0.000175321
L_Supraspinatus2	-0.000324862	-0.000424291	-0.000541827	-0.00067207	-0.000807017	-0.000940958	-0.00107407	-0.00121654	-0.0013735	-0.00152139	-0.00230237	-0.00170684	-0.00248933	-0.00161886	-0.00146263	-0.00134337	-0.00121778	-0.00106511	-0.00091065	-0.000768574	-0.000619963	-0.000489186	-0.000354177	-0.000194562	-2.97422e-05	0.000134172	0.000246442	0.000324069	0.000373165	0.000401038	0.000409428	0.000396074	0.000374195	0.000341565	0.000302109	0.000255629	0.000206214	0.000154138	9.97019e-05	4.62781e-05	-4.442e-06	-4.90163e-05	-8.58383e-05	-0.000113864	-0.000129597	-0.000134851	-0.000131192	-0.000120052	-0.000102364
L_Supraspinatus3	-0.000306428	-0.000471593	-0.000708201	-0.00100811	-0.00133421	-0.00161352	-0.0018129	-0.0019659	-0.00208648	-0.00223258	-0.00245922	-0.00244283	-0.0032143	-0.00239292	-0.00250593	-0.00247187	-0.0021815	-0.00164397	-0.000999316	-0.000417444	3.69839e-05	0.000415026	0.000682752	0.000723429	0.000556796	0.000333641	0.000180393	-1.88551e-05	-0.000207792	-0.000313853	-0.000353593	-0.000348213	-0.000312685	-0.000253308	-0.000187003	-0.000129669	-0.000111295	-0.00014714	-0.000213461	-0.000297914	-0.000398144	-0.000497296	-0.000589689	-0.000652535	-0.000673912	-0.000654196	-0.000581062	-0.000451005	-0.000265552
L_Supraspinatus4	-0.000136265	-0.000208331	-0.00030847	-0.00043601	-0.000577041	-0.000700952	-0.000789582	-0.000855503	-0.000910966	-0.000977147	-0.00106124	-0.00107413	-0.00150787	-0.00110056	-0.00109346	-0.00106227	-0.000939261	-0.000735026	-0.0004809	-0.000245604	-5.31024e-05	0.000105152	0.000219277	0.000247483	0.000195963	0.000112444	4.9224e-05	-2.80871e-05	-0.000108732	-0.000162082	-0.000180978	-0.000175562	-0.000151683	-0.000118865	-8.7757e-05	-6.33034e-05	-5.49376e-05	-6.9722e-05	-9.90053e-05	-0.000141925	-0.000195821	-0.000255249	-0.000315848	-0.000363014	-0.00039195	-0.000399326	-0.000377448	-0.000318866	-0.000221647
L_Subscapularis1	-3.96442e-08	-1.12325e-08	0	0	0	0	-2.56383e-07	-7.99983e-07	-3.26192e-07	-1.45067e-06	-0.000140033	1.11742e-05	-0.000195963	7.86027e-06	4.46447e-06	2.23675e-05	3.64684e-05	3.19866e-05	3.74869e-05	4.85244e-05	2.42963e-05	2.47769e-05	2.78344e-05	8.24985e-06	8.92378e-07	2.4273e-06	4.90104e-06	7.42771e-06	1.04712e-05	1.12248e-05	1.07581e-05	8.15972e-06	4.9951e-06	2.07028e-06	1.21975e-07	-8.66633e-07	-9.14658e-07	-2.62688e-07	2.64249e-07	2.4219e-07	6.78799e-08	-1.91046e-07	-2.51582e-07	-2.52571e-07	-1.50358e-07	-1.42552e-07	-6.66705e-07	-1.41115e-06	-2.4515e-06
L_Subscapularis2	2.5903e-07	5.21858e-07	5.40343e-07	8.72808e-07	2.24347e-06	3.72531e-06	2.2563e-06	-1.8781e-06	-5.09822e-06	-1.39046e-05	-0.000219598	-2.51548e-05	-0.000337249	-1.85972e-05	-4.40768e-06	-2.91867e-06	-2.81318e-06	-1.3579e-06	3.06359e-06	8.45853e-06	8.77682e-06	6.10393e-06	4.48187e-06	4.18331e-06	5.56974e-06	6.28871e-06	8.93257e-06	1.36814e-05	1.39756e-05	9.67277e-06	4.81478e-06	-2.07162e-07	-4.07141e-06	-7.33495e-06	-8.31345e-06	-7.57859e-06	-6.27464e-06	-4.69201e-06	-3.8396e-06	-3.66931e-06	-3.6496e-06	-4.18519e-06	-5.14e-06	-6.4714e-06	-8.49945e-06	-1.232e-05	-1.76319e-05	-2.19364e-05	-2.37952e-05
L_Subscapularis3	-1.14977e-05	-1.9581e-05	-3.08124e-05	-4.58165e-05	-5.99508e-05	-7.40739e-05	-7.7274e-05	-7.18e-05	-7.25811e-05	-8.97152e-05	-0.000382817	-6.10803e-05	-0.000919835	-5.91652e-05	-4.82311e-05	-3.12261e-05	-7.90756e-06	2.73901e-05	6.9199e-05	0.000128646	0.000184741	0.000228153	0.000281131	0.000296561	0.000288904	0.000244717	0.000233904	0.000191851	0.000123072	2.62717e-05	-4.02591e-05	-0.000101401	-0.000128579	-0.000147689	-0.000145436	-0.000136117	-0.00012051	-0.000111194	-0.000104803	-0.000104283	-0.000105894	-0.000110022	-0.00011198	-0.00011177	-0.000107271	-0.000111331	-0.00011457	-0.000113339	-0.000101503
L_Subscapularis4	1.24033e-07	-1.74167e-09	-8.64542e-08	-9.52337e-08	-2.43499e-07	-7.29082e-07	-4.955e-06	-3.57445e-06	-3.5922e-06	9.84242e-08	2.4493e-06	5.75294e-06	1.02395e-05	3.2592e-05	3.04274e-05	3.14585e-05	3.27665e-05	2.27299e-05	2.69427e-05	2.75946e-05	3.34743e-05	3.99765e-05	5.28005e-05	5.37891e-05	5.97949e-05	3.64531e-05	4.86906e-05	9.81885e-06	-3.31572e-05	-7.09031e-05	-0.000104293	-0.00013162	-0.000143509	-0.000153384	-0.000139925	-0.000115579	-8.75337e-05	-7.22408e-05	-5.54322e-05	-4.10623e-05	-3.38307e-05	-3.33288e-05	-2.94535e-05	-2.99093e-05	-2.45937e-05	-2.36002e-05	-1.78037e-05	-5.96142e-06	1.15319e-05
L_Subscapularis5	-4.60165e-07	-4.94735e-07	-7.21318e-07	-1.16986e-06	-1.50818e-06	-3.6213e-06	-4.34811e-06	-4.46514e-06	-4.32642e-06	-1.14264e-06	2.51426e-06	4.78918e-06	1.23836e-05	2.79414e-05	2.44881e-05	2.67416e-05	3.45201e-05	4.55319e-05	5.65809e-05	6.62552e-05	6.75979e-05	7.02028e-05	8.03068e-05	7.83697e-05	6.76723e-05	5.3377e-05	5.51014e-05	3.74132e-05	1.68111e-05	-6.14518e-06	-2.24478e-05	-3.928e-05	-5.05256e-05	-5.62872e-05	-5.26186e-05	-4.36039e-05	-3.46338e-05	-2.99054e-05	-2.65798e-05	-2.30094e-05	-2.20439e-05	-2.25828e-05	-2.16587e-05	-2.04389e-05	-1.61793e-05	-1.30873e-05	-8.45423e-06	-1.85497e-06	6.76102e-06
L_Subscapularis6	0	0	0	0	0	0	0	-1.01725e-08	-3.14558e-08	1.77912e-08	1.66858e-06	7.49325e-07	1.83045e-06	1.23752e-05	1.12669e-05	1.04382e-05	1.16085e-05	7.1074e-06	1.06034e-05	1.12459e-05	1.43097e-05	1.27682e-05	1.26631e-05	1.02715e-05	1.70051e-05	2.01561e-05	2.84497e-05	2.77507e-05	2.26697e-05	1.52556e-05	9.86528e-06	2.90662e-06	-3.11438e-06	-8.70135e-06	-7.99708e-06	-7.09143e-06	-1.90585e-06	4.34257e-07	2.45689e-06	1.65929e-06	8.44014e-07	7.86591e-08	1.24635e-07	-6.54678e-08	2.16704e-07	-3.13625e-08	-2.44238e-08	1.55691e-08	5.03597e-08
L_Subscapularis7	0	0	0	0	0	0	0	5.62733e-09	1.21208e-08	-1.2565e-06	3.47825e-06	-4.02263e-06	-2.15728e-06	6.56133e-06	8.79653e-06	1.40075e-05	2.22509e-05	2.97353e-05	4.11973e-05	4.18489e-05	3.06016e-05	2.34486e-05	2.08761e-05	1.92334e-05	2.78129e-05	2.93107e-05	4.35082e-05	4.81491e-05	4.96242e-05	4.39985e-05	3.93578e-05	2.7791e-05	1.79853e-05	8.73587e-06	4.42159e-06	1.68345e-06	3.30473e-06	3.01591e-06	3.0395e-06	1.38116e-06	6.65408e-07	-8.43092e-08	3.91598e-07	6.10336e-07	1.28042e-06	1.27812e-06	9.88581e-07	1.02378e-06	5.63833e-07
L_Subscapularis8	0	0	0	0	0	0	0	0	-4.90592e-09	-4.89769e-07	1.59842e-06	-1.77917e-06	-1.59517e-06	9.2563e-07	1.21886e-06	2.00024e-06	2.6639e-06	3.26891e-06	4.74412e-06	5.23513e-06	3.89496e-06	3.56281e-06	3.18388e-06	2.99571e-06	4.80007e-06	5.60554e-06	8.90192e-06	1.06381e-05	1.17971e-05	1.03073e-05	8.5936e-06	5.79133e-06	2.78974e-06	2.22482e-07	-7.78701e-07	-1.22585e-06	-6.11793e-07	1.66647e-07	7.16963e-07	5.41139e-07	3.76482e-07	8.60642e-08	6.4568e-08	9.92583e-08	1.79944e-07	1.99365e-07	1.26075e-07	3.82583e-08	-2.4545e-07
L_Subscapularis9	0	0	0	0	0	0	0	0	0	-1.69992e-07	2.23842e-06	-7.57025e-07	3.04914e-06	1.91666e-05	1.70041e-05	1.7544e-05	2.48957e-05	2.62945e-05	4.41905e-05	4.74343e-05	3.86814e-05	3.1018e-05	2.81399e-05	2.36805e-05	3.28775e-05	3.42408e-05	5.11833e-05	4.80203e-05	4.90187e-05	4.25706e-05	3.83224e-05	2.66662e-05	1.51604e-05	4.25157e-06	2.26455e-06	-2.58828e-07	5.18734e-06	4.66258e-06	6.23858e-06	4.00812e-06	2.41703e-06	9.50666e-07	7.69062e-07	2.46179e-07	6.11751e-07	3.94508e-07	1.6516e-07	2.26118e-07	1.65067e-07
L_Subscapularis10	0	0	0	0	0	0	0	0	0	-9.16917e-08	1.14667e-06	-1.34383e-07	-1.5825e-07	3.96188e-07	1.08341e-07	4.72425e-08	1.38598e-07	1.74723e-07	2.45372e-07	4.58285e-08	2.81222e-08	1.90167e-07	2.17658e-07	-3.453e-07	1.07542e-07	7.11958e-07	1.32834e-06	1.5244e-06	1.72888e-06	1.75828e-06	1.36633e-06	7.98984e-07	-8.06581e-08	-7.26726e-07	-9.49358e-07	-9.63087e-07	-9.61205e-07	-7.78928e-07	-4.4137e-07	-1.63083e-07	3.34833e-08	8.39782e-08	3.69217e-08	5.5775e-09	0	0	-2.35667e-09	-5.10617e-09	0
L_Subscapularis11	1.98217e-08	5.61625e-09	0	0	0	0	0	0	0	-1.6125e-07	7.75925e-07	-1.183e-07	-3.69544e-07	2.75715e-07	7.11441e-08	2.84117e-08	6.23957e-08	1.03632e-07	1.61857e-07	8.6775e-08	6.60733e-08	1.05078e-07	1.298e-07	6.20358e-08	1.18818e-07	2.39017e-07	4.20331e-07	5.01921e-07	5.15034e-07	5.08781e-07	4.18361e-07	2.94324e-07	1.04919e-07	-6.93017e-08	-1.67006e-07	-1.88868e-07	-1.63304e-07	-9.45191e-08	-3.41895e-08	-2.41445e-09	1.93625e-08	1.37108e-08	7.85558e-09	5.5775e-09	0	0	0	0	0
L_BicepsBrachiiLH	-0.000151742	-0.000230938	-0.00031687	-0.000406083	-0.000501455	-0.000629822	-0.000822054	-0.00109905	-0.00142039	-0.00176676	-0.0020816	-0.00230444	-0.00248827	-0.00253417	-0.00255316	-0.00245583	-0.00227566	-0.00211006	-0.00196602	-0.00182057	-0.00172891	-0.00163948	-0.00155278	-0.00143657	-0.00122282	-0.000976832	-0.000652014	-0.000303485	4.81108e-06	0.000245639	0.000381576	0.000450762	0.000476307	0.00047049	0.000462756	0.000425363	0.00037066	0.000306268	0.000246099	0.00017133	0.000108768	3.96708e-05	-1.99851e-05	-7.9578e-05	-0.000121254	-0.000163613	-0.000206469	-0.000243443	-0.000282198
L_BicepsBrachiiSH1	-4.52238e-05	-9.12024e-05	-0.000136748	-0.000176069	-0.000206962	-0.000234611	-0.000269038	-0.000318218	-0.000384427	-0.000582225	-0.000824708	-0.000680857	-0.00120053	-0.000707671	-0.000675042	-0.000636309	-0.000516972	-0.000408745	-0.000329527	-0.000254011	-0.000198628	-0.000158626	-0.000135089	-0.000140346	-0.000120994	-0.000122572	-0.000141114	-0.000135431	-0.000136974	-0.000106742	-6.71968e-05	-2.33021e-05	3.69058e-05	9.17305e-05	0.000120836	0.000121259	9.27584e-05	6.02848e-05	2.33415e-05	-2.72291e-05	-7.52712e-05	-0.000124195	-0.000176046	-0.000216992	-0.000249242	-0.000271672	-0.00027834	-0.000273957	-0.000260661
L_BicepsBrachiiSH2	-8.58789e-05	-0.000172513	-0.000257769	-0.000331912	-0.0003895	-0.000443213	-0.000508581	-0.000606821	-0.000733472	-0.00107992	-0.00150089	-0.00125432	-0.00208783	-0.0013665	-0.00129669	-0.00121328	-0.000985976	-0.0007792	-0.000629486	-0.000483943	-0.000378986	-0.000305851	-0.000263322	-0.00027163	-0.000233221	-0.00023883	-0.000271514	-0.000257981	-0.00026165	-0.000202114	-0.000128961	-4.65163e-05	6.94802e-05	0.00017237	0.000226681	0.000227581	0.00017334	0.000112635	4.14497e-05	-5.38229e-05	-0.000144968	-0.000238253	-0.000336097	-0.00041551	-0.000475479	-0.000519017	-0.000530181	-0.000521855	-0.000496247
L_TricepsLH1	0	0	0	0	0	0	0	0	0	0	2.00167e-06	4.46517e-06	-4.08383e-09	3.5095e-09	6.38092e-10	0	0	7.16433e-07	4.28633e-06	1.63242e-07	6.2845e-09	1.49258e-08	3.26008e-06	1.09308e-05	1.57517e-06	2.55308e-08	-3.70092e-09	-5.74283e-10	0	0	-2.32525e-07	-4.74475e-08	-6.2845e-10	0	0	0	0	0	0	0	0	0	0	0	0	0	0	0	0
L_TricepsLH2	0	0	0	0	0	0	0	0	0	0	7.84542e-06	4.564e-06	0	1.71967e-07	3.12667e-08	0	0	7.6105e-07	4.21408e-06	1.63242e-07	6.2845e-09	0	3.98908e-06	9.66333e-06	8.64417e-07	1.57108e-08	-7.40192e-09	-1.14858e-09	0	0	-2.51375e-08	-4.39917e-09	0	0	0	0	0	0	0	0	0	0	0	0	0	0	0	0	0
L_TricepsLH3	0	0	0	0	0	0	0	0	0	0	2.40558e-07	1.79817e-07	0	0	0	0	0	9.74583e-07	1.27642e-06	4.72908e-08	0	1.9875e-07	1.83192e-06	5.09692e-06	5.65292e-07	-4.08503e-07	-7.17983e-07	-2.87142e-09	-1.6025e-08	-6.12733e-09	-1.19408e-07	-2.76517e-08	-6.2845e-10	0	0	0	0	0	0	0	0	0	0	0	0	0	0	0	0
L_TricepsLH4	0	0	0	0	0	0	0	0	0	0	1.08675e-05	3.68433e-06	-1.00308e-07	1.78983e-07	3.25425e-08	0	0	1.73092e-06	3.85142e-06	1.49725e-07	6.2845e-09	4.61125e-07	3.66875e-06	9.2375e-06	9.58417e-07	-2.29219e-07	-4.40283e-07	-3.44575e-09	-5.876e-08	-2.24667e-08	-3.26792e-07	-7.07e-08	-1.25692e-09	0	0	0	0	0	0	0	0	0	0	0	0	0	0	0	0
L_LatissimusDorsi1	0	0	0	0	0	0	0	0	0	8.61417e-09	6.84675e-07	1.49317e-07	1.46039e-07	4.14003e-07	7.46575e-08	0	0	2.04242e-08	2.32525e-07	1.35117e-08	0	1.56325e-07	1.06208e-07	2.51951e-07	1.29027e-07	3.93817e-07	4.47061e-07	4.73984e-07	4.14795e-07	2.04128e-07	-3.53178e-07	-8.49842e-07	-1.15859e-06	-1.293e-06	-1.06823e-06	-7.79878e-07	-3.88103e-07	-3.4673e-07	-2.27048e-07	-1.36259e-07	-5.76678e-08	-3.58483e-10	0	0	0	0	0	-2.74942e-09	-4.71333e-09
L_LatissimusDorsi2	0	0	0	0	0	0	0	0	0	-2.78467e-07	1.82625e-06	-3.56058e-07	-2.90208e-07	6.96675e-07	1.34642e-07	0	0	9.74083e-09	4.49967e-07	2.02675e-08	0	1.0055e-07	2.91125e-07	1.16372e-06	3.19589e-07	2.85067e-07	2.37282e-07	2.07533e-07	4.41192e-08	-4.00533e-07	-1.57251e-06	-2.38547e-06	-2.58439e-06	-2.62313e-06	-2.04835e-06	-1.58648e-06	-8.75533e-07	-5.37661e-07	-2.43639e-07	-1.73966e-07	-1.17526e-07	-1.85363e-08	0	0	0	0	0	-5.49892e-09	-9.42667e-09
L_LatissimusDorsi3	0	0	0	0	0	0	0	0	0	-7.87475e-07	3.20642e-06	-1.44283e-06	-1.43058e-06	1.0625e-06	2.2525e-07	0	0	1.25692e-08	5.80683e-07	2.70233e-08	0	8.16983e-08	3.86967e-07	1.7194e-06	4.62283e-07	3.41767e-07	2.79914e-07	2.65617e-07	1.2405e-07	-4.45035e-07	-1.94478e-06	-3.09803e-06	-3.45563e-06	-3.3186e-06	-2.61192e-06	-2.03593e-06	-1.13547e-06	-5.87818e-07	-1.91118e-07	-1.50482e-07	-8.28717e-08	-1.23821e-08	0	0	0	0	0	-2.74942e-09	-4.71333e-09
L_LatissimusDorsi4	0	0	0	0	0	0	0	0	0	-3.28042e-07	1.39492e-06	-7.86258e-07	-5.212e-07	5.32808e-07	1.13583e-07	0	0	1.72825e-09	7.94983e-08	0	0	1.7675e-08	7.33708e-08	3.95983e-07	1.13966e-07	1.84764e-07	1.69624e-07	2.44142e-07	2.76183e-07	1.47278e-07	-2.971e-07	-7.32775e-07	-9.25337e-07	-8.97922e-07	-7.03654e-07	-4.98663e-07	-2.4628e-07	-1.28507e-07	-4.47156e-08	-3.58172e-08	-1.70395e-08	-1.79242e-10	0	0	0	0	0	0	0
L_LatissimusDorsi5	5.10931e-05	4.97179e-05	4.44327e-05	4.45075e-05	5.93683e-05	0.000102455	0.000179518	0.000285646	0.000420413	0.000567235	0.000720647	0.000765031	0.000556303	0.00088926	0.000719544	0.000651874	0.000616532	0.00058382	0.00054028	0.000482857	0.000431185	0.000383306	0.000333636	0.000276084	0.000204874	0.000124073	5.85951e-05	2.6972e-05	1.35519e-05	2.59581e-06	-4.27768e-06	-5.02833e-06	-3.56132e-06	-1.67413e-06	-1.3034e-07	4.06223e-08	-1.66427e-08	-5.40067e-07	-9.65988e-07	-9.83193e-07	-8.03302e-07	-7.28857e-07	-4.82591e-07	-2.07596e-07	2.50502e-07	1.07879e-06	2.85435e-06	4.72981e-06	7.48787e-06
L_LatissimusDorsi6	8.07644e-06	-4.36192e-06	-2.02651e-05	-3.45475e-05	-5.24021e-05	-9.19974e-05	-0.00012664	-0.000152008	-0.000137984	2.70633e-06	-0.000165394	0.000186012	-0.00150169	0.001146	0.000652922	0.000704376	0.000896	0.00109103	0.00128347	0.00145831	0.00166214	0.00192215	0.00217338	0.00234483	0.00236546	0.00221065	0.00200882	0.00191164	0.00179225	0.00160592	0.00140483	0.0012449	0.00110642	0.000956692	0.000809943	0.000657212	0.000515201	0.000382631	0.000267891	0.00018026	0.00012241	9.67537e-05	0.000114858	0.000175553	0.000274348	0.000410415	0.000564766	0.000712792	0.00086879
L_PectoralisMajorTH1	1.06e-07	2.3735e-07	2.02208e-08	0	0	0	0	0	0	-8.30408e-06	-1.58017e-05	-5.62642e-05	-4.364e-05	-0.000106072	-0.00011193	-8.09206e-05	-2.99452e-05	1.16874e-05	3.2575e-05	3.64824e-05	2.85148e-05	2.43112e-05	1.94851e-05	1.07805e-05	3.86609e-06	8.5925e-07	-1.59486e-06	-3.48666e-06	-1.02606e-05	-1.76902e-05	-3.8566e-05	-5.92211e-05	-7.83516e-05	-9.43537e-05	-0.000110769	-0.000113769	-0.000124579	-0.000133525	-0.000135117	-0.000145185	-0.000152129	-0.000159024	-0.000163269	-0.00016464	-0.000162968	-0.00015469	-0.000140971	-0.000121452	-9.7105e-05
L_PectoralisMajorTH2	3.58926e-07	4.71442e-07	1.44808e-07	3.93008e-08	0	0	1.876e-08	0	0	-9.48083e-06	1.05275e-05	-8.12117e-05	4.82609e-05	-0.000154293	-0.000160607	-0.000116727	-4.66561e-05	1.14369e-05	4.16703e-05	4.83032e-05	3.96094e-05	3.4475e-05	2.94108e-05	1.93617e-05	9.87705e-06	4.47354e-06	-4.95015e-07	-5.09429e-06	-1.51529e-05	-3.05539e-05	-6.12162e-05	-8.89227e-05	-0.000113169	-0.00013481	-0.000154258	-0.000157468	-0.000171195	-0.000184775	-0.000188825	-0.000201872	-0.000209929	-0.000216719	-0.000219825	-0.000219211	-0.000214027	-0.000200163	-0.000180009	-0.000153206	-0.000121207
L_PectoralisMajorTH3	7.99217e-07	9.48583e-07	3.10492e-07	1.00208e-07	1.95692e-09	0	0	0	0	-9.36e-06	-1.51483e-06	-8.75917e-05	0.000132514	-0.000166522	-0.000172785	-0.000122366	-4.49894e-05	1.89899e-05	5.16362e-05	5.81426e-05	4.73146e-05	4.12734e-05	3.69783e-05	2.61668e-05	1.52492e-05	9.5026e-06	3.14628e-06	-4.73075e-06	-1.9443e-05	-4.31733e-05	-8.76493e-05	-0.000126482	-0.000158676	-0.000190893	-0.000217138	-0.000218677	-0.0002349	-0.000253138	-0.000257456	-0.000274059	-0.000282734	-0.000289502	-0.000290561	-0.000286871	-0.000276984	-0.000255701	-0.000226284	-0.000189169	-0.000146143
L_PectoralisMajorTH4	7.25842e-07	8.75057e-07	3.46533e-07	1.15292e-07	1.95692e-09	0	6.25333e-09	0	0	-4.01019e-06	-2.44458e-06	-6.60408e-05	0.000123656	-0.000129433	-0.000134056	-8.94704e-05	-2.50309e-05	2.70078e-05	5.25734e-05	5.64216e-05	4.50904e-05	3.92158e-05	3.40919e-05	2.22388e-05	1.47222e-05	1.00044e-05	4.67775e-06	-1.45006e-06	-1.37577e-05	-3.24193e-05	-6.82426e-05	-0.000101225	-0.000128816	-0.000155207	-0.000177244	-0.000178091	-0.000189451	-0.000202041	-0.00020612	-0.000220797	-0.000230356	-0.00023915	-0.000244162	-0.000245372	-0.000241007	-0.000227297	-0.000205528	-0.000175999	-0.000139379
L_PectoralisMajorTH5	8.15367e-08	1.90875e-07	6.21308e-08	2.45425e-08	0	0	1.25067e-08	0	0	-7.56225e-06	6.02492e-05	-1.48508e-05	0.000146125	-1.89933e-05	-2.52886e-05	-2.33402e-05	-1.2116e-05	-2.01504e-06	4.67086e-06	6.34241e-06	4.88946e-06	3.32523e-06	2.14006e-06	1.82635e-06	-5.84118e-07	-1.23967e-08	-1.92839e-06	-2.73442e-06	-7.82688e-06	-1.44656e-05	-3.1492e-05	-4.50446e-05	-6.46729e-05	-8.06462e-05	-9.58774e-05	-9.94392e-05	-0.000108364	-0.000116559	-0.000118007	-0.000128022	-0.000135239	-0.000143634	-0.000150048	-0.000153944	-0.000154973	-0.000149571	-0.000138856	-0.000121753	-9.91792e-05
L_PectoralisMajorTH6	1.15849e-05	6.01974e-06	2.47398e-06	5.23858e-07	-2.71242e-07	7.61883e-07	1.40322e-06	-1.07703e-06	-3.86808e-07	-0.000102929	0.000664059	-0.000146667	0.000927987	-0.000165097	-0.000195358	-0.000244116	-0.000204458	-0.000145698	-7.93168e-05	-3.63311e-05	-1.38147e-05	-9.8715e-06	-9.84837e-06	-1.89558e-06	-1.88582e-05	-7.18467e-06	-1.11143e-05	-1.48031e-05	-2.74638e-05	-4.44506e-05	-6.99552e-05	-0.000102745	-0.000121971	-0.000137033	-0.000145808	-0.000137225	-0.000143158	-0.000153407	-0.000151776	-0.000157805	-0.000156964	-0.000155928	-0.000152327	-0.00014759	-0.000139883	-0.000126298	-0.000107901	-8.75223e-05	-6.43537e-05
L_PectoralisMajorCH1	6.37676e-05	2.0111e-05	-1.98942e-05	-5.61876e-05	-9.35691e-05	-0.000120185	-0.000136567	-0.000166212	-0.000162519	-8.89254e-05	0.00177591	-0.000190586	0.00237291	-0.000201618	-0.00018245	-0.00012852	-6.59206e-05	-2.25998e-05	1.64816e-05	3.90192e-05	4.86931e-05	6.82545e-05	8.19587e-05	0.000105458	0.000146929	0.000179551	0.00018278	0.000155152	0.000110669	4.47878e-05	-1.87917e-05	-5.96817e-05	-8.61099e-05	-9.15512e-05	-9.52184e-05	-8.52319e-05	-0.000105436	-0.000133676	-0.000157523	-0.000195377	-0.000234338	-0.000290113	-0.000359437	-0.000424289	-0.000467589	-0.000485026	-0.00046523	-0.000412261	-0.00032236
L_PectoralisMajorCH2	2.449e-06	1.16135e-06	3.33622e-07	-2.16232e-07	-3.48029e-07	-3.78564e-07	-4.37258e-07	-7.65061e-07	-3.15708e-07	-8.11108e-07	0.000255011	-9.60058e-07	0.000446455	8.19574e-06	3.34806e-06	9.925e-08	-5.75058e-07	-1.0897e-06	-5.9505e-07	-1.90261e-07	-8.64276e-08	4.40427e-07	5.40473e-07	1.08608e-06	3.20112e-07	1.47512e-06	7.25173e-07	1.46758e-08	-1.69052e-06	-9.48418e-06	-1.83409e-05	-2.70263e-05	-3.69461e-05	-4.50944e-05	-5.03397e-05	-4.97389e-05	-4.96183e-05	-5.01701e-05	-4.85687e-05	-5.05674e-05	-5.10216e-05	-5.34476e-05	-5.61696e-05	-5.81221e-05	-5.81448e-05	-5.60917e-05	-5.16416e-05	-4.48643e-05	-3.48331e-05
L_TricepsMedH1	0	0	0	0	0	0	0	0	0	0	0	0	0	0	0	0	0	0	0	0	0	-7.35392e-08	-3.21025e-08	-1.62723e-07	-2.92758e-07	-2.05783e-07	-7.78475e-09	0	0	0	0	0	0	0	0	0	0	0	0	0	0	0	0	0	0	5.14767e-08	8.12542e-07	2.55696e-06	3.98725e-06
L_TricepsMedH2	0	0	0	0	0	0	0	0	0	0	0	0	0	0	0	0	0	0	0	0	0	-7.51967e-08	-3.57667e-08	-1.62723e-07	-2.86892e-07	-2.10575e-07	-7.78475e-09	0	0	0	0	0	0	0	0	0	0	0	0	0	0	0	0	0	0	4.84483e-08	8.14737e-07	2.59894e-06	4.06917e-06
L_TricepsMedH3	0	0	0	0	0	0	0	0	0	0	0	0	0	0	0	0	0	0	0	0	0	-7.51967e-08	-3.57667e-08	-1.78423e-07	-3.20325e-07	-2.40883e-07	-9.82667e-09	0	0	0	0	0	0	0	0	0	0	0	0	0	0	0	0	0	0	4.542e-08	8.56329e-07	2.82544e-06	4.52108e-06
L_TricepsMedH4	0	0	0	0	0	0	0	0	0	0	0	0	0	0	0	0	0	0	0	0	0	-5.94075e-08	-3.21025e-08	-1.36565e-07	-2.42733e-07	-1.8505e-07	-7.78475e-09	0	0	0	0	0	0	0	0	0	0	0	0	0	0	0	0	0	0	3.63367e-08	6.60274e-07	2.16372e-06	3.44183e-06
L_TricepsMedH5	0	0	0	0	0	0	0	0	0	0	0	0	0	0	0	0	0	0	0	0	0	-2.61708e-08	-1.60517e-08	-5.78175e-08	-1.0465e-07	-8.61417e-08	-5.74283e-09	0	0	0	0	0	0	0	0	0	0	0	0	0	0	0	0	0	0	9.08417e-09	2.54188e-07	9.31067e-07	1.57982e-06
L_Brachialis1	-0.000143111	-0.000336838	-0.000493763	-0.000627133	-0.000755863	-0.000908193	-0.0011198	-0.00139111	-0.0017007	-0.00201998	-0.00232313	-0.00255877	-0.00269788	-0.00272595	-0.00264144	-0.00248739	-0.00230745	-0.00212787	-0.00197271	-0.00185385	-0.00177752	-0.00172324	-0.00164174	-0.00150593	-0.00130329	-0.00102992	-0.000695512	-0.000326875	3.44717e-05	0.000364444	0.000635956	0.000834337	0.000961971	0.00101563	0.00100569	0.000948304	0.000853938	0.000730472	0.000592632	0.000457417	0.000333402	0.000226984	0.000142409	7.15735e-05	1.00543e-05	-4.85102e-05	-0.000110097	-0.000179006	-0.000262087
L_Brachialis2	-6.24447e-05	-0.000147556	-0.000216458	-0.000274789	-0.000331356	-0.000398434	-0.000491458	-0.000611162	-0.000747891	-0.000889137	-0.00102291	-0.00112753	-0.00118941	-0.00120268	-0.00116657	-0.00109907	-0.00101931	-0.000940192	-0.000871785	-0.000819697	-0.000785971	-0.000762482	-0.000727547	-0.000668508	-0.000579635	-0.000459361	-0.000311343	-0.000147295	1.39287e-05	0.000161444	0.000283244	0.000372349	0.000429684	0.000454121	0.000450224	0.000424905	0.000382886	0.000327718	0.000265894	0.000204832	0.000148881	0.000100727	6.23391e-05	3.03889e-05	2.57724e-06	-2.37453e-05	-5.12902e-05	-8.20381e-05	-0.000119028
L_Brachialis3	-3.8203e-05	-9.10449e-05	-0.000133548	-0.000169229	-0.000204169	-0.000246203	-0.000305028	-0.000381146	-0.000468482	-0.000559242	-0.000646621	-0.000716763	-0.000759364	-0.00077078	-0.00074983	-0.000707825	-0.000656829	-0.000605843	-0.000562182	-0.000529868	-0.000510323	-0.000498413	-0.000479673	-0.000445124	-0.000390159	-0.000313144	-0.000216238	-0.000106858	1.63767e-06	0.000101832	0.000185272	0.00024692	0.000286715	0.000304522	0.000303487	0.000287385	0.000259472	0.000221718	0.000178999	0.00013629	9.70341e-05	6.30343e-05	3.58154e-05	1.32286e-05	-6.26271e-06	-2.44023e-05	-4.31177e-05	-6.38784e-05	-8.8537e-05
L_Brachialis4	-3.8957e-05	-9.26891e-05	-0.000136205	-0.000172716	-0.00020836	-0.000250726	-0.000308832	-0.000384045	-0.000470055	-0.000559071	-0.000642705	-0.00070813	-0.000746411	-0.000754812	-0.000733026	-0.000690984	-0.000640258	-0.000590359	-0.000547216	-0.000514433	-0.00049224	-0.000476633	-0.000454893	-0.000418034	-0.00036271	-0.000287787	-0.000195434	-9.25553e-05	9.43742e-06	0.000102873	0.000180553	0.000237467	0.000273878	0.000289905	0.000287969	0.000272059	0.000245501	0.000210574	0.000171356	0.000132002	9.60033e-05	6.49383e-05	3.99408e-05	1.94206e-05	1.37481e-06	-1.54504e-05	-3.2883e-05	-5.23367e-05	-7.56813e-05
L_Brachialis5	-3.49338e-05	-8.37425e-05	-0.000122958	-0.000155526	-0.000187619	-0.000226559	-0.00028078	-0.000351486	-0.000432996	-0.000518112	-0.000600074	-0.000666883	-0.000707799	-0.000720058	-0.000702253	-0.000663886	-0.000615582	-0.000567049	-0.000525426	-0.000495172	-0.000476677	-0.000466142	-0.000450653	-0.000420445	-0.000370986	-0.000300212	-0.000209661	-0.000105912	-1.47883e-06	9.59127e-05	0.000177922	0.000239108	0.000278654	0.0002973	0.000297638	0.000282857	0.000255988	0.000219129	0.000176791	0.000133871	9.41398e-05	5.96866e-05	3.18117e-05	8.91083e-06	-1.0794e-05	-2.8781e-05	-4.71237e-05	-6.72513e-05	-9.10752e-05
L_Brachialis6	-4.41457e-05	-0.000106247	-0.000156296	-0.000197886	-0.000238732	-0.000288096	-0.000356127	-0.00044466	-0.000546647	-0.000652733	-0.000753514	-0.000834213	-0.000882752	-0.000895817	-0.000872643	-0.000824482	-0.000764423	-0.000704608	-0.000653288	-0.000615424	-0.000590812	-0.00057503	-0.000553002	-0.000512771	-0.000449454	-0.000360908	-0.000249434	-0.000123009	4.00408e-06	0.000121651	0.000220448	0.000293775	0.000340855	0.000362636	0.000362027	0.000343506	0.000310805	0.000266634	0.000216163	0.000165032	0.000117855	7.69277e-05	4.38159e-05	1.66183e-05	-6.89679e-06	-2.8485e-05	-5.05607e-05	-7.48483e-05	-0.000103884
L_Brachialis7	-4.34882e-05	-0.000103951	-0.000152486	-0.000192915	-0.00023269	-0.000280817	-0.000347833	-0.000435088	-0.000535492	-0.000640228	-0.00074105	-0.000822883	-0.000872906	-0.000887404	-0.000864801	-0.000817077	-0.000757559	-0.000697829	-0.000646743	-0.000609328	-0.000586482	-0.000573209	-0.000553471	-0.000515628	-0.000454293	-0.000366922	-0.000255574	-0.000128432	-7.95083e-07	0.00011789	0.000217501	0.000291686	0.000339582	0.000361996	0.000361996	0.000343681	0.000310868	0.000266017	0.000214662	0.000162651	0.000114721	7.31566e-05	3.96373e-05	1.19887e-05	-1.17954e-05	-3.35806e-05	-5.58499e-05	-8.04573e-05	-0.000109566
L_Brachioradialis1	-2.9395e-05	-6.98989e-05	-0.000103015	-0.000130862	-0.000157905	-0.000189713	-0.000232708	-0.000288013	-0.000351189	-0.000416076	-0.000475793	-0.000520747	-0.000545822	-0.000549422	-0.000532223	-0.000500915	-0.000463974	-0.00042818	-0.000397133	-0.000372792	-0.000354755	-0.000340306	-0.000321162	-0.000291213	-0.000248723	-0.0001937	-0.000127958	-5.63004e-05	1.38633e-05	7.7216e-05	0.000129277	0.000166934	0.000190538	0.000200299	0.000197555	0.000185759	0.000167155	0.000143886	0.000118128	9.26031e-05	6.93925e-05	4.94509e-05	3.34647e-05	2.03638e-05	8.64586e-06	-2.50497e-06	-1.41925e-05	-2.75207e-05	-4.35864e-05
L_Brachioradialis2	-4.36444e-05	-0.000101009	-0.000148262	-0.000188586	-0.00022706	-0.000271423	-0.000331494	-0.000408079	-0.000494865	-0.000583356	-0.000664589	-0.000724687	-0.000757662	-0.000760145	-0.000733106	-0.000687574	-0.000635896	-0.000585128	-0.000540143	-0.000503816	-0.000477122	-0.000455326	-0.000425969	-0.000382688	-0.000323666	-0.000248781	-0.000160898	-6.6677e-05	2.41035e-05	0.000105541	0.000172032	0.000219743	0.000250176	0.000261769	0.000256906	0.000240698	0.000216028	0.000185479	0.000152254	0.000119935	9.08359e-05	6.61503e-05	4.66823e-05	3.0412e-05	1.58683e-05	1.74518e-06	-1.3545e-05	-3.11221e-05	-5.27088e-05
L_Brachioradialis3	-2.42839e-05	-5.66113e-05	-8.3215e-05	-0.000105756	-0.000127413	-0.000152436	-0.000185907	-0.000228828	-0.000277621	-0.000327497	-0.000372935	-0.000406474	-0.0004245	-0.000425837	-0.000411159	-0.000385786	-0.00035636	-0.000327901	-0.000302698	-0.000282376	-0.000266848	-0.00025398	-0.000237597	-0.000213433	-0.000180499	-0.00013886	-8.99257e-05	-3.71802e-05	1.40487e-05	6.00317e-05	9.76673e-05	0.00012485	0.000141884	0.000148708	0.000146241	0.000137158	0.000123263	0.000106053	8.72943e-05	6.88299e-05	5.21533e-05	3.80111e-05	2.66933e-05	1.73731e-05	9.00662e-06	9.07125e-07	-7.6708e-06	-1.76246e-05	-2.96623e-05
L_PronatorTeres1	-0.000189766	-0.000463613	-0.000681515	-0.000858501	-0.00102769	-0.00123329	-0.0015117	-0.00186178	-0.00225982	-0.00266587	-0.0030393	-0.00331741	-0.00346039	-0.00346103	-0.00333132	-0.0031155	-0.00286072	-0.00260801	-0.00239057	-0.00222693	-0.00211457	-0.00203196	-0.0019278	-0.0017596	-0.00151423	-0.00118842	-0.000789284	-0.000349695	8.19467e-05	0.000477936	0.000805323	0.00104743	0.0011995	0.00126487	0.00125811	0.00119307	0.0010852	0.000939934	0.000772722	0.000602287	0.000441508	0.000300725	0.000185688	8.92447e-05	4.414e-06	-7.4914e-05	-0.00015591	-0.000245045	-0.000352533
L_PronatorTeres2	1.18292e-06	9.89314e-07	1.05112e-06	1.32823e-06	1.54747e-06	1.61124e-06	1.34844e-06	8.46814e-07	2.949e-08	-8.54628e-07	-1.58911e-06	-1.84935e-06	-1.31522e-06	-4.33e-07	5.14342e-07	1.38947e-06	1.99058e-06	2.11517e-06	1.74404e-06	5.83517e-07	-1.15464e-06	-3.27243e-06	-5.23372e-06	-6.36636e-06	-7.10836e-06	-7.53792e-06	-7.5104e-06	-7.06786e-06	-6.58074e-06	-6.01682e-06	-5.64796e-06	-5.2987e-06	-4.9434e-06	-4.5971e-06	-4.0729e-06	-3.42654e-06	-2.51629e-06	-1.65394e-06	-8.72336e-07	-2.56427e-07	2.49986e-07	7.20402e-07	1.12521e-06	1.41438e-06	1.56393e-06	1.73017e-06	1.87141e-06	1.86918e-06	1.60406e-06
L_Supinator1	0	0	0	0	0	0	0	0	0	0	0	0	0	0	0	0	0	0	0	0	0	0	0	0	0	0	0	0	0	0	0	0	0	0	0	0	0	0	0	0	0	0	0	0	0	0	0	0	0
L_Supinator2	0	0	0	0	0	0	0	0	0	0	0	0	0	0	0	0	0	0	0	0	0	0	0	0	0	0	0	0	0	0	0	0	0	0	0	0	0	0	0	0	0	0	0	0	0	0	0	0	0
L_Supinator3	0	0	0	0	0	0	0	0	0	0	0	0	0	0	0	0	0	0	0	0	0	0	0	0	0	0	0	0	0	0	0	0	0	0	0	0	0	0	0	0	0	0	0	0	0	0	0	0	0
L_Supinator4	0	0	0	0	0	0	0	0	0	0	0	0	0	0	0	0	0	0	0	0	0	0	0	0	0	0	0	0	0	0	0	0	0	0	0	0	0	0	0	0	0	0	0	0	0	0	0	0	0
L_Supinator5	0	0	0	0	0	0	0	0	0	0	0	0	0	0	0	0	0	0	0	0	0	0	0	0	0	0	0	0	0	0	0	0	0	0	0	0	0	0	0	0	0	0	0	0	0	0	0	0	0
L_PronatorQuadratus1	7.68842e-06	6.31752e-06	6.64465e-06	8.22489e-06	9.79076e-06	1.00331e-05	8.73862e-06	5.34562e-06	5.1375e-08	-5.39537e-06	-9.90192e-06	-1.16378e-05	-8.30399e-06	-2.52733e-06	3.19625e-06	8.55542e-06	1.23339e-05	1.34765e-05	1.08595e-05	3.65377e-06	-7.22423e-06	-2.07627e-05	-3.30787e-05	-4.02892e-05	-4.47119e-05	-4.77506e-05	-4.75087e-05	-4.4681e-05	-4.14991e-05	-3.81448e-05	-3.57545e-05	-3.34811e-05	-3.12388e-05	-2.88679e-05	-2.57023e-05	-2.16403e-05	-1.59445e-05	-1.02905e-05	-5.39549e-06	-1.40682e-06	1.7884e-06	4.58687e-06	7.1013e-06	8.98923e-06	1.00908e-05	1.10032e-05	1.18107e-05	1.19357e-05	1.01119e-05
L_PronatorQuadratus2	5.40798e-05	4.43457e-05	4.66567e-05	5.74159e-05	6.85321e-05	7.02664e-05	6.14617e-05	3.75707e-05	-2.26667e-08	-3.82582e-05	-7.01925e-05	-8.24189e-05	-5.86672e-05	-1.76883e-05	2.30181e-05	6.13029e-05	8.75531e-05	9.53589e-05	7.72161e-05	2.57387e-05	-5.14061e-05	-0.000147104	-0.000234553	-0.000285231	-0.000316216	-0.000337225	-0.000335679	-0.000315475	-0.000292956	-0.000269403	-0.000252632	-0.000237015	-0.000221011	-0.000204585	-0.000182027	-0.000153151	-0.000112639	-7.30004e-05	-3.88056e-05	-1.07918e-05	1.15503e-05	3.12719e-05	4.8825e-05	6.18005e-05	6.99799e-05	7.68596e-05	8.29922e-05	8.38232e-05	7.14521e-05
L_PronatorQuadratus3	0.000111289	9.13491e-05	9.60757e-05	0.000118282	0.000141089	0.000144693	0.000126486	7.72712e-05	-7.15e-08	-7.87702e-05	-0.000144578	-0.000169762	-0.000120777	-3.63983e-05	4.74958e-05	0.000126346	0.00018036	0.000196481	0.000159037	5.30433e-05	-0.000105961	-0.000303137	-0.000483175	-0.000587544	-0.000651402	-0.000694607	-0.000691422	-0.000649798	-0.000603346	-0.000554932	-0.000520372	-0.000488263	-0.000455271	-0.000421398	-0.000374968	-0.000315529	-0.00023206	-0.000150439	-8.0158e-05	-2.2446e-05	2.37043e-05	6.41706e-05	0.00010042	0.000127113	0.000143966	0.000158139	0.000170832	0.000172571	0.00014717
L_TricepsLatH1	0	0	0	0	0	0	0	0	0	0	0	0	0	0	0	0	0	0	0	0	0	-4.196e-08	-1.9715e-08	-9.96784e-08	-1.75858e-07	-1.40383e-07	-6.76383e-09	0	0	0	0	0	0	0	0	0	0	0	0	0	0	0	0	0	0	2.42242e-08	4.64598e-07	1.57962e-06	2.6051e-06
L_TricepsLatH2	0	0	0	0	0	0	0	0	0	0	0	0	0	0	0	0	0	0	0	0	0	-1.31292e-07	-5.54817e-08	-2.88568e-07	-5.22217e-07	-3.55742e-07	-1.08475e-08	0	0	0	0	0	0	0	0	0	0	0	0	0	0	0	0	0	0	1.05983e-07	1.50199e-06	4.58743e-06	6.99392e-06
L_TricepsLatH3	0	0	0	0	0	0	0	0	0	0	0	0	0	0	0	0	0	0	0	0	0	-6.81308e-08	-3.57667e-08	-1.57498e-07	-2.82042e-07	-2.1695e-07	-8.80583e-09	0	0	0	0	0	0	0	0	0	0	0	0	0	0	0	0	0	0	4.23925e-08	7.66249e-07	2.52607e-06	4.05483e-06
L_TricepsLatH4	0	0	0	0	0	0	0	0	0	0	0	0	0	0	0	0	0	0	0	0	0	-9.09833e-08	-4.449e-08	-2.10077e-07	-3.72392e-07	-2.72783e-07	-9.82667e-09	0	0	0	0	0	0	0	0	0	0	0	0	0	0	0	0	0	0	6.05608e-08	1.03444e-06	3.31813e-06	5.22283e-06
L_TricepsLatH5	0	0	0	0	0	0	0	0	0	0	0	0	0	0	0	0	0	0	0	0	0	-1.74467e-08	-1.23875e-08	-4.73534e-08	-9.72417e-08	-8.61417e-08	-6.76383e-09	0	0	0	0	0	0	0	0	0	0	0	0	0	0	0	0	0	0	9.08417e-09	2.08963e-07	8.23e-07	1.5127e-06
L_Anconeus1	0	0	0	0	0	0	0	0	0	0	0	0	0	0	0	0	0	0	0	0	0	0	0	0	-6.38092e-09	-6.38092e-09	-1.02092e-09	0	0	0	0	0	0	0	0	0	0	0	0	0	0	0	0	0	0	0	6.45975e-09	3.56195e-08	1.017e-07
L_Anconeus2	0	0	0	0	0	0	0	0	0	0	0	0	0	0	0	0	0	0	0	0	0	-1.6575e-09	-3.66392e-09	-1.0465e-08	-2.6545e-08	-3.98808e-08	-6.76383e-09	0	0	0	0	0	0	0	0	0	0	0	0	0	0	0	0	0	0	0	3.22992e-08	1.69883e-07	4.1925e-07
L_Anconeus3	0	0	0	0	0	0	0	0	0	0	0	0	0	0	0	0	0	0	0	0	0	0	0	0	-6.38092e-09	-6.38092e-09	-1.02092e-09	0	0	0	0	0	0	0	0	0	0	0	0	0	0	0	0	0	0	0	6.45975e-09	3.27481e-08	9.20892e-08
L_Anconeus4	0	0	0	0	0	0	0	0	0	0	0	0	0	0	0	0	0	0	0	0	0	0	0	-5.23242e-09	-1.81217e-08	-1.43575e-08	-1.02092e-09	0	0	0	0	0	0	0	0	0	0	0	0	0	0	0	0	0	0	0	2.58392e-08	1.22095e-07	2.60172e-07
L_Anconeus5	0	0	0	0	0	0	0	0	0	0	0	0	0	0	0	0	0	0	0	0	0	-1.6575e-09	-3.66392e-09	-5.23242e-09	-1.81217e-08	-1.43575e-08	-1.02092e-09	0	0	0	0	0	0	0	0	0	0	0	0	0	0	0	0	0	0	0	3.22992e-08	1.40208e-07	3.00324e-07
L_ErectorSpinae	-0.00472966	-0.0075616	-0.010105	-0.0124291	-0.0148078	-0.0173537	-0.019292	-0.0209226	-0.0236685	-0.0284948	-0.0350465	-0.0424975	-0.0496437	-0.0550953	-0.0579604	-0.0570022	-0.0519368	-0.043754	-0.0332503	-0.021594	-0.0103363	-0.0001306	0.00766182	0.0126736	0.0161091	0.0184454	0.0191751	0.0188346	0.0181652	0.0176179	0.0172561	0.0170602	0.0168684	0.0162827	0.0153618	0.0142036	0.013039	0.0119755	0.011212	0.0107701	0.0106086	0.0108577	0.0115054	0.0125183	0.0139184	0.0154445	0.0168608	0.0180661	0.0195133
R_ErectorSpinae	0.0165801	0.0202315	0.024986	0.0307489	0.0364345	0.0405784	0.042238	0.0408287	0.0376342	0.0334919	0.0287877	0.0237033	0.0184055	0.0133015	0.00866419	0.004877	0.00217639	0.000558583	-0.000402159	-0.00141971	-0.00306405	-0.00561484	-0.00884015	-0.012256	-0.0152523	-0.0174188	-0.0186028	-0.0187688	-0.0177628	-0.0160961	-0.014202	-0.0121689	-0.0101804	-0.00830804	-0.00663946	-0.00511064	-0.00370503	-0.0022877	-0.000873736	0.000398979	0.00147321	0.00234913	0.00308302	0.0036884	0.00413302	0.00432023	0.00415188	0.00342371	0.00200129
L_ObliqueExternal	0	0	0	0	0	0	0	0	0	0	0	-1.42475e-06	-0.000136995	-0.000659792	-0.00115436	-0.00130587	-0.00118561	-0.000953973	-0.000864242	-0.000840325	-0.000563981	-0.00011508	0.000386391	0.000977613	0.00187825	0.00302407	0.00433026	0.00558967	0.0065706	0.0073655	0.00786059	0.00793126	0.00750017	0.00657867	0.0051572	0.00333968	0.00121609	-0.00108482	-0.00326902	-0.0050625	-0.00628965	-0.00687921	-0.00675334	-0.00589495	-0.00432513	-0.00210623	0.000570157	0.003537	0.00663531
R_ObliqueExternal	0.0170822	0.0190126	0.0206841	0.022548	0.0244142	0.0256299	0.0258907	0.025682	0.0256158	0.0256566	0.024817	0.0225564	0.0194094	0.0157242	0.0120212	0.00896113	0.00629243	0.00420685	0.00257069	0.00104117	-0.000297815	-0.0011231	-0.00125947	-0.000930015	-0.000407039	-8.70442e-05	-2.38433e-05	-1.29193e-05	-1.66206e-05	-1.18205e-05	-1.893e-06	-1.75342e-08	0	0	0	0	0	0	0	0	0	0	0	0	0	0	0	0	0
L_ObliqueInternal	-0.00192833	-0.00296599	-0.00400115	-0.00506395	-0.00649544	-0.00889337	-0.0124524	-0.0167273	-0.0213559	-0.0255007	-0.0276863	-0.0276694	-0.025881	-0.0229124	-0.0191678	-0.0146559	-0.00932415	-0.00341759	0.00271004	0.00837497	0.0131173	0.0164806	0.0183035	0.0186454	0.0179083	0.0170052	0.015759	0.0141753	0.0125815	0.0109081	0.00941633	0.00825585	0.00754768	0.0071404	0.00678425	0.00598343	0.00481439	0.00334932	0.00176651	0.000204137	-0.00114474	-0.00224056	-0.00294057	-0.00307499	-0.0026651	-0.00177284	-0.000627285	0.000593851	0.00186764
R_ObliqueInternal	0.000368218	0.000539297	0.000692363	0.000786442	0.000801605	0.000683401	0.000493209	0.000321466	0.000214557	0.000111861	3.72934e-05	4.11207e-06	5.30083e-08	0	0	0	0	0	0	0	0	0	0	-1.21908e-05	-9.91554e-05	-0.00042571	-0.0011242	-0.00164342	-0.00201776	-0.00243009	-0.00283586	-0.00322957	-0.00331489	-0.00310275	-0.00278544	-0.00255614	-0.00243111	-0.00229746	-0.00213122	-0.00194523	-0.00178964	-0.00167612	-0.00156292	-0.00149592	-0.00146953	-0.0014769	-0.00151885	-0.00160642	-0.00177957
L_QuadratusLumborum	0	0	0	0	0	0	0	0	0	-2.01e-08	-1.04016e-05	-0.000203437	-0.000779721	-0.00146608	-0.00197296	-0.00212604	-0.00202243	-0.00200613	-0.00200597	-0.00174456	-0.00122747	-0.000520316	0.000295846	0.0012481	0.00238498	0.00351449	0.00451198	0.0052822	0.005805	0.00614726	0.00631333	0.00627499	0.00596214	0.00537099	0.00454512	0.00355735	0.00246734	0.00131824	0.00023575	-0.000683508	-0.001357	-0.00175503	-0.00183928	-0.00156833	-0.000942696	2.38067e-05	0.00123667	0.00262151	0.00415356
R_QuadratusLumborum	0.00922897	0.0105351	0.0118341	0.0133497	0.0149357	0.0161543	0.0167309	0.0167492	0.0164215	0.0157403	0.0144008	0.0123798	0.010112	0.0078622	0.00580044	0.00418406	0.00287574	0.00187295	0.00107019	0.00035807	-0.000205726	-0.000548524	-0.000620863	-0.00047964	-0.000255707	-8.21803e-05	-4.28949e-05	-3.42095e-05	-3.90451e-05	-3.39331e-05	-1.75758e-05	-1.80592e-06	-3.17533e-08	0	0	0	0	0	0	0	0	0	0	0	0	0	0	0	0
L_RectusAbdominis	0	0	0	0	0	0	0	0	0	0	0	0	0	0	0	0	0	0	0	0	0	0	0	6.8455e-07	3.6285e-06	5.57408e-06	5.88648e-06	7.15263e-06	1.59336e-05	3.11112e-05	5.76703e-05	9.34413e-05	0.000150368	0.000206371	0.000220526	0.000169798	5.31036e-05	-0.000119807	-0.000310899	-0.000482085	-0.000613305	-0.000689964	-0.00068296	-0.00060909	-0.000480681	-0.000321755	-0.000164071	-1.94052e-05	0.000101928
R_RectusAbdominis	3.93583e-05	5.02558e-05	5.55981e-05	5.51087e-05	4.48002e-05	2.70409e-05	1.24263e-05	5.71517e-06	5.52119e-06	4.60261e-06	2.29763e-06	9.63451e-07	-1.10742e-08	-3.44283e-09	0	0	0	0	0	0	0	0	0	0	0	0	0	0	-3.00742e-06	-3.56817e-06	-2.85942e-06	-9.78623e-07	-7.03125e-07	-8.00337e-07	-9.60264e-07	-2.9793e-06	-1.24716e-05	-2.36429e-05	-2.79053e-05	-2.24368e-05	-1.31469e-05	-5.38523e-06	-6.55898e-07	-1.23083e-08	0	0	0	0	0
[truncated: 51 more columns]

## Sheet: SD
	0% gait cycle	1% gait cycle	2% gait cycle	3% gait cycle	4% gait cycle	5% gait cycle	6% gait cycle	7% gait cycle	8% gait cycle	9% gait cycle	10% gait cycle	11% gait cycle	12% gait cycle	13% gait cycle	14% gait cycle	15% gait cycle	16% gait cycle	17% gait cycle	18% gait cycle	19% gait cycle	20% gait cycle	21% gait cycle	22% gait cycle	23% gait cycle	24% gait cycle	25% gait cycle	26% gait cycle	27% gait cycle	28% gait cycle	29% gait cycle	30% gait cycle	31% gait cycle	32% gait cycle	33% gait cycle	34% gait cycle	35% gait cycle	36% gait cycle	37% gait cycle	38% gait cycle	39% gait cycle	40% gait cycle	41% gait cycle	42% gait cycle	43% gait cycle	44% gait cycle	45% gait cycle	46% gait cycle	47% gait cycle	48% gait cycle
R_GluteusMedius1	0.00279889	0.00314351	0.00335394	0.0043395	0.00696207	0.0127101	0.0157968	0.0162025	0.0186646	0.0239913	0.0308468	0.0384854	0.0438174	0.0471036	0.056283	0.074991	0.0961022	0.112626	0.120171	0.118525	0.110986	0.102678	0.0975584	0.0952916	0.0927625	0.0879409	0.0814704	0.0753789	0.0714548	0.0693181	0.0694546	0.0705578	0.0702812	0.0685658	0.0657395	0.0622371	0.0582031	0.053975	0.0501196	0.0466115	0.0438424	0.0420471	0.0411316	0.0408932	0.040782	0.0400614	0.0377892	0.0334748	0.0278534
R_GluteusMedius2	0.000803698	0.000954409	0.00157605	0.00287209	0.00374494	0.00559961	0.00629331	0.00549996	0.00475303	0.00437704	0.0045056	0.00563924	0.00804742	0.0118587	0.0166838	0.0217665	0.0264351	0.0303418	0.0328475	0.0335316	0.0326217	0.0313118	0.0310024	0.0317936	0.0326788	0.0325722	0.031306	0.0293094	0.0274712	0.0258308	0.0242447	0.0226882	0.0212675	0.0199913	0.0187407	0.0175548	0.0165688	0.0158995	0.0155554	0.0154394	0.0154662	0.0155238	0.015555	0.0155077	0.0154672	0.0154414	0.0151496	0.0141951	0.0125811
R_GluteusMedius3	0.00395215	0.00347618	0.00437046	0.0066588	0.00858946	0.0109003	0.011267	0.00954609	0.00695004	0.00498872	0.00529512	0.00748847	0.00973778	0.0117297	0.0136846	0.0163575	0.019702	0.0229743	0.0253952	0.0267376	0.0269677	0.0273009	0.0287906	0.0314484	0.0341033	0.0350701	0.0340571	0.0313997	0.0284242	0.0258999	0.0236038	0.0209496	0.0186437	0.0167622	0.0151819	0.0139879	0.0134928	0.0139686	0.0153252	0.0171316	0.0187166	0.0196479	0.020009	0.0201209	0.0205732	0.0217319	0.0233856	0.0248636	0.0256233
R_GluteusMinimus1	0.00223675	0.00264493	0.00262262	0.0024218	0.00294196	0.00391969	0.00432007	0.0037285	0.00313882	0.00383502	0.00538807	0.00741092	0.00914822	0.00999289	0.0107404	0.0127032	0.0155564	0.0180936	0.0193857	0.019314	0.0184296	0.0174985	0.0170145	0.0168972	0.0166306	0.015878	0.0147522	0.0136736	0.0130615	0.012882	0.0132627	0.0139655	0.014425	0.0145038	0.0143041	0.0139655	0.0135414	0.0130763	0.0126611	0.0122833	0.0120292	0.0119705	0.0122055	0.0127409	0.013422	0.0140213	0.0142869	0.0142146	0.0141159
R_GluteusMinimus2	0.00278303	0.00365454	0.00388352	0.00372888	0.00418584	0.00540492	0.00596173	0.0049796	0.00349309	0.00334213	0.00435998	0.00576217	0.00708405	0.00814573	0.00972703	0.0124976	0.0159534	0.0192689	0.0216419	0.0227846	0.0229352	0.0226451	0.0223947	0.0222761	0.0221259	0.0218746	0.0216191	0.0214754	0.0214405	0.0210984	0.0206872	0.0205221	0.0202828	0.0198075	0.019083	0.0181757	0.0171725	0.0161678	0.0152452	0.0145021	0.0141184	0.0142009	0.0148338	0.0159343	0.0172742	0.0185324	0.0193482	0.0196304	0.0196837
R_GluteusMinimus3	0.00464363	0.00605057	0.00646721	0.00678142	0.00739035	0.00880105	0.00941464	0.00776332	0.00497053	0.00339879	0.00342999	0.00407511	0.00542045	0.00759217	0.0107566	0.0146818	0.0190362	0.0235152	0.0273334	0.0298226	0.0307794	0.0308541	0.031038	0.0318391	0.0331519	0.0344471	0.0353892	0.0358718	0.036094	0.0356462	0.0345305	0.0332172	0.0317654	0.0301737	0.0283891	0.0264362	0.0244919	0.0227483	0.0212915	0.0203441	0.0200354	0.0202825	0.0211652	0.0227102	0.0248729	0.0273566	0.0296445	0.0313981	0.0326503
R_Semimembranosus	0.0695733	0.0626231	0.0555106	0.0596167	0.0683885	0.0789191	0.095543	0.114369	0.127787	0.127336	0.109942	0.0913099	0.078922	0.0760998	0.077711	0.0758234	0.0704569	0.0637807	0.0572816	0.0509608	0.0453087	0.0413719	0.0391221	0.0371398	0.0338218	0.0288303	0.023618	0.0191315	0.0151029	0.0120478	0.0100929	0.00904045	0.0087462	0.00888741	0.00960527	0.0111949	0.0130915	0.0152114	0.0173907	0.0192448	0.0207567	0.0217583	0.0218551	0.0212219	0.0200851	0.0186906	0.0171228	0.015235	0.0133078
R_Semitendinosus	0.0153847	0.0138671	0.0125505	0.0129928	0.0137571	0.0153014	0.0188261	0.0233588	0.0263772	0.0256477	0.0211923	0.0173297	0.0149805	0.013943	0.0127235	0.011006	0.00896237	0.00733814	0.0059417	0.0045729	0.00338908	0.00261309	0.00227055	0.00209427	0.00186072	0.00144771	0.00100127	0.000658864	0.000467412	0.000406616	0.00044319	0.00053409	0.000679684	0.000864017	0.00109272	0.00143089	0.00183012	0.0022872	0.00282606	0.00335075	0.00380825	0.00419383	0.00441294	0.00445623	0.00436151	0.004215	0.00403437	0.00377186	0.00336005
R_BicepsFemorisLH	0.00112173	0.00162954	0.00128574	0.00409508	0.0123211	0.0225931	0.030098	0.0350081	0.041114	0.045864	0.0443363	0.0391181	0.0365088	0.0391353	0.0414938	0.0395266	0.033936	0.0279813	0.0223207	0.01714	0.0136697	0.0120688	0.0116576	0.0111273	0.0098307	0.00760448	0.00505905	0.00277493	0.00129009	0.000584598	0.000181111	3.77068e-05	2.69959e-05	2.90739e-05	2.17761e-05	3.87188e-06	1.79673e-08	0	0	0	0	0	0	0	0	0	0	0	0
R_Sartorius	0.00347774	0.00399734	0.00404405	0.00365546	0.00300803	0.00235161	0.00180617	0.00133671	0.000897551	0.000508154	0.000225948	6.88198e-05	1.03667e-05	3.8097e-07	1.42623e-05	0.00028837	0.00100444	0.00173677	0.00219713	0.00238253	0.0024592	0.00255025	0.00269339	0.00291679	0.00318723	0.00342414	0.00357779	0.00361679	0.00359491	0.00354242	0.00350195	0.00351621	0.00363607	0.00378193	0.00388117	0.00391618	0.00387544	0.0038016	0.00378604	0.0039022	0.00414919	0.00447384	0.00481549	0.00509656	0.00526564	0.00529286	0.00515788	0.00485651	0.00440019
R_AdductorLongus	0.00162408	0.00521222	0.00809981	0.00492859	0.00109638	0.000669848	0.00138037	0.00123225	0.00206659	0.00208494	0.00049302	2.8162e-05	1.22991e-06	4.28587e-08	0	0	0	0	0	0	0	0	0	0	0	0	0	0	0	0	0	0	0	0	0	0	0	0	0	0	0	0	0	0	0	0	0	0	4.2088e-05
R_AdductorBrevis	2.53636e-06	7.56135e-08	9.77161e-06	6.79936e-05	3.49895e-05	5.38697e-05	0.000569553	0.00180149	0.00289001	0.00323378	0.00263666	0.00125863	0.000212683	8.80187e-06	1.90717e-07	0	0	0	0	0	0	0	0	0	0	0	0	0	0	0	0	0	0	0	0	0	0	0	0	0	0	0	0	0	0	0	0	0	0
R_AdductorMagnus1	1.31604e-06	5.67088e-08	0	0	8.5978e-06	0.000362857	0.00299923	0.00904287	0.0138105	0.0147901	0.0136265	0.00954754	0.0037269	0.000478088	1.79485e-05	6.35523e-07	1.64893e-08	0	0	0	0	0	0	0	0	0	0	0	0	0	0	0	0	0	0	0	0	0	0	0	0	0	0	0	0	0	0	0	0
R_AdductorMagnus2	0	0	0	0	1.23757e-05	0.000543788	0.00365755	0.00970273	0.0147637	0.016388	0.0161525	0.0144673	0.0113371	0.00680738	0.00215628	0.000275699	3.30768e-05	1.00368e-06	4.28749e-08	0	0	0	0	0	0	0	0	0	0	0	0	0	0	0	0	0	0	0	0	0	0	0	0	0	0	0	0	0	0
R_AdductorMagnus3	2.39281e-08	0	0	0	1.30686e-05	0.000521843	0.00349826	0.00924943	0.0139221	0.0154185	0.0153647	0.0137325	0.0103018	0.00556392	0.00155702	0.000222939	3.31094e-05	4.05421e-07	2.6054e-09	0	0	0	0	0	0	0	0	0	0	0	0	0	0	0	0	0	0	0	0	0	0	0	0	0	0	0	0	0	0
R_TensorFasciaLata	0.0063448	0.00841907	0.00900287	0.00769786	0.00659557	0.00708692	0.00764354	0.00547686	0.00177593	0.000209018	0.000206297	0.000660888	0.00229711	0.00599358	0.0115752	0.0170609	0.020686	0.0223296	0.0221116	0.0212689	0.0208165	0.0209285	0.0214811	0.0218797	0.0216307	0.0203656	0.0183728	0.0160196	0.0136979	0.0114485	0.00960404	0.00888551	0.00953639	0.0110732	0.0130222	0.0149447	0.0166776	0.0181777	0.0196627	0.0211735	0.0227071	0.0241845	0.0255402	0.0267502	0.0277252	0.0282445	0.0278126	0.0259446	0.0224444
R_Pectineus	0.000730967	0.00130395	0.00160578	0.0010315	0.000344763	0.000315924	0.000263938	0.000253573	0.00036392	0.000296216	6.58348e-05	4.71507e-06	2.17755e-07	8.55164e-09	0	0	0	0	0	0	0	0	0	0	0	0	0	0	0	0	0	0	0	0	1.38972e-05	3.73424e-05	5.73251e-05	7.38833e-05	0.000109128	0.000148999	0.000198658	0.000320372	0.000567703	0.000970762	0.00145054	0.00195937	0.00246381	0.00293319	0.00336295
R_Gracilis	0.00143513	0.00164509	0.00178499	0.00145132	0.00144986	0.00212161	0.00227595	0.00238732	0.00280378	0.00243416	0.00139833	0.000663088	0.000182942	1.80893e-05	5.75434e-07	8.27581e-09	0	0	0	0	0	0	0	0	0	0	0	0	0	0	0	0	0	0	0	0	0	0	0	0	0	0	0	1.00496e-08	4.55594e-07	1.10667e-06	1.47502e-06	1.87038e-05	3.55542e-05
R_GluteusMaximus1	1.98616e-06	1.37377e-07	0	5.3558e-06	0.000132139	0.00073696	0.00159391	0.00285567	0.00284967	0.00234707	0.00483014	0.00724946	0.00872184	0.00963591	0.00983271	0.00946628	0.00935482	0.0101294	0.0117303	0.0137032	0.0158142	0.0176832	0.0190529	0.0203357	0.0214521	0.0224597	0.0235397	0.0242616	0.0244487	0.0241807	0.0232938	0.0215012	0.0193743	0.0173452	0.0155196	0.0138457	0.0122194	0.0105746	0.0089479	0.00753092	0.00635397	0.00522687	0.0040493	0.0028048	0.00175077	0.00112567	0.000733139	0.000476526	0.000408415
R_GluteusMaximus2	0	0	0	0	3.71904e-05	0.00040232	0.00111242	0.0032019	0.00347105	0.00604946	0.0116998	0.015112	0.0157061	0.0147786	0.0134864	0.0153026	0.0205473	0.0244265	0.0270179	0.0293918	0.0316696	0.0331779	0.0339153	0.0341201	0.0334047	0.031585	0.0287794	0.0252519	0.0217683	0.0186269	0.0157947	0.0134409	0.011319	0.00909587	0.00712253	0.00570126	0.00452768	0.0036143	0.00261397	0.00160443	0.00085605	0.000385824	0.000115004	5.02324e-06	1.92814e-07	4.13777e-09	0	0	0
R_GluteusMaximus3	0	0	0	0	2.08621e-05	0.000712439	0.00447245	0.0115992	0.0186666	0.0231159	0.0250925	0.0241251	0.021343	0.0201557	0.0209774	0.0199492	0.0155472	0.00948958	0.00423364	0.00144362	0.000541581	0.000252696	0.000125597	5.95298e-05	1.36163e-06	2.69509e-08	0	0	0	0	0	0	0	0	0	0	0	0	0	0	0	0	0	0	0	0	0	0	0
R_Iliacus	0.0181192	0.0234686	0.0244961	0.0209052	0.0150536	0.00942639	0.00543796	0.00376731	0.00290009	0.0016093	0.00058821	9.48416e-05	6.8632e-06	2.35583e-07	9.2396e-07	0.000453162	0.0038913	0.0089686	0.0130877	0.0157216	0.0173718	0.0186285	0.0198854	0.0216502	0.0244231	0.0278631	0.0317926	0.0355284	0.038566	0.0404084	0.0415117	0.0424535	0.0434465	0.0443093	0.0445837	0.0441657	0.0428378	0.040767	0.0390507	0.0387011	0.0401753	0.0433166	0.0476087	0.0521665	0.056234	0.0592967	0.0609443	0.0610686	0.0594475
R_Psoas	0.0212819	0.0266165	0.0280747	0.0246101	0.0186958	0.012981	0.0084489	0.00561889	0.00384893	0.00150384	0.000143169	4.44346e-05	1.7223e-06	2.75858e-09	0	0	0.000101862	0.00102547	0.00287204	0.00499348	0.00696153	0.0091334	0.0113809	0.0137287	0.0165014	0.0198277	0.0234645	0.0271018	0.0301573	0.0319533	0.0333465	0.0352801	0.0376563	0.0397701	0.0411546	0.0414751	0.0405646	0.0386262	0.0364112	0.0350412	0.0353134	0.0375817	0.0416831	0.0469216	0.0524051	0.0573529	0.0611021	0.0633994	0.0643431
R_QuadratusFemoris	0.000192599	7.3907e-05	5.1224e-06	5.64778e-06	2.46776e-05	0.000283922	0.00105995	0.00177041	0.00178956	0.000879211	0.000486786	0.000242548	4.27033e-05	1.54867e-06	3.09137e-08	0	0	0	0	0	0	0	0	0	0	0	0	0	0	0	0	0	0	0	0	0	0	0	0	0	3.12896e-05	6.45056e-05	9.96867e-05	0.000120615	0.000127038	0.000141822	0.000202756	0.000348135	0.000614377
R_Gemelli	0.00359431	0.00321791	0.00348774	0.00348766	0.0031995	0.00304873	0.00324249	0.00316042	0.00241063	0.00128316	0.000395693	9.20976e-05	1.96894e-05	1.42772e-06	8.72539e-09	0	0	0	0	0	0	0	0	0	0	0	0	0	0	0	0	0	0	1.52415e-06	8.41815e-06	3.06909e-05	6.87055e-05	0.000126147	0.000225008	0.000392002	0.000625873	0.000876606	0.00109646	0.00120305	0.00115789	0.00100226	0.0010114	0.00144025	0.00218589
R_Piriformis	0.0139618	0.0130688	0.0118068	0.0129967	0.0144599	0.0155623	0.0155221	0.0129163	0.00766235	0.00305353	0.00194331	0.00240462	0.00325128	0.00429073	0.005208	0.00637954	0.00813544	0.00998328	0.0110214	0.0111086	0.0108078	0.0111138	0.0121349	0.0136951	0.0155142	0.0168866	0.0177593	0.017945	0.0180817	0.0191194	0.0207704	0.0221786	0.0231927	0.0238115	0.0239484	0.0236873	0.0233165	0.0231177	0.0234447	0.0243019	0.0251967	0.0254223	0.0249621	0.0244989	0.0252699	0.0280991	0.03268	0.0380379	0.0431444
R_RectusFemoris	0	0	0	0	0	0	0	0	0	1.61697e-05	0.000414661	0.00225415	0.00705493	0.0169854	0.0392973	0.0731512	0.104763	0.124587	0.129154	0.122737	0.111885	0.101078	0.0914506	0.0833719	0.0761875	0.0683228	0.0597468	0.0505551	0.0417026	0.0342236	0.0283679	0.0246551	0.0239524	0.0254702	0.0273353	0.0282627	0.0281805	0.0276975	0.0278031	0.0287768	0.030638	0.0337828	0.0380042	0.0435699	0.0510496	0.0608495	0.0734516	0.0883966	0.104957
R_BicepsFemorisSH	0.00351278	0.00275068	0.00360155	0.00492958	0.00598605	0.00635493	0.00541139	0.00340722	0.00190261	0.00142275	0.000636442	0.000376782	0.000193601	8.93677e-05	1.78633e-05	1.6317e-06	1.98616e-08	0	0	0	0	0	2.91202e-07	2.35739e-06	5.71132e-06	1.4572e-05	3.63536e-05	7.04193e-05	0.000124187	0.000203792	0.00029802	0.000443485	0.000704995	0.000961387	0.00111116	0.00114776	0.00110982	0.00103728	0.000959603	0.000914686	0.00094373	0.00108926	0.00135566	0.0017257	0.00219794	0.00277826	0.00346092	0.00423163	0.00505128
R_VastusMedialis	0	0	0	0	0	0	0.00029529	0.00910353	0.0312186	0.0451586	0.0495862	0.0509637	0.0541074	0.057331	0.056675	0.0519769	0.0457806	0.0410268	0.0385315	0.0384296	0.0398972	0.0410721	0.0414623	0.0406895	0.0385519	0.0351633	0.0307713	0.0258035	0.0208323	0.016791	0.0146985	0.0137589	0.0128308	0.0116533	0.0102147	0.00841793	0.00634948	0.00445171	0.00295385	0.00199032	0.00144901	0.0010319	0.000644075	0.00038268	0.000247937	0.000147333	6.47156e-05	1.65773e-05	9.48997e-07
R_VastusIntermedius	0	0	0	0	0	0	0.000335891	0.0103703	0.0355178	0.0513783	0.0564193	0.0579847	0.0615611	0.065231	0.0644892	0.0591437	0.0520908	0.0466805	0.0438402	0.0437262	0.0453948	0.0467336	0.0471775	0.0462988	0.0438668	0.0400115	0.0350121	0.0293579	0.0236999	0.0191015	0.0167216	0.0156539	0.014599	0.0132597	0.0116229	0.00957846	0.0072246	0.00506529	0.00336101	0.00226467	0.00164875	0.00117405	0.000732758	0.000435357	0.000282051	0.000167589	7.35987e-05	1.88528e-05	1.0705e-06
R_VastusLateralis	0	0	0	0	0	0	0.00044429	0.0141952	0.0483909	0.0703269	0.0775174	0.0794529	0.0841595	0.0893628	0.0886877	0.0816013	0.0719721	0.0644954	0.0605746	0.0604927	0.0629055	0.064816	0.0654231	0.0641329	0.0606444	0.0551503	0.0480632	0.0401042	0.0322569	0.0260451	0.0229985	0.0216851	0.0202544	0.0183809	0.0160811	0.0132218	0.00995232	0.00696986	0.00462224	0.00310928	0.00225871	0.00160441	0.000997396	0.000590907	0.000382103	0.000226556	9.93578e-05	2.53984e-05	1.44779e-06
R_MedialGastroc	0.0482199	0.0420083	0.0409756	0.0360276	0.0336833	0.0462115	0.0624008	0.0588564	0.0386902	0.0195095	0.00753293	0.00172182	0.000509613	0.00183438	0.00233659	0.00401377	0.00680475	0.0107544	0.0150912	0.0187641	0.0212479	0.0222536	0.0220765	0.0214665	0.021054	0.0211163	0.0215759	0.0222588	0.0232867	0.025011	0.0281898	0.0336011	0.0404981	0.0473329	0.0526052	0.0555055	0.0559193	0.0542453	0.0515438	0.0495695	0.0493787	0.0513988	0.055281	0.0608261	0.0699915	0.0861267	0.112039	0.1462	0.185868
R_LateralGastroc	0.0277827	0.0254943	0.0248702	0.0226882	0.023053	0.0290304	0.0364877	0.0365943	0.0268433	0.0148808	0.00660615	0.00189996	7.51379e-06	0.000628943	0.000468397	0.000476615	0.000868621	0.00166539	0.00304922	0.00476682	0.0061233	0.00712787	0.00780205	0.00811276	0.0082254	0.00833662	0.00854147	0.0088289	0.00922182	0.00985592	0.0109772	0.0129195	0.0154621	0.0180452	0.0200897	0.0213189	0.0216962	0.021344	0.020522	0.0196848	0.019094	0.019053	0.01972	0.0211823	0.0242027	0.0298104	0.0388191	0.0505742	0.064062
R_Soleus	0	0	0	0	0	0	0	5.99204e-05	0.000438728	0.00157143	0.0052572	0.0133908	0.0272159	0.0444611	0.0628077	0.0805316	0.090931	0.0935675	0.0894102	0.0786968	0.0668474	0.0585275	0.0549298	0.0564691	0.0616734	0.0675798	0.0729461	0.0770133	0.0797127	0.0817171	0.0829591	0.0835127	0.0837494	0.0828265	0.0799747	0.0760877	0.0716887	0.0673697	0.0641968	0.0623245	0.0617179	0.0622719	0.0637204	0.0662723	0.0696832	0.0741176	0.0822659	0.0963259	0.119566
R_TibialisPosterior	0	0	0	0	0	0.00010999	0.00091709	0.00261513	0.00489461	0.0106417	0.0145899	0.0154964	0.0138418	0.0101305	0.00573709	0.00264503	0.00154748	0.00130347	0.00144082	0.0016435	0.00207691	0.00263274	0.00301707	0.00302302	0.00270153	0.00219397	0.00168705	0.00131115	0.00111174	0.00103885	0.00103655	0.00107301	0.00113307	0.0012102	0.00129787	0.00139719	0.00151156	0.00161141	0.00167409	0.0016583	0.00154301	0.00134977	0.00109351	0.000815807	0.00055523	0.000312322	9.62266e-05	9.38049e-05	0.000277475
R_FlexDigLongus	0	0	0	0	0	2.03715e-05	0.000191077	0.000593419	0.00121855	0.00261109	0.00359766	0.00376408	0.00331349	0.00242369	0.00139467	0.000635582	0.000324791	0.000232338	0.000230123	0.000259522	0.000341895	0.000459987	0.000547848	0.000554956	0.000485003	0.000371348	0.00025833	0.00017593	0.000134412	0.000123289	0.00012564	0.000130824	0.000139211	0.000152524	0.00017071	0.000193834	0.000218049	0.000236432	0.000242063	0.000229234	0.000199285	0.000161482	0.000121181	8.64563e-05	5.5628e-05	2.89202e-05	9.56969e-06	8.31383e-06	2.40037e-05
R_FlexHalLongus	0	0	0	0	0	2.8921e-06	2.85401e-05	9.64689e-05	0.00015107	0.000742511	0.00150965	0.00204293	0.00229205	0.00203018	0.00139398	0.000837817	0.000683213	0.000754222	0.000824104	0.00086687	0.000945137	0.00103184	0.0010867	0.00108202	0.00100991	0.00091092	0.000822756	0.000756038	0.000714949	0.000694028	0.000691989	0.000703553	0.000722458	0.000745318	0.00076703	0.000789461	0.00081373	0.000838821	0.000860053	0.000864817	0.000850955	0.000816034	0.00076041	0.000684253	0.000580466	0.000444605	0.000291439	0.000163954	0.000184061
R_TibialisAnterior	0.0366424	0.0281416	0.0270156	0.0232429	0.0171374	0.0198409	0.0302808	0.0413529	0.0514812	0.0545475	0.0406956	0.0179353	0.0141194	0.0248473	0.0264302	0.0208744	0.0145612	0.00854116	0.00412996	0.00186255	0.000441327	5.46138e-05	1.02854e-06	2.70891e-08	0	0	0	0	0	0	0	0	0	0	0	0	0	0	0	0	0	0	0	0	0	0	0	0	0
R_PeroneusBrevis	0.00570086	0.00639934	0.007136	0.00716725	0.00636324	0.00504149	0.00334456	0.00154345	0.000450049	0.000433515	0.000345061	0.000215176	0.000573212	0.00175565	0.00323722	0.0044701	0.00531677	0.0057661	0.00579756	0.00572916	0.00568329	0.00538873	0.00530832	0.00596978	0.00727958	0.00862321	0.00955727	0.0100874	0.0104114	0.0106595	0.0108308	0.0109387	0.0108691	0.0106569	0.010362	0.010022	0.00976201	0.00986513	0.0105124	0.011572	0.0126692	0.0133893	0.0136208	0.0133915	0.0129916	0.0128927	0.013463	0.0149271	0.0172776
R_PeroneusLongus	0.00187241	0.00280114	0.00401031	0.00508422	0.0055938	0.00503499	0.00329131	0.00144364	0.00100804	0.00122103	0.000981085	0.000809147	0.00141439	0.00309943	0.00633188	0.00974545	0.0122978	0.0140149	0.0147734	0.0150209	0.0148194	0.0134225	0.011762	0.0117244	0.0140761	0.0171988	0.0196276	0.0212086	0.0223795	0.0233929	0.024261	0.0250032	0.0253338	0.0252999	0.0249438	0.0242542	0.0234267	0.0231435	0.0239554	0.0258105	0.0279376	0.0293882	0.0298725	0.029455	0.0287942	0.0289869	0.0307916	0.0345187	0.0400394
R_PeroneusTertius	0.00427623	0.00421674	0.0046621	0.00488748	0.00437066	0.00343851	0.00250944	0.00188413	0.00158692	0.00124273	0.000669887	0.000438787	0.00149092	0.00242941	0.0028932	0.00281285	0.00241928	0.00184988	0.00137916	0.00114618	0.00105298	0.000996102	0.000941624	0.000882528	0.000819115	0.000754356	0.000692139	0.000636101	0.000591695	0.000567906	0.000565824	0.000582294	0.000606394	0.000627928	0.000640983	0.000638716	0.000620696	0.000590463	0.000555058	0.000520872	0.000491053	0.000464574	0.000442619	0.000418025	0.000384899	0.000340114	0.00028088	0.000214222	0.000155207
R_ExtensorDigLongus	0.0210656	0.0174371	0.0182273	0.0189467	0.0166482	0.0146765	0.0153343	0.0158892	0.0157515	0.0138463	0.00848356	0.00248466	0.0088204	0.014541	0.016489	0.0148882	0.0118301	0.00779442	0.00408158	0.00186949	0.000777147	0.000382685	0.000255795	0.000162481	9.75751e-05	6.51468e-05	4.49955e-05	3.4562e-05	3.28291e-05	4.44759e-05	7.4309e-05	0.000115706	0.000146888	0.000148693	0.000125302	7.26203e-05	3.69306e-05	1.11867e-05	1.08125e-06	1.30271e-08	0	0	0	0	0	0	0	0	0
R_ExtensorHalLongus	0.00543119	0.0041055	0.00404308	0.00383557	0.00306546	0.00326503	0.00467332	0.00599566	0.00697004	0.007009	0.00503512	0.00206196	0.00242274	0.00420865	0.00463593	0.00390041	0.00292076	0.00183427	0.000932253	0.000420606	0.000131124	2.3097e-05	7.38585e-07	1.35445e-08	0	0	0	0	0	0	0	0	0	0	0	0	0	0	0	0	0	0	0	0	0	0	0	0	0
L_GluteusMedius1	0.0160116	0.0164923	0.0205769	0.0271208	0.034688	0.0413811	0.0447103	0.0432818	0.0372082	0.0285971	0.0199186	0.0129027	0.00725795	0.00333827	0.00105346	0.000165387	0.000487033	0.00100149	0.00304908	0.00577078	0.0101936	0.0133619	0.0143129	0.0140491	0.0125947	0.0111466	0.0103745	0.0105281	0.0107222	0.0100618	0.00883296	0.00792104	0.00786239	0.0082737	0.00890031	0.0091473	0.00892634	0.00831515	0.00749438	0.00676272	0.00620926	0.00598066	0.00589806	0.00553767	0.00482231	0.00357616	0.00167887	0.000681337	0.00039351
L_GluteusMedius2	0.0121789	0.0126065	0.0135584	0.0148686	0.016169	0.0168455	0.0163825	0.0146089	0.011914	0.00921224	0.00674222	0.00426094	0.00200546	0.000717064	0.000780671	0.000900874	0.000749803	0.000411445	0.000487221	0.00170346	0.0028067	0.00360798	0.00388344	0.00374647	0.00324917	0.00272431	0.00234875	0.00239311	0.00261787	0.00263792	0.00247012	0.0021816	0.00196819	0.00181863	0.00172157	0.0016984	0.00170057	0.00166725	0.00164801	0.00171076	0.00178647	0.00182292	0.00181269	0.00187465	0.00191477	0.00147408	0.000813332	0.00041686	0.000253707
L_GluteusMedius3	0.0288525	0.0270703	0.0254004	0.02431	0.0236024	0.0225629	0.0217262	0.0215547	0.0207933	0.0186366	0.0152726	0.0108194	0.00620644	0.00305952	0.0022957	0.00210747	0.00160145	0.000894487	0.000872745	0.00213618	0.00225345	0.00268614	0.00345414	0.00332981	0.00270257	0.00191773	0.00148179	0.00206658	0.00301316	0.00332734	0.00310477	0.00257292	0.00198825	0.0015087	0.00128845	0.00137705	0.00156358	0.00177188	0.00207947	0.00255381	0.00296987	0.00311383	0.00312095	0.00311173	0.00275476	0.00200696	0.00159272	0.00145794	0.00133019
L_GluteusMinimus1	0.0103718	0.00986538	0.00935627	0.00928014	0.0103163	0.012149	0.0138021	0.0144052	0.0135466	0.0115501	0.00939038	0.0079304	0.0070392	0.00557637	0.00340597	0.00167495	0.00094911	0.000923253	0.000667061	0.000526851	0.000897169	0.00145383	0.0018152	0.00199569	0.00206025	0.00216038	0.00220307	0.00219336	0.00213976	0.00198315	0.00187295	0.00198521	0.00227736	0.00255536	0.00277884	0.00289784	0.00290205	0.00283116	0.00272185	0.00262181	0.00256344	0.00257103	0.00263809	0.00266066	0.00250773	0.00197982	0.00127547	0.0010835	0.00102133
L_GluteusMinimus2	0.0171316	0.0163034	0.0151393	0.0143573	0.0149959	0.0165131	0.0175838	0.0174129	0.0160358	0.0141489	0.0123439	0.0107334	0.00895619	0.00644483	0.00351216	0.00140744	0.000451546	0.000237254	0.000260698	0.00065143	0.00129404	0.00184965	0.00222398	0.00242051	0.00243502	0.00241789	0.00236429	0.00230955	0.00227173	0.00218396	0.00214113	0.00225168	0.00253414	0.00285538	0.00313357	0.00330418	0.00336731	0.00335851	0.00330689	0.00324514	0.00319794	0.00315802	0.00315729	0.00312989	0.00297012	0.00236921	0.00150314	0.00119018	0.00122856
L_GluteusMinimus3	0.0329213	0.0309393	0.028346	0.0264862	0.0266113	0.0276156	0.0280392	0.0273901	0.0261141	0.0246689	0.0223296	0.018275	0.0128075	0.00722741	0.00297379	0.000775652	0.000561832	0.000579801	0.000571506	0.000783981	0.00106655	0.0013781	0.00177016	0.00220214	0.00248417	0.00265317	0.00278304	0.00308152	0.00335387	0.00330221	0.0031299	0.00300761	0.00308097	0.00333234	0.0035776	0.00377952	0.00391675	0.00399669	0.00408867	0.00418858	0.00423971	0.00415285	0.00396771	0.00372184	0.00335982	0.0026333	0.00182883	0.00154714	0.00176124
L_Semimembranosus	0.0124818	0.00812301	0.00360331	0.00118353	0.000117729	1.51396e-06	2.69498e-08	0	0	0	0	0	0	0	0	0	0	6.21453e-05	0.00148782	0.00405694	0.00659391	0.00552152	0.00273698	0.000711366	0.00014393	3.07381e-05	4.31008e-07	4.26563e-06	0.000193848	0.000739275	0.00142576	0.00224292	0.00300453	0.00425553	0.00708114	0.0116249	0.0180502	0.0273992	0.0390953	0.0526871	0.0665259	0.0775278	0.0830946	0.0822425	0.0771785	0.0719549	0.067689	0.0660871	0.0696318
L_Semitendinosus	0.00339645	0.0026967	0.00174569	0.000816358	0.000265803	1.21264e-05	3.95922e-07	9.11547e-09	0	0	0	0	0	0	0	0	0	1.84565e-05	0.000247948	0.000639429	0.00104391	0.000866593	0.000415029	9.96985e-05	2.11972e-05	2.90821e-06	2.32356e-08	3.0864e-06	2.11074e-05	8.21223e-05	0.000133895	0.000165041	0.00017464	0.000217163	0.000506141	0.00128637	0.00262415	0.00483065	0.00768915	0.0107209	0.0135306	0.01575	0.0169091	0.0166938	0.0153127	0.0139784	0.0135783	0.0141266	0.01533
L_BicepsFemorisLH	0	0	0	0	0	0	0	0	0	0	0	0	0	0	0	0	0	9.10358e-05	0.000808669	0.00226723	0.00378491	0.00330138	0.00182583	0.000655218	7.10952e-05	7.58459e-06	4.2006e-07	5.7864e-09	0	0.000108807	0.000545778	0.00147068	0.00286902	0.00512073	0.00827053	0.0116215	0.0148571	0.0176554	0.0200937	0.0229843	0.0266926	0.0300294	0.0317495	0.0305871	0.026398	0.0209638	0.015695	0.0105735	0.00598348
L_Sartorius	0.0042973	0.00381501	0.00391216	0.00464674	0.00572613	0.0069357	0.00806131	0.00902776	0.00967842	0.0097825	0.00934274	0.00875049	0.00802973	0.00689755	0.00516087	0.00382613	0.00352933	0.00315194	0.00278816	0.00297338	0.00293899	0.00278441	0.00247887	0.0019059	0.00134593	0.00120663	0.00129906	0.0012824	0.00117375	0.00103007	0.000893462	0.000798974	0.000738205	0.00069235	0.000656922	0.000670024	0.000784578	0.0010275	0.00139279	0.00188114	0.00243762	0.00296774	0.00333937	0.00343238	0.00327461	0.00297629	0.00265362	0.00251916	0.00268617
L_AdductorLongus	1.84109e-05	0.000137883	0.000287772	0.000441996	0.000660212	0.000911349	0.00130622	0.00183595	0.00240241	0.00431162	0.00721612	0.00904223	0.0091753	0.0067293	0.00682069	0.0149324	0.0230808	0.024676	0.0182523	0.0123211	0.0130146	0.015154	0.0157833	0.0147906	0.0130284	0.0109173	0.00932289	0.00853589	0.00766134	0.00668117	0.0057539	0.00477809	0.00381923	0.00307207	0.00234349	0.00151549	0.000726595	0.000304306	0.000112517	3.29729e-05	3.72208e-06	6.9024e-06	0.000110186	0.00058305	0.00154342	0.0026413	0.00351767	0.00361581	0.00414338
L_AdductorBrevis	0	0	0	0	0	0	0	0	0	0	0	0	0.000559747	0.0029158	0.00462069	0.00380983	0.00269108	0.00297336	0.0028568	0.00181947	0.000842107	0.000633597	0.000814161	0.000930988	0.00102692	0.00107739	0.00104234	0.000951572	0.000819931	0.00067856	0.000553256	0.000418011	0.000304786	0.00020016	0.000117403	7.33172e-05	4.4017e-05	9.16798e-06	1.86463e-07	3.53138e-10	0	0	0	1.89183e-07	4.28607e-05	0.000278082	0.000424944	0.001358	0.00192358
L_AdductorMagnus1	0	0	0	0	0	0	0	0	0	0	0	0	7.37498e-06	0.00141222	0.00554429	0.00768292	0.00651405	0.00573722	0.00553585	0.00458626	0.00301867	0.00168169	0.000668964	0.000276364	0.000343933	0.00047065	0.000478457	0.000384875	0.000258469	0.0001829	0.000153591	0.000107125	4.80586e-05	4.03094e-05	4.23662e-05	3.06235e-05	5.28449e-06	2.13892e-07	6.12138e-09	0	0	0	8.19649e-07	2.67704e-06	8.01324e-06	4.54921e-05	0.000141718	0.00124013	0.0014725
L_AdductorMagnus2	0	0	0	0	0	0	0	0	0	0	0	0	0	1.03083e-06	0.000185822	0.000829604	0.00135009	0.00231188	0.00284983	0.00219536	0.00113116	0.000538669	0.000314011	0.000188563	8.84938e-05	5.53489e-05	4.65088e-05	3.00326e-05	1.19036e-05	6.68319e-07	3.68116e-06	4.1639e-06	1.47758e-07	0	0	0	0	0	0	0	0	0	9.1279e-06	6.23747e-05	0.000136327	0.00015189	8.28548e-05	1.44029e-05	2.99826e-06
L_AdductorMagnus3	0	0	0	0	0	0	0	0	0	0	0	0	0	4.67303e-05	0.000642261	0.00240534	0.00302454	0.00344516	0.00340719	0.00252874	0.00156083	0.000782858	0.000419208	0.0002704	0.000190947	0.000125483	6.77472e-05	2.6728e-05	1.26916e-06	1.33084e-05	1.56826e-05	1.8244e-05	1.87087e-05	1.48856e-06	6.3342e-08	0	0	0	0	0	0	0	5.35607e-06	3.16765e-05	8.63677e-05	0.000111477	6.84496e-05	3.40646e-05	3.65908e-05
L_TensorFasciaLata	0.0259267	0.0253688	0.0259201	0.0275397	0.0303657	0.0339391	0.0369244	0.0383476	0.037993	0.0358229	0.0319264	0.027434	0.0235978	0.0199802	0.0161233	0.0132159	0.0120868	0.0108549	0.00944011	0.00980113	0.00954508	0.00891702	0.00804825	0.00653716	0.00499925	0.00455868	0.00505659	0.00547567	0.00570821	0.00576474	0.00568613	0.00552951	0.00530237	0.00509221	0.00485751	0.00455583	0.00433882	0.00424679	0.00439992	0.00490272	0.00588037	0.00702429	0.00774424	0.0076323	0.00669936	0.00521368	0.00357125	0.00278497	0.00290133
L_Pectineus	0.00327372	0.00345627	0.00359367	0.00367368	0.00369156	0.00357385	0.00329609	0.00297279	0.00263049	0.00224354	0.00186832	0.00158361	0.00136852	0.00137812	0.00177734	0.00250349	0.00326809	0.00324138	0.00228693	0.00167024	0.0019244	0.00223713	0.00230068	0.00211074	0.00181823	0.00152962	0.00131796	0.00122548	0.00112223	0.00100167	0.000882727	0.000751484	0.000626704	0.000528202	0.000433508	0.000326728	0.000205677	0.00010355	4.51708e-05	2.15731e-05	1.44943e-05	3.7426e-05	9.51641e-05	0.000221164	0.000428299	0.000607031	0.000682648	0.000625534	0.000421858
L_Gracilis	0.000118176	0.000193711	0.000223175	0.000194883	0.000125083	5.49332e-05	1.48645e-05	1.59416e-05	4.43546e-05	0.000117744	0.000241235	0.000504526	0.00107094	0.00169138	0.00228549	0.00309246	0.00361707	0.00314755	0.0020214	0.00121934	0.000986935	0.00101827	0.000957283	0.000821531	0.000746229	0.000629011	0.000471326	0.000331717	0.000218493	0.000136894	7.63815e-05	6.85384e-05	0.000128694	0.000207498	0.000288054	0.00034353	0.000365345	0.000372936	0.000393197	0.000489127	0.000693833	0.000986505	0.00127453	0.00166109	0.00219475	0.00238175	0.00234782	0.00226391	0.00164989
L_GluteusMaximus1	0	0	0	0	0	0	0	0	0	0	0	1.17008e-05	8.98225e-05	0.000114786	2.57801e-05	2.83544e-07	4.45865e-05	0.000102445	0.000864241	0.00232869	0.00352309	0.00399726	0.00346585	0.00218528	0.000991966	0.000182119	2.32527e-05	5.37717e-05	8.84803e-05	9.1872e-05	7.05853e-05	6.06511e-05	5.34216e-05	4.02227e-05	1.49991e-05	3.1118e-06	9.2982e-06	8.89088e-06	4.17042e-06	2.70381e-07	2.29611e-06	9.78731e-05	0.000338959	0.00082285	0.00126084	0.00122736	0.000668742	0.000189923	6.65011e-06
L_GluteusMaximus2	0	0	0	0	0	0	0	0	0	0	0	0	3.31054e-05	0.000104101	2.79536e-05	2.63207e-07	3.26135e-05	0.000241434	0.00193493	0.00383554	0.00550837	0.00589933	0.00468211	0.00237959	0.000762428	4.42796e-05	7.23933e-06	5.1631e-05	5.66541e-05	8.77705e-05	7.46489e-05	5.71676e-05	4.03053e-05	1.46628e-05	7.44942e-08	0	0	0	0	0	0	4.82431e-05	0.000447081	0.00115145	0.00190814	0.00184327	0.000886838	0.00023168	4.37601e-06
L_GluteusMaximus3	0	0	0	0	0	0	0	0	0	0	0	0	0	0	0	0	0.000120462	0.000586099	0.00388817	0.00461774	0.00446436	0.00444211	0.00317566	0.00157766	0.000386565	2.06757e-05	1.93097e-05	5.79709e-05	3.92827e-05	2.49582e-05	4.52576e-05	2.64794e-05	2.10025e-06	0	0	0	0	0	0	0	0	1.13285e-05	0.000197096	0.000720564	0.00113196	0.00103689	0.000376547	3.56565e-05	1.31938e-06
L_Iliacus	0.0614539	0.0503086	0.0384886	0.0299868	0.0276543	0.0290984	0.0316324	0.0359023	0.0409572	0.0445534	0.0454447	0.0449317	0.0435587	0.0398169	0.0331627	0.0316084	0.0363914	0.0347222	0.0275669	0.027542	0.0298492	0.0299473	0.0269332	0.0213986	0.0149752	0.00989892	0.00749572	0.00689271	0.00675323	0.00653087	0.00594171	0.0051927	0.00449175	0.00411112	0.00404668	0.00425087	0.00468393	0.00533831	0.0061949	0.00722067	0.00842349	0.00961689	0.0105871	0.0112252	0.0116145	0.0120584	0.0121759	0.0116375	0.0120431
L_Psoas	0.066706	0.0578364	0.0478531	0.0395343	0.0344837	0.030981	0.0279497	0.0275011	0.0296546	0.0317896	0.0317743	0.0296868	0.0265802	0.0224086	0.0174872	0.0196303	0.0266103	0.0263227	0.0185312	0.0155677	0.0192164	0.0223759	0.0218652	0.0190828	0.015681	0.0125009	0.0108307	0.0102853	0.0101683	0.0100017	0.00931911	0.00829423	0.00721945	0.00649403	0.00633528	0.00669394	0.00739265	0.00831374	0.00933611	0.0103701	0.0114536	0.0123287	0.0127275	0.0125861	0.0120905	0.0114792	0.0107032	0.010298	0.0119222
L_QuadratusFemoris	0.000860636	0.00121941	0.00162161	0.00210028	0.00269777	0.00328456	0.00396861	0.00478484	0.00516259	0.00495874	0.00463639	0.00471217	0.00522212	0.00535242	0.0045329	0.00415372	0.00463001	0.00507678	0.00497122	0.0039611	0.00246827	0.0013236	0.000833404	0.000836005	0.000998921	0.00139807	0.00186359	0.00199225	0.00174623	0.00138396	0.00108925	0.000833023	0.000633865	0.00052642	0.000378122	0.000224196	0.000133019	8.31764e-05	4.10322e-05	9.71882e-06	1.45967e-07	1.08828e-05	0.000148083	0.00025748	0.000355042	0.000231888	0.00194262	0.00521515	0.00693092
L_Gemelli	0.00418895	0.00390022	0.00367874	0.00366636	0.00388425	0.0042611	0.00472928	0.00514757	0.00534975	0.0050935	0.00442236	0.00375179	0.00340093	0.00319316	0.00270243	0.00207585	0.00156976	0.00121193	0.000982887	0.000750006	0.000526974	0.000414951	0.000349148	0.000271137	0.000223121	0.00028255	0.000519895	0.000742448	0.000811236	0.000718867	0.00055331	0.00041454	0.000348436	0.000327433	0.000370443	0.000518262	0.00075651	0.00110253	0.00157331	0.00205656	0.00254573	0.0030313	0.00344269	0.0036837	0.00379893	0.00385901	0.00433335	0.00515264	0.00558869
L_Piriformis	0.0511258	0.0479258	0.0443507	0.0418786	0.0414915	0.0426287	0.0449312	0.0470434	0.0472666	0.044252	0.0378025	0.0292592	0.0202281	0.0121724	0.00661678	0.00370584	0.00245831	0.00179502	0.00142712	0.00163424	0.00185335	0.00193996	0.00202237	0.00188233	0.00166715	0.00160461	0.00184601	0.00256946	0.00364022	0.00397414	0.00352079	0.00268017	0.00192578	0.00209343	0.00289589	0.00369065	0.00442666	0.00531617	0.00648451	0.00749185	0.00834066	0.00883395	0.00859633	0.00751102	0.00611757	0.00526182	0.00513215	0.00539766	0.00609706
L_RectusFemoris	0.123646	0.141797	0.159981	0.177761	0.194651	0.209529	0.21928	0.220378	0.211835	0.191609	0.162419	0.137545	0.122723	0.106323	0.0891859	0.0847235	0.0853969	0.0746409	0.0601542	0.0460178	0.0274354	0.0223248	0.0281264	0.0319931	0.0328886	0.0320839	0.031976	0.0341377	0.0371805	0.0384735	0.0367621	0.0337721	0.031622	0.0316226	0.0334032	0.0354527	0.035369	0.0342562	0.0319157	0.0259498	0.01767	0.0101419	0.00383789	0.000929871	3.64801e-05	1.45929e-06	5.07582e-08	0	0
L_BicepsFemorisSH	0.00486846	0.00598453	0.00728458	0.00879576	0.010573	0.012693	0.0152083	0.0181799	0.0212271	0.0236229	0.0246962	0.024199	0.0224331	0.0194755	0.0145297	0.00929077	0.00571128	0.00425414	0.00447766	0.00606576	0.00810786	0.00912845	0.00831533	0.00677932	0.00573749	0.00495315	0.00416932	0.00326189	0.00261456	0.00300496	0.0044401	0.00664999	0.00928502	0.0117206	0.0137008	0.0151695	0.0157948	0.0156147	0.0156414	0.0168908	0.0191927	0.0215459	0.0229584	0.0229519	0.0216766	0.0194337	0.0162737	0.0123994	0.00834226
L_VastusMedialis	0	0	0	0	0	0	0	5.90884e-05	0.00052218	0.00164216	0.00702878	0.0192078	0.0299907	0.0348496	0.0332673	0.0265943	0.0236601	0.0274159	0.0295827	0.0279632	0.0226558	0.0161113	0.0104313	0.00600213	0.00305783	0.0014025	0.000915604	0.00149472	0.00210909	0.00234468	0.00211922	0.00139604	0.000454345	8.65711e-05	5.73108e-06	2.9227e-07	5.06725e-09	0	0	0	0	0	0	0	0	0	0	0	0
L_VastusIntermedius	0	0	0	0	0	0	0	6.74104e-05	0.000593706	0.00186601	0.0079835	0.0217966	0.0339875	0.039433	0.0375779	0.0299678	0.0266229	0.0308487	0.0332073	0.0312824	0.0252649	0.0179066	0.0115485	0.00661822	0.00335857	0.00153553	0.00100001	0.00163205	0.00230592	0.00256886	0.00232793	0.00153748	0.000501148	9.56719e-05	6.36525e-06	3.32373e-07	6.75652e-09	0	0	0	0	0	0	0	0	0	0	0	0
L_VastusLateralis	0	0	0	0	0	0	0	9.70306e-05	0.000842558	0.00265525	0.0113885	0.0311276	0.0486177	0.056503	0.0538507	0.0429339	0.0381368	0.0442	0.047523	0.0446329	0.035935	0.0253824	0.0163013	0.0093002	0.00469893	0.00214164	0.00139156	0.00227048	0.00321214	0.0035855	0.00325753	0.00215672	0.000703214	0.000134429	8.77345e-06	4.42067e-07	8.44551e-09	0	0	0	0	0	0	0	0	0	0	0	0
L_MedialGastroc	0.300625	0.354003	0.406272	0.455276	0.499201	0.536963	0.565382	0.578005	0.562225	0.504297	0.410924	0.328258	0.306675	0.321495	0.309922	0.266567	0.208141	0.143639	0.0835903	0.0407619	0.0126846	0.0014702	0.00065967	0.00182313	0.00322201	0.00419851	0.00478465	0.00516141	0.0054307	0.00568383	0.00625914	0.00750084	0.00940361	0.0113045	0.0122895	0.0126262	0.0127598	0.0130593	0.0140889	0.0163266	0.0202299	0.0255977	0.0317563	0.0373437	0.0413826	0.0436045	0.0448207	0.0459748	0.0486678
L_LateralGastroc	0.104019	0.121274	0.138195	0.154072	0.168352	0.180619	0.189635	0.193216	0.187064	0.166941	0.13621	0.111187	0.105687	0.108616	0.101236	0.0845767	0.0649393	0.044935	0.0266269	0.0134372	0.00465225	0.00067614	0.000210288	0.000561802	0.000966522	0.00125071	0.001412	0.00150571	0.00159224	0.00170199	0.00194576	0.00240606	0.00308438	0.00373309	0.00408518	0.00424629	0.00433404	0.00448655	0.0049816	0.00604336	0.00786385	0.0103917	0.0134985	0.0166931	0.0195248	0.0216541	0.0229348	0.0236366	0.0257138
L_Soleus	0.184505	0.259989	0.349641	0.450312	0.556979	0.665826	0.775582	0.88255	0.972744	1.02023	0.986524	0.842512	0.637821	0.464421	0.397184	0.398775	0.369611	0.285127	0.179001	0.0909293	0.033984	0.00669072	0.000337758	3.42996e-05	0.000318863	0.00112907	0.00159435	0.00156142	0.00136288	0.00107116	0.000652723	0.000341366	0.000182564	0.000106541	4.08917e-05	2.16189e-06	2.29709e-08	0	0	0	0	0	0	0	0	0	0	0	0
L_TibialisPosterior	0.00036136	0.000509565	0.000693899	0.000904728	0.00114237	0.0014154	0.00176327	0.00219188	0.0025884	0.00293102	0.00322947	0.0029987	0.00233702	0.00232702	0.0033532	0.0040875	0.00404373	0.00405491	0.00408445	0.00393113	0.00327389	0.00230652	0.00157242	0.00138124	0.00186749	0.00200865	0.00196048	0.00177124	0.00145484	0.00112794	0.00088716	0.00073274	0.000626608	0.000503562	0.000381289	0.000276229	0.000181285	0.000111342	5.86856e-05	2.91694e-05	1.18398e-05	3.39084e-06	5.34682e-08	0	0	0	0	0	0
L_FlexDigLongus	1.2698e-05	1.12779e-05	1.17447e-05	1.47855e-05	2.03809e-05	2.82991e-05	3.8644e-05	5.42799e-05	7.46989e-05	9.73533e-05	0.000117327	0.000137634	0.000132612	0.000191939	0.000396634	0.000603848	0.000719071	0.000761593	0.00073125	0.000729173	0.000674126	0.000555306	0.000452963	0.000368329	0.000427389	0.000474452	0.000469115	0.000415586	0.000344037	0.000276952	0.000231662	0.00020723	0.000192347	0.000172407	0.000145758	0.000121108	9.29434e-05	7.10725e-05	5.17305e-05	3.01903e-05	1.66502e-05	1.05809e-05	2.50397e-06	8.47613e-08	0	0	0	0	0
L_FlexHalLongus	0.000512344	0.00077195	0.00106964	0.00140311	0.00177803	0.00218892	0.0026255	0.0030751	0.00343733	0.00372568	0.00384447	0.00364144	0.00321659	0.00276605	0.00245897	0.00190308	0.00139379	0.00135488	0.0013158	0.00106162	0.000688224	0.000305659	3.99664e-05	5.08832e-05	0.000183084	0.000264599	0.000274141	0.00026457	0.00021945	0.000164081	0.000113314	6.99656e-05	4.3132e-05	2.73001e-05	1.59738e-05	7.41728e-06	2.66175e-06	1.15092e-07	0	0	0	0	0	0	0	0	0	0	0
L_TibialisAnterior	0	0	0	0	0	0	0	0	0	0	0	0	0	0	1.12492e-05	0.000201924	0.00125475	0.00359852	0.00652104	0.0116601	0.0153487	0.0164195	0.0147273	0.0113909	0.00984785	0.00903828	0.00720124	0.0050643	0.00342884	0.00253168	0.00209976	0.00224418	0.00285467	0.00359912	0.00426184	0.00498587	0.00598664	0.00741208	0.00941621	0.0121844	0.0156829	0.0195371	0.0233408	0.0267052	0.0293966	0.0316594	0.0340731	0.0362486	0.0366454
L_PeroneusBrevis	0.0125411	0.0148504	0.0167565	0.0179171	0.0184205	0.0186475	0.0194839	0.0211575	0.0232146	0.0249178	0.0252863	0.0237275	0.0206205	0.0167215	0.0125608	0.00879704	0.00624553	0.00467971	0.00329063	0.00205418	0.00136314	0.0011543	0.000865657	0.000499556	0.000211101	6.45123e-05	1.74708e-05	3.2268e-05	4.01787e-05	3.86834e-05	3.35402e-05	3.06271e-05	3.61354e-05	4.49217e-05	4.93121e-05	5.7762e-05	0.000102906	0.000173723	0.000277388	0.000421377	0.000612879	0.000942637	0.00144069	0.00197957	0.00241595	0.00266093	0.00287488	0.00311968	0.00335439
L_PeroneusLongus	0.0321168	0.0386172	0.0441778	0.047974	0.0499877	0.0509912	0.0531282	0.0571336	0.0620409	0.0660216	0.0667525	0.062942	0.0552652	0.0452143	0.0340668	0.0240833	0.0174306	0.0127407	0.00821574	0.00423476	0.00152371	0.000701357	0.000399679	0.00023663	0.000103696	2.4267e-05	1.66817e-05	2.46126e-05	2.5234e-05	1.80628e-05	1.57961e-05	1.42505e-05	1.85279e-05	2.08363e-05	1.77544e-05	1.35472e-05	9.60761e-06	1.91654e-05	3.22224e-05	5.55952e-05	0.000135289	0.000289747	0.000476023	0.000692907	0.000822999	0.000762764	0.000545785	0.000552668	0.000836866
L_PeroneusTertius	0.000355773	0.000284279	0.000223632	0.000192831	0.000201566	0.000236686	0.000288794	0.000361481	0.000467505	0.000589311	0.000682673	0.000744974	0.000729204	0.000618909	0.000477857	0.000383635	0.000348778	0.000363504	0.00059066	0.00129802	0.0020115	0.00218779	0.00180339	0.00109813	0.00054464	0.000351303	0.000257776	0.000182102	0.000128361	0.000102724	9.42106e-05	9.86782e-05	0.000121955	0.000169558	0.000232539	0.000298268	0.000370983	0.000446249	0.000537424	0.000667586	0.000875589	0.00117505	0.00151394	0.00179914	0.00198074	0.00209007	0.00218816	0.00237572	0.00264193
L_ExtensorDigLongus	0.000104034	4.32073e-05	2.58243e-06	4.04241e-08	0	0	0	0	0	0	0	1.11773e-06	1.90488e-05	7.15425e-05	0.000160289	0.000330364	0.000619917	0.00103024	0.00279032	0.00631764	0.00884973	0.00846391	0.00629379	0.00361983	0.00278886	0.00282415	0.00234597	0.00168755	0.00117165	0.000884768	0.000704539	0.000688685	0.000890929	0.00121351	0.00152703	0.00183196	0.00220805	0.00268102	0.00333992	0.00432086	0.00576139	0.00750298	0.00914272	0.0102913	0.0109835	0.0115456	0.0122275	0.0133854	0.014977
L_ExtensorHalLongus	0	0	0	0	0	0	0	0	0	0	0	0	0	0	2.64807e-06	4.8035e-05	0.00020615	0.000457337	0.000852015	0.00174138	0.00241462	0.0024782	0.00201398	0.00139922	0.001227	0.00123545	0.00103509	0.000749333	0.000511704	0.000366571	0.00028657	0.000278897	0.000347029	0.000447556	0.000536392	0.000626967	0.000754066	0.000937356	0.00120376	0.00159118	0.00211509	0.00270355	0.00326398	0.00371659	0.00404074	0.00429043	0.00454797	0.00482194	0.00502222
R_DeltoidScapular1	0	0	0	0	0	0	0	0	0	0	0	0	0	0	0	0	0	0	0	0	0	1.63158e-05	4.0067e-05	6.15509e-05	7.01714e-05	7.11405e-05	0.000151966	0.000219161	0.000174219	0.000138041	7.86321e-05	5.27424e-05	3.01045e-05	2.22794e-05	3.17852e-05	3.93583e-05	5.89772e-05	6.801e-05	7.07912e-05	6.40353e-05	5.39929e-05	4.61552e-05	3.94637e-05	3.28007e-05	2.51327e-05	1.98745e-05	1.73332e-05	1.3645e-05	9.2538e-06
R_DeltoidScapular2	0	0	0	0	0	0	0	0	0	0	0	0	0	0	0	0	0	0	0	0	1.03846e-06	5.55498e-06	1.26639e-05	1.99607e-05	2.56775e-05	2.07056e-05	3.22161e-05	6.29367e-05	5.26132e-05	4.48585e-05	4.61403e-05	4.57638e-05	3.97991e-05	3.80401e-05	4.72936e-05	6.10208e-05	7.15388e-05	7.9249e-05	8.53251e-05	7.77196e-05	6.68e-05	5.58733e-05	4.78776e-05	4.07828e-05	3.20988e-05	2.43022e-05	2.05386e-05	1.72351e-05	1.52166e-05
R_DeltoidScapular3	2.75824e-07	4.49339e-07	5.01953e-07	4.01048e-07	2.6474e-07	7.5135e-07	1.78755e-07	6.19239e-07	2.21831e-06	1.24532e-06	1.92763e-07	4.91026e-08	3.08971e-08	6.27588e-07	3.34343e-07	3.50346e-07	1.81513e-06	6.98486e-07	1.60687e-06	2.41722e-06	9.67279e-06	2.02582e-05	3.5218e-05	5.99203e-05	8.21041e-05	9.6409e-05	0.000115881	0.000136786	0.000154992	0.000170325	0.000181344	0.000181664	0.000186691	0.000193196	0.00021602	0.000254755	0.000288987	0.000322889	0.000359524	0.0003679	0.000372278	0.000368839	0.000387388	0.000387595	0.000367587	0.000326353	0.000283072	0.000231427	0.000181818
R_DeltoidScapular4	0	0	0	0	0	0	0	0	0	0	0	0	0	0	0	0	0	2.45502e-07	3.1729e-07	2.22612e-06	5.7588e-06	1.26518e-05	2.19963e-05	3.50656e-05	4.47525e-05	5.74241e-05	6.45536e-05	7.34963e-05	8.2736e-05	8.03076e-05	8.65295e-05	8.57796e-05	8.96751e-05	9.43703e-05	0.000104616	0.000117372	0.000125234	0.000132823	0.000140654	0.000139738	0.000134716	0.000130511	0.000131004	0.000128327	0.000120497	0.000105148	9.0343e-05	7.49932e-05	5.94225e-05
R_DeltoidScapular5	1.8512e-05	1.64998e-05	1.41679e-05	1.21771e-05	1.00005e-05	9.82695e-06	1.30817e-05	1.78404e-05	2.12232e-05	2.88103e-05	3.86872e-05	3.39867e-05	2.85198e-05	2.84066e-05	2.18426e-05	2.02831e-05	2.44025e-05	2.10887e-05	1.6597e-05	1.26797e-05	1.73138e-05	4.10776e-05	7.02176e-05	0.000122124	0.000175737	0.000209016	0.000239446	0.000267784	0.000294776	0.000300939	0.000309851	0.000301771	0.000299606	0.000301996	0.000312444	0.000327343	0.000328564	0.000329036	0.000334911	0.000323218	0.000309825	0.00030071	0.000307375	0.00030519	0.00029332	0.000269339	0.000244699	0.000219636	0.000197185
R_DeltoidScapular6	7.89806e-05	8.13153e-05	7.73216e-05	7.36298e-05	7.06848e-05	6.9842e-05	6.86232e-05	6.18303e-05	5.6261e-05	5.45985e-05	5.24888e-05	4.90435e-05	4.93301e-05	5.09778e-05	4.53455e-05	3.95541e-05	3.99716e-05	3.64427e-05	2.78939e-05	2.08211e-05	1.96028e-05	3.32289e-05	4.7854e-05	7.18488e-05	9.86225e-05	0.000110406	0.000119304	0.00013333	0.000145466	0.000151191	0.000157195	0.000157077	0.000157127	0.000157544	0.000159295	0.000161497	0.000160428	0.000159126	0.000163318	0.000164936	0.000165849	0.00016897	0.000178147	0.000182901	0.00017971	0.000168528	0.00015499	0.000139005	0.000122385
R_DeltoidScapular7	0.00012368	0.000130242	0.000135907	0.000144725	0.000154084	0.000164664	0.000174169	0.000181073	0.000184837	0.000180341	0.00017237	0.000156225	0.000138938	0.000128497	0.000116752	0.000105015	9.33578e-05	9.16699e-05	9.34151e-05	0.00010185	0.00010646	0.000119719	0.000114343	0.000118967	0.000111685	0.000116445	0.000107711	0.000109375	0.000113322	0.00011229	0.000111167	0.000106385	0.000100656	9.33674e-05	8.35705e-05	7.42329e-05	6.12171e-05	4.82604e-05	3.75857e-05	3.36159e-05	3.89715e-05	4.62449e-05	5.59092e-05	6.3096e-05	6.57244e-05	6.50755e-05	6.54215e-05	6.81673e-05	7.31608e-05
R_DeltoidScapular8	0.000184696	0.000188492	0.000193063	0.000204507	0.000217804	0.000232674	0.000247697	0.000258396	0.00026492	0.00026157	0.000253883	0.000233876	0.000212349	0.000202106	0.000189093	0.000159908	0.000143995	0.000138589	0.000142682	0.00016021	0.00015957	0.000188282	0.000178205	0.000182558	0.000181531	0.000176859	0.000173497	0.000173644	0.000174943	0.000175588	0.000171825	0.000163969	0.000153718	0.00014063	0.000126649	0.000110581	9.10942e-05	7.06843e-05	5.39407e-05	4.78151e-05	5.49462e-05	6.61589e-05	8.02878e-05	9.15817e-05	9.57548e-05	9.55009e-05	9.73934e-05	0.000102196	0.000110196
R_DeltoidScapular9	0.00037244	0.000376015	0.000383803	0.000404458	0.0004306	0.000459732	0.000487821	0.000506346	0.000514944	0.00050354	0.000482731	0.000450973	0.000429682	0.000432523	0.000424524	0.000389827	0.000359793	0.000349917	0.000341196	0.000352855	0.000331291	0.000353956	0.000313949	0.000306583	0.000278162	0.000267588	0.000245065	0.000232521	0.000231065	0.000226577	0.000220552	0.00021275	0.000201742	0.000194741	0.000180482	0.000170284	0.000152118	0.00013227	0.000113598	0.000103828	0.000105393	0.000112526	0.000124682	0.000131833	0.000129556	0.000128532	0.000136901	0.000154203	0.000178566
R_DeltoidScapular10	0.000550737	0.000537789	0.000534196	0.000550331	0.00058055	0.000617896	0.000658016	0.000684039	0.000693649	0.000682248	0.000661373	0.000644753	0.000660265	0.000712155	0.000752811	0.000749893	0.000723972	0.000689458	0.000642742	0.000604251	0.000532395	0.000513013	0.00043479	0.000388978	0.000337017	0.000291407	0.000246158	0.000218006	0.000215359	0.000225579	0.00024812	0.000268378	0.000284309	0.000307001	0.000317483	0.000320747	0.000309594	0.000290412	0.00026471	0.000234359	0.000215629	0.000203147	0.000191688	0.000176369	0.000166214	0.000173173	0.000193164	0.000223946	0.000262109
R_DeltoidScapular11	0.000291761	0.000274189	0.000272454	0.000297605	0.000334095	0.000360498	0.000366747	0.000359663	0.000364739	0.000398594	0.000463188	0.000551805	0.00065894	0.000771092	0.000869901	0.000937781	0.000959518	0.000931419	0.000860882	0.000757656	0.000641592	0.000546689	0.00047362	0.000430802	0.00039795	0.00036889	0.000341478	0.000330133	0.000336736	0.000367841	0.000395252	0.000415815	0.000418302	0.000423028	0.000416186	0.000392931	0.000366779	0.000339963	0.000304841	0.00027932	0.000268445	0.00026174	0.00026012	0.000256911	0.000247595	0.000233255	0.000221633	0.000207521	0.000196442
R_DeltoidClavicular1	1.15323e-06	1.10921e-06	1.49039e-06	1.85973e-06	2.48223e-06	3.10306e-06	3.67557e-06	4.49926e-06	5.49894e-06	7.00193e-06	8.78503e-06	1.04157e-05	1.15752e-05	1.19544e-05	1.2902e-05	1.49468e-05	1.78593e-05	2.14986e-05	2.53624e-05	3.0111e-05	3.44776e-05	4.07084e-05	4.7007e-05	5.36947e-05	6.17151e-05	6.92206e-05	7.73745e-05	8.52736e-05	9.2723e-05	0.00010133	0.000109025	0.000115864	0.000118368	0.000120169	0.000119319	0.000115307	0.000106196	9.66345e-05	8.50683e-05	7.20537e-05	6.33754e-05	5.71038e-05	5.24198e-05	5.16309e-05	5.09854e-05	4.99558e-05	4.76863e-05	4.47276e-05	4.11121e-05
R_DeltoidClavicular2	2.13792e-05	2.14887e-05	2.35462e-05	2.69827e-05	3.09117e-05	3.44163e-05	3.76541e-05	3.99835e-05	4.11233e-05	4.28088e-05	4.23973e-05	4.3108e-05	4.61739e-05	5.35931e-05	6.62809e-05	7.99521e-05	9.30654e-05	0.000100775	0.000107672	0.000112576	0.000111843	0.000113496	0.000112045	0.00011224	0.000114158	0.000110854	0.000110793	0.000108859	0.000112754	0.000116828	0.000123663	0.000130008	0.000132816	0.000136423	0.000136799	0.000134832	0.000126054	0.000119104	0.00010797	9.49018e-05	8.5528e-05	7.87093e-05	7.13814e-05	6.98718e-05	6.77116e-05	6.42274e-05	5.94204e-05	5.42568e-05	4.77679e-05
R_DeltoidClavicular3	2.11631e-08	4.19083e-08	8.52262e-08	1.25255e-07	1.57962e-07	1.8241e-07	3.04188e-07	4.1952e-07	6.60581e-07	1.13585e-06	1.66715e-06	2.72987e-06	4.59013e-06	7.2589e-06	1.139e-05	1.63273e-05	2.34076e-05	3.32809e-05	4.99644e-05	8.7167e-05	0.000152245	0.000249255	0.000362488	0.000477932	0.000601289	0.000695721	0.000760568	0.000783924	0.000763831	0.000721285	0.000680464	0.000638658	0.000591187	0.000545334	0.0004902	0.000427209	0.000358692	0.000294259	0.000239105	0.00020291	0.000189339	0.000189289	0.000194082	0.000203671	0.000207717	0.000207088	0.000202239	0.000196129	0.000187446
R_DeltoidClavicular4	1.53728e-05	1.54565e-05	1.69132e-05	1.92989e-05	2.21104e-05	2.44923e-05	2.67486e-05	2.82827e-05	2.90644e-05	3.01937e-05	2.99111e-05	3.04661e-05	3.28303e-05	3.8267e-05	4.71719e-05	5.68805e-05	6.60517e-05	7.14598e-05	7.6185e-05	7.91029e-05	7.83251e-05	7.89913e-05	7.78422e-05	7.76097e-05	7.85396e-05	7.6247e-05	7.58214e-05	7.40157e-05	7.61537e-05	7.82041e-05	8.25668e-05	8.66496e-05	8.85224e-05	9.06136e-05	9.0809e-05	8.93806e-05	8.3838e-05	7.89207e-05	7.16715e-05	6.3199e-05	5.69418e-05	5.24553e-05	4.76265e-05	4.66248e-05	4.50502e-05	4.28138e-05	3.96134e-05	3.60467e-05	3.18039e-05
R_CoracoBrachialis1	0.000204049	0.000193545	0.0001984	0.000217484	0.000247801	0.000280345	0.000308227	0.000330956	0.000346492	0.000357558	0.000360226	0.000369477	0.000403482	0.000474756	0.00058341	0.000700695	0.000801885	0.00087049	0.000913343	0.000938423	0.00093112	0.000924301	0.000900653	0.000886618	0.000865263	0.000831969	0.000789508	0.000749697	0.000729247	0.000717609	0.000709914	0.000698321	0.000676016	0.000663484	0.000642646	0.000606644	0.000566997	0.000528486	0.000493935	0.000467292	0.000447541	0.000439481	0.000433376	0.000435502	0.000423884	0.000392733	0.000352881	0.000309133	0.000260791
R_CoracoBrachialis2	0	0	0	3.17456e-09	1.37034e-07	6.35431e-07	8.07286e-07	1.14031e-06	1.94815e-06	3.23538e-06	6.3586e-06	1.36396e-05	2.31811e-05	3.54305e-05	5.06106e-05	6.97428e-05	9.76471e-05	0.000145561	0.000220228	0.000311472	0.000409233	0.000507826	0.000588179	0.000662404	0.000736065	0.000796745	0.000838898	0.000865574	0.000872882	0.000876307	0.000856425	0.000822219	0.000767423	0.000707798	0.000635479	0.000561864	0.000488565	0.000426563	0.000381668	0.000354494	0.000338829	0.000332971	0.000326013	0.000324577	0.000314907	0.00029731	0.000273212	0.000249715	0.000226115
R_CoracoBrachialis3	0.000143065	0.000135979	0.000139543	0.000153072	0.00017425	0.000197041	0.000216623	0.000232249	0.000242981	0.00025004	0.000251382	0.000257452	0.000281037	0.000331036	0.000406942	0.000490553	0.000563843	0.000615404	0.000647373	0.000664847	0.000662088	0.000656002	0.000641366	0.000630426	0.000614521	0.00059228	0.000563343	0.000536669	0.000521042	0.000510711	0.000505171	0.000496102	0.000481381	0.000471524	0.000457272	0.000430975	0.000403016	0.000374715	0.000348963	0.000330467	0.000317754	0.000311662	0.000308325	0.000308934	0.000300095	0.000279088	0.000250827	0.000219418	0.000185379
R_Infraspinatus1	9.10846e-05	0.000102255	0.000113841	0.000122055	0.000122632	0.00011686	0.000121927	0.000128687	0.000140118	0.00015553	0.0001807	0.000219529	0.000273982	0.000334272	0.000393821	0.000444527	0.0004834	0.000496536	0.000490338	0.000467444	0.000429814	0.0004053	0.000388123	0.000389126	0.00039795	0.000418933	0.000430391	0.000426919	0.000420082	0.000396707	0.000367403	0.000336744	0.000310409	0.00028146	0.000260541	0.000238619	0.000220851	0.000203121	0.000187699	0.000172451	0.000159328	0.000148955	0.000138892	0.000129976	0.000125831	0.000124475	0.000128666	0.000138991	0.000157042
R_Infraspinatus2	2.47369e-05	3.00372e-05	3.44587e-05	3.68256e-05	3.83435e-05	3.91187e-05	4.21662e-05	4.6111e-05	4.83568e-05	5.1122e-05	5.4482e-05	6.5872e-05	8.4064e-05	0.000107069	0.000132493	0.000158015	0.000182147	0.000201515	0.00020916	0.000207097	0.000197457	0.000186872	0.000175553	0.000167818	0.000166421	0.000173351	0.000186073	0.000202953	0.000221391	0.000235871	0.000240131	0.000233659	0.000229003	0.000233278	0.000244665	0.000254219	0.000257945	0.000253365	0.000240494	0.00023027	0.000216313	0.000203472	0.000189323	0.000171518	0.000153501	0.000141685	0.000142069	0.000158859	0.000185397
R_Infraspinatus3	2.32315e-05	2.79226e-05	3.21596e-05	3.47272e-05	3.6218e-05	3.69137e-05	3.90146e-05	4.16186e-05	4.29334e-05	4.43391e-05	4.70437e-05	5.68638e-05	7.31696e-05	9.39067e-05	0.00011666	0.00013971	0.000160511	0.000176402	0.000183503	0.000180179	0.000170728	0.000159737	0.000147433	0.000138738	0.000135372	0.00013921	0.000147645	0.000159363	0.000172766	0.000184182	0.000188065	0.000185145	0.000184178	0.000190594	0.00020156	0.000210236	0.000213588	0.000210581	0.000200665	0.000191936	0.000180556	0.000170225	0.000158905	0.000144427	0.000129201	0.000119055	0.000119185	0.000132744	0.000154859
R_Infraspinatus4	0.000345135	0.000404617	0.000479542	0.000560299	0.000621054	0.00063675	0.000618818	0.000585687	0.000564917	0.000566773	0.000600384	0.000677035	0.000786506	0.000908027	0.00102523	0.00111618	0.0011585	0.00113229	0.00105933	0.000946928	0.00081144	0.000694491	0.000590731	0.000516364	0.000460939	0.000430874	0.000414195	0.00040652	0.000409378	0.000425041	0.000440807	0.000451962	0.000457572	0.000452277	0.00043683	0.000415395	0.000384796	0.000348673	0.000312665	0.000283527	0.000254964	0.000228888	0.000204232	0.000177324	0.000154562	0.000148369	0.000164933	0.000203574	0.000253615
R_Infraspinatus5	0.000875039	0.000987929	0.00115619	0.00135394	0.00150852	0.00155255	0.00150487	0.00141246	0.00134366	0.00132438	0.00137056	0.00150575	0.00171733	0.00195775	0.00218542	0.00234804	0.0023967	0.00229446	0.00209668	0.00183582	0.00155558	0.00134137	0.00116789	0.00105033	0.000956128	0.000886987	0.00082894	0.000780249	0.000747826	0.000739906	0.000738469	0.000734705	0.000720837	0.000691921	0.000652377	0.000609883	0.000560403	0.000502728	0.000449074	0.000404764	0.000363765	0.000323475	0.000288374	0.000252644	0.000220771	0.000212197	0.000235301	0.000290236	0.000364929
R_Infraspinatus6	0.000135092	0.000145801	0.000162644	0.000182456	0.00019677	0.000200021	0.000195928	0.00019287	0.000201545	0.000228543	0.000277187	0.000346678	0.000428113	0.000515252	0.000597172	0.000670365	0.000716839	0.000724968	0.000706123	0.000655988	0.000583647	0.00051023	0.000437958	0.000377975	0.000328293	0.000302454	0.000294349	0.000296683	0.000308844	0.000332613	0.000346873	0.000358179	0.000361418	0.000359184	0.000351229	0.000339199	0.000315154	0.000289167	0.000263461	0.000236142	0.000213093	0.00019163	0.000172775	0.000154343	0.000137662	0.000131191	0.000139055	0.000162349	0.000195985
R_TeresMinor1	5.39697e-06	9.0581e-06	1.26401e-05	1.72155e-05	2.13434e-05	2.43413e-05	2.67469e-05	2.85595e-05	2.95171e-05	2.70152e-05	1.82624e-05	8.7068e-06	1.31342e-05	2.32724e-05	3.79413e-05	6.28072e-05	8.51271e-05	0.000113382	0.000135554	0.000145832	0.000159894	0.000169326	0.000184472	0.000210481	0.000225431	0.000220193	0.00018632	0.000170099	0.000211675	0.000261041	0.00028306	0.000280846	0.000248295	0.000200829	0.000161099	0.00013257	0.000109596	9.51204e-05	8.64908e-05	8.32334e-05	8.30091e-05	8.3137e-05	8.13198e-05	7.83417e-05	7.04498e-05	5.97575e-05	4.49953e-05	3.16904e-05	2.53063e-05
R_TeresMinor2	2.85034e-08	3.89081e-07	8.16677e-07	9.95986e-07	1.74116e-06	1.81235e-06	2.2148e-06	1.82113e-06	2.95432e-06	3.693e-06	3.6069e-06	4.88855e-06	7.3008e-06	1.03703e-05	1.3382e-05	1.65501e-05	2.01722e-05	2.36485e-05	2.67942e-05	3.13408e-05	3.92343e-05	4.68464e-05	5.55625e-05	6.17976e-05	6.7928e-05	7.51481e-05	8.109e-05	8.65523e-05	8.9045e-05	7.76593e-05	7.03517e-05	5.96711e-05	5.4465e-05	5.03702e-05	4.93709e-05	5.10119e-05	5.06685e-05	5.52637e-05	5.88795e-05	5.84502e-05	5.7025e-05	5.42482e-05	5.14695e-05	4.85707e-05	4.52541e-05	4.33145e-05	4.44298e-05	4.46009e-05	4.43109e-05
R_TeresMinor3	2.58976e-07	5.04652e-07	7.67522e-07	1.14852e-06	1.27022e-06	1.54621e-06	1.72789e-06	1.84337e-06	1.74131e-06	1.53413e-06	1.50177e-06	2.17088e-06	3.58139e-06	4.56541e-06	5.44105e-06	8.3248e-06	1.37021e-05	2.20593e-05	3.2878e-05	4.68723e-05	6.18168e-05	7.26084e-05	8.54119e-05	9.16579e-05	0.000101762	0.00011456	0.000129473	0.00013976	0.000142976	0.000135814	0.000123371	0.000107297	9.16371e-05	7.59071e-05	6.51681e-05	6.06264e-05	5.89094e-05	6.07277e-05	6.28548e-05	6.24277e-05	6.22943e-05	6.03264e-05	5.64398e-05	5.50881e-05	5.68743e-05	5.99711e-05	5.7743e-05	5.35127e-05	4.98183e-05
R_TeresMajor1	0	0	0	0	0	0	0	0	0	0	0	0	0	0	0	0	0	0	0	0	0	0	0	0	0	0	1.10068e-08	3.99598e-08	2.1631e-07	1.32082e-07	1.93219e-06	8.08794e-06	7.09717e-06	7.78554e-06	1.21122e-05	2.19238e-05	2.5693e-05	3.34564e-05	3.71993e-05	3.10324e-05	2.22303e-05	1.81796e-05	1.74926e-05	1.5815e-05	1.646e-05	1.47424e-05	1.46176e-05	1.11438e-05	8.16002e-06
R_TeresMajor2	0	0	0	0	0	0	0	0	0	0	0	0	0	0	0	2.20097e-07	4.41028e-07	1.80861e-06	5.06614e-06	7.28994e-06	8.54141e-06	1.60975e-05	2.90633e-05	4.01795e-05	5.80774e-05	9.07512e-05	0.000111849	0.00011942	0.000108438	8.26079e-05	5.1664e-05	2.65817e-05	6.34488e-06	6.9159e-07	3.7874e-07	3.5311e-07	6.27665e-08	8.27442e-07	1.74522e-06	1.58155e-06	5.53206e-07	5.80538e-07	1.81729e-07	1.01601e-07	3.36085e-07	5.73666e-07	3.24974e-07	2.76828e-07	4.99373e-08
R_TeresMajor3	0	0	0	0	0	0	0	0	0	0	0	0	0	0	0	0	9.73512e-08	1.99465e-06	1.12182e-05	1.38295e-05	1.54958e-05	3.0676e-05	5.28198e-05	6.86277e-05	8.97894e-05	0.000148423	0.00019563	0.000214345	0.000189089	0.000142337	7.94069e-05	3.8482e-05	5.51387e-06	6.05191e-07	1.16466e-06	2.53203e-06	1.13489e-06	5.94689e-06	9.73436e-06	6.18825e-06	2.23983e-06	8.7339e-07	2.7966e-07	1.40783e-07	6.26046e-07	1.44481e-06	8.25685e-07	6.52546e-07	1.40299e-07
R_TeresMajor4	0	0	0	0	0	0	0	0	0	0	0	0	0	0	0	0	0	0	0	0	0	0	0	0	0	0	0	0	5.94477e-07	1.35542e-06	1.85752e-07	9.16494e-07	1.33389e-06	3.79477e-07	1.12107e-06	2.62243e-06	2.54814e-06	5.54162e-06	5.16776e-06	2.75048e-06	2.11123e-06	1.59032e-07	7.00585e-07	3.08353e-07	2.9846e-07	6.52329e-07	4.85208e-07	2.3991e-07	3.32906e-08
R_Supraspinatus1	0.000406789	0.000474278	0.000569037	0.000678128	0.000769139	0.000813399	0.000813969	0.000794276	0.000775498	0.000763517	0.000761875	0.00077754	0.000817479	0.000879656	0.000949014	0.00101402	0.00105563	0.00105435	0.00102042	0.000954259	0.000866042	0.000778718	0.000707822	0.000649496	0.000592392	0.000537393	0.000481562	0.000429336	0.000385995	0.000365501	0.000353681	0.000346804	0.000340982	0.00032686	0.000307807	0.000288018	0.000260063	0.000233038	0.000206237	0.000185133	0.000168856	0.000154119	0.000144209	0.000131422	0.00012047	0.000112971	0.000112733	0.000120987	0.000137896
R_Supraspinatus2	0.000282902	0.000333695	0.000399641	0.000473056	0.000533654	0.000563139	0.000565166	0.000556664	0.000550571	0.00055062	0.000559736	0.000582196	0.000621916	0.000678418	0.000737504	0.00079507	0.000834936	0.000838785	0.000816977	0.000765748	0.000693853	0.000616716	0.000554175	0.000504383	0.00046364	0.000431442	0.000401935	0.000372719	0.000346847	0.000343183	0.000340478	0.000340275	0.000340085	0.000330695	0.000316042	0.000299657	0.000270727	0.000242733	0.000214829	0.000189938	0.000170001	0.000151652	0.000136944	0.000119008	0.000104173	9.6603e-05	0.000101032	0.000116782	0.000141324
R_Supraspinatus3	0.0010302	0.00098088	0.00100291	0.00110045	0.0012138	0.00129623	0.00131886	0.00131946	0.00132751	0.00136384	0.00144946	0.00154654	0.00165231	0.00176532	0.00185476	0.00192447	0.00191671	0.00188754	0.00181448	0.00171447	0.00157282	0.00142413	0.00125776	0.00106331	0.000855198	0.000699041	0.000550798	0.00045786	0.000413	0.000388459	0.000379756	0.000397188	0.000422325	0.000459953	0.000540208	0.000642097	0.000733535	0.000809978	0.00084813	0.000868018	0.000859686	0.000849939	0.000873604	0.000867516	0.000793919	0.000667753	0.000549492	0.000438398	0.000308729
R_Supraspinatus4	0.000590729	0.000566924	0.00060925	0.000700333	0.000787077	0.000833898	0.000832095	0.000807748	0.000785956	0.000777092	0.000789324	0.000812268	0.000848538	0.000900129	0.000955458	0.0010091	0.00103439	0.00103423	0.00101032	0.000955515	0.000877248	0.000803586	0.000729896	0.000637895	0.000538186	0.000453756	0.000380825	0.000318255	0.000271371	0.000246521	0.00022696	0.00022098	0.000219389	0.000225263	0.000250466	0.00028653	0.000322782	0.00035279	0.000366466	0.000369415	0.000361188	0.000355697	0.000356821	0.000355414	0.000329296	0.000279212	0.000229533	0.00018135	0.000125705
R_Subscapularis1	1.53151e-05	1.20829e-05	1.16613e-05	1.29049e-05	1.13076e-05	6.90269e-06	6.17181e-06	7.65318e-06	9.40569e-06	1.14545e-05	1.43662e-05	1.74778e-05	2.0126e-05	2.1848e-05	2.27027e-05	2.26036e-05	2.06725e-05	1.74396e-05	1.31702e-05	8.41524e-06	5.02097e-06	2.65981e-06	9.02803e-07	3.35051e-07	1.94853e-08	2.69509e-08	1.10068e-08	1.61738e-08	2.20897e-08	8.77784e-08	2.45662e-07	6.40246e-07	1.19414e-06	1.29559e-06	1.70057e-06	2.15774e-06	2.50056e-06	2.33708e-06	2.0273e-06	1.55536e-06	9.8416e-07	6.84497e-07	5.10024e-07	4.64524e-07	4.88223e-07	5.17984e-07	3.59368e-07	2.00153e-07	3.46851e-08
R_Subscapularis2	2.32324e-05	1.70378e-05	3.11718e-05	4.64866e-05	5.25584e-05	4.95916e-05	3.94665e-05	2.84457e-05	2.15942e-05	1.92999e-05	2.04181e-05	2.43013e-05	2.89756e-05	3.43211e-05	3.85965e-05	4.04937e-05	3.99047e-05	3.59641e-05	3.05689e-05	2.41794e-05	1.80813e-05	1.39374e-05	1.25356e-05	1.42873e-05	2.0219e-05	2.7625e-05	3.43134e-05	3.57422e-05	3.09248e-05	2.31944e-05	1.52024e-05	9.23894e-06	5.78929e-06	5.41411e-06	7.0216e-06	8.13027e-06	8.84565e-06	8.18729e-06	8.27901e-06	7.2771e-06	5.97341e-06	4.41681e-06	3.68685e-06	3.28391e-06	2.60864e-06	1.72618e-06	1.02196e-06	6.65827e-07	6.1526e-07
R_Subscapularis3	0.000469462	0.000395647	0.000389641	0.000432741	0.000464091	0.000457844	0.000402031	0.000347413	0.000337064	0.000363385	0.000432745	0.000512563	0.000604344	0.000679353	0.000722854	0.000748843	0.000705395	0.000658264	0.00057592	0.000478971	0.000384866	0.000311233	0.000228349	0.000171713	0.000104383	8.69986e-05	4.64784e-05	3.60541e-05	2.92642e-05	2.17413e-05	2.16414e-05	2.97676e-05	4.80574e-05	6.70018e-05	8.51492e-05	9.85625e-05	0.000103676	0.000108089	9.54008e-05	7.64434e-05	5.90294e-05	4.69228e-05	4.74975e-05	4.5755e-05	4.17752e-05	3.73973e-05	2.49105e-05	1.82389e-05	1.69297e-05
R_Subscapularis4	0.000142442	0.000161636	0.000174422	0.00016742	0.000166517	0.000144945	0.000133296	0.000111969	8.84239e-05	7.82871e-05	7.5885e-05	9.58741e-05	0.000135621	0.000163256	0.000172284	0.000191999	0.000175545	0.000174291	0.000157167	0.000139026	0.000121887	0.00011333	7.77808e-05	6.78556e-05	3.62136e-05	4.32563e-05	2.4368e-05	1.88903e-05	2.19397e-05	2.01057e-05	2.26658e-05	3.9979e-05	5.18112e-05	8.20383e-05	9.08618e-05	0.000100307	8.74901e-05	7.47932e-05	5.57861e-05	4.39273e-05	2.85973e-05	3.22426e-05	3.41346e-05	3.83145e-05	3.1547e-05	2.98291e-05	1.92258e-05	1.40399e-05	8.94442e-06
R_Subscapularis5	0.000115712	9.74093e-05	9.17362e-05	9.63457e-05	0.000105762	0.000112326	0.000114158	0.000116267	0.000122414	0.000134841	0.000156365	0.000180649	0.000202469	0.000218348	0.000225746	0.000226871	0.000214109	0.000201674	0.000177913	0.000144513	0.000112562	8.57795e-05	5.8688e-05	4.31925e-05	2.65213e-05	2.1442e-05	1.24467e-05	9.78466e-06	1.08424e-05	1.19559e-05	1.52244e-05	2.48773e-05	3.00805e-05	4.32392e-05	4.61024e-05	4.81375e-05	4.22208e-05	3.67074e-05	2.90336e-05	2.2917e-05	1.72e-05	1.61481e-05	1.72737e-05	1.74914e-05	1.49641e-05	1.24557e-05	8.04712e-06	6.03367e-06	4.35881e-06
R_Subscapularis6	2.37028e-06	3.67675e-06	4.22262e-06	2.12988e-06	1.59994e-06	2.53959e-07	4.02113e-08	1.54491e-07	2.37002e-07	8.7433e-07	8.62565e-07	2.06819e-06	5.23364e-06	6.63548e-06	7.28234e-06	9.02761e-06	6.06363e-06	6.6257e-06	4.15779e-06	4.66894e-06	3.73667e-06	3.90246e-06	1.4927e-06	2.02299e-06	5.48402e-07	2.38963e-06	8.27356e-07	8.02591e-07	1.19865e-06	2.00316e-06	4.82012e-06	1.5823e-05	2.43579e-05	3.89211e-05	4.71981e-05	5.12075e-05	4.56399e-05	3.93768e-05	2.92518e-05	2.1495e-05	1.01009e-05	4.99628e-06	3.19693e-06	5.98516e-06	9.65195e-06	1.15348e-05	1.19352e-05	1.28499e-05	1.11989e-05
R_Subscapularis7	2.3034e-05	1.97879e-05	1.40992e-05	7.12218e-06	2.76689e-07	4.86466e-06	7.89716e-06	1.00602e-05	1.34652e-05	1.6705e-05	2.26777e-05	3.01416e-05	3.79022e-05	4.37419e-05	4.38938e-05	4.68408e-05	3.72719e-05	3.24618e-05	2.38501e-05	1.7566e-05	1.13836e-05	7.82458e-06	2.35226e-06	1.96919e-06	3.09805e-07	1.47836e-06	3.92001e-07	3.506e-07	5.76291e-07	1.15953e-06	4.69301e-06	9.17193e-06	1.39979e-05	2.38247e-05	2.8154e-05	3.19076e-05	2.75764e-05	2.44736e-05	1.93053e-05	1.57874e-05	9.72436e-06	8.10894e-06	6.87953e-06	5.3744e-06	6.34646e-06	6.87459e-06	8.24258e-06	7.28135e-06	6.61595e-06
R_Subscapularis8	1.74046e-05	1.4025e-05	9.58203e-06	4.35713e-06	7.7332e-07	4.46503e-06	6.83881e-06	8.58126e-06	1.04555e-05	1.28713e-05	1.69159e-05	2.15169e-05	2.6375e-05	3.03667e-05	3.31462e-05	3.4669e-05	3.20914e-05	2.85897e-05	2.38682e-05	1.79201e-05	1.27984e-05	8.88454e-06	4.61151e-06	2.93514e-06	8.56095e-07	1.01648e-06	2.85115e-07	2.63681e-07	2.19712e-07	3.64836e-07	8.94185e-07	2.11866e-06	3.4353e-06	5.88853e-06	7.57854e-06	9.29541e-06	8.64844e-06	8.34624e-06	6.25388e-06	5.28446e-06	2.88842e-06	2.12604e-06	1.52969e-06	1.16355e-06	1.58596e-06	1.68696e-06	1.60444e-06	1.46232e-06	1.18416e-06
R_Subscapularis9	2.71456e-05	2.31236e-05	1.6285e-05	7.75622e-06	3.27519e-07	5.65994e-06	7.82696e-06	8.69559e-06	1.10863e-05	1.36742e-05	1.83986e-05	2.67184e-05	3.61133e-05	4.37813e-05	4.27387e-05	4.81851e-05	3.60181e-05	3.38012e-05	2.53034e-05	2.00814e-05	1.40913e-05	1.12177e-05	3.55398e-06	3.63897e-06	6.57199e-07	2.43519e-06	1.12852e-06	6.31851e-07	3.30247e-06	5.14675e-06	1.17449e-05	2.95011e-05	3.95226e-05	6.04787e-05	6.63384e-05	7.14361e-05	5.99181e-05	5.11864e-05	3.86728e-05	3.05964e-05	1.72544e-05	1.34796e-05	1.11136e-05	8.85757e-06	1.26616e-05	1.46292e-05	1.61799e-05	1.55868e-05	1.34734e-05
R_Subscapularis10	0	0	0	0	0	0	0	0	0	0	0	0	0	0	0	0	0	0	1.72484e-08	0	2.87137e-08	8.47038e-08	8.90127e-08	2.77574e-08	1.31126e-07	1.84137e-08	2.45948e-08	3.39571e-08	9.09253e-08	1.29218e-07	1.88943e-07	2.66471e-07	4.18389e-07	2.14492e-07	7.24175e-07	1.00618e-06	8.47752e-07	1.61355e-06	9.09062e-07	1.00286e-06	5.58449e-07	2.6857e-07	6.00369e-07	5.07263e-07	6.28321e-07	7.13435e-07	6.37475e-07	6.67439e-07	4.8771e-07
R_Subscapularis11	0	0	0	0	0	0	0	0	0	0	0	0	0	0	0	0	0	0	0	0	4.78561e-09	1.41175e-08	2.967e-08	1.14855e-08	3.92412e-08	0	0	0	0	0	4.31216e-08	1.41042e-07	1.84699e-07	1.9462e-07	2.56775e-07	3.9197e-07	4.26941e-07	6.66577e-07	5.93384e-07	5.19424e-07	3.57529e-07	1.92644e-07	2.26979e-07	2.65671e-07	3.1554e-07	4.31829e-07	4.54324e-07	5.00238e-07	4.87432e-07
R_BicepsBrachiiLH	0.000406736	0.000541278	0.000685115	0.000820435	0.000932043	0.00101654	0.00108681	0.00114792	0.00120159	0.00125457	0.00133499	0.00141039	0.00147795	0.00148452	0.00147887	0.00143129	0.00137463	0.0013216	0.00123865	0.00117974	0.00108103	0.00102096	0.000935302	0.000839942	0.000738844	0.000686599	0.000643609	0.000670079	0.000762083	0.000844826	0.000892641	0.000891419	0.000890513	0.0008111	0.000715971	0.000617257	0.000530217	0.000471486	0.000428531	0.000404706	0.000366104	0.000332351	0.000297696	0.000259944	0.000224738	0.000190116	0.000167273	0.000152917	0.000142292
R_BicepsBrachiiSH1	0.000268276	0.000298093	0.000336539	0.000374667	0.0004208	0.00047512	0.00052765	0.000583982	0.000658287	0.000751554	0.000861352	0.000980853	0.00108496	0.00114332	0.00119057	0.00123249	0.00125033	0.00126331	0.00123892	0.0011693	0.00110635	0.00109878	0.0011	0.00111453	0.00114056	0.00114361	0.00114461	0.0011452	0.00117591	0.00118978	0.0011799	0.00115726	0.00116634	0.00113406	0.00106354	0.000967406	0.000869355	0.000776591	0.000646339	0.000565816	0.000487625	0.000421108	0.000353158	0.000288065	0.000239235	0.000192662	0.000164337	0.000148175	0.000126549
R_BicepsBrachiiSH2	0.000508675	0.000565027	0.000638268	0.000709849	0.000797319	0.00090099	0.000999139	0.00110594	0.0012457	0.00142034	0.00162414	0.00185458	0.00204827	0.00215375	0.00224481	0.00232533	0.00235598	0.00237505	0.00232671	0.00219868	0.00207906	0.00207227	0.00207793	0.0021083	0.00216256	0.00216513	0.00216894	0.0021728	0.00222912	0.00225505	0.00223304	0.0021915	0.00221067	0.00214513	0.00201038	0.00182313	0.00163652	0.00146232	0.00121218	0.00106651	0.000917034	0.0007932	0.000665064	0.000542434	0.000451172	0.000362828	0.000310434	0.00027965	0.000238076
R_TricepsLH1	0	0	0	0	0	0	0	0	0	0	0	0	0	0	0	0	0	0	0	0	0	4.60292e-07	7.61884e-08	0	0	0	0	0	0	0	0	0	0	0	0	0	0	0	1.29365e-08	6.89941e-08	0	4.07503e-07	1.41581e-06	5.3721e-07	1.02771e-07	3.23399e-08	0	0	0
R_TricepsLH2	0	0	0	0	0	0	0	0	0	0	0	0	0	0	0	0	0	0	0	0	3.42856e-06	5.09406e-06	3.76492e-06	1.82893e-06	8.739e-07	2.24407e-06	1.35154e-06	1.10811e-07	0	0	0	0	0	0	0	0	0	0	0	0	0	0	0	0	0	0	0	0	0
R_TricepsLH3	0	0	0	0	0	0	0	0	0	0	0	0	0	0	0	0	0	0	0	0	0	0	0	0	0	0	0	0	0	0	0	0	0	0	0	0	0	0	0	0	0	0	3.30585e-08	0	0	0	0	0	0
R_TricepsLH4	0	0	0	0	0	0	0	0	0	0	0	0	0	0	0	0	0	0	0	0	2.89928e-06	4.14385e-06	3.22873e-06	1.58471e-06	9.54608e-07	2.10817e-06	1.10293e-06	1.13069e-07	0	0	0	0	0	0	0	0	0	0	0	0	0	0	0	0	0	0	0	0	0
R_LatissimusDorsi1	0	0	0	0	0	0	0	0	0	0	0	0	0	0	0	0	0	1.54491e-08	5.9257e-08	0	1.69305e-08	0	2.31462e-08	3.52972e-07	1.21518e-07	0	0	0	0	0	0	7.90545e-09	5.74937e-09	0	9.23514e-08	2.19198e-07	1.70328e-07	9.93578e-08	9.49807e-08	1.97242e-07	6.3467e-08	0	3.40573e-08	8.53725e-08	1.37129e-07	1.52584e-07	7.37147e-08	5.94477e-08	0
R_LatissimusDorsi2	0	0	0	0	0	0	0	0	0	0	0	0	0	0	0	4.23257e-09	4.48656e-08	1.3735e-07	2.37451e-07	6.03156e-08	1.14283e-07	1.17668e-07	9.63253e-08	9.04872e-07	6.13538e-07	2.8932e-08	3.17069e-08	1.02775e-07	2.70448e-07	4.67672e-07	9.90814e-08	9.5118e-08	0	0	4.13251e-08	7.81563e-08	1.1499e-08	3.05434e-08	7.01291e-08	2.79343e-07	1.05817e-07	0	5.54844e-09	4.57749e-08	1.16519e-07	1.65464e-07	4.47855e-08	3.94347e-08	0
R_LatissimusDorsi3	0	0	0	0	0	0	0	0	0	0	0	0	0	0	0	0	0	5.77756e-08	4.23257e-09	0	0	0	0	5.61283e-07	2.48821e-07	0	0	0	8.32279e-08	2.77436e-08	1.9816e-08	0	0	0	8.26503e-09	1.79673e-08	2.87468e-09	8.66026e-08	1.83984e-07	1.93008e-07	8.04199e-08	0	0	1.22859e-08	8.71913e-08	1.38712e-07	2.49684e-08	3.92357e-08	0
R_LatissimusDorsi4	0	0	0	0	0	0	0	0	0	0	0	0	0	0	0	0	0	0	0	0	0	0	0	0	0	0	0	0	0	0	0	0	0	0	0	8.37475e-08	3.15853e-08	1.50923e-07	2.21357e-07	3.096e-08	4.23257e-09	0	0	0	9.5118e-09	1.9816e-08	3.56703e-09	0	0
R_LatissimusDorsi5	0	2.45707e-07	1.79465e-07	2.11631e-10	0	0	0	0	0	0	0	0	0	0	0	0	0	0	0	0	0	0	1.6941e-07	3.22363e-06	4.84286e-06	7.02855e-06	1.12012e-05	2.05466e-05	3.30974e-05	5.30002e-05	8.22877e-05	0.000107384	0.000123277	0.000135568	0.00015008	0.000164176	0.000175904	0.000179627	0.000177889	0.000167588	0.000156676	0.000143324	0.000130842	0.000115273	0.0001016	8.72781e-05	7.52208e-05	6.27566e-05	4.87853e-05
R_LatissimusDorsi6	0.000291565	0.000357725	0.000444242	0.000516189	0.000506763	0.000389581	0.000237119	0.000160376	9.71637e-05	5.4881e-05	2.79659e-05	1.26604e-05	4.00509e-06	9.98829e-07	3.34316e-08	0	0	0	0	0	0	0	0	0	0	3.74944e-06	1.03106e-05	1.77083e-05	1.40987e-05	1.08631e-05	6.17307e-06	2.50535e-06	1.60685e-08	0	0	0	0	0	0	0	0	0	0	0	0	0	0	0	0
R_PectoralisMajorTH1	8.45684e-06	1.78809e-06	5.36711e-06	1.01648e-05	6.49367e-06	2.66339e-06	1.12124e-06	6.05809e-06	1.32372e-05	2.27276e-05	3.72306e-05	5.22707e-05	6.82249e-05	9.25159e-05	0.000111339	0.000140904	0.000163766	0.000183053	0.000196353	0.000197962	0.000201354	0.000191515	0.000184852	0.00017885	0.000159307	0.000147213	0.000136321	0.000127227	0.000108331	8.6072e-05	6.48875e-05	4.78578e-05	3.35838e-05	2.29611e-05	1.80309e-05	1.64419e-05	1.25932e-05	7.09967e-06	5.41743e-06	5.65611e-06	6.85439e-06	6.50985e-06	7.11937e-06	5.92871e-06	5.15876e-06	2.20851e-06	1.12713e-06	2.70291e-07	0
R_PectoralisMajorTH2	1.14931e-05	3.42181e-06	4.91646e-06	1.04627e-05	5.22448e-06	3.76713e-07	2.5252e-06	4.50662e-06	1.36746e-05	2.63208e-05	4.79337e-05	7.02571e-05	9.44951e-05	0.000129672	0.000157525	0.000199356	0.000232174	0.000265391	0.000288628	0.000300444	0.000311632	0.000307879	0.000303927	0.000299882	0.000281543	0.000267692	0.00025052	0.000232978	0.000205732	0.000168384	0.000131576	9.63188e-05	6.7979e-05	4.72987e-05	3.54535e-05	3.23403e-05	2.87647e-05	2.34352e-05	1.986e-05	1.8349e-05	1.83081e-05	1.51078e-05	1.51741e-05	1.26395e-05	1.05431e-05	5.271e-06	3.16808e-06	9.44657e-07	8.8775e-08
R_PectoralisMajorTH3	1.61008e-05	5.10279e-06	6.723e-06	1.40734e-05	6.36598e-06	2.03273e-06	4.87986e-06	5.96239e-06	1.91606e-05	3.82229e-05	7.19476e-05	0.00010758	0.000148113	0.000205747	0.000248721	0.000305826	0.000349485	0.000400894	0.000435485	0.000450145	0.000474081	0.000474122	0.000476276	0.000471576	0.000450051	0.000433075	0.000412295	0.000387858	0.000348013	0.000289898	0.000228572	0.000171338	0.000122841	8.83653e-05	6.86786e-05	6.23828e-05	5.67391e-05	4.77607e-05	4.37182e-05	4.00479e-05	3.72312e-05	3.00856e-05	2.76741e-05	2.27427e-05	1.87873e-05	1.01848e-05	6.58241e-06	1.93695e-06	1.85479e-07
R_PectoralisMajorTH4	1.7003e-05	4.15376e-06	1.06228e-05	1.7983e-05	1.37288e-05	5.82842e-06	3.62728e-06	1.45486e-05	2.70707e-05	4.46261e-05	7.53052e-05	0.000109592	0.000150735	0.000204092	0.0002537	0.000315646	0.000364555	0.000412544	0.000449252	0.00047153	0.000484161	0.000474479	0.000458667	0.000439623	0.000400183	0.000370604	0.000340268	0.00031328	0.000279017	0.00023185	0.000185723	0.000140561	0.000103582	7.71209e-05	5.94255e-05	5.38374e-05	5.03068e-05	4.55878e-05	4.33426e-05	3.96596e-05	3.6611e-05	2.8933e-05	2.65699e-05	2.1493e-05	1.76994e-05	1.06672e-05	6.99672e-06	2.68112e-06	6.94778e-07
R_PectoralisMajorTH5	6.86056e-06	1.37654e-06	5.28232e-06	9.63181e-06	7.70507e-06	5.53406e-06	4.60845e-06	7.86343e-06	1.4038e-05	2.16937e-05	3.14704e-05	4.11445e-05	5.11969e-05	6.96028e-05	8.46869e-05	0.000113737	0.0001383	0.000162126	0.000181849	0.000200343	0.000208769	0.000210149	0.000202514	0.000198422	0.000179621	0.000162248	0.000148209	0.000134623	0.000115924	9.27288e-05	7.23958e-05	5.26492e-05	3.52658e-05	2.38834e-05	1.69841e-05	1.78635e-05	1.87664e-05	2.02347e-05	2.01966e-05	1.99812e-05	2.03001e-05	1.80794e-05	1.87124e-05	1.54995e-05	1.35028e-05	8.9205e-06	6.01039e-06	3.12075e-06	1.69141e-06
R_PectoralisMajorTH6	2.47611e-06	6.70041e-07	2.70891e-08	6.7087e-08	1.17751e-06	4.23257e-07	1.43021e-06	1.22577e-06	2.11294e-06	6.01524e-06	1.80201e-05	3.13978e-05	5.0618e-05	9.25277e-05	0.000134629	0.000195949	0.000255581	0.000341682	0.000435155	0.000526033	0.000620778	0.00072228	0.000802781	0.000852079	0.000890425	0.000897895	0.000886274	0.000852917	0.000799348	0.000724388	0.000662882	0.000606984	0.000549605	0.000487666	0.00041656	0.000359929	0.000308797	0.000277935	0.000256659	0.000237821	0.000231337	0.000218984	0.000201483	0.000180432	0.000154852	0.000124133	8.97771e-05	7.29001e-05	5.40144e-05
R_PectoralisMajorCH1	0.000299978	0.000269909	0.000269516	0.000292269	0.000327992	0.000369397	0.000383909	0.000395185	0.000394323	0.000419269	0.000511057	0.000689167	0.000948297	0.00127486	0.00162327	0.00197823	0.00231848	0.00270848	0.00307954	0.00341608	0.00372611	0.00399114	0.0041614	0.00423528	0.00423008	0.00412849	0.00399258	0.00380984	0.00361177	0.00335486	0.00308974	0.00277233	0.00244529	0.00211064	0.00179188	0.00153781	0.00132372	0.0011941	0.00111974	0.00106125	0.00100644	0.00097629	0.000914789	0.000869491	0.000806022	0.000740788	0.000665085	0.000612853	0.000553056
R_PectoralisMajorCH2	2.97995e-06	1.90072e-06	8.20837e-06	1.22801e-05	1.32972e-05	1.17497e-05	1.17763e-05	1.58191e-05	1.9534e-05	2.37883e-05	3.1654e-05	4.19112e-05	6.03289e-05	8.56279e-05	0.000114858	0.000141654	0.000172592	0.000207202	0.000239441	0.000265815	0.000279748	0.000294291	0.000291631	0.000282227	0.000263014	0.000240661	0.00021718	0.0001991	0.00018106	0.000158051	0.000142809	0.000129665	0.000119978	0.000111637	9.74627e-05	8.91226e-05	8.17286e-05	7.91854e-05	7.88553e-05	7.01595e-05	6.53511e-05	6.13998e-05	5.54155e-05	5.04408e-05	4.26701e-05	3.32006e-05	2.53465e-05	2.03196e-05	1.8359e-05
R_TricepsMedH1	0	0	0	0	0	0	0	0	0	0	0	0	0	0	0	0	3.17069e-08	2.27487e-07	3.42414e-07	3.17263e-07	2.29867e-07	4.00289e-08	1.58529e-07	3.96309e-08	0	0	0	0	0	0	0	0	0	0	0	0	0	0	0	0	0	0	0	0	0	0	0	0	0
R_TricepsMedH2	0	0	0	0	0	0	0	0	0	0	0	0	0	0	0	0	3.56703e-08	2.39377e-07	3.34095e-07	3.25389e-07	2.29867e-07	4.39923e-08	1.70419e-07	3.96309e-08	0	0	0	0	0	0	0	0	0	0	0	0	0	0	0	0	0	0	0	0	0	0	0	0	0
R_TricepsMedH3	0	0	0	0	0	0	0	0	0	0	0	0	0	0	0	0	3.56703e-08	2.63158e-07	3.85226e-07	3.49158e-07	2.65535e-07	4.79556e-08	1.9816e-07	5.54844e-08	0	0	0	0	0	0	0	0	0	0	0	0	0	0	0	0	0	0	0	0	0	0	0	0	0
R_TricepsMedH4	0	0	0	0	0	0	0	0	0	0	0	0	0	0	0	0	2.77436e-08	1.96377e-07	2.90896e-07	2.7366e-07	2.1005e-07	3.58665e-08	1.46639e-07	3.96309e-08	0	0	0	0	0	0	0	0	0	0	0	0	0	0	0	0	0	0	0	0	0	0	0	0	0
R_TricepsMedH5	0	0	0	0	0	0	0	0	0	0	0	0	0	0	0	0	1.18895e-08	8.65971e-08	1.41487e-07	1.34948e-07	9.11547e-08	2.00142e-08	8.32279e-08	2.37794e-08	0	0	0	0	0	0	0	0	0	0	0	0	0	0	0	0	0	0	0	0	0	0	0	0	0
R_Brachialis1	0.000579676	0.000683086	0.000778989	0.000856641	0.000907382	0.000926422	0.000917049	0.000896232	0.000877555	0.000875838	0.000907443	0.000969197	0.0010369	0.00109217	0.00111929	0.00110798	0.00106262	0.000999029	0.000939213	0.000900239	0.00088354	0.000894308	0.000913845	0.000918884	0.000922738	0.000920342	0.000910754	0.000896205	0.000865964	0.000855293	0.000846154	0.000828175	0.000821564	0.000803058	0.000787899	0.000795002	0.000790677	0.000784213	0.000782556	0.000803721	0.000821569	0.000851046	0.000881673	0.000901239	0.000909186	0.000886	0.000845533	0.000807406	0.000784554
R_Brachialis2	0.000256643	0.000301661	0.000343885	0.000378418	0.000401286	0.000410131	0.000406475	0.000397622	0.000389835	0.000389594	0.00040427	0.000432374	0.000463645	0.000489424	0.000502531	0.000498157	0.000477738	0.000448929	0.000421043	0.000402379	0.000393893	0.000397691	0.00040591	0.00040835	0.000409643	0.000408607	0.000403956	0.000397149	0.000383398	0.000377211	0.000372334	0.000364011	0.000360039	0.0003516	0.000343879	0.000345938	0.00034444	0.000342068	0.00034229	0.000352438	0.000361872	0.000375711	0.00039035	0.000399377	0.000402621	0.000392076	0.000373806	0.000356489	0.000345803
R_Brachialis3	0.000165016	0.000191538	0.000217516	0.000239811	0.00025551	0.000262824	0.000262144	0.000258203	0.000254957	0.000256686	0.00026853	0.000289772	0.000313518	0.000334111	0.000346068	0.000345527	0.000332288	0.000311427	0.000289675	0.000273552	0.000264402	0.000264001	0.000267258	0.000267091	0.000266218	0.000263744	0.000258716	0.0002522	0.000240916	0.000233813	0.000226847	0.000218022	0.000211966	0.000203624	0.000196802	0.000198114	0.000199208	0.0002013	0.000205485	0.000216863	0.000227508	0.000240487	0.000252803	0.000259586	0.0002608	0.000251723	0.000237164	0.000223525	0.000214108
R_Brachialis4	0.000162029	0.000190049	0.000216639	0.000238628	0.000253403	0.000259434	0.000257286	0.000251641	0.000246788	0.000246743	0.000256183	0.000274056	0.00029451	0.000311764	0.000320665	0.00031822	0.000305013	0.000286256	0.00026757	0.000254558	0.000248565	0.000250243	0.000255486	0.000258298	0.000259418	0.000259101	0.000256582	0.000252538	0.000244325	0.000239075	0.000235721	0.000230938	0.000228136	0.000223728	0.000218364	0.000218203	0.000217647	0.000216509	0.000217065	0.000223077	0.000229885	0.000238637	0.000248004	0.000253759	0.000255245	0.000248901	0.000237479	0.000226479	0.000219696
R_Brachialis5	0.000155217	0.000178202	0.000201742	0.000222841	0.0002385	0.00024669	0.000247409	0.000244767	0.000242872	0.000245697	0.000258492	0.00028043	0.000305616	0.00032835	0.000342205	0.00034343	0.000330636	0.000308938	0.000284822	0.000265506	0.000253861	0.00025126	0.000253258	0.000253357	0.000251994	0.000248897	0.000243437	0.000236344	0.000224913	0.000215447	0.000206384	0.000196242	0.000188246	0.000180052	0.000173511	0.000175231	0.000179631	0.000185603	0.000193092	0.000205901	0.000218978	0.000232616	0.000244887	0.000250876	0.000250234	0.000240126	0.000224414	0.000209362	0.000198534
R_Brachialis6	0.000193819	0.000224371	0.000254712	0.000281266	0.00030031	0.000309486	0.000308939	0.000304131	0.000300263	0.000302346	0.000316445	0.000341448	0.000370423	0.000396145	0.000411213	0.000411096	0.000395157	0.000369758	0.000342572	0.000321404	0.000309688	0.000308318	0.00031232	0.000314336	0.000314225	0.000312061	0.000306959	0.000299808	0.000287676	0.000277516	0.000269051	0.000259639	0.000252317	0.000244275	0.000235888	0.000234895	0.000236364	0.000239328	0.000244804	0.000257005	0.00027057	0.000285375	0.000299718	0.000307742	0.00030844	0.00029841	0.000281756	0.000265573	0.000254506
R_Brachialis7	0.000190534	0.000219285	0.00024851	0.000274376	0.000293305	0.000302953	0.000303386	0.000299778	0.000297106	0.00030023	0.000315418	0.000341755	0.000371892	0.000398612	0.000414828	0.00041586	0.000400224	0.000374176	0.000345649	0.000323186	0.000309868	0.00030744	0.000310191	0.000310156	0.000308693	0.000305091	0.000298693	0.000290152	0.000276352	0.000265407	0.000255055	0.000243205	0.000233931	0.000223921	0.000215785	0.000217697	0.000222144	0.000228334	0.000236578	0.000251843	0.000267123	0.00028354	0.000298488	0.000306008	0.000305824	0.000293939	0.000275325	0.000257646	0.000244948
R_Brachioradialis1	0.000119762	0.000142575	0.000163016	0.000179248	0.000189477	0.000192712	0.000189865	0.000184169	0.000178999	0.000177215	0.000181826	0.000191839	0.000203266	0.00021211	0.000215189	0.000210989	0.000201083	0.000189091	0.000178538	0.000172485	0.000171438	0.000175179	0.000181123	0.000185449	0.000188348	0.000190275	0.000190685	0.000190323	0.000187434	0.000186467	0.000187568	0.00018814	0.000189843	0.000190558	0.000189764	0.000190805	0.000190257	0.000187583	0.000184509	0.000183899	0.000183692	0.000184846	0.000187122	0.000188544	0.000188474	0.00018467	0.000178072	0.000171908	0.000168961
R_Brachioradialis2	0.000161461	0.000193732	0.00022179	0.000243035	0.000255566	0.000258439	0.00025326	0.000244724	0.000236883	0.000233391	0.000238103	0.000249755	0.000262266	0.000270803	0.000272145	0.000264978	0.000251695	0.000236943	0.000225297	0.00022035	0.00022157	0.000229156	0.000238626	0.000244213	0.000248656	0.000251976	0.000253172	0.000253444	0.000249723	0.000251449	0.000255181	0.000256261	0.00026026	0.000261689	0.000262925	0.000268308	0.000269376	0.00026679	0.000263452	0.000263358	0.000261609	0.000262018	0.000262927	0.000262881	0.000262971	0.000257769	0.000248421	0.000239728	0.000235867
R_Brachioradialis3	9.10086e-05	0.000109027	0.000124855	0.000136969	0.000144293	0.000146135	0.000143278	0.000138372	0.000133898	0.000131902	0.000134514	0.000141059	0.000148346	0.000153529	0.00015447	0.000150474	0.000142741	0.000134081	0.000126985	0.00012364	0.000124046	0.000127995	0.00013332	0.000137315	0.000140136	0.000142368	0.000143481	0.000143927	0.000142402	0.000142559	0.000144421	0.000145576	0.00014785	0.000149308	0.000149997	0.000152237	0.000153044	0.000151811	0.000149994	0.000149564	0.000148804	0.000148776	0.000149309	0.000149216	0.000148608	0.000145655	0.000140661	0.000136018	0.000133905
R_PronatorTeres1	0.000699464	0.000787676	0.000873668	0.000950105	0.00100651	0.00103695	0.00103757	0.00102526	0.00101736	0.00103253	0.00109647	0.00121082	0.00135027	0.00149025	0.00159658	0.00164474	0.00162274	0.00154426	0.00143363	0.00131788	0.00122564	0.00117762	0.00116043	0.00115468	0.0011583	0.0011529	0.00114347	0.00112785	0.00109871	0.0010774	0.00106314	0.00104929	0.0010447	0.00104158	0.00103109	0.0010283	0.00102198	0.00102609	0.00104606	0.00108959	0.00113897	0.00119917	0.0012539	0.00128302	0.00127446	0.00122018	0.00114262	0.00106534	0.00101014
R_PronatorTeres2	3.44776e-06	3.79101e-06	3.99838e-06	4.30706e-06	4.67766e-06	5.08114e-06	5.07162e-06	5.02458e-06	5.08304e-06	5.40679e-06	5.89299e-06	6.36693e-06	6.87227e-06	7.45395e-06	7.83414e-06	7.94354e-06	7.85528e-06	7.58771e-06	7.05601e-06	6.37349e-06	5.87581e-06	5.7585e-06	5.904e-06	6.3458e-06	6.84614e-06	6.85512e-06	6.69764e-06	6.57067e-06	6.61119e-06	6.91642e-06	7.32868e-06	7.5427e-06	7.57225e-06	7.32107e-06	6.84284e-06	6.63554e-06	6.8533e-06	7.46175e-06	7.96835e-06	7.96742e-06	7.95986e-06	8.00227e-06	8.09564e-06	7.99237e-06	7.65479e-06	7.09149e-06	6.62943e-06	6.24959e-06	6.01303e-06
R_Supinator1	0	0	0	0	0	0	0	0	0	0	0	0	0	0	0	0	0	0	0	0	0	0	0	0	0	0	0	0	0	0	0	0	0	0	0	0	0	0	0	0	0	0	0	0	0	0	0	0	0
R_Supinator2	0	0	0	0	0	0	0	0	0	0	0	0	0	0	0	0	0	0	0	0	0	0	0	0	0	0	0	0	0	0	0	0	0	0	0	0	0	0	0	0	0	0	0	0	0	0	0	0	0
R_Supinator3	0	0	0	0	0	0	0	0	0	0	0	0	0	0	0	0	0	0	0	0	0	0	0	0	0	0	0	0	0	0	0	0	0	0	0	0	0	0	0	0	0	0	0	0	0	0	0	0	0
R_Supinator4	0	0	0	0	0	0	0	0	0	0	0	0	0	0	0	0	0	0	0	0	0	0	0	0	0	0	0	0	0	0	0	0	0	0	0	0	0	0	0	0	0	0	0	0	0	0	0	0	0
R_Supinator5	0	0	0	0	0	0	0	0	0	0	0	0	0	0	0	0	0	0	0	0	0	0	0	0	0	0	0	0	0	0	0	0	0	0	0	0	0	0	0	0	0	0	0	0	0	0	0	0	0
R_PronatorQuadratus1	2.16952e-05	2.38659e-05	2.53833e-05	2.71191e-05	2.9478e-05	3.17811e-05	3.21723e-05	3.16457e-05	3.20841e-05	3.4068e-05	3.69328e-05	4.00706e-05	4.36236e-05	4.69422e-05	4.92266e-05	4.99399e-05	4.92667e-05	4.76648e-05	4.4476e-05	4.04111e-05	3.7171e-05	3.61656e-05	3.72533e-05	4.01318e-05	4.29089e-05	4.32219e-05	4.21752e-05	4.17386e-05	4.21321e-05	4.37831e-05	4.6364e-05	4.76983e-05	4.78676e-05	4.64753e-05	4.34026e-05	4.2168e-05	4.34633e-05	4.7175e-05	5.03564e-05	5.06861e-05	5.04881e-05	5.08914e-05	5.12926e-05	5.06163e-05	4.83275e-05	4.50063e-05	4.18396e-05	3.92623e-05	3.81882e-05
R_PronatorQuadratus2	0.000154331	0.000169563	0.000180491	0.000192944	0.000209807	0.000226282	0.000228695	0.000224638	0.000228171	0.000242391	0.000262872	0.000285672	0.000310885	0.000334199	0.000350423	0.000355286	0.000350417	0.000338545	0.000316103	0.000287483	0.000263736	0.000256484	0.000264144	0.000284374	0.000304034	0.000305811	0.000298369	0.000294439	0.000297346	0.000308642	0.000326815	0.000336242	0.000337073	0.000326895	0.000305657	0.000297191	0.000306801	0.000333193	0.000355512	0.000357459	0.000356158	0.000358588	0.000361565	0.000356752	0.000341643	0.000318325	0.000295986	0.000277661	0.000269588
R_PronatorQuadratus3	0.000318069	0.000349367	0.000371906	0.000397587	0.00043239	0.000466354	0.000471314	0.000462867	0.000470287	0.000499457	0.000541783	0.000588746	0.000640797	0.000688752	0.000722084	0.000732223	0.000722058	0.000697506	0.000651328	0.000592332	0.000543398	0.000528517	0.000544259	0.000585902	0.000626202	0.000629965	0.000614445	0.000606446	0.000612314	0.000635556	0.000672951	0.000692313	0.000694184	0.000673107	0.000629441	0.000611981	0.000631791	0.00068622	0.000732213	0.000736115	0.000733441	0.000738432	0.00074459	0.000734639	0.000703642	0.000655694	0.000609634	0.000571866	0.000555212
R_TricepsLatH1	0	0	0	0	0	0	0	0	0	0	0	0	0	0	0	0	1.9816e-08	1.45451e-07	2.15995e-07	1.94396e-07	1.58529e-07	2.79398e-08	1.14932e-07	3.17069e-08	0	0	0	0	0	0	0	0	0	0	0	0	0	0	0	0	0	0	0	0	0	0	0	0	0
R_TricepsLatH2	0	0	0	0	0	0	0	0	0	0	0	0	0	0	0	0	5.94477e-08	4.03467e-07	5.66728e-07	5.47326e-07	4.04241e-07	7.19321e-08	2.77436e-07	6.34111e-08	0	0	0	0	0	0	0	0	0	0	0	0	0	0	0	0	0	0	0	0	0	0	0	0	0
R_TricepsLatH3	0	0	0	0	0	0	0	0	0	0	0	0	0	0	0	0	3.17069e-08	2.32045e-07	3.45592e-07	3.09524e-07	2.29867e-07	4.39923e-08	1.78346e-07	4.75576e-08	0	0	0	0	0	0	0	0	0	0	0	0	0	0	0	0	0	0	0	0	0	0	0	0	0
R_TricepsLatH4	0	0	0	0	0	0	0	0	0	0	0	0	0	0	0	0	4.35943e-08	3.06152e-07	4.4031e-07	4.08608e-07	3.17069e-07	5.58824e-08	2.2194e-07	5.54844e-08	0	0	0	0	0	0	0	0	0	0	0	0	0	0	0	0	0	0	0	0	0	0	0	0	0
R_TricepsLatH5	0	0	0	0	0	0	0	0	0	0	0	0	0	0	0	0	7.92646e-09	7.4707e-08	1.29597e-07	1.30985e-07	9.11547e-08	2.00142e-08	9.11547e-08	3.17069e-08	0	0	0	0	0	0	0	0	0	0	0	0	0	0	0	0	0	0	0	0	0	0	0	0	0
R_Anconeus1	0	0	0	0	0	0	0	0	0	0	0	0	0	0	0	0	0	0	1.18895e-08	1.9816e-08	1.9816e-08	3.96309e-09	1.9816e-08	1.9816e-08	3.96309e-09	0	0	0	0	0	0	0	0	0	0	0	0	0	0	0	0	0	0	0	0	0	0	0	0
R_Anconeus2	0	0	0	0	0	0	0	0	0	0	0	0	0	0	0	0	0	1.58529e-08	4.3199e-08	3.96309e-08	3.56703e-08	1.18895e-08	6.73745e-08	6.73745e-08	1.18895e-08	0	0	0	0	0	0	0	0	0	0	0	0	0	0	0	0	0	0	0	0	0	0	0	0
R_Anconeus3	0	0	0	0	0	0	0	0	0	0	0	0	0	0	0	0	0	0	1.18895e-08	1.9816e-08	1.9816e-08	3.96309e-09	1.9816e-08	1.9816e-08	3.96309e-09	0	0	0	0	0	0	0	0	0	0	0	0	0	0	0	0	0	0	0	0	0	0	0	0
R_Anconeus4	0	0	0	0	0	0	0	0	0	0	0	0	0	0	0	0	0	7.92646e-09	2.3383e-08	1.9816e-08	1.58529e-08	3.96309e-09	1.9816e-08	7.92646e-09	0	0	0	0	0	0	0	0	0	0	0	0	0	0	0	0	0	0	0	0	0	0	0	0	0
R_Anconeus5	0	0	0	0	0	0	0	0	0	0	0	0	0	0	0	0	0	7.92646e-09	2.3383e-08	1.9816e-08	3.56703e-08	3.96309e-09	2.77436e-08	1.58529e-08	0	0	0	0	0	0	0	0	0	0	0	0	0	0	0	0	0	0	0	0	0	0	0	0	0
L_DeltoidScapular1	1.77024e-05	1.46756e-05	1.38727e-05	1.75969e-05	1.89921e-05	2.81778e-05	3.06868e-05	3.84259e-05	0.000237214	3.61736e-05	0.00172651	0.00101666	0.00148347	0.000338822	6.53039e-05	6.47479e-05	5.17499e-05	0.00010436	0.000169769	1.34787e-05	5.37024e-05	9.94537e-05	0.000102848	0.000240309	0.000143037	3.65251e-05	5.17685e-05	6.01383e-05	6.0055e-05	4.82363e-05	3.10689e-05	2.60893e-05	1.40658e-05	6.90059e-06	3.27401e-06	3.48209e-06	1.77145e-06	1.67538e-06	5.52975e-06	3.05311e-06	3.05876e-06	1.51061e-06	1.92801e-08	0	0	0	0	9.11878e-09	1.56324e-08
L_DeltoidScapular2	1.69598e-05	1.93571e-05	1.81164e-05	2.06532e-05	2.4604e-05	3.43618e-05	5.5309e-05	0.000104743	0.000150464	0.000165488	0.000518597	0.000248254	0.000556145	0.000333136	4.60558e-05	5.70333e-05	5.10309e-05	7.81845e-05	7.97807e-05	5.10399e-05	9.59363e-05	0.000109911	6.37624e-05	8.28054e-05	4.21881e-05	2.1898e-05	2.64807e-05	2.80499e-05	2.52149e-05	1.14026e-05	9.18644e-06	7.42963e-06	1.14276e-05	1.72175e-05	1.95319e-05	1.91761e-05	1.09235e-05	4.0002e-06	7.71139e-06	4.61639e-06	3.08474e-06	1.37618e-06	3.85613e-08	0	0	0	0	1.82378e-08	3.12647e-08
L_DeltoidScapular3	4.44563e-05	1.64002e-05	1.80405e-05	3.69579e-05	7.13377e-05	0.000121944	0.000204645	0.000322879	0.000441319	0.000472149	0.000470269	0.000560308	0.000612413	0.00089411	0.000849335	0.00083907	0.000737038	0.000689097	0.000719787	0.000721899	0.00060438	0.000463046	0.000342623	0.000268777	0.000257759	0.000256236	0.000260005	0.000257875	0.00028317	0.000287891	0.000287443	0.00029428	0.000276447	0.000249597	0.000213344	0.000177128	0.00013586	9.55639e-05	6.03134e-05	4.64853e-05	3.34654e-05	2.61433e-05	1.9259e-05	1.78483e-05	1.70858e-05	1.38959e-05	1.39497e-05	1.87529e-05	2.61495e-05
L_DeltoidScapular4	3.84174e-05	2.39426e-05	1.90537e-05	3.93793e-05	7.80842e-05	0.000132115	0.000203753	0.000289706	0.000377359	0.000423881	0.000469853	0.00046694	0.000482333	0.000527234	0.000438074	0.000426003	0.000424571	0.000438724	0.000434311	0.000399038	0.000310861	0.000223405	0.000158732	0.000133551	0.000137719	0.000144637	0.000157814	0.00015872	0.000174754	0.000178307	0.000173889	0.000166779	0.000151356	0.000130373	0.000105715	8.08914e-05	5.8309e-05	3.66862e-05	2.02884e-05	1.42214e-05	1.0023e-05	7.65681e-06	5.88452e-06	5.87854e-06	6.03131e-06	5.50784e-06	6.87178e-06	9.88804e-06	1.13083e-05
L_DeltoidScapular5	0.000113478	8.78795e-05	7.71845e-05	0.000107357	0.000196027	0.000331398	0.000501671	0.000693638	0.000867824	0.00100848	0.00123654	0.00125122	0.00143539	0.00150707	0.001406	0.00140184	0.00146806	0.00154083	0.0015183	0.00135176	0.00104202	0.000776204	0.000601969	0.000525159	0.000519008	0.000525714	0.000559176	0.000577963	0.000627836	0.000635123	0.000609909	0.000566947	0.000492531	0.000411964	0.000324033	0.000240146	0.000165709	0.000107455	6.97157e-05	5.41199e-05	4.0631e-05	3.41291e-05	2.92543e-05	2.85338e-05	2.7855e-05	2.9015e-05	3.9271e-05	4.63908e-05	4.71963e-05
L_DeltoidScapular6	4.40214e-05	3.38954e-05	3.30146e-05	5.0152e-05	8.86854e-05	0.000146025	0.000216741	0.00028916	0.000348648	0.000422969	0.000465776	0.000527563	0.000626489	0.000731762	0.000762062	0.000768205	0.000757158	0.000763273	0.000766084	0.000706753	0.000585437	0.000478477	0.000389002	0.000339211	0.000333521	0.000345184	0.000363256	0.000392474	0.0004136	0.000420975	0.000417148	0.000393281	0.000346847	0.000301962	0.000249439	0.0001956	0.000143842	0.000100902	7.56572e-05	6.28778e-05	5.16968e-05	4.58447e-05	4.14126e-05	4.08199e-05	4.45661e-05	5.5979e-05	7.29693e-05	8.51819e-05	8.88462e-05
L_DeltoidScapular7	3.06851e-05	3.09869e-05	3.63386e-05	4.92915e-05	6.56488e-05	8.04315e-05	9.31632e-05	0.000104594	0.000116404	0.000155301	0.000176957	0.000198227	0.000280032	0.000379302	0.000422522	0.000463524	0.00047221	0.000472885	0.000468554	0.000447758	0.000401318	0.000355983	0.00029827	0.000260572	0.000258767	0.000269337	0.000295007	0.000327199	0.000330433	0.000326379	0.000321286	0.000301362	0.000269214	0.000239836	0.000206927	0.000170925	0.00013892	0.000110645	9.26706e-05	8.46311e-05	7.79417e-05	7.6879e-05	7.42341e-05	7.14687e-05	6.77341e-05	7.18073e-05	8.36823e-05	9.61261e-05	0.000102784
L_DeltoidScapular8	4.48885e-05	4.59584e-05	5.30445e-05	7.1257e-05	9.51244e-05	0.000118226	0.000138573	0.000158388	0.000175941	0.000226295	0.000301526	0.00027971	0.000432729	0.000487011	0.000545619	0.000586592	0.000588285	0.000584765	0.000583462	0.000558419	0.000505145	0.000448054	0.000381675	0.000335752	0.000329685	0.000336632	0.000360572	0.000393032	0.000398166	0.000397464	0.000391629	0.000368989	0.00033022	0.0002962	0.000255039	0.000211439	0.000167491	0.000130738	0.000106619	9.49857e-05	8.61354e-05	8.30492e-05	8.0274e-05	7.847e-05	7.76541e-05	8.61664e-05	0.000102232	0.000116959	0.000123871
L_DeltoidScapular9	0.000106076	0.0001232	0.000134503	0.000149896	0.000167324	0.000184628	0.000204959	0.000230327	0.000268771	0.000350735	0.000495976	0.000532217	0.000674714	0.000939018	0.00104055	0.00115464	0.00118347	0.00115916	0.00112255	0.00104552	0.00091919	0.000765202	0.000584869	0.000485632	0.000503793	0.000550068	0.00064969	0.000730714	0.000734085	0.000734205	0.000722674	0.000663931	0.000589609	0.00053111	0.000463581	0.000389864	0.000328967	0.000285094	0.000259195	0.00025296	0.000251484	0.000257602	0.000257468	0.000245818	0.000224869	0.000216096	0.000228218	0.000249436	0.000261297
L_DeltoidScapular10	0.000279971	0.000333366	0.000374169	0.000419441	0.000469358	0.000514016	0.000567375	0.000642582	0.000735121	0.000847405	0.000944923	0.00116341	0.00122981	0.00162456	0.00177172	0.00193062	0.00195219	0.00186413	0.00174322	0.00157233	0.00134697	0.00105667	0.000751339	0.000571331	0.000575474	0.000624812	0.000786266	0.000884107	0.000885699	0.000886901	0.000866454	0.000790378	0.000708598	0.000653034	0.000585577	0.000510822	0.000451393	0.000420248	0.000411993	0.000429796	0.000454123	0.000479229	0.000487104	0.000464256	0.000416945	0.000372788	0.000352329	0.000352821	0.000351781
L_DeltoidScapular11	0.000299437	0.000360405	0.00043475	0.000516544	0.000601581	0.00066246	0.000717299	0.000793625	0.000880085	0.000952833	0.00119339	0.00105566	0.00113634	0.00112404	0.00129632	0.00137296	0.00138918	0.00134538	0.0012596	0.0011535	0.00104559	0.000929276	0.000829529	0.000741986	0.000643685	0.000534679	0.000452758	0.000385756	0.000317067	0.000276558	0.000244795	0.000247343	0.000267132	0.000299602	0.000309895	0.000296376	0.000283737	0.000281458	0.000299997	0.000331701	0.000360452	0.000377144	0.000377104	0.000357295	0.000326497	0.000293993	0.000269167	0.000247722	0.000229336
L_DeltoidClavicular1	3.41427e-05	4.66048e-05	6.61651e-05	8.70814e-05	0.000104126	0.000111765	0.000111387	0.000106307	0.00010293	0.000107595	0.000898147	0.000122807	0.00107533	0.00010358	8.76198e-05	7.31816e-05	6.75173e-05	6.67059e-05	6.64826e-05	6.48657e-05	6.54144e-05	6.95729e-05	7.28802e-05	7.51194e-05	6.86431e-05	5.67868e-05	3.87387e-05	2.24352e-05	1.5637e-05	1.40678e-05	1.28094e-05	1.30703e-05	1.45108e-05	1.69831e-05	1.80478e-05	1.69903e-05	1.40475e-05	1.01848e-05	9.33748e-06	1.30092e-05	1.84306e-05	2.13238e-05	2.33006e-05	2.32638e-05	2.39637e-05	2.30879e-05	2.26793e-05	2.08001e-05	1.84749e-05
L_DeltoidClavicular2	4.5179e-05	6.02445e-05	8.41213e-05	0.000109555	0.000130677	0.000139173	0.000138121	0.000130907	0.00012783	0.000132136	0.000500233	0.000146604	0.000654723	0.00015163	0.000124449	9.7247e-05	8.99402e-05	0.000100113	0.000109418	0.000107993	0.000104206	0.000105239	0.000105603	0.000107182	0.000101006	8.88477e-05	6.54417e-05	4.14234e-05	3.39225e-05	3.1387e-05	2.75669e-05	2.96089e-05	3.334e-05	3.76311e-05	4.01752e-05	4.1928e-05	4.33122e-05	4.59847e-05	5.12808e-05	5.58519e-05	6.03685e-05	6.28679e-05	6.36103e-05	6.25158e-05	6.12743e-05	5.80164e-05	5.46229e-05	4.98349e-05	4.36712e-05
L_DeltoidClavicular3	6.57753e-05	8.4784e-05	0.000111824	0.000136255	0.000153689	0.000158408	0.000152869	0.000141641	0.000130293	0.000210369	0.00359304	0.000172285	0.00328151	0.000375357	0.000189396	0.000121497	8.0672e-05	6.27644e-05	6.60538e-05	8.77743e-05	0.000120142	0.000110429	8.25877e-05	7.6041e-05	6.747e-05	3.14377e-05	3.53728e-05	2.9643e-05	3.53968e-05	3.46429e-05	3.26458e-05	3.20585e-05	3.00098e-05	2.75726e-05	2.46317e-05	2.22327e-05	1.99359e-05	1.77368e-05	1.52533e-05	1.36828e-05	1.36332e-05	1.44783e-05	1.81274e-05	1.90768e-05	2.42309e-05	2.59958e-05	2.96927e-05	2.98697e-05	3.07029e-05
L_DeltoidClavicular4	2.95598e-05	3.94425e-05	5.52957e-05	7.23302e-05	8.67697e-05	9.27879e-05	9.23551e-05	8.73511e-05	8.4689e-05	8.69273e-05	0.000341012	9.79838e-05	0.000453608	0.000103964	8.46861e-05	6.53346e-05	5.99392e-05	6.74612e-05	7.46857e-05	7.41874e-05	7.16994e-05	7.19652e-05	7.19346e-05	7.27884e-05	6.83912e-05	6.04174e-05	4.46487e-05	2.86209e-05	2.37313e-05	2.17583e-05	1.9188e-05	2.04608e-05	2.31693e-05	2.60146e-05	2.77453e-05	2.90334e-05	3.03086e-05	3.24434e-05	3.64813e-05	3.9879e-05	4.31947e-05	4.51977e-05	4.60409e-05	4.55934e-05	4.48058e-05	4.26691e-05	4.02395e-05	3.67578e-05	3.22474e-05
L_CoracoBrachialis1	0.000219645	0.000287685	0.000399358	0.000526702	0.000628363	0.000675694	0.000686676	0.000697548	0.000742396	0.000814137	0.0010148	0.000945386	0.00102815	0.00087991	0.000786996	0.000667477	0.000616865	0.000626596	0.000639628	0.000625537	0.00061412	0.000622522	0.000634684	0.000625449	0.000571186	0.000463966	0.000323872	0.000194779	0.000133021	0.000133431	0.000143135	0.000167083	0.000202985	0.000240881	0.000274977	0.000316156	0.000371675	0.000445493	0.000518714	0.000579196	0.000630126	0.0006653	0.000685923	0.000692192	0.000683065	0.000654823	0.000612136	0.000555	0.00048038
L_CoracoBrachialis2	8.84814e-05	0.000122617	0.000173638	0.000221581	0.000252627	0.000261259	0.000259827	0.000256118	0.00025287	0.00137985	0.0011576	0.000581856	0.00350162	0.000229157	0.000239593	0.000739203	0.000525999	0.000196497	5.83557e-05	4.41773e-05	3.58333e-05	3.13112e-05	3.36256e-05	9.29205e-05	0.000115398	4.87982e-05	3.67029e-05	2.92009e-05	3.53651e-05	4.24817e-05	4.58479e-05	5.71622e-05	5.78221e-05	5.4957e-05	5.14657e-05	4.98321e-05	6.00303e-05	7.65898e-05	8.42533e-05	7.92084e-05	6.98805e-05	5.80557e-05	4.82325e-05	4.18801e-05	3.88904e-05	3.63651e-05	3.78761e-05	3.76965e-05	3.57872e-05
L_CoracoBrachialis3	0.000154555	0.000202963	0.000282407	0.000373412	0.000446281	0.000480636	0.000487708	0.000494643	0.000524646	0.000574611	0.000720914	0.000667993	0.000741266	0.000622694	0.000555873	0.000474223	0.000439339	0.000446446	0.000455584	0.00044636	0.000437811	0.000442549	0.000451076	0.000443646	0.000405379	0.000329602	0.000230082	0.000139152	9.38116e-05	9.19631e-05	9.95914e-05	0.000115639	0.000140617	0.00016697	0.000191435	0.000220435	0.000260065	0.000312603	0.000365036	0.000409032	0.000445721	0.000471341	0.000486401	0.000491019	0.000484648	0.000464815	0.000434582	0.000394081	0.000341174
L_Infraspinatus1	0.000129981	0.00015355	0.000177788	0.000215412	0.000266134	0.000332115	0.000407204	0.000494352	0.000601307	0.000864032	0.00224012	0.000761759	0.00320535	0.00112991	0.00077121	0.000732564	0.000726093	0.000767044	0.000807492	0.000797616	0.000801464	0.000811784	0.000844575	0.000974781	0.0011074	0.00121256	0.00117286	0.00101455	0.000808477	0.000638991	0.00052732	0.000471937	0.00042836	0.000391562	0.000357062	0.000313533	0.000269765	0.000221948	0.000173538	0.000136218	0.000118665	0.000130261	0.000169644	0.000227666	0.000290375	0.000344315	0.000384253	0.00040056	0.000401719
L_Infraspinatus2	0.000136151	0.000160097	0.000184736	0.000213315	0.000245203	0.00027885	0.000312592	0.000373725	0.000645013	0.000892343	0.00512694	0.001529	0.00611984	0.00155441	0.00107407	0.0010581	0.00112003	0.00121401	0.00120919	0.0010475	0.000831446	0.000675731	0.000615364	0.000529204	0.000499661	0.000521787	0.00055731	0.000612454	0.000659023	0.000673969	0.000638846	0.000572796	0.0004806	0.000381975	0.000288813	0.000220174	0.000174595	0.000147614	0.000129187	0.000111447	9.46186e-05	7.48441e-05	5.90411e-05	5.52234e-05	6.73305e-05	8.46151e-05	9.52057e-05	9.7393e-05	9.55747e-05
L_Infraspinatus3	0.000116291	0.000137705	0.000160638	0.00018711	0.000215505	0.00024514	0.000273258	0.000313511	0.000510393	0.000719497	0.00393347	0.00121915	0.00463674	0.0012821	0.000909656	0.000909287	0.000967633	0.00103791	0.00101808	0.0008728	0.000693757	0.000565677	0.000514442	0.000453608	0.000439424	0.000466102	0.000500686	0.00054053	0.000575651	0.000581794	0.000546388	0.000488431	0.000407796	0.000325692	0.000247721	0.000190919	0.000151371	0.000127589	0.000110777	9.515e-05	8.03716e-05	6.40497e-05	5.15155e-05	4.93958e-05	6.05738e-05	7.58825e-05	8.61054e-05	8.87996e-05	8.70835e-05
L_Infraspinatus4	0.000174936	0.000204828	0.000242261	0.000297754	0.000372639	0.000464293	0.000571521	0.000696079	0.000828812	0.000891496	0.00221338	0.000820802	0.00210218	0.000799085	0.000912593	0.00104374	0.00113043	0.00119401	0.00121925	0.00121164	0.00121762	0.00119716	0.00117225	0.00118377	0.00117239	0.00114129	0.000990021	0.000790658	0.000616891	0.000510401	0.000461875	0.00044575	0.000441566	0.000438673	0.000432974	0.00041879	0.000400499	0.000371101	0.000338665	0.000304161	0.00027377	0.00025573	0.000257929	0.00027761	0.000307226	0.000337116	0.000362686	0.000380508	0.000393312
L_Infraspinatus5	0.000229474	0.000267927	0.000325086	0.000427608	0.000589175	0.000795712	0.00103514	0.00131576	0.00166949	0.00197901	0.00286696	0.00187131	0.00249841	0.00170487	0.00163161	0.00185745	0.00207206	0.00224831	0.00234807	0.00237337	0.00245434	0.00244669	0.0024156	0.00247098	0.00246195	0.002511	0.00235953	0.00203972	0.0016884	0.00142994	0.00128303	0.00120756	0.00118542	0.00118148	0.00117312	0.00112427	0.00106059	0.000974451	0.000891618	0.000807791	0.000729883	0.00067805	0.000674013	0.000721279	0.000803916	0.000894433	0.000968454	0.00100257	0.00100899
L_Infraspinatus6	0.000145272	0.000176526	0.000216856	0.000268601	0.00032556	0.000387992	0.000456253	0.000530167	0.000587611	0.000612782	0.00221362	0.000561642	0.00231193	0.000660146	0.000772156	0.000831333	0.000848596	0.000829994	0.00078749	0.000742012	0.000709957	0.000693083	0.000689046	0.000688812	0.000675292	0.00064491	0.000570638	0.000478483	0.000403744	0.000356997	0.000328088	0.000308175	0.000284461	0.000257211	0.000228871	0.000205234	0.000187466	0.000174501	0.000159928	0.000146382	0.000139869	0.00014361	0.000158554	0.000179895	0.000201498	0.000217972	0.000229577	0.000236644	0.000238862
L_TeresMinor1	6.03954e-05	7.00164e-05	8.58277e-05	0.000112198	0.000148443	0.000183271	0.000218056	0.000248634	0.00026132	0.000242801	0.000437462	0.000186913	0.000642958	0.000380963	0.000249039	0.000160214	0.00012083	0.000115018	0.000133577	0.000158756	0.000194976	0.000238493	0.000283464	0.000341619	0.000404216	0.000465243	0.000458014	0.00034141	0.000218504	0.000168748	0.000193355	0.000225067	0.00023672	0.000222718	0.000190659	0.000149971	0.000117624	9.9208e-05	8.11019e-05	5.46763e-05	2.24906e-05	1.90964e-05	5.17788e-05	7.98897e-05	9.9503e-05	0.000106099	9.93323e-05	8.42032e-05	6.83953e-05
L_TeresMinor2	2.19013e-05	1.76643e-05	3.7941e-05	7.20126e-05	0.000120286	0.000175232	0.000231469	0.000324634	0.000468005	0.000511083	0.00755063	0.00110221	0.00756685	0.000804869	0.000628526	0.000553945	0.000472924	0.000407673	0.000331951	0.000245762	0.000203921	0.000243207	0.000271448	0.000286238	0.000342432	0.00036038	0.000270369	0.0001987	0.000164258	0.000143067	0.000127212	0.000108995	9.42577e-05	8.12665e-05	7.17771e-05	6.50423e-05	6.71114e-05	7.36802e-05	7.65104e-05	7.38954e-05	6.29353e-05	5.21085e-05	4.32313e-05	4.66177e-05	5.48056e-05	5.92429e-05	5.6196e-05	4.67919e-05	3.17344e-05
L_TeresMinor3	3.64498e-05	4.00515e-05	4.62482e-05	5.60372e-05	6.93458e-05	7.78681e-05	7.51201e-05	0.000102599	0.000255779	0.000350277	0.00393611	0.000933195	0.00453871	0.000720066	0.000175724	0.000130078	0.00020929	0.000347846	0.000417853	0.00038308	0.000317267	0.000220059	0.000141111	0.000187474	0.000245231	0.000295678	0.000243487	0.000145537	0.000121477	0.000128173	0.000134741	0.000135269	0.000123208	0.000103436	8.05181e-05	6.20929e-05	4.65966e-05	3.66114e-05	2.99792e-05	2.60199e-05	2.43746e-05	2.35221e-05	2.10019e-05	1.66479e-05	1.02478e-05	5.77937e-06	6.95879e-06	9.06145e-06	1.10446e-05
L_TeresMajor1	1.12389e-06	1.08769e-06	1.4805e-06	2.19266e-06	2.81029e-06	7.66776e-06	1.2434e-05	9.88354e-06	4.08644e-05	6.03653e-05	0.000134469	0.000190289	0.000140532	5.70837e-05	1.4236e-05	6.51357e-08	0	1.10898e-05	5.59284e-05	1.91549e-06	6.25294e-08	4.79123e-06	1.92119e-05	7.65956e-05	4.78957e-05	9.80438e-06	5.36142e-06	2.18776e-06	7.17679e-06	1.65322e-05	2.1342e-05	2.94743e-05	2.29003e-05	1.46551e-05	8.20112e-06	3.7027e-06	4.98759e-07	2.63956e-07	1.36631e-06	9.86143e-07	9.17102e-07	1.60494e-07	0	0	0	0	0	0	0
L_TeresMajor2	1.59055e-06	1.87915e-07	4.9929e-07	2.55167e-07	1.10344e-08	0	0	0	2.61679e-05	2.99215e-05	0.000125971	7.0119e-05	4.55448e-05	1.24333e-05	2.36994e-06	2.5941e-05	2.6899e-05	1.97074e-05	3.07184e-05	6.705e-06	1.71639e-06	3.1703e-06	1.58939e-05	5.99948e-05	2.15388e-05	1.67134e-05	2.35619e-05	2.34057e-05	3.55098e-05	5.43151e-05	6.77513e-05	8.334e-05	8.88467e-05	8.832e-05	8.18081e-05	7.24186e-05	7.42236e-05	7.62694e-05	6.17327e-05	4.4782e-05	2.80664e-05	1.34162e-05	4.21184e-06	5.42158e-07	0	0	0	2.37092e-07	4.16872e-07
L_TeresMajor3	3.96154e-06	4.15919e-07	1.22204e-06	6.01359e-07	2.20685e-08	0	0	0	5.57773e-05	1.87657e-05	0.000212352	0.000176157	2.24377e-05	5.87807e-05	2.84904e-05	1.6905e-06	2.55874e-07	1.28929e-05	5.68272e-05	2.0325e-06	4.21215e-07	3.34072e-06	2.98491e-05	0.000117937	3.95272e-05	2.19367e-05	2.61581e-05	3.04777e-05	5.01323e-05	8.02652e-05	9.58531e-05	0.000117972	0.000116482	0.000105913	8.55592e-05	6.81414e-05	6.18152e-05	5.67423e-05	3.61856e-05	1.70051e-05	4.09784e-06	4.35711e-07	0	0	0	0	0	4.37712e-07	7.71198e-07
L_TeresMajor4	4.38292e-08	0	0	0	0	0	0	0	2.92554e-06	3.60655e-06	4.46445e-05	1.48524e-05	2.68079e-06	1.29222e-05	2.48658e-06	0	0	1.56324e-06	1.67653e-05	6.31016e-07	2.08433e-08	3.34012e-06	6.64309e-06	2.68778e-05	9.6136e-06	2.9315e-06	3.3975e-06	1.84736e-06	2.03719e-06	7.10744e-06	1.40316e-05	2.24437e-05	2.23981e-05	1.96739e-05	1.29253e-05	7.53696e-06	3.09462e-06	2.25314e-06	1.06892e-06	6.02397e-07	7.43127e-07	2.20677e-07	0	0	0	0	0	9.11878e-09	1.56324e-08
L_Supraspinatus1	0.000148095	0.000181058	0.000214217	0.00025286	0.000298678	0.000351145	0.000413249	0.000494598	0.000603824	0.000695385	0.00240692	0.000721718	0.00273045	0.00064004	0.000697039	0.000791191	0.000859217	0.000911058	0.000923766	0.000894888	0.000869467	0.000809836	0.000747384	0.000727565	0.000720869	0.00072172	0.000638632	0.000513042	0.000421889	0.000368399	0.000342831	0.000336104	0.000346509	0.00036208	0.000371054	0.000370308	0.000358805	0.000341026	0.000318693	0.000291011	0.000256754	0.000219476	0.000186738	0.000169953	0.000177741	0.000204864	0.000235962	0.000262631	0.000279428
L_Supraspinatus2	0.000144414	0.000179935	0.000216743	0.000259364	0.00030422	0.000353036	0.000409853	0.000481963	0.000562915	0.000631448	0.00261574	0.000654304	0.00291422	0.000633664	0.00070937	0.000784158	0.000825521	0.000843343	0.000829707	0.000787297	0.000750229	0.000696552	0.000650152	0.000636936	0.000632894	0.000623864	0.000539676	0.000431696	0.000356836	0.000315016	0.000293122	0.00028559	0.000288497	0.000294357	0.000294911	0.000289479	0.00027562	0.000259237	0.000238349	0.000213513	0.00018395	0.000152735	0.000125805	0.000112741	0.00012055	0.000145052	0.000172608	0.000198537	0.000218271
L_Supraspinatus3	0.00039262	0.00045314	0.000563377	0.000728087	0.000910394	0.00105069	0.00111605	0.00114833	0.00119963	0.00132223	0.00149542	0.00179308	0.00260016	0.00216209	0.00208301	0.00206442	0.0019218	0.00174376	0.00163558	0.00160073	0.0015949	0.00161379	0.0016465	0.00155733	0.00135678	0.00113645	0.000938979	0.000746721	0.000591757	0.000523416	0.000506737	0.000517571	0.000535711	0.000536595	0.000477706	0.000396555	0.000372387	0.000424903	0.000546929	0.00068529	0.000807198	0.000872873	0.00089034	0.000862803	0.000805421	0.000760838	0.000749497	0.000743407	0.000732704
L_Supraspinatus4	0.000152932	0.000179634	0.000226304	0.000294128	0.00037168	0.000431953	0.000461911	0.000471343	0.000484928	0.000521467	0.000590875	0.00069122	0.00133679	0.000780719	0.000767599	0.000749648	0.000716178	0.000675843	0.000630843	0.000602473	0.0006009	0.000630043	0.000662257	0.000643527	0.000572473	0.00048716	0.000406708	0.000343092	0.000290043	0.000274972	0.000277979	0.000287078	0.000291235	0.000286955	0.000253644	0.000210088	0.000186327	0.000198229	0.000243267	0.000295066	0.000336387	0.00035341	0.000356324	0.000357144	0.000369172	0.000401717	0.000448946	0.000484647	0.000490703
L_Subscapularis1	1.31485e-07	3.7254e-08	0	0	0	0	8.50327e-07	2.65324e-06	1.08186e-06	4.81132e-06	0.000464438	3.70605e-05	0.00065013	2.57241e-05	1.42986e-05	7.32459e-05	0.000119881	0.00010569	0.000124353	0.000160894	8.06407e-05	8.03299e-05	9.06533e-05	2.86592e-05	1.39182e-06	3.34187e-06	8.68089e-06	1.38659e-05	1.94829e-05	2.21238e-05	2.06384e-05	1.67695e-05	1.1329e-05	7.04576e-06	4.39175e-06	3.32181e-06	2.40733e-06	2.10951e-06	3.07478e-06	2.91116e-06	2.23858e-06	1.62796e-06	1.33295e-06	1.9106e-06	2.36561e-06	2.4269e-06	2.95972e-06	4.89613e-06	8.5288e-06
L_Subscapularis2	9.90913e-07	1.04905e-06	1.02659e-06	2.52612e-06	7.81146e-06	1.58751e-05	2.60987e-05	3.09855e-05	2.93823e-05	5.3807e-05	0.000733315	8.57099e-05	0.0011189	6.16874e-05	1.12685e-05	5.87472e-06	5.10263e-06	4.11659e-06	1.52217e-05	2.9227e-05	2.915e-05	1.43278e-05	6.72587e-06	7.80608e-06	1.08183e-05	1.20349e-05	1.58353e-05	3.15326e-05	4.29122e-05	4.46517e-05	4.4712e-05	4.43696e-05	4.04975e-05	3.36818e-05	2.67418e-05	2.03586e-05	1.47366e-05	1.02007e-05	7.05273e-06	5.52115e-06	4.91148e-06	5.05924e-06	5.76495e-06	7.32682e-06	1.07409e-05	1.98706e-05	3.52087e-05	5.01069e-05	6.05642e-05
L_Subscapularis3	2.1126e-05	3.23548e-05	5.32554e-05	8.65827e-05	0.0001248	0.000162899	0.000168835	0.000152036	0.000123348	0.00014102	0.00108869	7.49141e-05	0.00281854	8.36812e-05	9.24575e-05	0.000117955	0.000134877	0.000116888	9.79894e-05	0.00013019	0.000207776	0.000295192	0.000376408	0.000416389	0.000417569	0.000381325	0.000330557	0.000296529	0.000241858	0.000269799	0.000312471	0.000367834	0.000373994	0.000360311	0.000310784	0.000241805	0.000184667	0.000157086	0.000162619	0.000187544	0.000206774	0.0002041	0.00017845	0.000143548	0.000110145	0.000114933	0.000147448	0.000209022	0.000294388
L_Subscapularis4	5.52369e-07	1.39989e-07	3.60512e-07	3.29669e-07	6.49217e-07	2.30543e-06	1.64339e-05	1.19078e-05	1.13103e-05	3.85914e-06	1.06769e-05	1.79028e-05	3.17884e-05	9.70555e-05	0.000108521	0.000102456	0.000109978	6.92412e-05	6.56028e-05	3.9162e-05	3.97494e-05	4.38351e-05	6.28364e-05	8.81308e-05	0.000114507	0.000105997	0.000177784	0.000206866	0.000194936	0.000184041	0.000181217	0.000146825	0.000131605	0.000129877	0.000129804	0.000114111	0.00011394	0.000107955	9.64505e-05	8.15548e-05	7.53087e-05	6.7566e-05	6.4635e-05	6.94726e-05	6.89125e-05	8.19133e-05	8.332e-05	7.33995e-05	6.02484e-05
L_Subscapularis5	1.52994e-06	1.42522e-06	1.79311e-06	2.65796e-06	3.84388e-06	1.13798e-05	1.43755e-05	1.52907e-05	1.28726e-05	1.09257e-05	1.55769e-05	2.18137e-05	4.15107e-05	6.80351e-05	7.08985e-05	6.2568e-05	5.71209e-05	5.33257e-05	6.34909e-05	6.25711e-05	5.48138e-05	5.58295e-05	7.16726e-05	8.85579e-05	8.98848e-05	9.8279e-05	0.00011648	0.000120616	9.75929e-05	7.80832e-05	7.07232e-05	6.388e-05	6.34289e-05	6.43973e-05	6.00054e-05	5.15269e-05	4.90908e-05	4.67739e-05	4.63271e-05	4.93294e-05	5.02994e-05	5.05481e-05	4.64596e-05	4.33068e-05	3.83592e-05	4.03991e-05	4.11341e-05	4.06012e-05	3.84016e-05
L_Subscapularis6	0	0	0	0	0	0	0	3.37384e-08	1.04327e-07	7.45248e-08	5.53406e-06	1.95875e-06	3.93057e-06	2.46218e-05	2.86194e-05	2.38976e-05	2.68055e-05	1.28887e-05	2.17857e-05	3.07955e-05	4.12134e-05	3.24937e-05	3.43374e-05	2.52378e-05	3.70112e-05	5.08083e-05	6.47663e-05	6.36834e-05	5.89854e-05	5.08121e-05	4.17828e-05	2.80995e-05	1.92231e-05	1.7496e-05	2.1153e-05	1.7129e-05	1.73226e-05	1.45278e-05	1.24345e-05	7.43274e-06	5.23588e-06	3.45695e-06	2.47556e-06	1.20714e-06	1.35916e-06	3.3591e-07	1.03405e-07	6.55355e-08	1.67539e-07
L_Subscapularis7	0	0	0	0	0	0	0	1.86638e-08	4.02003e-08	4.16734e-06	1.15361e-05	1.35618e-05	9.71835e-06	9.72232e-06	2.01312e-05	3.95765e-05	5.54481e-05	6.53477e-05	9.02011e-05	8.85277e-05	6.6812e-05	4.66039e-05	4.41228e-05	3.76319e-05	4.47345e-05	4.75854e-05	6.73845e-05	6.56334e-05	6.8176e-05	5.99203e-05	5.1497e-05	3.53558e-05	2.16563e-05	9.73282e-06	1.11285e-05	6.07038e-06	1.26447e-05	1.23618e-05	1.23799e-05	9.87188e-06	6.72825e-06	4.04067e-06	1.77729e-06	1.44791e-06	2.91948e-06	3.19915e-06	3.09796e-06	3.33346e-06	3.11938e-06
L_Subscapularis8	0	0	0	0	0	0	0	0	1.62711e-08	1.62151e-06	5.30135e-06	5.90083e-06	5.42376e-06	1.6124e-06	2.22324e-06	4.70521e-06	6.58668e-06	7.66289e-06	1.12569e-05	1.08705e-05	8.5658e-06	6.61216e-06	6.36636e-06	5.3401e-06	7.58886e-06	8.92462e-06	1.52848e-05	1.7338e-05	1.98795e-05	1.86169e-05	1.60006e-05	1.12093e-05	6.27323e-06	4.10247e-06	5.25911e-06	5.09259e-06	5.45411e-06	5.39837e-06	5.09189e-06	3.69987e-06	2.4045e-06	1.57425e-06	7.8668e-07	3.72246e-07	3.94394e-07	4.97254e-07	4.09981e-07	7.07764e-07	1.48009e-06
L_Subscapularis9	0	0	0	0	0	0	0	0	0	5.63799e-07	7.42399e-06	2.98853e-06	6.88416e-06	3.71483e-05	3.95446e-05	3.23485e-05	4.34875e-05	4.87511e-05	8.66687e-05	0.000101315	8.39398e-05	5.93011e-05	5.91795e-05	4.48668e-05	5.81791e-05	6.60647e-05	8.7639e-05	7.70572e-05	7.70409e-05	6.83267e-05	6.05075e-05	4.08916e-05	2.49828e-05	1.12394e-05	2.06623e-05	1.21802e-05	1.94855e-05	1.46029e-05	1.52118e-05	9.91204e-06	6.49058e-06	3.36784e-06	2.23829e-06	7.39899e-07	1.38279e-06	9.68221e-07	4.94725e-07	7.11648e-07	5.47464e-07
L_Subscapularis10	0	0	0	0	0	0	0	0	0	3.04107e-07	3.80306e-06	4.45699e-07	5.24856e-07	1.29705e-06	2.47076e-07	1.56686e-07	3.55941e-07	4.42467e-07	4.31126e-07	9.54619e-08	7.18198e-08	5.55462e-07	5.89732e-07	1.56936e-06	7.9042e-07	2.01426e-06	3.90138e-06	4.83186e-06	6.10209e-06	6.76051e-06	5.91244e-06	4.61546e-06	3.16905e-06	2.34188e-06	2.2887e-06	2.21469e-06	2.41752e-06	2.43682e-06	2.07429e-06	1.25614e-06	6.07654e-07	2.98964e-07	1.22455e-07	1.84985e-08	0	0	7.81618e-09	1.69352e-08	0
L_Subscapularis11	6.5741e-08	1.8627e-08	0	0	0	0	0	0	0	5.34806e-07	2.57345e-06	3.92357e-07	1.24624e-06	8.83088e-07	1.8179e-07	9.42308e-08	1.84261e-07	2.92269e-07	3.62615e-07	2.52122e-07	2.1914e-07	2.3568e-07	3.11538e-07	2.57867e-07	3.90675e-07	7.31113e-07	1.28459e-06	1.60923e-06	1.88937e-06	2.01538e-06	1.79148e-06	1.41853e-06	9.99807e-07	7.55046e-07	6.74795e-07	5.69229e-07	4.18408e-07	3.05426e-07	1.81615e-07	7.39109e-08	4.37734e-08	3.10474e-08	2.6054e-08	1.84985e-08	0	0	0	0	0
L_BicepsBrachiiLH	0.000359596	0.000424123	0.000482901	0.000544818	0.000619202	0.000726031	0.00087179	0.00104739	0.00126531	0.00150239	0.00172435	0.00195033	0.00211631	0.00227887	0.00238895	0.00245366	0.00244153	0.00239193	0.00227837	0.00215182	0.00206115	0.00195862	0.00186024	0.00173676	0.0015414	0.00132369	0.00107695	0.000868501	0.000742697	0.000643965	0.000580722	0.000542198	0.000542825	0.000524775	0.000517894	0.000503748	0.000478506	0.000466186	0.000471661	0.000451418	0.000471929	0.000466581	0.000469212	0.000460705	0.000451156	0.000431537	0.000418803	0.00040762	0.000392595
L_BicepsBrachiiSH1	8.28739e-05	0.000114371	0.000150331	0.00018417	0.00021453	0.000241123	0.000273671	0.000315251	0.000415739	0.000736858	0.00121029	0.00082362	0.00200102	0.000792687	0.000725993	0.000672035	0.000605203	0.000542486	0.000484593	0.000422446	0.000381468	0.000348812	0.0003149	0.000263428	0.000223862	0.000252128	0.000351443	0.000380135	0.000416839	0.000424597	0.000416969	0.000435038	0.000467598	0.000513636	0.00051512	0.000485725	0.000398632	0.000330647	0.000276436	0.000246186	0.000242621	0.000249136	0.000281123	0.000306374	0.00032269	0.000335103	0.000329082	0.000316717	0.000303826
L_BicepsBrachiiSH2	0.000157304	0.000216038	0.000283972	0.00034762	0.000404491	0.000455171	0.000516793	0.000599857	0.000795224	0.00134316	0.00210832	0.00152903	0.00320696	0.00151706	0.00138438	0.00128094	0.00115363	0.00103208	0.000920637	0.000803882	0.000727964	0.000668961	0.000607692	0.000505721	0.000428337	0.000485455	0.000674293	0.000722073	0.00079126	0.000812297	0.000793784	0.000830699	0.000887212	0.000972375	0.000972815	0.00091764	0.000751867	0.000624026	0.000523271	0.000466995	0.000462177	0.000475556	0.000535875	0.000584545	0.000614643	0.000639527	0.000626312	0.000602492	0.000578045
L_TricepsLH1	0	0	0	0	0	0	0	0	0	0	6.63878e-06	1.48093e-05	1.35445e-08	1.16397e-08	2.11631e-09	0	0	2.37614e-06	1.42162e-05	5.41411e-07	2.08433e-08	4.95034e-08	1.08125e-05	3.62535e-05	5.22424e-06	8.46762e-08	1.22746e-08	1.90468e-09	0	0	7.71198e-07	1.57366e-07	2.08433e-09	0	0	0	0	0	0	0	0	0	0	0	0	0	0	0	0
L_TricepsLH2	0	0	0	0	0	0	0	0	0	0	2.60203e-05	1.51371e-05	0	5.70349e-07	1.037e-07	0	0	2.52412e-06	1.39765e-05	5.41411e-07	2.08433e-08	0	1.32303e-05	3.20497e-05	2.86695e-06	5.21069e-08	2.45494e-08	3.80942e-09	0	0	8.33717e-08	1.45904e-08	0	0	0	0	0	0	0	0	0	0	0	0	0	0	0	0	0
L_TricepsLH3	0	0	0	0	0	0	0	0	0	0	7.97842e-07	5.96384e-07	0	0	0	0	0	3.23233e-06	4.2334e-06	1.56846e-07	0	6.59179e-07	6.07578e-06	1.69046e-05	1.87486e-06	1.38352e-06	2.38128e-06	9.52341e-09	5.31489e-08	2.03221e-08	3.96033e-07	9.17102e-08	2.08433e-09	0	0	0	0	0	0	0	0	0	0	0	0	0	0	0	0
L_TricepsLH4	0	0	0	0	0	0	0	0	0	0	3.60434e-05	1.22196e-05	3.32685e-07	5.93621e-07	1.07931e-07	0	0	5.7408e-06	1.27737e-05	4.96582e-07	2.08433e-08	1.52938e-06	1.21679e-05	3.06373e-05	3.17871e-06	8.33818e-07	1.46025e-06	1.14283e-08	1.94885e-07	7.45135e-08	1.08385e-06	2.34485e-07	4.16872e-09	0	0	0	0	0	0	0	0	0	0	0	0	0	0	0	0
L_LatissimusDorsi1	0	0	0	0	0	0	0	0	0	2.857e-08	2.27081e-06	4.95227e-07	4.64269e-07	1.36685e-06	2.47611e-07	0	0	6.77393e-08	7.71198e-07	4.48131e-08	0	5.18471e-07	3.52253e-07	7.15096e-07	3.28987e-07	9.24521e-07	1.38623e-06	1.60759e-06	1.88186e-06	1.2989e-06	9.75633e-07	1.61689e-06	2.35882e-06	2.7135e-06	2.02754e-06	1.31786e-06	7.51195e-07	9.78163e-07	6.85573e-07	4.02716e-07	1.69798e-07	1.18895e-09	0	0	0	0	0	9.11878e-09	1.56324e-08
L_LatissimusDorsi2	0	0	0	0	0	0	0	0	0	9.23569e-07	6.05699e-06	1.18091e-06	9.62512e-07	2.31061e-06	4.46556e-07	0	0	3.23067e-08	1.49237e-06	6.72197e-08	0	3.33487e-07	9.65552e-07	3.14183e-06	9.35781e-07	6.57082e-07	7.67295e-07	6.8831e-07	5.22025e-07	8.93371e-07	2.95801e-06	5.46129e-06	6.38415e-06	6.36926e-06	5.0123e-06	3.53748e-06	1.88331e-06	1.19177e-06	7.51487e-07	5.14067e-07	3.06138e-07	4.43477e-08	0	0	0	0	0	1.82378e-08	3.12647e-08
L_LatissimusDorsi3	0	0	0	0	0	0	0	0	0	2.61176e-06	1.06345e-05	4.78534e-06	4.74471e-06	3.52391e-06	7.4707e-07	0	0	4.16872e-08	1.92591e-06	8.96263e-08	0	2.70963e-07	1.28342e-06	4.13838e-06	1.24042e-06	7.98371e-07	8.89322e-07	8.80951e-07	4.72383e-07	1.32558e-06	4.20187e-06	7.87635e-06	9.1581e-06	8.87722e-06	6.97774e-06	4.8795e-06	2.67767e-06	1.30409e-06	5.6571e-07	4.36824e-07	1.98856e-07	2.76959e-08	0	0	0	0	0	9.11878e-09	1.56324e-08
L_LatissimusDorsi4	0	0	0	0	0	0	0	0	0	1.08799e-06	4.62642e-06	2.60772e-06	1.72862e-06	1.76713e-06	3.76713e-07	0	0	5.73196e-09	2.63666e-07	0	0	5.86213e-08	2.43344e-07	9.43589e-07	3.364e-07	4.41027e-07	5.42987e-07	8.09726e-07	9.15996e-07	5.09862e-07	6.64603e-07	1.83525e-06	2.32181e-06	2.28768e-06	1.64187e-06	1.00888e-06	5.06792e-07	3.53007e-07	1.44371e-07	9.40208e-08	3.96439e-08	5.94477e-10	0	0	0	0	0	0	0
L_LatissimusDorsi5	0.000176288	0.000165693	0.000150218	0.000145096	0.000168795	0.000230346	0.000333742	0.000458117	0.000586566	0.000696982	0.000812388	0.000746283	0.000801868	0.000806719	0.000558823	0.000537255	0.000523455	0.000533528	0.000553831	0.000544712	0.000519769	0.000487322	0.000452347	0.000417437	0.000375832	0.000353111	0.000320385	0.000238285	0.000142977	7.72469e-05	4.38212e-05	2.44073e-05	1.49681e-05	9.41064e-06	6.94286e-06	5.45072e-06	4.46019e-06	4.52822e-06	4.63015e-06	4.68238e-06	4.48276e-06	3.88272e-06	3.099e-06	2.46706e-06	2.13267e-06	2.7015e-06	5.42044e-06	9.03732e-06	1.49843e-05
L_LatissimusDorsi6	6.301e-05	6.82757e-05	7.42832e-05	8.99384e-05	0.000125056	0.000211428	0.000372683	0.000579891	0.000863132	0.00138488	0.00125606	0.00181084	0.00544599	0.00333617	0.00226101	0.00251816	0.00259692	0.00256898	0.00251158	0.00237321	0.00223376	0.00209647	0.00194456	0.00183386	0.00178684	0.00185392	0.00189523	0.00168627	0.00138803	0.00115491	0.000980474	0.000857267	0.000790546	0.000737207	0.000681952	0.000638172	0.00059515	0.000553213	0.000519603	0.00049318	0.000481218	0.000490688	0.000520799	0.000582827	0.000670017	0.000774053	0.000863211	0.000909818	0.000931637
L_PectoralisMajorTH1	3.51562e-07	7.87201e-07	6.70649e-08	0	0	0	0	0	0	2.75415e-05	5.24082e-05	0.000186607	0.000144738	0.000351782	0.00037245	0.000268487	0.00010206	3.69303e-05	0.000107437	0.000120385	9.43959e-05	7.98936e-05	5.87964e-05	2.62986e-05	1.09225e-05	1.24309e-06	4.06933e-06	6.36158e-06	1.68144e-05	3.33398e-05	6.6915e-05	0.000119614	0.000165871	0.000196857	0.000235939	0.000262416	0.00031514	0.000360904	0.000383722	0.000411597	0.000439377	0.000463094	0.00048477	0.000496504	0.000498946	0.000484278	0.000448939	0.000396714	0.000330425
L_PectoralisMajorTH2	1.16065e-06	1.5636e-06	4.80275e-07	1.30346e-07	0	0	6.22199e-08	0	0	3.14444e-05	3.49158e-05	0.000269349	0.000160075	0.000511667	0.000533734	0.000386771	0.000157479	3.57914e-05	0.000136651	0.000158639	0.000130176	0.000112186	8.59503e-05	4.55339e-05	2.55276e-05	8.65437e-06	1.55787e-06	9.03891e-06	2.65492e-05	6.2598e-05	0.000112886	0.000180293	0.000237478	0.000278525	0.000327536	0.000364359	0.00043746	0.000504373	0.000539707	0.000575433	0.000608219	0.000632916	0.000652801	0.000659366	0.000652532	0.000622611	0.000567788	0.000494344	0.000406466
L_PectoralisMajorTH3	2.62075e-06	3.14609e-06	1.02978e-06	3.32353e-07	6.49036e-09	0	0	0	0	3.10436e-05	5.02413e-06	0.000290509	0.000439629	0.000552001	0.000573027	0.00040473	0.000151375	6.01737e-05	0.000168063	0.000189878	0.000153604	0.00013322	0.000104033	5.92201e-05	3.84538e-05	2.02192e-05	1.10584e-05	1.35057e-05	3.79553e-05	0.000100086	0.000171514	0.000262112	0.00033862	0.000393184	0.000455326	0.000504113	0.000600673	0.000692374	0.00073668	0.000780504	0.000817474	0.000841654	0.000858872	0.00085815	0.000839904	0.000790504	0.00070923	0.000606155	0.000489369
L_PectoralisMajorTH4	2.37741e-06	2.85205e-06	1.14932e-06	3.82379e-07	6.49036e-09	0	2.074e-08	0	0	1.32217e-05	8.10777e-06	0.000219033	0.000410612	0.000428468	0.000444471	0.000295372	8.53473e-05	8.72276e-05	0.000172659	0.000185085	0.000146634	0.000126879	9.94266e-05	5.72624e-05	4.15542e-05	2.58303e-05	1.80115e-05	1.2894e-05	2.72463e-05	7.36834e-05	0.000124555	0.000195739	0.000258022	0.000298288	0.000346768	0.000381327	0.000452826	0.000520277	0.00056033	0.000603936	0.000643873	0.000676199	0.000703034	0.000715273	0.00071328	0.000687092	0.000633629	0.000557981	0.000464731
L_PectoralisMajorTH5	2.70427e-07	6.33061e-07	2.06065e-07	8.13983e-08	0	0	4.14799e-08	0	0	2.50811e-05	0.000199824	4.92546e-05	0.000484642	6.29938e-05	8.60163e-05	7.81364e-05	4.31909e-05	7.92512e-06	1.53329e-05	2.10351e-05	1.62106e-05	1.07385e-05	4.65198e-06	5.17619e-06	3.80399e-06	6.71048e-06	7.03681e-06	8.46154e-06	1.35585e-05	2.48535e-05	4.9318e-05	8.65467e-05	0.000131406	0.000163363	0.000199713	0.000223825	0.0002677	0.000303639	0.000326401	0.000355204	0.000387239	0.000417403	0.000446569	0.000466876	0.000477397	0.000471607	0.000444956	0.000399439	0.000336653
L_PectoralisMajorTH6	2.26104e-05	1.67001e-05	6.79477e-06	1.18806e-06	1.33193e-06	4.03321e-06	8.13461e-06	3.80057e-06	1.2829e-06	0.000340309	0.00220246	0.000486438	0.00307783	0.000547515	0.00065074	0.000810217	0.000681405	0.000484621	0.000267788	0.000120794	4.58705e-05	3.30428e-05	4.58706e-05	5.75114e-05	8.69844e-05	3.65889e-05	3.23807e-05	2.97771e-05	5.0465e-05	7.7022e-05	0.000125465	0.000193644	0.000243701	0.00027585	0.000306081	0.00032243	0.000376933	0.000425392	0.00044068	0.000451451	0.00045949	0.000460137	0.000458961	0.000449363	0.000430048	0.000392149	0.000335229	0.000267669	0.00019686
L_PectoralisMajorCH1	0.000116683	9.40949e-05	9.79337e-05	0.000158687	0.000268504	0.000383072	0.000518371	0.000567167	0.000558753	0.000627453	0.00629408	0.000431686	0.00817613	0.000449565	0.000405779	0.000325195	0.000265778	0.000285872	0.000290099	0.000295985	0.000274172	0.000293149	0.000272967	0.000304568	0.000429764	0.00053091	0.000615934	0.000625878	0.000671212	0.00075017	0.000772956	0.00083172	0.000886958	0.000887091	0.000797421	0.000768089	0.000743519	0.00079136	0.000822316	0.000830162	0.00078984	0.000730372	0.000658589	0.000618797	0.00060876	0.000619893	0.000618386	0.000604905	0.000572511
L_PectoralisMajorCH2	4.35852e-06	2.95148e-06	6.83963e-07	7.71785e-07	1.22421e-06	1.3911e-06	1.9503e-06	2.56945e-06	1.04709e-06	1.88992e-06	0.000845887	2.60797e-06	0.00148071	2.71289e-05	9.3726e-06	1.66314e-06	5.24981e-06	5.19248e-06	2.33477e-06	6.26026e-07	2.92598e-07	1.37321e-06	1.68578e-06	2.69688e-06	8.75025e-07	4.13851e-06	2.83367e-06	4.95288e-06	3.72372e-06	1.52517e-05	2.55367e-05	4.03857e-05	5.82469e-05	6.88682e-05	7.7227e-05	8.17655e-05	9.10824e-05	9.85325e-05	0.000106288	0.000116271	0.000126549	0.000137313	0.00014755	0.00015599	0.000161172	0.000161163	0.000154132	0.000139815	0.000118681
L_TricepsMedH1	0	0	0	0	0	0	0	0	0	0	0	0	0	0	0	0	0	0	0	0	0	2.43902e-07	1.06472e-07	5.37802e-07	9.7097e-07	6.82506e-07	2.58191e-08	0	0	0	0	0	0	0	0	0	0	0	0	0	0	0	0	0	0	1.70729e-07	2.67878e-06	7.21371e-06	1.03165e-05
L_TricepsMedH2	0	0	0	0	0	0	0	0	0	0	0	0	0	0	0	0	0	0	0	0	0	2.49399e-07	1.18625e-07	5.37802e-07	9.51512e-07	6.98398e-07	2.58191e-08	0	0	0	0	0	0	0	0	0	0	0	0	0	0	0	0	0	0	1.60685e-07	2.68835e-06	7.34417e-06	1.05191e-05
L_TricepsMedH3	0	0	0	0	0	0	0	0	0	0	0	0	0	0	0	0	0	0	0	0	0	2.49399e-07	1.18625e-07	5.89872e-07	1.0624e-06	7.9892e-07	3.25914e-08	0	0	0	0	0	0	0	0	0	0	0	0	0	0	0	0	0	0	1.50641e-07	2.8263e-06	7.98956e-06	1.16882e-05
L_TricepsMedH4	0	0	0	0	0	0	0	0	0	0	0	0	0	0	0	0	0	0	0	0	0	1.97032e-07	1.06472e-07	4.51045e-07	8.05055e-07	6.13741e-07	2.58191e-08	0	0	0	0	0	0	0	0	0	0	0	0	0	0	0	0	0	0	1.20515e-07	2.17836e-06	6.11338e-06	8.90171e-06
L_TricepsMedH5	0	0	0	0	0	0	0	0	0	0	0	0	0	0	0	0	0	0	0	0	0	8.67988e-08	5.32374e-08	1.90814e-07	3.47085e-07	2.857e-07	1.90468e-08	0	0	0	0	0	0	0	0	0	0	0	0	0	0	0	0	0	0	3.01288e-08	8.4074e-07	2.65308e-06	4.08137e-06
L_Brachialis1	0.000622717	0.000676026	0.000748818	0.000839174	0.000932699	0.00103035	0.00115302	0.00131098	0.00152031	0.00177209	0.00203152	0.0022462	0.00240123	0.0024715	0.00247318	0.00243033	0.00237018	0.0023067	0.00225258	0.00224413	0.00230519	0.00241635	0.00251051	0.00253346	0.00249077	0.00239473	0.00223213	0.00204343	0.00187211	0.00173311	0.00161364	0.00149291	0.00137946	0.00125794	0.00113969	0.00106039	0.00101661	0.000998966	0.000994706	0.000990283	0.000974835	0.000945038	0.000896388	0.000835272	0.000765299	0.00069691	0.000631673	0.000571177	0.000514109
L_Brachialis2	0.000272941	0.000295358	0.000326189	0.000364638	0.000405008	0.000446853	0.00049934	0.00056761	0.000657884	0.00076692	0.00087975	0.000973331	0.00104067	0.00107179	0.00107333	0.00105566	0.00103063	0.00100594	0.000985332	0.000984157	0.00101276	0.001064	0.00110867	0.00112303	0.00110765	0.00106896	0.00100046	0.000917931	0.000841608	0.000777274	0.000721173	0.000663741	0.000609705	0.000554218	0.000501802	0.000467914	0.000450445	0.000445155	0.000445058	0.000444089	0.000437582	0.000424118	0.000402388	0.000374892	0.000343392	0.00031265	0.000283638	0.000257018	0.000232
L_Brachialis3	0.00016682	0.000179248	0.000195884	0.000216549	0.000238774	0.00026192	0.000291568	0.000330625	0.000382876	0.000446483	0.000512635	0.000567162	0.000605321	0.000622377	0.000623583	0.000616088	0.000606814	0.000600415	0.000597772	0.000607113	0.000635147	0.000678383	0.000718725	0.000740909	0.00074395	0.000731016	0.000694927	0.000643436	0.00058894	0.00053575	0.000484102	0.000430814	0.000381598	0.000337629	0.000303745	0.000288731	0.000287257	0.000293223	0.000300041	0.00030354	0.000301258	0.000293002	0.000278452	0.00025965	0.00023817	0.000217538	0.000198784	0.000182486	0.000167982
L_Brachialis4	0.000172497	0.000186028	0.000205226	0.000228853	0.000254149	0.000280038	0.000311892	0.000354028	0.000409623	0.000477038	0.000547568	0.000606609	0.00064887	0.000669247	0.000670479	0.000659013	0.000642406	0.000627692	0.000616132	0.000615389	0.000631922	0.000662603	0.000690998	0.000701898	0.000693845	0.00067123	0.000631238	0.000581835	0.000535365	0.000495381	0.000460619	0.000424143	0.00038876	0.000353656	0.000320829	0.000299243	0.000287958	0.000284892	0.000284946	0.000283948	0.000279339	0.000270225	0.000255957	0.000238137	0.000217894	0.000197967	0.000179529	0.000162635	0.000146942
L_Brachialis5	0.000153816	0.000164699	0.000179255	0.000196685	0.000215639	0.000235053	0.000259857	0.000293295	0.000338168	0.000393356	0.00045157	0.000499598	0.000532	0.000545925	0.000545966	0.000539313	0.000532434	0.00053123	0.000535306	0.000549429	0.000579315	0.000623478	0.000667528	0.000696862	0.000708816	0.000705454	0.000680076	0.000636173	0.000584563	0.000529421	0.000472823	0.000413177	0.000357121	0.000310538	0.000279272	0.000269925	0.000274608	0.000285676	0.000295521	0.000300176	0.000298138	0.000289661	0.000275044	0.000256196	0.000234896	0.000214629	0.000196849	0.000182091	0.000169519
L_Brachialis6	0.000196904	0.00021047	0.000229713	0.000253245	0.000279132	0.000305657	0.000338556	0.000382811	0.000441985	0.00051449	0.000591057	0.000655262	0.000700335	0.000722016	0.000724006	0.000714611	0.000701944	0.000694503	0.000693078	0.000703723	0.000733559	0.000780266	0.000826529	0.000854008	0.000859618	0.000846449	0.000809184	0.000753808	0.000693568	0.000633723	0.000575496	0.000514373	0.000455754	0.000404175	0.00036486	0.000346609	0.000344046	0.000350791	0.000358503	0.000361707	0.000358036	0.000347082	0.000329085	0.000306228	0.000280328	0.000255281	0.000232846	0.000213475	0.000196295
L_Brachialis7	0.000190481	0.000204421	0.000222986	0.000245179	0.000269278	0.00029402	0.000325555	0.000367863	0.000424502	0.0004939	0.000566821	0.000626764	0.00066755	0.000685127	0.000685128	0.000676422	0.000667	0.000663799	0.000666382	0.000681651	0.000716983	0.00076993	0.0008221	0.000855545	0.000867427	0.000860702	0.000827088	0.000771918	0.000708667	0.000642509	0.000575429	0.000505095	0.000439324	0.00038394	0.000345481	0.000332371	0.000336148	0.000347922	0.000358813	0.000364085	0.000361599	0.000351275	0.000333624	0.000310906	0.000285107	0.000260487	0.00023874	0.000220486	0.000204688
L_Brachioradialis1	0.000133259	0.000144133	0.00016035	0.000180526	0.000202107	0.000224043	0.000250501	0.000285366	0.000330773	0.000385525	0.000443146	0.000492291	0.000528096	0.000546291	0.000547322	0.00053574	0.000517513	0.000499109	0.000482594	0.000473718	0.000476787	0.000489312	0.000499493	0.000495997	0.000478301	0.000450352	0.000413695	0.000376847	0.000349459	0.000332926	0.000323409	0.000312106	0.000297987	0.000278981	0.000255291	0.000233949	0.000217081	0.000205985	0.000198893	0.000193394	0.000187407	0.000179694	0.000169304	0.000157015	0.000143129	0.000129148	0.000115608	0.000102402	8.95403e-05
L_Brachioradialis2	0.000192792	0.000213749	0.00024176	0.000275089	0.000308581	0.00034237	0.000384077	0.000437411	0.000506309	0.000588398	0.000672552	0.000742395	0.000792186	0.000813503	0.000809151	0.000786186	0.000753751	0.000718444	0.000684134	0.000662711	0.000659945	0.000670185	0.000674343	0.00065832	0.000624288	0.00057854	0.00052336	0.000472817	0.000440373	0.000426805	0.00042309	0.000416926	0.000407456	0.000386631	0.000355144	0.00032439	0.000297748	0.000276855	0.000261427	0.000249957	0.000239757	0.000228835	0.000215229	0.000199595	0.000182097	0.000164549	0.000146878	0.00012891	0.000110796
L_Brachioradialis3	0.00010881	0.000120063	0.000135501	0.000153934	0.000172841	0.000191719	0.000214492	0.000244052	0.000282174	0.000327635	0.000374911	0.000414618	0.000442729	0.000455474	0.000453294	0.000440077	0.000421075	0.000401567	0.000383164	0.000370934	0.000368139	0.000372512	0.000374811	0.000366749	0.000348408	0.00032346	0.000293926	0.000267024	0.000249961	0.000243056	0.000241857	0.000238648	0.000232657	0.000221088	0.000203682	0.000185916	0.000170311	0.000158269	0.000149341	0.000142441	0.000136252	0.000129592	0.000121662	0.000112586	0.000102492	9.23699e-05	8.23723e-05	7.21989e-05	6.20018e-05
L_PronatorTeres1	0.000932857	0.00102099	0.00112703	0.00123655	0.00133952	0.00143546	0.00154173	0.00167643	0.00185766	0.00207741	0.00230717	0.00250105	0.00264285	0.00271647	0.0027266	0.0026904	0.00262933	0.0025695	0.00253213	0.00253836	0.00259938	0.00269541	0.002778	0.00279675	0.00275553	0.00266799	0.00252126	0.00235158	0.00219869	0.00207998	0.00198372	0.00188487	0.00178088	0.00166637	0.00155773	0.00148002	0.00143143	0.00140852	0.00139688	0.0013791	0.00134615	0.00129457	0.00122067	0.00113411	0.00103687	0.000941247	0.00085294	0.000772238	0.000694301
L_PronatorTeres2	6.65478e-06	6.85469e-06	6.99474e-06	6.88453e-06	6.63428e-06	6.61587e-06	6.49709e-06	6.45624e-06	6.32686e-06	6.09771e-06	5.79268e-06	5.77686e-06	6.26225e-06	6.70226e-06	6.65703e-06	6.28427e-06	5.91507e-06	5.49553e-06	5.18413e-06	5.16847e-06	5.54701e-06	6.27075e-06	7.25201e-06	8.35065e-06	9.85649e-06	1.10201e-05	1.14507e-05	1.11302e-05	1.00715e-05	8.57228e-06	7.23142e-06	6.31174e-06	5.65726e-06	5.4505e-06	5.96268e-06	6.98877e-06	8.12834e-06	9.07124e-06	9.68454e-06	9.85921e-06	9.74799e-06	9.36459e-06	8.65558e-06	7.94104e-06	7.19426e-06	6.57321e-06	6.39386e-06	6.3601e-06	6.16927e-06
L_Supinator1	0	0	0	0	0	0	0	0	0	0	0	0	0	0	0	0	0	0	0	0	0	0	0	0	0	0	0	0	0	0	0	0	0	0	0	0	0	0	0	0	0	0	0	0	0	0	0	0	0
L_Supinator2	0	0	0	0	0	0	0	0	0	0	0	0	0	0	0	0	0	0	0	0	0	0	0	0	0	0	0	0	0	0	0	0	0	0	0	0	0	0	0	0	0	0	0	0	0	0	0	0	0
L_Supinator3	0	0	0	0	0	0	0	0	0	0	0	0	0	0	0	0	0	0	0	0	0	0	0	0	0	0	0	0	0	0	0	0	0	0	0	0	0	0	0	0	0	0	0	0	0	0	0	0	0
L_Supinator4	0	0	0	0	0	0	0	0	0	0	0	0	0	0	0	0	0	0	0	0	0	0	0	0	0	0	0	0	0	0	0	0	0	0	0	0	0	0	0	0	0	0	0	0	0	0	0	0	0
L_Supinator5	0	0	0	0	0	0	0	0	0	0	0	0	0	0	0	0	0	0	0	0	0	0	0	0	0	0	0	0	0	0	0	0	0	0	0	0	0	0	0	0	0	0	0	0	0	0	0	0	0
L_PronatorQuadratus1	4.21607e-05	4.36028e-05	4.42346e-05	4.34679e-05	4.22141e-05	4.16894e-05	4.13531e-05	4.12341e-05	4.02371e-05	3.86789e-05	3.69226e-05	3.65615e-05	3.96034e-05	4.23371e-05	4.18811e-05	3.98744e-05	3.72637e-05	3.47845e-05	3.26932e-05	3.29304e-05	3.51728e-05	3.96537e-05	4.54004e-05	5.24814e-05	6.20203e-05	6.9788e-05	7.27891e-05	7.04439e-05	6.34683e-05	5.40469e-05	4.56036e-05	3.97499e-05	3.58632e-05	3.45879e-05	3.77408e-05	4.43214e-05	5.13009e-05	5.71384e-05	6.10832e-05	6.25036e-05	6.1703e-05	5.89584e-05	5.46486e-05	5.00366e-05	4.51198e-05	4.15182e-05	4.03302e-05	4.03397e-05	3.88866e-05
L_PronatorQuadratus2	0.000297224	0.00030717	0.000311658	0.000306176	0.000296901	0.000293369	0.000291009	0.000289701	0.000283221	0.000272372	0.000259958	0.000258169	0.000279779	0.000299155	0.000296009	0.000281903	0.000263538	0.00024623	0.000231052	0.000232723	0.000248908	0.000280795	0.000321526	0.000372067	0.000439965	0.000494394	0.000515206	0.000498474	0.000448847	0.000382208	0.000322755	0.000280722	0.000253084	0.000244212	0.000266521	0.000313365	0.000363173	0.000404894	0.000433815	0.000444149	0.000438396	0.000418756	0.000387902	0.000354465	0.000319373	0.000293408	0.000284818	0.000285194	0.000275379
L_PronatorQuadratus3	0.000612035	0.000632521	0.000641785	0.000630404	0.000611341	0.00060401	0.000599173	0.000596547	0.000583289	0.000560943	0.000535445	0.00053176	0.000576263	0.0006162	0.000609721	0.00058068	0.000542888	0.000507334	0.000475992	0.000479474	0.000512747	0.000578449	0.000662284	0.000766505	0.000906239	0.00101827	0.00106135	0.00102684	0.000924637	0.000787315	0.000664866	0.000578139	0.000521203	0.000502923	0.000548999	0.000645489	0.000748227	0.000834217	0.000893847	0.00091508	0.000903179	0.000862878	0.000799274	0.000730242	0.000657948	0.000604355	0.000586732	0.000587508	0.00056727
L_TricepsLatH1	0	0	0	0	0	0	0	0	0	0	0	0	0	0	0	0	0	0	0	0	0	1.39166e-07	6.53873e-08	3.2965e-07	5.83256e-07	4.65599e-07	2.24331e-08	0	0	0	0	0	0	0	0	0	0	0	0	0	0	0	0	0	0	8.03425e-08	1.53398e-06	4.46697e-06	6.73172e-06
L_TricepsLatH2	0	0	0	0	0	0	0	0	0	0	0	0	0	0	0	0	0	0	0	0	0	4.35445e-07	1.84012e-07	9.54236e-07	1.732e-06	1.17986e-06	3.59771e-08	0	0	0	0	0	0	0	0	0	0	0	0	0	0	0	0	0	0	3.51507e-07	4.947e-06	1.29206e-05	1.80895e-05
L_TricepsLatH3	0	0	0	0	0	0	0	0	0	0	0	0	0	0	0	0	0	0	0	0	0	2.25964e-07	1.18625e-07	5.20472e-07	9.35426e-07	7.19542e-07	2.92056e-08	0	0	0	0	0	0	0	0	0	0	0	0	0	0	0	0	0	0	1.406e-07	2.52984e-06	7.1424e-06	1.04831e-05
L_TricepsLatH4	0	0	0	0	0	0	0	0	0	0	0	0	0	0	0	0	0	0	0	0	0	3.01758e-07	1.47557e-07	6.9391e-07	1.23508e-06	9.0472e-07	3.25914e-08	0	0	0	0	0	0	0	0	0	0	0	0	0	0	0	0	0	0	2.00858e-07	3.41241e-06	9.37175e-06	1.34941e-05
L_TricepsLatH5	0	0	0	0	0	0	0	0	0	0	0	0	0	0	0	0	0	0	0	0	0	5.7864e-08	4.10847e-08	1.56109e-07	3.22514e-07	2.857e-07	2.24331e-08	0	0	0	0	0	0	0	0	0	0	0	0	0	0	0	0	0	0	3.01288e-08	6.90747e-07	2.3517e-06	3.91298e-06
L_Anconeus1	0	0	0	0	0	0	0	0	0	0	0	0	0	0	0	0	0	0	0	0	0	0	0	0	2.11631e-08	2.11631e-08	3.386e-09	0	0	0	0	0	0	0	0	0	0	0	0	0	0	0	0	0	0	0	2.14246e-08	9.91887e-08	2.65268e-07
L_Anconeus2	0	0	0	0	0	0	0	0	0	0	0	0	0	0	0	0	0	0	0	0	0	5.49731e-09	1.21518e-08	3.47085e-08	8.80398e-08	1.3227e-07	2.24331e-08	0	0	0	0	0	0	0	0	0	0	0	0	0	0	0	0	0	0	0	1.07124e-07	4.95185e-07	1.104e-06
L_Anconeus3	0	0	0	0	0	0	0	0	0	0	0	0	0	0	0	0	0	0	0	0	0	0	0	0	2.11631e-08	2.11631e-08	3.386e-09	0	0	0	0	0	0	0	0	0	0	0	0	0	0	0	0	0	0	0	2.14246e-08	9.86807e-08	2.51441e-07
L_Anconeus4	0	0	0	0	0	0	0	0	0	0	0	0	0	0	0	0	0	0	0	0	0	0	0	1.7354e-08	6.01028e-08	4.76184e-08	3.386e-09	0	0	0	0	0	0	0	0	0	0	0	0	0	0	0	0	0	0	0	8.56988e-08	3.47302e-07	6.78772e-07
L_Anconeus5	0	0	0	0	0	0	0	0	0	0	0	0	0	0	0	0	0	0	0	0	0	5.49731e-09	1.21518e-08	1.7354e-08	6.01028e-08	4.76184e-08	3.386e-09	0	0	0	0	0	0	0	0	0	0	0	0	0	0	0	0	0	0	0	1.07124e-07	3.97872e-07	7.77472e-07
L_ErectorSpinae	0.00798581	0.00676693	0.00741598	0.00954569	0.0123558	0.0157562	0.0194141	0.0229601	0.0261325	0.0282265	0.027983	0.0258506	0.0243416	0.0257948	0.0297116	0.0315663	0.0307624	0.0290969	0.0293901	0.0322866	0.0361263	0.0380334	0.0362729	0.0306418	0.0246562	0.0197547	0.0149587	0.0111827	0.00994502	0.00991982	0.00996902	0.010075	0.0104188	0.0110341	0.0119964	0.013204	0.0144322	0.0153389	0.0158816	0.0160016	0.0158849	0.0158208	0.0158336	0.0161579	0.0169433	0.0183966	0.0201994	0.0215018	0.0218262
R_ErectorSpinae	0.012602	0.0128722	0.014897	0.0176084	0.0192081	0.0187108	0.0153374	0.0101617	0.00660172	0.00563475	0.00608591	0.00702196	0.00781869	0.00857733	0.00904335	0.00875568	0.00785333	0.0061337	0.00421675	0.00299826	0.00403467	0.00746268	0.011586	0.0150527	0.0171319	0.0175459	0.0163182	0.014303	0.0121915	0.0107183	0.00945261	0.00841061	0.00737193	0.00623512	0.00531819	0.00450637	0.00392859	0.00352303	0.0032586	0.00332646	0.00373469	0.00437911	0.00516867	0.00586455	0.00640825	0.00672135	0.0067378	0.00642751	0.00573833
L_ObliqueExternal	0	0	0	0	0	0	0	0	0	0	0	4.72536e-06	0.000321079	0.00169526	0.00331155	0.00449487	0.00510564	0.00540323	0.00561671	0.005838	0.00581582	0.00546626	0.00519786	0.00526665	0.00543059	0.00526791	0.00502694	0.00495596	0.00512043	0.00564574	0.00628509	0.00680136	0.00700846	0.00701679	0.00692125	0.00689828	0.00700547	0.00718651	0.00753877	0.00792584	0.00844471	0.00910896	0.00992282	0.0108601	0.0118046	0.0124565	0.0125858	0.0121431	0.0111668
R_ObliqueExternal	0.0117352	0.010419	0.00989754	0.0104737	0.01188	0.0135162	0.014767	0.0151849	0.0148727	0.013892	0.0127222	0.0121271	0.0122424	0.0122917	0.011281	0.00941459	0.007502	0.00595885	0.00435908	0.00380486	0.00469097	0.0054357	0.00505243	0.00354148	0.00160163	0.000445924	0.000124041	2.92173e-05	5.3954e-05	3.91782e-05	6.27837e-06	5.81543e-08	0	0	0	0	0	0	0	0	0	0	0	0	0	0	0	0	0
L_ObliqueInternal	0.00341629	0.0051817	0.00699066	0.00872146	0.0104482	0.0123362	0.0142272	0.0157395	0.0165077	0.0169288	0.016756	0.0160624	0.015744	0.0164097	0.0182738	0.0205566	0.0228162	0.024648	0.0256093	0.0242776	0.021205	0.0177662	0.0153081	0.0142829	0.0140683	0.0144239	0.0150049	0.0155729	0.0156238	0.0144465	0.0122789	0.010066	0.00846962	0.00731732	0.00687947	0.00640234	0.00591117	0.00536998	0.00512544	0.00532609	0.00580142	0.00634264	0.00663855	0.00643122	0.00584223	0.00498003	0.00423581	0.00378696	0.00360498
R_ObliqueInternal	0.0010865	0.00157841	0.00195663	0.00219906	0.00219307	0.00181423	0.00131958	0.000854982	0.000554714	0.000307028	0.000120669	1.34563e-05	1.7105e-07	0	0	0	0	0	0	0	0	0	0	4.04324e-05	0.00032545	0.00124004	0.00272953	0.00375932	0.00428593	0.0047386	0.00490909	0.00506099	0.00501216	0.00456498	0.0040566	0.00393648	0.00425547	0.00477522	0.00522919	0.00554724	0.00578238	0.00585911	0.00579398	0.00563221	0.00539788	0.00508297	0.00477876	0.00458925	0.00464042
L_QuadratusLumborum	0	0	0	0	0	0	0	0	0	6.66642e-08	2.50787e-05	0.000456327	0.00167362	0.00304222	0.00392913	0.00427749	0.00439843	0.00454857	0.0049012	0.00505391	0.00483171	0.00438498	0.00404133	0.00393032	0.00392126	0.00382247	0.00365176	0.00350587	0.0035015	0.00369121	0.00395986	0.00418191	0.00429364	0.00431466	0.00429073	0.00430382	0.00437173	0.00445893	0.00460031	0.00474137	0.00490829	0.00507245	0.005227	0.00540095	0.00561626	0.00580205	0.00587785	0.00577712	0.00549222
R_QuadratusLumborum	0.00530839	0.00517414	0.0052586	0.00574473	0.00660519	0.00764594	0.00847933	0.00877865	0.00864565	0.00816395	0.00753943	0.0069538	0.00642933	0.00589101	0.00517034	0.00429156	0.00343355	0.0026025	0.00155033	0.000807877	0.00137492	0.0020413	0.00217648	0.001679	0.000896768	0.000284419	0.000105163	9.38898e-05	0.00012761	0.000112499	5.82924e-05	5.98955e-06	1.05314e-07	0	0	0	0	0	0	0	0	0	0	0	0	0	0	0	0
L_RectusAbdominis	0	0	0	0	0	0	0	0	0	0	0	0	0	0	0	0	0	0	0	0	0	0	0	2.2704e-06	1.20344e-05	1.75939e-05	1.78596e-05	2.26079e-05	4.86579e-05	7.30382e-05	9.69803e-05	0.000117923	0.000175962	0.000243071	0.000267721	0.000240264	0.000285603	0.000461245	0.000678665	0.000856361	0.00098196	0.00105379	0.00104771	0.000953009	0.000794498	0.000591132	0.000391792	0.000293704	0.000358238
R_RectusAbdominis	0.000114063	0.000154266	0.000165016	0.000159868	0.000132857	8.48212e-05	4.91122e-05	3.45348e-05	3.05306e-05	2.24237e-05	9.17434e-06	3.20797e-06	3.67289e-08	1.14186e-08	0	0	0	0	0	0	0	0	0	0	0	0	0	0	9.97447e-06	1.18343e-05	9.48361e-06	3.04036e-06	1.83117e-06	2.66609e-06	3.12111e-06	6.75292e-06	3.19472e-05	6.61116e-05	7.9477e-05	6.43337e-05	4.06484e-05	1.75237e-05	2.11476e-06	4.08221e-08	0	0	0	0	0
[truncated: 51 more columns]

## Sheet: Subject003
	0% gait cycle	1% gait cycle	2% gait cycle	3% gait cycle	4% gait cycle	5% gait cycle	6% gait cycle	7% gait cycle	8% gait cycle	9% gait cycle	10% gait cycle	11% gait cycle	12% gait cycle	13% gait cycle	14% gait cycle	15% gait cycle	16% gait cycle	17% gait cycle	18% gait cycle	19% gait cycle	20% gait cycle	21% gait cycle	22% gait cycle	23% gait cycle	24% gait cycle	25% gait cycle	26% gait cycle	27% gait cycle	28% gait cycle	29% gait cycle	30% gait cycle	31% gait cycle	32% gait cycle	33% gait cycle	34% gait cycle	35% gait cycle	36% gait cycle	37% gait cycle	38% gait cycle	39% gait cycle	40% gait cycle	41% gait cycle	42% gait cycle	43% gait cycle	44% gait cycle	45% gait cycle	46% gait cycle	47% gait cycle	48% gait cycle
R_GluteusMedius1	-1.6994e-05	-0.00012752	-0.00019777	-0.00017845	-5.7914e-05	-2.7693e-05	-4.9857e-05	-8.409e-05	-0.001494	-0.0079738	-0.018926	-0.028666	-0.032711	-0.030464	-0.022344	-0.011242	0.00052121	0.010867	0.021318	0.033803	0.050901	0.081643	0.1247	0.17427	0.22215	0.25849	0.28095	0.29005	0.28615	0.27238	0.25294	0.23141	0.20875	0.18566	0.16276	0.14	0.11758	0.095098	0.07279	0.051424	0.031491	0.013774	-0.00030053	-0.0093769	-0.013003	-0.01092	-0.0026151	0.01143	0.029281
R_GluteusMedius2	-2.1551e-05	-5.9132e-05	-7.4663e-05	-8.8195e-05	-0.0001096	-5.5115e-05	-9.7321e-06	-7.1073e-05	-0.00055556	-0.0019357	-0.0031182	-0.0032269	-0.0015184	0.0025626	0.008855	0.016579	0.024844	0.032897	0.040528	0.047886	0.054231	0.060127	0.065921	0.072333	0.079142	0.085711	0.091299	0.095392	0.097493	0.097188	0.094483	0.08956	0.08294	0.075337	0.067317	0.059227	0.051227	0.043207	0.035423	0.028194	0.02159	0.015883	0.01138	0.0083209	0.006951	0.0075903	0.010831	0.016778	0.024731
R_GluteusMedius3	-0.0003044	-0.00031717	-0.000444	-0.0010126	-0.0010058	-0.00061218	-0.00023743	-0.00018758	-0.00061625	-0.00075046	-0.00011689	0.0011345	0.0035688	0.0078935	0.013872	0.021084	0.028832	0.036657	0.043733	0.050127	0.054722	0.055247	0.053636	0.052284	0.052263	0.054582	0.058308	0.062983	0.068356	0.073431	0.077071	0.077984	0.076364	0.073042	0.068301	0.062755	0.056672	0.05011	0.043653	0.037808	0.032598	0.028345	0.025138	0.022896	0.021998	0.023042	0.027331	0.035452	0.046789
R_GluteusMinimus1	-0.00043277	-0.0011838	-0.0017523	-0.0017082	-0.001053	-0.00038516	-0.00013161	-7.1759e-05	-0.00024551	-0.0011325	-0.0034291	-0.0065712	-0.0095551	-0.01205	-0.013787	-0.015048	-0.016094	-0.016972	-0.017375	-0.016781	-0.014722	-0.0097614	-0.0020774	0.0073026	0.016794	0.024648	0.030172	0.033559	0.035146	0.035422	0.034881	0.03387	0.032393	0.030453	0.02789	0.024659	0.020803	0.016269	0.011172	0.0057542	0.00019009	-0.005252	-0.0099121	-0.013089	-0.014392	-0.013466	-0.0099377	-0.0037848	0.0045171
R_GluteusMinimus2	-0.0017841	-0.0029701	-0.0037699	-0.0037167	-0.0024547	-0.00094695	-0.00030596	-0.00018941	-0.0003729	-0.001257	-0.0033821	-0.0062721	-0.0090603	-0.011224	-0.012297	-0.012463	-0.012003	-0.011011	-0.0094054	-0.0067962	-0.0033068	0.0019745	0.0089916	0.017415	0.02624	0.034264	0.040727	0.045584	0.048914	0.050775	0.051293	0.050641	0.048877	0.046163	0.04244	0.037828	0.032471	0.026354	0.019717	0.012916	0.006137	-0.00029795	-0.0057076	-0.0093952	-0.010864	-0.0095996	-0.0048575	0.0035661	0.015101
R_GluteusMinimus3	-0.004466	-0.0059834	-0.0070674	-0.0072117	-0.0051609	-0.0022213	-0.00075001	-0.00040425	-0.00060012	-0.0014554	-0.0031036	-0.0051846	-0.0070404	-0.0079356	-0.0072393	-0.0050072	-0.0015402	0.0029382	0.0080748	0.014034	0.01981	0.025141	0.030343	0.036432	0.043451	0.051233	0.058927	0.066095	0.072373	0.077092	0.07972	0.079967	0.07795	0.07413	0.068622	0.061848	0.054133	0.04555	0.036594	0.027841	0.019477	0.011911	0.0057592	0.001584	2.3243e-05	0.0018394	0.0084638	0.020455	0.037113
R_Semimembranosus	0.03366	0.11127	0.15958	0.19491	0.21285	0.20823	0.18802	0.16104	0.13369	0.11774	0.12078	0.13037	0.13439	0.12688	0.10752	0.079245	0.049877	0.025786	0.011606	0.0031595	0.00015016	2.6747e-06	2.8962e-08	0	0	0	0	0	0	0	0	0	0	0	0	0	0	0	0	0	0	0	0	0	0	0	0	0	0
R_Semitendinosus	0.0092756	0.026484	0.037471	0.044918	0.047813	0.045721	0.040519	0.033777	0.026472	0.021293	0.020169	0.020254	0.019055	0.015695	0.010974	0.0059867	0.0024338	0.00085803	4.8581e-05	9.1699e-07	1.7037e-08	0	0	0	0	0	0	0	0	0	0	0	0	0	0	0	0	0	0	0	0	0	0	0	0	0	0	0	0
R_BicepsFemorisLH	7.3172e-05	2.791e-06	3.1328e-05	0.0030742	0.017656	0.032927	0.042069	0.046605	0.049437	0.053812	0.060164	0.064563	0.06368	0.055306	0.040916	0.023523	0.009742	0.0030192	0.00017888	3.6982e-06	1.1074e-07	0	0	0	0	0	0	0	0	0	0	0	0	0	0	0	0	0	0	0	0	0	0	0	0	0	0	0	0
R_Sartorius	-0.00062571	0.00049886	0.00082226	0.0004644	-0.00018932	-0.00059045	-0.00064406	-0.00045961	-0.00021116	-2.2852e-05	-3.1518e-07	0	0	0	0	-4.3194e-05	-0.00019693	-0.00048846	-0.00098441	-0.0016413	-0.002458	-0.0030967	-0.0036937	-0.0043024	-0.0048785	-0.0054165	-0.0058428	-0.0062343	-0.0066928	-0.0071669	-0.0076366	-0.0080491	-0.0083896	-0.0086751	-0.0087793	-0.0087177	-0.0085069	-0.0081709	-0.0077603	-0.0073564	-0.0070502	-0.006907	-0.006884	-0.0068899	-0.0068375	-0.0066993	-0.0065246	-0.0062812	-0.0058536
R_AdductorLongus	0.0013408	0.0019931	0.0018656	0.0009519	0.00066599	0.0023974	0.0045579	0.0039193	0.0012846	9.5242e-05	1.3374e-06	1.0648e-08	0	0	0	0	0	0	0	0	0	0	0	0	0	0	0	0	0	0	0	0	0	0	0	0	0	0	0	0	0	0	0	0	0	0	0	0	0
R_AdductorBrevis	0	0	0	0	0	1.0661e-05	0.00040312	0.0013028	0.001211	0.00066246	0.00017115	6.6664e-06	1.5163e-07	0	0	0	0	0	0	0	0	0	0	0	0	0	0	0	0	0	0	0	0	0	0	0	0	0	0	0	0	0	0	0	0	0	0	0	0
R_AdductorMagnus1	0	0	0	0	0	6.0373e-06	0.00041678	0.0021283	0.0042543	0.0049619	0.0034525	0.00085151	5.434e-05	1.3399e-06	3.6629e-08	0	0	0	0	0	0	0	0	0	0	0	0	0	0	0	0	0	0	0	0	0	0	0	0	0	0	0	0	0	0	0	0	0	0
R_AdductorMagnus2	0	0	0	0	0	0	2.3452e-05	0.00071677	0.0029326	0.006391	0.0079185	0.0061599	0.0022494	0.0002472	6.151e-06	7.0276e-08	0	0	0	0	0	0	0	0	0	0	0	0	0	0	0	0	0	0	0	0	0	0	0	0	0	0	0	0	0	0	0	0	0
R_AdductorMagnus3	0	0	0	0	0	0	2.541e-05	0.00064936	0.0025793	0.0053785	0.0063839	0.0046351	0.0014841	0.0001302	3.1449e-06	4.6851e-08	0	0	0	0	0	0	0	0	0	0	0	0	0	0	0	0	0	0	0	0	0	0	0	0	0	0	0	0	0	0	0	0	0
R_TensorFasciaLata	-0.0040072	-0.0079554	-0.010445	-0.0094778	-0.0057989	-0.0019876	-0.00037368	-9.6389e-05	-1.0162e-05	-8.5511e-06	-0.00025328	-0.00098534	-0.0033509	-0.009333	-0.017781	-0.027108	-0.036415	-0.04473	-0.051386	-0.056038	-0.058964	-0.0595	-0.058314	-0.055692	-0.051924	-0.04735	-0.04238	-0.037533	-0.033057	-0.029061	-0.025722	-0.023007	-0.021148	-0.020354	-0.020424	-0.021229	-0.022689	-0.024844	-0.027622	-0.031008	-0.035333	-0.040856	-0.046944	-0.052683	-0.057331	-0.060121	-0.060724	-0.058523	-0.053015
R_Pectineus	0.0011895	0.0017263	0.0016562	0.0011157	0.00080693	0.00083447	0.00085067	0.00060681	0.00017551	1.0395e-05	1.0222e-07	0	0	0	0	0	0	0	0	0	0	0	0	0	0	0	0	0	0	0	0	0	0	0	0	0	0	0	0	0	0	0	-3.392e-06	-2.802e-05	-6.3858e-05	-0.00010961	-0.00022393	-0.00045091	-0.00083166
R_Gracilis	0.0026164	0.0042456	0.0048572	0.004844	0.0047644	0.0046938	0.0043955	0.0034986	0.0019582	0.00062383	0.00010614	1.1951e-05	1.7548e-07	4.2591e-10	0	0	0	0	0	0	0	0	0	0	0	0	0	0	0	0	0	0	0	0	0	0	0	0	0	0	0	0	0	0	0	0	0	0	0
R_GluteusMaximus1	0	0	0	0	0	0	0	0.00010285	0.00032684	0.0012985	0.0036243	0.0071257	0.012303	0.019131	0.026329	0.03273	0.037472	0.040026	0.040746	0.039885	0.037605	0.034926	0.031865	0.028573	0.025116	0.020935	0.016203	0.011726	0.0073385	0.0033887	0.0011517	0.00022565	6.3614e-06	4.6851e-08	0	0	0	0	0	0	0	0	0	0	0	0	0	0	0
R_GluteusMaximus2	0	0	0	0	0	0	0	0.00031336	0.0017744	0.0057962	0.011805	0.018799	0.027484	0.037216	0.04559	0.050332	0.050352	0.04546	0.038358	0.029378	0.018534	0.011108	0.0070925	0.004205	0.0022052	0.00063814	4.4182e-05	4.7149e-07	0	0	0	0	0	0	0	0	0	0	0	0	0	0	0	0	0	0	0	0	0
R_GluteusMaximus3	0	0	0	0	0	0	0	0.0011071	0.0061673	0.016538	0.025803	0.030181	0.029455	0.023396	0.013118	0.0039781	0.00044819	1.0941e-05	1.3544e-07	0	0	0	0	0	0	0	0	0	0	0	0	0	0	0	0	0	0	0	0	0	0	0	0	0	0	0	0	0	0
R_Iliacus	0.010076	0.017018	0.017575	0.012541	0.0059387	0.0014779	-0.00062469	-0.0010817	-0.0006398	-3.7869e-05	-6.3461e-07	-1.0648e-08	0	0	0	0	-1.9427e-05	-0.00035567	-0.0012851	-0.0022108	-0.0038319	-0.0065535	-0.01035	-0.014838	-0.020082	-0.026296	-0.033022	-0.040596	-0.049393	-0.058676	-0.067626	-0.075639	-0.08225	-0.087452	-0.089663	-0.089219	-0.086513	-0.081972	-0.076336	-0.070648	-0.065869	-0.062794	-0.061322	-0.060884	-0.061142	-0.062334	-0.066069	-0.072634	-0.080945
R_Psoas	0.021444	0.032309	0.034032	0.027265	0.017227	0.0090508	0.0037655	0.00073102	-0.00061132	-0.00042239	-9.7517e-05	-3.6599e-06	-4.7702e-08	0	0	0	0	0	0	-0.00020201	-0.00042096	-0.00058332	-0.0010158	-0.0024205	-0.0048916	-0.0082719	-0.013705	-0.020987	-0.029936	-0.040123	-0.050247	-0.059403	-0.067032	-0.072875	-0.075235	-0.074607	-0.071447	-0.06628	-0.05986	-0.053115	-0.046759	-0.041518	-0.037683	-0.035267	-0.034478	-0.036	-0.041649	-0.052122	-0.066636
R_QuadratusFemoris	1.0009e-05	1.8442e-07	0	2.0471e-05	8.3673e-05	0.00063449	0.0020115	0.0038038	0.0039463	0.001492	0.00010752	2.2118e-06	3.748e-08	0	0	0	0	0	0	0	0	0	0	0	0	0	0	0	0	0	0	0	0	0	0	0	0	0	0	0	0	0	0	0	0	0	0	0	0
R_Gemelli	-0.0024488	-0.0009962	-0.00040232	-0.00040837	-0.00070284	-0.00083183	-0.00051272	0.00029343	0.0010358	0.00081399	0.00020046	6.4858e-06	9.1997e-08	0	0	0	0	0	0	0	0	0	0	0	0	0	0	0	0	0	0	0	0	0	0	-2.3106e-06	-1.966e-05	-3.8008e-05	-3.4478e-05	7.2835e-06	0.00013346	0.00039978	0.0007901	0.0012441	0.0016945	0.0020102	0.0021596	0.0021363	0.001993
R_Piriformis	-0.014999	-0.015797	-0.016312	-0.016048	-0.012847	-0.0079364	-0.0040076	-0.0019937	-0.0011016	-0.00034081	-0.00014091	-0.00010094	-1.5607e-05	0.00022317	0.00076298	0.0017627	0.0034484	0.0057465	0.0080808	0.010193	0.01207	0.01167	0.0099055	0.008365	0.0077412	0.0085747	0.010456	0.013547	0.018121	0.024069	0.030588	0.036026	0.039632	0.041651	0.041583	0.039985	0.037342	0.033999	0.030716	0.028155	0.026296	0.025354	0.025105	0.025134	0.025844	0.027819	0.032942	0.042323	0.055918
R_RectusFemoris	0	0	0	0	0	0	0	0	0	0	0	0	0	-9.7241e-05	-0.001966	-0.0073333	-0.01779	-0.031921	-0.043778	-0.054721	-0.063458	-0.067257	-0.069865	-0.07199	-0.073141	-0.071938	-0.066307	-0.057419	-0.047364	-0.037197	-0.027758	-0.019774	-0.014054	-0.010805	-0.008964	-0.0077554	-0.0068617	-0.0060039	-0.0052388	-0.0046012	-0.0044002	-0.0047136	-0.0058015	-0.007706	-0.01066	-0.01561	-0.023918	-0.037539	-0.05839
R_BicepsFemorisSH	0.00056898	0.0028451	0.0051734	0.0069362	0.0072832	0.0064503	0.0052129	0.0038068	0.0020272	0.00059977	0.00011097	1.5012e-05	4.7532e-07	1.2777e-09	0	0	0	0	0	0	0	0	-1.052e-06	-8.2678e-06	-2.0745e-05	-5.0332e-05	-0.00012256	-0.00023773	-0.00041787	-0.00063437	-0.00086548	-0.0010802	-0.0012338	-0.0013033	-0.0012691	-0.0011708	-0.0010317	-0.00087224	-0.00071378	-0.00056904	-0.00043441	-0.00029721	-0.00014067	5.5967e-05	0.00031102	0.00064172	0.001066	0.0016002	0.0022663
R_VastusMedialis	0	0	0	0	0	0	0	0	-0.0013572	-0.0087349	-0.019902	-0.028491	-0.030449	-0.024638	-0.013127	0.00075419	0.014268	0.024494	0.030998	0.033367	0.032538	0.030676	0.027813	0.02384	0.019041	0.013841	0.0094186	0.0056733	0.003047	0.001235	0.00025638	4.6105e-06	2.8962e-08	0	0	0	0	0	0	0	0	0	0	0	0	0	0	0	0
R_VastusIntermedius	0	0	0	0	0	0	0	0	-0.0015435	-0.0099373	-0.022635	-0.032405	-0.034633	-0.028024	-0.01493	0.00085974	0.016232	0.027862	0.035258	0.03795	0.037005	0.034884	0.031625	0.027104	0.021646	0.015733	0.010705	0.0064481	0.0034628	0.0014032	0.00029124	5.2502e-06	3.2369e-08	0	0	0	0	0	0	0	0	0	0	0	0	0	0	0	0
R_VastusLateralis	0	0	0	0	0	0	0	0	-0.0020664	-0.013372	-0.030448	-0.043668	-0.046713	-0.037786	-0.020069	0.0012855	0.022043	0.037692	0.047571	0.051089	0.049724	0.046774	0.042295	0.036142	0.028781	0.020872	0.01418	0.0085333	0.004574	0.0018469	0.0003816	6.8466e-06	4.5999e-08	0	0	0	0	0	0	0	0	0	0	0	0	0	0	0	0
R_MedialGastroc	-0.008834	0.038218	0.072241	0.10385	0.12318	0.11455	0.084055	0.046638	0.018255	0.0051266	0.001467	0.00023533	-0.00053036	-0.0019342	-0.0050174	-0.010782	-0.019674	-0.031055	-0.043419	-0.05584	-0.066859	-0.07458	-0.079291	-0.082237	-0.084859	-0.089238	-0.096259	-0.10646	-0.12092	-0.13869	-0.15763	-0.17625	-0.19313	-0.20836	-0.22103	-0.23161	-0.24172	-0.25203	-0.26287	-0.27427	-0.28549	-0.29496	-0.30052	-0.29996	-0.29225	-0.27725	-0.25652	-0.23004	-0.19559
R_LateralGastroc	0.00052162	0.028375	0.045809	0.058872	0.064963	0.059228	0.04508	0.027572	0.012406	0.0037326	0.00090079	0.00017698	-2.3236e-05	-0.00014153	-0.000337	-0.00095182	-0.0024813	-0.0051628	-0.0084665	-0.012253	-0.015809	-0.018546	-0.020584	-0.022257	-0.023876	-0.025937	-0.028766	-0.032625	-0.037894	-0.044326	-0.05137	-0.058536	-0.065289	-0.07158	-0.076859	-0.081205	-0.085081	-0.088663	-0.092089	-0.095436	-0.098464	-0.1006	-0.10107	-0.099169	-0.094492	-0.087009	-0.077178	-0.065036	-0.050017
R_Soleus	0	0	0	0	0	0	0	0	-0.00012928	-0.0022754	-0.0093437	-0.023216	-0.0438	-0.070874	-0.10299	-0.13686	-0.16781	-0.1942	-0.2145	-0.22902	-0.23699	-0.23404	-0.22237	-0.20651	-0.19063	-0.17925	-0.17109	-0.16469	-0.16146	-0.16011	-0.15745	-0.15347	-0.14976	-0.14766	-0.14868	-0.15264	-0.16015	-0.17206	-0.18657	-0.20134	-0.21586	-0.22953	-0.24316	-0.25725	-0.27279	-0.28931	-0.30669	-0.32299	-0.33465
R_TibialisPosterior	0	0	0	0	0	0	-0.00060295	-0.0017582	-0.0019919	-0.0011348	-0.00045718	-0.00022116	-0.0001443	-5.3012e-05	-7.4475e-06	-3.1411e-06	-8.2389e-06	-1.3414e-05	-1.5639e-05	-1.7804e-05	-2.0768e-05	-2.4373e-05	-1.9942e-05	-8.6188e-06	5.1484e-06	1.9592e-05	2.808e-05	2.7857e-05	1.4401e-05	1.7607e-06	1.8314e-07	0	0	0	0	0	0	0	0	0	0	0	0	0	0	0	0	0	0
R_FlexDigLongus	0	0	0	0	0	-1.9379e-07	-0.00017247	-0.00050081	-0.00058878	-0.00034367	-0.00013854	-5.8193e-05	-3.529e-05	-1.2239e-05	-9.4553e-07	-2.5555e-08	0	0	0	0	0	0	0	0	0	0	0	0	0	0	0	0	0	0	0	0	0	0	0	0	0	0	0	0	0	0	0	0	0
R_FlexHalLongus	0	0	0	0	0	0	0	-3.4104e-05	-0.00018871	-0.00023018	-0.00014301	-6.1478e-05	-4.8222e-05	-4.3531e-05	-3.9441e-05	-3.547e-05	-3.4233e-05	-4.6787e-05	-5.6405e-05	-5.286e-05	-4.5522e-05	-4.6452e-05	-4.1075e-05	-2.9757e-05	-1.9931e-05	-9.434e-06	-1.7215e-06	5.9338e-06	1.6444e-05	2.0173e-05	1.7079e-05	1.1253e-05	5.7345e-06	1.3783e-06	-1.7037e-09	-1.9166e-08	0	0	0	0	0	0	0	0	0	0	0	0	0
R_TibialisAnterior	0.034825	0.025064	0.0063002	-0.022182	-0.048797	-0.060003	-0.055738	-0.040621	-0.02245	-0.009157	-0.0026388	-0.00030867	5.6795e-05	1.1416e-05	2.2659e-07	0	0	0	0	0	0	0	0	0	0	0	0	0	0	0	0	0	0	0	0	0	0	0	0	0	0	0	0	0	0	0	0	0	0
R_PeroneusBrevis	-0.0059687	-0.0048566	-0.0022035	0.00083913	0.0021189	0.0012697	0.00040164	0.000117	2.8102e-05	9.3105e-06	-2.337e-05	-0.00037182	-0.0010573	-0.0017687	-0.0024804	-0.0032913	-0.0042749	-0.0057268	-0.0072199	-0.0090371	-0.010486	-0.010288	-0.0083152	-0.0055018	-0.0030655	-0.0022325	-0.0029713	-0.0047931	-0.007323	-0.0097221	-0.011217	-0.011761	-0.011469	-0.010601	-0.0095403	-0.0085285	-0.0078247	-0.0075154	-0.0076838	-0.00842	-0.0096963	-0.011381	-0.013178	-0.014734	-0.016065	-0.017212	-0.018738	-0.020882	-0.023448
R_PeroneusLongus	-0.0016817	-0.001526	-0.0006198	0.00020776	0.00027297	0.00013333	4.815e-05	1.2403e-06	1.874e-08	9.1077e-06	-0.00017882	-0.0014791	-0.0040187	-0.0068344	-0.0096076	-0.012396	-0.01525	-0.018912	-0.022533	-0.026848	-0.030285	-0.029784	-0.025017	-0.018194	-0.012193	-0.0099256	-0.011322	-0.015259	-0.020942	-0.026404	-0.029784	-0.030964	-0.030247	-0.028265	-0.025942	-0.023822	-0.022511	-0.022232	-0.02313	-0.025342	-0.028804	-0.033183	-0.037831	-0.041945	-0.045564	-0.048769	-0.052793	-0.058118	-0.064187
R_PeroneusTertius	-0.0015986	-0.0015324	-0.0013438	-0.0018745	-0.0026238	-0.0025575	-0.0018463	-0.0010286	-0.00047732	-0.00017147	-4.9219e-05	3.1383e-05	0.00014243	0.0002642	0.00035373	0.00038481	0.00034875	0.00027166	0.00019515	0.00014387	0.00011351	9.8413e-05	8.8318e-05	7.6571e-05	6.094e-05	4.421e-05	3.1725e-05	2.311e-05	1.9098e-05	1.654e-05	1.5401e-05	1.5292e-05	1.5999e-05	1.7072e-05	1.7653e-05	1.7056e-05	1.5013e-05	1.1692e-05	9.7142e-06	8.0498e-06	6.755e-06	6.8853e-06	7.3598e-06	7.3636e-06	4.9287e-06	1.6419e-06	1.4481e-07	0	0
R_ExtensorDigLongus	0.0025451	0.00054227	-0.0033107	-0.012105	-0.020866	-0.022458	-0.017786	-0.010887	-0.0054626	-0.0021975	-0.00070912	-5.1783e-05	0.00014857	0.0001467	0.00010517	5.2387e-05	3.2724e-05	1.2488e-05	4.2591e-07	1.2777e-08	0	0	0	0	0	0	0	0	0	0	0	0	0	0	0	0	0	0	0	0	0	0	0	0	0	0	0	0	0
R_ExtensorHalLongus	0.0040124	0.0027839	0.00031621	-0.0038151	-0.0077743	-0.0091942	-0.0081294	-0.0056525	-0.0030687	-0.0012779	-0.00037847	-3.255e-05	2.2665e-05	5.43e-06	1.5844e-07	0	0	0	0	0	0	0	0	0	0	0	0	0	0	0	0	0	0	0	0	0	0	0	0	0	0	0	0	0	0	0	0	0	0
L_GluteusMedius1	0.062835	0.076374	0.085073	0.088675	0.08646	0.079446	0.068882	0.05634	0.042734	0.028967	0.016609	0.0073429	0.0018464	-0.00016115	-0.00031161	-0.00021911	-0.00029165	-0.00054849	-0.001209	-0.0015186	-0.0012173	-0.00087934	-0.00049901	-0.00013717	-2.0766e-05	-2.2786e-05	-0.00022729	-0.00081537	-0.0010441	-0.00080052	-0.000409	-0.00016916	-0.00024076	-0.00040663	-0.00072779	-0.0013078	-0.0022241	-0.0030002	-0.0030523	-0.0018271	0.00045232	0.00285	0.0046553	0.0058053	0.0050308	0.0023908	0.001115	0.00039382	0.00010062
L_GluteusMedius2	0.034156	0.038074	0.039449	0.038255	0.034764	0.0299	0.024456	0.019073	0.013794	0.0088254	0.004585	0.001627	0.00025929	1.6211e-05	-4.5675e-06	-3.3221e-06	-1.2777e-07	-0.0001247	-0.0002818	-0.00034064	-0.00015663	-3.0471e-05	-1.5844e-07	0	0	0	0	0	0	0	0	0	0	0	-5.3827e-06	-7.7893e-05	-0.00028386	-0.0006593	-0.0010485	-0.0011552	-0.00085359	-0.0002804	0.00034201	0.00081943	0.00077432	0.00029066	8.6667e-05	1.1423e-05	5.2677e-06
L_GluteusMedius3	0.055042	0.0589	0.058812	0.054753	0.047901	0.03992	0.032331	0.025792	0.019718	0.013969	0.0085353	0.0040988	0.0012625	0.00022428	3.577e-05	4.7063e-07	0	-9.3218e-05	-0.00017217	-0.00019722	-9.1529e-05	-1.8044e-05	-1.4592e-06	0	0	0	0	0	0	0	0	0	0	0	-5.1961e-06	-6.8857e-05	-0.00027385	-0.0007613	-0.0014528	-0.0020452	-0.0023293	-0.0021505	-0.0016016	-0.00099127	-0.00054045	-0.00045018	-0.00033307	-0.0001165	-0.00016753
L_GluteusMinimus1	0.023762	0.032866	0.040188	0.045297	0.047696	0.047432	0.045273	0.04168	0.036699	0.030769	0.024222	0.017464	0.011283	0.006464	0.0031795	0.0012868	0.00039029	0.0001112	2.2533e-05	-2.179e-06	-1.1057e-05	-3.1546e-05	-4.2631e-05	-5.715e-05	-5.0055e-05	-7.8869e-05	-0.00024344	-0.00042035	-0.0004968	-0.00053906	-0.00048087	-0.00042204	-0.00046404	-0.00068797	-0.00088785	-0.0010994	-0.0013863	-0.0014801	-0.0012609	-0.00067115	0.00019592	0.0011379	0.0018969	0.0023438	0.0022744	0.0014097	0.0006279	0.00027072	-0.00025196
L_GluteusMinimus2	0.037753	0.048682	0.05683	0.061633	0.062834	0.060922	0.057224	0.052433	0.04638	0.039414	0.031641	0.023303	0.015356	0.0088851	0.0042788	0.0016095	0.000413	5.0966e-05	-2.061e-05	-3.4734e-05	-2.4805e-05	-1.5763e-05	-1.3731e-06	-1.2777e-08	0	-1.003e-05	-5.1295e-05	-9.5939e-05	-0.00011274	-0.00015203	-0.0001781	-0.00029071	-0.00048861	-0.00082817	-0.0011464	-0.001509	-0.0020364	-0.0023456	-0.0022886	-0.0017771	-0.0008242	0.00036187	0.001425	0.0021158	0.0021883	0.0013979	0.00059742	0.00019501	-0.000752
L_GluteusMinimus3	0.061205	0.073812	0.081938	0.084879	0.082959	0.077513	0.070774	0.063769	0.055959	0.047513	0.038209	0.028039	0.018162	0.010007	0.0042821	0.0012393	0.0001613	-5.5677e-05	-8.7482e-05	-6.5315e-05	-1.7011e-05	-3.6143e-06	-4.0888e-08	0	0	0	-1.0934e-05	-2.7729e-05	-3.0797e-05	-5.4856e-05	-7.2133e-05	-0.00022799	-0.00045293	-0.00084512	-0.0013049	-0.001898	-0.0028389	-0.0035794	-0.0039236	-0.0037388	-0.0028902	-0.0015268	-0.00010807	0.00093538	0.0012986	0.00081992	0.00024935	-0.00012264	-0.0015123
L_Semimembranosus	0.00039942	8.0189e-05	2.5704e-05	3.5138e-07	0	0	0	0	0	0	0	0	0	0	0	0	0	0	4.973e-06	0.00017926	0.00035535	6.7974e-05	4.0377e-07	0	0	0	0	0	0	0	0	0	-0.00054524	-0.0016812	-0.0031983	-0.0077996	-0.015985	-0.027948	-0.045384	-0.069082	-0.1045	-0.15585	-0.21988	-0.28287	-0.32699	-0.33988	-0.31604	-0.26159	-0.18335
L_Semitendinosus	0.00018182	0.00014087	4.5275e-05	1.0435e-06	0	0	0	0	0	0	0	0	0	0	0	0	0	0	3.9866e-07	2.0805e-05	5.3887e-05	1.329e-05	1.0733e-07	0	0	0	0	0	0	0	0	0	-6.2548e-05	-0.00026383	-0.00068862	-0.0017214	-0.0036469	-0.006987	-0.011947	-0.018292	-0.027114	-0.038844	-0.0524	-0.064678	-0.072139	-0.072542	-0.065066	-0.051084	-0.033418
L_BicepsFemorisLH	0	0	0	0	0	0	0	0	0	0	0	0	0	0	0	0	0	0	7.1724e-07	4.8484e-05	9.7798e-05	1.736e-06	0	0	0	0	0	0	0	0	0	-0.00029721	-0.0015618	-0.0028008	-0.0054207	-0.0080053	-0.010756	-0.011546	-0.0099931	-0.0083445	-0.0087213	-0.013412	-0.021235	-0.028088	-0.028508	-0.021854	-0.011564	-0.0053331	-0.0026101
L_Sartorius	-0.0030749	-0.0020508	-0.00067319	0.0010556	0.0030719	0.0052908	0.007688	0.010238	0.012877	0.015428	0.017593	0.018732	0.01862	0.017288	0.014632	0.011593	0.0086989	0.0062227	0.0037989	0.0018776	0.0010971	0.0012627	0.0016143	0.0018066	0.0018307	0.0017467	0.0015718	0.0013489	0.0010707	0.0007661	0.00044742	0.00011889	-0.00023074	-0.00064702	-0.0011313	-0.0016785	-0.00228	-0.0028875	-0.0035045	-0.0040501	-0.0043644	-0.0043563	-0.0040407	-0.0035232	-0.0029539	-0.0024049	-0.0018942	-0.0012268	-0.00034402
L_AdductorLongus	-6.6613e-05	-0.00049888	-0.0010412	-0.0015992	-0.0023956	-0.0033103	-0.0047455	-0.006675	-0.0084292	-0.0091817	-0.0083282	-0.0058041	-0.0021054	0.0024369	0.007492	0.012213	0.015971	0.018126	0.017162	0.012453	0.01066	0.014234	0.018907	0.02235	0.02476	0.025928	0.025495	0.024446	0.022514	0.020329	0.018189	0.015495	0.012636	0.0098995	0.007129	0.0044678	0.0023202	0.0010967	0.00040988	0.00011973	1.3467e-05	4.174e-08	0	-6.2973e-05	-0.00017655	-0.00082381	-0.0011296	0.0017694	0.0047519
L_AdductorBrevis	0	0	0	0	0	0	0	0	0	0	0	0	0	-1.0695e-06	-3.7463e-05	-9.7862e-05	-0.00021092	-9.5227e-05	0.0002343	0.0005336	0.00079415	0.0012588	0.0018486	0.0024686	0.0030503	0.0034087	0.0033913	0.0031498	0.0026978	0.0022284	0.0018848	0.0014918	0.0011037	0.00072436	0.0004274	0.00026575	0.00015926	3.3171e-05	6.7465e-07	1.2777e-09	0	0	0	0	0	-2.5981e-07	-8.4816e-06	1.253e-06	-5.571e-07
L_AdductorMagnus1	0	0	0	0	0	0	0	0	0	0	0	0	0	0	-6.3022e-05	-0.00025311	-0.00067368	-0.0012464	-0.0014203	-0.0011546	-0.00083021	-0.00064833	-0.00032154	0.00031057	0.0011535	0.0017136	0.0017282	0.0013737	0.00090427	0.00064988	0.00055454	0.00039	0.00017492	0.00014592	0.00015329	0.0001108	1.912e-05	7.7389e-07	2.2148e-08	0	0	0	0	0	0	0	0	0	0
L_AdductorMagnus2	0	0	0	0	0	0	0	0	0	0	0	0	0	0	0	-3.682e-06	-8.369e-05	-0.00024877	-0.00071539	-0.0013497	-0.0015567	-0.0014664	-0.0011344	-0.00065968	-0.00032274	-0.00015116	-7.3927e-05	-3.2792e-05	-1.303e-05	-2.4158e-06	1.4651e-06	2.1977e-07	1.7037e-09	0	0	0	0	0	0	0	0	0	0	0	0	0	0	0	0
L_AdductorMagnus3	0	0	0	0	0	0	0	0	0	0	0	0	0	0	0	-7.1675e-05	-0.00018651	-0.00044428	-0.00095073	-0.0013483	-0.0015098	-0.0014806	-0.0012282	-0.00083853	-0.00046979	-0.00020593	-7.7085e-05	-2.8317e-05	-4.2591e-07	1.4534e-05	2.0972e-05	7.022e-06	1.9762e-07	0	0	0	0	0	0	0	0	0	0	0	0	0	0	0	0
L_TensorFasciaLata	-0.023962	-0.013767	-0.0030035	0.0075008	0.01664	0.023701	0.029154	0.033478	0.036692	0.03893	0.039754	0.038614	0.035942	0.032578	0.027992	0.022959	0.018113	0.013628	0.0086891	0.0043954	0.0025419	0.0026418	0.0031387	0.0034194	0.0035118	0.0035272	0.0034591	0.0033527	0.0031963	0.0030103	0.0028477	0.0028041	0.0029545	0.0032709	0.0038444	0.0048229	0.0062255	0.0080285	0.01037	0.01299	0.015156	0.016075	0.015209	0.012683	0.0090718	0.0051491	0.0025677	0.0014199	0.00071375
L_Pectineus	-0.0062681	-0.0077806	-0.0087779	-0.0091374	-0.0089193	-0.0082127	-0.0073243	-0.0063099	-0.0050741	-0.0036782	-0.0021018	-0.00044868	0.0010891	0.002382	0.0033047	0.003836	0.0040466	0.0039241	0.0033213	0.0022264	0.0017623	0.0022335	0.0029138	0.003385	0.0036866	0.0038186	0.0037471	0.0036035	0.0033582	0.0030888	0.0028257	0.0024841	0.0021296	0.0017926	0.0014231	0.0010285	0.00064601	0.00034548	0.00015764	7.3306e-05	2.5674e-05	1.6355e-07	-1.2553e-05	-3.6818e-05	-0.00011355	-0.00035073	-0.00043239	0.00018675	0.0010913
L_Gracilis	-0.00010665	-9.9473e-05	-7.0895e-05	-4.3967e-05	-4.1063e-05	-2.9052e-05	-3.1179e-05	-4.0169e-05	-2.3941e-05	6.5973e-05	0.0002892	0.00062988	0.0010807	0.0015975	0.0020071	0.0023647	0.0026171	0.0027639	0.0025977	0.0017503	0.0013458	0.001704	0.0021874	0.0023595	0.0022532	0.0019464	0.0015318	0.0011559	0.0007871	0.0004548	0.00015074	-0.00014096	-0.00041847	-0.00069603	-0.00094632	-0.0010906	-0.0011009	-0.0010549	-0.00094132	-0.00082973	-0.00084944	-0.0011223	-0.0016733	-0.0023994	-0.0032851	-0.0043368	-0.0046264	-0.0030281	-0.00044785
L_GluteusMaximus1	0	0	0	0	0	0	0	0	0	0	0	0	0	0	0	0	0	-4.6907e-05	-0.00028144	-0.00067122	-0.00054887	-0.00011684	-4.9185e-06	-4.0036e-08	0	0	0	0	0	0	0	0	0	0	0	0	0	0	0	0	0	0	0	0	0	0	0	0	0
L_GluteusMaximus2	0	0	0	0	0	0	0	0	0	0	0	0	0	0	0	0	0	-3.972e-05	-0.00029644	-0.0014618	-0.0014036	-0.00043191	-3.1777e-05	-2.0785e-07	0	0	0	0	0	0	0	0	0	0	0	0	0	0	0	0	0	0	0	0	0	0	0	0	0
L_GluteusMaximus3	0	0	0	0	0	0	0	0	0	0	0	0	0	0	0	0	0	0	-0.00012135	-0.0030494	-0.0034719	-0.0016098	-0.00026312	-3.6999e-06	-1.0222e-07	0	0	0	0	0	0	0	0	0	0	0	0	0	0	0	0	0	0	0	0	0	0	0	0
L_Iliacus	-0.082317	-0.084333	-0.080049	-0.068848	-0.052005	-0.031529	-0.010024	0.011388	0.033004	0.053863	0.072822	0.08662	0.09375	0.094097	0.086509	0.074798	0.062265	0.049815	0.03454	0.019098	0.012672	0.015031	0.018708	0.020468	0.020974	0.020714	0.019772	0.018627	0.017092	0.015511	0.014015	0.012531	0.011337	0.010281	0.0091826	0.008093	0.0069241	0.0056062	0.004208	0.0025939	0.00068383	-0.0013451	-0.0031815	-0.0045104	-0.0053446	-0.0057981	-0.0052175	-0.0016059	0.0055381
L_Psoas	-0.092367	-0.10245	-0.10406	-0.096565	-0.08191	-0.063173	-0.044087	-0.026247	-0.0089712	0.0076629	0.024052	0.038763	0.049922	0.056174	0.056113	0.051958	0.046303	0.040132	0.031029	0.021008	0.018175	0.021628	0.025388	0.02726	0.02801	0.028183	0.027616	0.026809	0.025779	0.024784	0.023846	0.022692	0.021447	0.019919	0.017901	0.015527	0.012805	0.0097163	0.0064542	0.0029257	-0.00096209	-0.0049755	-0.0085894	-0.011297	-0.013004	-0.01361	-0.011869	-0.0049828	0.0071384
L_QuadratusFemoris	0	0	0	0	0	0	0	0	-1.8399e-07	-8.5438e-07	-1.4779e-06	3.232e-05	0.00025426	0.00083142	0.001814	0.0027364	0.0031834	0.0029493	0.0026131	0.0019216	0.0018041	0.0022257	0.0025777	0.0029703	0.003492	0.003755	0.0038658	0.003804	0.0035918	0.0035652	0.003351	0.0028225	0.0022458	0.0019089	0.0013736	0.0008133	0.00048071	0.00030092	0.00014846	3.5164e-05	5.2813e-07	0	0	-6.0693e-07	-7.2472e-05	-0.00061015	-0.0019494	-0.0014413	-0.00061013
L_Gemelli	0.00026965	-0.0011132	-0.002537	-0.0039081	-0.0049012	-0.0052877	-0.0049544	-0.0039394	-0.0023747	-0.00055822	0.0012146	0.002673	0.0036841	0.0041534	0.003961	0.0032664	0.0023856	0.0015646	0.00099163	0.00059936	0.00042259	0.00040428	0.00043452	0.00050593	0.00065878	0.00078972	0.00090647	0.00099056	0.0010511	0.0010826	0.0011159	0.0010555	0.00092332	0.0007794	0.00060925	0.00039969	0.00017635	-3.1383e-05	-0.00022292	-0.00045795	-0.00080069	-0.0012606	-0.0017627	-0.0021915	-0.0025441	-0.0029532	-0.0032635	-0.0027459	-0.0013694
L_Piriformis	0.065973	0.071875	0.073144	0.069293	0.062203	0.054268	0.04821	0.044836	0.042714	0.040737	0.037417	0.031566	0.023926	0.015783	0.0083771	0.0034273	0.0011283	0.00019003	2.9698e-05	1.5193e-05	3.4763e-05	-1.6618e-05	-3.2369e-05	-5.5089e-05	-3.0886e-05	-7.56e-07	-5.111e-08	-7.1157e-06	-2.5754e-05	-4.7002e-05	-0.00018363	-0.00037574	-0.00064454	-0.00097752	-0.0014763	-0.0022486	-0.0033831	-0.0044596	-0.0055374	-0.0065889	-0.0073304	-0.0074864	-0.0071002	-0.0064549	-0.0056264	-0.0045219	-0.0035237	-0.0037002	-0.0056897
L_RectusFemoris	-0.0062903	-0.015449	-0.027983	-0.041631	-0.05715	-0.078475	-0.10478	-0.13703	-0.17737	-0.22484	-0.27477	-0.31996	-0.35097	-0.36246	-0.34958	-0.30626	-0.25116	-0.18876	-0.12439	-0.066136	-0.035335	-0.025695	-0.017232	-0.0043005	0.010457	0.025228	0.038453	0.048951	0.055509	0.057847	0.055144	0.046696	0.037396	0.025926	0.014573	0.0067996	0.0013126	2.712e-05	6.6783e-07	4.6851e-09	0	0	0	0	0	0	0	0	0
L_BicepsFemorisSH	0.002783	0.0036038	0.0046257	0.0059072	0.0075802	0.0098323	0.012806	0.016699	0.021482	0.027023	0.032697	0.036594	0.037115	0.032951	0.023611	0.014478	0.006722	0.0025824	0.00056871	2.5701e-05	9.9664e-07	1.9166e-08	8.4271e-06	5.0579e-05	9.905e-05	5.3378e-05	-0.00028857	-0.0014142	-0.0036562	-0.0069693	-0.011302	-0.016664	-0.022962	-0.03048	-0.038568	-0.046558	-0.054597	-0.061836	-0.067059	-0.069279	-0.066991	-0.06002	-0.049461	-0.03713	-0.025093	-0.014931	-0.0077933	-0.0037013	-0.0017966
L_VastusMedialis	0	0	0	0	0	0	0	0	0	0	0	0	0	-1.9847e-05	-0.004395	-0.017744	-0.029821	-0.042369	-0.052766	-0.0594	-0.054026	-0.038757	-0.023647	-0.01293	-0.0062482	-0.0024099	-0.00070367	-0.00012255	6.6698e-06	4.8631e-06	7.6664e-08	0	0	0	0	0	0	0	0	0	0	0	0	0	0	0	0	0	0
L_VastusIntermedius	0	0	0	0	0	0	0	0	0	0	0	0	0	-2.2594e-05	-0.0049933	-0.020116	-0.033748	-0.047835	-0.059414	-0.066719	-0.060527	-0.043292	-0.02633	-0.014356	-0.006922	-0.0026664	-0.00077759	-0.00013522	7.3257e-06	5.3665e-06	7.6664e-08	0	0	0	0	0	0	0	0	0	0	0	0	0	0	0	0	0	0
L_VastusLateralis	0	0	0	0	0	0	0	0	0	0	0	0	0	-3.2815e-05	-0.0072056	-0.028849	-0.048457	-0.068632	-0.085177	-0.095513	-0.086459	-0.061668	-0.037387	-0.020326	-0.0097783	-0.0037622	-0.0010956	-0.00019017	1.029e-05	7.5638e-06	7.6664e-08	0	0	0	0	0	0	0	0	0	0	0	0	0	0	0	0	0	0
L_MedialGastroc	-0.11986	-0.048066	0.03801	0.14067	0.26022	0.39464	0.53983	0.69479	0.85409	1.0095	1.1432	1.2211	1.2186	1.1181	0.92299	0.69209	0.46439	0.27612	0.13343	0.044862	0.0082471	0.0005239	3.8094e-06	1.0648e-08	-2.1193e-05	-0.00071542	-0.0029889	-0.0062688	-0.010285	-0.01402	-0.017068	-0.019512	-0.021604	-0.023287	-0.024314	-0.024684	-0.024908	-0.02504	-0.025426	-0.02673	-0.029218	-0.034096	-0.043062	-0.057972	-0.079764	-0.10729	-0.13787	-0.15879	-0.15188
L_LateralGastroc	-0.01699	0.0095824	0.040684	0.077058	0.11883	0.16539	0.21547	0.26831	0.32125	0.37124	0.41163	0.43031	0.42003	0.37671	0.30295	0.22083	0.14386	0.083103	0.038865	0.012556	0.0021799	0.00011947	8.7397e-07	0	-3.1202e-05	-0.00032039	-0.0010555	-0.0021485	-0.0034681	-0.0046682	-0.0056995	-0.0065774	-0.0074293	-0.0082584	-0.0089725	-0.0095574	-0.010189	-0.010893	-0.01178	-0.013128	-0.015124	-0.01842	-0.023966	-0.032891	-0.045958	-0.062757	-0.081596	-0.094283	-0.089157
L_Soleus	-0.22834	-0.23149	-0.21128	-0.16487	-0.088162	0.017134	0.14694	0.3043	0.4928	0.70796	0.93909	1.1649	1.3402	1.4092	1.3459	1.1459	0.86261	0.55967	0.29776	0.11897	0.029567	0.0032889	7.3117e-05	-0.00012456	-0.0011194	-0.003006	-0.0038918	-0.0039899	-0.0036412	-0.002453	-0.0012723	-0.0006194	-0.00018257	-1.0201e-05	-1.4311e-07	0	0	0	0	0	0	0	0	0	0	0	0	0	0
L_TibialisPosterior	0	0	0	0	0	0	0	0	1.4576e-05	8.1444e-05	0.00022106	0.00045473	0.00072025	0.00085583	0.00091315	0.00073939	0.00050971	0.00027266	0.00011637	0.00010744	5.1663e-05	-0.00010649	-0.0008486	-0.0019057	-0.0037349	-0.0047197	-0.0047779	-0.0039439	-0.002876	-0.0023579	-0.0020038	-0.0017076	-0.001513	-0.0013494	-0.0011259	-0.00087303	-0.00058944	-0.00034225	-0.00017981	-8.2145e-05	-4.0385e-05	-1.2318e-05	-1.9422e-07	0	0	0	0	0	0
L_FlexDigLongus	0	0	0	0	0	0	0	0	0	0	0	0	0	6.9075e-06	4.4189e-05	4.8818e-05	4.1874e-05	2.373e-05	6.6264e-06	6.2822e-07	1.1329e-06	-3.032e-05	-0.00024195	-0.00055853	-0.0011356	-0.0014022	-0.0013433	-0.0010496	-0.0007437	-0.00059352	-0.00051875	-0.00047585	-0.00045812	-0.00044878	-0.00043538	-0.00039723	-0.0003106	-0.00021398	-0.00013088	-6.4523e-05	-2.8962e-05	-1.8551e-05	-7.2337e-06	-2.5299e-07	0	0	0	0	0
L_FlexHalLongus	-8.9016e-06	-7.4135e-06	-1.9907e-06	6.4168e-06	1.8851e-05	3.4597e-05	5.4699e-05	0.00010198	0.00017814	0.00028725	0.00045221	0.00068641	0.0008633	0.00090949	0.00085061	0.00066323	0.00048572	0.00030403	0.00015188	8.5152e-05	3.409e-05	-2.0763e-06	-4.8351e-05	-0.00015901	-0.00029424	-0.00040286	-0.00053088	-0.0005813	-0.00048589	-0.00039498	-0.00031522	-0.00022723	-0.00015165	-9.187e-05	-4.4255e-05	-1.8414e-05	-5.6885e-06	-2.6407e-07	0	0	0	0	0	0	0	0	0	0	0
L_TibialisAnterior	0	0	0	0	0	0	0	0	0	0	0	0	0	0	0	0	-1.4955e-05	-0.0001884	-0.00035413	-5.4208e-05	0.0017348	0.0068091	0.012743	0.01499	0.01256	0.0083069	0.0048306	0.0024723	0.0016276	0.0013979	0.0011864	0.00078938	-9.8573e-06	-0.0015362	-0.0040338	-0.0075097	-0.011957	-0.017164	-0.022469	-0.02713	-0.030338	-0.031149	-0.028672	-0.022009	-0.01111	0.0035492	0.022408	0.044169	0.062206
L_PeroneusBrevis	-0.016818	-0.017215	-0.017373	-0.017271	-0.01707	-0.017022	-0.017661	-0.018908	-0.020369	-0.021744	-0.022512	-0.022205	-0.020619	-0.01791	-0.014246	-0.010083	-0.006169	-0.0031035	-0.0011622	-0.00017671	0.00013337	7.504e-05	6.9552e-06	2.0699e-07	0	0	0	0	0	0	0	0	0	0	3.5981e-06	3.8249e-05	8.2634e-05	0.00014723	0.00028744	0.00035005	0.00027367	8.7513e-05	-0.00016305	-0.00043424	-0.00071709	-0.00086668	-0.0008715	-0.00075457	-0.00043688
L_PeroneusLongus	-0.045565	-0.046114	-0.045552	-0.043774	-0.041106	-0.038236	-0.036556	-0.035906	-0.035386	-0.034365	-0.031862	-0.027379	-0.021055	-0.014117	-0.007532	-0.0019646	0.0017671	0.0033436	0.003061	0.0019096	0.00075375	0.00018007	7.0429e-06	1.3587e-07	0	0	0	0	0	0	0	0	0	0	0	0	0	0	0	1.0925e-06	1.2573e-05	1.4976e-05	-1.0307e-07	-1.996e-05	-2.0173e-05	-2.2957e-06	-4.3954e-07	-2.2718e-06	-2.3619e-05
L_PeroneusTertius	2.4277e-05	6.289e-06	-3.3221e-08	-6.3035e-08	0	0	0	0	0	0	-2.811e-07	-3.0018e-06	-2.2752e-05	-9.7808e-05	-0.00018158	-0.00023874	-0.00030355	-0.00037945	-0.00038713	-0.00026185	5.4014e-05	0.00070446	0.0013648	0.0015263	0.0011389	0.00065271	0.0002968	0.00012109	9.6975e-05	0.00012324	0.00015361	0.00018188	0.00020662	0.00023524	0.00024061	0.00019908	9.2183e-05	-0.00011204	-0.00043553	-0.00089354	-0.0014713	-0.0020714	-0.0024961	-0.0025184	-0.0020007	-0.00087023	0.00097572	0.0034987	0.0060637
L_ExtensorDigLongus	0	0	0	0	0	0	0	0	0	0	0	0	0	0	0	-1.6006e-05	-8.2895e-05	-0.00029727	-0.00044963	-0.00044552	0.00056905	0.0038343	0.0073911	0.0083677	0.0066295	0.0041949	0.0021579	0.00099031	0.00075639	0.00079806	0.00088691	0.0010053	0.0010655	0.00099581	0.00062678	-0.00015456	-0.001458	-0.0034193	-0.0060215	-0.0091382	-0.01247	-0.015297	-0.016548	-0.015111	-0.010474	-0.0024988	0.0093975	0.024688	0.038968
L_ExtensorHalLongus	0	0	0	0	0	0	0	0	0	0	0	0	0	0	0	0	-4.1978e-06	-4.0423e-05	-6.7913e-05	-2.4678e-05	0.00023946	0.0010508	0.0020391	0.0024458	0.0020795	0.0014006	0.00081464	0.00039637	0.00023887	0.00021492	0.00021253	0.0001984	0.00014211	8.336e-06	-0.000251	-0.00065647	-0.0012245	-0.0019565	-0.0027934	-0.0036442	-0.0043857	-0.0048235	-0.004733	-0.0038899	-0.0022529	0.00010348	0.0032604	0.0070637	0.010457
R_DeltoidScapular1	0	0	0	0	0	0	0	0	0	0	0	0	0	0	0	0	0	0	0	0	0	0	-3.5777e-08	-3.2689e-06	-8.5864e-06	-2.0859e-05	-2.153e-05	-1.4489e-05	-2.2083e-05	-2.8264e-06	-1.2522e-06	-5.0258e-08	-1.7037e-09	0	0	0	0	0	0	0	0	0	0	0	0	0	0	0	0
R_DeltoidScapular2	0	0	0	0	0	0	0	0	0	0	0	0	0	0	0	0	0	0	0	0	0	0	-1.7718e-07	-3.6318e-06	-8.3684e-06	-1.2884e-05	-9.6197e-06	-5.2545e-06	-1.1917e-05	-1.6875e-06	-2.351e-06	-8.9612e-07	-9.0294e-08	-1.9422e-07	0	0	0	0	0	0	0	0	0	0	0	0	0	0	0
R_DeltoidScapular3	9.796e-07	-4.8043e-07	-5.6647e-07	-1.5205e-07	3.4073e-09	1.4907e-08	0	0	0	0	0	0	0	0	0	0	0	0	0	0	0	0	0	-1.7164e-07	-7.5813e-07	-1.0648e-08	0	0	0	0	0	0	0	0	0	0	0	0	0	-1.5333e-08	-1.0222e-07	-1.1372e-07	-3.0325e-07	-1.0861e-07	-4.3102e-07	-2.3425e-07	-4.8299e-07	-2.2914e-07	-3.748e-08
R_DeltoidScapular4	0	0	0	0	0	0	0	0	0	0	0	0	0	0	0	0	0	0	0	0	0	-1.4992e-07	-9.4979e-07	-3.872e-06	-2.1057e-06	-3.024e-06	-1.8706e-06	-8.8803e-07	-1.8434e-06	-3.5905e-07	-1.2863e-06	-1.2437e-06	-1.5333e-07	-8.5183e-07	-6.4739e-08	-1.7037e-08	0	-3.8332e-08	-1.7037e-08	-8.3905e-08	-6.6443e-07	-3.6458e-07	-8.7738e-07	3.3647e-08	-1.7207e-07	3.2369e-07	3.0155e-07	1.6781e-07	3.8503e-07
R_DeltoidScapular5	-1.874e-06	-4.8145e-06	-4.4917e-06	-2.7314e-06	-9.0975e-07	4.4082e-07	1.541e-06	8.2925e-07	8.0072e-07	-1.3501e-07	7.2405e-08	-6.8572e-08	0	0	0	0	0	0	0	0	0	0	-1.3629e-08	-4.7702e-08	0	0	0	0	0	-1.0222e-08	-5.111e-08	-2.8962e-07	-5.7924e-08	-3.2369e-07	-2.2148e-08	-1.7888e-07	-4.9747e-07	-1.3357e-06	-1.1449e-06	-8.6503e-07	-1.7377e-06	-2.3383e-07	9.8982e-07	6.3491e-06	4.6799e-06	6.4249e-06	3.4508e-06	9.6938e-07	2.0444e-07
R_DeltoidScapular6	-4.1101e-05	-4.6707e-05	-4.5661e-05	-3.7956e-05	-2.7037e-05	-1.5601e-05	-6.0846e-06	-3.6373e-07	7.0361e-07	-1.6636e-06	-6.2652e-06	-8.3321e-06	-7.2031e-06	-4.6067e-06	-3.0819e-06	-1.1414e-06	-7.0531e-07	-1.3842e-07	-8.5183e-08	0	-4.2591e-08	0	0	0	0	0	0	0	0	0	0	0	0	0	0	-4.2591e-08	-7.4961e-08	-5.5113e-07	-6.7976e-07	-6.4867e-07	-8.1775e-07	-4.2549e-07	-8.5183e-10	1.9549e-06	1.8093e-06	2.5044e-06	1.4975e-06	4.6936e-07	5.111e-08
R_DeltoidScapular7	-5.4772e-05	-5.4109e-05	-4.9668e-05	-4.1591e-05	-3.5313e-05	-2.9169e-05	-2.7792e-05	-2.8701e-05	-3.3237e-05	-3.9049e-05	-4.984e-05	-5.8905e-05	-6.7967e-05	-6.5862e-05	-6.5142e-05	-6.0838e-05	-5.0791e-05	-4.0185e-05	-2.9931e-05	-1.938e-05	-1.2292e-05	-7.6775e-06	-7.6051e-06	-8.5851e-06	-7.4722e-06	-8.8484e-06	-5.5198e-06	-8.3011e-06	-5.1876e-06	-6.1336e-06	-6.7124e-06	-7.3385e-06	-9.0958e-06	-1.0401e-05	-1.1627e-05	-9.9153e-06	-7.8283e-06	-3.9938e-06	1.1815e-06	6.9309e-06	1.1568e-05	1.5767e-05	1.7368e-05	1.7566e-05	1.436e-05	9.8855e-06	3.1484e-06	-5.5978e-06	-1.6449e-05
R_DeltoidScapular8	-7.1852e-05	-7.5855e-05	-7.2024e-05	-6.3191e-05	-5.4311e-05	-4.602e-05	-4.1385e-05	-3.9647e-05	-4.2133e-05	-4.7607e-05	-5.6877e-05	-6.6812e-05	-7.4772e-05	-7.1401e-05	-7.086e-05	-6.6758e-05	-5.5519e-05	-4.2697e-05	-3.3185e-05	-2.0255e-05	-1.4157e-05	-1.0417e-05	-1.1648e-05	-1.1489e-05	-8.813e-06	-9.828e-06	-5.5974e-06	-7.4475e-06	-4.6442e-06	-5.4504e-06	-5.8308e-06	-6.5991e-06	-8.8982e-06	-1.1712e-05	-1.4158e-05	-1.2986e-05	-1.1447e-05	-7.126e-06	-1.7037e-08	8.0438e-06	1.4822e-05	2.1516e-05	2.4321e-05	2.505e-05	2.0611e-05	1.4547e-05	5.0641e-06	-6.6745e-06	-2.1028e-05
R_DeltoidScapular9	-0.00011606	-8.8901e-05	-5.5412e-05	-2.2596e-05	-2.9575e-06	6.7699e-06	2.6534e-06	-1.2583e-05	-3.7721e-05	-7.1224e-05	-0.0001146	-0.00015936	-0.00020124	-0.00021933	-0.00023306	-0.00022449	-0.00019295	-0.00014733	-9.6274e-05	-4.4558e-05	-1.1857e-05	9.6921e-06	1.1656e-05	-3.478e-06	-6.83e-06	-1.4236e-05	-1.7991e-05	-2.445e-05	-2.2986e-05	-3.716e-05	-3.4955e-05	-4.265e-05	-3.7148e-05	-2.9822e-05	-1.5001e-05	3.8694e-06	2.7833e-05	4.9829e-05	6.8323e-05	8.2222e-05	8.9203e-05	9.1478e-05	8.5585e-05	7.5319e-05	5.6926e-05	3.3424e-05	1.9388e-06	-3.9072e-05	-9.6069e-05
R_DeltoidScapular10	-9.0081e-05	-1.3237e-06	8.4255e-05	0.00015075	0.00018637	0.00019324	0.00017727	0.00014333	9.7558e-05	3.8261e-05	-3.4831e-05	-0.00011617	-0.00019504	-0.00025174	-0.00028579	-0.00027554	-0.00021316	-0.00011074	1.6213e-05	0.000134	0.0002179	0.00025152	0.00024156	0.00018289	0.00014202	0.00010439	8.0513e-05	6.0686e-05	5.2764e-05	4.621e-05	4.7055e-05	5.531e-05	6.8841e-05	9.8114e-05	0.00013324	0.00016918	0.00020982	0.00023932	0.00025281	0.00025212	0.00023937	0.00021931	0.00018875	0.00015178	0.00010671	5.3026e-05	-1.5865e-05	-0.00010767	-0.00023899
R_DeltoidScapular11	0.00011325	0.00026025	0.0003713	0.00044115	0.00047178	0.00047113	0.0004573	0.00045069	0.00044861	0.00045544	0.00045519	0.00044256	0.0004177	0.00038189	0.0003547	0.00035903	0.00040861	0.00050499	0.00063246	0.00076071	0.00084738	0.00086959	0.00085054	0.00076515	0.0006643	0.00057265	0.00050085	0.00043055	0.00038318	0.00034783	0.00032163	0.00030986	0.0002995	0.00030071	0.00030773	0.0003212	0.00033075	0.00033177	0.00031922	0.00029335	0.00025605	0.00022013	0.00017949	0.00013625	8.9299e-05	3.9876e-05	-2.3754e-05	-0.00010807	-0.00022403
R_DeltoidClavicular1	4.2591e-07	6.4057e-07	9.6001e-07	1.3225e-06	1.9183e-06	2.7216e-06	3.5956e-06	5.4457e-06	7.617e-06	1.1676e-05	1.6074e-05	2.1555e-05	2.7139e-05	3.283e-05	3.886e-05	4.5339e-05	5.2164e-05	6.1382e-05	7.3392e-05	8.929e-05	0.00010946	0.00012939	0.00015283	0.00016326	0.00016916	0.00016994	0.00016706	0.00015699	0.00014592	0.00013347	0.00012251	0.00011504	0.0001088	9.9799e-05	9.1381e-05	8.1635e-05	7.1264e-05	6.0001e-05	4.8276e-05	3.6178e-05	2.432e-05	1.4893e-05	6.8393e-06	1.667e-06	-2.4141e-06	-4.5594e-06	-6.5667e-06	-9.7764e-06	-1.3495e-05
R_DeltoidClavicular2	1.0009e-05	1.3733e-05	1.6657e-05	1.9681e-05	2.2265e-05	2.5689e-05	2.9025e-05	3.6066e-05	4.3246e-05	5.6958e-05	6.9237e-05	8.5192e-05	9.8638e-05	0.0001113	0.00012078	0.0001309	0.0001379	0.0001479	0.0001615	0.00018041	0.0002027	0.00022397	0.00024995	0.00025413	0.00025309	0.00024503	0.00023513	0.0002141	0.0001963	0.00017496	0.0001603	0.00014843	0.00014094	0.00012745	0.00011666	0.00010498	9.1476e-05	7.7372e-05	6.2984e-05	4.8012e-05	3.2293e-05	2.0536e-05	9.7185e-06	3.5121e-06	-2.7514e-06	-5.3388e-06	-8.0668e-06	-1.3014e-05	-1.7917e-05
R_DeltoidClavicular3	0	1.5163e-07	3.0836e-07	4.5488e-07	4.5828e-07	3.9823e-07	2.4618e-07	1.3842e-07	2.4362e-07	5.2856e-07	1.8825e-06	5.3444e-06	1.1702e-05	2.2044e-05	3.7525e-05	5.6125e-05	8.108e-05	0.00011195	0.00015013	0.00020675	0.00027503	0.00034884	0.00043077	0.00048878	0.00053576	0.00056753	0.00058673	0.00057852	0.00055804	0.00052656	0.00049017	0.00045383	0.00041645	0.00036692	0.00031914	0.00026908	0.00021564	0.00016508	0.00011968	7.8928e-05	4.5232e-05	2.2259e-05	4.961e-06	-3.3128e-06	-9.2031e-06	-9.6363e-06	-1.003e-05	-1.2906e-05	-1.5781e-05
R_DeltoidClavicular4	6.8146e-06	9.5575e-06	1.1543e-05	1.3633e-05	1.5338e-05	1.779e-05	2.0031e-05	2.4885e-05	3.0041e-05	3.9245e-05	4.8026e-05	5.8853e-05	6.8122e-05	7.6738e-05	8.3181e-05	8.9755e-05	9.4769e-05	0.0001014	0.00011064	0.00012303	0.00013841	0.0001529	0.0001703	0.00017425	0.00017409	0.00016858	0.00016177	0.00014676	0.00013372	0.00011928	0.00010823	0.00010009	9.4614e-05	8.5615e-05	7.8377e-05	7.0589e-05	6.1512e-05	5.2138e-05	4.253e-05	3.2233e-05	2.1773e-05	1.3928e-05	6.7337e-06	2.3161e-06	-1.5708e-06	-3.4669e-06	-5.4406e-06	-8.4927e-06	-1.1716e-05
R_CoracoBrachialis1	9.2807e-05	0.00012175	0.00014734	0.00017073	0.00019335	0.0002178	0.00024755	0.00029589	0.00036167	0.00045578	0.00056056	0.00067989	0.00079643	0.00089197	0.00097023	0.0010348	0.0010831	0.0011367	0.0012052	0.001284	0.0013728	0.0014415	0.0014976	0.0014702	0.001412	0.0013253	0.0012306	0.0011174	0.0010128	0.00092012	0.00083738	0.00077409	0.0007037	0.00063681	0.00057072	0.00050393	0.00043683	0.00036413	0.00028952	0.0002169	0.00015019	9.6235e-05	5.3573e-05	2.2418e-05	-1.0989e-06	-1.7669e-05	-3.4413e-05	-5.876e-05	-9.3629e-05
R_CoracoBrachialis2	0	0	0	0	0	0	0	0	3.2029e-07	4.7673e-06	1.5963e-05	4.2041e-05	7.4044e-05	0.00011477	0.00016366	0.00021985	0.00028712	0.0003652	0.00045907	0.00057533	0.00071187	0.00085042	0.00099674	0.0010841	0.001138	0.0011451	0.0011129	0.0010423	0.00095288	0.00085609	0.0007619	0.00067884	0.00059882	0.00051492	0.00043753	0.00035916	0.00028662	0.00021703	0.00015501	0.00010149	5.8197e-05	2.6268e-05	4.5419e-06	-7.6021e-06	-1.3263e-05	-1.5401e-05	-1.7231e-05	-2.0639e-05	-2.4664e-05
R_CoracoBrachialis3	6.542e-05	8.6063e-05	0.00010398	0.00012019	0.00013604	0.00015317	0.00017398	0.00020783	0.00025443	0.00031957	0.0003942	0.00047875	0.0005621	0.00063153	0.0006876	0.00073317	0.00076913	0.00080658	0.00085349	0.00090799	0.00096635	0.0010118	0.0010456	0.0010305	0.000992	0.00093358	0.00086628	0.00078897	0.00071627	0.00065245	0.00059646	0.00055156	0.00050191	0.00045394	0.00040595	0.00035862	0.00031045	0.00025825	0.00020463	0.00015214	0.00010508	6.6885e-05	3.7397e-05	1.5806e-05	-6.2183e-07	-1.239e-05	-2.4443e-05	-4.1264e-05	-6.604e-05
R_Infraspinatus1	-0.0001463	-0.00015557	-0.00017337	-0.00019565	-0.0002239	-0.00024007	-0.00023972	-0.00022308	-0.00018743	-0.0001461	-0.0001004	-7.0332e-05	-5.3088e-05	-5.0579e-05	-6.0232e-05	-8.2463e-05	-9.928e-05	-0.00010886	-0.00010873	-8.6604e-05	-4.3937e-05	2.9521e-05	0.00012882	0.00026147	0.00041521	0.00057387	0.00072396	0.00083948	0.00092081	0.00092661	0.00090517	0.00082416	0.00075498	0.00062959	0.00052036	0.00041842	0.00031563	0.00023768	0.00017548	0.00012378	8.3879e-05	5.651e-05	3.911e-05	2.8601e-05	2.1841e-05	1.8925e-05	1.5923e-05	1.7292e-05	1.875e-05
R_Infraspinatus2	-4.1654e-05	-5.0524e-05	-5.9956e-05	-6.8977e-05	-8.1484e-05	-8.9237e-05	-9.5055e-05	-9.9756e-05	-0.00010076	-0.00010554	-0.00010791	-0.00012034	-0.00013383	-0.00015243	-0.00017021	-0.00019349	-0.00020736	-0.00021491	-0.00021038	-0.00018726	-0.00014333	-8.2471e-05	-1.7192e-05	6.5393e-05	0.0001582	0.00025767	0.00036634	0.0004619	0.00054947	0.00061897	0.000663	0.00067578	0.00066242	0.00061994	0.00056722	0.00050888	0.00044103	0.00037185	0.00030415	0.00024241	0.00018802	0.00014665	0.00011283	8.4892e-05	5.8417e-05	3.5342e-05	1.2036e-05	-1.2174e-05	-4.131e-05
R_Infraspinatus3	-3.7523e-05	-4.5173e-05	-5.3217e-05	-6.1434e-05	-7.1807e-05	-7.8792e-05	-8.408e-05	-8.7867e-05	-8.8944e-05	-9.2211e-05	-9.4591e-05	-0.00010417	-0.00011579	-0.00013094	-0.00014629	-0.00016429	-0.00017555	-0.00018007	-0.00017454	-0.0001532	-0.00011606	-6.6481e-05	-1.2102e-05	5.3713e-05	0.00012688	0.00020541	0.00028927	0.00036358	0.00043143	0.00048528	0.00051953	0.0005316	0.00052145	0.00049142	0.00045128	0.00040687	0.00035635	0.00030308	0.00025054	0.00020153	0.00015854	0.00012492	9.6893e-05	7.3275e-05	5.0839e-05	3.0263e-05	9.8165e-06	-1.2004e-05	-3.8342e-05
R_Infraspinatus4	-7.3087e-05	1.4329e-05	6.228e-05	7.575e-05	6.533e-05	5.0049e-05	4.8141e-05	7.6604e-05	0.00013186	0.00020329	0.00027062	0.00031314	0.00032248	0.00029904	0.00025019	0.00020885	0.00019656	0.00022181	0.00028436	0.00037367	0.00047014	0.00055274	0.00062666	0.00068676	0.0007279	0.00075966	0.00078899	0.00079405	0.00079463	0.00078489	0.0007584	0.00072354	0.00067108	0.00061571	0.0005592	0.00050769	0.00045449	0.0003998	0.00034449	0.00029098	0.00024154	0.00020093	0.00016334	0.0001277	9.057e-05	5.3746e-05	1.326e-05	-3.3681e-05	-9.4166e-05
R_Infraspinatus5	0.00011751	0.00044767	0.00065972	0.00076137	0.00077514	0.00074734	0.00073009	0.00077579	0.00087853	0.0010232	0.0011611	0.0012544	0.0012776	0.0012301	0.0011328	0.0010647	0.0010602	0.0011386	0.0012836	0.0014545	0.0015944	0.001662	0.0017016	0.0016846	0.0016245	0.0015509	0.0014892	0.0013977	0.0013214	0.0012423	0.0011544	0.0010735	0.00098083	0.00088901	0.00080423	0.00072707	0.00064762	0.00057171	0.00049609	0.0004234	0.00035269	0.00029587	0.00024215	0.00019066	0.00013703	8.339e-05	2.2053e-05	-4.9756e-05	-0.00014112
R_Infraspinatus6	-0.00012317	-0.00011644	-0.00012179	-0.00013729	-0.00015366	-0.00016643	-0.00016654	-0.00015022	-0.00012044	-8.4827e-05	-5.2298e-05	-3.4627e-05	-3.5083e-05	-5.0854e-05	-7.945e-05	-0.00010707	-0.00012017	-0.00011427	-8.5816e-05	-3.4715e-05	3.5845e-05	0.00011431	0.00019815	0.00028003	0.00035295	0.00041708	0.0004725	0.00050248	0.00051928	0.00052134	0.00050357	0.00048375	0.00044783	0.00041361	0.0003752	0.00033737	0.00030439	0.00026931	0.00023375	0.00019975	0.00016716	0.00014053	0.00011456	9.0203e-05	6.457e-05	3.8911e-05	1.1224e-05	-2.0183e-05	-5.7762e-05
R_TeresMinor1	0	0	0	0	0	0	-2.3851e-07	-1.1295e-06	-2.0342e-06	-5.1834e-06	-7.2959e-06	-7.6924e-06	-5.3461e-06	-2.8264e-06	-1.6585e-06	-5.177e-06	-1.4597e-05	-3.161e-05	-5.952e-05	-9.7012e-05	-0.00014259	-0.00017251	-0.00017389	-0.00012861	-3.7026e-05	8.2297e-05	0.00020417	0.00030472	0.00036483	0.00037131	0.00032765	0.00025704	0.00019728	0.00013672	8.8467e-05	5.1768e-05	2.7868e-05	1.4097e-05	6.7022e-06	1.8689e-06	-1.9592e-06	-3.4985e-06	-3.3971e-06	-2.0124e-06	-1.8399e-07	1.5269e-06	1.759e-06	7.2448e-07	2.1125e-07
R_TeresMinor2	0	0	0	0	0	0	-2.0444e-07	-5.0471e-07	-1.0307e-06	-1.5563e-06	-1.6738e-06	-1.4341e-06	-8.0753e-07	-1.299e-07	-1.2897e-06	-4.2677e-06	-7.3632e-06	-1.1504e-05	-1.9038e-05	-2.8434e-05	-5.496e-05	-8.8612e-05	-0.00013902	-0.00017606	-0.00018565	-0.00016759	-0.00012327	-7.0159e-05	-2.351e-05	1.6268e-05	3.1705e-05	4.0903e-05	4.397e-05	4.3138e-05	3.735e-05	2.7425e-05	2.1638e-05	1.5359e-05	1.012e-05	6.5931e-06	2.1466e-06	1.9601e-06	1.6312e-06	4.7558e-06	5.9015e-06	7.0766e-06	6.7294e-06	4.881e-06	7.4296e-06
R_TeresMinor3	-9.3701e-07	-1.8259e-06	-2.777e-06	-4.1714e-06	-4.6016e-06	-5.4325e-06	-5.5897e-06	-5.7107e-06	-5.036e-06	-4.5692e-06	-5.3111e-06	-7.8551e-06	-1.191e-05	-1.6005e-05	-2.0298e-05	-2.9392e-05	-4.0489e-05	-6.1353e-05	-9.1224e-05	-0.0001259	-0.00016282	-0.00017716	-0.00017758	-0.00014118	-7.4617e-05	1.5727e-05	0.00011627	0.00020975	0.00028298	0.0003236	0.00032944	0.00031252	0.00028821	0.00024828	0.00020457	0.00015614	0.00011642	8.3492e-05	5.8305e-05	3.8986e-05	2.4081e-05	1.4597e-05	8.7934e-06	6.761e-06	6.6698e-06	7.3662e-06	7.5574e-06	7.7401e-06	9.4979e-06
R_TeresMajor1	0	0	0	0	0	0	0	0	0	0	0	0	0	0	0	0	0	0	0	0	0	0	0	0	0	0	0	0	0	0	0	0	0	0	0	0	0	0	0	0	0	0	0	0	0	0	0	0	0
R_TeresMajor2	0	0	0	0	0	0	0	0	0	0	0	0	0	0	0	0	0	0	0	0	0	0	0	-1.1542e-07	-2.8502e-06	-6.6336e-06	-6.8862e-06	-3.4273e-06	-2.3817e-06	-2.3723e-07	0	0	0	0	0	0	0	0	0	0	0	0	0	0	0	0	0	0	0
R_TeresMajor3	0	0	0	0	0	0	0	0	0	0	0	0	0	0	0	0	0	0	0	0	0	0	0	-2.7599e-07	-5.2796e-06	-1.2426e-05	-1.1316e-05	-5.3835e-06	-5.0428e-06	-3.0794e-07	0	0	0	0	0	0	0	0	0	0	0	0	0	0	0	0	0	0	0
R_TeresMajor4	0	0	0	0	0	0	0	0	0	0	0	0	0	0	0	0	0	0	0	0	0	0	0	0	0	0	0	0	0	0	0	0	0	0	0	0	0	0	0	0	0	0	0	0	0	0	0	0	0
R_Supraspinatus1	8.1435e-05	0.00018397	0.00025121	0.00028482	0.00029449	0.00029088	0.0002935	0.00031622	0.00036208	0.00042094	0.00047905	0.00052254	0.00054114	0.00052793	0.00049406	0.00046413	0.00045758	0.0004797	0.00053044	0.00059457	0.00065351	0.0006861	0.00069592	0.00067363	0.00063082	0.0005791	0.00052043	0.00046549	0.00041492	0.00036809	0.00032974	0.0003001	0.00027147	0.00025368	0.0002375	0.00022582	0.00021815	0.00020788	0.00019411	0.00017738	0.00015776	0.00013788	0.00011575	9.1685e-05	6.5126e-05	3.6311e-05	3.6952e-06	-3.5879e-05	-8.7052e-05
R_Supraspinatus2	3.6629e-06	5.8078e-05	9.0131e-05	0.00010064	0.00010037	9.4006e-05	9.7604e-05	0.00011855	0.00015902	0.00020932	0.00025913	0.00029634	0.00031274	0.00030299	0.00027593	0.00024874	0.00023833	0.00025057	0.0002877	0.00034202	0.00040478	0.00045686	0.00049866	0.00051883	0.00052143	0.00051246	0.00049001	0.00046483	0.00043511	0.0004025	0.00037207	0.00034564	0.00031458	0.00029357	0.00027052	0.00025058	0.00023685	0.00021896	0.0001981	0.00017656	0.00015333	0.00013148	0.00010866	8.5365e-05	6.004e-05	3.3383e-05	4.1194e-06	-3.141e-05	-7.6722e-05
R_Supraspinatus3	0.0010232	0.0014012	0.0017118	0.0019404	0.0020687	0.0021166	0.0021142	0.0021078	0.0021258	0.0021621	0.002218	0.0023064	0.002417	0.0025229	0.0026576	0.0028403	0.0030721	0.0033453	0.0036309	0.0037893	0.0037159	0.0033429	0.0028458	0.002203	0.0016209	0.0011599	0.0008029	0.00057834	0.00041406	0.00028919	0.00019318	0.00014339	0.0001285	0.00015112	0.0001888	0.00023488	0.000282	0.00031594	0.00032942	0.00031688	0.00028693	0.00024246	0.00019504	0.00014174	8.842e-05	3.1869e-05	-3.8746e-05	-0.00013229	-0.0002616
R_Supraspinatus4	0.00050415	0.00069389	0.00084389	0.00094978	0.0010089	0.0010302	0.0010309	0.0010358	0.0010532	0.0010854	0.0011248	0.0011761	0.0012296	0.0012733	0.0013178	0.0013754	0.0014534	0.0015473	0.001648	0.0017077	0.0016706	0.0015227	0.0013129	0.0010364	0.00077331	0.000551	0.0003795	0.00025495	0.0001684	0.00010487	5.5083e-05	2.6836e-05	1.5248e-05	2.0853e-05	3.6082e-05	5.9409e-05	8.7936e-05	0.00011061	0.00012644	0.00013016	0.00012323	0.00010973	9.1242e-05	6.8881e-05	4.4235e-05	1.8265e-05	-1.4358e-05	-5.7771e-05	-0.00011482
R_Subscapularis1	0	0	0	0	0	0	0	0	0	0	0	0	0	0	0	0	0	0	0	0	0	0	0	0	0	0	0	0	0	0	0	0	0	-1.1244e-07	-1.1951e-06	-2.2297e-06	-4.1893e-06	-4.5219e-06	-4.1424e-06	-3.188e-06	-2.2233e-06	-1.6057e-06	-9.4894e-07	-7.232e-07	-5.3665e-07	-4.7915e-07	-2.0699e-07	-8.0924e-09	2.2148e-08
R_Subscapularis2	4.1314e-06	4.7098e-06	4.5956e-06	4.2932e-06	3.8809e-06	3.8992e-06	3.7506e-06	3.8686e-06	4.0189e-06	4.3507e-06	4.4465e-06	4.7783e-06	4.852e-06	4.6361e-06	4.5343e-06	4.3209e-06	3.3255e-06	2.2003e-06	1.5171e-06	9.7832e-07	1.1926e-07	-1.6338e-06	-5.8555e-06	-1.0026e-05	-1.2961e-05	-1.364e-05	-1.2246e-05	-9.9694e-06	-6.5948e-06	-3.478e-06	-1.5801e-06	-8.6759e-07	-8.6375e-07	-9.9536e-07	-1.725e-06	-1.989e-06	-2.2216e-06	-2.2595e-06	-1.9038e-06	-1.6922e-06	-1.5759e-06	-1.282e-06	-8.6801e-07	-5.4687e-07	-5.3495e-07	-3.8545e-07	-1.3203e-07	-8.0924e-09	0
R_Subscapularis3	0.00033532	0.00039803	0.00043891	0.00046448	0.00046201	0.00045671	0.0004384	0.00042015	0.00041258	0.00039259	0.00037908	0.00037373	0.00037934	0.00038377	0.00040903	0.00042629	0.00043595	0.0004283	0.00040558	0.00034648	0.00026796	0.00016967	0.00011997	5.0748e-05	2.6287e-05	9.1146e-06	4.2591e-07	-2.4758e-06	-5.3716e-06	-1.8979e-05	-5.1668e-05	-9.5953e-05	-0.00013177	-0.00015972	-0.000164	-0.00013507	-9.6072e-05	-5.3024e-05	-1.6514e-05	7.7129e-06	2.581e-05	2.6816e-05	2.5907e-05	1.6027e-05	7.4637e-06	-4.7979e-06	-1.6509e-05	-2.7012e-05	-4.4781e-05
R_Subscapularis4	0.00016287	0.00017411	0.00017687	0.0001807	0.00016156	0.00015683	0.00014349	0.0001329	0.00013937	0.00012726	0.00012739	0.000131	0.00014268	0.00015577	0.00018858	0.00020759	0.00022716	0.00022093	0.00019894	0.00015681	0.00010199	4.7869e-05	2.9449e-05	1.3894e-05	7.8675e-06	2.7897e-06	5.0258e-08	-4.2591e-08	-7.6664e-07	-1.5512e-06	-1.1061e-05	-2.9367e-05	-5.8391e-05	-8.3164e-05	-0.00010799	-0.00010242	-0.00010551	-7.3002e-05	-5.5144e-05	-3.9623e-05	-2.3877e-05	-2.0179e-05	-1.0387e-05	-8.6201e-06	-3.4686e-06	-4.5019e-06	-2.1015e-06	1.0137e-07	7.2576e-07
R_Subscapularis5	9.106e-05	0.00010272	0.00011148	0.00011704	0.00011149	0.00010557	9.6222e-05	8.4562e-05	7.6869e-05	6.3554e-05	5.3427e-05	4.7657e-05	4.4731e-05	4.3548e-05	4.8241e-05	4.78e-05	4.8007e-05	4.3144e-05	3.5397e-05	2.5008e-05	1.2036e-05	4.6727e-06	1.8204e-06	3.9823e-07	2.0444e-08	0	0	0	0	-2.1296e-08	-1.512e-06	-6.2827e-06	-1.7401e-05	-2.8498e-05	-4.1686e-05	-4.5181e-05	-4.8144e-05	-3.6692e-05	-2.698e-05	-1.8329e-05	-1.0605e-05	-6.7852e-06	-1.9745e-06	-1.21e-06	2.1125e-07	-3.8758e-07	-4.898e-07	-2.6364e-07	-5.3495e-07
R_Subscapularis6	0	0	0	0	0	0	0	0	0	0	0	0	0	0	0	5.9628e-08	1.9592e-07	0	0	0	0	0	0	0	0	0	0	0	0	0	0	0	0	-5.72e-07	-3.0955e-06	-7.0531e-06	-1.3425e-05	-1.4279e-05	-1.3628e-05	-1.0398e-05	-7.675e-06	-4.7873e-06	-2.5734e-06	-8.5779e-07	-2.1636e-07	2.7471e-07	1.7207e-07	1.0733e-07	0
R_Subscapularis7	0	0	0	0	0	0	0	0	0	0	0	0	0	0	0	0	0	0	0	0	0	0	0	0	0	0	0	0	0	0	0	0	0	0	-1.0903e-07	-2.5874e-06	-7.5779e-06	-1.1598e-05	-1.1331e-05	-8.865e-06	-7.0957e-06	-3.4916e-06	-2.0239e-06	-3.1688e-07	-1.1755e-07	5.8989e-07	3.5266e-07	3.0751e-07	4.2591e-08
R_Subscapularis8	0	0	0	0	0	0	0	0	0	0	0	0	0	0	0	0	0	0	0	0	0	0	0	0	0	0	0	0	0	0	0	0	0	-9.796e-09	-1.5759e-07	-7.7942e-07	-2.978e-06	-3.8899e-06	-3.892e-06	-3.3417e-06	-2.5044e-06	-1.5192e-06	-7.6324e-07	-2.0657e-07	-2.8962e-08	1.5333e-07	1.4226e-07	3.5777e-08	0
R_Subscapularis9	0	0	0	0	0	0	0	0	0	0	0	0	0	0	0	0	0	0	0	0	0	0	0	0	0	0	0	0	0	0	0	0	0	0	-2.2999e-08	-2.498e-06	-6.7788e-06	-1.1188e-05	-1.1534e-05	-6.646e-06	-6.2865e-06	-2.1909e-06	-1.0886e-06	4.059e-07	-5.111e-08	4.7915e-07	2.0529e-07	1.857e-07	2.3851e-08
R_Subscapularis10	0	0	0	0	0	0	0	0	0	0	0	0	0	0	0	0	0	0	0	0	0	0	0	0	0	0	0	0	0	0	0	0	0	0	0	0	0	0	0	-2.9814e-08	0	0	0	0	0	0	0	0	0
R_Subscapularis11	0	0	0	0	0	0	0	0	0	0	0	0	0	0	0	0	0	0	0	0	0	0	0	0	0	0	0	0	0	0	0	0	0	0	0	0	0	0	0	0	0	0	0	0	0	0	0	0	0
R_BicepsBrachiiLH	-0.00036301	-0.00023517	-0.00015763	-0.00011991	-0.0001235	-0.00016762	-0.00022129	-0.0002823	-0.00032939	-0.0003677	-0.00039611	-0.00039061	-0.00035713	-0.00026319	-0.00011662	8.7014e-05	0.00034636	0.00064676	0.00092806	0.0012064	0.0014227	0.0016128	0.0017842	0.0019412	0.0020671	0.002148	0.0022462	0.0022747	0.002278	0.0022326	0.0021886	0.0020953	0.0020518	0.0019359	0.0018778	0.0018146	0.001705	0.0016278	0.0015265	0.0014338	0.0012892	0.0011535	0.0010214	0.0008798	0.00075896	0.00064878	0.00054246	0.00043705	0.00031461
R_BicepsBrachiiSH1	0.00010959	0.00020608	0.00027686	0.00033015	0.00036186	0.00037277	0.00037972	0.00039729	0.00043811	0.00051412	0.00061262	0.00076982	0.00097186	0.0012106	0.0014948	0.001813	0.0021653	0.0025318	0.0028784	0.0031793	0.0033767	0.0034664	0.0034611	0.0032899	0.003084	0.0028442	0.0026261	0.0024166	0.0022391	0.0021015	0.002	0.0019373	0.0018842	0.0018337	0.001788	0.0017051	0.0016024	0.0014786	0.0013353	0.001185	0.0010121	0.00084469	0.00068579	0.00054444	0.00042346	0.00033272	0.00025436	0.00018127	0.00010117
R_BicepsBrachiiSH2	0.00020861	0.00038998	0.00052375	0.00062502	0.00068432	0.00070353	0.00071777	0.000749	0.00082829	0.00097441	0.0011593	0.0014604	0.0018425	0.0022934	0.0028302	0.0034312	0.0040932	0.0047842	0.0054368	0.0060076	0.0063771	0.0065525	0.0065192	0.0061882	0.0058051	0.0053482	0.0049394	0.0045436	0.0042137	0.0039629	0.0037743	0.0036606	0.0035587	0.0034653	0.0033795	0.003217	0.0030198	0.0027893	0.0025168	0.0022368	0.0019134	0.0015978	0.0012964	0.0010284	0.000799	0.00062539	0.00048017	0.00034147	0.00019073
R_TricepsLH1	0	0	0	0	0	0	0	0	0	0	0	0	0	0	0	0	0	0	0	0	0	0	0	0	0	0	0	0	0	0	0	0	0	0	0	0	0	0	0	0	0	0	0	0	0	0	0	0	0
R_TricepsLH2	0	0	0	0	0	0	0	0	0	0	0	0	0	0	0	0	0	0	0	0	0	0	0	0	0	0	0	0	0	0	0	0	0	0	0	0	0	0	0	0	0	0	0	0	0	0	0	0	0
R_TricepsLH3	0	0	0	0	0	0	0	0	0	0	0	0	0	0	0	0	0	0	0	0	0	0	0	0	0	0	0	0	0	0	0	0	0	0	0	0	0	0	0	0	0	0	0	0	0	0	0	0	0
R_TricepsLH4	0	0	0	0	0	0	0	0	0	0	0	0	0	0	0	0	0	0	0	0	0	0	0	0	0	0	0	0	0	0	0	0	0	0	0	0	0	0	0	0	0	0	0	0	0	0	0	0	0
R_LatissimusDorsi1	0	0	0	0	0	0	0	0	0	0	0	0	0	0	0	0	0	0	0	0	0	0	0	0	0	0	0	0	0	0	0	0	0	0	0	0	0	0	0	0	0	0	0	0	0	0	0	0	0
R_LatissimusDorsi2	0	0	0	0	0	0	0	0	0	0	0	0	0	0	0	0	0	0	0	0	0	0	0	0	0	0	0	0	0	0	0	0	0	0	0	0	0	0	0	0	0	0	0	0	0	0	0	0	0
R_LatissimusDorsi3	0	0	0	0	0	0	0	0	0	0	0	0	0	0	0	0	0	0	0	0	0	0	0	0	0	0	0	0	0	0	0	0	0	0	0	0	0	0	0	0	0	0	0	0	0	0	0	0	0
R_LatissimusDorsi4	0	0	0	0	0	0	0	0	0	0	0	0	0	0	0	0	0	0	0	0	0	0	0	0	0	0	0	0	0	0	0	0	0	0	0	0	0	0	0	0	0	0	0	0	0	0	0	0	0
R_LatissimusDorsi5	0	0	0	0	0	0	0	0	0	0	0	0	0	0	0	0	0	0	0	0	0	0	0	0	0	0	0	-9.4979e-07	-1.404e-05	-3.7313e-05	-5.9181e-05	-6.3051e-05	-6.1115e-05	-5.8374e-05	-4.9438e-05	-4.2315e-05	-3.2306e-05	-2.4924e-05	-2.0625e-05	-1.7355e-05	-1.3527e-05	-6.8853e-06	2.1815e-06	1.4382e-05	2.9732e-05	4.3111e-05	4.9133e-05	4.3208e-05	2.9633e-05
R_LatissimusDorsi6	0.00048788	0.0006106	0.00072726	0.00080212	0.00081607	0.00075547	0.00062796	0.00043324	0.00027424	0.00016205	8.9531e-05	4.5535e-05	1.453e-05	3.6139e-06	1.2096e-07	0	0	0	0	0	0	0	0	0	0	0	0	0	0	0	0	0	0	0	0	0	0	0	0	0	0	0	0	0	0	0	0	0	0
R_PectoralisMajorTH1	0	0	0	0	0	0	0	0	0	0	0	0	0	0	0	0	0	0	0	0	0	0	1.2334e-06	1.4464e-06	2.5214e-06	2.9069e-06	2.1773e-06	1.745e-06	1.2948e-07	-4.898e-08	6.8146e-08	3.1944e-08	0	-1.0222e-08	-9.7108e-08	-1.9166e-07	-5.2813e-08	2.8536e-08	1.7037e-09	2.5981e-08	0	-4.0888e-08	-2.0444e-08	-1.6355e-07	0	0	0	0	0
R_PectoralisMajorTH2	0	0	0	0	0	0	0	0	0	0	0	0	0	0	0	0	0	4.2591e-08	3.4669e-07	5.7967e-07	2.5981e-06	6.8006e-06	1.8317e-05	2.239e-05	2.8076e-05	2.8941e-05	1.9854e-05	1.6983e-05	7.8044e-06	4.237e-06	2.0273e-06	5.4772e-07	-9.3701e-08	9.7108e-08	4.9065e-07	-3.0453e-07	2.9473e-07	5.835e-08	-1.4481e-08	4.2591e-09	1.7037e-08	-2.104e-07	-1.167e-07	-3.6799e-07	0	0	0	0	0
R_PectoralisMajorTH3	0	0	0	0	0	0	0	0	0	0	0	0	0	0	6.8146e-09	5.9628e-08	3.0666e-07	1.1926e-07	1.029e-06	3.6203e-06	8.4927e-06	2.3548e-05	5.096e-05	6.0374e-05	7.191e-05	7.0244e-05	4.8969e-05	4.4082e-05	2.3267e-05	1.2694e-05	6.1033e-06	2.2676e-06	9.4042e-07	1.0776e-06	1.9354e-06	4.5786e-07	9.1997e-07	1.8527e-07	2.8962e-08	-2.9814e-09	2.5555e-08	-4.8597e-07	-2.8621e-07	-6.1033e-07	0	0	0	0	0
R_PectoralisMajorTH4	0	0	0	0	0	0	0	0	0	0	3.4073e-08	2.5896e-07	2.5981e-06	4.2702e-06	7.8419e-06	1.265e-05	1.3508e-05	1.4976e-05	1.4576e-05	2.0978e-05	2.6143e-05	4.0593e-05	6.9173e-05	7.0827e-05	8.1302e-05	7.2778e-05	5.8158e-05	4.5856e-05	2.5923e-05	1.418e-05	8.6886e-06	4.9483e-06	3.2966e-06	1.7015e-06	2.9456e-06	1.1265e-06	1.9796e-06	4.0547e-07	2.5384e-07	-1.6483e-07	-2.6407e-07	-7.4322e-07	-6.5931e-07	-1.0929e-06	-5.6732e-07	-8.9442e-08	-1.0733e-07	0	0
R_PectoralisMajorTH5	0	0	0	0	0	0	0	0	0	0	0	0	0	0	0	0	0	0	0	0	1.2351e-06	2.5308e-06	1.2023e-05	1.4689e-05	1.5142e-05	1.5109e-05	1.4576e-05	1.05e-05	4.4363e-06	2.3826e-06	1.0648e-06	9.9025e-07	-1.4651e-07	-5.3835e-07	8.6035e-08	-2.7003e-06	-2.0785e-07	-4.0113e-06	-3.1467e-06	-3.5129e-06	-3.5351e-06	-3.5577e-06	-3.0674e-06	-2.4626e-06	-2.639e-06	-6.7081e-07	-9.1231e-07	-8.0924e-09	0
R_PectoralisMajorTH6	0	0	0	0	0	0	0	0	0	0	0	1.9831e-06	1.0208e-05	2.4321e-05	4.6028e-05	4.9195e-05	8.3776e-05	0.00013358	0.00018227	0.00028037	0.0003496	0.0004426	0.00056418	0.00059324	0.00062686	0.00061157	0.00055991	0.00049439	0.00042982	0.00031408	0.00028313	0.00021154	0.00020112	0.00014449	0.00011704	8.4761e-05	5.1607e-05	2.7738e-05	9.1043e-06	6.4781e-07	-8.4501e-06	-1.1515e-05	-1.2983e-05	-1.0408e-05	-1.1384e-05	-4.3464e-06	-3.5913e-06	-4.3699e-07	-1.3629e-08
R_PectoralisMajorCH1	0.00019183	0.00025292	0.00030586	0.00035488	0.00039924	0.00045199	0.00051807	0.00063864	0.00078691	0.0010292	0.0012915	0.0016331	0.0019678	0.0023221	0.0026124	0.0028663	0.0030554	0.0032225	0.0033662	0.0035615	0.0036922	0.0038478	0.0040146	0.0040133	0.0039741	0.0038201	0.0035799	0.0032623	0.0029429	0.0025167	0.0022118	0.0018438	0.0015865	0.0012524	0.00098483	0.00073829	0.00050894	0.00033548	0.00020425	0.00011346	4.8418e-05	1.8274e-05	-5.013e-06	-8.3718e-06	-1.6311e-05	-6.5633e-06	-6.1783e-06	-3.2071e-06	-5.8435e-07
R_PectoralisMajorCH2	0	0	0	0	0	0	0	0	0	2.0516e-06	6.1417e-06	2.0347e-05	2.8506e-05	4.2159e-05	6.1148e-05	8.0777e-05	9.6377e-05	0.00011365	0.0001329	0.00016111	0.00018784	0.00021223	0.00024085	0.00022718	0.00021435	0.0001857	0.00016805	0.00012982	0.00010554	7.763e-05	6.4799e-05	5.5561e-05	5.4595e-05	4.7211e-05	4.3071e-05	3.7054e-05	2.8904e-05	1.9032e-05	9.7798e-06	3.1999e-06	-5.6647e-06	-4.9087e-06	-9.1708e-06	-6.4713e-06	-8.3206e-06	-3.8247e-06	-2.8102e-06	-1.4434e-06	-1.0222e-07
R_TricepsMedH1	0	0	0	0	0	0	0	0	0	0	0	0	0	0	0	0	0	0	0	0	0	0	0	0	0	0	0	0	0	0	0	0	0	0	0	0	0	0	0	0	0	0	0	0	0	0	0	0	0
R_TricepsMedH2	0	0	0	0	0	0	0	0	0	0	0	0	0	0	0	0	0	0	0	0	0	0	0	0	0	0	0	0	0	0	0	0	0	0	0	0	0	0	0	0	0	0	0	0	0	0	0	0	0
R_TricepsMedH3	0	0	0	0	0	0	0	0	0	0	0	0	0	0	0	0	0	0	0	0	0	0	0	0	0	0	0	0	0	0	0	0	0	0	0	0	0	0	0	0	0	0	0	0	0	0	0	0	0
R_TricepsMedH4	0	0	0	0	0	0	0	0	0	0	0	0	0	0	0	0	0	0	0	0	0	0	0	0	0	0	0	0	0	0	0	0	0	0	0	0	0	0	0	0	0	0	0	0	0	0	0	0	0
R_TricepsMedH5	0	0	0	0	0	0	0	0	0	0	0	0	0	0	0	0	0	0	0	0	0	0	0	0	0	0	0	0	0	0	0	0	0	0	0	0	0	0	0	0	0	0	0	0	0	0	0	0	0
R_Brachialis1	-0.00014728	-0.00010074	-6.3116e-05	-3.5557e-05	-2.4384e-05	-3.4237e-05	-6.1462e-05	-0.00010449	-0.00015708	-0.0002185	-0.00027953	-0.0003255	-0.00034622	-0.00032843	-0.00027043	-0.0001788	-6.4275e-05	5.6876e-05	0.00016423	0.00024947	0.00030815	0.00034236	0.00035318	0.00034973	0.00033829	0.00032894	0.000335	0.00035838	0.00040284	0.0004646	0.00054462	0.00064102	0.00075128	0.00087085	0.00099665	0.001118	0.0012366	0.0013436	0.0014294	0.0014942	0.0015179	0.0014907	0.0014198	0.0013098	0.001166	0.00099951	0.00082719	0.00065198	0.00048822
R_Brachialis2	-6.6187e-05	-4.5152e-05	-2.8164e-05	-1.5706e-05	-1.0679e-05	-1.5148e-05	-2.7469e-05	-4.684e-05	-7.0634e-05	-9.8197e-05	-0.00012571	-0.00014638	-0.00015578	-0.0001479	-0.00012184	-8.0528e-05	-2.8899e-05	2.5596e-05	7.4057e-05	0.00011266	0.00013889	0.00015387	0.00015861	0.00015664	0.00015125	0.00014703	0.00014983	0.0001603	0.0001802	0.00020799	0.00024372	0.00028645	0.00033544	0.00038843	0.00044417	0.00049822	0.00055038	0.00059735	0.00063522	0.00066353	0.00067345	0.0006611	0.00062932	0.00057994	0.00051615	0.00044236	0.00036575	0.00028833	0.00021571
R_Brachialis3	-4.536e-05	-3.0718e-05	-1.8893e-05	-1.0227e-05	-6.8402e-06	-1.0118e-05	-1.8761e-05	-3.2487e-05	-4.9125e-05	-6.8497e-05	-8.7725e-05	-0.00010237	-0.00010922	-0.00010411	-8.6094e-05	-5.7209e-05	-2.0957e-05	1.754e-05	5.1875e-05	7.8832e-05	9.7296e-05	0.00010749	0.00011058	0.00010894	0.00010495	0.00010172	0.0001033	0.00011012	0.00012351	0.00014198	0.00016586	0.0001942	0.00022646	0.00026108	0.00029699	0.0003313	0.00036416	0.00039285	0.0004152	0.00043104	0.00043485	0.00042451	0.0004019	0.00036835	0.0003263	0.00027858	0.00022937	0.00018032	0.00013443
R_Brachialis4	-4.1995e-05	-2.8536e-05	-1.7537e-05	-9.6674e-06	-6.4569e-06	-9.3552e-06	-1.7306e-05	-2.981e-05	-4.5007e-05	-6.2666e-05	-7.9931e-05	-9.2906e-05	-9.8827e-05	-9.4095e-05	-7.7459e-05	-5.1056e-05	-1.7962e-05	1.6679e-05	4.7872e-05	7.2529e-05	8.9084e-05	9.8068e-05	0.00010075	9.895e-05	9.5316e-05	9.2551e-05	9.4243e-05	0.0001011	0.00011397	0.00013167	0.00015457	0.00018139	0.00021205	0.00024524	0.0002801	0.00031465	0.0003478	0.00037737	0.00040128	0.00041915	0.00042595	0.00041902	0.00039924	0.00036789	0.00032763	0.00028101	0.00023235	0.00018347	0.00013711
R_Brachialis5	-4.4252e-05	-2.9762e-05	-1.7905e-05	-9.3991e-06	-6.0701e-06	-9.3552e-06	-1.8076e-05	-3.1952e-05	-4.8515e-05	-6.7799e-05	-8.6895e-05	-0.00010136	-0.00010823	-0.00010352	-8.5851e-05	-5.7011e-05	-2.0665e-05	1.7638e-05	5.2229e-05	7.9125e-05	9.7364e-05	0.00010683	0.00010943	0.00010704	0.00010252	9.9163e-05	0.00010035	0.00010711	0.00012017	0.00013818	0.00016127	0.00018819	0.00021847	0.00025081	0.00028428	0.00031662	0.00034675	0.00037271	0.00039259	0.00040617	0.00040874	0.00039841	0.00037633	0.00034404	0.0003041	0.00025913	0.00021292	0.00016728	0.00012441
R_Brachialis6	-5.3367e-05	-3.5906e-05	-2.1831e-05	-1.1503e-05	-7.508e-06	-1.1466e-05	-2.1919e-05	-3.8193e-05	-5.8124e-05	-8.0943e-05	-0.00010367	-0.00012073	-0.00012861	-0.0001227	-0.00010161	-6.7058e-05	-2.3958e-05	2.1583e-05	6.2712e-05	9.4874e-05	0.00011643	0.00012782	0.00013069	0.00012761	0.00012229	0.00011822	0.00011991	0.00012847	0.00014456	0.00016684	0.00019533	0.00022845	0.00026573	0.0003058	0.00034738	0.00038853	0.00042731	0.00046108	0.00048753	0.00050645	0.00051217	0.00050147	0.00047571	0.00043645	0.00038694	0.00033061	0.00027239	0.00021467	0.00015989
R_Brachialis7	-5.3878e-05	-3.6215e-05	-2.1924e-05	-1.1621e-05	-7.6937e-06	-1.1572e-05	-2.2201e-05	-3.8578e-05	-5.8868e-05	-8.2147e-05	-0.00010532	-0.00012302	-0.00013121	-0.00012545	-0.0001038	-6.9051e-05	-2.5192e-05	2.1309e-05	6.3085e-05	9.5716e-05	0.00011759	0.00012932	0.0001326	0.00012994	0.00012471	0.00012057	0.00012222	0.0001305	0.00014632	0.00016819	0.00019624	0.00022923	0.00026644	0.00030611	0.00034732	0.00038707	0.00042413	0.00045637	0.00048113	0.00049825	0.00050168	0.0004891	0.0004624	0.00042295	0.00037417	0.00031891	0.00026222	0.00020622	0.00015349
R_Brachioradialis1	-2.8195e-05	-1.9333e-05	-1.21e-05	-6.7605e-06	-4.6186e-06	-6.4483e-06	-1.1552e-05	-1.9619e-05	-2.9557e-05	-4.0911e-05	-5.217e-05	-6.0346e-05	-6.386e-05	-6.0364e-05	-4.9363e-05	-3.2163e-05	-1.0934e-05	1.1358e-05	3.1438e-05	4.7196e-05	5.8018e-05	6.3869e-05	6.5667e-05	6.447e-05	6.2325e-05	6.0597e-05	6.2051e-05	6.7107e-05	7.6038e-05	8.8524e-05	0.00010469	0.00012366	0.00014522	0.00016896	0.00019428	0.00022017	0.00024543	0.00026855	0.00028814	0.00030359	0.0003112	0.00030888	0.00029661	0.00027527	0.00024663	0.00021265	0.00017659	0.00014013	0.0001051
R_Brachioradialis2	-3.5606e-05	-2.4645e-05	-1.5703e-05	-9.253e-06	-6.4381e-06	-8.6013e-06	-1.4833e-05	-2.4641e-05	-3.6654e-05	-5.0878e-05	-6.4781e-05	-7.5001e-05	-7.9213e-05	-7.4724e-05	-6.0994e-05	-3.9748e-05	-1.3549e-05	1.3809e-05	3.827e-05	5.7638e-05	7.117e-05	7.9136e-05	8.1888e-05	8.1316e-05	7.897e-05	7.7303e-05	7.9345e-05	8.5653e-05	9.6936e-05	0.00011283	0.0001332	0.0001579	0.00018659	0.00021804	0.00025207	0.00028621	0.00032014	0.00035167	0.00037885	0.00040084	0.00041218	0.00040989	0.00039477	0.00036775	0.00033049	0.00028598	0.00023833	0.00018922	0.00014243
R_Brachioradialis3	-2.0103e-05	-1.3837e-05	-8.7602e-06	-5.1046e-06	-3.4806e-06	-4.6808e-06	-8.2798e-06	-1.3945e-05	-2.0841e-05	-2.8778e-05	-3.665e-05	-4.2321e-05	-4.476e-05	-4.2207e-05	-3.4483e-05	-2.239e-05	-7.5302e-06	8.0046e-06	2.1926e-05	3.307e-05	4.0615e-05	4.479e-05	4.6192e-05	4.5409e-05	4.4055e-05	4.2996e-05	4.4125e-05	4.7773e-05	5.4267e-05	6.3349e-05	7.5106e-05	8.8786e-05	0.00010459	0.00012221	0.00014112	0.00016055	0.00017971	0.0001976	0.00021301	0.00022545	0.00023235	0.00023167	0.00022351	0.00020834	0.00018757	0.00016244	0.00013538	0.00010779	8.1082e-05
R_PronatorTeres1	-0.00014711	-9.8984e-05	-5.8544e-05	-2.7897e-05	-1.5137e-05	-2.6926e-05	-6.1285e-05	-0.00011675	-0.00018713	-0.00026952	-0.00035106	-0.00041319	-0.00044157	-0.00042236	-0.00035085	-0.00023173	-7.8637e-05	8.6813e-05	0.00024042	0.0003667	0.00045601	0.00050533	0.00051697	0.00050195	0.00047461	0.00045307	0.00045292	0.00047862	0.00053261	0.00060559	0.00069393	0.00079147	0.00089448	0.00099837	0.0011006	0.0011981	0.0012924	0.0013761	0.0014419	0.0014874	0.001499	0.0014678	0.0013958	0.0012855	0.0011433	0.00097828	0.00080749	0.00063777	0.00047887
R_PronatorTeres2	-2.1296e-07	-2.7344e-07	-3.3392e-07	-2.3596e-07	-3.6799e-07	-1.8101e-07	-2.3936e-07	-4.2591e-07	-5.8776e-07	-8.2627e-07	-7.4109e-07	-6.7124e-07	-4.5658e-07	-2.1722e-08	3.6288e-07	6.9637e-07	7.6835e-07	5.26e-07	8.5183e-08	-5.8819e-07	-1.2266e-06	-1.8178e-06	-2.1909e-06	-2.1739e-06	-1.9405e-06	-1.2032e-06	-3.0581e-07	6.9211e-07	1.5384e-06	2.1479e-06	2.0699e-06	1.2518e-06	1.9422e-07	-1.282e-06	-2.5171e-06	-3.7757e-06	-4.7651e-06	-5.2085e-06	-5.1876e-06	-4.6706e-06	-3.9866e-06	-3.1999e-06	-2.3613e-06	-1.8204e-06	-1.426e-06	-1.1223e-06	-9.7279e-07	-8.267e-07	-7.0531e-07
R_Supinator1	0	0	0	0	0	0	0	0	0	0	0	0	0	0	0	0	0	0	0	0	0	0	0	0	0	0	0	0	0	0	0	0	0	0	0	0	0	0	0	0	0	0	0	0	0	0	0	0	0
R_Supinator2	0	0	0	0	0	0	0	0	0	0	0	0	0	0	0	0	0	0	0	0	0	0	0	0	0	0	0	0	0	0	0	0	0	0	0	0	0	0	0	0	0	0	0	0	0	0	0	0	0
R_Supinator3	0	0	0	0	0	0	0	0	0	0	0	0	0	0	0	0	0	0	0	0	0	0	0	0	0	0	0	0	0	0	0	0	0	0	0	0	0	0	0	0	0	0	0	0	0	0	0	0	0
R_Supinator4	0	0	0	0	0	0	0	0	0	0	0	0	0	0	0	0	0	0	0	0	0	0	0	0	0	0	0	0	0	0	0	0	0	0	0	0	0	0	0	0	0	0	0	0	0	0	0	0	0
R_Supinator5	0	0	0	0	0	0	0	0	0	0	0	0	0	0	0	0	0	0	0	0	0	0	0	0	0	0	0	0	0	0	0	0	0	0	0	0	0	0	0	0	0	0	0	0	0	0	0	0	0
R_PronatorQuadratus1	-1.15e-06	-1.7369e-06	-1.9098e-06	-1.8195e-06	-1.5486e-06	-1.5269e-06	-1.897e-06	-2.4022e-06	-3.6117e-06	-4.7796e-06	-5.013e-06	-4.6736e-06	-2.857e-06	-2.4746e-07	2.2471e-06	4.323e-06	4.6544e-06	3.1484e-06	2.564e-07	-3.8026e-06	-7.8879e-06	-1.1308e-05	-1.3403e-05	-1.3853e-05	-1.2079e-05	-7.7623e-06	-1.8255e-06	4.5675e-06	1.0128e-05	1.3463e-05	1.3169e-05	8.3867e-06	1.2266e-06	-7.5293e-06	-1.5972e-05	-2.3751e-05	-2.9814e-05	-3.2659e-05	-3.2631e-05	-3.0037e-05	-2.5461e-05	-2.0164e-05	-1.5365e-05	-1.1739e-05	-8.8488e-06	-7.2767e-06	-6.5923e-06	-5.7009e-06	-4.2029e-06
R_PronatorQuadratus2	-8.2201e-06	-1.1949e-05	-1.3277e-05	-1.2851e-05	-1.0994e-05	-1.0825e-05	-1.326e-05	-1.7231e-05	-2.5495e-05	-3.3585e-05	-3.5802e-05	-3.1932e-05	-1.9969e-05	-1.8578e-06	1.5978e-05	3.0745e-05	3.2802e-05	2.2487e-05	2.5768e-06	-2.6448e-05	-5.5922e-05	-7.997e-05	-9.5078e-05	-9.7843e-05	-8.5338e-05	-5.4868e-05	-1.2768e-05	3.1881e-05	7.1059e-05	9.4762e-05	9.2406e-05	5.888e-05	8.2287e-06	-5.3657e-05	-0.00011247	-0.00016786	-0.00020974	-0.00023095	-0.00022981	-0.00021185	-0.00017922	-0.00014189	-0.00010845	-8.2219e-05	-6.3022e-05	-5.1759e-05	-4.6143e-05	-4.0704e-05	-2.9202e-05
R_PronatorQuadratus3	-1.6738e-05	-2.4664e-05	-2.7396e-05	-2.6564e-05	-2.2548e-05	-2.2288e-05	-2.7485e-05	-3.5422e-05	-5.2445e-05	-6.9256e-05	-7.3491e-05	-6.5938e-05	-4.1344e-05	-3.7753e-06	3.2889e-05	6.3534e-05	6.7562e-05	4.6333e-05	5.3554e-06	-5.4404e-05	-0.00011527	-0.00016475	-0.00019568	-0.00020146	-0.00017556	-0.00011286	-2.6222e-05	6.5723e-05	0.00014635	0.00019512	0.00019027	0.00012122	1.6996e-05	-0.00011033	-0.00023177	-0.00034557	-0.00043187	-0.0004758	-0.0004733	-0.00043631	-0.00036905	-0.00029232	-0.00022335	-0.00016928	-0.00012964	-0.00010654	-9.4894e-05	-8.3799e-05	-6.0175e-05
R_TricepsLatH1	0	0	0	0	0	0	0	0	0	0	0	0	0	0	0	0	0	0	0	0	0	0	0	0	0	0	0	0	0	0	0	0	0	0	0	0	0	0	0	0	0	0	0	0	0	0	0	0	0
R_TricepsLatH2	0	0	0	0	0	0	0	0	0	0	0	0	0	0	0	0	0	0	0	0	0	0	0	0	0	0	0	0	0	0	0	0	0	0	0	0	0	0	0	0	0	0	0	0	0	0	0	0	0
R_TricepsLatH3	0	0	0	0	0	0	0	0	0	0	0	0	0	0	0	0	0	0	0	0	0	0	0	0	0	0	0	0	0	0	0	0	0	0	0	0	0	0	0	0	0	0	0	0	0	0	0	0	0
R_TricepsLatH4	0	0	0	0	0	0	0	0	0	0	0	0	0	0	0	0	0	0	0	0	0	0	0	0	0	0	0	0	0	0	0	0	0	0	0	0	0	0	0	0	0	0	0	0	0	0	0	0	0
R_TricepsLatH5	0	0	0	0	0	0	0	0	0	0	0	0	0	0	0	0	0	0	0	0	0	0	0	0	0	0	0	0	0	0	0	0	0	0	0	0	0	0	0	0	0	0	0	0	0	0	0	0	0
R_Anconeus1	0	0	0	0	0	0	0	0	0	0	0	0	0	0	0	0	0	0	0	0	0	0	0	0	0	0	0	0	0	0	0	0	0	0	0	0	0	0	0	0	0	0	0	0	0	0	0	0	0
R_Anconeus2	0	0	0	0	0	0	0	0	0	0	0	0	0	0	0	0	0	0	0	0	0	0	0	0	0	0	0	0	0	0	0	0	0	0	0	0	0	0	0	0	0	0	0	0	0	0	0	0	0
R_Anconeus3	0	0	0	0	0	0	0	0	0	0	0	0	0	0	0	0	0	0	0	0	0	0	0	0	0	0	0	0	0	0	0	0	0	0	0	0	0	0	0	0	0	0	0	0	0	0	0	0	0
R_Anconeus4	0	0	0	0	0	0	0	0	0	0	0	0	0	0	0	0	0	0	0	0	0	0	0	0	0	0	0	0	0	0	0	0	0	0	0	0	0	0	0	0	0	0	0	0	0	0	0	0	0
R_Anconeus5	0	0	0	0	0	0	0	0	0	0	0	0	0	0	0	0	0	0	0	0	0	0	0	0	0	0	0	0	0	0	0	0	0	0	0	0	0	0	0	0	0	0	0	0	0	0	0	0	0
L_DeltoidScapular1	0	0	0	0	0	0	0	0	0	0	0	0	0	0	0	0	0	0	0	0	0	0	0	0	0	0	0	0	0	0	0	0	0	0	0	0	0	0	0	0	0	0	0	0	0	0	0	0	0
L_DeltoidScapular2	0	0	0	0	0	0	0	0	0	0	0	0	0	0	0	0	0	0	0	0	0	0	0	0	0	0	0	0	0	0	0	0	0	0	0	0	0	0	0	0	0	0	0	0	0	0	0	0	0
L_DeltoidScapular3	0	0	0	0	0	0	0	0	0	0	0	0	0	0	0	0	0	0	0	0	0	0	0	0	2.8792e-07	6.4952e-07	6.8742e-07	1.3378e-06	1.029e-06	1.1402e-06	2.5342e-06	2.9835e-06	3.7174e-06	8.5647e-06	9.3062e-06	7.6175e-06	1.1259e-05	9.0042e-06	6.772e-06	4.5479e-06	1.4481e-06	1.118e-06	8.4331e-08	0	0	0	0	0	0
L_DeltoidScapular4	4.2591e-08	1.9507e-07	3.7906e-07	8.761e-07	7.9731e-07	1.233e-06	9.9068e-07	1.2343e-06	1.4839e-06	1.6496e-06	2.0614e-06	1.8817e-06	1.765e-06	1.0081e-06	1.3663e-06	8.5183e-08	3.0666e-08	0	3.4073e-09	5.7924e-08	0	-2.2999e-08	-7.0702e-08	1.9503e-06	2.8008e-06	8.497e-06	1.0333e-05	1.696e-05	1.706e-05	1.3408e-05	1.3851e-05	1.397e-05	1.5525e-05	1.5432e-05	1.7193e-05	1.4311e-05	1.2731e-05	1.0482e-05	6.9841e-06	4.7353e-06	2.2403e-06	1.3944e-06	1.6185e-07	0	0	0	0	0	0
L_DeltoidScapular5	5.3665e-06	7.1179e-06	1.2571e-05	1.8513e-05	2.7368e-05	3.9957e-05	5.4668e-05	6.5363e-05	6.765e-05	7.1503e-05	6.5403e-05	5.1381e-05	4.4813e-05	4.2532e-05	4.401e-05	4.3818e-05	4.6443e-05	4.1181e-05	3.4996e-05	3.3868e-05	1.8791e-05	2.1581e-05	1.4396e-05	3.212e-05	5.3934e-05	9.0028e-05	0.00011746	0.00015739	0.000179	0.00018468	0.00020304	0.00021259	0.0001956	0.00019435	0.0001592	0.00011432	8.2496e-05	5.9965e-05	4.0689e-05	2.4469e-05	1.357e-05	6.8593e-06	1.1636e-06	1.9422e-07	1.5333e-08	0	0	0	0
L_DeltoidScapular6	1.4481e-06	1.6887e-06	2.5529e-06	3.7382e-06	5.1076e-06	7.5664e-06	1.0364e-05	1.4644e-05	1.9321e-05	2.4115e-05	2.5453e-05	2.2426e-05	2.15e-05	2.2578e-05	2.7262e-05	3.4275e-05	4.4946e-05	5.1457e-05	5.918e-05	6.4422e-05	6.082e-05	5.5296e-05	5.1102e-05	5.5257e-05	6.4654e-05	8.4533e-05	0.0001061	0.00013587	0.00016518	0.00018993	0.00022229	0.00024377	0.0002513	0.00025035	0.00022419	0.00018248	0.00013566	9.3655e-05	6.2815e-05	3.8593e-05	2.2224e-05	1.3369e-05	8.4229e-06	5.3691e-06	3.3818e-06	1.8655e-06	2.317e-07	-1.2317e-06	-3.1177e-07
L_DeltoidScapular7	-6.3419e-05	-8.1109e-05	-8.9862e-05	-9.2562e-05	-9.0624e-05	-9.1414e-05	-9.7263e-05	-0.0001113	-0.00013719	-0.00017215	-0.00020667	-0.00023213	-0.00024056	-0.00022673	-0.00018903	-0.00013504	-8.1416e-05	-2.986e-05	4.0121e-07	1.6106e-05	2.1117e-05	3.346e-05	5.0653e-05	7.9812e-05	0.00011967	0.00016791	0.0002155	0.00026994	0.00032031	0.00036394	0.00041352	0.00043938	0.00044407	0.00043231	0.00039087	0.00033563	0.00027065	0.00020523	0.00014383	8.8845e-05	4.1424e-05	1.4234e-06	-3.3676e-05	-6.4868e-05	-8.9536e-05	-0.00010755	-0.00011837	-0.00011908	-0.00010617
L_DeltoidScapular8	-9.0336e-05	-0.00011339	-0.0001221	-0.0001205	-0.00011251	-0.00010608	-0.00010571	-0.00011617	-0.00014105	-0.00017794	-0.00021396	-0.00023929	-0.00024285	-0.00021908	-0.00016645	-9.8148e-05	-3.224e-05	2.6103e-05	5.7652e-05	6.8047e-05	6.5335e-05	6.677e-05	7.772e-05	0.00010514	0.00014729	0.00020243	0.00026197	0.00032599	0.00038708	0.00044285	0.00050203	0.00053596	0.00054439	0.00053116	0.00048263	0.00041317	0.00033189	0.00025118	0.00017593	0.00011008	5.5045e-05	1.0246e-05	-2.9932e-05	-6.4565e-05	-9.2565e-05	-0.00011241	-0.00012475	-0.0001275	-0.00011493
L_DeltoidScapular9	-0.00046386	-0.0005659	-0.00063507	-0.00069254	-0.00074942	-0.00081803	-0.0009002	-0.0010012	-0.0011264	-0.0012541	-0.0013463	-0.0014159	-0.0014273	-0.0013778	-0.0012595	-0.0010693	-0.00088704	-0.00068001	-0.00052422	-0.0004	-0.00028861	-0.00015941	-2.6068e-05	0.00011788	0.00026294	0.00040958	0.00054605	0.00068747	0.00081709	0.00094062	0.0010768	0.0011477	0.0011645	0.0011324	0.001027	0.00088065	0.000705	0.00052925	0.00035651	0.00019903	5.226e-05	-8.0275e-05	-0.00020625	-0.00031655	-0.00040349	-0.00046195	-0.00048994	-0.000475	-0.00040394
L_DeltoidScapular10	-0.0012504	-0.0014966	-0.0016921	-0.0018858	-0.0021065	-0.0023453	-0.0025915	-0.002855	-0.0031189	-0.0033247	-0.0034323	-0.0035127	-0.0035012	-0.0034113	-0.0032252	-0.0028925	-0.0025574	-0.0021493	-0.0017764	-0.001427	-0.0010739	-0.00069905	-0.00034178	-1.3475e-05	0.00026158	0.00050175	0.0007024	0.000889	0.001062	0.0012409	0.0014314	0.0015406	0.0015823	0.0015456	0.001412	0.0012124	0.00096554	0.00070917	0.00044633	0.00019603	-4.9815e-05	-0.00028468	-0.0005128	-0.00070791	-0.00085944	-0.00095423	-0.000986	-0.00092742	-0.00075921
L_DeltoidScapular11	-0.0012544	-0.0014896	-0.0017117	-0.0019339	-0.0022044	-0.002481	-0.0027448	-0.0030065	-0.0032406	-0.0033681	-0.0034068	-0.0034107	-0.0033799	-0.0033112	-0.0032119	-0.0030507	-0.0027924	-0.0025242	-0.0022018	-0.0018366	-0.0014636	-0.0010709	-0.00069689	-0.00041111	-0.00018135	-2.8206e-05	7.7578e-05	0.00015072	0.00020989	0.00027837	0.0003388	0.00039248	0.00042345	0.00042498	0.00039596	0.00033617	0.00025178	0.00014486	2.3264e-05	-0.00010675	-0.00024462	-0.00038835	-0.00052301	-0.0006347	-0.0007147	-0.00075854	-0.00075133	-0.00067378	-0.00052523
L_DeltoidClavicular1	-8.5055e-05	-0.00010036	-0.00011952	-0.00013791	-0.00015735	-0.00017213	-0.00018093	-0.00018299	-0.00017982	-0.00017267	-0.00015823	-0.00014253	-0.00013292	-0.00012916	-0.00012987	-0.00013551	-0.00012974	-0.00012077	-0.00010654	-8.607e-05	-6.8044e-05	-4.8528e-05	-3.3275e-05	-2.6429e-05	-2.0967e-05	-2.2116e-05	-2.7835e-05	-3.0464e-05	-3.6196e-05	-3.8957e-05	-3.9167e-05	-3.9422e-05	-3.8775e-05	-3.7126e-05	-3.5058e-05	-3.1826e-05	-2.9499e-05	-2.6696e-05	-2.431e-05	-2.1918e-05	-2.0043e-05	-1.7488e-05	-1.5496e-05	-1.3073e-05	-1.1251e-05	-8.9548e-06	-7.1358e-06	-4.458e-06	-1.2777e-06
L_DeltoidClavicular2	-0.00011457	-0.00013408	-0.00015971	-0.00018353	-0.00020987	-0.00022991	-0.00024156	-0.00024589	-0.00024438	-0.00023479	-0.00021736	-0.00019769	-0.00018625	-0.00018155	-0.000181	-0.00018952	-0.00017705	-0.00016599	-0.00014736	-0.00011723	-9.3786e-05	-6.6289e-05	-4.4462e-05	-3.6858e-05	-2.7986e-05	-3.0208e-05	-3.921e-05	-4.2163e-05	-5.1939e-05	-5.7227e-05	-5.7477e-05	-5.8933e-05	-6.0311e-05	-5.8736e-05	-5.7733e-05	-5.3369e-05	-5.1568e-05	-4.7961e-05	-4.4953e-05	-4.1077e-05	-3.8494e-05	-3.4038e-05	-3.0253e-05	-2.5776e-05	-2.1962e-05	-1.7164e-05	-1.3001e-05	-6.9028e-06	5.0087e-07
L_DeltoidClavicular3	-0.00010069	-0.00011576	-0.00014344	-0.00017448	-0.00020603	-0.00022711	-0.00023484	-0.00023022	-0.0002144	-0.00019479	-0.00016682	-0.00013961	-0.00012377	-0.00011969	-0.00012288	-0.00014079	-0.00013971	-0.00014005	-0.00013249	-0.00010492	-8.468e-05	-5.6364e-05	-3.3438e-05	-2.8484e-05	-2.2297e-05	-3.123e-05	-4.8625e-05	-6.0146e-05	-7.4402e-05	-8.498e-05	-8.7023e-05	-9.1045e-05	-9.066e-05	-8.7205e-05	-7.9905e-05	-7.2361e-05	-6.4412e-05	-5.629e-05	-4.8463e-05	-4.2087e-05	-3.7327e-05	-3.2339e-05	-2.9037e-05	-2.449e-05	-2.1964e-05	-1.8485e-05	-1.5565e-05	-1.0742e-05	-4.0871e-06
L_DeltoidClavicular4	-7.4279e-05	-8.7438e-05	-0.00010445	-0.00012045	-0.00013786	-0.00015105	-0.00015907	-0.00016211	-0.00016056	-0.00015529	-0.00014423	-0.00013153	-0.00012396	-0.00012089	-0.00012053	-0.00012615	-0.00011852	-0.00011138	-9.868e-05	-7.904e-05	-6.3461e-05	-4.4854e-05	-3.0585e-05	-2.5088e-05	-1.9495e-05	-2.0497e-05	-2.7001e-05	-2.926e-05	-3.5562e-05	-3.9347e-05	-3.935e-05	-4.0462e-05	-4.1475e-05	-4.009e-05	-3.9538e-05	-3.691e-05	-3.5683e-05	-3.3226e-05	-3.117e-05	-2.8543e-05	-2.6475e-05	-2.3558e-05	-2.081e-05	-1.7665e-05	-1.4999e-05	-1.1745e-05	-8.8139e-06	-4.6024e-06	2.8451e-07
L_CoracoBrachialis1	-0.00058955	-0.0006898	-0.00081114	-0.00094824	-0.0011099	-0.0012576	-0.0013687	-0.0014373	-0.0014565	-0.0014063	-0.0013073	-0.0012157	-0.0011596	-0.0011497	-0.001175	-0.0011974	-0.0011651	-0.0010897	-0.00096151	-0.00078117	-0.00060113	-0.00042201	-0.00028252	-0.00020142	-0.00015705	-0.00016191	-0.00019349	-0.00022516	-0.0002645	-0.00029006	-0.00030344	-0.00030787	-0.0003029	-0.00029454	-0.0002852	-0.00027119	-0.00026475	-0.00025637	-0.00025279	-0.00024629	-0.00024121	-0.00023215	-0.00021806	-0.00019674	-0.00017243	-0.00014076	-0.00010601	-5.4953e-05	5.5028e-06
L_CoracoBrachialis2	-0.00014877	-0.00017153	-0.00020982	-0.00025241	-0.00029336	-0.0003181	-0.0003213	-0.00030387	-0.00027235	-0.00023171	-0.00018448	-0.00014293	-0.00012009	-0.00011704	-0.00012244	-0.0001287	-0.00011918	-0.00010032	-8.0273e-05	-5.2099e-05	-3.3801e-05	-1.3811e-05	1.5853e-06	9.9983e-06	1.667e-05	9.8386e-06	3.817e-06	-4.1642e-06	-1.4759e-05	-1.8058e-05	-2.1564e-05	-2.7108e-05	-3.1998e-05	-3.3663e-05	-3.6146e-05	-3.7749e-05	-4.0004e-05	-4.2873e-05	-4.508e-05	-4.2491e-05	-3.53e-05	-2.5742e-05	-1.9682e-05	-1.1961e-05	-6.939e-06	-2.8558e-06	-2.8621e-07	2.8609e-06	5.5232e-06
L_CoracoBrachialis3	-0.00041527	-0.00048698	-0.0005729	-0.00067004	-0.00078379	-0.00088949	-0.0009693	-0.0010182	-0.0010311	-0.00099682	-0.00092688	-0.00086233	-0.00082266	-0.00081602	-0.00083507	-0.00085151	-0.00083104	-0.00077781	-0.0006856	-0.00055858	-0.00042946	-0.00030218	-0.00020301	-0.00014306	-0.00011266	-0.00011499	-0.00013708	-0.00016048	-0.00018735	-0.00020543	-0.00021451	-0.00021695	-0.00021221	-0.00020371	-0.00019558	-0.00018654	-0.00018197	-0.00017693	-0.00017475	-0.00017153	-0.00016826	-0.00016255	-0.00015302	-0.00013903	-0.00012221	-0.00010011	-7.5215e-05	-3.9188e-05	3.8383e-06
L_Infraspinatus1	-4.5147e-06	-3.0575e-05	-6.2e-05	-9.5105e-05	-0.00013627	-0.00019096	-0.00026837	-0.00036248	-0.00048171	-0.00061822	-0.00074453	-0.0008469	-0.00092232	-0.00095542	-0.00097027	-0.0010007	-0.00097466	-0.0010188	-0.0010745	-0.0010965	-0.0011571	-0.001194	-0.0011452	-0.0010997	-0.00091163	-0.00069261	-0.0004506	-0.00019603	1.6662e-05	0.00016222	0.00024828	0.00029451	0.00030718	0.00028942	0.00026825	0.00023905	0.00021595	0.00018837	0.00016257	0.00013994	0.00011461	8.5916e-05	5.4823e-05	2.4618e-05	-7.8351e-06	-4.8188e-05	-9.1623e-05	-0.00015032	-0.00021529
L_Infraspinatus2	-0.00037272	-0.00049574	-0.00060964	-0.00071788	-0.00083449	-0.00097148	-0.001131	-0.0013173	-0.001532	-0.0017423	-0.0019199	-0.0020583	-0.0021328	-0.0021144	-0.0020258	-0.0018728	-0.0016795	-0.0015394	-0.0014315	-0.0013469	-0.0012847	-0.0012084	-0.0010695	-0.000863	-0.00057444	-0.00025282	9.3227e-05	0.00040209	0.00066069	0.00084407	0.0009261	0.00093551	0.00088676	0.00077364	0.00064925	0.00051962	0.00041384	0.00031116	0.00022541	0.00015554	9.8556e-05	4.3928e-05	-1.2241e-06	-3.851e-05	-6.9756e-05	-9.72e-05	-0.00012042	-0.00014531	-0.00016957
L_Infraspinatus3	-0.00033042	-0.00043724	-0.00053564	-0.00062816	-0.00072713	-0.00084375	-0.00097909	-0.001138	-0.0013229	-0.0015057	-0.0016599	-0.0017804	-0.0018444	-0.0018289	-0.0017503	-0.001613	-0.0014427	-0.0013149	-0.0012193	-0.0011449	-0.0010893	-0.0010218	-0.00090028	-0.00071895	-0.00047341	-0.00019685	9.8067e-05	0.00036189	0.00058057	0.00073494	0.00080502	0.00081146	0.00076783	0.00067206	0.000564	0.00045296	0.00035824	0.00026948	0.00019431	0.00013302	8.2789e-05	3.578e-05	-3.7855e-06	-3.6998e-05	-6.504e-05	-8.8699e-05	-0.00010872	-0.00013037	-0.00015082
L_Infraspinatus4	-0.00064594	-0.00083292	-0.0010056	-0.0011727	-0.0013588	-0.0015784	-0.0018308	-0.0021252	-0.0024591	-0.002773	-0.0030289	-0.0032316	-0.0033468	-0.0033521	-0.0032786	-0.0031152	-0.0029089	-0.0027599	-0.0026313	-0.0024955	-0.0023576	-0.0021702	-0.0019007	-0.0015528	-0.0011458	-0.00071871	-0.00029054	8.8097e-05	0.00040149	0.00062956	0.00075774	0.00080124	0.00078032	0.00070575	0.00060757	0.00049875	0.0003941	0.00028905	0.00018673	8.9438e-05	-7.215e-06	-0.00010556	-0.00020286	-0.00028956	-0.00036488	-0.00043046	-0.0004782	-0.0005154	-0.00053335
L_Infraspinatus5	-0.00096538	-0.0012314	-0.0014803	-0.0017205	-0.0019986	-0.0023274	-0.0027094	-0.0031538	-0.0036504	-0.0041057	-0.0044654	-0.0047423	-0.0049062	-0.0049359	-0.0048908	-0.0047536	-0.0045459	-0.0044138	-0.0042541	-0.0040292	-0.003773	-0.0034137	-0.0029387	-0.0024023	-0.0018049	-0.0012251	-0.00066702	-0.00017922	0.00022736	0.00053794	0.00073057	0.00083292	0.00085661	0.00081184	0.00072422	0.00060181	0.00046385	0.00030506	0.0001293	-5.2881e-05	-0.00024848	-0.00045147	-0.00065452	-0.00083451	-0.00098017	-0.0010943	-0.0011472	-0.0011418	-0.0010626
L_Infraspinatus6	-0.00043234	-0.00056731	-0.00069165	-0.00080971	-0.00093622	-0.0010873	-0.0012647	-0.0014725	-0.0017186	-0.0019668	-0.0021754	-0.0023401	-0.0024357	-0.0024402	-0.0023716	-0.0022274	-0.0020593	-0.0019246	-0.0018343	-0.0017623	-0.0016906	-0.0015871	-0.0014243	-0.0011703	-0.00085499	-0.00050821	-0.00015052	0.00016655	0.00042516	0.00060531	0.00069927	0.00071953	0.00068731	0.00061437	0.00052472	0.00043138	0.00034746	0.00026788	0.00019641	0.00013195	7.1843e-05	1.2878e-05	-4.4507e-05	-9.584e-05	-0.00014325	-0.00018755	-0.00022743	-0.00027118	-0.0003131
L_TeresMinor1	2.1296e-07	7.2448e-07	1.4387e-06	2.7753e-06	2.9269e-06	2.6087e-06	1.4754e-06	1.3978e-06	2.2148e-07	1.6611e-08	0	-2.8792e-07	-1.5197e-06	-1.3987e-06	-2.4362e-07	0	0	0	0	0	0	0	0	0	0	-6.3887e-08	-5.0258e-08	-1.6185e-07	-1.1926e-07	-2.6747e-07	-1.4907e-07	-2.4575e-07	-3.5606e-07	-5.2558e-07	-7.215e-07	-4.2591e-07	-1.0529e-06	-1.0933e-06	-2.2318e-07	2.6875e-06	3.6969e-06	2.2573e-06	5.5624e-07	4.093e-07	1.38e-07	4.2591e-09	0	0	0
L_TeresMinor2	2.9388e-06	1.1093e-05	2.3841e-05	3.5491e-05	4.4338e-05	5.2277e-05	5.7473e-05	5.3531e-05	4.6912e-05	3.8793e-05	1.9792e-05	-2.1368e-06	-1.7355e-05	-1.7713e-05	-1.3135e-06	2.2799e-05	4.0765e-05	4.6328e-05	3.3106e-05	1.2896e-05	-5.7413e-06	-1.7462e-05	-2.6815e-05	-2.1385e-05	9.6461e-06	4.8682e-05	9.7258e-05	0.00013974	0.00015965	0.00015581	0.00012576	9.5592e-05	7.1962e-05	5.0159e-05	3.7992e-05	2.8355e-05	2.4349e-05	1.8839e-05	1.5618e-05	1.1824e-05	9.3531e-06	4.9781e-06	2.2037e-06	1.7037e-07	0	0	0	0	0
L_TeresMinor3	1.5674e-05	2.0725e-05	2.4637e-05	2.2855e-05	1.781e-05	1.0137e-05	-1.2181e-06	-1.5852e-05	-3.4867e-05	-6.4096e-05	-9.6653e-05	-0.0001224	-0.0001407	-0.00014723	-0.0001455	-0.00014294	-0.00013717	-0.00012997	-0.00013351	-0.00015143	-0.00016512	-0.00017808	-0.00019108	-0.00018487	-0.00015126	-0.00010303	-4.1082e-05	1.9691e-05	6.9264e-05	9.7004e-05	0.00010171	9.8973e-05	9.1321e-05	7.9252e-05	6.8534e-05	5.7055e-05	4.9689e-05	4.1686e-05	3.6235e-05	3.1011e-05	2.4422e-05	1.8603e-05	1.3996e-05	1.0502e-05	6.3172e-06	3.4094e-06	1.6985e-06	3.1901e-07	-7.5813e-07
L_TeresMajor1	0	0	0	0	0	0	0	0	0	0	0	0	0	0	0	0	0	0	0	0	0	0	0	0	0	0	0	0	0	0	0	0	0	0	0	0	0	0	0	0	0	0	0	0	0	0	0	0	0
L_TeresMajor2	0	0	0	0	0	0	0	0	0	0	0	0	0	0	0	0	0	0	0	0	0	0	0	0	0	0	0	0	0	0	0	0	0	0	0	0	0	0	0	0	0	0	0	0	0	0	0	0	0
L_TeresMajor3	0	0	0	0	0	0	0	0	0	0	0	0	0	0	0	0	0	0	0	0	0	0	0	0	0	0	0	0	0	0	0	0	0	0	0	0	0	0	0	0	0	0	0	0	0	0	0	0	0
L_TeresMajor4	0	0	0	0	0	0	0	0	0	0	0	0	0	0	0	0	0	0	0	0	0	0	0	0	0	0	0	0	0	0	0	0	0	0	0	0	0	0	0	0	0	0	0	0	0	0	0	0	0
L_Supraspinatus1	-0.00065978	-0.00081126	-0.00094718	-0.0010758	-0.0012114	-0.0013658	-0.0015316	-0.0017081	-0.0019061	-0.002086	-0.0022172	-0.0023079	-0.002354	-0.0023439	-0.0022901	-0.0021784	-0.0020378	-0.0018801	-0.0017335	-0.0015826	-0.0014091	-0.0012072	-0.00098609	-0.00073979	-0.00050076	-0.00027757	-7.6758e-05	8.8817e-05	0.00021958	0.00031576	0.00037319	0.00039117	0.00038001	0.00034331	0.00028964	0.00022514	0.00015494	7.9295e-05	-9.2849e-07	-8.1481e-05	-0.00016283	-0.00024191	-0.00031589	-0.00037599	-0.0004198	-0.00044531	-0.00044733	-0.00042124	-0.00036631
L_Supraspinatus2	-0.00058653	-0.00073114	-0.0008616	-0.00098673	-0.0011168	-0.0012676	-0.0014312	-0.001606	-0.0018059	-0.0019912	-0.0021324	-0.0022331	-0.0022848	-0.0022756	-0.0022161	-0.0020899	-0.0019469	-0.0017897	-0.001662	-0.0015408	-0.0014027	-0.0012397	-0.0010542	-0.00081678	-0.00057131	-0.00032624	-9.1506e-05	0.00010707	0.00026429	0.00037579	0.00043743	0.00044926	0.00042832	0.00038063	0.00031874	0.00025124	0.00018411	0.0001174	5.1392e-05	-1.2168e-05	-7.3947e-05	-0.00013317	-0.00018962	-0.00023675	-0.00027419	-0.00030138	-0.00031507	-0.00031664	-0.00030337
L_Supraspinatus3	-0.001483	-0.0016803	-0.0018668	-0.002066	-0.0023042	-0.0025388	-0.0027405	-0.0028878	-0.0029785	-0.0029488	-0.0028013	-0.0026372	-0.0025219	-0.0024737	-0.0025051	-0.0025315	-0.0024475	-0.0021154	-0.0015426	-0.00080727	3.4533e-05	0.00089462	0.0015177	0.0017251	0.0016226	0.0012341	0.00065055	2.1077e-05	-0.00053616	-0.00093015	-0.0011282	-0.0011529	-0.0010426	-0.00086396	-0.00069817	-0.00059019	-0.00057371	-0.00063296	-0.00076783	-0.00094781	-0.001178	-0.0014072	-0.0016129	-0.0017638	-0.0018129	-0.0017421	-0.0015189	-0.001045	-0.0003546
L_Supraspinatus4	-0.00058981	-0.00067858	-0.00076564	-0.00085078	-0.00095148	-0.0010485	-0.0011319	-0.0011973	-0.0012391	-0.0012387	-0.0011892	-0.0011251	-0.0010789	-0.0010568	-0.0010636	-0.0010771	-0.0010326	-0.00090076	-0.00067727	-0.00039488	-7.1979e-05	0.00025698	0.00049147	0.00057602	0.00053553	0.00038746	0.00016809	-6.615e-05	-0.00027774	-0.00042806	-0.00050843	-0.00052922	-0.00050008	-0.00044108	-0.00038092	-0.00033714	-0.0003231	-0.00033596	-0.00037647	-0.00043422	-0.00050926	-0.00058425	-0.00064826	-0.00069091	-0.00069982	-0.00066396	-0.00057421	-0.00039153	-0.00013112
L_Subscapularis1	0	0	0	0	0	0	0	0	0	0	0	0	0	0	0	0	0	0	0	0	2.5555e-08	2.1466e-07	6.6102e-07	1.3054e-06	2.2812e-06	3.1305e-06	3.2651e-06	3.4231e-06	2.9286e-06	2.662e-06	2.4107e-06	2.2693e-06	2.472e-06	2.4716e-06	2.5538e-06	2.219e-06	1.9643e-06	1.3685e-06	6.2013e-07	1.1627e-07	8.5183e-09	0	0	0	0	0	0	0	0
L_Subscapularis2	0	0	0	0	0	0	0	0	0	0	0	0	0	0	0	0	0	0	0	0	0	-6.5165e-08	-1.2777e-07	-1.9507e-07	3.2029e-07	6.2822e-07	1.4686e-06	1.4093e-06	1.4992e-06	9.1699e-07	4.8128e-07	2.9558e-07	1.2096e-07	4.0334e-07	2.6492e-07	5.4091e-07	7.8709e-07	7.3129e-07	7.1128e-07	6.0096e-07	5.7924e-07	2.662e-07	1.2692e-07	4.2591e-08	5.111e-09	0	0	0	0
L_Subscapularis3	-7.2874e-05	-9.1749e-05	-0.00010197	-9.6628e-05	-8.3879e-05	-7.0346e-05	-6.7517e-05	-5.8328e-05	-6.271e-05	-6.3998e-05	-5.1936e-05	-3.6843e-05	-1.8098e-05	-2.1117e-06	1.3736e-05	3.313e-05	8.9955e-05	0.00016334	0.00025485	0.00040636	0.00050139	0.00057619	0.00065741	0.00057907	0.00050304	0.00038926	0.00025217	0.00012794	3.0734e-06	-9.5158e-05	-0.00015003	-0.0001764	-0.00017553	-0.00015897	-0.00013665	-0.00011586	-0.00010422	-9.683e-05	-9.9487e-05	-0.00010181	-0.00010862	-0.00010868	-0.00010884	-0.00011088	-0.00010294	-9.1808e-05	-6.5367e-05	-2.2013e-05	4.1518e-05
L_Subscapularis4	-4.2591e-07	0	0	-3.1944e-08	0	0	0	0	0	0	0	0	0	-1.1713e-07	-2.3425e-07	2.1296e-09	5.7754e-07	4.8213e-07	3.0606e-06	1.9953e-05	3.7089e-05	5.3243e-05	9.103e-05	6.8985e-05	7.0932e-05	4.5285e-05	3.265e-05	-2.1609e-05	-9.3698e-05	-0.00019251	-0.00025879	-0.00032334	-0.00033902	-0.00032073	-0.00029169	-0.00024367	-0.00021217	-0.0001816	-0.0001688	-0.00015253	-0.00015134	-0.00014259	-0.00014263	-0.0001573	-0.00015485	-0.00014194	-0.00010496	-4.2241e-05	4.6133e-05
L_Subscapularis5	-5.1536e-06	-4.7856e-06	-5.5795e-06	-5.4926e-06	-4.5965e-06	-3.616e-06	-3.3664e-06	-1.7258e-06	-2.1142e-06	-1.7624e-06	-1.4438e-06	-1.8161e-06	-1.3731e-06	-6.9126e-07	1.5307e-06	4.4934e-06	1.6682e-05	3.4445e-05	5.9688e-05	0.00010531	0.0001361	0.00016668	0.00020396	0.00018227	0.00017171	0.00014214	9.4516e-05	4.3075e-05	-9.1946e-06	-6.1238e-05	-8.8479e-05	-0.00010137	-9.7146e-05	-8.2682e-05	-6.6276e-05	-5.2253e-05	-4.5346e-05	-4.4519e-05	-4.9599e-05	-5.4591e-05	-6.3086e-05	-7.1218e-05	-7.9205e-05	-8.7901e-05	-8.905e-05	-8.2563e-05	-6.4218e-05	-2.8985e-05	2.2245e-05
L_Subscapularis6	0	0	0	0	0	0	0	0	0	0	0	0	0	0	0	0	0	0	0	0	2.5555e-08	4.4849e-07	1.644e-07	1.331e-06	1.6815e-06	1.7569e-06	1.3791e-06	-8.5055e-07	-3.3613e-06	-1.4168e-05	-2.0546e-05	-2.8376e-05	-3.1742e-05	-2.8093e-05	-2.4542e-05	-1.7294e-05	-1.1917e-05	-8.0766e-06	-6.1476e-06	-3.1909e-06	-2.4873e-06	-3.3958e-06	-1.8919e-06	-1.4315e-06	-1.0852e-06	-3.5351e-07	-3.6373e-07	-4.2591e-08	-1.7037e-09
L_Subscapularis7	0	0	0	0	0	0	0	0	0	0	0	0	0	0	0	0	0	0	0	1.4737e-07	4.6851e-07	4.8201e-06	4.5215e-06	8.4778e-06	7.7022e-06	1.1148e-05	1.1141e-05	1.164e-05	5.5539e-06	-1.3923e-06	-4.5062e-06	-5.0892e-06	-1.6457e-06	2.8315e-06	6.134e-06	7.4322e-06	8.9561e-06	7.2601e-06	4.8443e-06	2.0827e-06	-9.3701e-08	-1.2641e-06	-2.7173e-07	-1.7548e-07	-5.111e-09	0	0	0	0
L_Subscapularis8	0	0	0	0	0	0	0	0	0	0	0	0	0	0	0	0	0	0	0	3.1092e-08	1.5333e-07	1.023e-06	8.9442e-07	2.0963e-06	1.7156e-06	2.2893e-06	1.9098e-06	1.8033e-06	-9.0294e-08	-3.6113e-06	-5.2686e-06	-6.0893e-06	-5.9832e-06	-3.8796e-06	-2.1176e-06	-4.9193e-07	4.651e-07	8.6077e-07	5.6391e-07	4.6467e-07	-1.0222e-07	-7.5131e-07	-3.9866e-07	-2.2403e-07	-8.0072e-08	0	0	0	0
L_Subscapularis9	0	0	0	0	0	0	0	0	0	0	0	0	0	0	0	0	0	0	0	0	5.111e-08	9.336e-07	4.8299e-07	3.1373e-06	2.7446e-06	3.7161e-06	3.5095e-06	5.6693e-06	4.4755e-06	-3.3208e-06	-5.2089e-06	-6.0314e-06	-6.3223e-06	-6.8615e-07	1.0776e-06	4.125e-06	6.186e-06	5.2771e-06	3.6731e-06	1.3199e-06	7.6664e-08	-2.4349e-06	-5.6902e-07	-6.2609e-07	-1.2777e-07	0	0	0	0
L_Subscapularis10	0	0	0	0	0	0	0	0	0	0	0	0	0	0	0	0	0	0	0	0	0	0	0	0	0	0	0	0	0	0	0	0	0	0	0	0	0	0	0	0	0	0	0	0	0	0	0	0	0
L_Subscapularis11	0	0	0	0	0	0	0	0	0	0	0	0	0	0	0	0	0	0	0	0	0	0	0	0	0	0	0	0	0	0	0	0	0	0	0	0	0	0	0	0	0	0	0	0	0	0	0	0	0
L_BicepsBrachiiLH	6.4952e-05	-7.71e-05	-0.00026099	-0.00048596	-0.0007957	-0.001187	-0.0016748	-0.0022465	-0.0028983	-0.0034791	-0.0040606	-0.0045688	-0.0049681	-0.0051088	-0.0050904	-0.0049242	-0.0044492	-0.0041758	-0.0039083	-0.0035571	-0.0033783	-0.0031862	-0.0028927	-0.0027247	-0.0022382	-0.0018467	-0.0013596	-0.00088753	-0.00049581	-0.0001874	1.6487e-05	0.00016308	0.00027027	0.00031401	0.00032255	0.00029157	0.00024434	0.00019071	0.00011455	6.6162e-05	8.3564e-06	-4.511e-05	-9.5635e-05	-0.00014786	-0.00018205	-0.00023502	-0.00027651	-0.00031346	-0.00034968
L_BicepsBrachiiSH1	-6.9126e-05	-0.00013253	-0.00019812	-0.00026967	-0.00033783	-0.00040721	-0.00047389	-0.00054653	-0.00059853	-0.00061985	-0.00065909	-0.0006996	-0.00075318	-0.00079018	-0.00080417	-0.0007878	-0.00071796	-0.00066007	-0.00061685	-0.00052875	-0.00049184	-0.00044348	-0.00039726	-0.00039868	-0.00035464	-0.00036555	-0.00034309	-0.0003296	-0.00032451	-0.00030357	-0.00028378	-0.00026187	-0.00022513	-0.00018515	-0.00013864	-9.0798e-05	-6.5011e-05	-5.7196e-05	-7.1285e-05	-0.00010222	-0.0001479	-0.00020389	-0.00025661	-0.00030452	-0.00034338	-0.00036932	-0.00038045	-0.00035349	-0.00030359
L_BicepsBrachiiSH2	-0.00013071	-0.00024986	-0.0003739	-0.00051061	-0.00063834	-0.00077172	-0.00089559	-0.0010338	-0.0011339	-0.001168	-0.0012489	-0.0013256	-0.001431	-0.0015027	-0.0015365	-0.0015023	-0.0013716	-0.0012532	-0.0011815	-0.0010163	-0.00094103	-0.00084997	-0.00076864	-0.00076833	-0.00067912	-0.00071135	-0.00065245	-0.00063173	-0.00062697	-0.00058672	-0.00054887	-0.00050639	-0.0004353	-0.00035865	-0.00026687	-0.00017321	-0.00012493	-0.00010911	-0.00013795	-0.0001963	-0.00028385	-0.00038941	-0.00049043	-0.00058181	-0.0006534	-0.00070543	-0.00072486	-0.00067396	-0.00057904
L_TricepsLH1	0	0	0	0	0	0	0	0	0	0	0	0	0	0	0	0	0	0	0	0	0	0	0	0	0	0	0	0	0	0	0	0	0	0	0	0	0	0	0	0	0	0	0	0	0	0	0	0	0
L_TricepsLH2	0	0	0	0	0	0	0	0	0	0	0	0	0	0	0	0	0	0	0	0	0	0	0	0	0	0	0	0	0	0	0	0	0	0	0	0	0	0	0	0	0	0	0	0	0	0	0	0	0
L_TricepsLH3	0	0	0	0	0	0	0	0	0	0	0	0	0	0	0	0	0	0	0	0	0	0	0	0	0	0	0	0	0	0	0	0	0	0	0	0	0	0	0	0	0	0	0	0	0	0	0	0	0
L_TricepsLH4	0	0	0	0	0	0	0	0	0	0	0	0	0	0	0	0	0	0	0	0	0	0	0	0	0	0	0	0	0	0	0	0	0	0	0	0	0	0	0	0	0	0	0	0	0	0	0	0	0
L_LatissimusDorsi1	0	0	0	0	0	0	0	0	0	0	0	0	0	0	0	0	0	0	0	0	0	0	0	0	0	0	0	0	0	0	0	0	0	0	0	0	0	0	0	0	0	0	0	0	0	0	0	0	0
L_LatissimusDorsi2	0	0	0	0	0	0	0	0	0	0	0	0	0	0	0	0	0	0	0	0	0	0	0	0	0	0	0	0	0	0	0	0	0	0	0	0	0	0	0	0	0	0	0	0	0	0	0	0	0
L_LatissimusDorsi3	0	0	0	0	0	0	0	0	0	0	0	0	0	0	0	0	0	0	0	0	0	0	0	0	0	0	0	0	0	0	0	0	0	0	0	0	0	0	0	0	0	0	0	0	0	0	0	0	0
L_LatissimusDorsi4	0	0	0	0	0	0	0	0	0	0	0	0	0	0	0	0	0	0	0	0	0	0	0	0	0	0	0	0	0	0	0	0	0	0	0	0	0	0	0	0	0	0	0	0	0	0	0	0	0
L_LatissimusDorsi5	-8.5183e-08	0	0	0	0	0	0	3.0325e-07	5.588e-07	9.5575e-07	1.2607e-06	1.0192e-06	1.1806e-06	2.5572e-06	1.2811e-06	1.5503e-06	2.627e-06	2.8843e-06	2.564e-06	2.8894e-06	1.9336e-06	8.5694e-07	1.5657e-06	3.7949e-07	1.7037e-09	0	0	0	0	0	0	0	0	0	0	0	5.6221e-08	1.2777e-07	1.2777e-07	0	0	0	0	0	0	0	0	0	0
L_LatissimusDorsi6	0	0	0	0	0	0	0	0	0	0	-1.1627e-06	-6.275e-06	-1.5357e-05	-1.2872e-05	3.5799e-05	0.0001374	0.00028681	0.00049492	0.00067591	0.00085972	0.0010025	0.0011003	0.0012106	0.0013064	0.001344	0.001311	0.001177	0.00098079	0.00078666	0.00063349	0.0005418	0.00052106	0.00053417	0.00054279	0.00054374	0.0005031	0.00043482	0.00034417	0.00024736	0.00015061	5.7311e-05	-3.3829e-05	-0.00010927	-0.00015732	-0.0001673	-0.00013801	-6.7972e-05	3.5048e-05	0.0001638
L_PectoralisMajorTH1	0	0	0	0	0	0	0	0	0	0	0	0	0	0	0	0	0	0	0	0	0	0	0	0	0	0	0	0	0	0	0	0	0	0	0	0	0	0	0	0	0	0	0	0	0	0	0	0	0
L_PectoralisMajorTH2	0	0	0	0	0	0	0	0	0	0	0	0	0	0	0	0	0	0	0	0	0	0	0	0	0	0	0	0	0	0	0	0	0	0	0	0	0	0	0	0	0	0	0	0	0	0	0	0	0
L_PectoralisMajorTH3	0	0	0	0	0	0	0	0	0	0	0	0	0	0	0	0	0	0	0	0	0	0	0	0	0	0	0	0	0	0	0	0	0	0	0	0	0	0	0	0	0	0	0	0	0	0	0	0	0
L_PectoralisMajorTH4	0	0	0	0	0	0	0	0	0	0	0	0	0	0	0	0	0	0	0	0	0	0	0	0	0	0	0	0	0	0	0	0	0	0	0	0	0	0	0	-1.1883e-07	-1.7888e-07	-2.9614e-06	-1.9251e-07	-6.0139e-07	-1.874e-07	-5.26e-07	0	0	0
L_PectoralisMajorTH5	0	0	0	0	0	0	0	0	0	0	0	0	0	0	0	0	0	0	0	0	0	0	0	0	0	0	0	0	0	0	0	0	0	0	0	0	0	0	0	0	0	0	0	0	0	0	0	0	0
L_PectoralisMajorTH6	0	0	0	0	0	0	0	0	0	0	0	0	0	0	0	0	0	0	0	0	0	0	0	0	0	0	0	0	0	0	0	0	-7.1553e-08	-5.0684e-07	-2.5989e-06	-3.1092e-07	-1.3561e-06	-9.8812e-07	-1.8621e-06	-1.9941e-06	-1.0903e-06	-6.9168e-07	0	0	0	0	0	0	0
L_PectoralisMajorCH1	8.5183e-06	2.9303e-06	-9.1035e-06	-1.843e-05	-1.9113e-05	-2.377e-05	-1.2619e-05	-1.0354e-05	-7.8556e-06	-2.9162e-06	-8.9442e-07	-2.1296e-08	0	-3.1944e-08	-6.3887e-08	0	0	0	2.7684e-07	2.3425e-07	0	0	2.42e-06	2.7829e-06	1.8008e-06	1.7995e-06	6.0906e-07	-6.4309e-06	-2.0926e-05	-4.2085e-05	-4.8248e-05	-7.698e-05	-0.0001027	-0.00013199	-0.00017643	-0.00022764	-0.00030872	-0.00034625	-0.00038738	-0.0003812	-0.00036585	-0.00032275	-0.00027405	-0.00022112	-0.00016913	-0.00010163	-4.3446e-05	3.4805e-05	0.00012859
L_PectoralisMajorCH2	2.9814e-07	0	0	0	0	0	0	0	0	0	0	0	0	0	0	0	0	0	0	0	0	0	0	0	0	0	0	0	0	-2.4277e-08	-1.5759e-07	-2.8749e-07	-1.1789e-06	-1.6449e-06	-3.0078e-06	-4.6318e-06	-3.4976e-06	-4.2093e-06	-5.4474e-06	-6.7767e-06	-5.0428e-06	-6.9096e-06	-2.6109e-06	-2.903e-06	-1.3476e-06	-1.3629e-06	9.6256e-08	5.6945e-07	7.6153e-07
L_TricepsMedH1	0	0	0	0	0	0	0	0	0	0	0	0	0	0	0	0	0	0	0	0	0	0	0	0	0	0	0	0	0	0	0	0	0	0	0	0	0	0	0	0	0	0	0	0	0	0	0	0	0
L_TricepsMedH2	0	0	0	0	0	0	0	0	0	0	0	0	0	0	0	0	0	0	0	0	0	0	0	0	0	0	0	0	0	0	0	0	0	0	0	0	0	0	0	0	0	0	0	0	0	0	0	0	0
L_TricepsMedH3	0	0	0	0	0	0	0	0	0	0	0	0	0	0	0	0	0	0	0	0	0	0	0	0	0	0	0	0	0	0	0	0	0	0	0	0	0	0	0	0	0	0	0	0	0	0	0	0	0
L_TricepsMedH4	0	0	0	0	0	0	0	0	0	0	0	0	0	0	0	0	0	0	0	0	0	0	0	0	0	0	0	0	0	0	0	0	0	0	0	0	0	0	0	0	0	0	0	0	0	0	0	0	0
L_TricepsMedH5	0	0	0	0	0	0	0	0	0	0	0	0	0	0	0	0	0	0	0	0	0	0	0	0	0	0	0	0	0	0	0	0	0	0	0	0	0	0	0	0	0	0	0	0	0	0	0	0	0
L_Brachialis1	0.00054704	0.0002591	-2.1014e-05	-0.00030028	-0.00057731	-0.0008668	-0.0011818	-0.0015198	-0.0018665	-0.0022231	-0.0025826	-0.0028718	-0.0030557	-0.0030912	-0.0030047	-0.0028475	-0.0026559	-0.0024594	-0.0023174	-0.0022143	-0.0021418	-0.0020666	-0.0019794	-0.0018366	-0.0016323	-0.0013819	-0.0010773	-0.00076098	-0.00045849	-0.00018032	6.0965e-05	0.00026379	0.00042603	0.00054266	0.00060793	0.00062228	0.00058836	0.00051635	0.00041588	0.00029698	0.0001734	5.5305e-05	-4.8044e-05	-0.00013576	-0.00020395	-0.00025854	-0.00029692	-0.00032423	-0.00034142
L_Brachialis2	0.00023945	0.00011292	-9.8011e-06	-0.00013211	-0.00025395	-0.00038116	-0.00051973	-0.00066835	-0.00082103	-0.00097722	-0.0011356	-0.0012646	-0.0013473	-0.0013661	-0.0013298	-0.0012626	-0.0011791	-0.0010944	-0.0010319	-0.00098648	-0.00095609	-0.00092488	-0.0008861	-0.00082509	-0.00073516	-0.00062372	-0.00048744	-0.00034468	-0.00020757	-8.1268e-05	2.8532e-05	0.00012075	0.00019461	0.00024766	0.00027751	0.00028412	0.00026866	0.00023572	0.00018973	0.0001355	7.9109e-05	2.5278e-05	-2.1753e-05	-6.1672e-05	-9.2611e-05	-0.00011739	-0.00013494	-0.00014745	-0.00015531
L_Brachialis3	0.00014277	6.6105e-05	-8.0915e-06	-8.2216e-05	-0.00015622	-0.00023398	-0.0003189	-0.00041071	-0.00050577	-0.00060406	-0.00070521	-0.00079002	-0.00084736	-0.00086577	-0.00084966	-0.00081373	-0.00076686	-0.00071907	-0.0006849	-0.00066215	-0.0006495	-0.00063644	-0.00061756	-0.00058266	-0.00052603	-0.00045149	-0.00035642	-0.00025381	-0.00015312	-5.9163e-05	2.3417e-05	9.2792e-05	0.00014804	0.00018747	0.00020932	0.00021367	0.00020146	0.00017618	0.00014148	0.000101	5.9057e-05	1.9112e-05	-1.5696e-05	-4.5184e-05	-6.8281e-05	-8.6774e-05	-0.00010002	-0.00010956	-0.00011567
L_Brachialis4	0.00015188	7.1312e-05	-6.2541e-06	-8.3513e-05	-0.00016073	-0.00024159	-0.0003292	-0.00042355	-0.00052006	-0.00061742	-0.00071565	-0.00079721	-0.00084994	-0.0008645	-0.00084279	-0.0008006	-0.00074767	-0.00069494	-0.00065369	-0.00062349	-0.00060349	-0.00058431	-0.00055871	-0.00052107	-0.00046554	-0.00039506	-0.00030959	-0.00021902	-0.00013168	-5.1237e-05	1.8898e-05	7.7595e-05	0.00012456	0.00015847	0.00017799	0.00018267	0.00017308	0.00015195	0.00012242	8.7477e-05	5.1169e-05	1.6528e-05	-1.3837e-05	-3.9209e-05	-5.9154e-05	-7.494e-05	-8.6327e-05	-9.4388e-05	-9.9415e-05
L_Brachialis5	0.00012939	5.8985e-05	-8.6213e-06	-7.5921e-05	-0.00014343	-0.00021483	-0.00029279	-0.00037716	-0.00046486	-0.00055477	-0.00064761	-0.00072794	-0.00078396	-0.00080637	-0.00079606	-0.00076632	-0.00072627	-0.00068552	-0.00065535	-0.00063629	-0.00062769	-0.00062008	-0.00060533	-0.00057616	-0.00052557	-0.00045454	-0.00036184	-0.00025902	-0.00015614	-5.9208e-05	2.6394e-05	9.8177e-05	0.00015538	0.00019619	0.00021897	0.00022363	0.00021088	0.00018412	0.00014794	0.0001055	6.1894e-05	2.0363e-05	-1.5646e-05	-4.6025e-05	-7.0044e-05	-8.9278e-05	-0.00010315	-0.00011328	-0.00011975
L_Brachialis6	0.0001696	7.8098e-05	-9.6972e-06	-9.6762e-05	-0.00018444	-0.00027667	-0.00037727	-0.00048575	-0.00059802	-0.00071172	-0.00082729	-0.00092643	-0.00099424	-0.0010195	-0.0010028	-0.00096063	-0.00090541	-0.00084948	-0.00080617	-0.00077622	-0.00075894	-0.00074337	-0.00071906	-0.00067874	-0.00061444	-0.00052738	-0.00041754	-0.0002976	-0.0001791	-6.8428e-05	2.8898e-05	0.0001104	0.00017536	0.00022216	0.00024855	0.0002549	0.00024115	0.00021113	0.00016993	0.00012133	7.1145e-05	2.328e-05	-1.8329e-05	-5.3215e-05	-8.0625e-05	-0.00010252	-0.00011829	-0.00012984	-0.00013706
L_Brachialis7	0.00016095	7.3656e-05	-1.019e-05	-9.3827e-05	-0.00017762	-0.00026609	-0.00036261	-0.00046695	-0.00057533	-0.00068647	-0.00080111	-0.00089972	-0.00096777	-0.00099343	-0.00097889	-0.00094084	-0.00089018	-0.00083879	-0.00080104	-0.00077681	-0.00076551	-0.00075488	-0.00073575	-0.00069909	-0.00063635	-0.00054935	-0.00043651	-0.00031217	-0.00018823	-7.1812e-05	3.1015e-05	0.00011733	0.00018612	0.00023517	0.0002623	0.00026792	0.00025252	0.00022059	0.00017725	0.00012648	7.41e-05	2.4291e-05	-1.8977e-05	-5.5465e-05	-8.4237e-05	-0.00010723	-0.00012391	-0.00013603	-0.00014375
L_Brachioradialis1	0.00012058	5.7473e-05	-3.2838e-06	-6.3414e-05	-0.00012358	-0.00018633	-0.00025414	-0.00032667	-0.00040024	-0.00047296	-0.00054476	-0.00060311	-0.00063869	-0.00064546	-0.00062433	-0.00058738	-0.00054265	-0.00049782	-0.00046118	-0.00043217	-0.00041015	-0.00038897	-0.00036389	-0.00033163	-0.00028961	-0.00024039	-0.00018513	-0.00012917	-7.7365e-05	-3.1052e-05	8.7227e-06	4.1576e-05	6.8122e-05	8.7846e-05	9.9686e-05	0.00010324	9.8696e-05	8.7093e-05	7.0549e-05	5.0557e-05	2.9533e-05	9.1916e-06	-8.5975e-06	-2.3263e-05	-3.4828e-05	-4.3982e-05	-5.0242e-05	-5.4756e-05	-5.7434e-05
L_Brachioradialis2	0.00017335	8.4339e-05	-2.1568e-06	-8.8291e-05	-0.00017342	-0.00026143	-0.00035616	-0.00045699	-0.00055851	-0.00065944	-0.00075864	-0.00083464	-0.00087722	-0.00087627	-0.00083857	-0.00078181	-0.00071555	-0.00065007	-0.00059896	-0.00055812	-0.00052625	-0.00049447	-0.00045935	-0.00041474	-0.00035826	-0.00029497	-0.00022519	-0.00015639	-9.3894e-05	-3.837e-05	9.1231e-06	4.8644e-05	8.0772e-05	0.00010441	0.00011833	0.00012234	0.00011677	0.00010314	8.3622e-05	5.9789e-05	3.484e-05	1.0651e-05	-1.0334e-05	-2.8187e-05	-4.1903e-05	-5.2713e-05	-6.0227e-05	-6.5333e-05	-6.8484e-05
L_Brachioradialis3	9.8556e-05	4.7653e-05	-1.2377e-06	-4.9869e-05	-9.8219e-05	-0.00014834	-0.00020204	-0.00025928	-0.00031694	-0.00037315	-0.00042793	-0.00047085	-0.00049516	-0.00049644	-0.00047585	-0.00044386	-0.00040642	-0.00036954	-0.00033945	-0.00031541	-0.0002965	-0.00027854	-0.00025798	-0.00023287	-0.00020149	-0.00016585	-0.00012687	-8.8227e-05	-5.2764e-05	-2.1487e-05	5.226e-06	2.7353e-05	4.5396e-05	5.878e-05	6.6857e-05	6.9383e-05	6.634e-05	5.8604e-05	4.765e-05	3.4025e-05	1.9856e-05	6.1455e-06	-5.9466e-06	-1.5946e-05	-2.3715e-05	-2.9797e-05	-3.4031e-05	-3.7023e-05	-3.8727e-05
L_PronatorTeres1	0.00067397	0.00030977	-4.3077e-05	-0.00039243	-0.00074094	-0.0011157	-0.0015313	-0.001985	-0.0024642	-0.0029531	-0.0034282	-0.0038181	-0.0040756	-0.0041653	-0.0041015	-0.0039357	-0.0037225	-0.0035097	-0.0033463	-0.0032275	-0.0031393	-0.0030483	-0.0029185	-0.0027093	-0.0024159	-0.0020455	-0.0016024	-0.0011373	-0.00068982	-0.00028325	6.6025e-05	0.00035323	0.00057886	0.0007419	0.00084005	0.00087555	0.00084761	0.00076202	0.00063129	0.00046643	0.00028638	0.00010621	-5.9534e-05	-0.0002026	-0.00031768	-0.00040992	-0.00047669	-0.00052965	-0.00056557
L_PronatorTeres2	2.6407e-06	1.9366e-06	1.4634e-06	1.0328e-06	5.571e-07	1.15e-07	-4.8554e-07	-1.4937e-06	-2.5401e-06	-3.7382e-06	-4.7745e-06	-5.3959e-06	-5.1501e-06	-4.1812e-06	-2.7054e-06	-1.2181e-06	-4.5828e-07	-7.9348e-07	-1.9796e-06	-3.484e-06	-4.9576e-06	-6.0901e-06	-6.4884e-06	-5.8981e-06	-4.8639e-06	-3.5138e-06	-2.535e-06	-1.8348e-06	-1.4668e-06	-1.8025e-06	-2.4873e-06	-3.1258e-06	-3.5572e-06	-3.6322e-06	-3.202e-06	-2.4085e-06	-1.5043e-06	-6.3717e-07	1.7037e-09	3.5777e-07	3.8332e-07	8.7738e-08	-5.4176e-07	-1.0959e-06	-1.6253e-06	-1.9102e-06	-2.0725e-06	-2.2348e-06	-2.1943e-06
L_Supinator1	0	0	0	0	0	0	0	0	0	0	0	0	0	0	0	0	0	0	0	0	0	0	0	0	0	0	0	0	0	0	0	0	0	0	0	0	0	0	0	0	0	0	0	0	0	0	0	0	0
[truncated: 27 more rows]
[truncated: 51 more columns]

## Sheet: Subject005
	0% gait cycle	1% gait cycle	2% gait cycle	3% gait cycle	4% gait cycle	5% gait cycle	6% gait cycle	7% gait cycle	8% gait cycle	9% gait cycle	10% gait cycle	11% gait cycle	12% gait cycle	13% gait cycle	14% gait cycle	15% gait cycle	16% gait cycle	17% gait cycle	18% gait cycle	19% gait cycle	20% gait cycle	21% gait cycle	22% gait cycle	23% gait cycle	24% gait cycle	25% gait cycle	26% gait cycle	27% gait cycle	28% gait cycle	29% gait cycle	30% gait cycle	31% gait cycle	32% gait cycle	33% gait cycle	34% gait cycle	35% gait cycle	36% gait cycle	37% gait cycle	38% gait cycle	39% gait cycle	40% gait cycle	41% gait cycle	42% gait cycle	43% gait cycle	44% gait cycle	45% gait cycle	46% gait cycle	47% gait cycle	48% gait cycle
[truncated: 300 more rows]
[truncated: 51 more columns]

[truncated: 10 more sheets: Subject007, Subject008, Subject009, Subject010, Subject011, Subject012, Subject401, Subject402, Subject403, Subject406]
