# Supplementary material for: A real-time system for biomechanical analysis of human movement and muscle function
Source: Med Biol Eng Comput. 2013 Jul 25;51(10):1069–77. doi: 10.1007/s11517-013-1076-z (PMC3751375; doi:10.1007/s11517-013-1076-z)
Supplement: Supplementary file 12 — Muscle length changes (m) (XLS 7645 kb) [file 11517_2013_1076_MOESM12_ESM.xls]

## Sheet: Units
muscle length changes (m)

## Sheet: MEAN
	0% gait cycle	1% gait cycle	2% gait cycle	3% gait cycle	4% gait cycle	5% gait cycle	6% gait cycle	7% gait cycle	8% gait cycle	9% gait cycle	10% gait cycle	11% gait cycle	12% gait cycle	13% gait cycle	14% gait cycle	15% gait cycle	16% gait cycle	17% gait cycle	18% gait cycle	19% gait cycle	20% gait cycle	21% gait cycle	22% gait cycle	23% gait cycle	24% gait cycle	25% gait cycle	26% gait cycle	27% gait cycle	28% gait cycle	29% gait cycle	30% gait cycle	31% gait cycle	32% gait cycle	33% gait cycle	34% gait cycle	35% gait cycle	36% gait cycle	37% gait cycle	38% gait cycle	39% gait cycle	40% gait cycle	41% gait cycle	42% gait cycle	43% gait cycle	44% gait cycle	45% gait cycle	46% gait cycle	47% gait cycle	48% gait cycle
R_GluteusMedius1	0.00217809	0.00239104	0.0026315	0.00289557	0.00316475	0.00343635	0.00369468	0.00394222	0.00418852	0.00443954	0.00470318	0.00498647	0.00527713	0.0055613	0.00581528	0.00603663	0.00620757	0.00632917	0.00639464	0.00640202	0.0063497	0.00624045	0.00605243	0.00579806	0.0054783	0.00509123	0.004658	0.00418956	0.00368631	0.0031793	0.00267157	0.00217931	0.00169561	0.00123989	0.000810022	0.000412227	5.07708e-05	-0.000265315	-0.000544412	-0.000780456	-0.000980603	-0.00115922	-0.00131234	-0.00145264	-0.00159693	-0.00175264	-0.00193059	-0.00212783	-0.00235949
R_GluteusMedius2	0.0042522	0.00451198	0.00483821	0.00521841	0.00562107	0.00602519	0.00640804	0.00675763	0.00706523	0.00733773	0.00757659	0.00777625	0.00794859	0.00808202	0.00816313	0.00818662	0.00814846	0.00804532	0.00788065	0.0076582	0.00738182	0.00705442	0.00667703	0.00625567	0.00578868	0.00527861	0.0047284	0.00413743	0.00352248	0.00289027	0.00224855	0.0016085	0.000970509	0.000367084	-0.000209842	-0.000742351	-0.00123009	-0.0016729	-0.00205936	-0.00239769	-0.00269855	-0.00297418	-0.00322534	-0.00347211	-0.00372337	-0.00398937	-0.00427446	-0.00458304	-0.00492189
R_GluteusMedius3	0.00469902	0.00495482	0.00530692	0.00573161	0.00619429	0.00666148	0.00710282	0.00750036	0.00783323	0.00810288	0.00831062	0.00844766	0.00852453	0.00854449	0.00850728	0.00840699	0.0082441	0.00800961	0.00772065	0.00737274	0.00698082	0.00656073	0.00611366	0.00564784	0.00515843	0.00464816	0.00410736	0.00353905	0.00294578	0.0023313	0.001695	0.00105442	0.000421558	-0.000195342	-0.00078373	-0.00133013	-0.00182659	-0.0022768	-0.00267464	-0.00302681	-0.0033478	-0.00363725	-0.00391893	-0.0041988	-0.00448565	-0.00478637	-0.00510706	-0.00544301	-0.0058003
R_GluteusMinimus1	-0.000786177	-0.000613795	-0.000428719	-0.000230164	-1.76467e-05	0.000196512	0.000413749	0.000632643	0.000862563	0.00110514	0.00137592	0.0016799	0.00200502	0.00234771	0.00268653	0.00301084	0.00330801	0.00356885	0.00379031	0.00396563	0.00409443	0.00416215	0.00417169	0.00412556	0.0040214	0.0038679	0.00367493	0.00345467	0.00321412	0.00296248	0.00271218	0.00246928	0.00223414	0.00201208	0.00181052	0.00162757	0.00147205	0.0013424	0.00123997	0.00116579	0.00111325	0.00108316	0.00106185	0.00105048	0.00103714	0.00100868	0.000961152	0.000891427	0.000779898
R_GluteusMinimus2	-6.50943e-05	0.000142377	0.000380343	0.000645045	0.00092519	0.00121771	0.00151175	0.00179651	0.00207306	0.0023464	0.00262565	0.00292223	0.00322644	0.00352563	0.00381508	0.00408315	0.00430927	0.00449682	0.00463294	0.00472012	0.00475768	0.00474258	0.00467222	0.00454861	0.00437737	0.00415882	0.0039012	0.00361493	0.00330604	0.00297965	0.0026538	0.00232556	0.00200169	0.00169806	0.00141026	0.00115345	0.000923477	0.000725371	0.000563213	0.000430882	0.00032885	0.000246573	0.000178294	0.000109554	4.27683e-05	-4.33289e-05	-0.000144378	-0.000276681	-0.000441799
R_GluteusMinimus3	0.00105336	0.00127884	0.00154908	0.00185643	0.00219581	0.0025476	0.00289162	0.00321074	0.00351226	0.00378689	0.00404423	0.00428745	0.00451647	0.00473056	0.0049203	0.00507617	0.00518688	0.00525125	0.00525997	0.00522314	0.00513911	0.00500817	0.00483716	0.00462374	0.00437326	0.00408671	0.00376415	0.00341408	0.00303725	0.00264668	0.00224119	0.00182742	0.00142479	0.00103406	0.000668592	0.000329868	2.30858e-05	-0.000242611	-0.000473569	-0.00066849	-0.000833027	-0.000981041	-0.00110934	-0.00123905	-0.00137658	-0.00152781	-0.00169668	-0.00189094	-0.00211511
R_Semimembranosus	0.0134384	0.0133325	0.0129959	0.0124699	0.0117986	0.0110272	0.010176	0.00927714	0.00833077	0.00734089	0.00630192	0.00521922	0.00409413	0.00293683	0.00177223	0.000625572	-0.000483002	-0.00153165	-0.00251821	-0.00343039	-0.00428212	-0.00507435	-0.00581919	-0.00652664	-0.00720274	-0.00785378	-0.00847893	-0.00907266	-0.0096363	-0.0101712	-0.0106754	-0.0111449	-0.0115913	-0.0120157	-0.0124195	-0.0128102	-0.0131957	-0.0135669	-0.01393	-0.0142909	-0.0146557	-0.0150215	-0.0153973	-0.0157919	-0.0162053	-0.0166437	-0.0171172	-0.0176241	-0.0181721
R_Semitendinosus	0.0147752	0.0146106	0.0141363	0.0134211	0.0125192	0.0114886	0.01037	0.00919607	0.00797993	0.00671553	0.0054051	0.0040575	0.00267129	0.00126555	-0.000127842	-0.00148186	-0.00276686	-0.00397248	-0.00508477	-0.00610332	-0.00703131	-0.00788015	-0.00866537	-0.00940096	-0.0100851	-0.0107307	-0.0113374	-0.0119056	-0.0124349	-0.0129273	-0.0133781	-0.0137963	-0.0141866	-0.0145604	-0.0149229	-0.0152685	-0.0156175	-0.0159644	-0.0163184	-0.0166762	-0.0170402	-0.0174188	-0.0178144	-0.0182305	-0.0186713	-0.0191537	-0.0196691	-0.0202312	-0.0208359
R_BicepsFemorisLH	0.0156803	0.0156148	0.0154392	0.0151559	0.0147523	0.0142334	0.013617	0.0129154	0.012135	0.0112862	0.0103558	0.00933833	0.00824439	0.00708561	0.00588967	0.00468124	0.00349055	0.00233966	0.00123763	0.000205089	-0.000763446	-0.00167878	-0.00253539	-0.00334898	-0.00412199	-0.00487678	-0.00559429	-0.006287	-0.00695853	-0.00760554	-0.00822421	-0.00882028	-0.00939033	-0.00993663	-0.0104664	-0.0109803	-0.0114763	-0.0119563	-0.0124306	-0.0128911	-0.0133483	-0.0138021	-0.0142651	-0.0147288	-0.0152077	-0.0156985	-0.0162028	-0.0167225	-0.0172565
R_Sartorius	-0.0169717	-0.0168781	-0.0168732	-0.0168893	-0.0168714	-0.0167878	-0.0166371	-0.0164239	-0.0161651	-0.0158652	-0.0154949	-0.0150211	-0.0144338	-0.0137101	-0.012866	-0.011924	-0.0109125	-0.00986454	-0.00881726	-0.0077925	-0.00679252	-0.00582292	-0.00489054	-0.00397799	-0.00307927	-0.00220159	-0.00133579	-0.000501011	0.000312973	0.00109674	0.0018486	0.00256702	0.00325389	0.00390875	0.00453346	0.00513085	0.00570342	0.00624809	0.00677195	0.00727081	0.00774914	0.00820737	0.00865235	0.00907478	0.00947988	0.00985611	0.0102019	0.0105146	0.0107847
R_AdductorLongus	-0.00704946	-0.00747943	-0.00804445	-0.0087126	-0.009438	-0.0101752	-0.0108844	-0.0115348	-0.0121037	-0.0125949	-0.0130093	-0.0133495	-0.0136181	-0.0138103	-0.0139182	-0.0139279	-0.0138281	-0.0136155	-0.0133098	-0.0129006	-0.0124143	-0.011847	-0.0112049	-0.0104944	-0.00971037	-0.00885069	-0.00793224	-0.00695912	-0.00594542	-0.00491058	-0.00386902	-0.00284008	-0.00183414	-0.000875187	2.86642e-05	0.000867254	0.00162699	0.00230496	0.00291229	0.00344876	0.00392443	0.00434834	0.00474261	0.0051197	0.00549901	0.00588926	0.00630213	0.00674219	0.00721997
R_AdductorBrevis	0.000604788	0.000253108	-0.000172161	-0.00067217	-0.00124101	-0.00183964	-0.00245222	-0.00304254	-0.0036007	-0.00412758	-0.00463352	-0.00513192	-0.00562043	-0.00610432	-0.00656157	-0.00697633	-0.0073337	-0.00761282	-0.00780552	-0.00791295	-0.00793911	-0.00788746	-0.00775076	-0.00753991	-0.00725926	-0.00691072	-0.0064935	-0.00602453	-0.00550983	-0.00496666	-0.00440925	-0.00384458	-0.00329472	-0.00276965	-0.00227957	-0.00183065	-0.00143615	-0.00109468	-0.000805173	-0.000568846	-0.000378026	-0.00021653	-8.23967e-05	4.86316e-05	0.000185078	0.000335922	0.00051787	0.000734853	0.000999825
R_AdductorMagnus1	0.00500836	0.00464288	0.00422509	0.00374666	0.003199	0.00259102	0.00195338	0.00131022	0.000674105	4.69281e-05	-0.000595653	-0.00126275	-0.00196243	-0.0026996	-0.00345142	-0.00418369	-0.00485832	-0.0054659	-0.00598408	-0.00640052	-0.00671858	-0.00693023	-0.00704763	-0.00707325	-0.00700122	-0.00684753	-0.00661835	-0.0063093	-0.00595148	-0.00555089	-0.0051247	-0.00468912	-0.00425301	-0.00383928	-0.00345269	-0.00310425	-0.0028091	-0.00255651	-0.0023614	-0.00221057	-0.00210622	-0.00202889	-0.00197374	-0.00192583	-0.00186953	-0.00179204	-0.00167506	-0.00151655	-0.00130529
R_AdductorMagnus2	0.00952352	0.00920983	0.00887763	0.00849869	0.00804932	0.00753194	0.0069649	0.00637834	0.00578155	0.00517732	0.00454211	0.00385434	0.00310174	0.00228569	0.0014265	0.000538078	-0.000320563	-0.00114056	-0.00189149	-0.00256141	-0.00314451	-0.00364443	-0.00406178	-0.00439857	-0.00466695	-0.004851	-0.00497663	-0.00502915	-0.00503416	-0.00499078	-0.0049087	-0.00480676	-0.0046911	-0.00457087	-0.00446759	-0.0043874	-0.00432649	-0.00430486	-0.00431147	-0.00435185	-0.00442304	-0.0045125	-0.00461489	-0.00471837	-0.00480606	-0.00486885	-0.00489679	-0.00487293	-0.00479984
R_AdductorMagnus3	0.00702132	0.0067192	0.00638869	0.00600326	0.00555609	0.00505062	0.00451344	0.00396675	0.0034226	0.0028881	0.00233969	0.00176468	0.00115707	0.000507198	-0.000173691	-0.000851928	-0.00150163	-0.00211082	-0.00265034	-0.00311868	-0.00351461	-0.00383376	-0.00408884	-0.00427996	-0.00440916	-0.00448156	-0.00449489	-0.00445899	-0.00437823	-0.00425795	-0.00411253	-0.003945	-0.00377461	-0.00360893	-0.00345427	-0.00332448	-0.0032202	-0.00314499	-0.00310413	-0.00309782	-0.00311047	-0.00314674	-0.00319592	-0.00324802	-0.00328363	-0.00330458	-0.00329037	-0.00323909	-0.00314073
R_TensorFasciaLata	-0.0120819	-0.0118391	-0.0115066	-0.0110884	-0.0105863	-0.0100118	-0.00938207	-0.00872048	-0.00803104	-0.00729943	-0.00651438	-0.00565189	-0.00472075	-0.00372385	-0.00268079	-0.00162601	-0.000587301	0.000408475	0.00134045	0.00220651	0.00298676	0.00368521	0.00431429	0.00487034	0.00536859	0.00580626	0.006198	0.00654699	0.00685451	0.00713151	0.00737981	0.0076096	0.00781843	0.00801991	0.00821574	0.00841583	0.00862458	0.00884311	0.00907482	0.00932232	0.00957947	0.00984432	0.0101258	0.0104047	0.0106869	0.0109595	0.0112191	0.0114608	0.0116793
R_Pectineus	-0.00494775	-0.0051664	-0.00544989	-0.00579085	-0.00615354	-0.00652722	-0.00687752	-0.00718965	-0.00745907	-0.00768453	-0.00786882	-0.00800937	-0.00810622	-0.00814826	-0.00814137	-0.00807355	-0.00794198	-0.00774957	-0.00750003	-0.00720546	-0.00686863	-0.00649209	-0.00607795	-0.00562768	-0.00513737	-0.00461697	-0.00405984	-0.00348349	-0.00288489	-0.0022851	-0.00167957	-0.00109208	-0.000517992	3.19442e-05	0.0005414	0.00102241	0.00145988	0.00185601	0.00221492	0.00252788	0.00282125	0.00308226	0.00332607	0.00356274	0.00379551	0.00403401	0.00427655	0.00452888	0.0047968
R_Gracilis	-0.00147239	-0.00195744	-0.00269728	-0.00363866	-0.00471563	-0.00585897	-0.00700757	-0.00812964	-0.00920596	-0.0102387	-0.0112298	-0.012176	-0.0130714	-0.013898	-0.0146267	-0.0152351	-0.0156974	-0.0160094	-0.0161744	-0.0161947	-0.0160933	-0.0158699	-0.0155342	-0.0150853	-0.0145342	-0.0138811	-0.0131347	-0.0123134	-0.0114275	-0.0105	-0.00955559	-0.00861022	-0.00767458	-0.00678315	-0.00594102	-0.00516528	-0.00446906	-0.00385222	-0.00331782	-0.00286022	-0.00246911	-0.00213816	-0.00185023	-0.00159218	-0.00135263	-0.00111746	-0.000889707	-0.000647974	-0.000397585
R_GluteusMaximus1	0.0108862	0.0111106	0.0114439	0.0118424	0.0122614	0.0126588	0.0130088	0.0132984	0.0135154	0.0136537	0.0137131	0.0136798	0.0135549	0.0133289	0.0130107	0.0126024	0.0121076	0.0115315	0.0108839	0.0101842	0.00944887	0.00868345	0.00789546	0.00708385	0.00624326	0.00537484	0.00447044	0.00353582	0.00257374	0.0015916	0.000601616	-0.000385358	-0.00135959	-0.00229982	-0.00319871	-0.00404854	-0.00483914	-0.00556332	-0.00623177	-0.00684296	-0.00740906	-0.00794168	-0.00845404	-0.00895728	-0.00945395	-0.0099591	-0.0104765	-0.0109914	-0.0115191
R_GluteusMaximus2	0.0142888	0.0144518	0.0147203	0.0150554	0.0153974	0.0156992	0.0159385	0.0161036	0.0161907	0.0161829	0.0160803	0.0158584	0.0155226	0.0150672	0.0144923	0.0138122	0.0130398	0.012198	0.0112948	0.0103613	0.00940895	0.00844678	0.00748381	0.006515	0.0055359	0.00454463	0.00353434	0.00250231	0.00145651	0.000394442	-0.000660472	-0.00170791	-0.00273596	-0.00373481	-0.00468635	-0.005586	-0.00643517	-0.00722606	-0.00796508	-0.00864774	-0.00929203	-0.00989893	-0.010494	-0.0110719	-0.0116381	-0.0122096	-0.0127685	-0.0133232	-0.0138642
R_GluteusMaximus3	0.0218523	0.0217466	0.0217373	0.0217433	0.0217042	0.0215784	0.0213594	0.0210501	0.020661	0.0201703	0.0195577	0.0187948	0.0178638	0.0167633	0.0155104	0.0141411	0.0126901	0.011198	0.00969447	0.00822014	0.00678229	0.00539849	0.0040754	0.00279284	0.00155293	0.000347158	-0.000837608	-0.00201153	-0.00315922	-0.00429781	-0.00541906	-0.00651254	-0.00758428	-0.00861959	-0.00962311	-0.0105954	-0.0115304	-0.0124291	-0.0132966	-0.0141418	-0.014961	-0.015763	-0.0165503	-0.0173307	-0.0180893	-0.0188174	-0.0195021	-0.0201323	-0.020694
R_Iliacus	-0.0102783	-0.0103328	-0.0104463	-0.0105899	-0.0107241	-0.0108228	-0.0108684	-0.0108669	-0.0108133	-0.0107119	-0.0105475	-0.01031	-0.00999706	-0.00959788	-0.00912461	-0.00858973	-0.00800478	-0.00738254	-0.00674817	-0.00610322	-0.00546463	-0.00482972	-0.00420201	-0.00358042	-0.00294901	-0.00231666	-0.00167641	-0.00103824	-0.000394433	0.00024575	0.000873649	0.00149694	0.00209913	0.00267989	0.00323774	0.00376497	0.00426444	0.00473234	0.00517677	0.00558799	0.0059778	0.00635242	0.00671245	0.00706005	0.00739872	0.00773335	0.00805642	0.0083703	0.00867558
R_Psoas	-0.00955813	-0.00970612	-0.00993003	-0.0101973	-0.010469	-0.0107184	-0.0109283	-0.0110937	-0.01121	-0.0112829	-0.0112995	-0.0112571	-0.0111433	-0.0109562	-0.0106922	-0.0103522	-0.00994186	-0.00947909	-0.00897493	-0.00843906	-0.00788188	-0.00730604	-0.00672321	-0.00611713	-0.00548951	-0.00484881	-0.00418245	-0.00350719	-0.0028247	-0.00213906	-0.00145957	-0.00078943	-0.00014182	0.000481108	0.00106964	0.00162321	0.00213714	0.00261033	0.00304272	0.0034494	0.00381982	0.00416455	0.00449797	0.00482203	0.00514281	0.00546274	0.00577663	0.00609329	0.00641324
R_QuadratusFemoris	0.0013328	0.00119787	0.00108659	0.000985867	0.000890996	0.000784452	0.000666746	0.000521911	0.000346619	0.000124139	-0.000158664	-0.000509291	-0.000910978	-0.00134764	-0.0017992	-0.00224746	-0.00266615	-0.00305133	-0.00339801	-0.00369081	-0.00391849	-0.00407372	-0.00414649	-0.00412711	-0.00402436	-0.00384921	-0.00361368	-0.00333417	-0.00302835	-0.00271175	-0.0023957	-0.00209357	-0.00180617	-0.00153199	-0.00127985	-0.00104785	-0.000842564	-0.000660153	-0.000504281	-0.000375216	-0.000270106	-0.00018712	-0.000123375	-6.17883e-05	-1.04808e-05	4.63708e-05	0.000114367	0.000196983	0.000314309
R_Gemelli	-0.000247083	-0.000228197	-0.000184917	-0.000114507	-1.83722e-05	8.83556e-05	0.00019713	0.000290147	0.000354424	0.000379115	0.00036023	0.000298531	0.000203703	8.81258e-05	-3.40375e-05	-0.000164355	-0.000291897	-0.000424232	-0.000562125	-0.00069275	-0.000808683	-0.000906533	-0.000974892	-0.00100892	-0.00100633	-0.000985458	-0.000941817	-0.000886658	-0.000836608	-0.000792925	-0.000764647	-0.000746994	-0.000742939	-0.000744683	-0.000749981	-0.000750451	-0.000758033	-0.000764433	-0.000767792	-0.000774637	-0.000789609	-0.000812741	-0.000839297	-0.000877378	-0.000915525	-0.000963552	-0.00101065	-0.00105088	-0.00108462
R_Piriformis	0.0012579	0.00142714	0.00165448	0.00192963	0.00224106	0.00257324	0.0028938	0.00318826	0.00344088	0.00364464	0.0038042	0.00391603	0.00399512	0.00404591	0.00406095	0.00404995	0.00400107	0.00391307	0.00378545	0.00362085	0.00343734	0.00323431	0.00301834	0.00279752	0.00257344	0.00234177	0.00209618	0.00183681	0.00156012	0.00126648	0.000954667	0.000632025	0.0003104	-9.03417e-06	-0.000309292	-0.000585693	-0.000839134	-0.00106529	-0.00126056	-0.00143259	-0.00158702	-0.00173328	-0.00187062	-0.00201274	-0.00216471	-0.00232558	-0.00249929	-0.00268697	-0.00288444
R_RectusFemoris	-0.00945151	-0.00925506	-0.0085779	-0.00757402	-0.00637533	-0.00509066	-0.00377582	-0.00245294	-0.00112608	0.000200856	0.00153063	0.00285838	0.00417236	0.00545334	0.00667744	0.00783386	0.00889238	0.00985494	0.0107226	0.0114949	0.0121775	0.0127927	0.0133536	0.0138625	0.0143319	0.0147646	0.015157	0.0155129	0.01583	0.0161065	0.0163483	0.0165602	0.0167405	0.0169044	0.0170628	0.0172121	0.017372	0.0175362	0.0177155	0.017909	0.0181151	0.0183426	0.0185997	0.0188879	0.0192217	0.0196063	0.0200533	0.0205754	0.0211663
R_BicepsFemorisSH	-0.000267039	-0.0002809	-0.000353675	-0.000494536	-0.000687341	-0.00092163	-0.00118212	-0.00146797	-0.00176733	-0.00208134	-0.00239654	-0.00270373	-0.0029842	-0.00322489	-0.00342168	-0.00356551	-0.00366029	-0.00370592	-0.00370994	-0.00367817	-0.00362408	-0.00354908	-0.00345714	-0.0033583	-0.00324012	-0.00312175	-0.00299105	-0.00284808	-0.00270633	-0.00256088	-0.00241362	-0.00226239	-0.00212115	-0.00198528	-0.00185606	-0.00173761	-0.00163691	-0.00154239	-0.00145874	-0.00138909	-0.00132622	-0.00127425	-0.00123519	-0.00120658	-0.00119097	-0.0011928	-0.00121306	-0.0012556	-0.00132202
R_VastusMedialis	0.00355825	0.00372092	0.00436281	0.00531532	0.00642067	0.0075657	0.00869479	0.00978287	0.0108341	0.0118394	0.0127876	0.0136641	0.0144347	0.0150798	0.0155927	0.0159604	0.0161996	0.0163105	0.0163209	0.0162562	0.0161241	0.0159435	0.0157238	0.0154719	0.0151861	0.0148737	0.0145283	0.0141642	0.0137705	0.0133572	0.0129285	0.0124913	0.0120527	0.0116248	0.0112177	0.010829	0.0104738	0.0101514	0.00986263	0.00961343	0.00939781	0.00921447	0.00906703	0.00896727	0.00891054	0.00892078	0.00900537	0.00916764	0.00941809
R_VastusIntermedius	0.00363555	0.00380561	0.00446494	0.00544296	0.00657503	0.00774842	0.00890732	0.010023	0.0110986	0.0121351	0.0131083	0.0140037	0.0148014	0.0154639	0.0159857	0.0163674	0.0166069	0.0167233	0.0167365	0.0166669	0.0165312	0.0163484	0.0161227	0.0158637	0.0155721	0.0152495	0.0149018	0.0145197	0.0141174	0.0136939	0.0132529	0.0128053	0.0123563	0.0119189	0.011498	0.0110992	0.0107372	0.0104037	0.0101064	0.00985266	0.00962715	0.00944103	0.00929263	0.00918871	0.00912885	0.00914495	0.00922476	0.00938953	0.00965293
R_VastusLateralis	0.00335945	0.0035112	0.0041248	0.00504619	0.00611324	0.0072316	0.00833332	0.00940702	0.0104449	0.011448	0.0123965	0.0132673	0.0140419	0.0146915	0.0152029	0.0155753	0.0158111	0.0159248	0.0159401	0.0158716	0.0157343	0.0155542	0.0153326	0.0150763	0.0147938	0.0144802	0.0141333	0.0137657	0.0133728	0.0129572	0.0125287	0.0120933	0.0116577	0.0112336	0.0108239	0.0104415	0.0100859	0.00976674	0.00948467	0.00923343	0.00901784	0.00883973	0.00869558	0.00859696	0.008538	0.00855153	0.00862813	0.00879137	0.00903935
R_MedialGastroc	0.00308634	0.00318614	0.00296766	0.00246092	0.00171089	0.000791885	-0.000197436	-0.00117381	-0.00204457	-0.00274432	-0.00320669	-0.0034194	-0.00339893	-0.003184	-0.0028176	-0.00235736	-0.00183469	-0.00128227	-0.000727105	-0.000181579	0.000347781	0.000845656	0.00132571	0.00178289	0.00222397	0.00264896	0.00306596	0.0034823	0.00390139	0.00431702	0.00473921	0.00515945	0.00558112	0.00599457	0.006405	0.00679908	0.00717893	0.00754411	0.00789547	0.00823513	0.00856039	0.00886777	0.00916583	0.00944435	0.00970821	0.00994627	0.0101585	0.0103317	0.0104655
R_LateralGastroc	0.00286092	0.0029484	0.00269394	0.00213304	0.00131865	0.000337825	-0.000718571	-0.00174706	-0.00267308	-0.00341568	-0.00392269	-0.00416918	-0.00418033	-0.00398101	-0.00362236	-0.00315985	-0.00262626	-0.00205754	-0.00148122	-0.000915143	-0.000363029	0.000166642	0.000670385	0.00115086	0.00161717	0.0020645	0.00251104	0.00294663	0.00338575	0.00382572	0.00426518	0.00470376	0.00514397	0.00557904	0.00600206	0.00641434	0.00680968	0.00719944	0.00756607	0.00791957	0.00826026	0.00857926	0.00888627	0.00917818	0.0094406	0.00968147	0.00988725	0.0100503	0.0101622
R_Soleus	0.004181	0.0043316	0.00433905	0.00417738	0.00382243	0.00332355	0.00274073	0.00216333	0.00167132	0.00132999	0.00120235	0.00128739	0.00157453	0.0020046	0.00253535	0.00312198	0.0037176	0.00430473	0.00485856	0.00537276	0.00585302	0.00628915	0.0066893	0.00705357	0.00738967	0.00769877	0.00799282	0.00827377	0.00854429	0.00880812	0.00906856	0.00932305	0.00957862	0.00983036	0.0100782	0.0103246	0.0105674	0.010815	0.011053	0.0112909	0.0115315	0.0117671	0.0120045	0.0122336	0.0124648	0.0126943	0.0129172	0.0131331	0.0133296
R_TibialisPosterior	0.000780698	0.000812492	0.000850864	0.000887406	0.000895359	0.000862142	0.000805448	0.000755591	0.000730088	0.000725382	0.000756325	0.000827837	0.000932725	0.00107113	0.00123858	0.00141989	0.00161025	0.00180126	0.00198479	0.00215321	0.00230534	0.00244829	0.00257051	0.00269169	0.00279358	0.00288013	0.00295349	0.00301699	0.00306077	0.00309277	0.00311424	0.00312912	0.00314008	0.00314902	0.00316487	0.00318541	0.003212	0.00324742	0.00328572	0.0033319	0.00337603	0.00343274	0.00348277	0.00353042	0.00357585	0.0036173	0.00365545	0.00368347	0.00369907
R_FlexDigLongus	0.000686905	0.000716983	0.000760554	0.000803614	0.000829547	0.000815013	0.000779496	0.000737093	0.000718859	0.000731389	0.000762803	0.000835058	0.000942407	0.00107659	0.0012384	0.00141323	0.00159977	0.00178072	0.0019607	0.00212301	0.00227068	0.00240903	0.00253023	0.00264186	0.00274234	0.00282447	0.00289105	0.00294661	0.00298642	0.00300909	0.00302066	0.00302667	0.00302254	0.00302777	0.00303028	0.00304167	0.00305498	0.00308005	0.00311031	0.00314656	0.00318973	0.00323255	0.00327084	0.0033177	0.00335723	0.00339191	0.0034149	0.00343571	0.00344177
R_FlexHalLongus	0.00126951	0.00132031	0.00136064	0.00136695	0.00132547	0.0012251	0.00109235	0.000964324	0.000867346	0.000813114	0.000821856	0.000894898	0.00102348	0.00120828	0.00142889	0.00166813	0.0019235	0.00217409	0.00241335	0.00263351	0.00283845	0.0030239	0.0031945	0.00334615	0.00348082	0.00360749	0.00371457	0.00381067	0.00389106	0.00395612	0.00401254	0.00406038	0.00410831	0.00415337	0.00420623	0.00425628	0.00431617	0.00437663	0.00444603	0.00452178	0.0045974	0.00467614	0.00475724	0.00483241	0.00490655	0.00497384	0.00503578	0.00509253	0.00513337
R_TibialisAnterior	-0.00451057	-0.00467797	-0.00464663	-0.00440269	-0.00394644	-0.00333207	-0.00264421	-0.00196387	-0.00137724	-0.00095628	-0.000764726	-0.00081339	-0.00106914	-0.00148502	-0.0019982	-0.00256194	-0.00314151	-0.00370403	-0.00423882	-0.00474293	-0.00520901	-0.00564149	-0.00604204	-0.00641041	-0.00675427	-0.00708018	-0.00740196	-0.00771971	-0.00804218	-0.008374	-0.00870892	-0.00904537	-0.00938583	-0.00972833	-0.0100603	-0.0103872	-0.010704	-0.0110168	-0.0113141	-0.0116142	-0.0119086	-0.0121978	-0.0124883	-0.0127769	-0.0130678	-0.0133681	-0.0136619	-0.0139547	-0.0142353
R_PeroneusBrevis	0.00101482	0.00104616	0.000979318	0.000826176	0.000616151	0.000386029	0.000151204	-7.99371e-05	-0.000303249	-0.000484356	-0.000612001	-0.000677173	-0.000696422	-0.000684309	-0.00066242	-0.000647564	-0.000634078	-0.000625729	-0.000623654	-0.000618257	-0.00061503	-0.0006037	-0.000593485	-0.000579737	-0.000565916	-0.000541535	-0.000502971	-0.000445809	-0.000366486	-0.000270113	-0.00015847	-3.554e-05	9.31092e-05	0.000222428	0.000342751	0.000451489	0.00054673	0.000631769	0.000706646	0.000771333	0.000828893	0.000878641	0.000932759	0.000986665	0.00104667	0.0011114	0.00118308	0.00126335	0.00135317
R_PeroneusLongus	0.00142652	0.00147114	0.00140711	0.00124144	0.000999914	0.000723465	0.000432867	0.00014542	-0.000121877	-0.000335104	-0.000471484	-0.000524107	-0.000508211	-0.000455816	-0.000379329	-0.000303387	-0.000227496	-0.000158411	-9.30163e-05	-3.52683e-05	2.51067e-05	7.83964e-05	0.000130077	0.000184527	0.000240047	0.000297706	0.000371283	0.000459559	0.000563868	0.000689141	0.000826637	0.00097911	0.00113225	0.00128603	0.00143445	0.00156792	0.00169162	0.00180118	0.00190399	0.00199314	0.00207771	0.00215765	0.00223553	0.0023181	0.00240199	0.00249345	0.00259441	0.0027004	0.00280956
R_PeroneusTertius	-0.0023117	-0.00239825	-0.00243829	-0.00239978	-0.00225633	-0.00202378	-0.00174502	-0.00147373	-0.00126261	-0.00114276	-0.00113357	-0.00123349	-0.00143801	-0.00172512	-0.00207081	-0.00245309	-0.00285042	-0.00323971	-0.00360913	-0.0039549	-0.00427536	-0.00456895	-0.0048335	-0.00508101	-0.00530349	-0.00550628	-0.00569572	-0.00586665	-0.00602578	-0.00616984	-0.00630851	-0.00643982	-0.00657128	-0.00670317	-0.00683513	-0.00697302	-0.00711383	-0.00726458	-0.00741497	-0.00757414	-0.00772808	-0.00788427	-0.00804297	-0.0082013	-0.00835473	-0.00850982	-0.0086577	-0.00879513	-0.00892129
R_ExtensorDigLongus	-0.0039158	-0.00406361	-0.00408447	-0.00395605	-0.00365408	-0.00320335	-0.00267292	-0.00215413	-0.00171965	-0.00143898	-0.00134264	-0.00145422	-0.00174611	-0.00217485	-0.00270187	-0.00328024	-0.00387903	-0.00446606	-0.00502955	-0.005554	-0.00603703	-0.00648257	-0.00689113	-0.00726688	-0.00760978	-0.00793196	-0.0082339	-0.00851077	-0.00878367	-0.0090398	-0.00929006	-0.00953945	-0.00978926	-0.0100299	-0.0102752	-0.0105185	-0.0107653	-0.011015	-0.0112645	-0.0115135	-0.0117674	-0.0120167	-0.0122649	-0.0125167	-0.0127623	-0.0130054	-0.0132434	-0.0134713	-0.0136797
R_ExtensorHalLongus	-0.00439164	-0.00454611	-0.00454333	-0.00433929	-0.00393832	-0.00337277	-0.0027291	-0.00209319	-0.00155006	-0.00116591	-0.00100706	-0.00107877	-0.00135014	-0.00178511	-0.00232111	-0.00290442	-0.00350722	-0.00409529	-0.00465861	-0.00518499	-0.00567652	-0.00612642	-0.00653932	-0.00691893	-0.00727718	-0.00760782	-0.00792911	-0.00823913	-0.00854781	-0.00885236	-0.00916185	-0.00946934	-0.00977437	-0.0100763	-0.0103795	-0.0106722	-0.0109667	-0.0112498	-0.0115328	-0.0118116	-0.0120851	-0.0123648	-0.0126347	-0.0129049	-0.0131781	-0.0134519	-0.0137218	-0.0139844	-0.0142318
L_GluteusMedius1	-0.00145876	-0.00179125	-0.00217421	-0.00260048	-0.00307931	-0.00360202	-0.00414794	-0.00470237	-0.00523634	-0.0057399	-0.00619229	-0.00657813	-0.00689183	-0.00713159	-0.00728141	-0.00733508	-0.00728288	-0.00713386	-0.00689273	-0.00656782	-0.00616375	-0.00569624	-0.00516373	-0.00457904	-0.00395408	-0.00329497	-0.00261376	-0.00192564	-0.00124361	-0.000575736	5.75842e-05	0.000662871	0.00121394	0.00171484	0.0021523	0.00253134	0.00283868	0.00308275	0.00325336	0.00335098	0.00338437	0.00335264	0.0032575	0.0031065	0.00291205	0.00268063	0.00245061	0.00226144	0.00214976
L_GluteusMedius2	-0.00578708	-0.00621934	-0.00667719	-0.00715793	-0.0076624	-0.00817664	-0.00868628	-0.00917053	-0.00961032	-0.00999701	-0.0103276	-0.0105957	-0.0107894	-0.0108881	-0.0108673	-0.0107181	-0.0104253	-0.00998151	-0.00941237	-0.00873665	-0.00797253	-0.00714737	-0.006278	-0.00538048	-0.00448088	-0.00358263	-0.00270252	-0.00184287	-0.00102081	-0.000234371	0.000508666	0.0012025	0.00184669	0.00242815	0.00293974	0.0033815	0.00374258	0.00402214	0.00422153	0.00434243	0.00438483	0.00436405	0.00427269	0.00414241	0.00397234	0.00378368	0.00360815	0.0034747	0.0034112
L_GluteusMedius3	-0.00791211	-0.00834387	-0.0087726	-0.00921169	-0.00964072	-0.0100603	-0.0104418	-0.0107817	-0.0110684	-0.0113019	-0.0114861	-0.0116237	-0.0117055	-0.0117052	-0.0116058	-0.0113757	-0.0109914	-0.010465	-0.00981114	-0.00904218	-0.00820133	-0.00731197	-0.00638995	-0.00546435	-0.0045493	-0.00365671	-0.00280443	-0.00198984	-0.00122242	-0.000492095	0.000196057	0.000839766	0.00143495	0.001978	0.00246403	0.00287984	0.00322153	0.00348672	0.00367926	0.0037958	0.0038496	0.00383385	0.00377859	0.00368532	0.00357467	0.0034701	0.00338396	0.00333315	0.00334049
L_GluteusMinimus1	0.00205142	0.00182886	0.00155753	0.00123183	0.000854325	0.00041899	-6.13192e-05	-0.00057282	-0.00109008	-0.00161603	-0.00214187	-0.00265049	-0.00313673	-0.00360032	-0.00402368	-0.00439329	-0.00470539	-0.00494584	-0.00512199	-0.00521512	-0.00524005	-0.005189	-0.00506277	-0.00486782	-0.00461017	-0.00429088	-0.00393513	-0.00354437	-0.00313703	-0.00272664	-0.00232227	-0.00192884	-0.00156252	-0.0012264	-0.000925187	-0.000661473	-0.000444313	-0.000267662	-0.000140007	-5.54483e-05	-1.90483e-05	-2.33525e-05	-6.26375e-05	-0.000144872	-0.000255441	-0.000386495	-0.000515747	-0.000617567	-0.000657661
L_GluteusMinimus2	7.50825e-05	-0.000201455	-0.000516382	-0.000879622	-0.00128496	-0.00173073	-0.00220976	-0.00270373	-0.00319753	-0.00368753	-0.0041664	-0.00463462	-0.0050761	-0.00548247	-0.0058414	-0.00612786	-0.00634038	-0.00645886	-0.0064903	-0.00643709	-0.00631082	-0.00610814	-0.00583671	-0.00551337	-0.00513848	-0.00472629	-0.0042794	-0.00382065	-0.00334858	-0.00288878	-0.00243561	-0.00200096	-0.00159397	-0.00121259	-0.000875306	-0.000586981	-0.000336485	-0.000139188	4.59917e-06	0.000104628	0.000151155	0.000156128	0.000127394	6.38567e-05	-2.92508e-05	-0.000133083	-0.000226088	-0.000287952	-0.000299481
L_GluteusMinimus3	-0.00254542	-0.00286795	-0.00321647	-0.00359421	-0.00399954	-0.00442271	-0.0048564	-0.0052868	-0.00569839	-0.00609463	-0.00646962	-0.00682302	-0.00715063	-0.0074315	-0.00764453	-0.00777407	-0.00780581	-0.00772937	-0.00755403	-0.00729321	-0.0069525	-0.0065533	-0.00611167	-0.0056266	-0.00512229	-0.00460643	-0.00407773	-0.00355446	-0.00303912	-0.00253806	-0.00205733	-0.00160134	-0.00116806	-0.000771369	-0.000417317	-0.000106864	0.000153947	0.00036185	0.000516312	0.000618515	0.000675163	0.000686188	0.000660705	0.000609558	0.000543047	0.000474914	0.000416948	0.000387474	0.000411639
L_Semimembranosus	-0.0193794	-0.0200156	-0.0206738	-0.0213499	-0.0220349	-0.0227341	-0.0234334	-0.0241578	-0.0248898	-0.0256434	-0.0264227	-0.027232	-0.0280735	-0.0289588	-0.0298677	-0.0307883	-0.0316877	-0.032527	-0.0332779	-0.0339007	-0.0343627	-0.0346444	-0.034702	-0.0345275	-0.0341109	-0.0334508	-0.0325564	-0.0314248	-0.0300752	-0.0285179	-0.026763	-0.0248296	-0.0227209	-0.0204643	-0.0180737	-0.0155723	-0.012976	-0.0103158	-0.00761826	-0.00491574	-0.00224995	0.000331186	0.00278507	0.00505781	0.00709588	0.00885689	0.0103199	0.0114586	0.0122675
L_Semitendinosus	-0.022161	-0.0228805	-0.0236224	-0.0243838	-0.0251594	-0.0259564	-0.0267758	-0.027621	-0.0285049	-0.0294336	-0.0304153	-0.0314524	-0.0325524	-0.0337052	-0.0348862	-0.036074	-0.0372239	-0.0382882	-0.0392108	-0.0399606	-0.040506	-0.0408285	-0.0408986	-0.0407063	-0.0402544	-0.039546	-0.0385909	-0.0373984	-0.0359794	-0.0343413	-0.0324993	-0.0304499	-0.0282102	-0.0257872	-0.0231897	-0.0204324	-0.0175254	-0.0144926	-0.0113548	-0.00815149	-0.00492265	-0.00173186	0.00135337	0.00424467	0.00687671	0.00916991	0.0110643	0.0125301	0.0135555
L_BicepsFemorisLH	-0.0194557	-0.0199933	-0.0205203	-0.0210373	-0.0215303	-0.0220067	-0.022467	-0.0229052	-0.0233398	-0.0237742	-0.0242336	-0.0247311	-0.0252861	-0.0259135	-0.0266204	-0.0273973	-0.0282282	-0.0290745	-0.0298915	-0.0306375	-0.0312712	-0.0317374	-0.0319877	-0.0319834	-0.0317105	-0.0311444	-0.0302858	-0.0291395	-0.0277131	-0.0260167	-0.0240713	-0.0218862	-0.0195	-0.016928	-0.014213	-0.0113883	-0.0084846	-0.00555722	-0.00264448	0.000200145	0.00291187	0.00543747	0.00771195	0.00968678	0.0113169	0.0125854	0.0135043	0.0141103	0.014466
L_Sartorius	0.0126457	0.0127745	0.0128386	0.012842	0.0127655	0.012592	0.0123004	0.0118786	0.0112885	0.0105051	0.00949008	0.00822227	0.00669454	0.00488459	0.00281434	0.000505844	-0.00198866	-0.00461913	-0.00730818	-0.00998242	-0.0125742	-0.0150412	-0.0173554	-0.0194828	-0.0213951	-0.0230817	-0.0245318	-0.025753	-0.0267449	-0.0275221	-0.0280863	-0.0284473	-0.0286174	-0.0285968	-0.0283932	-0.0280196	-0.0274984	-0.0268319	-0.0260505	-0.0251708	-0.0242149	-0.0231991	-0.0221456	-0.0210761	-0.0200193	-0.0190058	-0.018076	-0.0172703	-0.0166319
L_AdductorLongus	0.00774401	0.0083306	0.00895582	0.00962717	0.0103391	0.0110742	0.0118129	0.0125165	0.0131612	0.013726	0.0142109	0.0145977	0.0148827	0.0150477	0.0150735	0.0149377	0.0146161	0.0141189	0.0134483	0.0126172	0.0116516	0.0105785	0.00941697	0.00819821	0.00695011	0.00569683	0.00445592	0.00324103	0.00207217	0.0009538	-0.000104818	-0.00110609	-0.0020332	-0.00288762	-0.00365067	-0.0043172	-0.00487241	-0.00531185	-0.00563763	-0.00585103	-0.00595452	-0.00596562	-0.00589522	-0.00576863	-0.00560068	-0.00542877	-0.00528205	-0.0051949	-0.00521489
L_AdductorBrevis	0.000319055	0.000734096	0.00120359	0.00174041	0.00233863	0.00299232	0.00368737	0.0044024	0.00511273	0.00581729	0.00650948	0.00717953	0.00783241	0.00844237	0.00899088	0.00946409	0.00982893	0.0100708	0.0101941	0.0101911	0.0100653	0.00984068	0.00952718	0.00913969	0.0087011	0.00821875	0.00771163	0.00718655	0.00666222	0.00614417	0.005633	0.00513612	0.0046596	0.0042084	0.00378757	0.00341393	0.00308696	0.00281084	0.00258648	0.00241729	0.00229463	0.00221112	0.00215844	0.00211696	0.0020856	0.0020427	0.00197249	0.00186297	0.00170029
L_AdductorMagnus1	-0.00254417	-0.0021518	-0.00168633	-0.00114432	-0.000517502	0.000185886	0.000950383	0.00175506	0.00258858	0.00343451	0.00429696	0.00517625	0.00605803	0.00693914	0.00779552	0.00860158	0.00933093	0.00995918	0.0104776	0.0108734	0.0111482	0.0113027	0.0113689	0.0113454	0.0112547	0.0111	0.0108983	0.0106648	0.010395	0.0101161	0.00981867	0.0095237	0.00921745	0.00891654	0.00863301	0.00835849	0.00810742	0.00787483	0.00766776	0.00749237	0.00733161	0.00718771	0.00704353	0.00689653	0.00673452	0.00654956	0.00634253	0.00610204	0.00582688
L_AdductorMagnus2	-0.00643091	-0.00615588	-0.00580558	-0.00536452	-0.00482985	-0.00420192	-0.00347777	-0.00268591	-0.0018293	-0.000910899	8.46075e-05	0.00114274	0.00226951	0.00344613	0.00464505	0.00583822	0.00699001	0.00806555	0.00905017	0.00991547	0.0106576	0.0112854	0.011816	0.0122569	0.0126192	0.0129088	0.0131371	0.0133082	0.0134308	0.013516	0.0135653	0.0135772	0.0135633	0.0135141	0.0134404	0.0133501	0.0132368	0.0131044	0.0129604	0.0128011	0.0126215	0.0124136	0.0121766	0.0118991	0.0115875	0.0112335	0.0108511	0.010456	0.0100687
L_AdductorMagnus3	-0.00424431	-0.00399475	-0.00368158	-0.00330431	-0.00284564	-0.002314	-0.00171138	-0.00105975	-0.00035259	0.000405781	0.00121744	0.00208676	0.00301222	0.00397844	0.00496766	0.00595099	0.00689243	0.00777093	0.00856085	0.00923965	0.00981036	0.0102683	0.0106248	0.0108966	0.0111018	0.0112366	0.0113115	0.0113453	0.0113487	0.011319	0.0112637	0.0111836	0.0110812	0.01097	0.0108359	0.0106968	0.0105467	0.0103948	0.0102377	0.0100828	0.00991628	0.0097321	0.00953005	0.00929868	0.00903522	0.00873645	0.00841138	0.00807489	0.00773803
L_TensorFasciaLata	0.0135493	0.0136621	0.013727	0.0137365	0.0136791	0.0135497	0.0133508	0.0130859	0.012748	0.0123495	0.011865	0.0112857	0.010618	0.00985846	0.00900648	0.00808585	0.00710381	0.00608916	0.00505715	0.00403321	0.00303697	0.00208797	0.00118752	0.00033809	-0.000443657	-0.00116939	-0.00183169	-0.00244618	-0.00301746	-0.00355664	-0.00406986	-0.00457048	-0.00505131	-0.00552292	-0.0059967	-0.00646246	-0.00692881	-0.0073998	-0.00787998	-0.00836839	-0.00885969	-0.00934742	-0.00982095	-0.0102727	-0.0106877	-0.011051	-0.0113405	-0.0115502	-0.0116515
L_Pectineus	0.00522584	0.00552136	0.00583325	0.00615775	0.00649617	0.00683588	0.00716003	0.00746141	0.0077188	0.00792524	0.00806627	0.00814642	0.00815683	0.00809312	0.00795508	0.00773087	0.00741444	0.00701077	0.00653165	0.00597901	0.00536932	0.00470815	0.00401652	0.00329771	0.00257125	0.00184503	0.00112781	0.000433923	-0.000235233	-0.000876203	-0.00148172	-0.00205051	-0.002579	-0.00305927	-0.00348798	-0.00385837	-0.00416101	-0.00440587	-0.00457643	-0.00468067	-0.00472217	-0.00470212	-0.00464076	-0.00453805	-0.00440783	-0.00427043	-0.00414553	-0.00405243	-0.00402174
L_Gracilis	-0.00068045	-0.000385486	-6.06992e-05	0.000297706	0.000689243	0.00109303	0.00148151	0.00180447	0.00202241	0.00210153	0.00200657	0.00172396	0.0012337	0.000511365	-0.000456808	-0.00168173	-0.00314478	-0.00481743	-0.00664557	-0.00857138	-0.0105331	-0.0124653	-0.0143063	-0.0160031	-0.0175172	-0.0188172	-0.0198856	-0.0207082	-0.0212863	-0.0216118	-0.0216951	-0.0215413	-0.0211569	-0.0205441	-0.0197148	-0.0186733	-0.0174437	-0.0160244	-0.0144612	-0.0127738	-0.0110097	-0.00921719	-0.0074417	-0.00575436	-0.00420183	-0.00284304	-0.00172672	-0.000899277	-0.000399643
L_GluteusMaximus1	-0.0142596	-0.0147886	-0.0153008	-0.0157957	-0.0162644	-0.0166855	-0.0170388	-0.0172931	-0.0174372	-0.0174561	-0.0173368	-0.0170749	-0.016657	-0.0160675	-0.0152904	-0.0143116	-0.0131408	-0.01179	-0.0102979	-0.00871128	-0.00706433	-0.00540808	-0.00377799	-0.00219263	-0.000672307	0.000763061	0.00211063	0.00336844	0.00453142	0.00561214	0.00660356	0.00750758	0.00832777	0.00905222	0.00968007	0.0102075	0.0106296	0.0109449	0.011154	0.0112611	0.0112708	0.0111864	0.011025	0.0107922	0.010512	0.0102157	0.00992137	0.00967606	0.00951994
L_GluteusMaximus2	-0.0171146	-0.0176009	-0.0180476	-0.0184518	-0.0187965	-0.0190695	-0.0192465	-0.0193015	-0.0192145	-0.0189722	-0.0185606	-0.0179707	-0.0171969	-0.0162271	-0.0150502	-0.0136779	-0.0121098	-0.0103752	-0.00852408	-0.00659659	-0.00465102	-0.00272134	-0.000847547	0.000945661	0.00263999	0.00422391	0.00568769	0.00703402	0.00827073	0.00939877	0.0104272	0.0113613	0.0121957	0.0129256	0.0135576	0.0140749	0.0144846	0.0147799	0.0149644	0.0150418	0.0150168	0.0148938	0.0146804	0.0143955	0.0140562	0.0136896	0.0133245	0.0130061	0.0127794
L_GluteusMaximus3	-0.0259127	-0.0262194	-0.0264074	-0.0264713	-0.0263747	-0.0261084	-0.0256405	-0.024967	-0.0240626	-0.0229165	-0.0215071	-0.0198334	-0.0178843	-0.0156821	-0.01323	-0.0105684	-0.00774908	-0.00482634	-0.0018788	0.00101864	0.00380668	0.00644241	0.00888158	0.0111069	0.0131194	0.0149177	0.0165103	0.0179189	0.0191642	0.020258	0.0212223	0.0220661	0.022788	0.0233965	0.0238882	0.0242695	0.0245415	0.0246993	0.024748	0.0246975	0.0245419	0.0242857	0.0239295	0.0234763	0.0229554	0.0223791	0.0217816	0.0212149	0.0207195
L_Iliacus	0.0102695	0.0105185	0.0107467	0.0109533	0.0111176	0.011246	0.0113116	0.0113012	0.011201	0.0109984	0.0106787	0.0102369	0.00966681	0.00896732	0.00813396	0.00717729	0.00610638	0.00494954	0.00372638	0.00246627	0.00120701	-3.64917e-05	-0.00123926	-0.00239603	-0.00349066	-0.00451968	-0.00547496	-0.00635803	-0.00717241	-0.00791606	-0.00859023	-0.00920537	-0.00975444	-0.0102331	-0.01064	-0.0109697	-0.0112272	-0.0114045	-0.0115027	-0.0115278	-0.011483	-0.0113694	-0.0111841	-0.0109467	-0.0106581	-0.010346	-0.010029	-0.00973704	-0.00950891
L_Psoas	0.00931875	0.00963018	0.00993443	0.0102304	0.010502	0.010754	0.0109578	0.0110962	0.0111533	0.0111249	0.010998	0.0107602	0.0104183	0.0099528	0.00936842	0.00865706	0.00782983	0.00689897	0.00588913	0.00482771	0.00374103	0.00264635	0.00155858	0.000483131	-0.000548095	-0.00154222	-0.00249218	-0.00338718	-0.00423557	-0.00502478	-0.0057589	-0.00643447	-0.00704999	-0.00758778	-0.00805502	-0.00843946	-0.00874313	-0.00895109	-0.00907423	-0.00911484	-0.00907477	-0.00896222	-0.00878627	-0.00855684	-0.00828079	-0.00799558	-0.00771309	-0.00747006	-0.00729694
L_QuadratusFemoris	-0.00163316	-0.00143085	-0.00118861	-0.000898322	-0.000550891	-0.000155729	0.000280843	0.000734498	0.00118201	0.00160907	0.00199461	0.00233495	0.00261885	0.00285536	0.0030507	0.00321431	0.00334734	0.00345978	0.00354323	0.00359613	0.00361717	0.0035934	0.00353346	0.00343236	0.00329285	0.00310501	0.00287883	0.00262983	0.00235775	0.00208012	0.00180863	0.00154474	0.0013043	0.00108386	0.000887532	0.000715733	0.000569067	0.000447273	0.000349216	0.000280563	0.000240091	0.000223823	0.000243101	0.000297508	0.000383414	0.000498853	0.000613788	0.000714492	0.000757123
L_Gemelli	-0.00292783	-0.00293457	-0.00291302	-0.00286194	-0.00277472	-0.0026477	-0.00248714	-0.00229275	-0.00209732	-0.00189964	-0.00172272	-0.00156907	-0.00144761	-0.00135968	-0.00127592	-0.001197	-0.00111381	-0.0010264	-0.000935418	-0.000848461	-0.000769779	-0.000709157	-0.000681638	-0.000681652	-0.000719838	-0.00078769	-0.000883889	-0.00100444	-0.00113969	-0.00127577	-0.00140972	-0.00153002	-0.00163854	-0.00172699	-0.00180008	-0.00185565	-0.00190016	-0.00192496	-0.00194024	-0.00193635	-0.00191209	-0.00187039	-0.00180286	-0.00171144	-0.00157788	-0.00142271	-0.00125571	-0.00109816	-0.000965062
L_Piriformis	-0.00463306	-0.00488196	-0.00511787	-0.00535208	-0.00557598	-0.00578669	-0.00596614	-0.00612091	-0.00625054	-0.00635547	-0.00645666	-0.00655625	-0.00664448	-0.00671276	-0.00674246	-0.0067085	-0.00659402	-0.00640402	-0.00614159	-0.00581463	-0.0054467	-0.00504803	-0.00464283	-0.00423923	-0.00384379	-0.00346159	-0.003105	-0.00276958	-0.0024492	-0.00215326	-0.00186235	-0.00158898	-0.00132689	-0.00108444	-0.000852227	-0.000654885	-0.000485492	-0.000345405	-0.000238401	-0.000162483	-0.000112135	-8.38292e-05	-6.56158e-05	-5.08863e-05	-2.59753e-05	1.21567e-05	6.9085e-05	0.000143441	0.000234731
L_RectusFemoris	0.0215546	0.0223816	0.0232497	0.0241689	0.0251365	0.0261481	0.0272076	0.0283275	0.0295039	0.0307423	0.032049	0.0334088	0.0348131	0.0362439	0.0376692	0.0390533	0.0403462	0.0415078	0.0424992	0.0432968	0.0438841	0.0442505	0.0443761	0.0442668	0.0439317	0.0433781	0.0426044	0.0416297	0.0404649	0.0391208	0.0375969	0.0358979	0.0340333	0.0320091	0.0298234	0.0274882	0.0250022	0.0223703	0.0195972	0.0166988	0.0136936	0.0106022	0.00746388	0.00433577	0.00128883	-0.00160157	-0.00422016	-0.00644942	-0.00816285
L_BicepsFemorisSH	-0.00102415	-0.00115214	-0.0013114	-0.001502	-0.00173231	-0.00201557	-0.0023569	-0.00278387	-0.00331298	-0.00396792	-0.00478384	-0.00578912	-0.00700441	-0.00845509	-0.0101515	-0.0120726	-0.0141923	-0.0164484	-0.0187633	-0.0210626	-0.0232593	-0.025284	-0.0270613	-0.0285521	-0.0297103	-0.0305116	-0.0309552	-0.0310431	-0.0307847	-0.030194	-0.0292986	-0.0281192	-0.0266803	-0.0250077	-0.0231363	-0.0210987	-0.0189327	-0.0166878	-0.0144109	-0.0121477	-0.00996444	-0.00790896	-0.00604409	-0.004417	-0.00306416	-0.00200203	-0.00123041	-0.000709854	-0.000398986
L_VastusMedialis	0.00811122	0.00865312	0.00927633	0.00998399	0.0107834	0.0116936	0.0127286	0.0139082	0.0152649	0.0168052	0.0185544	0.0205199	0.0226906	0.0250471	0.0275588	0.0301629	0.0327977	0.035385	0.0378477	0.0401262	0.0421788	0.0439649	0.0454633	0.0466733	0.047582	0.0482063	0.0485441	0.0486027	0.048406	0.0479507	0.0472576	0.0463162	0.0451359	0.0437234	0.0420665	0.0401746	0.0380416	0.0356697	0.0330693	0.0302541	0.0272527	0.0240888	0.0208277	0.0175222	0.0142704	0.0111707	0.00835329	0.00596273	0.00413222
L_VastusIntermedius	0.00830943	0.00886253	0.00950376	0.0102308	0.0110537	0.0119878	0.0130491	0.0142671	0.0156534	0.0172307	0.0190294	0.0210478	0.0232767	0.025691	0.0282683	0.0309303	0.0336299	0.0362753	0.0387851	0.0411071	0.0431907	0.045001	0.04652	0.0477443	0.0486662	0.0492899	0.0496326	0.0496909	0.049491	0.0490352	0.0483329	0.0473867	0.0461927	0.0447599	0.0430797	0.0411565	0.0389842	0.0365602	0.0339083	0.0310295	0.0279527	0.0247082	0.0213564	0.0179683	0.0146301	0.0114502	0.00856005	0.00610998	0.00422883
L_VastusLateralis	0.00775847	0.00828663	0.00890363	0.009602	0.0103985	0.0112974	0.0123307	0.013514	0.0148752	0.0164308	0.0182063	0.0202033	0.0224187	0.0248349	0.0274107	0.0300871	0.0327906	0.0354458	0.0379684	0.0402941	0.0423818	0.0441854	0.0457051	0.0469191	0.0478358	0.0484554	0.0487903	0.0488504	0.0486541	0.0482017	0.0475016	0.0465604	0.0453773	0.0439472	0.0422691	0.0403448	0.0381661	0.0357343	0.033068	0.0301793	0.0270958	0.0238578	0.020522	0.0171678	0.0138913	0.0108006	0.00802391	0.00568943	0.00391908
L_MedialGastroc	0.0110578	0.0109562	0.010767	0.0104634	0.0100242	0.0094346	0.00865453	0.0076663	0.00642689	0.00491522	0.00310347	0.000976948	-0.00142529	-0.00405753	-0.00684447	-0.00970914	-0.0125436	-0.0152405	-0.0176486	-0.0196197	-0.0210355	-0.0218531	-0.0221314	-0.0219653	-0.0214819	-0.0207934	-0.0199821	-0.0190973	-0.0181643	-0.0171993	-0.0162066	-0.0151892	-0.0141625	-0.0131299	-0.0121048	-0.0110885	-0.0100952	-0.00911861	-0.00816793	-0.00723122	-0.00629888	-0.00535214	-0.004376	-0.00335526	-0.00228725	-0.0011895	-8.423e-05	0.000965926	0.00189165
L_LateralGastroc	0.0106071	0.0104629	0.0102133	0.009846	0.0093432	0.0086808	0.00782311	0.00673693	0.00540082	0.00377252	0.00182765	-0.000442153	-0.00299424	-0.00577949	-0.00871888	-0.0117124	-0.0146575	-0.0174408	-0.0199083	-0.0219006	-0.023308	-0.024091	-0.0243106	-0.0240835	-0.0235386	-0.0227902	-0.0219275	-0.0210057	-0.0200427	-0.019056	-0.0180412	-0.0170106	-0.0159706	-0.01492	-0.0138575	-0.0128035	-0.0117559	-0.010719	-0.0096958	-0.00867446	-0.00763938	-0.00658495	-0.00548993	-0.00433861	-0.00313498	-0.00188666	-0.000631093	0.000564744	0.0016092
L_Soleus	0.0132873	0.0133532	0.0133553	0.0132805	0.0131102	0.0128238	0.0124078	0.0118292	0.0110657	0.0100945	0.00889566	0.00747242	0.00583974	0.00404927	0.00216553	0.000255433	-0.00159932	-0.00331348	-0.00476474	-0.00582348	-0.00639795	-0.006458	-0.00608311	-0.00537572	-0.004478	-0.0035056	-0.00253353	-0.00161704	-0.000766339	8.11417e-06	0.00069852	0.00131404	0.00185251	0.00230555	0.00267004	0.00294646	0.00312877	0.00322185	0.00322374	0.00314728	0.00301977	0.0028602	0.00270803	0.00258408	0.00252832	0.00256241	0.00269161	0.0029154	0.00320229
L_TibialisPosterior	0.00268062	0.00261776	0.00254342	0.00244195	0.00232791	0.00217805	0.00199331	0.00175733	0.00146483	0.00110842	0.000671996	0.000164118	-0.000406581	-0.00101709	-0.00163893	-0.00223424	-0.0027793	-0.00323879	-0.00357205	-0.00374467	-0.00375024	-0.00359547	-0.00331054	-0.00294665	-0.00255328	-0.0021634	-0.00180793	-0.00149026	-0.00121082	-0.000961106	-0.000734568	-0.000522706	-0.000310542	-0.000103043	0.000101798	0.000300928	0.000491102	0.000662371	0.000803937	0.000896863	0.000937216	0.00092798	0.000872021	0.000784875	0.000686904	0.000601762	0.000545557	0.000527247	0.000545857
L_FlexDigLongus	0.00228215	0.00220614	0.00212252	0.00202557	0.00190063	0.00175962	0.00157925	0.00135931	0.00108409	0.000748813	0.000343816	-0.000127112	-0.000658165	-0.00122664	-0.00180399	-0.00236149	-0.00286832	-0.0032868	-0.00359085	-0.00374804	-0.00374003	-0.00357714	-0.0032979	-0.00294622	-0.00256213	-0.00218947	-0.00184559	-0.001538	-0.00127133	-0.00103359	-0.000815194	-0.000606327	-0.000405548	-0.000200703	9.11508e-06	0.00021545	0.000415783	0.00059507	0.000743148	0.000849184	0.000898992	0.000893755	0.000842677	0.000753878	0.000651529	0.000560018	0.0004931	0.000465068	0.000474515
L_FlexHalLongus	0.00419471	0.00414646	0.00407814	0.00397862	0.00385252	0.00368041	0.00346152	0.00316738	0.00281058	0.00236501	0.00182187	0.00118406	0.000462063	-0.00030892	-0.00110714	-0.0018837	-0.00261233	-0.00324286	-0.00373783	-0.00403807	-0.00412672	-0.00400569	-0.00371282	-0.00330635	-0.0028449	-0.0023757	-0.00193449	-0.00153257	-0.0011685	-0.000847946	-0.000549895	-0.000276865	-1.90108e-05	0.000225126	0.00045937	0.000674634	0.000863868	0.00102647	0.00115069	0.00121903	0.00123931	0.00120411	0.00113776	0.00105038	0.000956749	0.000891128	0.000857087	0.000869274	0.00093153
L_TibialisAnterior	-0.015231	-0.015386	-0.0154597	-0.0154294	-0.0152849	-0.0150075	-0.0145663	-0.0139405	-0.0131254	-0.0120914	-0.0108377	-0.00937672	-0.00773474	-0.00596235	-0.00411836	-0.00226214	-0.000457018	0.00122585	0.00268082	0.00378558	0.00445904	0.00466762	0.00445948	0.00392955	0.00319448	0.00235905	0.00150618	0.000671061	-0.000113669	-0.000837523	-0.00149144	-0.00206781	-0.00254691	-0.00293036	-0.00320856	-0.0033757	-0.00343463	-0.00339093	-0.00326487	-0.00308873	-0.00288464	-0.00269354	-0.00255168	-0.00247897	-0.00250226	-0.00262342	-0.00285013	-0.00314778	-0.00349885
L_PeroneusBrevis	0.00306929	0.00321293	0.00334151	0.00345282	0.00355096	0.00363072	0.00369536	0.003747	0.00379182	0.0038268	0.00384948	0.00386934	0.00387547	0.00385936	0.00380311	0.00369933	0.00353169	0.00330232	0.00303007	0.00272537	0.00242688	0.00215815	0.00193472	0.00175889	0.00163747	0.00155756	0.00152336	0.00151897	0.0015362	0.00155999	0.00157157	0.00156512	0.00151656	0.00142751	0.00129134	0.00111253	0.000898527	0.000667626	0.000441352	0.000241815	9.90125e-05	3.3523e-05	3.84383e-05	0.000114503	0.000244649	0.000406903	0.000574313	0.000734098	0.000858194
L_PeroneusLongus	0.00446818	0.00462344	0.00474738	0.00484693	0.00491771	0.00496174	0.00497345	0.00495285	0.00489923	0.00482058	0.00470633	0.00456216	0.00438803	0.00417646	0.00391871	0.00361991	0.00326621	0.00286935	0.0024564	0.00205891	0.0017125	0.001444	0.00126049	0.00116414	0.00113372	0.00115494	0.00122264	0.00131084	0.00140868	0.00151404	0.00160053	0.00164884	0.00166667	0.00162602	0.0015344	0.00139051	0.00119954	0.000986276	0.000762609	0.000568137	0.000414337	0.000331013	0.000318491	0.000381926	0.000503501	0.000662475	0.000840538	0.00101446	0.00117085
L_PeroneusTertius	-0.00834607	-0.00834808	-0.0082939	-0.00817969	-0.00799352	-0.00772533	-0.00734211	-0.00683508	-0.00618582	-0.0053779	-0.00440058	-0.00325827	-0.00198344	-0.000618438	0.000768399	0.00211683	0.0033681	0.00445412	0.0052979	0.00583075	0.00601373	0.00585118	0.00541081	0.00478622	0.00406253	0.00333121	0.0026288	0.00198057	0.00139994	0.000879007	0.000401484	-3.1645e-05	-0.000434602	-0.000795573	-0.00112512	-0.0014172	-0.00165783	-0.00184251	-0.00195875	-0.0020076	-0.00199296	-0.00192034	-0.00180594	-0.00168316	-0.00157287	-0.00151146	-0.0015126	-0.00158624	-0.00172229
L_ExtensorDigLongus	-0.0133172	-0.013362	-0.013334	-0.0132214	-0.0129983	-0.0126459	-0.012148	-0.0114661	-0.0105925	-0.00950066	-0.00816345	-0.00660305	-0.00485091	-0.00297104	-0.00103492	0.00087375	0.00267818	0.00429252	0.00561886	0.00653528	0.00698079	0.00694845	0.00650215	0.00576594	0.00486204	0.00389309	0.0029379	0.00204084	0.00121157	0.000453198	-0.000233305	-0.000853524	-0.00140628	-0.00188901	-0.00229729	-0.00263217	-0.00287663	-0.00303317	-0.00309681	-0.00307112	-0.00297539	-0.00283629	-0.00267595	-0.0025332	-0.00244165	-0.00243454	-0.00252961	-0.00271294	-0.00296719
L_ExtensorHalLongus	-0.0145635	-0.0146666	-0.0146976	-0.0146333	-0.0144563	-0.0141534	-0.0136995	-0.0130648	-0.0122386	-0.011194	-0.00992208	-0.00843061	-0.00675206	-0.00493635	-0.0030492	-0.00116429	0.000653644	0.0023333	0.00376094	0.00481622	0.00541965	0.00554811	0.00526613	0.00466412	0.00386359	0.00298019	0.00208043	0.00121097	0.000397009	-0.000351677	-0.00102923	-0.00163091	-0.00215424	-0.00258449	-0.00291887	-0.00315117	-0.00328635	-0.00332532	-0.00327316	-0.00315341	-0.00299063	-0.00281838	-0.00266326	-0.00256678	-0.00254353	-0.00261923	-0.00279393	-0.00305506	-0.00337813
R_DeltoidScapular1	0.00513912	0.00521314	0.00534295	0.00551977	0.00573402	0.00597278	0.00622908	0.00648803	0.00674587	0.00701028	0.00728964	0.0075875	0.0079079	0.00826101	0.00864164	0.00905668	0.00949952	0.00996744	0.0104622	0.0109835	0.0115189	0.0120659	0.0126034	0.0131179	0.0136124	0.0140697	0.0144906	0.0148695	0.015211	0.0155183	0.0157916	0.016047	0.016284	0.016511	0.0167293	0.0169507	0.0171654	0.0173776	0.017582	0.0177721	0.0179408	0.0180911	0.0182136	0.0183118	0.0183752	0.0184139	0.0184243	0.0184012	0.0183528
R_DeltoidScapular2	0.00237883	0.00242071	0.00250797	0.00262815	0.00278058	0.00295625	0.00314012	0.00332497	0.00351983	0.00372196	0.00393445	0.00416631	0.0044187	0.00469781	0.00500186	0.00532639	0.00567635	0.00604892	0.00643365	0.00684088	0.00725873	0.0076789	0.00810045	0.00851146	0.00890816	0.00927959	0.00962548	0.00994277	0.0102321	0.0104925	0.0107275	0.0109438	0.0111472	0.0113338	0.0115114	0.0116853	0.0118477	0.0120052	0.012155	0.0122893	0.0124115	0.0125125	0.0126029	0.0126659	0.0127149	0.012744	0.0127559	0.0127548	0.0127303
R_DeltoidScapular3	-0.00464199	-0.00464207	-0.0046176	-0.00457876	-0.00452444	-0.00445672	-0.00438745	-0.00431005	-0.00422312	-0.00413068	-0.00402376	-0.00389199	-0.00374414	-0.00358408	-0.00340159	-0.00320228	-0.00299223	-0.00276981	-0.00254013	-0.00230041	-0.00205565	-0.00180413	-0.00154592	-0.00128628	-0.0010296	-0.000767252	-0.000502383	-0.00023493	2.39269e-05	0.000277586	0.000527876	0.000763772	0.000994852	0.00121538	0.00142869	0.00162578	0.00180925	0.0019846	0.00214169	0.00228303	0.00240478	0.00251068	0.00259802	0.00267255	0.00273316	0.00278162	0.00282247	0.00284997	0.002872
R_DeltoidScapular4	-0.00222889	-0.00221276	-0.00217125	-0.00210781	-0.00202806	-0.00193953	-0.00184117	-0.00173008	-0.00161481	-0.00149482	-0.00135031	-0.0011984	-0.00101783	-0.000822954	-0.000604515	-0.000366557	-0.000116805	0.00015068	0.000429719	0.000717561	0.00102216	0.00132612	0.00163438	0.00194511	0.0022511	0.00255613	0.00284288	0.00312408	0.00338878	0.00363516	0.00387055	0.0040883	0.00428634	0.0044748	0.0046502	0.00481178	0.00496007	0.00509913	0.00522133	0.0053272	0.00542032	0.00549658	0.00556834	0.00562075	0.00566147	0.00570182	0.00574169	0.00577273	0.00579867
R_DeltoidScapular5	-0.00475616	-0.00475158	-0.00472127	-0.0046669	-0.00460622	-0.00452756	-0.00443855	-0.00434129	-0.00423728	-0.00411191	-0.00397645	-0.00381272	-0.00363117	-0.00342077	-0.00318153	-0.00292702	-0.00265311	-0.00236151	-0.00205287	-0.00173671	-0.00140633	-0.00106828	-0.000726926	-0.000379055	-3.70092e-05	0.000307705	0.00064442	0.000974695	0.00128731	0.00158919	0.00186901	0.00212863	0.00236997	0.00259324	0.00279547	0.00297925	0.00314743	0.00329427	0.00342006	0.00353174	0.003623	0.00370402	0.00376508	0.00382526	0.00387212	0.00391269	0.00395197	0.00399285	0.00403141
R_DeltoidScapular6	-0.00829026	-0.00829588	-0.00827639	-0.00824635	-0.00820292	-0.00814462	-0.00808428	-0.00801381	-0.00792517	-0.00782344	-0.00770823	-0.00756647	-0.00739943	-0.00720627	-0.00699197	-0.00676152	-0.00651113	-0.00625172	-0.00597898	-0.0057001	-0.00541483	-0.00512769	-0.00483174	-0.00453615	-0.00423422	-0.00392551	-0.0036185	-0.00331321	-0.00300483	-0.00271069	-0.00242614	-0.00215687	-0.00190391	-0.00166423	-0.0014472	-0.00124301	-0.00105588	-0.000893691	-0.00074889	-0.000625128	-0.00051915	-0.00043067	-0.000355114	-0.00029169	-0.000236465	-0.000186499	-0.000142844	-9.92817e-05	-5.67475e-05
R_DeltoidScapular7	-0.00751658	-0.0075297	-0.00752857	-0.00751843	-0.00749904	-0.00747513	-0.00744209	-0.00740325	-0.00735926	-0.00729822	-0.00722825	-0.00714372	-0.00704258	-0.00692194	-0.00678653	-0.00664715	-0.0065002	-0.00634847	-0.00619742	-0.00605353	-0.00590918	-0.00576561	-0.00562983	-0.00549498	-0.00536018	-0.00522397	-0.00508817	-0.00495237	-0.004817	-0.004689	-0.00457457	-0.00445822	-0.00435931	-0.00427189	-0.00419377	-0.00413208	-0.00407712	-0.00403617	-0.00400757	-0.0039817	-0.00396717	-0.00395186	-0.00394346	-0.00393134	-0.00391758	-0.00390398	-0.00388793	-0.00385992	-0.00382542
R_DeltoidScapular8	-0.00656505	-0.00657445	-0.00657553	-0.00656275	-0.00654153	-0.0065192	-0.00648785	-0.00645074	-0.00640638	-0.00634812	-0.00627903	-0.00619775	-0.006097	-0.0059843	-0.00585719	-0.0057209	-0.00558012	-0.00543682	-0.00528764	-0.00514858	-0.00500669	-0.00487234	-0.00473603	-0.00460096	-0.00446651	-0.00433362	-0.00419734	-0.00406501	-0.00393267	-0.00380775	-0.00368912	-0.00357449	-0.00347914	-0.00338797	-0.00331086	-0.0032471	-0.00319217	-0.00314757	-0.00311525	-0.00309413	-0.00307695	-0.00306628	-0.00305674	-0.00304433	-0.00303334	-0.00301792	-0.00299915	-0.00297229	-0.00294036
R_DeltoidScapular9	-0.00767863	-0.0076933	-0.00770137	-0.0076938	-0.00768561	-0.00767415	-0.00765293	-0.00763253	-0.00759801	-0.00755413	-0.00749837	-0.00742922	-0.00734571	-0.00724732	-0.00713891	-0.00702137	-0.00690898	-0.00678939	-0.00667107	-0.00656407	-0.00645726	-0.00636285	-0.00627121	-0.00618657	-0.00610013	-0.00601582	-0.00592711	-0.00584058	-0.00576221	-0.005682	-0.00561339	-0.00555153	-0.00550572	-0.00546605	-0.00543992	-0.00542529	-0.00542188	-0.00542681	-0.00543794	-0.00545583	-0.0054716	-0.00549267	-0.00551222	-0.00552252	-0.00552859	-0.00552504	-0.00551556	-0.00549424	-0.00546102
R_DeltoidScapular10	-0.00678966	-0.00680965	-0.00682233	-0.00682712	-0.0068326	-0.00683161	-0.00683008	-0.00682435	-0.00680992	-0.00678617	-0.00675597	-0.00671352	-0.00666129	-0.00659775	-0.00653086	-0.00645777	-0.00638355	-0.00631381	-0.00625068	-0.00619897	-0.00615023	-0.00611243	-0.00607842	-0.00605141	-0.00602631	-0.00600768	-0.00598443	-0.00596006	-0.00593968	-0.00592855	-0.0059211	-0.00592188	-0.00593072	-0.00594827	-0.00597708	-0.00601863	-0.00606307	-0.0061103	-0.00616892	-0.00622557	-0.0062789	-0.00632703	-0.00637289	-0.00640373	-0.00643039	-0.00644004	-0.00643902	-0.00642682	-0.00639924
R_DeltoidScapular11	-0.00371185	-0.00373357	-0.00375293	-0.00378043	-0.00381109	-0.00384227	-0.00388292	-0.00391413	-0.00394299	-0.00397432	-0.00400477	-0.00403603	-0.0040714	-0.00411037	-0.00415062	-0.00420292	-0.00426098	-0.00432888	-0.00441441	-0.00451173	-0.00462009	-0.00473883	-0.00486522	-0.00499763	-0.00513513	-0.00527482	-0.00541714	-0.00555635	-0.00569379	-0.00583425	-0.00596988	-0.00611382	-0.00625347	-0.0063927	-0.00653703	-0.00667824	-0.00682237	-0.00696365	-0.00709926	-0.00722543	-0.0073394	-0.00744452	-0.00753302	-0.00760304	-0.00765434	-0.00768281	-0.00770165	-0.00770032	-0.00768297
R_DeltoidClavicular1	0.000793882	0.00079604	0.000794156	0.000793242	0.000791483	0.000786968	0.000781881	0.000779577	0.000773848	0.000766635	0.000755487	0.000738532	0.000722363	0.000695966	0.000673254	0.000641131	0.000609863	0.000571386	0.000531931	0.000478235	0.000425497	0.000361199	0.000291662	0.000216953	0.000131875	4.0766e-05	-6.08985e-05	-0.000165341	-0.00027298	-0.000377476	-0.000495814	-0.000610633	-0.000730399	-0.000845513	-0.000957152	-0.00107099	-0.00117785	-0.00128094	-0.00137089	-0.00145409	-0.00153329	-0.00160243	-0.00166161	-0.00170765	-0.00174778	-0.00178211	-0.00181214	-0.00183492	-0.00185438
R_DeltoidClavicular2	0.00199214	0.00199292	0.0019785	0.0019596	0.00194112	0.00192046	0.0018922	0.00185998	0.00183105	0.0017913	0.00175041	0.00170099	0.00164327	0.00157655	0.00150394	0.00142231	0.0013353	0.00124185	0.00114293	0.0010376	0.000924922	0.000808286	0.000691072	0.000561784	0.000430517	0.000295766	0.000159711	1.85817e-05	-0.000126324	-0.000264459	-0.00040562	-0.000543067	-0.000678368	-0.000815052	-0.000945297	-0.00106915	-0.00119343	-0.0013019	-0.00141203	-0.00150496	-0.0015909	-0.00166754	-0.0017319	-0.00178312	-0.00182858	-0.00186756	-0.00189673	-0.00192169	-0.001939
R_DeltoidClavicular3	-0.00101988	-0.00100373	-0.00096602	-0.000917925	-0.000861495	-0.000796423	-0.000727246	-0.000663618	-0.000601563	-0.000539537	-0.000479915	-0.000416089	-0.000347813	-0.000278718	-0.00020982	-0.000142463	-7.6753e-05	-2.03167e-05	2.73328e-05	6.07433e-05	7.70867e-05	6.31523e-05	2.49275e-05	-4.68958e-05	-0.000154461	-0.000289459	-0.000455244	-0.000637474	-0.000839031	-0.00106149	-0.00128616	-0.00151791	-0.00175294	-0.00198788	-0.00221741	-0.00243799	-0.00263886	-0.00283208	-0.00300044	-0.00314994	-0.00328487	-0.00340098	-0.00350241	-0.00358671	-0.00366329	-0.00373268	-0.00379261	-0.00385325	-0.00390466
R_DeltoidClavicular4	0.00204935	0.00204838	0.00203601	0.00201826	0.00199776	0.00197417	0.00194469	0.00191387	0.00188358	0.00184347	0.00180124	0.00174669	0.00168825	0.00161944	0.00154326	0.00146108	0.00137006	0.00127332	0.00116914	0.00106169	0.000948424	0.000830398	0.000705508	0.000579438	0.000445097	0.000310255	0.000167449	2.71925e-05	-0.000121343	-0.000262334	-0.000400552	-0.000544501	-0.000679667	-0.000817729	-0.000946542	-0.00107239	-0.00119408	-0.00130245	-0.00141054	-0.00150897	-0.0015928	-0.00167132	-0.0017341	-0.00178753	-0.00183154	-0.0018711	-0.00189922	-0.00192567	-0.00194238
R_CoracoBrachialis1	0.00453344	0.00453112	0.00450897	0.00447357	0.00442713	0.00437378	0.00430886	0.00424603	0.00416966	0.00408351	0.00398508	0.00387073	0.00373787	0.00358364	0.00340872	0.00322122	0.00301847	0.00280041	0.00257149	0.00233034	0.00207698	0.00181471	0.00154295	0.00126289	0.000981646	0.000691139	0.000397971	0.000104894	-0.000189031	-0.000469934	-0.00075014	-0.00102465	-0.0012862	-0.00153812	-0.00177914	-0.00200643	-0.00222598	-0.00242769	-0.00261498	-0.00278201	-0.00292977	-0.00305865	-0.00316621	-0.00325428	-0.00333083	-0.00339119	-0.00343739	-0.00347143	-0.00349268
R_CoracoBrachialis2	0.00458888	0.00461199	0.00464331	0.00468044	0.00472778	0.00476964	0.00481057	0.00484244	0.00486484	0.004875	0.00487583	0.00486412	0.00484415	0.00480473	0.00476082	0.00469974	0.00462438	0.00454044	0.00443657	0.00432343	0.00418518	0.00402401	0.00383712	0.00363139	0.00338889	0.00313273	0.00285827	0.00256406	0.00226535	0.00196133	0.00165345	0.00135736	0.00106803	0.000790256	0.000519302	0.000270758	4.15131e-05	-0.000170036	-0.000364709	-0.000529546	-0.000680962	-0.00081011	-0.000920594	-0.00101052	-0.00108916	-0.00115584	-0.00121994	-0.00127784	-0.00132934
R_CoracoBrachialis3	0.00533547	0.00533127	0.00530512	0.00526683	0.00521131	0.00514888	0.00507753	0.00499902	0.0049082	0.00481137	0.00469278	0.0045596	0.00440136	0.00421941	0.00401797	0.00379453	0.00355545	0.00330122	0.00303012	0.00274441	0.00244732	0.00214033	0.00182104	0.00149174	0.00115913	0.000819338	0.000477754	0.000130648	-0.000211912	-0.000546399	-0.000874959	-0.00118957	-0.00150186	-0.00179962	-0.00208136	-0.00235102	-0.00260729	-0.00284167	-0.00306082	-0.00325899	-0.00342808	-0.00358078	-0.00370676	-0.00381294	-0.00390152	-0.00396996	-0.00402501	-0.00406322	-0.00409428
R_Infraspinatus1	0.00807018	0.00807405	0.00808249	0.00809711	0.00811641	0.00812915	0.00814725	0.00816915	0.00818863	0.00820518	0.00822297	0.00823621	0.0082539	0.00827222	0.00828385	0.00830045	0.00831163	0.00832442	0.00833685	0.00835068	0.00835919	0.00836261	0.00836599	0.00836093	0.00833813	0.00831305	0.00827479	0.00821964	0.00814708	0.00806269	0.0079637	0.00786026	0.00775166	0.00764579	0.00753314	0.00742878	0.00732661	0.00723922	0.00715823	0.00708422	0.00702009	0.00695986	0.00691416	0.0068735	0.00684039	0.00681616	0.00679872	0.00679593	0.00680108
R_Infraspinatus2	0.0028511	0.00285296	0.00286399	0.00287999	0.00289707	0.00291583	0.00293357	0.00294981	0.00296898	0.00299132	0.00301463	0.00304085	0.00307129	0.00310717	0.00314852	0.00319637	0.00324765	0.00330397	0.0033671	0.00343564	0.00351045	0.0035836	0.00365057	0.00371265	0.00376578	0.00380511	0.00382571	0.00383381	0.00381969	0.00378789	0.00373771	0.00367221	0.00359488	0.00351002	0.00341716	0.00331557	0.00321637	0.00312269	0.00302824	0.00294184	0.0028607	0.00278842	0.0027279	0.00267627	0.00263941	0.00261755	0.00260365	0.00260717	0.00262249
R_Infraspinatus3	0.00289143	0.00289299	0.00290547	0.00291738	0.00293376	0.00295006	0.00296554	0.00298399	0.00300527	0.00302436	0.00304341	0.00307163	0.00309715	0.00313092	0.00316913	0.00321623	0.0032634	0.00332163	0.00338124	0.00344121	0.00351352	0.00358298	0.00364716	0.00371067	0.00375716	0.00379419	0.00381199	0.00381219	0.00379481	0.00375896	0.00370734	0.00363818	0.0035595	0.00346729	0.00336636	0.00326322	0.00315964	0.00305542	0.00296012	0.00286616	0.00278071	0.00270861	0.00264461	0.00259189	0.00255426	0.00252783	0.00251625	0.00252089	0.00253603
R_Infraspinatus4	0.00506145	0.00505692	0.00504239	0.00503214	0.00501127	0.00498842	0.00496073	0.00493717	0.00491128	0.00487968	0.00484628	0.00480628	0.00475641	0.00469771	0.00463428	0.00456204	0.00448588	0.00439764	0.00430761	0.00420662	0.00410049	0.00398556	0.00387534	0.00375757	0.00363383	0.00350256	0.00336395	0.00321871	0.00305947	0.00289524	0.00272432	0.00255299	0.00237661	0.00220545	0.0020318	0.0018671	0.00170455	0.00155113	0.00140508	0.00127147	0.00115264	0.00104954	0.000962162	0.000885791	0.000839018	0.000806155	0.000792663	0.000799987	0.000823974
R_Infraspinatus5	0.00435308	0.00433855	0.00431174	0.00427674	0.00423455	0.00418381	0.00413714	0.0040846	0.00403592	0.00398196	0.00392772	0.00385765	0.00378129	0.00369021	0.00359441	0.0034859	0.00336495	0.00323351	0.00308718	0.00293525	0.00277173	0.00259993	0.00242718	0.00225047	0.00206862	0.00188845	0.00170377	0.00151486	0.001324	0.0011333	0.000946381	0.000754653	0.000569285	0.000388037	0.000216018	4.47194e-05	-0.000119912	-0.000277535	-0.000418653	-0.000554144	-0.000671631	-0.000774472	-0.000857008	-0.000926916	-0.000977915	-0.00100992	-0.00102064	-0.00101057	-0.000982623
R_Infraspinatus6	0.00538387	0.00538671	0.00539113	0.00539838	0.00540267	0.00540517	0.00541382	0.00541481	0.0054183	0.00541808	0.00541234	0.00540505	0.00538882	0.00536589	0.00534383	0.00531471	0.00528166	0.00524417	0.00520191	0.0051598	0.00510994	0.00506062	0.00500306	0.00494006	0.00486982	0.00478647	0.00468622	0.0045688	0.00444697	0.00430486	0.00415241	0.00400048	0.00383589	0.00367765	0.00352026	0.0033629	0.00321026	0.00306831	0.0029364	0.0028148	0.00270705	0.00260915	0.00252766	0.00246415	0.0024121	0.00238558	0.00237341	0.00238088	0.00240523
R_TeresMinor1	0.0127467	0.012771	0.0128073	0.0128503	0.0128994	0.0129549	0.0130131	0.0130671	0.0131192	0.0131668	0.0132039	0.0132352	0.0132563	0.0132748	0.0132906	0.013304	0.013317	0.0133354	0.0133526	0.0133754	0.0133992	0.0134278	0.0134512	0.0134682	0.0134746	0.0134581	0.0134212	0.0133676	0.0132903	0.0131954	0.0130868	0.0129775	0.012866	0.0127596	0.0126621	0.0125792	0.0125085	0.0124457	0.0124031	0.0123603	0.0123317	0.0123071	0.0122839	0.012263	0.0122424	0.0122212	0.0122032	0.0121852	0.0121706
R_TeresMinor2	0.00855486	0.00856371	0.00857826	0.00858643	0.00859864	0.00860253	0.00861597	0.00862576	0.00862403	0.00862348	0.00861843	0.00860927	0.00859395	0.00857603	0.0085534	0.00853743	0.00852708	0.00852474	0.00853571	0.00855766	0.00859524	0.00865088	0.00872089	0.00879962	0.00888565	0.00896993	0.00904998	0.0091278	0.00919485	0.00924967	0.00929741	0.00933821	0.00937156	0.00939809	0.00942137	0.00944072	0.00945767	0.00947097	0.00948182	0.00949577	0.00951296	0.00952191	0.00952923	0.00954082	0.00954796	0.00955601	0.0095645	0.00957713	0.00958813
R_TeresMinor3	0.00632388	0.00634069	0.00636547	0.0063929	0.00643101	0.00646919	0.00651255	0.00655281	0.00659284	0.00663331	0.00667065	0.00671344	0.0067528	0.0067978	0.00684733	0.00689799	0.006953	0.00701982	0.00709786	0.00717726	0.00725822	0.007347	0.00743106	0.00750908	0.00758175	0.00763873	0.00768258	0.00770867	0.00771196	0.0077026	0.00767713	0.0076474	0.00760582	0.00756169	0.00751528	0.00746752	0.00742648	0.00738438	0.00734987	0.00731596	0.00729037	0.00726919	0.00724826	0.00723377	0.00721838	0.00720986	0.00720358	0.00720008	0.00720144
R_TeresMajor1	-0.000128873	-5.6193e-05	4.00063e-05	0.000169148	0.000323226	0.00049306	0.00066237	0.00083621	0.00100616	0.00117808	0.00136195	0.00155953	0.00177719	0.00202076	0.00229161	0.00258855	0.00292072	0.00328964	0.00369883	0.00415025	0.00464361	0.00516554	0.0057038	0.00625973	0.00681507	0.00736842	0.00791831	0.00845378	0.00897983	0.00950209	0.0100142	0.010512	0.0110068	0.0114884	0.0119649	0.0124264	0.012876	0.0133064	0.0137094	0.0140824	0.0144162	0.0147099	0.0149569	0.0151567	0.015312	0.015416	0.0154793	0.0154959	0.0154605
R_TeresMajor2	0.0154572	0.0155314	0.0156293	0.0157517	0.0158967	0.0160509	0.0162086	0.0163589	0.016497	0.0166247	0.0167408	0.0168503	0.0169637	0.0170713	0.017186	0.0173167	0.0174614	0.0176297	0.0178298	0.0180568	0.0183166	0.0185975	0.0188912	0.0191879	0.0194816	0.0197583	0.0200224	0.0202702	0.0205046	0.0207314	0.0209587	0.0211911	0.0214323	0.0216968	0.021975	0.0222719	0.0225827	0.0229068	0.023224	0.023531	0.023815	0.0240687	0.0242852	0.0244497	0.0245717	0.0246434	0.0246545	0.0246184	0.0245238
R_TeresMajor3	0.0121052	0.012168	0.0122625	0.0123839	0.0125208	0.0126715	0.0128289	0.0129821	0.0131267	0.0132623	0.0133959	0.013524	0.0136612	0.0137994	0.0139476	0.0141114	0.0142909	0.0144962	0.0147232	0.0149845	0.0152657	0.0155666	0.0158812	0.0161962	0.0165129	0.016806	0.0170888	0.0173543	0.0176084	0.0178541	0.018094	0.0183352	0.0185848	0.0188496	0.0191263	0.0194161	0.0197207	0.0200262	0.0203291	0.020616	0.0208773	0.0211122	0.0213126	0.0214723	0.021582	0.0216495	0.0216697	0.0216379	0.0215589
R_TeresMajor4	0.000273358	0.000300282	0.000342952	0.000398918	0.000464613	0.000532725	0.000603604	0.000671494	0.000738941	0.000801721	0.000872545	0.000942491	0.00101947	0.00110475	0.00119974	0.00130318	0.00142196	0.001563	0.0017127	0.00188875	0.00207838	0.00228488	0.00250385	0.00272987	0.0029629	0.00320516	0.00345289	0.00370771	0.00396798	0.0042341	0.00450536	0.00479159	0.00507916	0.00537142	0.00567011	0.00596923	0.00626474	0.00655941	0.00683572	0.0070891	0.00732838	0.00753573	0.00771073	0.00785296	0.00796195	0.00802809	0.00806523	0.00805547	0.0080126
R_Supraspinatus1	0.00368057	0.00366916	0.00364118	0.00360071	0.00355512	0.00349695	0.00343579	0.00337092	0.00330237	0.00323057	0.00315006	0.00305535	0.00294913	0.00283192	0.00270106	0.00255645	0.00239712	0.00222915	0.00205059	0.00186384	0.00166828	0.00147732	0.00126823	0.00106861	0.000866631	0.000665289	0.000465528	0.000265446	6.66924e-05	-0.000129477	-0.000320818	-0.000507253	-0.000689229	-0.000859953	-0.00103121	-0.0011923	-0.00134898	-0.00150146	-0.00163563	-0.00176124	-0.00187728	-0.0019735	-0.00205552	-0.00211804	-0.0021633	-0.00219132	-0.00219643	-0.00218992	-0.00215768
R_Supraspinatus2	0.00510074	0.00509715	0.00507888	0.00504953	0.00501732	0.00497732	0.00493082	0.00488635	0.00483518	0.00477812	0.00471284	0.00464016	0.00455089	0.00444628	0.00433488	0.00421256	0.00407614	0.00392918	0.00378086	0.00362198	0.00345284	0.00328374	0.00311488	0.00294103	0.00276376	0.00257819	0.00239098	0.00219827	0.00200347	0.00180186	0.00159955	0.00140353	0.00121167	0.00101929	0.000835845	0.000653473	0.000484949	0.000318912	0.000165892	2.97267e-05	-9.15326e-05	-0.000203255	-0.000292483	-0.000363643	-0.000414075	-0.000448803	-0.000458827	-0.000449866	-0.000423342
R_Supraspinatus3	-0.00779558	-0.0078403	-0.00791368	-0.00801783	-0.00814087	-0.00828479	-0.00842991	-0.00858518	-0.00873887	-0.00889403	-0.00905035	-0.00921302	-0.00938254	-0.00956006	-0.00975312	-0.00995477	-0.0101666	-0.0103879	-0.0106203	-0.0108648	-0.0111237	-0.0113902	-0.0116615	-0.0119287	-0.0121856	-0.0124264	-0.0126448	-0.012833	-0.0130022	-0.0131431	-0.0132634	-0.0133715	-0.0134729	-0.0135698	-0.0136646	-0.0137633	-0.0138614	-0.0139589	-0.0140533	-0.0141397	-0.0142205	-0.0142915	-0.014346	-0.0143887	-0.014418	-0.0144391	-0.0144473	-0.0144417	-0.0144266
R_Supraspinatus4	-0.00786345	-0.00789832	-0.0079607	-0.00804672	-0.00815079	-0.00827192	-0.00839693	-0.00852862	-0.00865872	-0.00879432	-0.00893314	-0.00907979	-0.00923509	-0.00940645	-0.00958948	-0.00979159	-0.00999996	-0.0102244	-0.0104616	-0.0107185	-0.0109846	-0.0112594	-0.0115389	-0.0118188	-0.0120869	-0.0123462	-0.01259	-0.0128079	-0.0130054	-0.0131728	-0.0133277	-0.0134647	-0.0135938	-0.0137113	-0.0138245	-0.0139333	-0.0140405	-0.0141443	-0.0142471	-0.0143355	-0.0144209	-0.0144941	-0.0145523	-0.0145933	-0.0146343	-0.0146552	-0.0146632	-0.0146581	-0.0146464
R_Subscapularis1	-0.0135957	-0.0136137	-0.013646	-0.0136894	-0.0137416	-0.0137986	-0.0138583	-0.013914	-0.0139746	-0.0140253	-0.0140617	-0.014089	-0.0141056	-0.0141159	-0.0141121	-0.0141044	-0.0140763	-0.0140373	-0.0139857	-0.0139197	-0.0138348	-0.0137375	-0.0136188	-0.0134803	-0.0133206	-0.0131446	-0.0129401	-0.0127159	-0.0124663	-0.0122139	-0.0119561	-0.0116999	-0.0114534	-0.0112247	-0.0110154	-0.0108246	-0.0106581	-0.0105145	-0.0103932	-0.0102873	-0.0101953	-0.0101219	-0.0100576	-0.0100054	-0.00996863	-0.00993608	-0.00991266	-0.00990016	-0.00989837
R_Subscapularis2	-0.00448967	-0.00449268	-0.00448909	-0.00448282	-0.00447662	-0.00446723	-0.00446265	-0.00445101	-0.00443976	-0.00442739	-0.00441448	-0.0043957	-0.00436784	-0.00433748	-0.00430343	-0.00426418	-0.00422304	-0.00418126	-0.00413515	-0.00408545	-0.00403683	-0.00398877	-0.00393013	-0.00387807	-0.00382017	-0.00376233	-0.00371152	-0.00365487	-0.00359942	-0.00355105	-0.0035019	-0.00345635	-0.00341177	-0.00336723	-0.00332802	-0.00328947	-0.003252	-0.00322002	-0.00319011	-0.00315969	-0.00313767	-0.00311793	-0.00310047	-0.00308999	-0.00308721	-0.00308119	-0.00308618	-0.00309239	-0.00310318
R_Subscapularis3	-0.0141098	-0.0141459	-0.0142057	-0.0142855	-0.0143789	-0.0144803	-0.0145954	-0.0147091	-0.0148153	-0.01492	-0.0150249	-0.0151182	-0.0152174	-0.0153142	-0.0154187	-0.0155183	-0.0156263	-0.0157363	-0.015843	-0.0159571	-0.0160699	-0.0161759	-0.0162773	-0.0163674	-0.0164333	-0.0164801	-0.0164985	-0.0164882	-0.0164508	-0.0163916	-0.0163119	-0.0162299	-0.0161446	-0.0160649	-0.0159936	-0.0159354	-0.0158908	-0.0158596	-0.0158398	-0.0158246	-0.015816	-0.0158112	-0.0158068	-0.0158028	-0.0157983	-0.0157927	-0.0157859	-0.0157807	-0.0157785
R_Subscapularis4	-0.0157438	-0.0157764	-0.0158272	-0.0158953	-0.0159748	-0.0160594	-0.0161477	-0.0162373	-0.0163305	-0.0164094	-0.0164837	-0.016554	-0.0166187	-0.0166817	-0.0167475	-0.0168199	-0.016896	-0.0169761	-0.0170668	-0.0171664	-0.0172744	-0.0173957	-0.0175086	-0.0176185	-0.0177152	-0.0177822	-0.0178238	-0.0178318	-0.0178028	-0.017745	-0.0176611	-0.0175673	-0.0174632	-0.0173608	-0.0172612	-0.0171735	-0.0170866	-0.0170132	-0.0169549	-0.0169084	-0.0168614	-0.016827	-0.0167928	-0.0167683	-0.0167428	-0.0167288	-0.0167236	-0.0167237	-0.0167271
R_Subscapularis5	-0.016084	-0.016122	-0.016181	-0.0162557	-0.0163484	-0.0164485	-0.0165559	-0.0166606	-0.0167633	-0.0168602	-0.0169518	-0.0170353	-0.017113	-0.0171952	-0.0172756	-0.0173608	-0.0174503	-0.0175434	-0.0176414	-0.0177455	-0.0178542	-0.0179648	-0.0180648	-0.0181559	-0.0182242	-0.0182618	-0.0182703	-0.0182322	-0.0181681	-0.018066	-0.0179391	-0.0177981	-0.0176476	-0.0175057	-0.01737	-0.0172483	-0.0171426	-0.0170442	-0.016966	-0.0168995	-0.0168468	-0.0167985	-0.0167548	-0.0167192	-0.0166844	-0.0166589	-0.0166392	-0.0166229	-0.0166122
R_Subscapularis6	-0.0172565	-0.0172867	-0.017324	-0.0173698	-0.0174278	-0.0174834	-0.0175447	-0.0176113	-0.0176678	-0.0177179	-0.0177543	-0.0177761	-0.0177937	-0.0178002	-0.017802	-0.0177998	-0.0177923	-0.0177879	-0.0177873	-0.0177796	-0.0177847	-0.0177834	-0.0177831	-0.0177703	-0.017739	-0.0176842	-0.0175997	-0.0174826	-0.0173293	-0.0171504	-0.0169505	-0.0167386	-0.0165228	-0.0163158	-0.016116	-0.0159294	-0.0157575	-0.0156058	-0.0154738	-0.0153529	-0.0152503	-0.0151654	-0.0150945	-0.0150295	-0.0149796	-0.01494	-0.0149154	-0.0148974	-0.014887
R_Subscapularis7	-0.0170038	-0.0170318	-0.0170715	-0.0171197	-0.0171766	-0.0172463	-0.0173177	-0.0173898	-0.0174564	-0.0175188	-0.0175684	-0.0176046	-0.0176303	-0.0176542	-0.0176679	-0.0176755	-0.017681	-0.0176778	-0.017672	-0.0176581	-0.0176406	-0.0176162	-0.0175809	-0.0175221	-0.0174468	-0.0173328	-0.0171916	-0.0170054	-0.0167926	-0.0165466	-0.0162808	-0.0160053	-0.0157303	-0.015461	-0.015207	-0.014967	-0.0147515	-0.0145575	-0.0143867	-0.0142386	-0.0141075	-0.0139971	-0.0139025	-0.01382	-0.0137531	-0.0136976	-0.0136561	-0.0136275	-0.0136055
R_Subscapularis8	-0.0161609	-0.0161942	-0.016237	-0.0162931	-0.0163637	-0.0164378	-0.0165202	-0.0166002	-0.016678	-0.0167514	-0.0168136	-0.0168712	-0.0169161	-0.0169523	-0.0169912	-0.0170302	-0.0170606	-0.0170891	-0.0171121	-0.0171358	-0.0171586	-0.0171768	-0.0171803	-0.0171632	-0.0171271	-0.0170556	-0.0169532	-0.0168134	-0.0166353	-0.0164288	-0.0161963	-0.0159559	-0.0157085	-0.0154708	-0.0152399	-0.0150283	-0.0148334	-0.0146601	-0.0145056	-0.0143688	-0.0142533	-0.0141491	-0.0140637	-0.0139905	-0.0139275	-0.0138797	-0.0138432	-0.0138144	-0.0137998
R_Subscapularis9	-0.0159534	-0.0159793	-0.0160196	-0.0160672	-0.0161242	-0.0161884	-0.0162554	-0.0163181	-0.0163818	-0.0164369	-0.0164784	-0.0165101	-0.0165342	-0.0165488	-0.0165588	-0.0165623	-0.0165586	-0.0165594	-0.0165533	-0.0165469	-0.0165318	-0.0165124	-0.0164827	-0.0164396	-0.0163663	-0.0162666	-0.0161346	-0.0159646	-0.015766	-0.0155362	-0.0152844	-0.0150239	-0.0147609	-0.0145038	-0.0142588	-0.0140288	-0.0138164	-0.0136229	-0.0134564	-0.0133128	-0.0131792	-0.0130684	-0.0129727	-0.0128916	-0.0128261	-0.012773	-0.0127332	-0.0127072	-0.0126879
R_Subscapularis10	-0.00776778	-0.00776758	-0.00777497	-0.00778389	-0.00779773	-0.00781133	-0.00782601	-0.00784437	-0.00785375	-0.00786423	-0.00787087	-0.00787424	-0.00786634	-0.0078537	-0.00784054	-0.00782177	-0.00779993	-0.00776827	-0.00773466	-0.00769874	-0.00765071	-0.00760332	-0.0075494	-0.00747993	-0.00739687	-0.00730469	-0.00718891	-0.00704956	-0.00689687	-0.00672557	-0.00653462	-0.00633354	-0.00613317	-0.00593257	-0.00572362	-0.00552841	-0.0053428	-0.00516517	-0.00499718	-0.0048503	-0.00471552	-0.00459871	-0.00449645	-0.00441334	-0.00435271	-0.00430682	-0.0042791	-0.00427237	-0.00428706
R_Subscapularis11	-0.00598675	-0.00598186	-0.00596909	-0.00595437	-0.00592992	-0.00590918	-0.00588008	-0.00585657	-0.00582787	-0.00579611	-0.00575821	-0.00571325	-0.00565686	-0.00559587	-0.00552075	-0.00544183	-0.0053523	-0.00525018	-0.00514142	-0.00502265	-0.0048935	-0.00475389	-0.00461029	-0.00446335	-0.00430252	-0.00413583	-0.00395903	-0.00376623	-0.00356048	-0.00334575	-0.0031264	-0.00290463	-0.00267636	-0.0024554	-0.00223587	-0.00202057	-0.0018165	-0.00162197	-0.00143489	-0.00126684	-0.00111857	-0.000990697	-0.00087872	-0.000789026	-0.000721243	-0.000676162	-0.000651588	-0.000647285	-0.000669381
R_BicepsBrachiiLH	-0.00685342	-0.00674374	-0.0066148	-0.00647964	-0.00633092	-0.00618055	-0.00602023	-0.00586128	-0.00570807	-0.00555527	-0.00542474	-0.00530784	-0.00521102	-0.00515126	-0.00512973	-0.00515566	-0.00524119	-0.00538607	-0.00559279	-0.00584983	-0.00614348	-0.00648039	-0.00684685	-0.0072419	-0.00766087	-0.008109	-0.00858916	-0.00910867	-0.00966508	-0.0102685	-0.0109128	-0.0115911	-0.0122983	-0.0130241	-0.0137643	-0.014505	-0.0152453	-0.0159705	-0.0166749	-0.0173542	-0.0179957	-0.018604	-0.0191658	-0.0196664	-0.0201165	-0.0204997	-0.0208064	-0.021042	-0.0211828
R_BicepsBrachiiSH1	-0.00810968	-0.00799772	-0.00790083	-0.00780593	-0.00771768	-0.00763422	-0.00755022	-0.00747958	-0.00742465	-0.00738571	-0.00737526	-0.0074078	-0.00748216	-0.007617	-0.00782579	-0.00811073	-0.00848323	-0.00895014	-0.00949867	-0.0101349	-0.0108365	-0.0116009	-0.0124064	-0.0132518	-0.014108	-0.0149839	-0.0158674	-0.0167554	-0.0176495	-0.0185489	-0.0194625	-0.020376	-0.0212958	-0.0222104	-0.0231271	-0.0240282	-0.0249121	-0.0257706	-0.0265967	-0.0273832	-0.0281178	-0.0288004	-0.0294283	-0.029992	-0.0304918	-0.0309241	-0.0312777	-0.03156	-0.0317521
R_BicepsBrachiiSH2	-0.00810968	-0.00799772	-0.00790083	-0.00780593	-0.00771768	-0.00763422	-0.00755022	-0.00747958	-0.00742465	-0.00738571	-0.00737526	-0.0074078	-0.00748216	-0.007617	-0.00782579	-0.00811073	-0.00848323	-0.00895014	-0.00949867	-0.0101349	-0.0108365	-0.0116009	-0.0124064	-0.0132518	-0.014108	-0.0149839	-0.0158674	-0.0167554	-0.0176495	-0.0185489	-0.0194625	-0.020376	-0.0212958	-0.0222104	-0.0231271	-0.0240282	-0.0249121	-0.0257706	-0.0265967	-0.0273832	-0.0281178	-0.0288004	-0.0294283	-0.029992	-0.0304918	-0.0309241	-0.0312777	-0.03156	-0.0317521
R_TricepsLH1	0.0130739	0.0130582	0.0130708	0.0131019	0.013148	0.0132044	0.0132595	0.0133184	0.0133719	0.0134273	0.0134871	0.0135543	0.0136391	0.0137507	0.0138918	0.0140682	0.0142871	0.0145466	0.0148416	0.0151749	0.0155358	0.0159193	0.0163103	0.0166992	0.0170901	0.0174689	0.0178426	0.0182032	0.0185641	0.0189262	0.0192938	0.0196742	0.0200664	0.0204756	0.0208952	0.0213326	0.0217722	0.0222158	0.0226513	0.0230737	0.0234722	0.0238374	0.0241735	0.0244585	0.0247051	0.0248957	0.0250297	0.02511	0.0251317
R_TricepsLH2	0.013156	0.0131397	0.0131358	0.0131461	0.0131682	0.0131908	0.013217	0.0132313	0.0132485	0.0132649	0.0132767	0.0132996	0.0133341	0.0133795	0.0134502	0.01355	0.0136852	0.0138533	0.0140513	0.0142819	0.0145347	0.0147965	0.0150648	0.0153288	0.0155865	0.0158265	0.0160615	0.0162906	0.0165141	0.0167407	0.016977	0.0172302	0.0174929	0.0177733	0.018072	0.0183857	0.0187138	0.0190471	0.0193802	0.0197103	0.0200276	0.020323	0.0205941	0.0208359	0.021033	0.0211933	0.0213094	0.0213803	0.021397
R_TricepsLH3	0.0119875	0.0119674	0.01196	0.0119703	0.0119862	0.0120045	0.0120312	0.0120553	0.0120746	0.0120953	0.0121163	0.0121497	0.0122006	0.0122625	0.0123569	0.0124797	0.0126435	0.0128379	0.0130704	0.0133344	0.0136264	0.0139301	0.0142394	0.0145547	0.014865	0.0151698	0.0154658	0.0157567	0.0160515	0.0163482	0.0166587	0.0169714	0.0173009	0.0176487	0.0180103	0.0183771	0.0187567	0.0191369	0.0195148	0.0198728	0.0202231	0.0205472	0.0208411	0.0211022	0.0213168	0.0214972	0.0216235	0.0217062	0.021736
R_TricepsLH4	0.0131274	0.0131098	0.0131051	0.0131091	0.013131	0.0131597	0.013183	0.0132039	0.0132234	0.0132339	0.0132488	0.0132695	0.013304	0.0133523	0.0134293	0.013529	0.0136592	0.0138328	0.014033	0.0142634	0.0145205	0.0147808	0.0150484	0.0153128	0.0155717	0.0158111	0.0160452	0.0162743	0.0164954	0.0167242	0.0169592	0.017207	0.0174708	0.0177524	0.0180531	0.0183648	0.0186935	0.0190277	0.0193627	0.01969	0.0200034	0.0202997	0.0205708	0.0208089	0.0210097	0.0211675	0.0212875	0.0213552	0.0213749
R_LatissimusDorsi1	-0.00364085	-0.00362727	-0.00361217	-0.00360051	-0.00357945	-0.00355704	-0.00354104	-0.00352384	-0.00351123	-0.00350228	-0.00348904	-0.00347762	-0.00346683	-0.00344474	-0.00342247	-0.00339887	-0.00336612	-0.00332438	-0.00327235	-0.00321355	-0.00314148	-0.00305781	-0.00296683	-0.00286724	-0.00275885	-0.00263668	-0.00250329	-0.00234945	-0.00218329	-0.00199524	-0.00179451	-0.0015789	-0.00135579	-0.00112759	-0.00089868	-0.000660692	-0.000428601	-0.000200644	1.07347e-05	0.000216675	0.000398289	0.00055886	0.000693649	0.000803677	0.000883962	0.000931494	0.000948623	0.000935195	0.000884717
R_LatissimusDorsi2	-0.0004134	-0.000398034	-0.000376488	-0.000348947	-0.000312259	-0.00027687	-0.000244964	-0.000218383	-0.000193218	-0.000176997	-0.000153883	-0.00013415	-0.000112492	-9.105e-05	-6.45333e-05	-3.60833e-05	1.2e-06	4.68325e-05	9.99926e-05	0.000173027	0.000253841	0.000347347	0.000447978	0.00056163	0.000678061	0.000802906	0.000943819	0.00109342	0.00125899	0.00143811	0.00163187	0.0018418	0.00206	0.0022882	0.00252887	0.00276857	0.0030132	0.00325588	0.00348694	0.00370602	0.00390745	0.00408757	0.00423426	0.00435617	0.00444062	0.00449319	0.00451485	0.0044952	0.00444431
R_LatissimusDorsi3	-0.000982486	-0.000958779	-0.0009364	-0.000907804	-0.000872717	-0.000836402	-0.000801181	-0.00076931	-0.000743074	-0.000721719	-0.000700945	-0.000677074	-0.000650808	-0.000624326	-0.000593335	-0.000554028	-0.000509639	-0.00045049	-0.000378717	-0.000293239	-0.000190557	-7.43942e-05	4.86658e-05	0.0001852	0.000333053	0.000489233	0.000657894	0.000841333	0.00104189	0.00125335	0.00148166	0.0017202	0.0019718	0.0022305	0.00249374	0.00276445	0.00303678	0.00329951	0.00355324	0.00379044	0.004001	0.0041952	0.00436097	0.00449147	0.00458548	0.00464592	0.00466729	0.0046539	0.00460373
R_LatissimusDorsi4	-0.00380943	-0.00379855	-0.00378079	-0.00376134	-0.00373863	-0.00371324	-0.00369288	-0.00367038	-0.00365719	-0.00364124	-0.00362398	-0.00359695	-0.00356934	-0.00353929	-0.00350494	-0.00346097	-0.0034088	-0.00334019	-0.00326161	-0.00316885	-0.00306088	-0.00293766	-0.00281141	-0.00266453	-0.00250587	-0.0023368	-0.00215025	-0.00195442	-0.00173437	-0.00150411	-0.00125508	-0.000995858	-0.000731718	-0.000463747	-0.000187969	7.94008e-05	0.000339737	0.000598022	0.000840832	0.00106612	0.00126496	0.00144388	0.00159535	0.00171835	0.00181255	0.00187682	0.0019069	0.00190413	0.0018688
R_LatissimusDorsi5	-0.00299347	-0.00307938	-0.00318989	-0.00333523	-0.00351364	-0.00372483	-0.00396966	-0.00422968	-0.00449946	-0.00475879	-0.00500095	-0.00521211	-0.00539417	-0.00552774	-0.00562536	-0.00566922	-0.00566229	-0.00559394	-0.00547544	-0.00529618	-0.00506489	-0.00477242	-0.00443012	-0.00403207	-0.00357646	-0.00307505	-0.00253485	-0.00196221	-0.00136425	-0.000752625	-0.000139487	0.00046679	0.00106009	0.00162179	0.00215966	0.00266407	0.00312166	0.00353311	0.00389815	0.00420264	0.00445549	0.00465639	0.00481176	0.00491495	0.00498403	0.00501833	0.00503193	0.00502397	0.00500513
R_LatissimusDorsi6	-0.000969671	-0.00127564	-0.00165873	-0.00212326	-0.00268155	-0.00332712	-0.00404472	-0.00480482	-0.00558091	-0.00635146	-0.00709775	-0.00780241	-0.00844332	-0.00900266	-0.00946447	-0.00980432	-0.00999677	-0.0100488	-0.00995172	-0.00971255	-0.00933848	-0.00882935	-0.00818551	-0.00741193	-0.00652241	-0.00552662	-0.0044505	-0.00330962	-0.00213417	-0.000949067	0.000227127	0.00137616	0.0024708	0.00349813	0.00445023	0.00530552	0.00605699	0.00669542	0.00722545	0.00763485	0.00794485	0.00815551	0.00828591	0.00835285	0.00838395	0.00838903	0.00839403	0.00841422	0.00845715
R_PectoralisMajorTH1	0.00531939	0.00533028	0.00530714	0.00526629	0.00520935	0.00513667	0.00505529	0.00495854	0.00484854	0.00471263	0.00456311	0.00439002	0.00418714	0.00396262	0.00371169	0.00344253	0.0031597	0.00287502	0.0025877	0.00230413	0.00202847	0.00175101	0.0014825	0.00123111	0.000983263	0.000743472	0.000523896	0.000322261	0.0001531	1.12133e-05	-9.67883e-05	-0.00017965	-0.000228539	-0.000260942	-0.000261789	-0.000242651	-0.000208985	-0.000154839	-9.42575e-05	-2.52617e-05	4.79692e-05	0.000118792	0.000177793	0.000222549	0.000244587	0.000242825	0.000213359	0.000150228	5.93292e-05
R_PectoralisMajorTH2	0.00829327	0.00830567	0.00828811	0.00825029	0.00818882	0.0081132	0.00803015	0.00792722	0.0078063	0.00766477	0.00749662	0.00730011	0.00707173	0.00680408	0.00651704	0.00620583	0.0058828	0.00554882	0.00521237	0.00487357	0.00454475	0.0042132	0.00388584	0.00356816	0.00325396	0.00294673	0.00265224	0.00237567	0.00212121	0.00190188	0.00170984	0.0015475	0.00141683	0.00132018	0.00124317	0.00119745	0.00118243	0.00118514	0.0012037	0.00123375	0.00127547	0.00131697	0.00134831	0.0013739	0.00138154	0.00136335	0.00131478	0.00124041	0.00112986
R_PectoralisMajorTH3	0.00975208	0.00976651	0.00975651	0.00972311	0.00967225	0.00960322	0.00953479	0.00944137	0.00932802	0.00919166	0.00903057	0.00884333	0.00861771	0.00835901	0.00807523	0.00776351	0.00744021	0.00710831	0.00677211	0.00643474	0.00610182	0.00576951	0.00543538	0.00510418	0.00478096	0.00446091	0.00414947	0.0038509	0.00357265	0.00332191	0.00310017	0.00291534	0.00275622	0.00262367	0.00252556	0.00245657	0.00241463	0.00239321	0.00239152	0.00240553	0.00242931	0.00245307	0.00247138	0.00248505	0.00248018	0.00245023	0.00239441	0.00230978	0.00219114
R_PectoralisMajorTH4	0.00706433	0.0070724	0.0070477	0.00700149	0.00693807	0.00686214	0.00676828	0.00666468	0.00654057	0.00639572	0.00623019	0.00603546	0.00580949	0.00555348	0.00527495	0.00496428	0.00464071	0.00431175	0.00397033	0.00362822	0.0032832	0.00293868	0.00259404	0.00225531	0.00192189	0.00159768	0.00127731	0.000977472	0.000704853	0.000452955	0.000235857	4.82625e-05	-0.000112273	-0.000247124	-0.000352637	-0.000433202	-0.00049272	-0.000530688	-0.000553075	-0.000559732	-0.000557216	-0.000555485	-0.000545476	-0.000543123	-0.00055901	-0.000587459	-0.000640154	-0.000721609	-0.000823838
R_PectoralisMajorTH5	0.000461431	0.000464675	0.000440856	0.000394453	0.000330806	0.000259463	0.000172554	7.59017e-05	-3.58417e-05	-0.000165217	-0.000307358	-0.000469067	-0.0006566	-0.000862042	-0.00109437	-0.00133797	-0.00159514	-0.00185833	-0.00212397	-0.00239036	-0.00265733	-0.00291964	-0.00318159	-0.00344042	-0.00368811	-0.00392433	-0.00414946	-0.00435371	-0.00453589	-0.00469457	-0.00482303	-0.0049288	-0.00501868	-0.00509382	-0.00515203	-0.00519062	-0.00522463	-0.00524555	-0.00525391	-0.00525514	-0.00525708	-0.00525431	-0.0052485	-0.00525217	-0.00526279	-0.00528851	-0.00532757	-0.00538957	-0.00546671
R_PectoralisMajorTH6	0.006417	0.00642723	0.00642459	0.00641026	0.00638728	0.00635403	0.00631428	0.0062623	0.00619457	0.00610868	0.00601217	0.00588745	0.00573966	0.00556924	0.00537541	0.00516161	0.00493028	0.00468567	0.00443004	0.00416278	0.00387671	0.00357693	0.00325651	0.00292703	0.00257547	0.00221174	0.0018456	0.00147524	0.00111278	0.000762144	0.000428189	0.000115958	-0.000175244	-0.000443486	-0.000686465	-0.000904514	-0.00109467	-0.00125901	-0.00139575	-0.00151161	-0.00161004	-0.0016917	-0.00175667	-0.00181889	-0.0018831	-0.00195147	-0.00203225	-0.00213436	-0.00224049
R_PectoralisMajorCH1	0.0156972	0.0156881	0.0156532	0.0156003	0.0155262	0.01544	0.0153482	0.0152385	0.0151147	0.0149645	0.014784	0.0145593	0.0142982	0.0139892	0.0136354	0.0132398	0.0128089	0.0123385	0.0118315	0.0112839	0.0106977	0.0100746	0.00941896	0.00873322	0.0080226	0.00729419	0.00654974	0.00580333	0.00505702	0.00432885	0.00362202	0.0029479	0.00230102	0.00170168	0.00115485	0.000651512	0.000200263	-0.000190125	-0.000542469	-0.00083352	-0.00108416	-0.00129904	-0.00147969	-0.00163888	-0.00178367	-0.00192293	-0.00205777	-0.00219362	-0.00233978
R_PectoralisMajorCH2	-0.00125903	-0.00126629	-0.00129388	-0.00132896	-0.00138362	-0.00144335	-0.00150828	-0.00158391	-0.00166444	-0.00176005	-0.0018701	-0.00199496	-0.00213286	-0.0022896	-0.00246397	-0.00265315	-0.00285654	-0.00307642	-0.00330557	-0.00354298	-0.00379389	-0.00404945	-0.00431893	-0.00458823	-0.00486221	-0.0051359	-0.00539779	-0.00565443	-0.00589453	-0.00611505	-0.00631664	-0.00650379	-0.00668163	-0.00684001	-0.00698216	-0.00711061	-0.00722647	-0.00732891	-0.00741768	-0.00749607	-0.00756407	-0.00761614	-0.00766142	-0.00770756	-0.00774763	-0.00779586	-0.00784627	-0.00791181	-0.00797846
R_TricepsMedH1	0.00842063	0.00836987	0.00831448	0.00826045	0.00820079	0.00814472	0.00808238	0.00801836	0.00795118	0.00788648	0.00782468	0.00776578	0.00771389	0.00767527	0.00765949	0.00765863	0.00768613	0.00773765	0.00781258	0.00790581	0.00801356	0.00812529	0.00824284	0.00836335	0.00847659	0.00859423	0.00870802	0.00882939	0.00895654	0.00909292	0.00924442	0.00941052	0.00958738	0.00977226	0.00997296	0.0101817	0.0103927	0.0106112	0.0108293	0.0110437	0.0112526	0.0114576	0.011649	0.0118258	0.0119868	0.0121238	0.0122432	0.0123288	0.0123875
R_TricepsMedH2	0.00844196	0.00839091	0.00833498	0.00827981	0.00822396	0.00816038	0.00810272	0.00803773	0.00797184	0.00790387	0.00784339	0.00778391	0.00773865	0.00769751	0.00767683	0.00767992	0.00770458	0.00776044	0.00783762	0.00793	0.00803521	0.00814715	0.00826522	0.00838179	0.00849726	0.00861467	0.00873172	0.00884988	0.00897472	0.00911782	0.00927034	0.00943187	0.00960792	0.00980173	0.00999878	0.0102041	0.0104187	0.0106345	0.0108544	0.0110716	0.0112824	0.0114845	0.0116758	0.0118581	0.0120185	0.0121576	0.012274	0.0123624	0.0124203
R_TricepsMedH3	0.00813421	0.00808877	0.00803613	0.00798356	0.00792675	0.00786961	0.00781061	0.00774866	0.00768472	0.0076212	0.00756089	0.00750631	0.00745919	0.00742098	0.00740199	0.0074064	0.00742997	0.00747933	0.00754967	0.00764199	0.00774271	0.00785388	0.00796895	0.00807893	0.00819103	0.00830689	0.00841783	0.00853197	0.00865644	0.00879086	0.00893608	0.00909486	0.00926613	0.00944398	0.00963918	0.00983534	0.0100458	0.0102561	0.0104637	0.0106701	0.0108748	0.0110714	0.0112551	0.011428	0.0115847	0.011719	0.0118313	0.0119183	0.0119723
R_TricepsMedH4	0.00841076	0.00835807	0.00830413	0.00825207	0.00819109	0.00813293	0.00807036	0.00800857	0.00794091	0.00787675	0.0078151	0.00775467	0.00770193	0.00766597	0.00764899	0.0076466	0.00767227	0.00772687	0.00779988	0.00789361	0.00799956	0.00811557	0.00823012	0.00835033	0.00846505	0.00858271	0.00869551	0.00881849	0.00894484	0.00908069	0.00923164	0.00939638	0.00957154	0.0097588	0.00995704	0.0101653	0.0103761	0.0105942	0.0108137	0.011024	0.0112381	0.0114413	0.0116326	0.0118066	0.0119708	0.0121116	0.0122229	0.0123088	0.0123684
R_TricepsMedH5	0.00844549	0.00839367	0.00833946	0.00828439	0.0082278	0.00816477	0.00810633	0.00804249	0.00797579	0.00790864	0.00784751	0.00778896	0.00774053	0.00770118	0.00767871	0.00768557	0.00770815	0.00776508	0.00784143	0.00793377	0.00803989	0.00815086	0.00826853	0.00838394	0.00850032	0.00861984	0.0087375	0.00885416	0.008979	0.00912249	0.00927513	0.00943537	0.00961252	0.00980534	0.0100015	0.0102097	0.0104243	0.0106401	0.0108602	0.0110782	0.0112885	0.0114901	0.0116823	0.0118626	0.0120233	0.0121635	0.0122814	0.0123685	0.012427
R_Brachialis1	-0.00684104	-0.00677864	-0.00671364	-0.00663913	-0.00656868	-0.00649846	-0.00641936	-0.0063404	-0.00626528	-0.00618638	-0.00610941	-0.00603977	-0.00597707	-0.00593106	-0.00590168	-0.0058989	-0.00592691	-0.00597955	-0.00606025	-0.00616484	-0.00628653	-0.00641489	-0.00655454	-0.00669467	-0.00684019	-0.0069835	-0.00712907	-0.00727446	-0.00743401	-0.00760206	-0.00778907	-0.00798968	-0.00820656	-0.00844087	-0.00868262	-0.00894349	-0.00920843	-0.00947724	-0.00975512	-0.0100283	-0.0102985	-0.010562	-0.0108099	-0.0110454	-0.0112594	-0.011444	-0.0115977	-0.0117174	-0.0117971
R_Brachialis2	-0.00687198	-0.00680598	-0.00674261	-0.0066768	-0.00660408	-0.0065328	-0.00645607	-0.00638019	-0.0063039	-0.00622574	-0.00615381	-0.00608305	-0.00602483	-0.00597923	-0.00594855	-0.00594393	-0.00596863	-0.00602553	-0.00610534	-0.006206	-0.00632216	-0.00645742	-0.00659286	-0.00673272	-0.00687185	-0.00701272	-0.00715419	-0.00730219	-0.007454	-0.00762297	-0.00780393	-0.00800005	-0.00821241	-0.00844226	-0.00868462	-0.00893536	-0.00920018	-0.00946779	-0.00973451	-0.0100017	-0.0102666	-0.0105231	-0.0107705	-0.0109981	-0.0112072	-0.0113888	-0.0115379	-0.0116565	-0.0117363
R_Brachialis3	-0.00610982	-0.00606361	-0.00601147	-0.00595657	-0.00590422	-0.00584637	-0.00578782	-0.00572438	-0.00566513	-0.00560697	-0.0055484	-0.00549227	-0.00544445	-0.00540942	-0.00538857	-0.00538786	-0.00540943	-0.00545209	-0.00551943	-0.00560199	-0.00569712	-0.00579972	-0.00590673	-0.00601593	-0.00612899	-0.00623302	-0.00635103	-0.00646447	-0.00658412	-0.0067146	-0.00685465	-0.00700852	-0.00717757	-0.00735491	-0.00754252	-0.00773961	-0.00794387	-0.00815405	-0.00836394	-0.00857402	-0.00877885	-0.00897697	-0.00916539	-0.00934157	-0.00950098	-0.00964126	-0.00975425	-0.00984355	-0.00990796
R_Brachialis4	-0.00664456	-0.00659058	-0.00653056	-0.00646413	-0.00639341	-0.00632119	-0.00625521	-0.00617963	-0.00610775	-0.00602925	-0.00595755	-0.00589536	-0.00583881	-0.00579666	-0.00576782	-0.00576212	-0.00578454	-0.00583566	-0.00591579	-0.00601719	-0.00612892	-0.0062523	-0.0063834	-0.00651716	-0.00665074	-0.00678722	-0.00692158	-0.00706069	-0.00721055	-0.00736983	-0.00754389	-0.00773475	-0.00793787	-0.00815433	-0.00838508	-0.00862546	-0.00887569	-0.00913254	-0.00939218	-0.00964659	-0.00990281	-0.0101509	-0.0103832	-0.0105998	-0.0107988	-0.0109738	-0.01112	-0.0112309	-0.0113067
R_Brachialis5	-0.00686209	-0.00680968	-0.00675786	-0.00670276	-0.00664833	-0.00659255	-0.00652685	-0.00646639	-0.0064047	-0.00634166	-0.0062809	-0.00622482	-0.00617442	-0.00613931	-0.00611362	-0.00611648	-0.00614048	-0.00618315	-0.00625189	-0.00634289	-0.00643877	-0.00654849	-0.00666121	-0.00677427	-0.00688712	-0.00699798	-0.00711773	-0.00723091	-0.00735823	-0.00749094	-0.00763953	-0.0078016	-0.00796754	-0.00815424	-0.00834996	-0.00855162	-0.00876408	-0.00897912	-0.00919009	-0.00940782	-0.00961858	-0.00982359	-0.0100133	-0.0101939	-0.0103585	-0.0104969	-0.0106204	-0.0107063	-0.0107707
R_Brachialis6	-0.00604062	-0.00598927	-0.00593818	-0.00588424	-0.00583163	-0.00577561	-0.00571876	-0.00566095	-0.00559813	-0.00553685	-0.00548058	-0.00543087	-0.00538459	-0.00534671	-0.00532743	-0.00532442	-0.00534874	-0.00539236	-0.00545346	-0.00553377	-0.00562646	-0.00572741	-0.00583563	-0.00594137	-0.00604935	-0.00616208	-0.00627074	-0.00638191	-0.00650208	-0.00662992	-0.00676811	-0.00691763	-0.00708412	-0.00725647	-0.00744466	-0.00763903	-0.00783954	-0.00804671	-0.0082508	-0.00845486	-0.00865882	-0.00885488	-0.00904043	-0.00921201	-0.00936755	-0.00950148	-0.00962045	-0.00970855	-0.00976736
R_Brachialis7	-0.00690932	-0.00686186	-0.00680692	-0.00674703	-0.00668838	-0.00662682	-0.00656485	-0.00650272	-0.00643862	-0.00637613	-0.00631352	-0.00625699	-0.00620541	-0.00616687	-0.00614534	-0.00614514	-0.00616884	-0.00621755	-0.00629145	-0.00637503	-0.00647767	-0.00658457	-0.00670156	-0.00681596	-0.006932	-0.00704683	-0.00716512	-0.0072842	-0.00740971	-0.00755268	-0.00770024	-0.00786708	-0.00804015	-0.00822951	-0.00843468	-0.00864101	-0.00885628	-0.00907418	-0.00929352	-0.00951517	-0.0097299	-0.00993667	-0.0101411	-0.010323	-0.0104891	-0.0106359	-0.01076	-0.0108505	-0.0109154
R_Brachioradialis1	-0.0101541	-0.0100335	-0.00990442	-0.00976817	-0.00962521	-0.00948189	-0.00932921	-0.00918171	-0.00902968	-0.00888067	-0.00873649	-0.00860472	-0.00848342	-0.00839254	-0.00833244	-0.00832114	-0.00836659	-0.00845793	-0.00860996	-0.00880112	-0.00903181	-0.00928359	-0.0095493	-0.0098258	-0.0101002	-0.0103822	-0.0106675	-0.0109566	-0.0112635	-0.0115919	-0.0119472	-0.0123417	-0.0127592	-0.0132079	-0.0136854	-0.0141894	-0.0147062	-0.0152372	-0.015775	-0.0163107	-0.0168449	-0.0173606	-0.0178475	-0.0183079	-0.0187293	-0.0190999	-0.0194085	-0.0196491	-0.0198138
R_Brachioradialis2	-0.0066596	-0.00657622	-0.00648675	-0.00638942	-0.00629313	-0.00619243	-0.00608899	-0.00598377	-0.00588484	-0.00578249	-0.00568181	-0.00558694	-0.0055052	-0.00544436	-0.00540468	-0.00539168	-0.00542208	-0.0054851	-0.00558403	-0.0057131	-0.00586913	-0.00604187	-0.00622455	-0.00641575	-0.00660296	-0.0067964	-0.00698996	-0.00719167	-0.0074042	-0.00763402	-0.00787806	-0.00814805	-0.00843701	-0.00874923	-0.0090823	-0.00942705	-0.00978909	-0.0101561	-0.01053	-0.0109067	-0.0112763	-0.0116344	-0.0119804	-0.0123002	-0.0125988	-0.0128573	-0.013077	-0.013248	-0.0133634
R_Brachioradialis3	-0.00510964	-0.00504426	-0.00497529	-0.00490274	-0.00482604	-0.00474957	-0.00466871	-0.00459058	-0.00450932	-0.00443192	-0.00435695	-0.004285	-0.00422336	-0.00417221	-0.00414655	-0.00413741	-0.00415695	-0.00420672	-0.00428313	-0.00438065	-0.00450341	-0.0046337	-0.00477385	-0.00491927	-0.00506544	-0.00521543	-0.00536309	-0.00552256	-0.00568154	-0.00585291	-0.00604455	-0.00624623	-0.0064728	-0.00671233	-0.00696751	-0.00723548	-0.00750833	-0.00779052	-0.00807781	-0.00836831	-0.0086488	-0.00892697	-0.0091915	-0.00943891	-0.00966413	-0.00986509	-0.0100366	-0.0101624	-0.0102502
R_PronatorTeres1	-0.00353364	-0.0035026	-0.0034734	-0.00343727	-0.00340398	-0.00336993	-0.00333384	-0.00329438	-0.00325604	-0.003214	-0.00317803	-0.00314252	-0.00311511	-0.00309166	-0.00307448	-0.00307162	-0.00308968	-0.00311973	-0.00315518	-0.00320683	-0.00326584	-0.00333176	-0.00339602	-0.00346319	-0.0035316	-0.00359502	-0.00366361	-0.0037321	-0.00380853	-0.00389215	-0.00397695	-0.00407691	-0.00418084	-0.00429012	-0.00441238	-0.00453273	-0.0046566	-0.00478645	-0.00491592	-0.00504606	-0.0051706	-0.00529615	-0.00541364	-0.00552533	-0.00562378	-0.00571337	-0.00578189	-0.00584088	-0.00587591
R_PronatorTeres2	0.000317619	0.000317692	0.000317823	0.00031833	0.000319895	0.000321296	0.000322729	0.000323188	0.00032364	0.000325468	0.000328671	0.000331851	0.000332681	0.000332544	0.000334686	0.000336342	0.000336306	0.000336828	0.000337465	0.000336717	0.000335523	0.000333476	0.000333848	0.000333214	0.000332784	0.000333559	0.000332846	0.000331726	0.000331752	0.000330915	0.000330827	0.000329224	0.00032994	0.00033003	0.000330047	0.000328384	0.000326684	0.000326072	0.000324958	0.000322055	0.000320168	0.000319395	0.000318232	0.000315421	0.000314656	0.000311858	0.000309947	0.00030807	0.000306675
R_Supinator1	-0.00771527	-0.00772749	-0.00774385	-0.00775724	-0.00776871	-0.0077784	-0.00779277	-0.00780824	-0.00783177	-0.00785835	-0.00788616	-0.00791428	-0.00794152	-0.00796496	-0.00798866	-0.00800256	-0.00801372	-0.00801597	-0.00801648	-0.00801725	-0.00802102	-0.0080249	-0.00803499	-0.00804212	-0.00804621	-0.00805043	-0.00804351	-0.00802658	-0.00800189	-0.00797233	-0.00793786	-0.00790135	-0.00786689	-0.0078371	-0.00780578	-0.00777319	-0.00774378	-0.00771667	-0.00768559	-0.00764846	-0.00760933	-0.0075662	-0.00751937	-0.00746827	-0.00741771	-0.00737204	-0.00733203	-0.00729093	-0.00725841
R_Supinator2	-0.00638075	-0.00638708	-0.00639814	-0.00640893	-0.00641954	-0.00642718	-0.00644074	-0.00645582	-0.00646913	-0.00648928	-0.00651472	-0.00653809	-0.0065604	-0.00658057	-0.00660088	-0.00661087	-0.00661774	-0.00661876	-0.00662295	-0.00662082	-0.00662463	-0.00663013	-0.00663604	-0.00664357	-0.00664798	-0.00664907	-0.00664483	-0.00663022	-0.006611	-0.00658833	-0.00656002	-0.0065274	-0.00650016	-0.0064755	-0.00644891	-0.00642491	-0.00639824	-0.00637096	-0.00634519	-0.00631652	-0.00628848	-0.00625211	-0.00621238	-0.00617062	-0.00613363	-0.0060913	-0.00605356	-0.00602364	-0.00599844
R_Supinator3	-0.00347303	-0.00348079	-0.00348499	-0.00349205	-0.00349667	-0.00350132	-0.00350642	-0.00351292	-0.00352293	-0.00353285	-0.00354663	-0.00356078	-0.00357239	-0.00358609	-0.00358918	-0.00359928	-0.00360187	-0.00360506	-0.00360581	-0.00360613	-0.0036091	-0.00360799	-0.00361382	-0.00361744	-0.00361853	-0.00361983	-0.00361812	-0.00360983	-0.00360117	-0.00358697	-0.00356982	-0.00355355	-0.00353739	-0.00352466	-0.00351002	-0.00349875	-0.00348531	-0.00346996	-0.00345705	-0.00344113	-0.00342519	-0.00340744	-0.00338238	-0.00335912	-0.0033354	-0.00331625	-0.00329681	-0.00328188	-0.00326777
R_Supinator4	-0.00322978	-0.00323432	-0.00324069	-0.00324683	-0.0032488	-0.00324985	-0.00325581	-0.00326358	-0.0032752	-0.00328603	-0.00329793	-0.0033106	-0.00332052	-0.00333038	-0.00333777	-0.00334777	-0.00334977	-0.00334937	-0.00335164	-0.00334873	-0.00335103	-0.00335632	-0.00336091	-0.00336224	-0.00336377	-0.00336877	-0.00336637	-0.00335988	-0.00334678	-0.00333292	-0.00331765	-0.00330247	-0.00328961	-0.00327563	-0.003259	-0.00324863	-0.00323881	-0.00322721	-0.00321263	-0.00319865	-0.00318151	-0.00316407	-0.00314402	-0.0031226	-0.0031022	-0.00308116	-0.00306507	-0.00304912	-0.00303856
R_Supinator5	-0.00398978	-0.00399889	-0.00400476	-0.00401236	-0.00402217	-0.00402538	-0.00402837	-0.00403809	-0.00404997	-0.00406697	-0.004081	-0.00409456	-0.00411012	-0.00412084	-0.00413076	-0.00413997	-0.00414481	-0.0041436	-0.00414859	-0.00414677	-0.00414617	-0.00415073	-0.00415754	-0.00416053	-0.00416108	-0.00416261	-0.00416141	-0.00415146	-0.00413916	-0.00412351	-0.00410301	-0.0040852	-0.00406684	-0.00405048	-0.00403751	-0.00402116	-0.0040051	-0.00399202	-0.00397179	-0.00395421	-0.00393625	-0.00391306	-0.00388914	-0.00386422	-0.00383677	-0.00381347	-0.00379279	-0.0037739	-0.0037574
R_PronatorQuadratus1	0.000997103	0.000998737	0.00100041	0.00100135	0.00100153	0.00100237	0.00100238	0.00100506	0.00100891	0.00100977	0.00101176	0.00101243	0.00101706	0.00102164	0.00102631	0.00102679	0.00102882	0.00102948	0.00102933	0.00102986	0.00103268	0.00103196	0.00103015	0.00103306	0.00103498	0.00103707	0.0010393	0.00103589	0.0010307	0.00102398	0.00102192	0.00101795	0.00101429	0.0010105	0.00100202	0.000998984	0.000996725	0.000992033	0.000990028	0.000985934	0.000979563	0.000972022	0.000967372	0.000961868	0.000955348	0.000952597	0.000945007	0.000939758	0.000935544
R_PronatorQuadratus2	0.00170861	0.00170822	0.00171218	0.00171662	0.00171762	0.00172038	0.00172281	0.00172597	0.00173022	0.0017366	0.00174294	0.00174859	0.00175747	0.0017603	0.00176381	0.00176749	0.00176955	0.00177088	0.00176993	0.00176938	0.00177212	0.00177232	0.00177523	0.00177768	0.00177797	0.00177779	0.00177861	0.00177604	0.00176634	0.00175891	0.00175124	0.00174362	0.0017384	0.00173319	0.00172634	0.00171987	0.00171358	0.00170622	0.00169901	0.00168754	0.00168256	0.00167505	0.00166191	0.00165333	0.00164348	0.0016289	0.00161946	0.00161001	0.00160517
R_PronatorQuadratus3	0.00210589	0.00210971	0.00211669	0.00212068	0.00212057	0.0021219	0.00212434	0.00212886	0.0021384	0.00214616	0.00215013	0.00215548	0.00216165	0.00216589	0.00217679	0.00218062	0.00218206	0.00218286	0.00218409	0.00218443	0.00218716	0.00218932	0.00219065	0.00219285	0.00219481	0.0021939	0.00219333	0.00219002	0.00218422	0.00217236	0.00216463	0.00215335	0.00214565	0.00213694	0.0021285	0.002118	0.0021088	0.00210153	0.00209108	0.00208685	0.00207472	0.00206602	0.00205158	0.00203944	0.00202347	0.00201044	0.00199714	0.00198774	0.00197918
R_TricepsLatH1	0.00869515	0.0086463	0.00859044	0.00853412	0.00847397	0.00841428	0.00834902	0.00828385	0.0082134	0.00814672	0.00808232	0.00802108	0.00796792	0.00793087	0.0079129	0.00791109	0.00793823	0.00799627	0.00806983	0.00816704	0.00827915	0.00839632	0.00851203	0.00863573	0.00875535	0.00887502	0.00899602	0.0091213	0.00924871	0.00939175	0.00955052	0.00971711	0.00989848	0.0100934	0.0102986	0.0105129	0.0107326	0.0109581	0.0111825	0.0114071	0.0116271	0.011831	0.0120323	0.0122169	0.0123798	0.012526	0.0126441	0.0127356	0.0127963
R_TricepsLatH2	0.0086907	0.00864123	0.00858558	0.00852872	0.0084683	0.00841022	0.00834476	0.00827986	0.00820944	0.00814317	0.00807722	0.00801848	0.00796434	0.00792678	0.00790748	0.00790694	0.00793508	0.00799189	0.00806713	0.00816264	0.00827524	0.00839329	0.00850893	0.00863188	0.00875108	0.00887028	0.00899238	0.00911606	0.0092429	0.00938866	0.00954582	0.00971313	0.00989542	0.0100899	0.0102946	0.0105074	0.010728	0.0109541	0.0111773	0.0113999	0.011621	0.0118286	0.0120266	0.0122087	0.012372	0.0125188	0.0126378	0.0127319	0.0127897
R_TricepsLatH3	0.00841223	0.00836109	0.0083055	0.008253	0.00819264	0.00813512	0.00807209	0.00801135	0.00794174	0.0078778	0.00781748	0.00775636	0.00770355	0.00766903	0.00765057	0.00764812	0.00767515	0.00772999	0.00780386	0.00789491	0.00800358	0.00811699	0.00823193	0.00835328	0.00846661	0.00858493	0.00869848	0.00882072	0.0089464	0.00908242	0.00923534	0.00939831	0.0095747	0.0097611	0.00995901	0.0101677	0.0103794	0.0105972	0.0108165	0.0110261	0.011242	0.0114439	0.0116369	0.0118112	0.0119741	0.0121152	0.0122264	0.0123126	0.0123703
R_TricepsLatH4	0.00839947	0.00834966	0.00829561	0.00824398	0.00818264	0.0081251	0.00806228	0.0079987	0.00793119	0.00786778	0.00780319	0.00774457	0.00769254	0.00765712	0.0076369	0.00763542	0.00766196	0.00771823	0.00779005	0.00788622	0.00799072	0.00810654	0.00822118	0.00833891	0.00845562	0.008567	0.00868338	0.00880607	0.00893522	0.00906923	0.00922059	0.00938384	0.00956276	0.00974653	0.00994382	0.0101506	0.010363	0.010577	0.0107972	0.0110114	0.0112222	0.011426	0.0116149	0.0117925	0.0119532	0.0120959	0.0122037	0.0122934	0.0123527
R_TricepsLatH5	0.00835742	0.00830813	0.00825813	0.00820083	0.00814288	0.00808227	0.00802043	0.00795971	0.00789587	0.00782677	0.00776682	0.00770867	0.00766101	0.00762402	0.00759883	0.00760054	0.00763058	0.0076851	0.00775843	0.0078506	0.00795897	0.00806674	0.00818158	0.00829723	0.00841236	0.00852897	0.008647	0.00876336	0.00888982	0.00902822	0.00917948	0.00933972	0.00951216	0.00970012	0.00990199	0.0101042	0.0103159	0.0105325	0.010749	0.0109628	0.0111717	0.011371	0.0115634	0.0117391	0.0118994	0.0120331	0.0121508	0.01224	0.012298
R_Anconeus1	0.00361184	0.00359166	0.00356852	0.00354842	0.00352322	0.00349724	0.00347353	0.00344779	0.00341811	0.00339256	0.00336624	0.00334266	0.00332502	0.0033063	0.00330134	0.00330127	0.00331211	0.00333307	0.00336064	0.00340253	0.00344762	0.00349588	0.00354065	0.00359071	0.00364153	0.00368846	0.00373353	0.00378256	0.00383526	0.00389049	0.00395634	0.004021	0.0040947	0.00417236	0.00425279	0.00433948	0.00442584	0.00451716	0.00460277	0.00468903	0.00477413	0.00485818	0.00494002	0.00500936	0.00507403	0.00512979	0.00517538	0.00521242	0.00523526
R_Anconeus2	0.00358845	0.00357132	0.00354852	0.00352449	0.00349946	0.00347682	0.0034461	0.00341726	0.00339091	0.00336584	0.00333811	0.00331549	0.0032901	0.00327266	0.00326795	0.00326756	0.00328156	0.00330323	0.00333659	0.00337277	0.00341898	0.00346745	0.00351878	0.00356522	0.00361603	0.00366327	0.0037158	0.00376917	0.00382083	0.0038749	0.00394617	0.00401135	0.00408453	0.00416523	0.00424821	0.00433886	0.00442298	0.00451778	0.00461119	0.00470218	0.00479007	0.00487695	0.00495727	0.00502982	0.00510025	0.00515668	0.00520775	0.00524255	0.00526904
R_Anconeus3	0.00422889	0.00420748	0.00418784	0.00416416	0.00413937	0.00411457	0.00408926	0.00406317	0.0040366	0.00400793	0.00397958	0.00395746	0.00393603	0.00391772	0.00391345	0.00391689	0.00392929	0.00395174	0.00398803	0.00402803	0.00407392	0.00412343	0.00416644	0.00421386	0.00426727	0.0043155	0.00436181	0.00441238	0.00446275	0.00452123	0.00458348	0.00465023	0.00472012	0.00480206	0.00488007	0.00496438	0.00505054	0.00513975	0.0052289	0.00531092	0.00539997	0.00548344	0.00555556	0.00562522	0.00568695	0.00574268	0.00578794	0.00581993	0.00583992
R_Anconeus4	0.00208145	0.0020746	0.00205859	0.00204174	0.00202895	0.00201439	0.00199903	0.00198271	0.00196683	0.00194835	0.00193729	0.00192278	0.00191012	0.00189661	0.00189189	0.00189636	0.00190138	0.00191248	0.00193279	0.00195334	0.00198365	0.00201166	0.00204076	0.00206969	0.00209721	0.00212632	0.00215459	0.00218342	0.00221482	0.00224885	0.00228876	0.00232514	0.00236996	0.00242153	0.00246867	0.0025167	0.0025711	0.00262512	0.00267804	0.00273441	0.00278363	0.00283113	0.0028818	0.00292586	0.00296716	0.00299951	0.00302793	0.00305082	0.00306813
R_Anconeus5	0.00215101	0.0021348	0.00211699	0.00210127	0.00207886	0.00206184	0.0020432	0.00202451	0.0020034	0.00198326	0.00196436	0.00194281	0.00193102	0.00191935	0.00191219	0.00190917	0.0019211	0.00193431	0.00195507	0.0019829	0.00201575	0.0020487	0.00208631	0.00212421	0.00215955	0.0021968	0.00222982	0.00226854	0.00230553	0.00235057	0.00239656	0.00244884	0.00250726	0.00256162	0.00262679	0.00268924	0.00275775	0.00282768	0.00289274	0.00296483	0.00303114	0.00309644	0.00315863	0.00321221	0.00326718	0.00330924	0.00334703	0.00337976	0.00339505
L_DeltoidScapular1	0.0164785	0.0162947	0.016075	0.0158008	0.0154694	0.0150786	0.0146264	0.014117	0.0135446	0.0126326	0.0115646	0.0100823	0.00894793	0.00797242	0.00714429	0.00657399	0.00635967	0.00639558	0.00621962	0.00606312	0.00616499	0.0062027	0.00629893	0.00665112	0.00689471	0.00707579	0.00726128	0.00742768	0.00756607	0.00767543	0.00777869	0.00786972	0.00795805	0.00804278	0.00812361	0.00819908	0.00826328	0.00830401	0.00832812	0.00831807	0.00828053	0.00820238	0.00809702	0.00796006	0.00780156	0.00763228	0.00745856	0.00729423	0.00715599
L_DeltoidScapular2	0.0122255	0.0121197	0.011989	0.0118193	0.0115998	0.0113324	0.0110223	0.0106648	0.0102776	0.00962339	0.00894739	0.00791172	0.00709902	0.00641868	0.0058335	0.00542447	0.00532897	0.00544737	0.00532803	0.00520763	0.00529336	0.00528507	0.00532352	0.00558776	0.00574059	0.00581059	0.00586436	0.00591122	0.00594048	0.00595363	0.00595751	0.0059546	0.00595408	0.00595666	0.00595891	0.00595885	0.00595776	0.00595004	0.00592799	0.00589086	0.00583652	0.00576124	0.00566427	0.00554609	0.00542232	0.0052858	0.00515257	0.00502907	0.00492424
L_DeltoidScapular3	0.00341766	0.00338324	0.00331788	0.00321673	0.00307323	0.00289382	0.0026809	0.00244118	0.00219003	0.00189929	0.00163496	0.00134456	0.00104867	0.000782557	0.00053558	0.000305493	0.000106913	-5.62357e-05	-0.000187875	-0.000280895	-0.000344734	-0.000384084	-0.000401924	-0.000415907	-0.00042708	-0.000436359	-0.000465122	-0.000507483	-0.000559787	-0.000629116	-0.000701425	-0.000779269	-0.000857465	-0.00093279	-0.00100965	-0.00107784	-0.00113876	-0.0012008	-0.00126183	-0.00131536	-0.00137749	-0.00144073	-0.00150927	-0.00158139	-0.00165548	-0.00173202	-0.00180042	-0.00187219	-0.0019273
L_DeltoidScapular4	0.00716995	0.00715047	0.00710788	0.00703275	0.00690956	0.00674443	0.00653972	0.00631172	0.00606582	0.0055704	0.00509361	0.0043065	0.00370105	0.00321592	0.00279748	0.0025447	0.00258364	0.00280895	0.00275757	0.00267097	0.00277095	0.00276289	0.002773	0.00300538	0.0031126	0.00312033	0.00310655	0.00306629	0.00300087	0.00291597	0.00281765	0.00271323	0.00260459	0.00250401	0.00241298	0.00232744	0.00225173	0.00217992	0.00211464	0.00204961	0.00198033	0.00190669	0.00182479	0.00173579	0.0016442	0.00154629	0.00145235	0.00136183	0.00128884
L_DeltoidScapular5	0.00590352	0.00590567	0.00588351	0.00582683	0.00572425	0.00557507	0.00538094	0.00515707	0.00491067	0.00446372	0.00401834	0.00333317	0.00278834	0.00232122	0.00192009	0.00163417	0.00155187	0.00161182	0.00149471	0.0013711	0.00139621	0.00135256	0.00133794	0.00147589	0.00153331	0.00151511	0.0014812	0.00141616	0.00133281	0.00122591	0.00110287	0.000976437	0.000842121	0.000715065	0.000596386	0.000491215	0.000401257	0.000314889	0.000234924	0.000159361	7.67933e-05	-1.24108e-06	-8.77357e-05	-0.000183079	-0.000285608	-0.000384108	-0.000490629	-0.000580043	-0.000661533
L_DeltoidScapular6	0.00153686	0.00153866	0.00151244	0.00145768	0.00136516	0.00123291	0.00106824	0.000880078	0.000680162	0.000445123	0.000220889	-2.70875e-05	-0.000275647	-0.000518667	-0.000754293	-0.000975026	-0.00117626	-0.00135055	-0.00149293	-0.00160373	-0.00168612	-0.00174108	-0.00178091	-0.00181319	-0.00184094	-0.00188352	-0.00194774	-0.00202755	-0.00213111	-0.00225513	-0.00239288	-0.00253627	-0.00268446	-0.00283201	-0.00296754	-0.00309599	-0.0032146	-0.00331459	-0.00341096	-0.00350283	-0.00358773	-0.00366732	-0.00374883	-0.00383261	-0.00391942	-0.00399982	-0.00408247	-0.00416008	-0.0042238
L_DeltoidScapular7	-0.002172	-0.00212779	-0.00208777	-0.00204552	-0.00202127	-0.00200093	-0.00198457	-0.0019755	-0.00196915	-0.00198056	-0.00197676	-0.00201374	-0.0020615	-0.00210798	-0.00216125	-0.00221318	-0.00227027	-0.00232325	-0.00236677	-0.00239874	-0.00242896	-0.00245092	-0.00246582	-0.00249117	-0.00251733	-0.00255981	-0.00260916	-0.00268125	-0.00277047	-0.00287401	-0.00299274	-0.00311672	-0.00324433	-0.00336879	-0.0034916	-0.00360332	-0.00370766	-0.00380122	-0.00388469	-0.00395754	-0.00402273	-0.00407545	-0.00413035	-0.00418234	-0.00423381	-0.00427921	-0.00432288	-0.00436962	-0.00440891
L_DeltoidScapular8	-0.00141526	-0.00137741	-0.00133998	-0.00131584	-0.00129979	-0.00129422	-0.00129449	-0.0013013	-0.00131047	-0.00134731	-0.00136804	-0.0014207	-0.00148717	-0.00154824	-0.00161358	-0.00167577	-0.00173751	-0.00179922	-0.00184757	-0.00187945	-0.00191266	-0.00193266	-0.00195078	-0.0019698	-0.00199203	-0.00202797	-0.00207493	-0.00213571	-0.00221106	-0.00230463	-0.00240773	-0.00251606	-0.00262736	-0.00273878	-0.00284588	-0.00294911	-0.00303691	-0.00312109	-0.00319569	-0.00326222	-0.00332104	-0.00337816	-0.00342684	-0.00347803	-0.00352541	-0.00357299	-0.00362044	-0.00366337	-0.00370011
L_DeltoidScapular9	-0.00362773	-0.00356155	-0.00349083	-0.0034144	-0.00333306	-0.00325344	-0.0031711	-0.00308367	-0.00299646	-0.00292544	-0.00284527	-0.00279843	-0.00277024	-0.00274415	-0.00273443	-0.00273372	-0.00274448	-0.00275286	-0.00276833	-0.00278317	-0.00279567	-0.00281328	-0.00282698	-0.00285222	-0.00288039	-0.00292077	-0.0029755	-0.00305488	-0.00314427	-0.00324626	-0.00336379	-0.00349023	-0.00361783	-0.00375001	-0.00387233	-0.00398596	-0.00409485	-0.00419117	-0.00427158	-0.00434279	-0.00440547	-0.00445386	-0.00450017	-0.00454049	-0.0045768	-0.00461673	-0.00464753	-0.00468559	-0.00471828
L_DeltoidScapular10	-0.00462678	-0.00455096	-0.00445951	-0.00435612	-0.00423485	-0.0040999	-0.00395596	-0.00380457	-0.00364524	-0.00349458	-0.00334521	-0.00322239	-0.00311455	-0.00302307	-0.00295214	-0.0028907	-0.00285145	-0.00282198	-0.00280249	-0.00279437	-0.00279072	-0.00279917	-0.0028146	-0.00283496	-0.0028622	-0.00289733	-0.0029485	-0.00301676	-0.00309701	-0.00319039	-0.00328784	-0.00339735	-0.0035167	-0.00362712	-0.00374057	-0.00383994	-0.00393693	-0.00402036	-0.00409096	-0.0041478	-0.00419708	-0.00423498	-0.00426726	-0.00429234	-0.00431147	-0.0043338	-0.0043515	-0.00437191	-0.00439175
L_DeltoidScapular11	-0.0060176	-0.00592578	-0.00580204	-0.00564757	-0.00546767	-0.00525742	-0.00501839	-0.00476044	-0.00448759	-0.0042048	-0.00390854	-0.00362039	-0.00335862	-0.00311471	-0.00289945	-0.00271848	-0.00256061	-0.0024225	-0.00232523	-0.00225029	-0.00219368	-0.00216353	-0.00214803	-0.00214965	-0.00216298	-0.00218834	-0.00222261	-0.00226679	-0.00231477	-0.00237212	-0.00243146	-0.00249388	-0.00256161	-0.002626	-0.00269172	-0.00275159	-0.00280008	-0.00284144	-0.00287397	-0.00289446	-0.00290174	-0.00290396	-0.00289318	-0.00287497	-0.00285538	-0.002836	-0.00281202	-0.00279808	-0.00278196
L_DeltoidClavicular1	-0.00194953	-0.00193036	-0.00189168	-0.00182456	-0.00173923	-0.00162838	-0.00149558	-0.00135329	-0.00121355	-0.00105918	-0.000930889	-0.00080472	-0.000681661	-0.000573072	-0.000473864	-0.000386871	-0.000310185	-0.000247441	-0.000197089	-0.000155432	-0.000128	-0.000113595	-9.86863e-05	-9.08576e-05	-8.67333e-05	-7.27394e-05	-6.4052e-05	-4.74437e-05	-2.64601e-05	6.0225e-07	2.62556e-05	4.94869e-05	6.87683e-05	8.86825e-05	0.000110615	0.000122921	0.000136742	0.000145665	0.000156188	0.000165946	0.000177226	0.000189716	0.000199335	0.000210848	0.000223957	0.000238343	0.000250705	0.000261918	0.000271581
L_DeltoidClavicular2	-0.00210968	-0.00208051	-0.00203937	-0.00196898	-0.00187387	-0.00175282	-0.00160888	-0.00145686	-0.00130012	-0.0011224	-0.00096313	-0.000793845	-0.000627223	-0.000478548	-0.000344279	-0.000221868	-0.000114679	-2.75948e-05	3.94099e-05	9.21122e-05	0.000126298	0.000150271	0.000157345	0.000162725	0.000165696	0.000169739	0.000180217	0.000202242	0.000231059	0.000259549	0.000296213	0.000331885	0.000372987	0.000407219	0.000441681	0.000470883	0.000498228	0.000524065	0.000549115	0.000574929	0.000599517	0.000624915	0.000652621	0.000680769	0.000713746	0.000743802	0.000773833	0.000802467	0.000823642
L_DeltoidClavicular3	-0.00476294	-0.00477144	-0.00474782	-0.00467014	-0.00453669	-0.00435023	-0.00411833	-0.00387649	-0.00365704	-0.00343952	-0.00355971	-0.00370404	-0.00367174	-0.00364177	-0.00360241	-0.00349318	-0.00336932	-0.00325103	-0.00313482	-0.00301721	-0.00290057	-0.00277595	-0.00264054	-0.00250018	-0.0023435	-0.002156	-0.00195433	-0.00176143	-0.00160265	-0.00146981	-0.00135735	-0.00126134	-0.0011886	-0.00112623	-0.00108593	-0.00105277	-0.0010303	-0.00100919	-0.000989826	-0.000974833	-0.000965772	-0.000959862	-0.000959048	-0.000963003	-0.000970716	-0.000981737	-0.000995165	-0.00101951	-0.0010389
L_DeltoidClavicular4	-0.0021255	-0.00209653	-0.00205366	-0.00198355	-0.0018863	-0.00176089	-0.0016231	-0.00147072	-0.00131058	-0.00113525	-0.000977236	-0.000802897	-0.000632547	-0.000483751	-0.000346217	-0.00022276	-0.000112522	-2.2751e-05	4.32413e-05	9.33068e-05	0.000129413	0.000152348	0.00016121	0.000168851	0.000171056	0.000175848	0.000187964	0.000209992	0.000234848	0.000269005	0.000305751	0.000343172	0.000383573	0.000421346	0.000451047	0.000482602	0.000514386	0.000540469	0.000562918	0.000591773	0.000612256	0.000640356	0.000667671	0.000700694	0.00073198	0.000767036	0.000795261	0.00082315	0.000847153
L_CoracoBrachialis1	-0.00393311	-0.00388468	-0.0038037	-0.00368363	-0.00351534	-0.00330819	-0.00305319	-0.00277494	-0.00248588	-0.00217393	-0.00187281	-0.00156761	-0.00126702	-0.000989151	-0.000722432	-0.000476146	-0.000262351	-7.75029e-05	6.78438e-05	0.000183283	0.00025896	0.000313189	0.000342719	0.000362056	0.000378352	0.000402579	0.000435103	0.000475203	0.000537739	0.00061211	0.000688799	0.000771984	0.00085698	0.000935269	0.00101065	0.0010783	0.00114449	0.00120053	0.00125896	0.0013131	0.00136893	0.00143022	0.00149598	0.00155909	0.00162789	0.00169686	0.00176357	0.00182451	0.00187855
L_CoracoBrachialis2	-0.00267711	-0.00266901	-0.00262973	-0.00254771	-0.00241473	-0.00222895	-0.00200246	-0.00174211	-0.00146352	-0.00150209	-0.00154185	-0.00202051	-0.00225643	-0.00239228	-0.00239738	-0.0022756	-0.00210456	-0.00191572	-0.00171831	-0.00150488	-0.00128418	-0.00106803	-0.000852213	-0.000640464	-0.000425107	-0.000174236	0.000102381	0.000352728	0.000566367	0.000766184	0.000956486	0.00113371	0.00129575	0.00144523	0.00157049	0.00168835	0.00178535	0.00187061	0.00194437	0.0020057	0.00206051	0.00210862	0.00214084	0.00218093	0.00220776	0.00222566	0.00224224	0.00225301	0.00226308
L_CoracoBrachialis3	-0.00461742	-0.00455723	-0.00446332	-0.00431997	-0.00412406	-0.00387682	-0.00358197	-0.00325917	-0.00292143	-0.00255268	-0.00220482	-0.00184187	-0.0014901	-0.0011562	-0.000847463	-0.00056523	-0.000313272	-9.3721e-05	7.786e-05	0.000214796	0.00030802	0.000365575	0.000402104	0.000422533	0.000445188	0.000471175	0.000511309	0.000564525	0.000635828	0.000715912	0.000811911	0.000908658	0.00100839	0.00109985	0.00118765	0.00126839	0.00134571	0.00141479	0.00148231	0.00154888	0.00161798	0.00168699	0.00176035	0.00183567	0.00191586	0.00199776	0.00207959	0.00215119	0.0022096
L_Infraspinatus1	0.00784036	0.00786166	0.00787694	0.0078976	0.00792248	0.00795298	0.00799737	0.00805304	0.00812421	0.00785409	0.00748432	0.00656837	0.00608874	0.00584879	0.00561676	0.00576277	0.00672	0.00814496	0.00853505	0.00863818	0.00920325	0.00928404	0.00935269	0.0100657	0.0103793	0.0104052	0.0104028	0.0103855	0.0103553	0.0103038	0.0102415	0.0101693	0.0100864	0.0100072	0.0099284	0.00985085	0.00977752	0.00971501	0.00966725	0.00962407	0.00959394	0.00956982	0.00955166	0.00953907	0.00953818	0.00954344	0.00955426	0.00956809	0.00958665
L_Infraspinatus2	0.0042821	0.0043406	0.00439781	0.00446015	0.00453271	0.00460668	0.00468192	0.00475255	0.00480561	0.00452496	0.00403703	0.00307353	0.00251527	0.00210359	0.0017866	0.001789	0.00240342	0.00336859	0.00357582	0.00358915	0.00396685	0.00399958	0.00403507	0.00456565	0.00480912	0.00483806	0.0048601	0.00486633	0.00485357	0.00482453	0.00477875	0.00472856	0.00467813	0.00462794	0.00458668	0.00455008	0.00451842	0.0044952	0.00447627	0.00446392	0.00445312	0.00444278	0.0044328	0.00441326	0.00439236	0.00436812	0.00434041	0.00431287	0.00428233
L_Infraspinatus3	0.00432959	0.00438507	0.00445056	0.00452333	0.00459884	0.00468141	0.00476718	0.00484421	0.00491108	0.00462107	0.00412574	0.00313375	0.0025605	0.0021412	0.00182127	0.00183169	0.0024589	0.00345867	0.00367498	0.00369121	0.00407683	0.00412011	0.00415327	0.0046995	0.00495118	0.0049796	0.00499942	0.00500289	0.00498419	0.00494947	0.00490323	0.0048468	0.00478883	0.00473681	0.00469007	0.00464888	0.00461847	0.00458969	0.00457113	0.0045588	0.0045498	0.00454026	0.00452493	0.00450938	0.00448822	0.00446787	0.00443854	0.00440866	0.00438108
L_Infraspinatus4	0.00291207	0.00300042	0.00309894	0.00321277	0.00334149	0.00348597	0.00364942	0.00383249	0.00404062	0.00394837	0.00382256	0.00324275	0.00299128	0.00292481	0.00287095	0.00309186	0.00389169	0.00502411	0.00537335	0.00549897	0.00595829	0.00604214	0.00611374	0.00665767	0.00688937	0.00689616	0.00687672	0.00684343	0.00679102	0.00672515	0.00664997	0.00656776	0.00648118	0.00639846	0.00632191	0.00625023	0.00618978	0.00614044	0.00610734	0.00608468	0.00607102	0.00607054	0.00607897	0.00609635	0.00611655	0.00614472	0.00617615	0.00620363	0.00623131
L_Infraspinatus5	0.000974053	0.00105795	0.00115757	0.00127677	0.00140719	0.00156953	0.00174829	0.00195907	0.00219941	0.00223557	0.00223819	0.00189707	0.00182255	0.00191447	0.00197141	0.00225802	0.0030826	0.00419796	0.00457844	0.00472582	0.00517221	0.00526116	0.00532011	0.00581128	0.00602206	0.00601459	0.00598264	0.00593445	0.00587744	0.00580623	0.00573248	0.00564628	0.00555723	0.00546474	0.00537502	0.00529716	0.00522577	0.00516869	0.00512276	0.00509548	0.00508297	0.00508655	0.00509977	0.00513184	0.00517166	0.00522022	0.00526776	0.00532045	0.00536826
L_Infraspinatus6	0.00453919	0.00462737	0.00472314	0.00483012	0.00494717	0.00507555	0.00521735	0.00537531	0.00554193	0.00533155	0.00508677	0.00427593	0.0038603	0.00365042	0.00348664	0.00363386	0.00444965	0.00564523	0.00598679	0.00609418	0.00659295	0.00668127	0.00676066	0.00737141	0.007639	0.00765649	0.00764673	0.00761802	0.00757168	0.00750614	0.00742928	0.00734252	0.00725801	0.00717782	0.0071014	0.00703423	0.00697916	0.00693157	0.00689916	0.0068782	0.00686353	0.00685827	0.00685782	0.0068559	0.00686245	0.00686958	0.00687601	0.00688341	0.00689496
L_TeresMinor1	0.0121872	0.0121537	0.0120981	0.012036	0.0119571	0.0118668	0.0117807	0.011692	0.0116169	0.0112029	0.0107233	0.00971515	0.00913997	0.00881137	0.00851038	0.00857831	0.00939983	0.0106624	0.0109982	0.0110991	0.0116304	0.0117318	0.0118364	0.0125387	0.0128788	0.0129583	0.0130132	0.0130582	0.0130917	0.0131151	0.0131354	0.0131486	0.0131538	0.0131597	0.013163	0.0131676	0.0131726	0.013175	0.013172	0.0131715	0.0131601	0.0131512	0.0131355	0.0131247	0.0131116	0.0131014	0.0130979	0.0131015	0.0131144
L_TeresMinor2	0.0103342	0.0103369	0.010323	0.0102918	0.0102349	0.0101554	0.0100471	0.00990678	0.00973445	0.00876069	0.00754707	0.0051159	0.00364893	0.00271073	0.00188824	0.00182043	0.00329206	0.00567186	0.00620783	0.00627894	0.00722148	0.00728636	0.0073356	0.00859333	0.00911364	0.00911588	0.00906725	0.00899773	0.00893617	0.00887973	0.00883575	0.00879297	0.00876668	0.00874848	0.0087437	0.0087515	0.00876161	0.00876951	0.00878294	0.00879107	0.00879746	0.008798	0.00879601	0.00878657	0.00877542	0.00875542	0.00873335	0.00871723	0.00870342
L_TeresMinor3	0.00781012	0.00781291	0.00780447	0.00779366	0.00778142	0.00776331	0.00774507	0.00772046	0.00768866	0.0069101	0.00593076	0.00386595	0.00263948	0.00186286	0.00118864	0.00118469	0.00258767	0.00480643	0.00528695	0.00531489	0.0061471	0.00617985	0.00620105	0.00735951	0.00784946	0.00785675	0.00783462	0.00781807	0.00779699	0.00777298	0.00774411	0.0077106	0.00767344	0.00764686	0.0076289	0.00760997	0.0075986	0.00758786	0.007581	0.00757624	0.00756487	0.00755539	0.00753929	0.00751708	0.00749739	0.00746944	0.00744103	0.00741154	0.00738957
L_TeresMajor1	0.0122772	0.0120772	0.0118016	0.0114539	0.011009	0.0104689	0.00983158	0.0091083	0.0083101	0.00742673	0.00662633	0.00586952	0.00501735	0.00410242	0.00338121	0.00255422	0.00137145	3.20158e-05	-0.000595492	-0.000938458	-0.00143283	-0.00156436	-0.00161834	-0.00200199	-0.0021292	-0.00206095	-0.00197389	-0.00187216	-0.00176137	-0.00164426	-0.00151476	-0.00136935	-0.0012069	-0.00103082	-0.000850181	-0.000678181	-0.000520055	-0.000383708	-0.000280519	-0.000217773	-0.000192111	-0.000206436	-0.000261627	-0.000362356	-0.00049031	-0.000632704	-0.000794815	-0.00094507	-0.0010808
L_TeresMajor2	0.0188052	0.0184896	0.0181165	0.0176646	0.0171468	0.0165464	0.0158893	0.015179	0.0144299	0.0136528	0.0128659	0.0120706	0.0113496	0.0107046	0.0101226	0.0096284	0.00923017	0.00892618	0.0087057	0.00856797	0.0084957	0.00848579	0.00851919	0.00859561	0.00870332	0.00884202	0.00901074	0.009205	0.00942298	0.0096642	0.00992958	0.0102066	0.0104931	0.0107759	0.0110506	0.0113012	0.0115247	0.0117131	0.0118586	0.0119589	0.0120216	0.0120404	0.012025	0.0119836	0.0119287	0.0118653	0.0117968	0.011739	0.0116951
L_TeresMajor3	0.0167273	0.0164547	0.0161207	0.0157178	0.0152445	0.0147023	0.0141026	0.0134545	0.0127654	0.0120446	0.0113179	0.0105741	0.00989668	0.00928718	0.00873786	0.00825582	0.00787072	0.00757773	0.00736488	0.00723082	0.00715029	0.00713431	0.00716398	0.00723294	0.00732407	0.00744006	0.00758079	0.0077422	0.00791913	0.00811568	0.00832259	0.00854618	0.00877602	0.00900319	0.00921384	0.00941633	0.00959283	0.00974452	0.00985432	0.00992695	0.00996098	0.00996131	0.00993446	0.00987821	0.00981057	0.00973568	0.00965989	0.00959582	0.00954799
L_TeresMajor4	0.00431673	0.00413265	0.00390821	0.00363722	0.00331782	0.00294698	0.00253139	0.00207017	0.00157382	0.00131178	0.00109636	0.00126832	0.001166	0.000939792	0.000732783	0.000322314	-0.000573775	-0.00172333	-0.00213729	-0.00231407	-0.00276239	-0.00285524	-0.00291177	-0.00338038	-0.00355421	-0.00351765	-0.00345924	-0.00337157	-0.00325809	-0.00312785	-0.00297601	-0.00281685	-0.00264793	-0.00247623	-0.0023134	-0.00216427	-0.00202646	-0.00191647	-0.00182947	-0.0017709	-0.00173529	-0.00172374	-0.00173469	-0.00176765	-0.00180648	-0.0018526	-0.00190829	-0.00195631	-0.00200189
L_Supraspinatus1	-0.000406844	-0.000309796	-0.000193882	-5.90908e-05	9.84725e-05	0.000276288	0.00048039	0.000698623	0.000936838	0.000957538	0.000973397	0.000652343	0.000550093	0.000588549	0.000624494	0.000849321	0.00151196	0.00241779	0.00272448	0.00285142	0.00321411	0.00328952	0.0033366	0.00373211	0.00388988	0.0038779	0.00384579	0.00380752	0.00376473	0.00372042	0.00366844	0.0036165	0.00356718	0.00351441	0.00347431	0.00343582	0.00340952	0.00339536	0.00338721	0.0033928	0.00341037	0.00344118	0.00347781	0.00351982	0.0035683	0.00362227	0.00367267	0.00372161	0.0037634
L_Supraspinatus2	0.00153429	0.00163437	0.00175728	0.00189224	0.00205079	0.0022271	0.00242512	0.00263849	0.00287588	0.00279895	0.00271008	0.00217296	0.0019341	0.00187089	0.00183132	0.00204392	0.00280776	0.00388718	0.00422562	0.0043536	0.00479497	0.0048793	0.00494627	0.00544715	0.0056605	0.00566132	0.00563827	0.00560331	0.00556168	0.00551161	0.00545985	0.00540064	0.00534161	0.00529089	0.00524297	0.00520438	0.00517566	0.00515489	0.00514781	0.00515117	0.00516468	0.00519229	0.0052205	0.00525921	0.00529542	0.00533806	0.00537682	0.00541871	0.00545171
L_Supraspinatus3	-0.014502	-0.0144163	-0.0142997	-0.0141411	-0.0139333	-0.0136825	-0.0133898	-0.0130684	-0.0127253	-0.0125083	-0.0122501	-0.0121194	-0.0119884	-0.011796	-0.0116198	-0.0114091	-0.0110606	-0.0106604	-0.0105233	-0.010504	-0.010456	-0.0105442	-0.0106602	-0.0106618	-0.0107357	-0.010847	-0.0109511	-0.0110201	-0.0110372	-0.0110331	-0.0110083	-0.0109729	-0.0109354	-0.010893	-0.0108569	-0.0108241	-0.0107884	-0.0107555	-0.010716	-0.0106714	-0.0106146	-0.0105477	-0.0104727	-0.0103909	-0.010304	-0.0102207	-0.0101491	-0.01009	-0.0100552
L_Supraspinatus4	-0.0146447	-0.0145607	-0.0144501	-0.0143016	-0.0141147	-0.0138868	-0.0136208	-0.0133303	-0.0130216	-0.0124234	-0.0117664	-0.01066	-0.00994471	-0.00942651	-0.0089678	-0.00878375	-0.00916345	-0.00986951	-0.00996104	-0.00992733	-0.010242	-0.0102786	-0.0103386	-0.0108522	-0.0111017	-0.0111543	-0.0111829	-0.0111982	-0.0111852	-0.0111576	-0.0111143	-0.011069	-0.0110184	-0.0109667	-0.0109195	-0.0108827	-0.0108482	-0.0108103	-0.0107693	-0.0107223	-0.0106649	-0.0106037	-0.0105384	-0.0104607	-0.0103817	-0.0102985	-0.0102245	-0.0101645	-0.0101219
L_Subscapularis1	-0.0107991	-0.0108079	-0.010818	-0.0108416	-0.0108755	-0.0109306	-0.0110188	-0.0111313	-0.0112836	-0.0106523	-0.0099093	-0.00794612	-0.00691999	-0.00651119	-0.00606733	-0.00641114	-0.00837383	-0.0112582	-0.0120866	-0.0123624	-0.0135493	-0.0137635	-0.0139528	-0.0154385	-0.0161156	-0.0162159	-0.0162629	-0.0162772	-0.0162724	-0.0162489	-0.0162001	-0.0161331	-0.0160551	-0.0159689	-0.0158733	-0.015786	-0.0157107	-0.0156415	-0.0155829	-0.0155371	-0.0154996	-0.0154753	-0.0154573	-0.015454	-0.0154551	-0.0154733	-0.0155012	-0.0155346	-0.0155772
L_Subscapularis2	-0.00343377	-0.00345492	-0.00348339	-0.00351833	-0.00356511	-0.00362543	-0.00368802	-0.00375461	-0.00382185	-0.0024765	-0.000925125	0.00271081	0.00482787	0.0060012	0.00709213	0.00695429	0.00418928	-8.8575e-05	-0.00103012	-0.00108933	-0.00263052	-0.00261923	-0.00256327	-0.00465516	-0.0054733	-0.00538277	-0.00523459	-0.00510669	-0.00502354	-0.00496078	-0.0049164	-0.00487549	-0.00484312	-0.00481957	-0.00480269	-0.00479788	-0.00478951	-0.00479238	-0.00479342	-0.00480277	-0.00481419	-0.00482538	-0.00483938	-0.00484682	-0.00485425	-0.00486101	-0.00486357	-0.00486105	-0.00485518
L_Subscapularis3	-0.0165997	-0.0165606	-0.0165076	-0.0164397	-0.0163525	-0.0162488	-0.0161443	-0.016033	-0.015932	-0.0151416	-0.0142138	-0.0122442	-0.011118	-0.0104783	-0.00990173	-0.00998432	-0.0113994	-0.0135847	-0.014141	-0.0142891	-0.015211	-0.01538	-0.01555	-0.0167922	-0.0173836	-0.0174976	-0.0175771	-0.0176172	-0.0176222	-0.0176019	-0.0175568	-0.0174961	-0.0174262	-0.0173552	-0.0172856	-0.0172224	-0.0171625	-0.0171152	-0.0170681	-0.0170252	-0.0169839	-0.0169392	-0.0168949	-0.0168492	-0.016803	-0.016768	-0.0167339	-0.0167102	-0.0167069
L_Subscapularis4	-0.0183587	-0.018351	-0.0183283	-0.0182843	-0.0182133	-0.0181247	-0.0180213	-0.0179142	-0.0178127	-0.0170554	-0.0162185	-0.0144051	-0.0133334	-0.0126748	-0.0121174	-0.0121573	-0.013421	-0.0154088	-0.015899	-0.0160161	-0.0168525	-0.0169982	-0.0171479	-0.0182803	-0.0188057	-0.0188822	-0.0189266	-0.0189358	-0.0189188	-0.0188702	-0.0188088	-0.0187385	-0.0186595	-0.0185916	-0.0185273	-0.0184742	-0.0184296	-0.0183931	-0.0183652	-0.0183331	-0.0183015	-0.0182721	-0.0182326	-0.0181927	-0.0181531	-0.0181179	-0.0180857	-0.0180586	-0.0180504
L_Subscapularis5	-0.0176223	-0.0175958	-0.0175569	-0.0174977	-0.0174233	-0.0173316	-0.0172418	-0.0171527	-0.0170764	-0.0164001	-0.015626	-0.0139391	-0.012961	-0.0123777	-0.0118625	-0.0119268	-0.0131812	-0.0151314	-0.0156296	-0.0157566	-0.0165815	-0.0167323	-0.016888	-0.0179882	-0.0185166	-0.0186124	-0.0186804	-0.0187154	-0.0187305	-0.0187139	-0.0186827	-0.0186338	-0.0185876	-0.0185364	-0.0184884	-0.0184482	-0.0184142	-0.0183777	-0.0183458	-0.0183103	-0.0182742	-0.0182388	-0.0181973	-0.0181569	-0.0181101	-0.0180756	-0.018042	-0.0180243	-0.0180178
L_Subscapularis6	-0.0163992	-0.016406	-0.0164076	-0.0163997	-0.0163846	-0.0163734	-0.01637	-0.0163786	-0.0164112	-0.015843	-0.0151777	-0.0135722	-0.0127076	-0.0122655	-0.0118583	-0.0120584	-0.0135203	-0.015729	-0.0163367	-0.0165243	-0.0174455	-0.0176203	-0.017781	-0.0189625	-0.0195079	-0.019587	-0.0196304	-0.0196434	-0.0196285	-0.0195953	-0.0195419	-0.0194795	-0.0194088	-0.0193423	-0.019276	-0.0192173	-0.0191696	-0.0191318	-0.0190981	-0.0190718	-0.0190506	-0.0190302	-0.0190099	-0.0189981	-0.0189892	-0.0189864	-0.0189895	-0.0190031	-0.0190269
L_Subscapularis7	-0.0146622	-0.0146634	-0.0146626	-0.0146636	-0.0146703	-0.0146937	-0.0147373	-0.0148052	-0.0149085	-0.0144917	-0.0139489	-0.0125534	-0.0118501	-0.0115419	-0.0112349	-0.0115122	-0.0130141	-0.0152249	-0.0158688	-0.0160922	-0.0170159	-0.017198	-0.0173693	-0.018525	-0.0190732	-0.0191652	-0.0192262	-0.0192547	-0.0192628	-0.0192467	-0.019213	-0.0191692	-0.0191072	-0.0190404	-0.0189755	-0.0189078	-0.0188528	-0.0187977	-0.0187528	-0.0187122	-0.0186755	-0.0186468	-0.0186209	-0.0186019	-0.0185946	-0.0185984	-0.0186126	-0.0186367	-0.0186721
L_Subscapularis8	-0.0150372	-0.0150369	-0.0150367	-0.015034	-0.0150359	-0.0150434	-0.0150681	-0.0151122	-0.0151841	-0.0147069	-0.0141145	-0.0126451	-0.0118712	-0.0114926	-0.0111333	-0.0113552	-0.0127955	-0.0149455	-0.0155523	-0.0157501	-0.0166495	-0.0168233	-0.0169886	-0.0181349	-0.0186772	-0.018763	-0.0188209	-0.0188515	-0.0188499	-0.0188254	-0.0187823	-0.0187258	-0.0186574	-0.0185879	-0.0185179	-0.0184474	-0.018387	-0.0183328	-0.0182841	-0.0182432	-0.0182011	-0.0181697	-0.0181391	-0.0181069	-0.0180922	-0.0180813	-0.0180767	-0.0180918	-0.0181108
L_Subscapularis9	-0.0138323	-0.0138451	-0.0138514	-0.0138658	-0.0138865	-0.0139238	-0.0139712	-0.0140519	-0.014154	-0.0137325	-0.0131976	-0.0118263	-0.0111204	-0.0107846	-0.0104719	-0.0107042	-0.0120933	-0.0141459	-0.0147327	-0.0149365	-0.0157884	-0.0159598	-0.0161203	-0.0172071	-0.0177191	-0.017807	-0.0178692	-0.0178951	-0.0179078	-0.0178942	-0.0178632	-0.0178178	-0.0177657	-0.0177088	-0.0176528	-0.0176045	-0.0175554	-0.0175098	-0.0174736	-0.0174435	-0.0174164	-0.0173925	-0.0173749	-0.0173639	-0.0173552	-0.0173531	-0.0173627	-0.0173786	-0.0174054
L_Subscapularis10	-0.00636112	-0.00643671	-0.00651892	-0.00661682	-0.00672392	-0.00685168	-0.00699742	-0.00716472	-0.00734537	-0.00714601	-0.00687687	-0.0060106	-0.00558871	-0.00541173	-0.00526202	-0.00547864	-0.00645654	-0.00786953	-0.00828182	-0.00842621	-0.00900262	-0.00911698	-0.00921067	-0.00993445	-0.010258	-0.0102865	-0.0102938	-0.0102774	-0.0102403	-0.0101782	-0.0100997	-0.0100178	-0.0099226	-0.00983437	-0.00974313	-0.00966704	-0.00959961	-0.00953819	-0.00949184	-0.00945728	-0.00943376	-0.00941608	-0.00940612	-0.00939859	-0.00940512	-0.00941071	-0.00942553	-0.00943693	-0.0094566
L_Subscapularis11	-0.00283618	-0.00293564	-0.00305088	-0.00318595	-0.00334715	-0.00353368	-0.0037467	-0.00398219	-0.00425097	-0.00419765	-0.00409694	-0.00350734	-0.00327623	-0.00324582	-0.00322484	-0.00349828	-0.00441085	-0.00568618	-0.0060887	-0.00624221	-0.00675677	-0.00685863	-0.00694084	-0.00753978	-0.00780494	-0.00781448	-0.0078042	-0.00777223	-0.00772529	-0.00766048	-0.00758573	-0.00750294	-0.00741793	-0.00732807	-0.00725045	-0.00717358	-0.00710702	-0.00705403	-0.00701477	-0.00698899	-0.00697538	-0.00697534	-0.00698363	-0.007004	-0.00702753	-0.00706487	-0.00709941	-0.00713451	-0.00716937
L_BicepsBrachiiLH	-0.0197928	-0.0196683	-0.0194815	-0.0192308	-0.0189146	-0.0185269	-0.0180553	-0.0174843	-0.0168067	-0.0159943	-0.0150298	-0.0139122	-0.0128985	-0.0119321	-0.0110075	-0.0102028	-0.00963794	-0.00924389	-0.00867742	-0.00810503	-0.00769329	-0.00720936	-0.00676672	-0.00652802	-0.00625512	-0.00598572	-0.00578107	-0.00567012	-0.00564257	-0.00570433	-0.00583559	-0.00601748	-0.00622997	-0.00646848	-0.00670869	-0.00693352	-0.00713954	-0.00731814	-0.00746546	-0.00757978	-0.00766477	-0.00770733	-0.00773147	-0.00773202	-0.00770422	-0.00766378	-0.00759893	-0.00751829	-0.00741945
L_BicepsBrachiiSH1	-0.0335015	-0.0333914	-0.033181	-0.032851	-0.0323965	-0.031808	-0.0310706	-0.0301898	-0.0291615	-0.0282999	-0.0272128	-0.0264942	-0.0256032	-0.0245822	-0.0235501	-0.0224543	-0.0213864	-0.0203832	-0.0194701	-0.0186489	-0.0179154	-0.0172789	-0.0167116	-0.0162139	-0.015761	-0.0153376	-0.0149595	-0.0146745	-0.0144794	-0.0143489	-0.0142733	-0.0142535	-0.0142773	-0.0143355	-0.0144216	-0.0145217	-0.0146179	-0.0147002	-0.0147622	-0.0147906	-0.0147905	-0.0147557	-0.0146839	-0.0145803	-0.0144515	-0.0142926	-0.0141266	-0.0139496	-0.0137742
L_BicepsBrachiiSH2	-0.0335015	-0.0333914	-0.033181	-0.032851	-0.0323965	-0.031808	-0.0310706	-0.0301898	-0.0291615	-0.0282999	-0.0272128	-0.0264942	-0.0256032	-0.0245822	-0.0235501	-0.0224543	-0.0213864	-0.0203832	-0.0194701	-0.0186489	-0.0179154	-0.0172789	-0.0167116	-0.0162139	-0.015761	-0.0153376	-0.0149595	-0.0146745	-0.0144794	-0.0143489	-0.0142733	-0.0142535	-0.0142773	-0.0143355	-0.0144216	-0.0145217	-0.0146179	-0.0147002	-0.0147622	-0.0147906	-0.0147905	-0.0147557	-0.0146839	-0.0145803	-0.0144515	-0.0142926	-0.0141266	-0.0139496	-0.0137742
L_TricepsLH1	0.0224353	0.0222424	0.0219905	0.02167	0.0212876	0.0208387	0.0203265	0.0197491	0.0191185	0.0184248	0.0177057	0.0169324	0.0161883	0.0154885	0.0148335	0.0142439	0.0137326	0.0133049	0.0129557	0.0126797	0.0124559	0.0122925	0.0121677	0.0120802	0.0120258	0.0120176	0.012034	0.0120925	0.012185	0.012306	0.0124624	0.0126368	0.0128214	0.0130174	0.0132039	0.013379	0.0135379	0.0136658	0.0137631	0.0138217	0.0138469	0.0138398	0.0138003	0.0137406	0.0136613	0.0135718	0.0134749	0.0133809	0.0132933
L_TricepsLH2	0.0189465	0.0187956	0.0186007	0.0183647	0.0180873	0.0177811	0.0174215	0.0170164	0.0165647	0.0160591	0.0154722	0.0148404	0.014259	0.0137102	0.0131931	0.0127453	0.0123516	0.0120296	0.0117594	0.0115396	0.011365	0.0112329	0.0111323	0.0110642	0.0110315	0.0110396	0.0110836	0.0111639	0.0112811	0.0114266	0.0115944	0.0117875	0.0119898	0.0121911	0.0123854	0.0125693	0.0127314	0.0128651	0.0129737	0.0130469	0.0130892	0.0131008	0.0130944	0.0130624	0.0130154	0.0129579	0.0128929	0.0128258	0.0127556
L_TricepsLH3	0.0196882	0.0195369	0.0193388	0.0190937	0.0187933	0.018442	0.0180372	0.0175808	0.0170782	0.0165197	0.0159333	0.0153025	0.0146942	0.0141115	0.0135669	0.0130767	0.0126455	0.012281	0.0119762	0.0117281	0.0115234	0.0113645	0.011236	0.0111422	0.0110801	0.011046	0.0110502	0.0110863	0.0111586	0.0112625	0.0113921	0.0115462	0.0117119	0.0118854	0.0120504	0.0122097	0.0123453	0.012461	0.0125489	0.0126079	0.0126352	0.0126355	0.0126137	0.0125667	0.0125115	0.0124395	0.0123667	0.0122921	0.012215
L_TricepsLH4	0.018923	0.0187688	0.0185717	0.0183388	0.0180683	0.0177537	0.0173937	0.0169936	0.0165398	0.0160383	0.0154451	0.014815	0.014229	0.0136797	0.01316	0.0127124	0.0123242	0.0119992	0.0117258	0.0115102	0.0113408	0.0112043	0.011106	0.0110393	0.0110071	0.0110155	0.0110625	0.0111432	0.0112576	0.0114078	0.0115762	0.0117692	0.011972	0.0121704	0.0123705	0.0125517	0.0127109	0.0128465	0.0129527	0.0130253	0.013068	0.0130845	0.0130736	0.0130425	0.0129943	0.0129395	0.0128662	0.0128038	0.0127345
L_LatissimusDorsi1	-0.00293761	-0.00309145	-0.003267	-0.00346091	-0.00368034	-0.00392375	-0.00420142	-0.00450164	-0.00482986	-0.00472892	-0.00457183	-0.00375255	-0.00340513	-0.00330511	-0.00323394	-0.00353853	-0.00463415	-0.00618371	-0.00664828	-0.00680884	-0.00743077	-0.0075466	-0.00763011	-0.00837796	-0.00869711	-0.00868424	-0.00864707	-0.00857084	-0.00845872	-0.0083218	-0.00815875	-0.0079808	-0.00779401	-0.00761163	-0.00743781	-0.00728201	-0.00714357	-0.00702315	-0.00692904	-0.00685921	-0.00680555	-0.00677397	-0.00675787	-0.00675379	-0.00676124	-0.00677283	-0.00678744	-0.00680543	-0.00682894
L_LatissimusDorsi2	0.000160911	-1.97275e-05	-0.0002293	-0.000465267	-0.000732013	-0.00102913	-0.00135842	-0.00171911	-0.0021049	-0.0021091	-0.00206482	-0.00143946	-0.00121211	-0.00118674	-0.00118941	-0.00149973	-0.00247816	-0.00383712	-0.0042533	-0.00440137	-0.00494129	-0.00503999	-0.00511199	-0.00573998	-0.00599729	-0.00596754	-0.00590685	-0.00581162	-0.00567989	-0.0055191	-0.00533561	-0.00513369	-0.00492653	-0.00472414	-0.00453365	-0.00435411	-0.00419763	-0.00406878	-0.0039637	-0.00388761	-0.00383717	-0.0038026	-0.00378859	-0.00379066	-0.0037968	-0.00381139	-0.00382431	-0.00384513	-0.00386071
L_LatissimusDorsi3	0.000378119	0.00019599	-2.09558e-05	-0.000265404	-0.000540783	-0.000858062	-0.00121235	-0.00159939	-0.00202498	-0.00207372	-0.00206389	-0.00147536	-0.00129416	-0.00131708	-0.00135439	-0.00170978	-0.00276857	-0.00421962	-0.00467879	-0.00485274	-0.00542746	-0.00553801	-0.00561618	-0.00628029	-0.0065525	-0.00652751	-0.00646717	-0.00637335	-0.00624219	-0.00608288	-0.00590091	-0.00570071	-0.0054912	-0.00528491	-0.00508884	-0.004909	-0.00475126	-0.00461176	-0.00450348	-0.00442382	-0.00436873	-0.00433679	-0.0043234	-0.00432627	-0.00434126	-0.00435786	-0.00437865	-0.00440769	-0.00443141
L_LatissimusDorsi4	-0.00156594	-0.00171322	-0.00188203	-0.00207966	-0.00231263	-0.00258509	-0.00289119	-0.0032325	-0.00361183	-0.00362592	-0.00357866	-0.00294972	-0.00274347	-0.00276864	-0.00278076	-0.00313961	-0.00424696	-0.00577904	-0.00626436	-0.00645231	-0.0070656	-0.00718238	-0.00727055	-0.00798421	-0.00828865	-0.00828546	-0.00824697	-0.00817718	-0.00807917	-0.0079608	-0.00780866	-0.00764578	-0.00747572	-0.00730681	-0.00714877	-0.00699277	-0.00685867	-0.00674694	-0.00665358	-0.00658404	-0.00653945	-0.00651056	-0.00649964	-0.00650544	-0.00652017	-0.00654592	-0.00657308	-0.00660258	-0.00663525
L_LatissimusDorsi5	0.000429583	0.000386142	0.000337133	0.0002844	0.000218383	0.000134925	2.51583e-05	-0.000122475	-0.000307967	-0.000193567	-8.36667e-06	0.000692211	0.000972981	0.00101829	0.00108056	0.000782924	-0.000290214	-0.00180315	-0.00230216	-0.0025272	-0.00319956	-0.00341389	-0.00362676	-0.00449617	-0.00499099	-0.0052135	-0.00542699	-0.00562417	-0.00580948	-0.0059749	-0.00611066	-0.00622345	-0.00631479	-0.00638232	-0.00643799	-0.00647544	-0.00651109	-0.00653414	-0.00655558	-0.00657614	-0.00659478	-0.00661518	-0.00664123	-0.00666736	-0.00670473	-0.00675083	-0.00680875	-0.00687938	-0.00695982
L_LatissimusDorsi6	0.00610996	0.00628883	0.00650677	0.00675456	0.00702407	0.00729778	0.00754366	0.00774328	0.00788144	0.00815202	0.00851373	0.00922467	0.00959912	0.00974908	0.00998129	0.00985118	0.00893209	0.00754828	0.00711168	0.00692198	0.00625771	0.00600738	0.00570159	0.00471465	0.00402733	0.00356171	0.00306021	0.00253729	0.00199589	0.00146538	0.000951182	0.000469421	3.07808e-05	-0.000360417	-0.000694089	-0.000978794	-0.00121225	-0.00139641	-0.00154091	-0.00164968	-0.00173735	-0.00180538	-0.00187116	-0.00194316	-0.00203183	-0.00215065	-0.00230044	-0.00248498	-0.00271385
L_PectoralisMajorTH1	-0.00566103	-0.00581164	-0.00596002	-0.00609282	-0.00619811	-0.00629332	-0.0063722	-0.00645333	-0.00655051	-0.00610672	-0.00563996	-0.00438219	-0.00363248	-0.0031853	-0.00278118	-0.00281212	-0.00373689	-0.00518971	-0.00551594	-0.0055598	-0.00614731	-0.00621752	-0.00628443	-0.00707006	-0.00739244	-0.00735276	-0.00725197	-0.00709104	-0.00686318	-0.00658109	-0.0062629	-0.00591438	-0.00555234	-0.00520496	-0.00487129	-0.00456433	-0.00429234	-0.00405248	-0.00384898	-0.00367115	-0.00351771	-0.00339092	-0.00327139	-0.00316397	-0.00305865	-0.00296121	-0.00287207	-0.00279166	-0.00273063
L_PectoralisMajorTH2	-0.00517597	-0.00534209	-0.00549395	-0.00561443	-0.00570962	-0.00577097	-0.00580677	-0.00584349	-0.00589586	-0.00541028	-0.00491694	-0.00365459	-0.00287235	-0.00238194	-0.00194786	-0.00192307	-0.00276564	-0.00412137	-0.00439478	-0.00441138	-0.00495043	-0.00500166	-0.00505122	-0.00579411	-0.00608717	-0.00602978	-0.00590503	-0.00571212	-0.00544938	-0.00512929	-0.00476139	-0.00437203	-0.00396646	-0.0035701	-0.00319593	-0.00285503	-0.00254387	-0.00227911	-0.00204086	-0.00184086	-0.00166966	-0.0015241	-0.00139154	-0.00126395	-0.00114541	-0.00103627	-0.000930075	-0.000834636	-0.00075675
L_PectoralisMajorTH3	-0.00429244	-0.00446419	-0.00462344	-0.00475059	-0.00484803	-0.00491386	-0.00494995	-0.00498077	-0.00503524	-0.0045363	-0.00404801	-0.00280048	-0.0020201	-0.00151431	-0.00107984	-0.00103232	-0.00179708	-0.00303483	-0.00327362	-0.00327215	-0.00376573	-0.003803	-0.00384462	-0.00453403	-0.00479369	-0.00472635	-0.0045951	-0.00439085	-0.00411735	-0.003789	-0.00341516	-0.00300798	-0.00259943	-0.00220161	-0.0018212	-0.00147954	-0.00116974	-0.0008994	-0.000668275	-0.000468086	-0.000302333	-0.000156209	-2.20392e-05	0.000104228	0.000223458	0.000334136	0.000446162	0.000541798	0.000626486
L_PectoralisMajorTH4	-0.00649927	-0.00663845	-0.0067544	-0.00684169	-0.0068861	-0.00689512	-0.00687601	-0.00684782	-0.00682738	-0.00626231	-0.00569289	-0.00435838	-0.00350511	-0.00293946	-0.00245484	-0.00237025	-0.00311629	-0.00435443	-0.00458102	-0.00457478	-0.00506896	-0.00511394	-0.00516195	-0.00586987	-0.00615533	-0.00610709	-0.00600334	-0.00583314	-0.00559273	-0.00530103	-0.00496998	-0.00461615	-0.00425033	-0.00389633	-0.00356192	-0.00325596	-0.00298838	-0.00274701	-0.00254056	-0.00236257	-0.00220529	-0.00207052	-0.00194166	-0.00181685	-0.00169873	-0.00158345	-0.00146968	-0.0013723	-0.00128815
L_PectoralisMajorTH5	-0.0100146	-0.010112	-0.0101817	-0.0102242	-0.0102308	-0.0102064	-0.0101659	-0.0101234	-0.0101021	-0.00952845	-0.00891209	-0.00748517	-0.00663247	-0.00612217	-0.00566605	-0.00569285	-0.00672802	-0.00833614	-0.00870283	-0.00875844	-0.00941647	-0.00948713	-0.00956968	-0.010459	-0.0108327	-0.0108184	-0.0107463	-0.0106058	-0.0104168	-0.0101727	-0.00989543	-0.0095868	-0.00927248	-0.00896338	-0.00866563	-0.00839557	-0.00814635	-0.00793216	-0.00774245	-0.00758027	-0.00743668	-0.00731237	-0.00720122	-0.00709698	-0.00700566	-0.00692044	-0.00684216	-0.00677385	-0.00672738
L_PectoralisMajorTH6	-0.00704878	-0.00715471	-0.0072219	-0.00723423	-0.00717633	-0.00705924	-0.00688677	-0.00670215	-0.00653679	-0.00595495	-0.00557557	-0.00463957	-0.00395623	-0.00347398	-0.00306388	-0.00289743	-0.00332426	-0.00411594	-0.0041947	-0.00410177	-0.00438323	-0.00433127	-0.0042878	-0.00471077	-0.0048242	-0.00468011	-0.00447336	-0.00422968	-0.00394514	-0.00363101	-0.00329998	-0.00296254	-0.00262402	-0.0023087	-0.0020167	-0.0017557	-0.00152427	-0.00132723	-0.00115465	-0.00100669	-0.000880911	-0.000771101	-0.000668369	-0.00057217	-0.000481133	-0.000390433	-0.000311155	-0.000240916	-0.000184645
L_PectoralisMajorCH1	-0.00745408	-0.00755864	-0.00760053	-0.00754671	-0.00737679	-0.00708696	-0.00668957	-0.00621516	-0.0056895	-0.0046632	-0.00390136	-0.00265962	-0.00151537	-0.000438667	0.000356633	0.00110063	0.00179438	0.00240305	0.00289918	0.00327589	0.00354241	0.00371914	0.00384207	0.00394279	0.00405336	0.00419187	0.00437502	0.00459572	0.00486231	0.00516262	0.00548122	0.00579867	0.00609472	0.0063581	0.00658516	0.00677217	0.00693241	0.00706486	0.00718788	0.00729473	0.00740595	0.00752465	0.00764961	0.0078045	0.00797609	0.00816368	0.00836634	0.00855878	0.00873413
L_PectoralisMajorCH2	-0.0112425	-0.0112959	-0.0113199	-0.0112972	-0.0112225	-0.0110969	-0.0109385	-0.0107605	-0.0105936	-0.00994045	-0.00933332	-0.0080648	-0.00722379	-0.00664899	-0.00616853	-0.00604836	-0.00667265	-0.00774058	-0.00791308	-0.00788563	-0.00830796	-0.00832611	-0.00835138	-0.00897989	-0.009232	-0.00919592	-0.00911553	-0.00899895	-0.00884627	-0.00865903	-0.00844942	-0.00822683	-0.00800727	-0.00779311	-0.0076013	-0.00742967	-0.00727715	-0.00713652	-0.00701613	-0.00691275	-0.00681929	-0.00673115	-0.0066446	-0.00656683	-0.00648228	-0.0064006	-0.00632561	-0.0062608	-0.00621175
L_TricepsMedH1	0.0122063	0.0121797	0.0121326	0.0120718	0.0119999	0.0119091	0.0117953	0.0116574	0.0114917	0.0112891	0.0110627	0.0108134	0.0105453	0.0102798	0.0100195	0.00977644	0.00955234	0.0093455	0.00915784	0.00899043	0.00882839	0.0086863	0.00854903	0.00842762	0.00832138	0.00824437	0.00819363	0.00817443	0.0081868	0.00823092	0.00829333	0.00837633	0.00847021	0.00857683	0.00866989	0.00876622	0.00884576	0.00891979	0.00898117	0.00902595	0.00905355	0.00906967	0.00908289	0.00907949	0.00906621	0.00904862	0.00902345	0.00899417	0.00895689
L_TricepsMedH2	0.0122352	0.0122109	0.0121651	0.012105	0.0120276	0.0119397	0.0118265	0.0116867	0.0115194	0.0113191	0.0110891	0.0108352	0.0105726	0.010304	0.0100485	0.0097989	0.00957213	0.00936841	0.00918174	0.00901171	0.00885531	0.00870727	0.00856465	0.0084458	0.00834568	0.00826495	0.00821823	0.00819423	0.00821067	0.00824963	0.00831683	0.0084017	0.00849513	0.00859223	0.008695	0.00878608	0.00886894	0.00894043	0.00899999	0.00904548	0.00907798	0.00909894	0.0091027	0.00909605	0.00909194	0.00907413	0.00905253	0.00901715	0.00898123
L_TricepsMedH3	0.0118002	0.0117725	0.011725	0.0116698	0.0115946	0.0115096	0.0114027	0.0112691	0.0111057	0.0109099	0.0106932	0.0104528	0.0101925	0.00993583	0.0096869	0.00944672	0.00923223	0.00903392	0.00885199	0.00868757	0.00853527	0.00839106	0.00826413	0.00814423	0.00804415	0.00796946	0.00792298	0.00790393	0.00791246	0.00795704	0.0080186	0.00809949	0.00818798	0.00828589	0.0083817	0.00847289	0.00855208	0.00862078	0.00867738	0.00872198	0.00874974	0.00877031	0.00877873	0.00877218	0.00875967	0.00874679	0.00872123	0.00869452	0.00865693
L_TricepsMedH4	0.0121916	0.0121625	0.012119	0.012057	0.0119793	0.0118908	0.0117787	0.011642	0.0114724	0.0112755	0.0110481	0.0107981	0.0105302	0.010264	0.0100051	0.00976529	0.0095384	0.00933123	0.00914598	0.00897673	0.00881761	0.00867059	0.00853792	0.00841479	0.00830783	0.008232	0.00818163	0.00816561	0.00817713	0.00821919	0.00828489	0.00836552	0.00846194	0.00856089	0.00865688	0.00875404	0.00883636	0.00890802	0.00896561	0.00900934	0.00904012	0.00905355	0.00906602	0.00906608	0.009054	0.00903643	0.00901365	0.00898107	0.00894286
L_TricepsMedH5	0.0122426	0.0122182	0.0121695	0.0121117	0.0120338	0.0119462	0.0118299	0.0116917	0.0115273	0.0113258	0.0110961	0.0108405	0.0105787	0.0103105	0.0100521	0.00980348	0.00957614	0.00937352	0.00918512	0.0090142	0.00885918	0.00871202	0.00856934	0.00844837	0.00835264	0.00827071	0.00822097	0.00820093	0.00821554	0.00825438	0.00831919	0.00840391	0.00849959	0.00859712	0.00869848	0.00878876	0.00887398	0.00894503	0.00900385	0.0090496	0.00908192	0.00910478	0.00910639	0.0091022	0.00909452	0.00907897	0.00905668	0.00902168	0.0089854
L_Brachialis1	-0.011635	-0.011601	-0.0115361	-0.011453	-0.0113514	-0.01123	-0.011076	-0.0108904	-0.0106685	-0.0104062	-0.0101051	-0.00977795	-0.00943861	-0.00909694	-0.00876503	-0.0084531	-0.0081673	-0.00790873	-0.00767374	-0.00745548	-0.00725762	-0.00707149	-0.00690453	-0.00674899	-0.00662377	-0.00652748	-0.00646659	-0.00644388	-0.00645798	-0.00650249	-0.00658133	-0.00668064	-0.00679432	-0.00690866	-0.00702754	-0.00713545	-0.00723839	-0.00732363	-0.00739238	-0.00745175	-0.00749402	-0.00752147	-0.00753556	-0.00754108	-0.00753565	-0.00752538	-0.00750152	-0.00747474	-0.00743567
L_Brachialis2	-0.01157	-0.0115355	-0.0114732	-0.0113935	-0.0112916	-0.0111719	-0.0110253	-0.0108427	-0.0106299	-0.0103695	-0.0100765	-0.00975882	-0.00942068	-0.00908495	-0.00876281	-0.00845708	-0.00817745	-0.00792166	-0.00769029	-0.00747912	-0.00728132	-0.00710068	-0.00693387	-0.00678678	-0.00666215	-0.00657033	-0.00650957	-0.00648643	-0.00649803	-0.00654752	-0.0066236	-0.00671818	-0.00682573	-0.00694132	-0.007057	-0.0071685	-0.00726477	-0.00735498	-0.00742376	-0.00747715	-0.00751703	-0.00754047	-0.00755699	-0.00755868	-0.00755316	-0.00754527	-0.00752497	-0.00749477	-0.00745937
L_Brachialis3	-0.00976936	-0.00973853	-0.00969133	-0.00963103	-0.00955357	-0.00946027	-0.00935012	-0.00920852	-0.00904119	-0.00884406	-0.00861905	-0.00837042	-0.00811664	-0.00785127	-0.00759908	-0.00736302	-0.00714537	-0.00694896	-0.00677097	-0.0066041	-0.00645357	-0.00631197	-0.00618361	-0.00606199	-0.00596744	-0.00589057	-0.00584536	-0.00582918	-0.00584138	-0.00587498	-0.00593786	-0.00601662	-0.00610125	-0.00619363	-0.00628364	-0.00636958	-0.00644486	-0.00651805	-0.00657045	-0.00661382	-0.00664394	-0.00666308	-0.00667446	-0.00667345	-0.00666737	-0.00665761	-0.00663759	-0.00661523	-0.00658674
L_Brachialis4	-0.011149	-0.0111182	-0.0110595	-0.0109815	-0.010883	-0.0107675	-0.0106267	-0.0104548	-0.0102427	-0.00999813	-0.00972212	-0.00941186	-0.00909137	-0.00877036	-0.00845963	-0.00816723	-0.0079046	-0.00765754	-0.00743551	-0.0072327	-0.00704145	-0.00687252	-0.00671142	-0.00657077	-0.00645502	-0.00636056	-0.00630117	-0.00628059	-0.0062941	-0.00633808	-0.00640833	-0.00650646	-0.00661427	-0.00672355	-0.00683148	-0.00693408	-0.00702869	-0.00711173	-0.00717725	-0.00723181	-0.007272	-0.00729367	-0.00731017	-0.00731083	-0.00730667	-0.00729595	-0.00727714	-0.00725299	-0.0072144
L_Brachialis5	-0.010621	-0.0105965	-0.0105457	-0.0104834	-0.0104057	-0.0103134	-0.0102	-0.0100561	-0.00988511	-0.00968143	-0.00945205	-0.00920028	-0.00893449	-0.00866827	-0.00840842	-0.00816424	-0.00793963	-0.00773553	-0.00755513	-0.00738499	-0.00723094	-0.00708293	-0.00694769	-0.00682747	-0.00672739	-0.00665236	-0.00660643	-0.00658808	-0.00659982	-0.00663657	-0.00670061	-0.00678095	-0.00686923	-0.00696629	-0.00706222	-0.00715097	-0.00723187	-0.00729925	-0.00736054	-0.00740215	-0.00743253	-0.00745425	-0.00746293	-0.00746228	-0.00745775	-0.00744317	-0.00742412	-0.00739771	-0.00736398
L_Brachialis6	-0.00963399	-0.00960359	-0.00955693	-0.00949952	-0.00942067	-0.00932991	-0.00921969	-0.00908669	-0.00891732	-0.00872749	-0.00850523	-0.0082579	-0.00800631	-0.00775054	-0.00750378	-0.00726652	-0.00705412	-0.00686145	-0.0066808	-0.00652117	-0.00637408	-0.00623476	-0.00610724	-0.00599259	-0.00589915	-0.0058259	-0.00577727	-0.00576048	-0.00577097	-0.00580767	-0.0058691	-0.00594174	-0.00602849	-0.00611428	-0.0062055	-0.00629137	-0.00636893	-0.00643297	-0.00649233	-0.00653149	-0.00656163	-0.00658016	-0.00659073	-0.00658987	-0.00658513	-0.00657553	-0.00655775	-0.00653287	-0.00650376
L_Brachialis7	-0.010765	-0.0107358	-0.0106888	-0.0106254	-0.0105466	-0.0104476	-0.0103285	-0.0101832	-0.0100108	-0.00979755	-0.00956155	-0.00930007	-0.00903073	-0.00875336	-0.00849422	-0.00824139	-0.00801038	-0.00780398	-0.00761334	-0.00743987	-0.00728173	-0.00713202	-0.00699361	-0.00687047	-0.00677061	-0.00669209	-0.00664188	-0.00662162	-0.00663411	-0.00667503	-0.00673943	-0.00682429	-0.00691369	-0.00701094	-0.00710618	-0.00719913	-0.0072817	-0.00735242	-0.0074139	-0.00745649	-0.00748831	-0.00751098	-0.00751743	-0.00752021	-0.00751188	-0.00749834	-0.00747827	-0.00745378	-0.00742078
L_Brachioradialis1	-0.0195029	-0.0194296	-0.0193055	-0.0191347	-0.0189306	-0.0186823	-0.0183868	-0.0180209	-0.0175809	-0.0170603	-0.0164703	-0.0158322	-0.01516	-0.01449	-0.0138411	-0.0132342	-0.0126768	-0.0121703	-0.0117071	-0.0112815	-0.0108901	-0.0105253	-0.0101903	-0.00989787	-0.00964958	-0.00945998	-0.00934346	-0.00929641	-0.00932012	-0.00941309	-0.00955554	-0.00974363	-0.00995717	-0.0101811	-0.0104071	-0.0106183	-0.0108139	-0.0109829	-0.0111195	-0.0112261	-0.0113057	-0.0113613	-0.0113934	-0.0114054	-0.0114019	-0.0113852	-0.0113526	-0.0113035	-0.0112357
L_Brachioradialis2	-0.0131841	-0.0131327	-0.0130447	-0.0129257	-0.0127816	-0.0126023	-0.012395	-0.0121349	-0.0118224	-0.0114584	-0.0110469	-0.0105961	-0.0101268	-0.00965947	-0.00920639	-0.00878248	-0.00839139	-0.0080378	-0.00771665	-0.00742485	-0.00715272	-0.00690423	-0.00667156	-0.00646758	-0.00629783	-0.00617257	-0.00608943	-0.00605678	-0.00607347	-0.00613463	-0.00623673	-0.00636668	-0.00651185	-0.0066676	-0.00682362	-0.00696959	-0.00710387	-0.00721514	-0.0073126	-0.00738615	-0.00744181	-0.00747902	-0.00750489	-0.00751382	-0.00751472	-0.00750739	-0.0074853	-0.00745307	-0.00740872
L_Brachioradialis3	-0.0101161	-0.010077	-0.0100089	-0.00991581	-0.00980542	-0.00967554	-0.00950868	-0.00931318	-0.00907343	-0.00879332	-0.00847809	-0.00812934	-0.00777134	-0.0074083	-0.00706078	-0.00673685	-0.00644162	-0.00616924	-0.00591983	-0.00569424	-0.0054857	-0.00529286	-0.00511868	-0.00496166	-0.00483142	-0.00473186	-0.00467183	-0.00464848	-0.00465928	-0.00470729	-0.00478738	-0.00488023	-0.00499338	-0.0051136	-0.00523205	-0.00534031	-0.00544578	-0.00553383	-0.00560606	-0.00566613	-0.00570477	-0.00573791	-0.00575753	-0.0057661	-0.00576727	-0.00575874	-0.00574107	-0.00572	-0.00568325
L_PronatorTeres1	-0.00571421	-0.00569474	-0.00567118	-0.00563063	-0.00559063	-0.00553591	-0.00546031	-0.005382	-0.00528244	-0.00516352	-0.00502622	-0.00487282	-0.00471707	-0.00455741	-0.00440091	-0.00425761	-0.00412831	-0.00400592	-0.00389988	-0.00380033	-0.00371188	-0.00362158	-0.00354082	-0.00346715	-0.00340497	-0.00336007	-0.00332767	-0.00331305	-0.0033157	-0.00333965	-0.00337168	-0.00341263	-0.00346573	-0.00352205	-0.0035726	-0.00362433	-0.00367185	-0.00370587	-0.00374185	-0.00376439	-0.00378358	-0.00379424	-0.00379773	-0.00379907	-0.00380193	-0.00379458	-0.00378443	-0.00376545	-0.00374548
L_PronatorTeres2	0.000359793	0.000359543	0.000358864	0.00035867	0.000358272	0.000356799	0.000355258	0.000355376	0.000354636	0.000353837	0.00035238	0.00035177	0.000350517	0.000349686	0.0003489	0.000348892	0.000348551	0.000349238	0.000347807	0.000348308	0.000347442	0.000346565	0.000347203	0.000347944	0.000349316	0.000351258	0.000352486	0.000354802	0.000356516	0.000357471	0.000358652	0.000359743	0.000362059	0.000364579	0.000366209	0.000368254	0.000369333	0.000371006	0.000371223	0.000371491	0.000371896	0.000373434	0.000373451	0.000373308	0.000373683	0.000374062	0.000372753	0.000371192	0.000370133
L_Supinator1	-0.0086408	-0.00862396	-0.00860932	-0.00859444	-0.00857751	-0.0085594	-0.00854327	-0.00853313	-0.00852389	-0.00852059	-0.00852471	-0.00853408	-0.00854077	-0.00853745	-0.00852779	-0.00851214	-0.0084887	-0.00846854	-0.00844902	-0.00843151	-0.00842613	-0.00843304	-0.00845417	-0.00848573	-0.00852869	-0.00857788	-0.00863008	-0.00867719	-0.0087335	-0.0087837	-0.00883875	-0.00889529	-0.00894563	-0.0090007	-0.00904697	-0.00908807	-0.00912627	-0.0091527	-0.00917216	-0.00918655	-0.0091973	-0.00920567	-0.00920191	-0.00919861	-0.00919326	-0.00918502	-0.00917722	-0.00916908	-0.00916327
L_Supinator2	-0.00713613	-0.00712644	-0.00711465	-0.00710259	-0.00708777	-0.00707353	-0.00705878	-0.00704802	-0.00704151	-0.00703953	-0.00704493	-0.00705118	-0.00705694	-0.00705228	-0.00704429	-0.00702809	-0.00701565	-0.00699602	-0.00697716	-0.00696428	-0.00695939	-0.00696501	-0.00698414	-0.00701398	-0.00704718	-0.00708397	-0.00712672	-0.00717097	-0.0072137	-0.00725647	-0.00730523	-0.00734757	-0.00739502	-0.0074344	-0.00747137	-0.00750543	-0.0075362	-0.00756061	-0.00757862	-0.00759241	-0.00759663	-0.00760196	-0.0076033	-0.00759887	-0.0075948	-0.00758683	-0.0075787	-0.0075739	-0.00756744
L_Supinator3	-0.00388573	-0.0038783	-0.00387324	-0.00386486	-0.00385703	-0.0038497	-0.00384329	-0.00383951	-0.0038366	-0.00383235	-0.00383323	-0.00384038	-0.00384365	-0.00383936	-0.00383417	-0.00382788	-0.00381723	-0.00380799	-0.00380119	-0.00379492	-0.00378987	-0.00379305	-0.00380248	-0.00382158	-0.00383775	-0.0038569	-0.00388047	-0.00390229	-0.00392609	-0.00394855	-0.00397849	-0.00400225	-0.00402137	-0.00404183	-0.00406691	-0.00408676	-0.00410031	-0.00411179	-0.00412255	-0.00413015	-0.00413362	-0.00413909	-0.00413882	-0.004137	-0.0041336	-0.0041308	-0.00412489	-0.00411868	-0.0041202
L_Supinator4	-0.00361438	-0.0036055	-0.00359911	-0.00359076	-0.00358657	-0.00357962	-0.00357306	-0.00356654	-0.00356293	-0.00356101	-0.00356453	-0.00356533	-0.00356945	-0.00356806	-0.00356254	-0.00356214	-0.00355	-0.00353901	-0.00353033	-0.00352441	-0.00352051	-0.0035229	-0.00353604	-0.0035489	-0.00356673	-0.00358473	-0.00360891	-0.00362749	-0.00365097	-0.00367176	-0.00369494	-0.0037178	-0.00374068	-0.00375913	-0.0037809	-0.00379508	-0.0038075	-0.00382281	-0.0038337	-0.00384036	-0.00384634	-0.00384544	-0.0038469	-0.00384449	-0.00384025	-0.00383792	-0.00383589	-0.00383286	-0.00382895
L_Supinator5	-0.00447	-0.00446001	-0.00445328	-0.00444316	-0.004437	-0.00442509	-0.0044171	-0.00441196	-0.00440742	-0.00440623	-0.00440932	-0.00441389	-0.00441717	-0.00441693	-0.00441044	-0.00440029	-0.00438785	-0.00438046	-0.00436891	-0.00436183	-0.004356	-0.00436429	-0.00437171	-0.00438785	-0.00441181	-0.00443465	-0.00446431	-0.00448759	-0.00451542	-0.00454585	-0.00457312	-0.00459772	-0.00462631	-0.00465287	-0.00467599	-0.00469798	-0.00471917	-0.00473492	-0.00474416	-0.00475198	-0.0047532	-0.00475903	-0.00475859	-0.00475759	-0.00475438	-0.00475116	-0.0047459	-0.00473814	-0.00473538
L_PronatorQuadratus1	0.00111163	0.00110746	0.00110476	0.00110402	0.00109941	0.00109995	0.00109833	0.00109753	0.00109515	0.001094	0.00109648	0.00109951	0.00110201	0.00109795	0.00109808	0.00109643	0.00109158	0.00108931	0.00108674	0.00108497	0.0010832	0.00108312	0.00108437	0.00109132	0.00109712	0.00110222	0.00110545	0.00111196	0.00112104	0.00112924	0.00113821	0.00114644	0.0011509	0.00115612	0.00116136	0.00116722	0.00117149	0.00117545	0.00117942	0.00118033	0.00118186	0.0011837	0.00118436	0.00118079	0.00117862	0.00117964	0.00118146	0.00118168	0.00118024
L_PronatorQuadratus2	0.00191159	0.00190813	0.00190314	0.00189905	0.00189543	0.0018911	0.0018882	0.00188431	0.00188016	0.00188131	0.00188306	0.00188371	0.0018869	0.00188654	0.00188586	0.00188172	0.0018787	0.00187172	0.00186367	0.00185996	0.00185838	0.0018608	0.00186707	0.0018722	0.00188388	0.00189314	0.00190882	0.00191878	0.0019291	0.00194035	0.00195107	0.00196396	0.00197724	0.00198794	0.00199602	0.00200611	0.00201471	0.00202271	0.00202765	0.00202858	0.00203155	0.00203046	0.00202907	0.0020276	0.00202726	0.00202427	0.00202599	0.00202533	0.00202272
L_PronatorQuadratus3	0.00235368	0.00235215	0.00234522	0.00233976	0.00233608	0.00233247	0.00232686	0.00232627	0.00232333	0.00232613	0.00232784	0.00232703	0.00232603	0.00232573	0.00232637	0.00232256	0.00231838	0.00230884	0.00230135	0.00229943	0.0022942	0.00229353	0.00230279	0.00231371	0.00232634	0.00233698	0.00235025	0.00236593	0.00238147	0.00239602	0.00241289	0.00242717	0.00244121	0.00245359	0.0024653	0.00247418	0.00248643	0.0024963	0.00250068	0.00250303	0.00250569	0.00250641	0.00250495	0.00250525	0.00250376	0.00250463	0.002502	0.00249929	0.00249737
L_TricepsLatH1	0.0126079	0.0125824	0.0125349	0.0124711	0.0123935	0.0122987	0.0121811	0.0120385	0.0118659	0.0116624	0.0114279	0.0111691	0.0108936	0.0106193	0.0103504	0.0100945	0.00986646	0.00965419	0.00945689	0.00928588	0.00912179	0.00897176	0.00883116	0.00870252	0.00860168	0.00851803	0.00846204	0.00844212	0.00845831	0.00850131	0.00856883	0.00865503	0.00875252	0.00885606	0.00895455	0.0090538	0.00913793	0.00921517	0.00927124	0.00932034	0.00935308	0.00936986	0.00937688	0.00937252	0.00936403	0.00934864	0.00932151	0.00929331	0.00925124
L_TricepsLatH2	0.0126054	0.0125765	0.0125294	0.0124644	0.0123885	0.0122922	0.0121766	0.012034	0.0118613	0.0116572	0.0114224	0.0111614	0.0108901	0.0106153	0.0103476	0.0100916	0.00986108	0.00965078	0.00945393	0.00928243	0.00911773	0.00896888	0.00882803	0.00869888	0.00859681	0.00851188	0.00845753	0.00844024	0.00845526	0.00849789	0.00856588	0.00864928	0.00874638	0.00885325	0.0089506	0.00905123	0.0091356	0.00921135	0.00926529	0.00931486	0.00934797	0.00936628	0.00937401	0.00936915	0.00935935	0.00934539	0.00931949	0.00928888	0.00924837
L_TricepsLatH3	0.0121935	0.0121639	0.0121209	0.0120602	0.0119824	0.0118948	0.0117819	0.0116439	0.0114761	0.0112791	0.0110505	0.0108004	0.0105328	0.0102673	0.0100078	0.00976747	0.00954113	0.00933498	0.00914647	0.00897896	0.00882013	0.0086731	0.00853947	0.00841674	0.00830956	0.00823444	0.0081831	0.00816748	0.00817912	0.00822197	0.00828737	0.00836792	0.00846444	0.00856387	0.0086611	0.00875668	0.00883842	0.00890998	0.00896705	0.00901094	0.00904327	0.00905793	0.00906902	0.00906876	0.00905522	0.00903898	0.00901524	0.00898328	0.00894555
L_TricepsLatH4	0.0121779	0.0121465	0.0121043	0.0120419	0.0119656	0.0118754	0.0117656	0.0116265	0.0114567	0.011259	0.0110344	0.0107833	0.010519	0.0102545	0.00998952	0.00975009	0.00952583	0.00931967	0.0091358	0.00896369	0.00880552	0.00865917	0.00852813	0.00840494	0.00829832	0.00822267	0.00817211	0.0081561	0.00816755	0.00820641	0.00827427	0.00835494	0.00844956	0.00855051	0.00864743	0.00873917	0.00882546	0.00889683	0.00895609	0.00899763	0.00903004	0.00904336	0.00905347	0.00905495	0.00904217	0.00902331	0.0090019	0.0089716	0.0089324
L_TricepsLatH5	0.0121122	0.0120932	0.0120449	0.0119831	0.0119088	0.0118205	0.0117096	0.0115746	0.0114073	0.0112082	0.0109823	0.0107317	0.0104668	0.010201	0.00994554	0.00970424	0.0094783	0.00927863	0.00909167	0.00892302	0.00876789	0.00861532	0.00848184	0.00836262	0.0082611	0.00818277	0.00813183	0.00811681	0.00813093	0.00817041	0.00823365	0.00831925	0.00841218	0.00850994	0.00860755	0.00869959	0.00878526	0.0088554	0.0089121	0.00895918	0.00898774	0.0090095	0.00901028	0.00900846	0.00900012	0.00898321	0.00895895	0.00893039	0.00889077
L_Anconeus1	0.00515569	0.00514371	0.0051254	0.00510086	0.00507001	0.00503287	0.00498498	0.00493149	0.00486652	0.00478492	0.00469286	0.00459167	0.00448521	0.00437515	0.00426983	0.00416891	0.00408078	0.00399503	0.0039152	0.00384924	0.00378593	0.0037258	0.00366823	0.00361491	0.00357432	0.00354227	0.00352117	0.00351798	0.00352243	0.00353558	0.00356099	0.00359836	0.00363855	0.00367686	0.00371784	0.00375674	0.00379011	0.00382227	0.00384767	0.00386645	0.00387512	0.00388558	0.00388612	0.00388423	0.00387913	0.00387308	0.00386163	0.0038468	0.00383043
L_Anconeus2	0.00518946	0.00517496	0.00515866	0.00513163	0.00509825	0.00506353	0.00501796	0.00495541	0.00488774	0.00480486	0.00470414	0.00460054	0.00448903	0.00437632	0.0042692	0.00416491	0.00406987	0.00398393	0.00390457	0.00383417	0.00376451	0.00370648	0.00364457	0.00359344	0.00354954	0.00351412	0.00349579	0.00348718	0.00349683	0.00351236	0.00354033	0.00356988	0.00361428	0.00365703	0.00369833	0.00373904	0.0037722	0.00380501	0.00382718	0.00384676	0.0038614	0.00386702	0.00387103	0.00387084	0.00386623	0.00385857	0.00384673	0.00383498	0.00381696
L_Anconeus3	0.005749	0.00573863	0.00572095	0.00569813	0.00567203	0.00563876	0.00559588	0.00554397	0.0054792	0.00539914	0.00530702	0.00521097	0.00510822	0.00500162	0.00489225	0.00479857	0.00470749	0.00462472	0.00454963	0.00447881	0.00441538	0.00435717	0.00430109	0.00425091	0.00420963	0.0041775	0.00415429	0.00414897	0.00415653	0.00417154	0.00419683	0.00423265	0.00427222	0.00431537	0.00435678	0.00439348	0.00442839	0.00446249	0.00448801	0.00450035	0.00451558	0.00452103	0.00452329	0.00451899	0.00451297	0.00450248	0.00449484	0.0044797	0.00446017
L_Anconeus4	0.00301951	0.00301501	0.00300051	0.00298289	0.00296553	0.00294337	0.00291782	0.00288447	0.00284156	0.00279402	0.00273474	0.00267324	0.00260777	0.00254372	0.0024768	0.00241825	0.0023632	0.00231379	0.00226373	0.00222124	0.00218518	0.00214939	0.00211029	0.00208284	0.00205845	0.00204038	0.00202765	0.00202521	0.00202674	0.00203709	0.00205698	0.00207395	0.00209599	0.00212017	0.00214402	0.00216456	0.00218805	0.00220858	0.00221935	0.00223285	0.00223783	0.00224237	0.00224498	0.00224674	0.00224562	0.00223998	0.00223407	0.00222662	0.00221533
L_Anconeus5	0.00334652	0.00333767	0.00332133	0.00330369	0.00327583	0.00325188	0.00321344	0.0031697	0.00311399	0.00304933	0.00297325	0.00289729	0.00281102	0.00272338	0.00264489	0.00256624	0.00249658	0.00242779	0.00236955	0.00231566	0.00226707	0.00222047	0.00217277	0.00213896	0.00210671	0.00208165	0.00206627	0.00206037	0.00206167	0.00207545	0.00209713	0.00212022	0.00214922	0.00217771	0.00221169	0.00223642	0.00226287	0.00229114	0.00230741	0.00232199	0.00232695	0.00233333	0.00233803	0.0023386	0.0023381	0.00233372	0.0023278	0.00231773	0.00230613
L_ErectorSpinae	0.0068816	0.00697968	0.0071131	0.00727078	0.00744443	0.00763498	0.00781422	0.00799699	0.00817022	0.00833723	0.00851647	0.00870537	0.00892093	0.00914322	0.00937267	0.00960058	0.00981085	0.00999792	0.0101498	0.0102666	0.0103428	0.0103751	0.010366	0.010329	0.0102589	0.0101666	0.0100571	0.00993477	0.00980843	0.00966877	0.00952184	0.00937028	0.00921445	0.00905576	0.00890202	0.00875347	0.00861122	0.0084765	0.00834171	0.00821518	0.00808445	0.00795924	0.00783671	0.00771647	0.00759746	0.00748248	0.00736887	0.00725181	0.00713698
R_ErectorSpinae	0.00701966	0.00686629	0.00668092	0.00645047	0.0061651	0.00582412	0.00544211	0.00502317	0.00459277	0.00417474	0.00376823	0.00340321	0.00308511	0.00282094	0.0026186	0.00248343	0.00240799	0.00239821	0.00243639	0.00252415	0.00264946	0.00281694	0.00302991	0.00329203	0.00359888	0.00395522	0.00435444	0.00477117	0.0052026	0.00564142	0.00605461	0.00644421	0.00680129	0.00711539	0.00738763	0.00761244	0.00777676	0.00788485	0.00793482	0.00792969	0.00787193	0.00777417	0.0076465	0.00750346	0.00735576	0.00721587	0.00710623	0.00702354	0.0069851
L_ObliqueExternal	-0.00466988	-0.00419782	-0.00364686	-0.0030159	-0.00231183	-0.00154073	-0.000727785	0.000103364	0.00096402	0.00183931	0.0027627	0.00370879	0.00466641	0.00559997	0.00648196	0.00726331	0.00793024	0.00846274	0.00887698	0.00918617	0.00940859	0.00954292	0.00960234	0.00958671	0.00949759	0.0093364	0.00910661	0.00883267	0.00851598	0.00817585	0.00783155	0.00747772	0.00715112	0.00686153	0.00662497	0.0064447	0.00634251	0.00630806	0.00634945	0.00644437	0.00659283	0.0067651	0.00695145	0.00712632	0.00726742	0.00735572	0.00738585	0.00734128	0.00721197
R_ObliqueExternal	-0.00612525	-0.00655474	-0.00705475	-0.00761867	-0.0082358	-0.00888645	-0.00954624	-0.0102097	-0.0108769	-0.0115842	-0.0123638	-0.0132276	-0.014175	-0.01518	-0.0161916	-0.0171623	-0.0180451	-0.0188189	-0.019475	-0.0200069	-0.0204296	-0.020755	-0.0209767	-0.0211127	-0.0211741	-0.02116	-0.021076	-0.0209397	-0.0207513	-0.0205268	-0.0202663	-0.0199865	-0.0196973	-0.0194149	-0.0191543	-0.0189323	-0.0187541	-0.0186121	-0.0185196	-0.018456	-0.0184184	-0.018387	-0.0183573	-0.0183156	-0.0182426	-0.01813	-0.0179685	-0.0177686	-0.0175009
L_ObliqueInternal	-0.0076069	-0.00717376	-0.00663109	-0.00595184	-0.00512896	-0.00417163	-0.00311174	-0.00200409	-0.000881878	0.000211313	0.00124478	0.00219135	0.00303333	0.00374764	0.004323	0.00475013	0.00502348	0.00514628	0.00514045	0.00499552	0.00473535	0.00435035	0.0038235	0.00317072	0.00238027	0.00147275	0.000468358	-0.000608356	-0.00171916	-0.00283512	-0.00392547	-0.00496601	-0.00593471	-0.00682032	-0.00759821	-0.00825613	-0.00878316	-0.00917935	-0.00944293	-0.00957563	-0.00959259	-0.00951871	-0.00937383	-0.00918803	-0.00899167	-0.00882314	-0.00869457	-0.0086418	-0.00868088
R_ObliqueInternal	-0.00663227	-0.00699599	-0.00746786	-0.0080546	-0.00875208	-0.00955231	-0.0104123	-0.0113086	-0.0122054	-0.0130888	-0.0139519	-0.0147928	-0.0156014	-0.0163679	-0.0170584	-0.0176578	-0.0181321	-0.0184713	-0.0186775	-0.0187279	-0.0186291	-0.0183691	-0.0179422	-0.0173525	-0.0166282	-0.0157862	-0.0148488	-0.0138479	-0.0128209	-0.0117876	-0.0107656	-0.00977723	-0.00884044	-0.00796635	-0.00716697	-0.0064512	-0.00582739	-0.00529436	-0.00484994	-0.00449158	-0.00421022	-0.00399724	-0.00384617	-0.00374055	-0.00365612	-0.0035811	-0.00349795	-0.00339191	-0.00324073
L_QuadratusLumborum	0.000136442	0.000278576	0.000439268	0.000626705	0.000840064	0.00107307	0.00131623	0.00156645	0.00181711	0.00207954	0.00234523	0.00262718	0.00291415	0.00320469	0.00347954	0.00372563	0.00394346	0.00411874	0.00425433	0.0043545	0.00442045	0.00445186	0.00445078	0.00442565	0.00437174	0.00429033	0.00418708	0.00406492	0.00393258	0.00379189	0.00364799	0.003506	0.00337429	0.00324748	0.00313725	0.00304531	0.00297647	0.00292654	0.00290374	0.00289272	0.00290027	0.00292126	0.00294387	0.00296727	0.00298397	0.00298745	0.00297705	0.00295002	0.00289574
R_QuadratusLumborum	-0.000125561	-0.000265108	-0.000426387	-0.000612283	-0.000828898	-0.00105727	-0.00129945	-0.00154378	-0.00179434	-0.00204881	-0.00231911	-0.00259637	-0.00289089	-0.00317992	-0.00346232	-0.00372013	-0.00394274	-0.00412709	-0.00427678	-0.00438373	-0.00446234	-0.00450702	-0.00451808	-0.00449546	-0.00445036	-0.00437337	-0.00428016	-0.0041583	-0.00402435	-0.00387883	-0.00373177	-0.00358235	-0.00343953	-0.00330547	-0.00318645	-0.00308732	-0.00301254	-0.00295672	-0.00292661	-0.0029169	-0.00292604	-0.00294139	-0.00296613	-0.0029913	-0.00301117	-0.00301388	-0.00300295	-0.00297196	-0.00291519
L_RectusAbdominis	-0.0124294	-0.0122243	-0.0119928	-0.0117081	-0.0113679	-0.0109705	-0.010531	-0.0100653	-0.00959192	-0.00913038	-0.00870769	-0.00834662	-0.00805327	-0.00784117	-0.00771191	-0.0076502	-0.00766562	-0.00773395	-0.00784195	-0.00796934	-0.00811796	-0.00827342	-0.0084492	-0.00864817	-0.00888517	-0.00915858	-0.00946688	-0.00980378	-0.0101592	-0.0105164	-0.0108696	-0.0111979	-0.0114931	-0.0117531	-0.0119617	-0.0121163	-0.0122063	-0.012234	-0.0121874	-0.0120769	-0.011907	-0.0116957	-0.0114526	-0.0111934	-0.010949	-0.0107254	-0.0105362	-0.0104077	-0.0103313
R_RectusAbdominis	-0.0125098	-0.0126156	-0.0127464	-0.0128969	-0.013057	-0.0132239	-0.0133834	-0.0135369	-0.013688	-0.0138583	-0.0140728	-0.0143416	-0.0146744	-0.0150665	-0.0154916	-0.0159271	-0.0163472	-0.0167322	-0.0170585	-0.0173201	-0.0175131	-0.0176383	-0.017696	-0.0176973	-0.0176542	-0.0175801	-0.0174887	-0.0173816	-0.0172663	-0.0171431	-0.0170116	-0.0168638	-0.0167148	-0.016556	-0.0163924	-0.0162294	-0.016061	-0.0158851	-0.0156989	-0.0155028	-0.0152921	-0.01508	-0.0148573	-0.0146284	-0.014411	-0.0142004	-0.0139949	-0.0138032	-0.0136253
[truncated: 51 more columns]

## Sheet: SD
	0% gait cycle	1% gait cycle	2% gait cycle	3% gait cycle	4% gait cycle	5% gait cycle	6% gait cycle	7% gait cycle	8% gait cycle	9% gait cycle	10% gait cycle	11% gait cycle	12% gait cycle	13% gait cycle	14% gait cycle	15% gait cycle	16% gait cycle	17% gait cycle	18% gait cycle	19% gait cycle	20% gait cycle	21% gait cycle	22% gait cycle	23% gait cycle	24% gait cycle	25% gait cycle	26% gait cycle	27% gait cycle	28% gait cycle	29% gait cycle	30% gait cycle	31% gait cycle	32% gait cycle	33% gait cycle	34% gait cycle	35% gait cycle	36% gait cycle	37% gait cycle	38% gait cycle	39% gait cycle	40% gait cycle	41% gait cycle	42% gait cycle	43% gait cycle	44% gait cycle	45% gait cycle	46% gait cycle	47% gait cycle	48% gait cycle
R_GluteusMedius1	0.00384064	0.00380341	0.00375523	0.00371437	0.00368325	0.00367621	0.00367814	0.00369981	0.00372647	0.00376431	0.00379435	0.00381356	0.00381673	0.00380547	0.00376676	0.00371813	0.00364632	0.00356677	0.00348564	0.00341229	0.00334163	0.00328642	0.00324229	0.00320998	0.00319212	0.00318757	0.00318724	0.00318391	0.00316778	0.0031444	0.00310802	0.00305839	0.00300225	0.00294399	0.00288694	0.00283581	0.00279406	0.00275582	0.00271906	0.0026871	0.00266388	0.00264041	0.00262599	0.0026192	0.00262189	0.00263544	0.00266502	0.00270034	0.00274188
R_GluteusMedius2	0.00224517	0.00225547	0.00226658	0.00228338	0.00230226	0.00233053	0.0023582	0.00238621	0.00240371	0.00241309	0.00240639	0.00238537	0.00235079	0.00230208	0.00224795	0.00219082	0.00213525	0.00208799	0.00205528	0.00203847	0.00203822	0.0020474	0.00205436	0.00205829	0.00207023	0.00208972	0.00212465	0.00217313	0.00224433	0.00233309	0.00243303	0.00254613	0.00265608	0.00276187	0.00286096	0.00295165	0.00302805	0.00310169	0.00316266	0.00321813	0.00326953	0.00332033	0.00336421	0.00340502	0.00343909	0.00346594	0.00348939	0.00351586	0.00354007
R_GluteusMedius3	0.0029113	0.00293146	0.0029708	0.00302346	0.00308715	0.00315075	0.00320475	0.00324789	0.00327825	0.00329951	0.00331198	0.00332214	0.00333069	0.00334503	0.00335001	0.00335961	0.00336722	0.00336985	0.00337148	0.00337041	0.00336626	0.00337889	0.00339748	0.0034366	0.00349386	0.00357224	0.00366459	0.00377295	0.00389244	0.0040178	0.00414773	0.00427988	0.00440983	0.00453516	0.00464959	0.00474974	0.00483781	0.00491191	0.00497225	0.00503305	0.00508479	0.00513735	0.0051836	0.00522599	0.00526321	0.00529374	0.00531162	0.00532736	0.0053371
R_GluteusMinimus1	0.00370371	0.00366414	0.00361398	0.00357213	0.00354048	0.00352499	0.00352891	0.00354186	0.00356527	0.00359339	0.00361836	0.00364302	0.00365312	0.00364283	0.00362037	0.00357792	0.00352384	0.00345628	0.00338744	0.00331241	0.00324624	0.00319624	0.00315926	0.00313058	0.0031194	0.00311952	0.0031198	0.00311954	0.00310448	0.00308152	0.00304073	0.00298661	0.00293294	0.0028683	0.00280756	0.00274824	0.00269421	0.00264168	0.00258982	0.00253864	0.00249823	0.00245682	0.00241906	0.00239111	0.00237807	0.00237046	0.00237926	0.00238689	0.00239603
R_GluteusMinimus2	0.00286911	0.00284101	0.00280077	0.00276285	0.00273486	0.00272277	0.00271885	0.00272702	0.00273652	0.00274996	0.00275805	0.00275101	0.00273931	0.00270845	0.00266492	0.0026043	0.00253565	0.00246202	0.0023904	0.00232943	0.00227184	0.00222897	0.0021892	0.0021599	0.00213587	0.00211123	0.00208851	0.00206797	0.00205446	0.00203468	0.00200858	0.00198492	0.00195943	0.0019348	0.00191174	0.00189803	0.00188456	0.00187335	0.00186716	0.00186479	0.00185967	0.00186177	0.00185885	0.0018617	0.00186087	0.00186433	0.00186928	0.00188346	0.00189375
R_GluteusMinimus3	0.00202745	0.00202289	0.00200925	0.00200255	0.00200068	0.00200509	0.00201993	0.00202841	0.00203052	0.00202607	0.00201515	0.00198385	0.00194542	0.00190316	0.00185227	0.00179561	0.00172997	0.00166981	0.00162005	0.00157794	0.00154772	0.00152369	0.00151229	0.00150088	0.00148101	0.00147709	0.0014825	0.00150645	0.00154547	0.00160315	0.00167711	0.00175754	0.00184176	0.00192618	0.00200688	0.00207962	0.00214829	0.00221426	0.00227555	0.00233118	0.00238423	0.00243339	0.00248194	0.00252089	0.00254467	0.0025705	0.0025852	0.00259339	0.00260669
R_Semimembranosus	0.00464232	0.00466476	0.00468962	0.00471262	0.00472581	0.00472642	0.00471227	0.00469888	0.00469108	0.00469213	0.00469742	0.00470477	0.00470525	0.00469929	0.00467168	0.00465122	0.00461956	0.00459009	0.00456745	0.00454277	0.00452108	0.00449258	0.00446868	0.00443786	0.00440582	0.00437704	0.00434768	0.00431623	0.00428801	0.00425214	0.00421611	0.00417179	0.00412428	0.00407958	0.00402588	0.00396812	0.00390812	0.00385234	0.00379505	0.00374136	0.00369432	0.00365446	0.00362968	0.00361604	0.00361222	0.00362056	0.00364016	0.00365865	0.00368033
R_Semitendinosus	0.00536526	0.00537831	0.00541647	0.00545041	0.00547964	0.00549469	0.00549087	0.00548512	0.005488	0.00549365	0.0055033	0.00550403	0.00549649	0.00546883	0.00543008	0.00538289	0.00533426	0.00529478	0.0052555	0.00521742	0.00518529	0.00515133	0.00511204	0.00507512	0.0050361	0.00499461	0.00495646	0.00491598	0.00487042	0.00482344	0.00476932	0.00470727	0.00464613	0.00457379	0.0045018	0.00442504	0.00434715	0.00427112	0.00419828	0.00413494	0.00407478	0.00402758	0.00399585	0.00397554	0.00396855	0.00397724	0.00399879	0.00401812	0.00404011
R_BicepsFemorisLH	0.00484447	0.0048527	0.0048842	0.00492344	0.0049622	0.00498871	0.00500547	0.00502103	0.0050405	0.00507293	0.00512065	0.0051734	0.00521669	0.00524471	0.00525859	0.0052663	0.00525905	0.00524887	0.0052353	0.00521314	0.00518841	0.00515896	0.00512266	0.00509401	0.00506481	0.00504341	0.00502723	0.00501402	0.00500657	0.00499528	0.00498042	0.00496409	0.00494563	0.00492252	0.00489886	0.00485792	0.00481846	0.00477244	0.0047196	0.00466597	0.00461673	0.0045693	0.00453698	0.00451414	0.00450791	0.00451148	0.00452118	0.00453222	0.00454554
R_Sartorius	0.00403092	0.00402343	0.00403486	0.00407623	0.00412832	0.00418902	0.00425161	0.00431354	0.00437387	0.00444383	0.00451998	0.00460048	0.00468425	0.00476331	0.0048313	0.00487844	0.00489925	0.00489521	0.00485465	0.00479225	0.00469696	0.0045927	0.00447789	0.00436352	0.00426312	0.0041744	0.0040987	0.0040366	0.00398041	0.00393328	0.00388903	0.00384512	0.00380331	0.00376457	0.00372072	0.00368013	0.00363183	0.00357808	0.00351932	0.00346165	0.00340801	0.00335763	0.00332445	0.00329934	0.00328474	0.00328096	0.00329072	0.00329589	0.00331152
R_AdductorLongus	0.0038639	0.00391197	0.00397216	0.00404476	0.00412963	0.00421357	0.00429198	0.00435746	0.00439581	0.00440905	0.00439458	0.00435582	0.00429318	0.00421177	0.00411573	0.00400177	0.00388952	0.00378231	0.00369583	0.00363964	0.00361474	0.00359774	0.00358963	0.00358006	0.00357248	0.00357211	0.00358803	0.00362379	0.00367005	0.00372991	0.00379638	0.00386482	0.00393018	0.003984	0.00402865	0.00406741	0.00409148	0.0041109	0.00412404	0.00413095	0.00414398	0.00415377	0.00416681	0.00417544	0.00418548	0.00420044	0.00422055	0.00424785	0.00428195
R_AdductorBrevis	0.00342035	0.00339984	0.00338013	0.0033689	0.00337786	0.00340867	0.00345075	0.00347893	0.00350143	0.00350017	0.00348406	0.00345155	0.00340479	0.00334555	0.00327397	0.00318923	0.0030886	0.0029785	0.00287933	0.00279872	0.00274858	0.00271519	0.0026913	0.00266766	0.00264755	0.00263229	0.0026244	0.00262551	0.00264231	0.00266243	0.00268342	0.00270498	0.00271813	0.00272027	0.00272801	0.00273234	0.00273828	0.00274349	0.00274477	0.00275202	0.00275741	0.00276528	0.00276627	0.0027758	0.0027787	0.00278421	0.00279813	0.00281774	0.00283532
R_AdductorMagnus1	0.00444832	0.00438674	0.004326	0.00427531	0.00424978	0.00425187	0.00426565	0.00428154	0.00429691	0.00430524	0.0043012	0.00428757	0.00426365	0.00423191	0.00418333	0.00412012	0.00403221	0.00393311	0.00382258	0.00372304	0.00364334	0.00357991	0.0035231	0.00347522	0.00342833	0.00338709	0.00335389	0.00332523	0.00330259	0.00328705	0.00327037	0.00323963	0.00320755	0.00316834	0.00313269	0.00310293	0.00306976	0.00304902	0.00303116	0.00301516	0.00300019	0.00298811	0.00298212	0.0029744	0.00296943	0.00297226	0.00298299	0.00299473	0.00300531
R_AdductorMagnus2	0.00438841	0.0043187	0.00425483	0.0042132	0.0041975	0.00419697	0.0042074	0.00421877	0.00422693	0.0042318	0.00424012	0.00424373	0.00424795	0.00425291	0.00424595	0.00422474	0.00417572	0.00410491	0.00401447	0.00391084	0.00381209	0.0037146	0.00362774	0.00354574	0.00347471	0.00340619	0.0033531	0.00330391	0.00326088	0.00323325	0.00320251	0.00316915	0.00313695	0.00309395	0.00305714	0.00302436	0.00299379	0.00296426	0.00293924	0.00291336	0.00289181	0.00287242	0.00285839	0.002846	0.0028405	0.00283528	0.00283934	0.00284398	0.00284409
R_AdductorMagnus3	0.00368645	0.00362814	0.00357478	0.0035355	0.00351887	0.00351939	0.00352538	0.00353094	0.00352896	0.00351385	0.00349927	0.00347735	0.00345974	0.00343802	0.00340544	0.0033577	0.00328339	0.00319561	0.00308944	0.00297554	0.00286939	0.002774	0.00268669	0.00261113	0.00253665	0.00247105	0.00241965	0.00237867	0.0023487	0.00233343	0.00231981	0.00231246	0.00230398	0.00228837	0.00228206	0.00226916	0.00226362	0.00225461	0.00225839	0.0022502	0.00224754	0.00224222	0.00223938	0.00223201	0.00223088	0.00222762	0.00222763	0.00223298	0.00223037
R_TensorFasciaLata	0.00544274	0.00541242	0.00537929	0.00534345	0.00531163	0.00528159	0.00525469	0.00523485	0.00522444	0.00522825	0.00524003	0.00525844	0.0052678	0.00527431	0.00526326	0.00523287	0.00518912	0.00511854	0.00503857	0.00495035	0.00485574	0.00476551	0.00468373	0.00460632	0.00454141	0.00448261	0.00443105	0.0043778	0.00432355	0.00426347	0.00419579	0.00412273	0.00404041	0.00395511	0.0038742	0.00379199	0.00370644	0.00362351	0.00354189	0.00346275	0.00338758	0.00332505	0.00326804	0.00322477	0.00319682	0.0031749	0.00316072	0.00314951	0.0031338
R_Pectineus	0.00197187	0.00200891	0.00205278	0.0021041	0.00215632	0.00220949	0.00226078	0.00230703	0.002335	0.00235689	0.00236213	0.00236008	0.00233704	0.00230475	0.002262	0.00221624	0.00216836	0.00212596	0.00209941	0.00208176	0.0020796	0.0020806	0.00207606	0.0020715	0.00206977	0.00206592	0.00207457	0.00208711	0.00210647	0.00213142	0.00215194	0.0021742	0.00219718	0.00221219	0.00222396	0.00223323	0.00223583	0.00223716	0.00223488	0.00222688	0.0022229	0.00222017	0.00221626	0.00222314	0.00222406	0.00223201	0.00224709	0.0022622	0.00228838
R_Gracilis	0.00445737	0.00446841	0.00448471	0.00451757	0.00457347	0.00463795	0.00471007	0.00478369	0.00484164	0.00487652	0.00487941	0.00485128	0.00478802	0.00469661	0.00458516	0.00445413	0.00431675	0.00417567	0.00405385	0.00395525	0.00387783	0.00381789	0.00376422	0.00371234	0.00366047	0.00362178	0.00359397	0.00358477	0.00358929	0.00360127	0.00361119	0.00361156	0.00360722	0.00360159	0.00358756	0.00357334	0.00355824	0.0035486	0.00354287	0.00353313	0.0035316	0.00353568	0.00353969	0.00355347	0.00356733	0.00359564	0.00363511	0.00368591	0.00374553
R_GluteusMaximus1	0.00304006	0.0030877	0.00315903	0.00324189	0.00332593	0.00340436	0.00347777	0.00353647	0.00359179	0.00364191	0.00367876	0.00371386	0.00374056	0.00376813	0.00379695	0.0038352	0.00387236	0.00391245	0.00396085	0.00401098	0.00406264	0.00411291	0.00416304	0.00422655	0.00430453	0.00439845	0.00451188	0.00464628	0.00478588	0.00493086	0.00508099	0.00522678	0.00536952	0.00549228	0.00560314	0.00569212	0.00575985	0.00580286	0.00583471	0.00585058	0.00586494	0.00587818	0.00589587	0.00591147	0.00593483	0.00595484	0.00597696	0.00600519	0.0060322
R_GluteusMaximus2	0.00391592	0.00394979	0.00400791	0.00408873	0.00416974	0.00424287	0.00430813	0.00436754	0.00442554	0.00448467	0.00453927	0.00458888	0.00463621	0.00468877	0.00473752	0.00479107	0.00484321	0.00489597	0.00494711	0.0049907	0.00502909	0.00506228	0.00510127	0.00514845	0.0052127	0.00529842	0.00540148	0.00551289	0.00563735	0.00575996	0.00587919	0.00599855	0.00610321	0.00619635	0.00627478	0.0063294	0.00635979	0.00637221	0.0063627	0.00634417	0.00631953	0.00629772	0.00628521	0.00628333	0.00628403	0.00629472	0.00630847	0.00632713	0.00635502
R_GluteusMaximus3	0.00628225	0.00624072	0.00622114	0.00622411	0.0062481	0.00628155	0.00631847	0.00636857	0.00643438	0.00651332	0.00660684	0.00671231	0.00682413	0.00694741	0.00706022	0.00717315	0.007274	0.00735659	0.0074218	0.00747105	0.00750662	0.00753104	0.00756242	0.00760818	0.00767843	0.0077719	0.00788513	0.00801353	0.00814944	0.0082844	0.00840979	0.00852079	0.00861587	0.00869437	0.00874363	0.00876904	0.00876431	0.00872957	0.00867332	0.00860018	0.00852153	0.00844652	0.00839483	0.00836193	0.00834751	0.00835643	0.0083819	0.00840904	0.00843992
R_Iliacus	0.00252225	0.00254712	0.00258191	0.00263097	0.00268697	0.00272884	0.00276506	0.0027974	0.00283024	0.00286954	0.00290825	0.00294672	0.00297597	0.00301181	0.00304036	0.00306492	0.00308138	0.00309382	0.00309923	0.00310076	0.00309223	0.00307939	0.00306614	0.00304891	0.00304561	0.00305066	0.00306892	0.00309248	0.00311887	0.00314848	0.00317992	0.00321286	0.00323995	0.00326356	0.00327681	0.00328654	0.00327947	0.00326477	0.00324437	0.00321893	0.00319258	0.00316453	0.00314636	0.00313242	0.00313332	0.00313428	0.0031483	0.00315888	0.00317384
R_Psoas	0.00224885	0.00226551	0.00229447	0.00234745	0.00239959	0.00245672	0.00251096	0.0025624	0.00261715	0.00266316	0.00270679	0.00274482	0.00277183	0.00279634	0.00281966	0.00283149	0.00284192	0.00285295	0.00285984	0.00286894	0.00287349	0.00287131	0.00286621	0.00286627	0.00287618	0.00289631	0.00292652	0.00296264	0.00300643	0.00304617	0.00309445	0.00313828	0.0031785	0.0032106	0.00324147	0.00326282	0.00327416	0.00327364	0.0032671	0.00325438	0.00324197	0.00323283	0.00322322	0.00322286	0.0032239	0.00323113	0.00324268	0.00325791	0.00328421
R_QuadratusFemoris	0.00536066	0.00530465	0.00525452	0.00521527	0.00519916	0.00519894	0.00522133	0.00525776	0.00531212	0.00537782	0.00545289	0.00552666	0.00559174	0.00563472	0.0056587	0.00565536	0.00562902	0.00557508	0.00550572	0.00541694	0.00533272	0.00526069	0.00521104	0.00518561	0.00518021	0.00519582	0.00520856	0.00520712	0.00518281	0.00512168	0.0050401	0.00492936	0.0048111	0.00469473	0.00457491	0.00447672	0.00438162	0.00429697	0.00421929	0.00414996	0.00408561	0.00403349	0.00399126	0.00395941	0.00394289	0.00393652	0.00394349	0.00395259	0.00396154
R_Gemelli	0.00330821	0.00327641	0.00325837	0.00325499	0.00325936	0.00328339	0.00331443	0.00334974	0.00339282	0.00344605	0.00350539	0.00357518	0.0036411	0.00370488	0.00374674	0.00378038	0.00379574	0.00378155	0.00375047	0.00370184	0.00365525	0.00361609	0.00359798	0.00360875	0.003641	0.00369238	0.00375339	0.00380538	0.00384927	0.00387519	0.00388498	0.00388182	0.00387133	0.00385983	0.00384753	0.00383061	0.00381913	0.00380718	0.00379123	0.00377925	0.0037641	0.00376328	0.0037595	0.00376409	0.00377107	0.00378445	0.00379525	0.00381375	0.00382264
R_Piriformis	0.00241424	0.00240397	0.00241583	0.00244356	0.00248094	0.00252506	0.00256158	0.00259116	0.0026142	0.00263288	0.00265201	0.00267923	0.0027147	0.00274279	0.00277474	0.00279508	0.00280897	0.0028124	0.00280239	0.00278092	0.00276211	0.00274942	0.00275861	0.00278249	0.00283823	0.00290195	0.00298126	0.00307043	0.00316493	0.00325305	0.00334441	0.00343229	0.00352221	0.0036015	0.00368264	0.00375048	0.00381385	0.00386969	0.00391782	0.00396924	0.00401238	0.00404884	0.00408994	0.00413001	0.00415732	0.00418302	0.0042054	0.00422347	0.00422574
R_RectusFemoris	0.00522767	0.005214	0.00521571	0.0052215	0.00520776	0.00517529	0.00513635	0.00509318	0.00505827	0.0050218	0.00497349	0.00491886	0.00484558	0.00475824	0.0046629	0.00457218	0.00449714	0.00442946	0.00438302	0.00435146	0.00432734	0.00430896	0.0042895	0.00427173	0.00425027	0.0042297	0.00420403	0.00417325	0.00413918	0.00410449	0.00405672	0.00400179	0.00394644	0.00388474	0.00382462	0.00375613	0.00369203	0.0036271	0.0035661	0.00351109	0.00346354	0.00342446	0.00339198	0.00337325	0.00336975	0.00337985	0.00339283	0.00341852	0.00344869
R_BicepsFemorisSH	0.000255656	0.00022922	0.000256303	0.000319933	0.000409982	0.000508147	0.000620606	0.000737074	0.000851621	0.000959895	0.00104813	0.00110514	0.00113772	0.00114393	0.0011349	0.00112436	0.00110697	0.00109117	0.00107951	0.00106637	0.0010527	0.00103524	0.00101863	0.00101003	0.000996214	0.000995208	0.000993062	0.000986681	0.000978362	0.000964716	0.000951283	0.000923801	0.000898585	0.000867039	0.000838906	0.00080305	0.000768166	0.000732586	0.000696528	0.000662379	0.000629083	0.000600346	0.000572454	0.000555367	0.000542516	0.000535039	0.000533792	0.000547048	0.000568455
R_VastusMedialis	0.00231337	0.00219225	0.00221967	0.00235827	0.00253622	0.00271248	0.00287691	0.00302549	0.00315477	0.0032471	0.0032877	0.00326709	0.00320962	0.00311455	0.00300831	0.00290605	0.00282199	0.00275895	0.00271188	0.00267848	0.0026565	0.00263383	0.00262038	0.00260775	0.00259616	0.00259484	0.00259988	0.0026067	0.00261582	0.00261857	0.00262825	0.00263268	0.00263712	0.00263562	0.00263167	0.00261578	0.00259394	0.00255982	0.00251529	0.00246443	0.00241407	0.00235885	0.00231216	0.00227422	0.00224365	0.00223471	0.00222901	0.00224491	0.0022702
R_VastusIntermedius	0.0023664	0.00224418	0.00227595	0.00241649	0.00259815	0.00278003	0.00294924	0.00310331	0.00323544	0.00333032	0.00337236	0.00335793	0.00329431	0.00319679	0.00308522	0.00298474	0.00289661	0.00282724	0.00278142	0.00275071	0.00272891	0.00270707	0.00268931	0.00267886	0.00266801	0.00266846	0.00267409	0.00267452	0.00268034	0.00268938	0.00269485	0.00270126	0.00270546	0.00270628	0.00270001	0.00268772	0.00266035	0.00262148	0.00258179	0.00252955	0.00247332	0.00242077	0.00237568	0.00233417	0.00230523	0.00229193	0.0022856	0.00229966	0.00232615
R_VastusLateralis	0.00220091	0.00207933	0.00211218	0.00225864	0.0024435	0.00263054	0.00280908	0.00297281	0.00311361	0.00321751	0.00326596	0.0032612	0.00321042	0.00312239	0.00301709	0.00291962	0.00283693	0.0027729	0.00272788	0.00269459	0.00267022	0.00265162	0.0026338	0.00262117	0.0026124	0.00261159	0.00261348	0.00261754	0.00262348	0.00262751	0.00262837	0.0026282	0.00262588	0.00262167	0.00261781	0.00259689	0.00257088	0.00253084	0.00248237	0.00243246	0.00237852	0.00232315	0.00227293	0.00223344	0.00220436	0.00218793	0.00218898	0.00220525	0.00223095
R_MedialGastroc	0.00196863	0.00187712	0.00178141	0.00170445	0.00164883	0.00161758	0.00158972	0.00155438	0.00149957	0.00143977	0.00139592	0.00137841	0.00138145	0.00139412	0.00140163	0.00140413	0.00140056	0.00139406	0.00138455	0.00136772	0.00135147	0.00133873	0.00132264	0.00131563	0.00131476	0.00131864	0.00132837	0.00133821	0.00135554	0.00137395	0.00139818	0.00142007	0.00144187	0.00146107	0.00147508	0.00148608	0.00149424	0.00150021	0.00150006	0.00150581	0.00150114	0.0014989	0.00149971	0.00150886	0.00151976	0.00153464	0.00155659	0.00158876	0.00162846
R_LateralGastroc	0.00202102	0.00190737	0.00179631	0.00172404	0.0016883	0.00167051	0.00166013	0.00162328	0.00156542	0.00149379	0.00142794	0.00138676	0.00137883	0.00139326	0.00140673	0.00141798	0.00142106	0.00141694	0.00141369	0.00140554	0.00139538	0.00138013	0.00136557	0.00135832	0.00135381	0.00135533	0.00135907	0.00136755	0.00138134	0.00139997	0.00142334	0.00144231	0.00146091	0.00147774	0.0014915	0.00150251	0.00150662	0.00150767	0.0015087	0.00150872	0.00150715	0.00150666	0.0015062	0.00151251	0.00152033	0.00153732	0.0015614	0.00159552	0.00164642
R_Soleus	0.00189487	0.00194072	0.00197209	0.00201529	0.00205944	0.00210495	0.00214014	0.00216994	0.0021871	0.00219404	0.00220305	0.00222137	0.00223304	0.00222691	0.00220294	0.00216414	0.0021256	0.00207421	0.00203151	0.0019839	0.0019432	0.00190364	0.00186008	0.0018274	0.00179295	0.00176052	0.00173682	0.00171817	0.00170016	0.00168088	0.00166614	0.00164559	0.00163063	0.00160948	0.00159734	0.00158169	0.00157129	0.00155884	0.0015498	0.00154081	0.00153624	0.00152908	0.00152584	0.00152242	0.00152503	0.00152438	0.00153121	0.00153777	0.0015478
R_TibialisPosterior	0.00114418	0.00117769	0.00122191	0.00126907	0.00133956	0.00141536	0.00147286	0.00150519	0.00150153	0.00146802	0.00142462	0.00137125	0.00132679	0.00128931	0.00126545	0.00124806	0.00123931	0.00123869	0.00124304	0.00124917	0.0012559	0.00125481	0.00125444	0.00124213	0.00122951	0.00120672	0.00118453	0.00116018	0.00113412	0.00111195	0.00109186	0.00107163	0.0010511	0.00103198	0.00101388	0.000999911	0.000981927	0.00096634	0.00095207	0.000938733	0.000927296	0.00092626	0.000924527	0.000925065	0.000928333	0.000925277	0.000922208	0.000913939	0.000910103
R_FlexDigLongus	0.00120201	0.00123982	0.00128124	0.00132768	0.00139162	0.00145941	0.00152351	0.00154807	0.0015424	0.00151041	0.00146215	0.00141093	0.00136326	0.001331	0.00130253	0.00128816	0.00127782	0.00128019	0.00128482	0.00129367	0.00130525	0.00130976	0.00131131	0.00130758	0.00128621	0.0012652	0.00124096	0.00121823	0.0011925	0.0011685	0.00115057	0.00113127	0.00111013	0.00109251	0.00107311	0.00105771	0.00104161	0.0010242	0.00101149	0.000998346	0.000987809	0.000987988	0.000987545	0.000990944	0.000992776	0.000996439	0.000994394	0.000986656	0.000986902
R_FlexHalLongus	0.00113477	0.00117085	0.00121443	0.00127901	0.00136043	0.00144254	0.001499	0.00153182	0.0015303	0.00150292	0.00145653	0.00141268	0.00137343	0.00134343	0.00132517	0.00131169	0.00130395	0.00130271	0.00130529	0.00130591	0.00130943	0.00130971	0.0013028	0.00128985	0.00126935	0.00124584	0.00122345	0.00119887	0.00117482	0.00115331	0.00113064	0.00110913	0.00109363	0.00107158	0.00105	0.00103314	0.00101756	0.000998997	0.0009834	0.00097039	0.000963479	0.000955399	0.000954951	0.000955429	0.000957047	0.000953221	0.000946822	0.000939459	0.000936581
R_TibialisAnterior	0.00216968	0.00221252	0.00220728	0.00216044	0.00209084	0.00201962	0.00196791	0.00194329	0.00195247	0.00198877	0.00204544	0.00211561	0.00216632	0.00217767	0.00215278	0.00210288	0.00204619	0.0019822	0.00192369	0.00187548	0.0018313	0.00179137	0.00176487	0.00174414	0.00173727	0.00173371	0.00174078	0.00174091	0.00175038	0.00176108	0.00176782	0.00178019	0.00179343	0.00180251	0.00181778	0.00182931	0.00184303	0.00185516	0.00186886	0.00188512	0.00190137	0.00191443	0.00193446	0.00194887	0.00197456	0.00199962	0.0020339	0.00206666	0.00210362
R_PeroneusBrevis	0.00173688	0.00178683	0.00179508	0.00177949	0.00177638	0.00179311	0.00181462	0.00182265	0.00180921	0.00178403	0.00175223	0.00171455	0.00167036	0.00162903	0.00158489	0.00154423	0.00151749	0.00150199	0.0015022	0.00151172	0.00152432	0.00154121	0.00155472	0.00155723	0.00155045	0.00153571	0.00151836	0.00149713	0.00147963	0.0014569	0.00144224	0.00142562	0.00141231	0.00140631	0.00139552	0.00139049	0.00137773	0.00137168	0.00136758	0.00136154	0.00135808	0.00136114	0.0013755	0.00138612	0.00140134	0.0014117	0.001418	0.00142762	0.00143099
R_PeroneusLongus	0.00172925	0.00177536	0.00176978	0.00173966	0.00171375	0.0017086	0.00171539	0.00170962	0.00169658	0.00168147	0.00166351	0.00164463	0.00161397	0.00157372	0.00152677	0.00148442	0.00145214	0.00143168	0.00142126	0.00142765	0.00143842	0.00145005	0.00146122	0.0014693	0.00146332	0.00145271	0.00144098	0.00142575	0.00141091	0.00139803	0.00138479	0.00137358	0.00136615	0.00135788	0.00135954	0.00135791	0.0013511	0.00135217	0.00134424	0.001348	0.00134531	0.00135255	0.00136832	0.00138348	0.0013986	0.00141295	0.0014265	0.00143119	0.00144171
R_PeroneusTertius	0.00151876	0.00155705	0.00161586	0.00170443	0.00180983	0.00191543	0.00199439	0.00203731	0.00203931	0.00200264	0.00194871	0.00188912	0.00184247	0.00179945	0.00177624	0.00175489	0.00173657	0.00171908	0.00170454	0.00169214	0.0016727	0.0016532	0.00162805	0.00159689	0.00156589	0.00153314	0.00150029	0.00147194	0.00144669	0.00141957	0.00139692	0.00137897	0.00135318	0.00133543	0.00131393	0.00129345	0.00128113	0.00126227	0.00124624	0.00123404	0.00121991	0.00120843	0.00120442	0.00120295	0.00119765	0.00119643	0.00119998	0.00119977	0.00120466
R_ExtensorDigLongus	0.00192003	0.0019725	0.00203173	0.00210909	0.002195	0.00227757	0.0023374	0.00236783	0.00237295	0.00235205	0.00232901	0.00230886	0.00229879	0.00229007	0.00227058	0.0022485	0.0022262	0.00219696	0.00217215	0.00214342	0.00210526	0.00207468	0.00204001	0.002002	0.00197236	0.00193941	0.00191592	0.0018896	0.00187027	0.00185001	0.0018318	0.00181288	0.00179409	0.00177784	0.00176194	0.00174508	0.00173027	0.00171789	0.00170749	0.00169831	0.00169555	0.00168653	0.00168834	0.00168676	0.00168801	0.0016918	0.00169913	0.00171023	0.00172741
R_ExtensorHalLongus	0.0019949	0.0020365	0.00205108	0.00205411	0.00204413	0.00203163	0.00202543	0.00202337	0.00203327	0.00205232	0.00209221	0.00213959	0.00217816	0.00219242	0.00217647	0.0021394	0.00209319	0.00204159	0.0019982	0.00194889	0.00190373	0.00186262	0.00182892	0.00180022	0.00178461	0.00176977	0.00176152	0.00175743	0.00175445	0.00175124	0.00174819	0.00174811	0.00174411	0.00174609	0.00174491	0.00174457	0.00174798	0.00174521	0.00175011	0.00175416	0.00175818	0.00176199	0.00176783	0.00177534	0.00179099	0.00180234	0.0018187	0.0018412	0.00186825
L_GluteusMedius1	0.00341959	0.00347679	0.00353824	0.00359895	0.00365838	0.00371798	0.00378121	0.00384898	0.00392741	0.00400714	0.00408287	0.00415339	0.00420959	0.00424508	0.00426235	0.00425264	0.00421932	0.00417137	0.00411697	0.00406833	0.00403157	0.0040178	0.00401405	0.00402504	0.00404494	0.00406883	0.00408547	0.00408283	0.00406615	0.00401864	0.00394154	0.00383668	0.00370448	0.00354933	0.00338086	0.00319582	0.00301293	0.00282542	0.00264159	0.00246827	0.00230939	0.00217684	0.00208211	0.00202921	0.00203236	0.00208348	0.00217073	0.00227603	0.00236488
L_GluteusMedius2	0.00415333	0.00418621	0.00420531	0.00422076	0.0042313	0.00425194	0.00428154	0.00432542	0.00437505	0.00442587	0.00447856	0.00451825	0.00454323	0.00454483	0.00452	0.00447845	0.00441661	0.00434093	0.00426621	0.00419721	0.00415023	0.0041144	0.00409785	0.00408887	0.00409443	0.00410691	0.00411375	0.00412793	0.00413756	0.0041365	0.00412305	0.00410008	0.00406377	0.00401218	0.0039473	0.00386305	0.0037733	0.00366977	0.0035558	0.00343376	0.00330908	0.00318921	0.00307686	0.00298411	0.00289928	0.0028302	0.00277547	0.00272941	0.00269399
L_GluteusMedius3	0.00517678	0.00518083	0.00516414	0.00514967	0.00513029	0.00512041	0.00512041	0.00512642	0.00512873	0.00513978	0.00513613	0.00511878	0.00508706	0.00502697	0.00494036	0.00483098	0.0047159	0.00459136	0.00447554	0.00438185	0.00430854	0.0042523	0.00421525	0.00419683	0.00419211	0.00420513	0.00423782	0.0042798	0.00433693	0.00439479	0.00445326	0.00450369	0.00453832	0.0045655	0.00458213	0.00457737	0.00456277	0.00453165	0.0044901	0.00444209	0.00438395	0.00432914	0.00427926	0.00423568	0.00419814	0.00417551	0.00416541	0.00416961	0.0041904
L_GluteusMinimus1	0.00257834	0.00262371	0.00267986	0.00273938	0.00280428	0.00287439	0.00294908	0.00302886	0.00311129	0.00319442	0.00326284	0.00332389	0.00337127	0.00339981	0.00340907	0.00340687	0.00338732	0.0033555	0.00332483	0.00331026	0.00329907	0.00330073	0.00331033	0.00332589	0.00334645	0.00336294	0.00337813	0.00338155	0.00336689	0.00332875	0.00326732	0.00317924	0.00307284	0.0029497	0.00281173	0.00267128	0.00253232	0.00240007	0.00227366	0.00215848	0.00205975	0.00197763	0.00192919	0.0019055	0.00192155	0.00197524	0.00206517	0.00216809	0.0022641
L_GluteusMinimus2	0.00253131	0.00257058	0.00261575	0.00265649	0.00270556	0.00276918	0.00283863	0.00291961	0.00300247	0.00308864	0.00316646	0.00323823	0.00328894	0.00332354	0.00333622	0.00332955	0.00330701	0.0032767	0.00324714	0.00323108	0.00322792	0.0032434	0.00326264	0.00328883	0.00331149	0.00333467	0.0033489	0.00335568	0.00334718	0.0033185	0.00327218	0.00320741	0.00312794	0.00303716	0.00292712	0.00281558	0.0026967	0.00257661	0.00245814	0.00233842	0.00222033	0.00210966	0.00200631	0.00192052	0.00185664	0.00182111	0.00180783	0.00181013	0.001821
L_GluteusMinimus3	0.00307235	0.0030966	0.00311015	0.00312319	0.00313911	0.00316887	0.00321244	0.00326834	0.00332539	0.00338751	0.00344068	0.0034868	0.00351449	0.00351746	0.00350732	0.00347066	0.00341353	0.00335687	0.00329658	0.00325617	0.00323912	0.00322823	0.00324034	0.00325272	0.00327353	0.00329858	0.00331817	0.00333273	0.00334241	0.00334265	0.0033304	0.00331017	0.0032779	0.00323482	0.00318347	0.00312229	0.00305252	0.00297462	0.00288387	0.00280016	0.00270563	0.00260879	0.00251858	0.00242837	0.00234461	0.00227318	0.00220727	0.00215584	0.00211203
L_Semimembranosus	0.00363431	0.00368223	0.00372229	0.00374482	0.00376071	0.0037636	0.00375725	0.00375839	0.00376391	0.00378064	0.0038079	0.00385084	0.00390203	0.00396673	0.00404656	0.00414129	0.00426345	0.0044152	0.00458361	0.00476051	0.00494679	0.0051198	0.00526625	0.00538501	0.00547495	0.00554283	0.00558473	0.00560881	0.0056242	0.00563407	0.00563906	0.00564415	0.00563549	0.00562273	0.00560072	0.00556255	0.00550379	0.00542903	0.00533466	0.00521992	0.00508765	0.00494843	0.00479995	0.00465461	0.00452347	0.00441949	0.0043537	0.00433074	0.00436016
L_Semitendinosus	0.0038224	0.00388013	0.00392807	0.00396372	0.00398427	0.00399736	0.00400696	0.00401934	0.00404317	0.00408191	0.00413168	0.00419807	0.00427469	0.00436126	0.00446175	0.00458112	0.00472542	0.00490488	0.00510967	0.00533262	0.00556197	0.00577171	0.00595025	0.00609461	0.00619213	0.00625691	0.00629084	0.0063017	0.0062981	0.0062873	0.00627082	0.00624784	0.00622741	0.00619262	0.00615637	0.00610616	0.00603849	0.00595118	0.00585212	0.00572445	0.00557973	0.00542328	0.00524904	0.00506424	0.00489171	0.00475029	0.00465639	0.00462159	0.00465258
L_BicepsFemorisLH	0.00434253	0.00438739	0.00442597	0.00444704	0.00444941	0.00444317	0.0044234	0.00440563	0.00439315	0.00438473	0.00438872	0.00440068	0.00442032	0.0044522	0.00450195	0.00457589	0.00468013	0.00481793	0.00498396	0.00516056	0.00533902	0.00550272	0.00564281	0.00575852	0.00584379	0.00591135	0.00595662	0.0059854	0.00600656	0.0060189	0.00602594	0.00603047	0.00602818	0.00601143	0.00598395	0.00594373	0.00588366	0.00580071	0.0056975	0.00557955	0.0054469	0.00530619	0.00517197	0.00505885	0.00497813	0.00494554	0.00496501	0.00501377	0.00507526
L_Sartorius	0.00377398	0.00385919	0.0039591	0.00405255	0.00413839	0.00421331	0.00429501	0.00437814	0.00447032	0.00457997	0.00471299	0.00487482	0.0050633	0.00527419	0.00549676	0.00573375	0.00596118	0.0061627	0.00634822	0.00650261	0.00662608	0.00670404	0.00673838	0.00672409	0.00668463	0.0066346	0.00659607	0.00658226	0.00658906	0.00660351	0.00663763	0.00667538	0.00671337	0.00674421	0.00676012	0.00676929	0.00675415	0.00672522	0.00668269	0.00662878	0.00655809	0.00648635	0.00640129	0.00631025	0.0061989	0.00605913	0.00589421	0.00570287	0.00549538
L_AdductorLongus	0.00559522	0.00563425	0.00566695	0.0056907	0.00570611	0.00572378	0.00574762	0.00578055	0.00582354	0.00586831	0.00590821	0.00593975	0.00596157	0.00595826	0.00593548	0.00589485	0.00583521	0.00576433	0.00569267	0.00564513	0.00561489	0.00560695	0.00562019	0.00565523	0.00571182	0.00577699	0.00586491	0.0059573	0.00605566	0.00615346	0.00624517	0.00631821	0.00638097	0.00641928	0.00643337	0.00642185	0.00638933	0.00633182	0.00624484	0.00613884	0.00600792	0.00586874	0.00572488	0.00557856	0.00544744	0.00532958	0.00523525	0.00515136	0.00510093
L_AdductorBrevis	0.00388365	0.00392379	0.00396686	0.00400793	0.00405564	0.00411318	0.004171	0.00424467	0.00431378	0.00438265	0.0044334	0.00447318	0.0044957	0.00449581	0.00447821	0.00443608	0.00437648	0.00431253	0.00425333	0.00422023	0.00421457	0.00424191	0.00429185	0.00435243	0.00442533	0.00450391	0.00457813	0.00465011	0.00471152	0.00476343	0.00480214	0.00482823	0.00484094	0.00483591	0.0048229	0.00479421	0.00475363	0.00468984	0.004617	0.00452239	0.00441868	0.00428902	0.0041503	0.00400046	0.00384771	0.00369543	0.00356084	0.00344301	0.00335455
L_AdductorMagnus1	0.00390876	0.00396004	0.00402311	0.00408338	0.00415707	0.00424697	0.00434001	0.00444646	0.00454758	0.00464112	0.00472602	0.00479188	0.00483719	0.00486839	0.00486902	0.00485611	0.00482971	0.00479777	0.00477716	0.00479273	0.0048462	0.00493204	0.00502712	0.00513052	0.00522387	0.00531241	0.00538355	0.00544332	0.00548463	0.00551158	0.00552129	0.0055132	0.00549376	0.00545987	0.00542238	0.00537379	0.00531763	0.00525924	0.00518669	0.0050948	0.00498819	0.00486038	0.00471632	0.00455802	0.00438547	0.00421866	0.00406106	0.00391997	0.00379548
L_AdductorMagnus2	0.00335047	0.00342327	0.00351172	0.00360939	0.00372224	0.00385105	0.00399892	0.00415319	0.00429967	0.00444004	0.00456104	0.00467286	0.0047633	0.00483926	0.00490139	0.00494463	0.00498362	0.00501886	0.0050717	0.00516235	0.00528025	0.00541838	0.00555219	0.0056561	0.00574422	0.00580387	0.00585469	0.00588281	0.00589375	0.00589129	0.00587947	0.00585586	0.00582714	0.00578941	0.00574967	0.00571015	0.00566212	0.00561238	0.00555608	0.00548591	0.00540393	0.0053105	0.00520225	0.0050747	0.0049297	0.00477031	0.00461381	0.00444797	0.00428485
L_AdductorMagnus3	0.00275957	0.00281316	0.00288036	0.00295594	0.00305103	0.00316642	0.00329699	0.0034392	0.00358325	0.00372163	0.00385134	0.00396617	0.00407428	0.00417067	0.00425121	0.00431444	0.00436942	0.00442129	0.00448806	0.00457722	0.00469393	0.00482027	0.00494133	0.0050459	0.00513502	0.0052117	0.00526845	0.00530881	0.00533428	0.00534558	0.00534564	0.00533232	0.00530755	0.00527836	0.00523923	0.00519381	0.00514958	0.00509541	0.0050374	0.00496568	0.00488284	0.00478052	0.00466797	0.00453904	0.00439009	0.00423119	0.0040662	0.00390449	0.00375055
L_TensorFasciaLata	0.00281236	0.00288491	0.00295409	0.00303468	0.00311423	0.00319629	0.00328615	0.00337963	0.00347711	0.00357678	0.00367414	0.00377764	0.00388802	0.00400215	0.00413251	0.00427444	0.00443823	0.00462682	0.00482427	0.00503309	0.00522978	0.00539212	0.00551305	0.00558355	0.00561888	0.00561961	0.00560347	0.00557119	0.00553019	0.00549317	0.00544116	0.00538845	0.00533587	0.00529095	0.00524565	0.00520207	0.00515415	0.00510627	0.00505021	0.00498708	0.00491459	0.00483289	0.0047416	0.00465426	0.00457037	0.00450463	0.00446279	0.0044493	0.00446148
L_Pectineus	0.00299687	0.00301998	0.00303696	0.00304284	0.00304531	0.00304019	0.00303804	0.00303911	0.00303707	0.00304468	0.00306214	0.00307215	0.00307884	0.0030739	0.00306377	0.00305257	0.00302974	0.00299555	0.00296351	0.00293766	0.0029238	0.002912	0.00291213	0.00292497	0.00294405	0.00297945	0.00302322	0.00306693	0.00311801	0.00317384	0.00322193	0.00325936	0.00329442	0.00331643	0.0033237	0.00331807	0.00329667	0.00325942	0.00320219	0.00314246	0.00306218	0.00298323	0.00290757	0.00282965	0.00276379	0.00270697	0.00266766	0.00263745	0.00260902
L_Gracilis	0.00504071	0.00511741	0.00519415	0.005275	0.00534942	0.00542822	0.00551177	0.00560943	0.00571588	0.00582657	0.00593515	0.00602982	0.00611194	0.00616125	0.00618549	0.00617764	0.0061413	0.00608405	0.00603498	0.00601528	0.00603103	0.00607902	0.00614843	0.00623886	0.00632161	0.00639278	0.00644095	0.00646131	0.0064566	0.00641873	0.0063506	0.00626642	0.00615979	0.0060304	0.00589235	0.00573192	0.00555308	0.00536315	0.00515581	0.00493625	0.00470699	0.00448512	0.00425974	0.00405049	0.0038628	0.00370686	0.00359367	0.00352715	0.00350366
L_GluteusMaximus1	0.00611783	0.0061585	0.00617977	0.00618091	0.00617364	0.0061602	0.00614825	0.0061332	0.0061241	0.00611915	0.00611428	0.00610573	0.00609225	0.00606144	0.00601997	0.0059692	0.00589825	0.00580877	0.00569969	0.00557722	0.00544742	0.00530409	0.00517443	0.0050561	0.00495848	0.00488426	0.00483377	0.00481451	0.00481396	0.00483012	0.00484862	0.00487005	0.00488792	0.0048941	0.00489016	0.00486843	0.00483124	0.0047807	0.00471858	0.00464615	0.00457878	0.00451928	0.00446992	0.00443881	0.00443075	0.00442919	0.004444	0.00446172	0.0044792
L_GluteusMaximus2	0.0062322	0.006288	0.00632896	0.0063514	0.00635373	0.00634707	0.00633438	0.00631491	0.00629985	0.00628989	0.00628566	0.00628089	0.0062716	0.00626232	0.00624881	0.00623552	0.00620927	0.00617091	0.00610343	0.00601854	0.005902	0.0057669	0.00561873	0.00547201	0.00533237	0.00521585	0.00513735	0.00509125	0.00508105	0.00509586	0.00512361	0.00515892	0.00519422	0.00522743	0.0052507	0.00526534	0.00526265	0.00524515	0.00521872	0.00519242	0.00515811	0.0051318	0.00512615	0.0051304	0.00515221	0.00518228	0.00521414	0.00525307	0.00527959
L_GluteusMaximus3	0.00771794	0.00784232	0.00796524	0.00808024	0.00817214	0.0082493	0.00830969	0.00835451	0.00839274	0.0084231	0.00845515	0.00848708	0.00851816	0.00855097	0.00858801	0.00863007	0.00866706	0.00868516	0.0086767	0.00862817	0.00852117	0.00836917	0.00817197	0.00794983	0.00772531	0.00751884	0.00733961	0.00720008	0.00709069	0.00701598	0.00696553	0.00693088	0.00691214	0.00690327	0.00690092	0.00690407	0.00690493	0.0069015	0.00689165	0.00687641	0.00686548	0.00685097	0.00684627	0.0068427	0.00684453	0.00684158	0.00684148	0.00682735	0.00680188
L_Iliacus	0.00336775	0.00340629	0.003446	0.00348294	0.00349946	0.00350512	0.00351208	0.00351245	0.00351463	0.00352493	0.00354092	0.00356341	0.00359034	0.00362287	0.00365805	0.00369742	0.00373687	0.00377316	0.00380242	0.00381554	0.00381146	0.00379215	0.00375831	0.00370968	0.00365678	0.00360608	0.00356885	0.00354669	0.00354031	0.00354953	0.00356767	0.00358804	0.00361453	0.0036345	0.00365162	0.00366153	0.00365753	0.00364378	0.00362631	0.00360235	0.00357323	0.00355108	0.00353989	0.00353303	0.00353266	0.00353101	0.00352494	0.003513	0.0034822
L_Psoas	0.00349025	0.00352598	0.00354536	0.00356228	0.00356499	0.0035555	0.00354251	0.00352737	0.00351367	0.00350149	0.0034992	0.00349781	0.00350576	0.00351815	0.0035327	0.0035481	0.00356097	0.00356447	0.00355344	0.00352747	0.00349429	0.00344784	0.00339332	0.00333795	0.00328196	0.00323211	0.00319538	0.00317539	0.00317062	0.00317982	0.00319767	0.00321902	0.00324074	0.00326074	0.0032681	0.00326349	0.0032561	0.00323086	0.0032025	0.00316453	0.00312708	0.00309454	0.00307317	0.0030647	0.00307343	0.00307781	0.0030857	0.00308993	0.00308665
L_QuadratusFemoris	0.00374635	0.00377296	0.00381367	0.00385288	0.00389534	0.00392962	0.00395126	0.00397829	0.0040049	0.00403613	0.00406352	0.00409038	0.00410787	0.00410756	0.00409476	0.0040619	0.00401107	0.003947	0.00387441	0.00379896	0.00374613	0.00370937	0.00368288	0.00367739	0.00368408	0.00369762	0.00371587	0.00372647	0.00372346	0.00369714	0.00364751	0.00356975	0.00347968	0.00337928	0.00327151	0.00317111	0.00308654	0.00302414	0.00297835	0.00295668	0.00294839	0.00296278	0.00300387	0.00307277	0.00318007	0.00332868	0.00351662	0.00370632	0.00388781
L_Gemelli	0.00328547	0.0032897	0.00329289	0.00330566	0.00331439	0.00332582	0.00332253	0.00331509	0.0032979	0.00328045	0.0032567	0.00322153	0.00317991	0.00313064	0.00305733	0.00298296	0.0028969	0.00281136	0.00273189	0.00264953	0.00258593	0.00253498	0.00249811	0.00248168	0.00248471	0.00250965	0.00253416	0.00256871	0.00258971	0.0026007	0.00259446	0.00257246	0.00253243	0.00247845	0.00242405	0.00236756	0.00231934	0.0022829	0.00225966	0.00225844	0.00227304	0.00230801	0.00236234	0.00243589	0.00253084	0.00264025	0.00276682	0.00289781	0.00301517
L_Piriformis	0.00383759	0.00382884	0.00381447	0.00379968	0.00378852	0.0037842	0.00377749	0.00377682	0.0037763	0.00376548	0.00374831	0.00371796	0.00367673	0.00360915	0.00352846	0.00342761	0.00331512	0.00320109	0.00310145	0.00301221	0.00294629	0.00289531	0.00286573	0.00285274	0.00286	0.00287634	0.0029089	0.00295367	0.00300113	0.00304565	0.00309349	0.00313	0.00316169	0.00318321	0.00319674	0.00320242	0.00320293	0.00320381	0.00319616	0.00318759	0.0031741	0.00315951	0.00315632	0.0031494	0.00314866	0.00315244	0.00316744	0.00318893	0.00322342
L_RectusFemoris	0.00323228	0.00328437	0.00332769	0.00336043	0.00338686	0.00340227	0.00342291	0.00344421	0.00346879	0.00350507	0.00354948	0.00359606	0.00364818	0.00368868	0.0037311	0.0037808	0.00384107	0.00392583	0.00403844	0.00417417	0.00432518	0.0044737	0.00459787	0.0047028	0.00477799	0.0048313	0.00486842	0.00488841	0.00490536	0.00491318	0.00491883	0.00492844	0.00493331	0.00493149	0.00492608	0.00491665	0.00489289	0.00486198	0.00481982	0.00476394	0.00470012	0.00462702	0.00453749	0.00443994	0.00433222	0.00421427	0.00409475	0.00397755	0.00390421
L_BicepsFemorisSH	0.000598738	0.00065614	0.000723267	0.000795178	0.000873869	0.000970167	0.00107246	0.00118437	0.00131811	0.00147169	0.00164837	0.00185575	0.00209134	0.00234107	0.0025832	0.00280856	0.00298615	0.00308138	0.00309481	0.00303331	0.00289923	0.00272608	0.00251719	0.0023126	0.0021384	0.00203025	0.00201049	0.00206468	0.00217702	0.00231521	0.00246592	0.00260913	0.00273055	0.00283598	0.00291292	0.00295305	0.00296452	0.0029458	0.00288752	0.00279294	0.00265261	0.00246904	0.0022344	0.00195842	0.00164749	0.00131352	0.000984646	0.000677079	0.000434803
L_VastusMedialis	0.00254712	0.00262314	0.00270433	0.00279206	0.00287669	0.00296309	0.0030469	0.00313564	0.00322217	0.00331042	0.00341138	0.00351067	0.00360611	0.00367891	0.00371245	0.00368762	0.00359181	0.00341638	0.00318111	0.00291138	0.00261771	0.00233407	0.0020658	0.00183495	0.00165996	0.00155019	0.0015273	0.00156599	0.0016621	0.0017857	0.00193572	0.0020931	0.00225828	0.00242751	0.00259524	0.0027689	0.00294117	0.00311318	0.00328399	0.00345406	0.00361176	0.00374998	0.00386109	0.00392273	0.00391755	0.00382532	0.00362031	0.00328894	0.00283765
L_VastusIntermedius	0.00261254	0.00268982	0.00277433	0.00286294	0.00295345	0.00304323	0.00313	0.0032169	0.00330637	0.00340457	0.00349918	0.00360377	0.00369785	0.00377595	0.00380534	0.00377508	0.00367012	0.00349106	0.00324461	0.00296264	0.00266134	0.00236649	0.00209038	0.00185501	0.00167209	0.00156705	0.00153661	0.00157506	0.00167121	0.00179825	0.0019532	0.00211431	0.00228631	0.00245862	0.0026357	0.00281476	0.00299546	0.00317694	0.00335831	0.00353566	0.00369919	0.00384936	0.00396124	0.00402712	0.00401893	0.00392345	0.00371422	0.00337456	0.0029127
L_VastusLateralis	0.00249896	0.0025789	0.00266769	0.0027633	0.00285782	0.00295241	0.00305254	0.00314853	0.00324354	0.0033497	0.00346571	0.00358016	0.00368915	0.0037725	0.00381467	0.00379112	0.00368981	0.00350553	0.0032532	0.00296926	0.0026609	0.00235749	0.00208222	0.00184462	0.00166161	0.00155267	0.00152403	0.00156136	0.00165755	0.00178558	0.00193463	0.00210356	0.00227448	0.00245292	0.00263616	0.00281834	0.00300484	0.00318827	0.00337141	0.00354847	0.00371148	0.00384553	0.00394361	0.00398569	0.00394558	0.00381384	0.00356951	0.00320174	0.00273207
L_MedialGastroc	0.00191134	0.00192342	0.00195837	0.00202019	0.00211656	0.00226006	0.00245684	0.00271101	0.00301999	0.00339122	0.00381567	0.00425633	0.00468622	0.00507632	0.00539455	0.00561029	0.00569582	0.00564131	0.00547618	0.00526138	0.00503795	0.00485528	0.00470753	0.00456165	0.00440027	0.00422808	0.00405312	0.0038824	0.00372696	0.00358355	0.00344922	0.00332807	0.00321526	0.00310319	0.00299031	0.00286772	0.00274271	0.00260537	0.00246247	0.00231425	0.00217223	0.00204797	0.0019636	0.00195253	0.00201646	0.00212792	0.00223979	0.00231323	0.00231794
L_LateralGastroc	0.0018501	0.00188511	0.00194747	0.00204003	0.00217181	0.00235567	0.00258825	0.00287155	0.00321603	0.00362167	0.00407467	0.00454535	0.00499051	0.00538825	0.00570736	0.00590715	0.00597178	0.0058877	0.00568658	0.0054242	0.00515433	0.00491353	0.00471464	0.00452554	0.00432828	0.0041189	0.00391474	0.00372836	0.00355817	0.00340788	0.00327824	0.00317282	0.00306758	0.00296997	0.00287398	0.00277705	0.00267086	0.00256428	0.00244875	0.00232784	0.00221263	0.00210536	0.00205155	0.00206714	0.00214782	0.00226973	0.00238924	0.00245275	0.00243735
L_Soleus	0.00182078	0.00178105	0.00174962	0.00173654	0.00174777	0.00179357	0.00188914	0.00203926	0.00225612	0.00254301	0.00288884	0.00326937	0.003655	0.00401989	0.00432528	0.00455254	0.00466737	0.00466869	0.00458831	0.00447414	0.00437094	0.00429831	0.00422422	0.00412739	0.00398874	0.00382288	0.00364779	0.00347748	0.0033161	0.00316072	0.00301154	0.00287599	0.00274914	0.00262644	0.0025082	0.00239734	0.00228155	0.00217279	0.00206558	0.00195542	0.00184268	0.00173479	0.00165143	0.00160659	0.00160251	0.00164379	0.0017194	0.0018088	0.0018793
L_TibialisPosterior	0.000770046	0.000791723	0.00081092	0.000839131	0.000863278	0.000904668	0.000954784	0.0010334	0.00113562	0.00126584	0.00142808	0.00160649	0.00179392	0.00196148	0.00210295	0.00220113	0.00225057	0.00223986	0.00217403	0.00205443	0.00189623	0.00172417	0.00156605	0.00143709	0.00133766	0.00127869	0.0012543	0.00125726	0.00127054	0.00128737	0.00130164	0.0013102	0.00130718	0.00129761	0.00128639	0.00127964	0.00127059	0.00126266	0.00124952	0.00123722	0.00121277	0.00118473	0.00115389	0.00111777	0.00108369	0.00104833	0.00101353	0.000981853	0.000943535
L_FlexDigLongus	0.000892322	0.00090448	0.000922609	0.000940927	0.000962035	0.000995413	0.0010347	0.00109558	0.00118642	0.00129807	0.00144218	0.00161184	0.00178662	0.00194148	0.0020743	0.0021718	0.00220786	0.00219717	0.00212986	0.00202105	0.00187445	0.00171639	0.00157327	0.00146004	0.00137863	0.00133646	0.00132571	0.00133488	0.00135529	0.00137692	0.00139578	0.00139968	0.00139657	0.00138403	0.00137214	0.00136086	0.00134464	0.00133051	0.00131624	0.00129425	0.00126836	0.00123751	0.00120216	0.00116529	0.00112006	0.00108546	0.00105353	0.00101741	0.000980324
L_FlexHalLongus	0.000727877	0.000746026	0.000771075	0.000801975	0.000845376	0.000904439	0.000980764	0.0010821	0.00121523	0.00137822	0.00157106	0.00177748	0.00198579	0.00216886	0.00231145	0.00241402	0.00245325	0.00243216	0.00235069	0.00221823	0.00205032	0.0018684	0.00169323	0.00152447	0.00138205	0.00125872	0.00117443	0.0011208	0.00109357	0.00108869	0.0010901	0.00109895	0.00110817	0.00111662	0.00112536	0.00113789	0.001149	0.00116138	0.00117354	0.00117365	0.00116731	0.00115305	0.00112892	0.00110268	0.00107108	0.0010408	0.00100982	0.000976983	0.000937563
L_TibialisAnterior	0.00291385	0.00285745	0.00278978	0.00272114	0.0026602	0.00261759	0.00260923	0.0026414	0.00272531	0.002871	0.00307642	0.00332501	0.00359621	0.00386262	0.00410461	0.00428364	0.00437055	0.00436561	0.0043141	0.00428933	0.00432297	0.00441251	0.00451401	0.0045877	0.00460916	0.00459265	0.00454574	0.00447567	0.00438378	0.00427563	0.0041462	0.00400175	0.00384453	0.00367288	0.00349203	0.00329559	0.00308939	0.00287572	0.00264802	0.00241849	0.00218895	0.00197781	0.00181115	0.00171574	0.00171089	0.00180222	0.00194377	0.00210699	0.00224674
L_PeroneusBrevis	0.0017679	0.0017582	0.00173808	0.00171287	0.00168303	0.0016555	0.00162251	0.00159482	0.00157591	0.00157201	0.0015911	0.00165743	0.00175451	0.00187391	0.00200147	0.0021176	0.00219824	0.00224672	0.00227085	0.00229485	0.00233275	0.00239496	0.00248301	0.00258938	0.0026994	0.00279908	0.00288574	0.00295067	0.00298794	0.00300078	0.00297462	0.00292313	0.00284619	0.0027544	0.00264177	0.00252674	0.0024035	0.00227689	0.00214423	0.00201499	0.00189052	0.00176788	0.00165727	0.00157122	0.00150988	0.00149276	0.00149977	0.00152528	0.00153715
L_PeroneusLongus	0.00188054	0.00185953	0.00183642	0.00180143	0.00176108	0.0017168	0.00167368	0.00162988	0.00158658	0.00156005	0.00156188	0.00160227	0.00168743	0.0018047	0.00193775	0.00206219	0.00216205	0.00222959	0.00227959	0.00233246	0.00240661	0.00251487	0.00263979	0.00276838	0.0028914	0.00299314	0.00307316	0.00313439	0.00316404	0.00316132	0.00312614	0.00305842	0.00296869	0.00286088	0.00273798	0.00260452	0.0024653	0.00232053	0.00217371	0.00202342	0.00187738	0.00174011	0.00162147	0.0015266	0.00147167	0.00146299	0.00149345	0.00153849	0.00157065
L_PeroneusTertius	0.00121144	0.00120763	0.00121918	0.00124432	0.00129238	0.00136931	0.00148753	0.00165496	0.00187148	0.00214619	0.00247177	0.00281438	0.00314871	0.00344113	0.00366758	0.00381206	0.00384864	0.00378729	0.00363596	0.00341761	0.0031497	0.00287579	0.00261004	0.00235885	0.00212509	0.00192903	0.00177772	0.00166942	0.00160253	0.0015612	0.00154644	0.00153773	0.00153487	0.00153751	0.00153744	0.00154564	0.00155558	0.00156156	0.00156049	0.00155646	0.00154134	0.00151646	0.00148843	0.00145795	0.00143365	0.00141548	0.00139701	0.00137653	0.00134725
L_ExtensorDigLongus	0.00189735	0.00187111	0.00185005	0.00185297	0.00187783	0.00195033	0.00207285	0.00225769	0.00251467	0.0028358	0.00321901	0.00362079	0.00400227	0.00433507	0.00458127	0.00473454	0.00475589	0.00466434	0.00448312	0.00426739	0.00405293	0.00386609	0.00369488	0.00352185	0.00333498	0.00314234	0.00296485	0.00280945	0.00267512	0.0025626	0.00246711	0.00239101	0.00232693	0.00226428	0.00221164	0.00215547	0.00210747	0.00205447	0.00199635	0.0019373	0.00186838	0.00179942	0.00173819	0.00170108	0.00169521	0.00171737	0.00175911	0.00180323	0.0018403
L_ExtensorHalLongus	0.00233886	0.00228827	0.00223936	0.00219959	0.00217614	0.00218457	0.00223977	0.00234769	0.00251738	0.00274846	0.00304294	0.00335989	0.00367939	0.00396956	0.00421108	0.0043717	0.00442508	0.00438392	0.00428943	0.00419729	0.00415276	0.00415345	0.00417598	0.00417222	0.00412973	0.00405209	0.00395603	0.00385011	0.00373784	0.0036187	0.00349452	0.00336669	0.00323302	0.00309552	0.00295242	0.00280507	0.00265427	0.002496	0.00233044	0.00215652	0.00198582	0.0018239	0.00169562	0.0016266	0.0016305	0.0017011	0.00181293	0.00194802	0.00205135
R_DeltoidScapular1	0.00260974	0.00266541	0.00268655	0.00267468	0.00263837	0.00259123	0.00253972	0.00249372	0.00245047	0.00242213	0.00239008	0.00235839	0.00232446	0.00228958	0.00225688	0.00222566	0.00220473	0.00218753	0.00218038	0.002172	0.00217141	0.00216113	0.00216517	0.00217473	0.00220049	0.00224515	0.00231134	0.00238915	0.00248075	0.0025799	0.00268725	0.0027982	0.00290796	0.00302109	0.00312655	0.00323234	0.0033302	0.00342243	0.00350716	0.00358199	0.0036475	0.00370982	0.00375682	0.00379864	0.00382983	0.00385578	0.00387314	0.00388083	0.00387872
R_DeltoidScapular2	0.00248962	0.00253195	0.00254965	0.00254366	0.00251824	0.0024813	0.00243707	0.00239128	0.00234625	0.00230165	0.0022588	0.00221373	0.00216411	0.00211436	0.00206508	0.00200848	0.00196611	0.00192812	0.00189806	0.0018809	0.00187116	0.00187416	0.00188801	0.00191654	0.00195896	0.00201254	0.0020762	0.00214559	0.00221992	0.00230304	0.00238838	0.00247114	0.00255976	0.00264499	0.00272216	0.00279371	0.00285794	0.00292012	0.002968	0.0030157	0.00305754	0.00309337	0.00312465	0.00314378	0.00316388	0.00318255	0.00319136	0.00319774	0.00319653
R_DeltoidScapular3	0.00235893	0.00238699	0.00240309	0.00240648	0.00239717	0.00237365	0.00234754	0.00231543	0.00228405	0.00225336	0.00221279	0.00217333	0.0021297	0.00207971	0.0020248	0.00195945	0.00189796	0.00183435	0.00177114	0.00171877	0.00167582	0.00164885	0.00163292	0.00164095	0.00165747	0.00168597	0.00172517	0.00176607	0.00181796	0.00187575	0.0019378	0.0020031	0.00207087	0.00214462	0.00221546	0.00228801	0.00235575	0.00241917	0.00246971	0.00252092	0.00256652	0.00261166	0.00264794	0.00268651	0.00271929	0.00274748	0.0027799	0.0028099	0.0028364
R_DeltoidScapular4	0.00257369	0.00260234	0.00262407	0.00263197	0.00263192	0.00261828	0.00260119	0.00257749	0.00255284	0.00252877	0.00249889	0.00246935	0.00243189	0.0023924	0.00235231	0.0023117	0.00226985	0.00223531	0.00221062	0.00219873	0.00220391	0.00222393	0.00225836	0.00230867	0.00236573	0.00242805	0.00249583	0.00256435	0.00263104	0.00269907	0.00276211	0.00282786	0.00289462	0.00295926	0.00301151	0.00306293	0.00310148	0.00313504	0.00315824	0.00318072	0.00319929	0.00321552	0.00322637	0.0032359	0.00325244	0.00326749	0.00328585	0.00330394	0.00332844
R_DeltoidScapular5	0.00293897	0.00296987	0.00299547	0.00301019	0.00301227	0.00300263	0.00298993	0.00297027	0.00294935	0.00292781	0.00290004	0.00287141	0.00284172	0.00280796	0.00276757	0.00272382	0.00267952	0.00263943	0.00260482	0.00258452	0.00258023	0.00259755	0.00262957	0.00267276	0.00273227	0.00278847	0.00285275	0.00291965	0.00297977	0.00304024	0.00309806	0.00315403	0.00320941	0.00325548	0.00329866	0.00333073	0.00335499	0.00336873	0.0033863	0.00339681	0.00339821	0.0034087	0.00341835	0.003425	0.00343414	0.00345317	0.00347068	0.00349956	0.0035206
R_DeltoidScapular6	0.00321618	0.00324865	0.00327071	0.00327944	0.00327453	0.00326135	0.00323791	0.00321013	0.00318029	0.00314936	0.0031169	0.00308156	0.00304106	0.00299423	0.0029402	0.00287499	0.00280801	0.00273748	0.00267264	0.00260907	0.00255888	0.00253127	0.00251428	0.0025129	0.00252693	0.00254611	0.00257514	0.00260771	0.0026437	0.00267897	0.00271783	0.00276162	0.00280382	0.00284704	0.00288289	0.00291722	0.00295052	0.00297564	0.0029988	0.00301857	0.0030371	0.00305588	0.00307921	0.00309941	0.00312055	0.00314617	0.00317286	0.00320203	0.00323358
R_DeltoidScapular7	0.00256162	0.00258908	0.00260487	0.00261222	0.00260751	0.00260019	0.00258335	0.00256239	0.00253842	0.00251298	0.00248426	0.00245053	0.00241311	0.00236709	0.00231414	0.00226115	0.00219971	0.00213715	0.00207823	0.00202348	0.00197293	0.00193706	0.00190208	0.00187605	0.00186015	0.00184263	0.00183038	0.00181656	0.00180438	0.00178847	0.00177138	0.00175373	0.00173818	0.00171823	0.00169404	0.0016772	0.00165506	0.00163343	0.00161341	0.00160105	0.00158853	0.00157841	0.00157684	0.00157301	0.00157676	0.00158458	0.00159532	0.00161447	0.00163608
R_DeltoidScapular8	0.0024086	0.00242904	0.00244522	0.00245209	0.00245127	0.00243942	0.00242878	0.00240536	0.00238234	0.00235849	0.00233172	0.00229789	0.002258	0.00221277	0.00216312	0.00210737	0.0020497	0.00198575	0.00192664	0.00187609	0.00182763	0.00178709	0.00176041	0.0017402	0.00172686	0.0017159	0.00170766	0.00169774	0.0016935	0.0016823	0.00167176	0.0016607	0.00164395	0.0016331	0.00161966	0.00160429	0.00158724	0.00156664	0.00155207	0.0015352	0.00152934	0.00151935	0.0015129	0.00151137	0.00151813	0.00152836	0.00153633	0.0015502	0.00157145
R_DeltoidScapular9	0.00245473	0.00247889	0.00249484	0.00250249	0.00249974	0.00249178	0.00247766	0.00246314	0.0024439	0.00241919	0.00239585	0.00236709	0.00233049	0.00229183	0.00224337	0.00219188	0.00213551	0.00207775	0.00202375	0.0019724	0.00192233	0.00187989	0.00184534	0.00181045	0.00178191	0.00175022	0.00172322	0.00169009	0.00165706	0.00162807	0.00159376	0.00154846	0.00150661	0.0014734	0.00143111	0.00138925	0.00135056	0.00131598	0.0012888	0.00125773	0.00123613	0.00122377	0.00122033	0.00121358	0.00121724	0.00122373	0.00123505	0.00124588	0.00126329
R_DeltoidScapular10	0.00201349	0.00203241	0.00204697	0.00205429	0.00205384	0.00205346	0.00204648	0.00203465	0.0020227	0.00201091	0.00198752	0.00196652	0.00193827	0.00190662	0.0018728	0.00183502	0.00178935	0.00174726	0.00170051	0.00166302	0.001624	0.0015858	0.00154938	0.00151492	0.0014735	0.0014374	0.00139549	0.00135085	0.0013067	0.0012629	0.00121079	0.00116191	0.00111316	0.00106375	0.00101731	0.000977305	0.000946912	0.000921373	0.000902974	0.000897357	0.000891336	0.000891979	0.000899516	0.000918222	0.000930874	0.000943152	0.000961989	0.000976712	0.000988261
R_DeltoidScapular11	0.00116257	0.00117666	0.00119191	0.00120621	0.00122031	0.00123059	0.00123733	0.00124575	0.00125515	0.00126088	0.00126196	0.00125493	0.00124551	0.00122759	0.00121351	0.00119228	0.0011703	0.00115346	0.00113225	0.001114	0.00109039	0.00105788	0.00101737	0.000973456	0.000923719	0.000869327	0.000816184	0.00076764	0.000721106	0.000690348	0.000669023	0.000668149	0.000684977	0.000722591	0.000776774	0.000844762	0.000919021	0.000992024	0.00107405	0.00114539	0.0012143	0.00127354	0.00133642	0.00138126	0.00142616	0.00146307	0.00149053	0.00150954	0.00152537
R_DeltoidClavicular1	0.000233004	0.000235336	0.000239739	0.000242353	0.000243417	0.00024421	0.000247371	0.000248617	0.000252094	0.00025788	0.000259698	0.000261794	0.000269964	0.000279297	0.00028576	0.000292029	0.000296836	0.000305801	0.000315893	0.000326985	0.000341799	0.000353968	0.000376084	0.00040478	0.000437164	0.000470288	0.000512002	0.000556562	0.000605298	0.000656621	0.000709615	0.000764595	0.000825422	0.000890238	0.000954077	0.00101697	0.00107621	0.00113158	0.00118006	0.00122652	0.0012713	0.00130735	0.00134188	0.00136787	0.00139421	0.00142154	0.00144362	0.00146506	0.00148591
R_DeltoidClavicular2	0.000841507	0.000850815	0.000857097	0.000858848	0.000856559	0.000845979	0.000839358	0.000831195	0.000826928	0.000818044	0.000814589	0.000808927	0.000804728	0.00080208	0.000794825	0.000779538	0.00077293	0.000757973	0.000747783	0.000737377	0.000733039	0.000735056	0.00074058	0.000752513	0.000771386	0.000797771	0.000828997	0.000860765	0.000901028	0.000943384	0.000987619	0.00104288	0.00109692	0.00115155	0.00121415	0.00127366	0.00132842	0.00138024	0.00143025	0.00147542	0.00151993	0.00156138	0.00159645	0.00162963	0.00165922	0.00168658	0.00171528	0.00173535	0.00175884
R_DeltoidClavicular3	0.000870331	0.000877808	0.000877026	0.000863092	0.000836635	0.000804197	0.000767582	0.000733293	0.000708834	0.000680934	0.00065892	0.000625973	0.000593486	0.000553725	0.000516373	0.000475252	0.000430954	0.000389722	0.000353362	0.000323366	0.000317523	0.000359012	0.000435556	0.00055304	0.000694687	0.000857417	0.00102339	0.00118973	0.00135078	0.00150198	0.00164977	0.00178798	0.00192253	0.00205312	0.00217087	0.00227924	0.00237261	0.0024543	0.0025191	0.00257286	0.00261352	0.00264705	0.00267558	0.00270597	0.00273005	0.00276313	0.00279914	0.00284164	0.00288835
R_DeltoidClavicular4	0.000881434	0.000888445	0.000894457	0.000897001	0.000893652	0.000887547	0.000879482	0.00086785	0.00086037	0.000853001	0.000849737	0.000841462	0.000836585	0.000829181	0.000821308	0.000811289	0.000792383	0.000783161	0.000770225	0.000759802	0.000754718	0.000752315	0.000758059	0.000766865	0.000788515	0.000818093	0.000840311	0.000880207	0.000920248	0.000958323	0.00100854	0.00106184	0.00111095	0.00117169	0.00122865	0.00128506	0.00134424	0.00140126	0.0014484	0.00149132	0.00153602	0.00157256	0.0016082	0.00164128	0.00166704	0.00169876	0.00172438	0.00174363	0.00176586
R_CoracoBrachialis1	0.00205244	0.00207888	0.00208986	0.00209346	0.00209106	0.00207812	0.00206291	0.00204061	0.00202155	0.00200111	0.00198262	0.00196115	0.00194032	0.00191304	0.00188354	0.00184991	0.00181014	0.0017673	0.00173236	0.00169938	0.00167524	0.00166775	0.00166994	0.00168678	0.00171308	0.00175502	0.00179991	0.00185731	0.00191829	0.00198673	0.00206741	0.00214566	0.00223282	0.0023224	0.00241316	0.00250005	0.00258233	0.00265955	0.00272954	0.00279489	0.00285594	0.00290977	0.00296271	0.00300633	0.00304717	0.0030874	0.00312403	0.00315795	0.00318558
R_CoracoBrachialis2	0.0017526	0.00177532	0.0018015	0.00181846	0.00182384	0.00182437	0.00182019	0.00181524	0.00181244	0.00180307	0.00179195	0.00177186	0.00175291	0.00172503	0.00169558	0.00166931	0.00164455	0.00161794	0.00160974	0.00160946	0.00162426	0.00166586	0.0017194	0.00179457	0.00187769	0.00196812	0.0020598	0.00215512	0.00224696	0.0023392	0.00242425	0.00251626	0.00260689	0.002692	0.0027797	0.00285698	0.00292519	0.00298274	0.00303567	0.00307885	0.00311659	0.00315311	0.00318451	0.00321444	0.00324415	0.00327354	0.00331518	0.00335083	0.00338819
R_CoracoBrachialis3	0.00241928	0.00244765	0.00246396	0.00246522	0.00246268	0.00245073	0.00242947	0.00240573	0.00237893	0.00235328	0.00233098	0.00230682	0.00228345	0.00225604	0.00221954	0.00217753	0.00213008	0.00208366	0.00203904	0.0020017	0.0019775	0.00196147	0.00196551	0.00198188	0.00201763	0.00206238	0.00212272	0.00218712	0.00225728	0.00234237	0.00243043	0.00252509	0.00262691	0.00273192	0.00283468	0.00294062	0.00303596	0.00312279	0.00320999	0.00328468	0.00335435	0.00341945	0.00348041	0.00352939	0.00358028	0.00362531	0.00366817	0.00370631	0.00374218
R_Infraspinatus1	0.00214304	0.00215227	0.00216155	0.00217623	0.00218945	0.00220231	0.00221242	0.00222305	0.00223476	0.00224045	0.00224262	0.00224631	0.00224401	0.00224273	0.00223258	0.00222918	0.00221822	0.00220637	0.00219883	0.00218567	0.00217789	0.00216477	0.00215386	0.00214322	0.00212941	0.00211907	0.00210355	0.00208783	0.00207266	0.00204733	0.00202652	0.00200461	0.00198313	0.00196187	0.00194094	0.0019181	0.00189373	0.00186522	0.0018347	0.0018048	0.00177203	0.00174163	0.00171047	0.00168251	0.00165218	0.00163249	0.00161005	0.00159511	0.00158253
R_Infraspinatus2	0.00109881	0.00109387	0.0010905	0.00109157	0.00109029	0.00109092	0.00109566	0.00109913	0.00110413	0.00111304	0.00112036	0.0011294	0.00115065	0.00117124	0.00120206	0.00124151	0.00128667	0.001344	0.00140992	0.00148271	0.00156034	0.00163618	0.00170862	0.00177042	0.00182137	0.00185736	0.0018809	0.00189525	0.00189324	0.00188059	0.00186254	0.00183948	0.00181405	0.00178131	0.00175244	0.0017197	0.00168522	0.00165532	0.00162675	0.00159765	0.00157075	0.00155263	0.00153229	0.00151619	0.00150698	0.00149726	0.00148987	0.00148495	0.00148893
R_Infraspinatus3	0.00118974	0.00118368	0.00118168	0.00117849	0.00117616	0.00117907	0.00118219	0.00118465	0.00119217	0.00120115	0.00120817	0.00121529	0.00123079	0.00125274	0.00128607	0.00132648	0.00136978	0.00142995	0.00149828	0.00156996	0.0016501	0.00172761	0.00180313	0.00186724	0.00191864	0.00195519	0.00197671	0.00198872	0.00198496	0.00197252	0.00195246	0.00192439	0.00189297	0.00186219	0.00182421	0.00179031	0.00175565	0.00172107	0.00168903	0.00166122	0.00163528	0.00161274	0.00159686	0.00158296	0.00156914	0.00156283	0.00155574	0.00155322	0.00155604
R_Infraspinatus4	0.00256583	0.00257097	0.00258007	0.00258603	0.00259335	0.00259287	0.00260279	0.00260702	0.00261667	0.00261767	0.00261908	0.00261722	0.0026056	0.0025944	0.0025812	0.00256456	0.00254314	0.0025189	0.00250021	0.00247862	0.00245726	0.00243806	0.00241465	0.00238608	0.00235624	0.00232134	0.00228345	0.00223832	0.00218502	0.00213639	0.00208299	0.00203126	0.00197983	0.00193322	0.00189442	0.00186068	0.00183046	0.00180818	0.00178948	0.00177475	0.00175917	0.00175554	0.00175552	0.00175088	0.00175422	0.00175723	0.00176283	0.00176708	0.00177367
R_Infraspinatus5	0.00261435	0.00262108	0.00263775	0.00264774	0.00265738	0.0026608	0.0026691	0.00267765	0.00268496	0.00268907	0.00269275	0.00268829	0.00267487	0.00265683	0.00262875	0.00260016	0.00257023	0.00253232	0.00249283	0.00245046	0.00240176	0.00235541	0.00230222	0.00224425	0.00218426	0.00212696	0.00206889	0.00200874	0.001948	0.00188934	0.00183303	0.00178702	0.00174711	0.0017152	0.00168889	0.00167524	0.00166651	0.00166173	0.00165868	0.00166569	0.00166957	0.00167492	0.00168296	0.00169495	0.00170059	0.00170548	0.00171014	0.00171623	0.00172018
R_Infraspinatus6	0.00264826	0.0026523	0.00265545	0.00266202	0.00266503	0.00267294	0.00267862	0.00268292	0.00268842	0.00269118	0.00269203	0.00268425	0.00267324	0.00266464	0.00264992	0.00263604	0.00261895	0.00260678	0.00259322	0.00258581	0.00257546	0.0025695	0.0025614	0.00254785	0.00253124	0.00250679	0.00247609	0.00243468	0.00238589	0.00233098	0.00227306	0.00221502	0.00215274	0.00209382	0.00204153	0.00199204	0.00194118	0.00189668	0.00186017	0.00182443	0.00179997	0.00177795	0.00175964	0.00174778	0.00173385	0.00173023	0.00172701	0.00172629	0.00172385
R_TeresMinor1	0.00258877	0.00259109	0.002591	0.00259491	0.00260109	0.00260776	0.00261478	0.00262325	0.00262936	0.00263541	0.00263852	0.00263348	0.00262944	0.00262797	0.00262186	0.00261486	0.00260632	0.00259372	0.00257385	0.00255838	0.00254032	0.0025288	0.00252234	0.00251953	0.00251941	0.00252771	0.00252984	0.00254051	0.00254224	0.00253827	0.00253445	0.00252664	0.00251548	0.0025018	0.00248658	0.00246312	0.0024374	0.00241052	0.00238054	0.00234144	0.00230131	0.00225546	0.00221682	0.00217062	0.00213454	0.00209705	0.0020648	0.00203729	0.00201817
R_TeresMinor2	0.00151364	0.00150892	0.00149366	0.00148071	0.0014616	0.00144125	0.00142428	0.00140424	0.00138044	0.00135831	0.00133161	0.00130635	0.00128195	0.00125342	0.00122301	0.00119155	0.00116063	0.00113435	0.00111597	0.00110246	0.00110581	0.00113205	0.00117427	0.00123123	0.00130348	0.00138273	0.00146954	0.00154866	0.00162231	0.0016919	0.00175213	0.00180654	0.00185789	0.00189581	0.00192967	0.00194632	0.00196047	0.00195726	0.00194501	0.00193328	0.00191264	0.00189106	0.00187127	0.00184795	0.00182715	0.00181032	0.00179532	0.00178768	0.00177824
R_TeresMinor3	0.00145883	0.00145795	0.00145197	0.0014444	0.00143844	0.00142817	0.00142075	0.0014124	0.00139933	0.00138359	0.00137215	0.00135339	0.00133479	0.00131864	0.00131129	0.00130558	0.00130847	0.00131151	0.00132973	0.00134604	0.00136955	0.00140615	0.00143505	0.00146343	0.00149786	0.00152346	0.0015512	0.00157715	0.00159729	0.00161695	0.00163408	0.00164522	0.00164871	0.00165514	0.00165117	0.00164858	0.00163349	0.00161949	0.00160088	0.00157589	0.00155109	0.00152673	0.00150251	0.00147808	0.00144952	0.00142792	0.00140949	0.00139165	0.0013724
R_TeresMajor1	0.00351937	0.00357346	0.00362163	0.00366086	0.00368528	0.00370736	0.00373372	0.00376196	0.00379414	0.00382579	0.00384912	0.00385634	0.00384866	0.00382622	0.00379263	0.00374971	0.00370181	0.00364422	0.00357952	0.00349386	0.00339065	0.0032663	0.00312024	0.00295756	0.00280098	0.00264828	0.00251595	0.00241155	0.00233666	0.00231131	0.0023298	0.00240554	0.00251876	0.00267802	0.0028585	0.00305964	0.00325931	0.00345885	0.00364994	0.00382515	0.00399136	0.00413198	0.0042575	0.00437049	0.00446428	0.00454351	0.0046058	0.00465063	0.00468406
R_TeresMajor2	0.00322583	0.00327045	0.0033133	0.00334866	0.00338631	0.00341732	0.00345578	0.00349509	0.00353769	0.00357249	0.00359927	0.00362117	0.00363066	0.00363769	0.00364187	0.00364709	0.00365482	0.00366754	0.003679	0.00368704	0.00368418	0.00366071	0.00361855	0.00355085	0.00346929	0.00337845	0.00328794	0.00319967	0.00311592	0.00304135	0.00297308	0.00291491	0.00287762	0.00286463	0.00288478	0.00293477	0.00301263	0.00311459	0.00322643	0.0033527	0.00347574	0.0035956	0.00370965	0.00381041	0.00389833	0.00397621	0.0040337	0.00407864	0.00410965
R_TeresMajor3	0.00242695	0.00246853	0.00250164	0.00253643	0.00256423	0.00259123	0.00262637	0.00266371	0.00270242	0.00274186	0.00277023	0.00279536	0.00281586	0.00282925	0.00284406	0.00285965	0.00288612	0.00291284	0.00293931	0.00295913	0.00296971	0.0029591	0.00292799	0.00287562	0.00280932	0.00274162	0.00267231	0.00260815	0.00255295	0.00251061	0.00247651	0.00246397	0.00246728	0.00249754	0.00255688	0.00264187	0.00274994	0.00286766	0.00299579	0.0031295	0.00325884	0.00338396	0.00349362	0.00359039	0.0036782	0.00374736	0.00380661	0.00384754	0.00387332
R_TeresMajor4	0.00293658	0.00296312	0.00299366	0.00302001	0.00304451	0.00307144	0.00309526	0.00312417	0.00315253	0.0031757	0.00319157	0.00320784	0.00320823	0.00320692	0.00320133	0.00318687	0.00318171	0.00316632	0.00315801	0.00314953	0.00312871	0.0031024	0.00306075	0.00300362	0.00293859	0.00285585	0.0027684	0.00267221	0.00257162	0.00246863	0.00237136	0.00228368	0.00221626	0.00216771	0.00214489	0.00214697	0.00217909	0.00222828	0.00228866	0.0023632	0.00244203	0.00252106	0.0025996	0.00266719	0.00273382	0.00278738	0.00283809	0.00287495	0.00289976
R_Supraspinatus1	0.00236362	0.00236882	0.00236716	0.00235579	0.00233992	0.0023239	0.00229835	0.00227953	0.0022613	0.00224443	0.00222396	0.00220426	0.00217422	0.00214428	0.00210175	0.00206095	0.00201571	0.00196845	0.00191844	0.00186434	0.00181161	0.00176178	0.00170506	0.00165274	0.00159856	0.00153962	0.00148638	0.00143647	0.00138419	0.00133215	0.00128965	0.00126334	0.00123995	0.00123037	0.00122925	0.00123923	0.00125931	0.00128235	0.00131179	0.00134433	0.00138209	0.00142113	0.00145128	0.0014864	0.00151395	0.00153737	0.00156134	0.00157541	0.00158682
R_Supraspinatus2	0.0026382	0.00264306	0.00264149	0.00262909	0.00261696	0.00260225	0.00258297	0.00256756	0.00255381	0.00253663	0.00251797	0.00249772	0.00247111	0.00243971	0.00240817	0.00236572	0.00232298	0.00228002	0.00223821	0.00219441	0.00215189	0.00210574	0.00206132	0.00202169	0.00197776	0.00192596	0.00187107	0.00181694	0.0017575	0.00169753	0.00164322	0.00158793	0.00154601	0.00150901	0.00148434	0.00146969	0.00145767	0.00145974	0.00147126	0.00148287	0.00150661	0.00153095	0.00155864	0.00158237	0.00160873	0.00163117	0.00165049	0.00166139	0.00167848
R_Supraspinatus3	0.00265802	0.00267819	0.00269044	0.00270986	0.00272607	0.00274319	0.00275587	0.00276884	0.00277894	0.00278675	0.00278604	0.00278047	0.00277594	0.00277247	0.00276669	0.00276002	0.00274609	0.00273749	0.00272708	0.00272282	0.00273007	0.00274485	0.00277284	0.00280942	0.00285595	0.00290733	0.00296245	0.00302218	0.00308175	0.00313443	0.00318643	0.00324181	0.00329212	0.0033433	0.00338418	0.003423	0.00345403	0.00346938	0.0034841	0.00348544	0.00348364	0.00347642	0.00346693	0.00345344	0.00343793	0.00342126	0.00340726	0.00339134	0.00338015
R_Supraspinatus4	0.00218375	0.0022033	0.00221413	0.00222121	0.0022252	0.00222922	0.00222397	0.00221999	0.00221473	0.00220791	0.00219251	0.00217307	0.00215209	0.00213427	0.00211587	0.002098	0.0020858	0.0020739	0.00206634	0.00206972	0.00208453	0.00210904	0.00214844	0.00219976	0.00225282	0.00232301	0.00239204	0.0024672	0.00253854	0.00261325	0.00269056	0.00276589	0.00283929	0.00290212	0.00296429	0.0030114	0.0030515	0.00307864	0.00310382	0.00311805	0.00312481	0.00312889	0.00312672	0.00312213	0.00311365	0.00310769	0.00310101	0.0030905	0.0030802
R_Subscapularis1	0.00458071	0.00460105	0.00461877	0.00463332	0.0046521	0.00467311	0.00468938	0.00469777	0.00470483	0.00470142	0.0046826	0.00465542	0.00461093	0.00456059	0.00449665	0.00442609	0.0043412	0.00424696	0.00414491	0.00403477	0.00391859	0.00379848	0.00367915	0.00356069	0.00344151	0.00332726	0.00321763	0.00311282	0.00300892	0.00291051	0.00281656	0.0027242	0.00264104	0.00256176	0.00248407	0.00241578	0.0023473	0.00227781	0.00221439	0.00215771	0.00210231	0.00205113	0.00200069	0.00195468	0.00191742	0.0018729	0.00184456	0.00181936	0.00180174
R_Subscapularis2	0.00163548	0.00163356	0.00162658	0.00160285	0.00157176	0.00153331	0.00149171	0.00145049	0.00140587	0.00135589	0.0013012	0.00123669	0.00116753	0.00108975	0.00100111	0.000919313	0.000834944	0.00074527	0.0006574	0.000574633	0.000502884	0.000449667	0.000409696	0.000388261	0.000385424	0.000392282	0.000405418	0.000416348	0.00042617	0.000434844	0.000440379	0.000446873	0.000445059	0.000447085	0.000454197	0.000462444	0.000467525	0.000474269	0.000482717	0.000491494	0.000494833	0.00050517	0.000509103	0.000517285	0.000521198	0.000524747	0.000528419	0.000529483	0.000529416
R_Subscapularis3	0.0042041	0.00420851	0.00421894	0.00422957	0.00424294	0.00425806	0.00426821	0.00427721	0.00427958	0.00427521	0.00425734	0.00422551	0.00418777	0.00414694	0.00410429	0.00406104	0.0040084	0.00395573	0.00390463	0.00385317	0.00379824	0.00375375	0.00371146	0.00367468	0.00364034	0.00360775	0.00357649	0.00355213	0.00352312	0.0034939	0.0034677	0.00344141	0.00341228	0.00337872	0.00334788	0.00330984	0.00326969	0.00322777	0.00318349	0.0031323	0.003085	0.00303813	0.00299121	0.00294433	0.0029004	0.00285792	0.00282257	0.00279292	0.00276294
R_Subscapularis4	0.00448304	0.00448393	0.0044826	0.00449043	0.00449353	0.00450677	0.00451164	0.00451929	0.00452595	0.004518	0.00450646	0.0044838	0.00445842	0.004438	0.00441192	0.00438547	0.0043578	0.00433383	0.00430821	0.00429365	0.00428772	0.00429475	0.00431247	0.00433412	0.00435957	0.00438598	0.00441326	0.00443634	0.00444959	0.00445471	0.00445047	0.00443943	0.00442843	0.00440926	0.00438534	0.00434625	0.0042991	0.00424288	0.00418376	0.00412104	0.00404986	0.00398556	0.00391357	0.00385137	0.00378892	0.00373136	0.00368614	0.00364524	0.00362001
R_Subscapularis5	0.00402298	0.00402787	0.00403561	0.00405208	0.00406531	0.00408374	0.00410296	0.00411952	0.00413323	0.00413916	0.00414048	0.00413759	0.00413094	0.00412611	0.00411844	0.00411197	0.00410081	0.0040923	0.0040886	0.00407886	0.00407819	0.00408666	0.00409733	0.00411793	0.00413935	0.00415579	0.00417653	0.0041901	0.00419609	0.00419319	0.00418484	0.00416773	0.00414822	0.00412037	0.00408661	0.00404657	0.00400311	0.0039475	0.00389098	0.00383194	0.00376344	0.00369439	0.00362762	0.00355981	0.00349697	0.00343995	0.00339036	0.00334781	0.00331897
R_Subscapularis6	0.00492258	0.00492442	0.00493174	0.00493714	0.00494856	0.0049579	0.00496637	0.00497077	0.00497303	0.00497291	0.00496202	0.00494245	0.00491865	0.00488763	0.00485568	0.00482024	0.00477302	0.00473195	0.00468442	0.00463706	0.00459312	0.00456317	0.00453869	0.00452116	0.00450119	0.00449282	0.0044805	0.00445901	0.00443438	0.00440652	0.00436549	0.00432465	0.0042803	0.00422856	0.00417298	0.00411849	0.00406115	0.00399425	0.0039224	0.00384937	0.00377028	0.00369419	0.00362078	0.0035489	0.00347971	0.00341879	0.00336581	0.00332698	0.0033003
R_Subscapularis7	0.00451054	0.00452166	0.00453912	0.00456134	0.00458302	0.00460841	0.00463287	0.00465455	0.00467489	0.00468967	0.00469436	0.00469297	0.00468338	0.00467797	0.0046631	0.00464285	0.00461137	0.00457989	0.00454155	0.00450345	0.00446778	0.00443013	0.00439829	0.00437066	0.0043477	0.00432192	0.00429157	0.00426149	0.00421899	0.0041766	0.00411772	0.00406676	0.00400852	0.00395232	0.00389502	0.00384304	0.00378238	0.00371948	0.00365186	0.00358403	0.00351198	0.00343987	0.00337023	0.00330165	0.003236	0.0031818	0.00313229	0.00309364	0.00307054
R_Subscapularis8	0.00441387	0.00442428	0.00444226	0.00445965	0.00448483	0.00450666	0.00453346	0.00455219	0.00457017	0.00458536	0.00458639	0.00458529	0.00457754	0.00457102	0.00455813	0.00453686	0.0045122	0.00448741	0.00446121	0.0044354	0.00440546	0.0043795	0.00436334	0.00434542	0.00433073	0.00431804	0.00429705	0.00427244	0.00424001	0.00420573	0.00415385	0.004104	0.00405286	0.0039985	0.00394524	0.00388583	0.00382339	0.00375721	0.00369198	0.00361887	0.00354694	0.00347546	0.00340058	0.0033336	0.00326679	0.00320847	0.0031581	0.00312102	0.00308922
R_Subscapularis9	0.00417242	0.00418184	0.00419574	0.00421095	0.00422565	0.0042473	0.00426748	0.00428309	0.00430158	0.00431199	0.00431887	0.00431931	0.00431137	0.00430487	0.00429839	0.00428378	0.004263	0.00423811	0.00421554	0.00418961	0.00415942	0.00413702	0.00411217	0.00409506	0.00407514	0.00405833	0.00403546	0.00400325	0.00396632	0.00392269	0.00387522	0.00382359	0.0037656	0.00371035	0.00365235	0.003597	0.0035393	0.00347647	0.00341399	0.00334842	0.00327877	0.00321149	0.00314777	0.00308533	0.00302642	0.00297491	0.00293391	0.00289995	0.00287346
R_Subscapularis10	0.00303325	0.00303913	0.00305179	0.0030671	0.00308352	0.00309882	0.00311131	0.00313136	0.00314554	0.00315314	0.00316444	0.00316256	0.00316337	0.0031574	0.00314865	0.00314062	0.00312802	0.00311938	0.00310266	0.00309104	0.00308053	0.0030713	0.00306235	0.0030512	0.00303085	0.00300583	0.00297933	0.00294337	0.00289245	0.00283778	0.00277889	0.0027205	0.00266078	0.00260526	0.00255117	0.00250192	0.0024529	0.00241035	0.00236944	0.00232859	0.002296	0.00226047	0.00223837	0.00221352	0.0021943	0.00218113	0.00216682	0.00216254	0.00216056
R_Subscapularis11	0.00279881	0.00281061	0.00282074	0.0028303	0.00284105	0.00284703	0.00285741	0.00286484	0.00287294	0.00288368	0.00288702	0.00288224	0.00287427	0.00286388	0.00284755	0.00282935	0.00281229	0.0027882	0.00276007	0.00273501	0.00270136	0.00267086	0.0026394	0.00260349	0.00255991	0.00250632	0.00245608	0.00239418	0.00232913	0.00226092	0.00219594	0.00213299	0.00207196	0.00202071	0.00197953	0.00194916	0.00192774	0.00191545	0.00190678	0.00190469	0.00190915	0.00191682	0.00192749	0.00193892	0.00195105	0.0019654	0.00197266	0.001983	0.00199292
R_BicepsBrachiiLH	0.00707348	0.00700203	0.00692781	0.00684933	0.00677734	0.00671048	0.00664696	0.00659603	0.00654202	0.00649661	0.00644471	0.00638828	0.00633764	0.0062869	0.00625022	0.00622841	0.00622381	0.00623557	0.00628192	0.00635144	0.0064416	0.00654897	0.00666363	0.00676903	0.00687139	0.00695463	0.00702202	0.00706401	0.00708591	0.00708442	0.0070666	0.00703551	0.00700031	0.00695798	0.00691065	0.00685238	0.00678231	0.00670801	0.00662563	0.00653056	0.00643265	0.00633286	0.00622849	0.00613058	0.00604097	0.00596347	0.00589748	0.00586284	0.00584363
R_BicepsBrachiiSH1	0.00514075	0.00506596	0.00499276	0.00491306	0.00484034	0.0047699	0.00471298	0.00465619	0.00460586	0.00455842	0.00451589	0.00447108	0.00442684	0.00438745	0.00434987	0.00432093	0.00429353	0.00427697	0.00425719	0.00423527	0.00421301	0.0041784	0.00413204	0.00408084	0.00403338	0.00398116	0.00393365	0.00388479	0.0038476	0.00382391	0.0038184	0.00383393	0.00387439	0.0039409	0.00402079	0.00411655	0.00422286	0.00432702	0.00442655	0.0045288	0.00462525	0.00472473	0.00481863	0.00491795	0.00502197	0.00513212	0.00525204	0.00538273	0.0055217
R_BicepsBrachiiSH2	0.00514075	0.00506596	0.00499276	0.00491306	0.00484034	0.0047699	0.00471298	0.00465619	0.00460586	0.00455842	0.00451589	0.00447108	0.00442684	0.00438745	0.00434987	0.00432093	0.00429353	0.00427697	0.00425719	0.00423527	0.00421301	0.0041784	0.00413204	0.00408084	0.00403338	0.00398116	0.00393365	0.00388479	0.0038476	0.00382391	0.0038184	0.00383393	0.00387439	0.0039409	0.00402079	0.00411655	0.00422286	0.00432702	0.00442655	0.0045288	0.00462525	0.00472473	0.00481863	0.00491795	0.00502197	0.00513212	0.00525204	0.00538273	0.0055217
R_TricepsLH1	0.00330642	0.00329956	0.0032929	0.00329048	0.00328417	0.00328232	0.00328497	0.00328772	0.00329304	0.00330381	0.00330543	0.00330086	0.00329623	0.00329347	0.00328818	0.00329013	0.00329908	0.00331412	0.00334447	0.00337191	0.00340681	0.00344054	0.00346714	0.00348119	0.00349148	0.00349157	0.00348076	0.00346444	0.00342918	0.00338931	0.00334327	0.00330044	0.00325193	0.00321481	0.00317946	0.00315243	0.00313854	0.00312322	0.0031167	0.00311713	0.00311929	0.0031334	0.00314419	0.00316139	0.00317501	0.0031956	0.00321359	0.00323549	0.00325311
R_TricepsLH2	0.0034728	0.00345676	0.00344398	0.00342703	0.00341372	0.00340129	0.00338821	0.00337924	0.00337129	0.00336375	0.00335113	0.00333423	0.003314	0.00328904	0.00326689	0.00325025	0.00324052	0.00324259	0.00326042	0.00328445	0.00332423	0.00336887	0.00341246	0.00346689	0.00351342	0.00355652	0.00359047	0.00361282	0.00362777	0.00362743	0.00361708	0.0035968	0.00357015	0.00354322	0.0035083	0.00346908	0.00342089	0.00336708	0.0033134	0.00325777	0.00320052	0.0031488	0.00309684	0.00305416	0.00301638	0.00298245	0.00295975	0.00294294	0.00293715
R_TricepsLH3	0.00315673	0.00313949	0.00312515	0.00310819	0.00309529	0.00308264	0.00306937	0.00306706	0.00306167	0.00306014	0.00304889	0.00304021	0.00302356	0.00301203	0.00300268	0.00299183	0.00299303	0.00300154	0.00301914	0.00304771	0.00308191	0.00311831	0.00315276	0.00318234	0.00320728	0.00322124	0.00323038	0.00322406	0.00321314	0.00318708	0.00315876	0.00312134	0.00308844	0.00304866	0.00301291	0.00297447	0.00294281	0.00290998	0.00287392	0.00284847	0.00281759	0.00279657	0.00277576	0.00276252	0.00274634	0.00274401	0.00273861	0.00274548	0.00275156
R_TricepsLH4	0.00346488	0.00345333	0.0034391	0.00342711	0.00340813	0.00339604	0.0033854	0.00337671	0.00336985	0.00336282	0.00334724	0.00332858	0.00331004	0.00328791	0.00326437	0.0032467	0.00323683	0.00323955	0.00325431	0.00327993	0.00331753	0.00336429	0.00341508	0.00346551	0.00350966	0.00355554	0.00358928	0.00361824	0.00362738	0.0036264	0.00362297	0.00360305	0.00357772	0.00354821	0.0035114	0.0034705	0.00342688	0.00337643	0.00332276	0.00326316	0.00320747	0.00315546	0.00310459	0.00305909	0.00301489	0.00298697	0.00296636	0.0029495	0.00294211
R_LatissimusDorsi1	0.00371099	0.00373371	0.00376329	0.00379448	0.00381642	0.00384646	0.00387471	0.00390354	0.00393016	0.00395534	0.00397101	0.00397711	0.00396791	0.00396551	0.00395798	0.00394642	0.00393335	0.00392396	0.00391529	0.00391649	0.00391375	0.00390688	0.00389957	0.00387665	0.00384635	0.00381002	0.00375454	0.00369233	0.00361382	0.00352608	0.00343423	0.00333667	0.00324709	0.0031639	0.00308085	0.00300793	0.00294436	0.0028881	0.00284139	0.00280692	0.00277857	0.00275903	0.00274315	0.00273969	0.00273838	0.00274229	0.00274487	0.00275594	0.0027615
R_LatissimusDorsi2	0.00354437	0.00356818	0.0035977	0.00362694	0.00365628	0.00368521	0.00371184	0.0037464	0.00377831	0.00379927	0.00381914	0.00382792	0.003827	0.00382234	0.003817	0.00381076	0.00380509	0.00380657	0.00380995	0.00381237	0.0038199	0.00382031	0.00381732	0.00379542	0.00376859	0.00372089	0.00366385	0.00359074	0.00350513	0.00341684	0.00331635	0.00321255	0.00311404	0.00302383	0.00294728	0.00286855	0.00280832	0.00276363	0.00273128	0.00270854	0.00270268	0.00270544	0.00271378	0.00273238	0.00274959	0.00277208	0.00279209	0.00281365	0.00283404
R_LatissimusDorsi3	0.00373576	0.00376211	0.00379629	0.00383187	0.00386173	0.00389473	0.00392777	0.00395938	0.003989	0.00401298	0.00403046	0.00403655	0.00403462	0.00402495	0.0040144	0.00400151	0.0039872	0.00397235	0.00396661	0.00395519	0.00394795	0.00393746	0.00391323	0.00388089	0.00383256	0.00376944	0.00369837	0.00361184	0.00351245	0.00340559	0.00329848	0.00319288	0.00308833	0.00299606	0.00291087	0.00284423	0.00279203	0.00275451	0.00273088	0.00272276	0.00272582	0.00273874	0.00275687	0.0027805	0.00280318	0.00283124	0.00285576	0.00287336	0.00289538
R_LatissimusDorsi4	0.00363504	0.00365989	0.00369409	0.00372385	0.00375339	0.00377741	0.00380608	0.00383533	0.00385935	0.00388447	0.00389817	0.00390279	0.00389578	0.00388531	0.00386736	0.00384649	0.0038204	0.00379824	0.00377682	0.00375693	0.00373744	0.00370825	0.00367245	0.00362756	0.0035738	0.00351044	0.00343703	0.00334999	0.00326225	0.00316352	0.00306725	0.00296486	0.00287478	0.00279232	0.00272207	0.00266606	0.00262394	0.00259181	0.00257739	0.00256903	0.00256755	0.00257285	0.00258579	0.00259894	0.00261511	0.00263142	0.00264552	0.00265662	0.00266917
R_LatissimusDorsi5	0.00406272	0.00407693	0.00409214	0.00410159	0.00411811	0.00413553	0.00415968	0.00418249	0.00420539	0.00421699	0.00422124	0.00421032	0.00419025	0.00415743	0.00411337	0.00403847	0.00394804	0.00384384	0.00373245	0.00361787	0.00351132	0.00341508	0.0033295	0.00324381	0.00315752	0.00307202	0.00297372	0.00287605	0.00277192	0.00266195	0.0025582	0.0024628	0.00238945	0.00232546	0.00227744	0.00225259	0.00223904	0.00223481	0.00223208	0.00223568	0.00223998	0.00224632	0.0022498	0.00225063	0.00225374	0.00225117	0.0022482	0.00224604	0.00223394
R_LatissimusDorsi6	0.00590962	0.00591203	0.00590113	0.00588623	0.00588865	0.00590412	0.00592618	0.00596919	0.00600731	0.00603837	0.00604672	0.00602963	0.00599244	0.00591553	0.00579356	0.00562107	0.00539568	0.00513401	0.00484925	0.0045794	0.00434131	0.00415819	0.00403228	0.00396183	0.00393128	0.00393209	0.00395253	0.00397273	0.00399537	0.00401349	0.00403141	0.00404844	0.00406417	0.00409444	0.00413019	0.00417663	0.00421798	0.00426164	0.00430625	0.00434115	0.00436947	0.0043872	0.00439995	0.00440444	0.00441425	0.00443107	0.00445395	0.00449495	0.00454128
R_PectoralisMajorTH1	0.00614143	0.00620184	0.00625454	0.00630065	0.00633491	0.0063629	0.00638332	0.00639117	0.00639773	0.00639203	0.00637514	0.00634235	0.00629998	0.00625059	0.00619631	0.00613342	0.00606611	0.00601801	0.00597964	0.00596292	0.00595769	0.00597047	0.00599155	0.00601094	0.00603132	0.00604401	0.00605169	0.00604485	0.00603024	0.00599673	0.00595241	0.00590335	0.0058471	0.00578207	0.00571156	0.00563356	0.00554493	0.00545431	0.00536902	0.00528485	0.00520614	0.00514008	0.00508345	0.00503803	0.00501064	0.00499841	0.00500137	0.00501178	0.00503635
R_PectoralisMajorTH2	0.00670206	0.00676995	0.00682836	0.00687601	0.0069119	0.0069348	0.00694654	0.0069544	0.00695703	0.00694956	0.00692874	0.00688892	0.0068402	0.00678612	0.00672098	0.00665117	0.00658865	0.00652362	0.00647899	0.00645587	0.00645106	0.0064617	0.00648615	0.00651856	0.00654793	0.00657733	0.00660166	0.00660965	0.0066121	0.00660099	0.00657318	0.00654132	0.00650286	0.00646056	0.00640271	0.00633332	0.00625841	0.00617331	0.00609176	0.00601049	0.00594029	0.00587119	0.00582016	0.00578007	0.00575438	0.00574616	0.00575813	0.0057826	0.00582321
R_PectoralisMajorTH3	0.00661423	0.00668096	0.00673718	0.00678491	0.00682221	0.00684625	0.00686246	0.00687283	0.00687121	0.00686397	0.00684507	0.0068139	0.00677256	0.00672131	0.00666462	0.00660403	0.00654131	0.00649161	0.00645348	0.00643922	0.00644661	0.00646994	0.00650774	0.00654598	0.00658887	0.00662803	0.00666158	0.00668284	0.00669002	0.00668396	0.00666886	0.0066423	0.00660894	0.00656869	0.00652152	0.00645658	0.00638428	0.00630754	0.00622961	0.00615325	0.00608455	0.00602311	0.00597505	0.00593793	0.00591973	0.00591573	0.00593451	0.00596352	0.00600826
R_PectoralisMajorTH4	0.00607548	0.00613328	0.00618515	0.00622639	0.0062608	0.00628232	0.00629507	0.00629826	0.006302	0.00629334	0.00627424	0.00624173	0.00620079	0.00615583	0.00610301	0.00604946	0.0059937	0.0059494	0.0059199	0.00591343	0.00592569	0.005958	0.00600926	0.00605945	0.00611029	0.00615823	0.00620271	0.0062379	0.0062607	0.00627239	0.00627258	0.0062649	0.0062541	0.00623108	0.00620163	0.00615975	0.00610427	0.00604536	0.00598031	0.00592052	0.00585898	0.00580683	0.00576234	0.00573161	0.00571272	0.00570989	0.00572302	0.00574536	0.00578286
R_PectoralisMajorTH5	0.00568141	0.00573366	0.00578394	0.00582369	0.00586503	0.00588627	0.00590977	0.00592013	0.00592551	0.0059236	0.00590862	0.00588217	0.00583926	0.00579003	0.00573961	0.00568332	0.00562574	0.00557461	0.00553424	0.0055088	0.0054994	0.00550598	0.00551911	0.00553702	0.00555335	0.0055736	0.00559393	0.00560092	0.00560571	0.00559697	0.00558691	0.00557113	0.00555069	0.00553015	0.00550421	0.00546833	0.00542834	0.00537849	0.00532575	0.00527239	0.00522149	0.00517921	0.00513504	0.00510484	0.00508314	0.00507107	0.00507181	0.005087	0.00510838
R_PectoralisMajorTH6	0.00456499	0.004608	0.00464902	0.00468594	0.00470882	0.00473092	0.00474131	0.0047479	0.0047529	0.00475083	0.00473919	0.00471809	0.00469043	0.00465927	0.00462347	0.00458991	0.00455396	0.00453005	0.00452289	0.00453737	0.00457719	0.00464604	0.00473798	0.00484331	0.00496791	0.00510151	0.00523097	0.00535925	0.00547829	0.00558666	0.00568492	0.00577215	0.00585342	0.00592511	0.00598227	0.00602009	0.00603489	0.00604463	0.00603422	0.006016	0.00599835	0.0059759	0.00595848	0.00595414	0.00595077	0.00596979	0.00599962	0.00604747	0.00610286
R_PectoralisMajorCH1	0.00376774	0.00379741	0.00382176	0.00383493	0.00384176	0.00383964	0.00383354	0.00382475	0.00382296	0.00383105	0.00385121	0.00388098	0.00391965	0.00396393	0.00401077	0.00406484	0.00411482	0.00417447	0.00425425	0.00435762	0.00449097	0.00465857	0.00485909	0.00508884	0.00532698	0.00558395	0.00583135	0.00606852	0.0062938	0.00650494	0.00670354	0.00689875	0.00707064	0.00723202	0.00737005	0.0074799	0.00756728	0.00762583	0.00766627	0.00769298	0.00770946	0.00772269	0.00773063	0.00775331	0.00778344	0.00783744	0.0079002	0.00798842	0.00808408
R_PectoralisMajorCH2	0.00365118	0.00368027	0.00370992	0.0037348	0.00376123	0.00377914	0.00378927	0.00380056	0.00380501	0.00380814	0.00380121	0.00378916	0.00376599	0.00374501	0.00372501	0.00370883	0.00368625	0.00367973	0.00368432	0.00370264	0.00373959	0.00379505	0.00386435	0.00394123	0.00402713	0.00411184	0.00419612	0.00427219	0.00434362	0.00440999	0.00446415	0.00451734	0.00456903	0.00460938	0.00464172	0.00466361	0.00467411	0.00466786	0.00465745	0.00464535	0.00462559	0.00460834	0.00459718	0.00458263	0.00457027	0.00458107	0.00459493	0.0046174	0.00465236
R_TricepsMedH1	0.00276929	0.00273602	0.00269979	0.002657	0.00261443	0.00257049	0.00252771	0.00248145	0.00244386	0.00240497	0.00236363	0.00232143	0.00228389	0.00224295	0.00220564	0.00216995	0.00215228	0.00213731	0.00214138	0.00215827	0.00219269	0.00223945	0.00230186	0.00236829	0.00243634	0.00250189	0.00256667	0.00262652	0.00267468	0.00271986	0.00275269	0.00278834	0.00281288	0.00283621	0.00284761	0.00284894	0.00284191	0.00282034	0.00279071	0.00275504	0.00271102	0.0026624	0.00261555	0.00256995	0.00252062	0.00247986	0.00245349	0.00242691	0.00241026
R_TricepsMedH2	0.00277273	0.00274286	0.00270779	0.00266349	0.00262088	0.00257574	0.0025322	0.00249055	0.00245034	0.00241012	0.00236886	0.00233061	0.0022909	0.00225051	0.00221135	0.00218	0.00215642	0.00214276	0.00214688	0.00216413	0.0021982	0.0022465	0.00230617	0.00237132	0.00244104	0.00250968	0.00257429	0.00263176	0.00268216	0.00272505	0.00276323	0.00279498	0.00282029	0.00284018	0.002855	0.00285606	0.00284628	0.00282564	0.00279768	0.00276295	0.00271817	0.00267179	0.00262205	0.00257647	0.00253142	0.00249385	0.00245921	0.00243314	0.00241489
R_TricepsMedH3	0.00267322	0.00264428	0.00260945	0.00257009	0.00252944	0.00248328	0.00243785	0.00240016	0.00236093	0.00232358	0.00228671	0.00224445	0.0022015	0.00216657	0.00213128	0.00209937	0.00207712	0.0020642	0.00206721	0.00208311	0.00211742	0.0021673	0.00222679	0.00228499	0.00235047	0.00242046	0.00248266	0.00253343	0.00258446	0.00262745	0.00266466	0.00269473	0.00271959	0.00274029	0.00275271	0.00275319	0.00274555	0.0027239	0.00269775	0.00266471	0.00262308	0.00257832	0.00252976	0.00248002	0.00243741	0.00239907	0.00236857	0.00234386	0.0023284
R_TricepsMedH4	0.00276519	0.00272902	0.00269545	0.00265243	0.00261187	0.0025644	0.00252465	0.00247957	0.00244082	0.00240545	0.00236331	0.00232011	0.00227963	0.00223891	0.00220167	0.00216823	0.00214791	0.00213415	0.00213734	0.00215238	0.00218723	0.00223692	0.00229762	0.0023641	0.00243449	0.00249795	0.00256384	0.0026206	0.00267048	0.0027184	0.00274991	0.00278327	0.00280954	0.00283414	0.00284492	0.00284134	0.00283537	0.00281563	0.00278676	0.00274859	0.00270823	0.00266081	0.00261374	0.00256399	0.00251942	0.00247953	0.00244602	0.00242466	0.00240449
R_TricepsMedH5	0.00277475	0.00274353	0.00270804	0.00266467	0.002622	0.00257626	0.00253208	0.00249211	0.00244975	0.00240838	0.00236902	0.00233147	0.00229193	0.00225152	0.00221129	0.00218286	0.00215679	0.00214031	0.00214739	0.00216446	0.00219808	0.00224719	0.00230674	0.00237273	0.00244041	0.00250986	0.00257677	0.0026332	0.0026819	0.00272851	0.00276539	0.00279614	0.00282214	0.00284063	0.00285487	0.00285756	0.00284687	0.00282856	0.00279974	0.00276306	0.00272118	0.00267203	0.00262457	0.00257844	0.0025344	0.00249455	0.00246137	0.00243406	0.0024156
R_Brachialis1	0.00301392	0.00296035	0.00289812	0.00283282	0.00276001	0.0026906	0.00261653	0.00254778	0.00248071	0.0024123	0.00234948	0.00228663	0.00222025	0.00215777	0.00210289	0.00205763	0.00202754	0.00201597	0.00202719	0.00206123	0.00211301	0.00218701	0.002269	0.00236936	0.00245975	0.00255321	0.00265091	0.00274127	0.00282765	0.00291176	0.00298901	0.0030613	0.00312775	0.00319038	0.00324911	0.00329012	0.00332422	0.0033475	0.00335784	0.00335725	0.00335284	0.00333612	0.00331496	0.00328521	0.00325834	0.00323334	0.00320835	0.00319005	0.00317015
R_Brachialis2	0.00298063	0.00292533	0.00286482	0.00280034	0.00273186	0.00266138	0.00259027	0.00252265	0.00245727	0.00239488	0.00233328	0.00226982	0.00220631	0.00214736	0.00209339	0.00204886	0.00201985	0.00200824	0.00201499	0.00204841	0.0021021	0.00217257	0.00225459	0.00234172	0.00243765	0.00253363	0.00262565	0.0027095	0.00279814	0.00287295	0.00295462	0.00302398	0.00308581	0.00314955	0.00319764	0.0032438	0.00327399	0.0032899	0.00330063	0.0033014	0.00329141	0.00327621	0.00324914	0.00322639	0.00319307	0.00316844	0.00314082	0.00312185	0.00310688
R_Brachialis3	0.00240747	0.00236653	0.0023282	0.00228349	0.00223171	0.00218048	0.00212487	0.00207735	0.00202895	0.00198408	0.0019367	0.00189071	0.00184728	0.00180291	0.00176235	0.00172975	0.00170579	0.00170036	0.00170545	0.001727	0.00176253	0.00181772	0.00188109	0.00194601	0.00201517	0.00208684	0.00215324	0.00222399	0.00228452	0.0023416	0.00239069	0.00244018	0.00248186	0.00252256	0.00255542	0.00257733	0.00259361	0.00260294	0.00259982	0.00259199	0.00257065	0.00254975	0.00252453	0.00249623	0.0024705	0.00244383	0.0024212	0.00240265	0.00238907
R_Brachialis4	0.00285689	0.00280951	0.00275113	0.00268888	0.00262709	0.00255596	0.00249032	0.00242216	0.00235928	0.00230579	0.00224351	0.00218442	0.00212268	0.00206227	0.0020141	0.00197142	0.00194369	0.00192939	0.00194123	0.00197076	0.00202184	0.00209047	0.00217055	0.00225093	0.00234118	0.00243348	0.00251998	0.0026037	0.00268665	0.00276343	0.00283057	0.00289718	0.00296502	0.00301879	0.0030682	0.00310648	0.0031347	0.00315763	0.00315861	0.00315954	0.00315129	0.00313037	0.00311196	0.00308597	0.00305947	0.00303058	0.00300664	0.00298297	0.00297303
R_Brachialis5	0.00254341	0.00250548	0.00246606	0.00242041	0.0023701	0.00231814	0.0022697	0.00222103	0.00217573	0.00212961	0.00208256	0.00203906	0.00199281	0.00194925	0.0019081	0.00187666	0.00185082	0.00184357	0.00184544	0.00187014	0.00190708	0.0019615	0.00202251	0.00208818	0.00216109	0.00223365	0.00230215	0.00236538	0.00242741	0.00248077	0.0025279	0.00257141	0.00261021	0.00265098	0.00267439	0.0026923	0.00270266	0.00270194	0.00269385	0.00267937	0.00264952	0.00262681	0.00259325	0.0025624	0.00252805	0.00249864	0.00246887	0.00245316	0.00243573
R_Brachialis6	0.00236906	0.00233494	0.00229256	0.00224341	0.00219411	0.00214243	0.00209308	0.00204583	0.00199894	0.00195277	0.0019113	0.001865	0.00182028	0.00177404	0.00173612	0.00170555	0.00168003	0.0016732	0.00167929	0.00170198	0.00173724	0.00179352	0.00185137	0.00191789	0.0019914	0.00205679	0.00212181	0.00218809	0.00224683	0.0023067	0.00235435	0.00239893	0.00244322	0.0024838	0.00251381	0.00253719	0.00255419	0.00255667	0.00255786	0.0025455	0.0025287	0.002505	0.002484	0.00245298	0.00242325	0.00239855	0.00237971	0.00236258	0.00234462
R_Brachialis7	0.00259049	0.00255154	0.00250947	0.00246288	0.00240969	0.00235664	0.00230568	0.00225571	0.00220915	0.00216214	0.00211442	0.00206921	0.00202266	0.00197537	0.00193571	0.00190097	0.00187675	0.00186854	0.00187441	0.00189476	0.001935	0.00198904	0.00204963	0.00212127	0.00219626	0.00227036	0.00234172	0.00240388	0.00246929	0.00252085	0.00257287	0.00261932	0.00266235	0.00270313	0.00273072	0.00275015	0.00276176	0.00276093	0.00275698	0.00273723	0.00271414	0.00269185	0.0026581	0.00262887	0.00259224	0.00256286	0.00253753	0.00252169	0.00250385
R_Brachioradialis1	0.00559899	0.00547807	0.00534906	0.00520234	0.00505067	0.00489591	0.00473963	0.00458991	0.00444677	0.0043085	0.00416913	0.00402601	0.00388588	0.00375662	0.00363353	0.00353738	0.00347808	0.00345489	0.00348547	0.00355899	0.00367745	0.00382938	0.00400077	0.00418883	0.00438661	0.00458877	0.00478686	0.00497592	0.00516854	0.00534713	0.00552114	0.00569154	0.00585154	0.00600343	0.00613526	0.00625431	0.00635241	0.00642678	0.00648148	0.00651446	0.00652715	0.00652539	0.00650473	0.00647393	0.00643866	0.00639569	0.00635694	0.00632544	0.00629729
R_Brachioradialis2	0.00378947	0.0037092	0.00361684	0.00351489	0.00340777	0.00329681	0.00318621	0.00308388	0.00297591	0.00287837	0.00278366	0.00268392	0.00258583	0.00248966	0.00240738	0.00234204	0.00229736	0.00228273	0.00230051	0.00235238	0.00243473	0.00254327	0.00265769	0.00278868	0.00293271	0.00307146	0.0032079	0.00334917	0.00348396	0.00360805	0.0037377	0.0038621	0.00397802	0.00408947	0.00418956	0.00427888	0.00435185	0.00441362	0.00446226	0.00449583	0.00451943	0.00452196	0.0045223	0.00451355	0.00449575	0.00447147	0.00445499	0.00443562	0.00441497
R_Brachioradialis3	0.0029036	0.00284449	0.00277373	0.00269581	0.00261346	0.00252605	0.00244662	0.0023642	0.00228706	0.00220905	0.00213285	0.00205724	0.00198295	0.0019059	0.00184572	0.00179433	0.00176242	0.00174919	0.00176563	0.00180126	0.00186806	0.00194965	0.00204389	0.00214073	0.00224856	0.00235436	0.00246558	0.00256563	0.00267165	0.00276691	0.00286501	0.00296146	0.0030483	0.0031342	0.00321182	0.00328402	0.00334277	0.00338987	0.00342416	0.00344685	0.00346722	0.00346753	0.00347183	0.003461	0.00344788	0.00343079	0.00341568	0.00340069	0.00338797
R_PronatorTeres1	0.00147905	0.00145032	0.00142575	0.00139614	0.00136685	0.00133426	0.00130108	0.0012713	0.00124062	0.00121095	0.00118298	0.00115519	0.00112785	0.00110411	0.00108335	0.00106865	0.00106117	0.00106184	0.00107331	0.00109508	0.00112493	0.00116223	0.00120271	0.00125126	0.0013047	0.00135044	0.00139308	0.00143729	0.0014754	0.00150863	0.00153993	0.00156755	0.00159086	0.00161727	0.00163233	0.00164736	0.001656	0.00165445	0.00165317	0.00164148	0.0016265	0.00161456	0.00159494	0.00157316	0.0015513	0.00153223	0.00151445	0.00149717	0.00148375
R_PronatorTeres2	0.000153674	0.000153874	0.000154608	0.000155115	0.000154039	0.00015433	0.000154371	0.000154135	0.000153586	0.000153046	0.000150876	0.000149991	0.000150369	0.000148898	0.000149519	0.000149341	0.000147693	0.000148581	0.000149054	0.000151234	0.000152844	0.000153476	0.000153532	0.000156132	0.000156773	0.00015781	0.000158223	0.000158869	0.000158975	0.000157801	0.000157765	0.000159139	0.000159098	0.000157831	0.000157874	0.000157485	0.000159072	0.000159349	0.000159426	0.000160299	0.000161155	0.000161657	0.000162757	0.000164804	0.000165158	0.000164734	0.000165015	0.000164473	0.000163884
R_Supinator1	0.00406011	0.00406109	0.00405618	0.00405612	0.0040518	0.00404556	0.00403975	0.00403234	0.0040228	0.00401028	0.00399808	0.00398177	0.00396931	0.00395454	0.00394007	0.00392721	0.00391724	0.00391071	0.00390438	0.00390056	0.00389514	0.00389672	0.00389885	0.00390134	0.00391548	0.00392782	0.00393866	0.00395026	0.00396422	0.00397398	0.00398073	0.00398123	0.00398565	0.00399071	0.00399829	0.00401437	0.00403026	0.00405975	0.00409198	0.00412289	0.00415547	0.00418614	0.0042104	0.00422754	0.00424071	0.00425223	0.00425089	0.0042532	0.00424666
R_Supinator2	0.0033515	0.00335597	0.00335544	0.00335044	0.00334782	0.00334468	0.00333848	0.00333361	0.00332232	0.00331337	0.00330159	0.00328872	0.00327738	0.0032694	0.00325673	0.00324862	0.00323829	0.00323323	0.00322249	0.00322049	0.00321841	0.00321822	0.00322184	0.00322436	0.00323288	0.00324174	0.00325162	0.00326498	0.00327629	0.00328376	0.00328383	0.00329034	0.00329306	0.00329586	0.00330294	0.00331516	0.00333221	0.0033531	0.00338143	0.00340807	0.0034305	0.0034552	0.00347562	0.00349104	0.00350517	0.0035122	0.00351515	0.00351095	0.0035045
R_Supinator3	0.00181835	0.00181844	0.00181861	0.00181442	0.00181209	0.00180812	0.00180602	0.00180367	0.00180152	0.00179547	0.00179014	0.001782	0.00177827	0.00177164	0.00176753	0.00176147	0.00175589	0.00174836	0.00174617	0.00174775	0.00174302	0.00174437	0.00174538	0.00174888	0.00175152	0.00175958	0.00176401	0.00177214	0.00177463	0.00177944	0.00177969	0.00177846	0.00178483	0.00178595	0.00178987	0.00179682	0.00180911	0.00181827	0.0018328	0.00184602	0.00186234	0.00187105	0.00188534	0.00189515	0.00190557	0.00190588	0.00190623	0.00189955	0.00189791
R_Supinator4	0.00168786	0.00169205	0.00169039	0.00168686	0.00168744	0.00168562	0.00168066	0.00167909	0.00167414	0.0016696	0.00166145	0.00165737	0.00165089	0.00164567	0.00163889	0.00163624	0.00163301	0.00162846	0.00162348	0.00162704	0.00162546	0.00162227	0.00162438	0.00162736	0.00163587	0.00163809	0.00164055	0.00164742	0.00165082	0.0016536	0.00165708	0.00166054	0.0016593	0.00166231	0.00166699	0.00166875	0.00167819	0.00169266	0.00170475	0.00171633	0.00172932	0.00174105	0.00175237	0.0017597	0.00176378	0.00176977	0.00177286	0.0017708	0.00176766
R_Supinator5	0.00210332	0.00210053	0.00209822	0.00209765	0.00209554	0.00209311	0.00209256	0.00208817	0.00208394	0.00207448	0.00206423	0.00205705	0.00204924	0.00204286	0.00203826	0.00203229	0.00202647	0.00202133	0.00201977	0.00201657	0.00201811	0.00201681	0.00201623	0.00201728	0.00202395	0.00202878	0.00203685	0.00204482	0.00205136	0.00205389	0.00205951	0.00206197	0.00206195	0.00206185	0.00206496	0.00207491	0.00208796	0.00210152	0.00211962	0.00213261	0.00214907	0.00216526	0.00217946	0.00218685	0.00219453	0.00219746	0.00219738	0.00219611	0.00219406
R_PronatorQuadratus1	0.000520103	0.000520071	0.00051844	0.000518724	0.000516644	0.000516655	0.000514962	0.000511467	0.000509897	0.000509248	0.000507518	0.0005079	0.000505608	0.000502439	0.000499748	0.000497813	0.000497763	0.000498521	0.000498602	0.000498789	0.000496324	0.000496736	0.000497777	0.000497118	0.000497479	0.00049769	0.00049601	0.000497937	0.000502931	0.000507187	0.000506512	0.000508246	0.000509537	0.000508274	0.000511063	0.000511233	0.000513659	0.000515012	0.000519813	0.00052262	0.000526515	0.000531105	0.000534885	0.000537539	0.00053839	0.000539305	0.000541713	0.000542738	0.000542281
R_PronatorQuadratus2	0.000890994	0.000892859	0.00089068	0.00089052	0.000889209	0.000889372	0.000888713	0.000887078	0.000883605	0.000878485	0.000876562	0.000875809	0.000872349	0.000868392	0.000866587	0.000863802	0.000861391	0.000855816	0.000852354	0.000853188	0.000853329	0.000854848	0.000856653	0.000857881	0.000862428	0.000864599	0.000867361	0.000868423	0.000870563	0.000871604	0.000873879	0.000876579	0.000876873	0.000878084	0.000881058	0.000883072	0.000884812	0.000888411	0.000898103	0.000906288	0.000909564	0.000915338	0.000923196	0.000927237	0.000930018	0.000935531	0.00093637	0.000937529	0.000935404
R_PronatorQuadratus3	0.00110043	0.00110073	0.00110158	0.00109934	0.00109892	0.00109891	0.00109845	0.00109538	0.0010915	0.00108735	0.00108448	0.00108009	0.00107702	0.00107618	0.00106879	0.00106649	0.00106462	0.0010614	0.00106104	0.00105907	0.00105708	0.0010578	0.00105897	0.00106042	0.00106204	0.00106312	0.00106886	0.00107197	0.0010733	0.00107571	0.00107654	0.00107862	0.00108072	0.00108359	0.001083	0.00108963	0.00109478	0.00109959	0.00110898	0.00111611	0.00112458	0.00113736	0.00114232	0.00114872	0.00115043	0.00115226	0.00115588	0.00115688	0.00115604
R_TricepsLatH1	0.00285793	0.00282575	0.00278665	0.00274916	0.00270563	0.00265855	0.00261195	0.00256166	0.00252118	0.00248359	0.00243831	0.00239665	0.00235487	0.00231633	0.00227851	0.00224682	0.00221944	0.0022066	0.00220674	0.00222591	0.0022595	0.00231235	0.00237495	0.0024482	0.00251729	0.00258438	0.00265184	0.00270996	0.00276699	0.00280784	0.00284641	0.00287507	0.00290663	0.00292535	0.0029378	0.00294086	0.00293532	0.00291141	0.00288205	0.00284697	0.00280233	0.0027534	0.00270374	0.00265414	0.00260975	0.00256737	0.00253213	0.00250708	0.00248873
R_TricepsLatH2	0.00285637	0.00282408	0.00278414	0.00274457	0.00270385	0.00265707	0.00261139	0.00256093	0.00252136	0.00248193	0.0024379	0.00239604	0.00235386	0.0023142	0.00227911	0.00224633	0.00221786	0.00220729	0.00220615	0.00222495	0.00225893	0.0023115	0.0023736	0.00244647	0.00251586	0.00258367	0.0026497	0.00270831	0.00276399	0.00280676	0.00284507	0.00287537	0.00290567	0.00292378	0.00293814	0.00293966	0.00293415	0.00291128	0.00287928	0.00284611	0.00280056	0.00275303	0.00270245	0.00265528	0.0026093	0.0025646	0.00253038	0.00250665	0.00248893
R_TricepsLatH3	0.00276507	0.00273239	0.00269616	0.0026526	0.00261299	0.00256599	0.00252436	0.00247923	0.00244104	0.00240559	0.0023621	0.00231991	0.00228029	0.00224069	0.00220109	0.0021687	0.00214846	0.00213455	0.00213869	0.00215315	0.00218936	0.00223677	0.00229776	0.00236525	0.00243486	0.00249893	0.0025641	0.00262175	0.00267111	0.00271932	0.00275181	0.00278411	0.00281054	0.00283436	0.00284592	0.00284243	0.00283827	0.00281722	0.00278818	0.00274975	0.00270834	0.00266266	0.00261536	0.00256465	0.00252018	0.00247958	0.00244556	0.0024224	0.0024053
R_TricepsLatH4	0.00275884	0.00272715	0.00269215	0.0026485	0.00260995	0.00256402	0.00252302	0.00247508	0.00243564	0.00240027	0.00235622	0.00231659	0.00227611	0.00223595	0.00219797	0.00216824	0.00214516	0.00213075	0.00213394	0.00215073	0.00218375	0.00223595	0.00229382	0.00235874	0.00243029	0.00249639	0.0025588	0.00261612	0.00266936	0.00271346	0.00274672	0.00278007	0.0028048	0.00282915	0.00284274	0.00284187	0.00283174	0.00281218	0.0027822	0.00274478	0.00270492	0.00265735	0.00261093	0.00255903	0.00251976	0.00247962	0.00244746	0.00242309	0.00240168
R_TricepsLatH5	0.00274771	0.00271547	0.00267869	0.00263674	0.00259809	0.00255381	0.00250857	0.00246354	0.00242352	0.00238801	0.00234561	0.00230621	0.00226616	0.00222409	0.00218978	0.00216014	0.00213223	0.00211963	0.00212576	0.00214258	0.00217384	0.00222086	0.00228096	0.00234915	0.00241841	0.00248655	0.00254578	0.00260571	0.0026528	0.00269814	0.00273249	0.00276627	0.00279508	0.00281601	0.00282704	0.00282643	0.0028181	0.00280142	0.00276958	0.0027334	0.00269075	0.00264586	0.00259729	0.00255204	0.00250608	0.00246762	0.00243409	0.002406	0.00239392
R_Anconeus1	0.00115968	0.00114885	0.00113363	0.00111837	0.00110225	0.00108153	0.0010644	0.00104964	0.00103135	0.00101828	0.00100089	0.000983427	0.000968251	0.000950777	0.000939924	0.000924488	0.000914512	0.000910929	0.000913369	0.000913811	0.000931844	0.000950411	0.000978264	0.00100503	0.00103241	0.00105795	0.00108485	0.00110633	0.00112602	0.00114182	0.00115632	0.00116869	0.00117692	0.00118068	0.00118337	0.00118293	0.0011783	0.0011685	0.00115364	0.00113172	0.00111368	0.00109218	0.00106977	0.00104534	0.00102643	0.00101154	0.000997201	0.000985427	0.000976919
R_Anconeus2	0.00117614	0.00116104	0.00114624	0.00113005	0.00111373	0.00109236	0.00107504	0.00105937	0.00104079	0.00102641	0.00100709	0.00098858	0.000974153	0.000955417	0.000941736	0.000928981	0.000918573	0.000910456	0.000913776	0.000918288	0.000932011	0.000951287	0.000976976	0.00100581	0.00103742	0.00106546	0.00109462	0.00111359	0.00113642	0.00115574	0.00117121	0.00118348	0.00119229	0.00120202	0.00120977	0.00120936	0.00120412	0.00119692	0.00118237	0.00116578	0.00114609	0.00112825	0.00110344	0.0010851	0.0010654	0.00104728	0.00103163	0.00102691	0.00101596
R_Anconeus3	0.00123462	0.00122283	0.00121194	0.00119921	0.00118573	0.00116878	0.00115428	0.00114293	0.00112788	0.0011166	0.00110169	0.00108725	0.00107325	0.00106144	0.00104967	0.00103515	0.00102514	0.0010185	0.00101651	0.00102134	0.00103271	0.00104775	0.00107553	0.00109986	0.00112618	0.00115326	0.00117625	0.00119452	0.00121006	0.00122361	0.00123297	0.00123403	0.00123926	0.0012381	0.00123572	0.0012251	0.00121132	0.00119275	0.00117086	0.00114506	0.00111576	0.00108904	0.00105723	0.00103167	0.00100932	0.000988863	0.000969524	0.000958476	0.000950476
R_Anconeus4	0.000680957	0.000676704	0.000666355	0.000658572	0.000648277	0.00063223	0.000627294	0.000615364	0.000605264	0.00059677	0.000586698	0.000575571	0.000566938	0.000554449	0.00054746	0.000540485	0.000534245	0.000529055	0.000527049	0.00053198	0.000540667	0.000548795	0.000565456	0.000583863	0.000599771	0.000619334	0.00063693	0.000648878	0.000661605	0.000672508	0.000679805	0.000690298	0.00069493	0.000700163	0.000701842	0.000703735	0.00070244	0.00069616	0.000692806	0.000682366	0.000670285	0.000658783	0.000643398	0.000633768	0.00062444	0.000615078	0.000606015	0.000600491	0.00059894
R_Anconeus5	0.000810378	0.000797327	0.000786334	0.000770543	0.000756427	0.000741534	0.000720057	0.000703059	0.000692072	0.000673764	0.000662526	0.000647468	0.000631558	0.000617613	0.000606408	0.000592783	0.000586522	0.000579961	0.000582895	0.000592093	0.000604814	0.000622134	0.000642953	0.00066579	0.000687709	0.000711917	0.000732538	0.000754231	0.000773872	0.000788422	0.000806527	0.00082131	0.000832195	0.000843696	0.000853021	0.000860381	0.00086365	0.0008666	0.000858422	0.000855073	0.000849793	0.000838187	0.000828882	0.000817339	0.000807799	0.00080089	0.000790224	0.000783628	0.000780824
L_DeltoidScapular1	0.00258604	0.0025778	0.00257908	0.00258717	0.00260632	0.00264812	0.0027058	0.00280961	0.00297456	0.00390869	0.00533933	0.0080912	0.00978549	0.0109518	0.0116751	0.0116699	0.0106928	0.0091629	0.00854857	0.00813448	0.00727273	0.00685472	0.00646173	0.00555222	0.00502342	0.00470838	0.00442269	0.00419257	0.00401779	0.00388018	0.00376432	0.00367294	0.00359164	0.00352159	0.00345517	0.00339858	0.00334024	0.00328448	0.00323377	0.00319409	0.00316737	0.00315457	0.0031592	0.0031889	0.0032422	0.00331535	0.0034033	0.00349983	0.00360331
L_DeltoidScapular2	0.00185453	0.0018428	0.00183359	0.00182982	0.00183113	0.0018428	0.00187028	0.00191648	0.00198163	0.00254502	0.00325199	0.00505404	0.00623974	0.00702772	0.00755544	0.00757128	0.00673238	0.00542423	0.00503123	0.00484398	0.00426979	0.00408891	0.00393012	0.00333891	0.00307988	0.00298079	0.00289731	0.00283004	0.00277567	0.00273397	0.00269962	0.00267312	0.00265239	0.00263773	0.00262793	0.00261466	0.00260771	0.00260471	0.00259775	0.00260338	0.0026202	0.0026462	0.00268452	0.00274283	0.00281126	0.00289294	0.00298146	0.00307239	0.00315719
L_DeltoidScapular3	0.00143574	0.00142775	0.00141393	0.00139993	0.00138157	0.00136573	0.00135184	0.00134108	0.00132524	0.00135842	0.00135171	0.00140931	0.00148612	0.00154036	0.00158663	0.00162396	0.00163996	0.0016447	0.00163766	0.00162777	0.00162373	0.00162443	0.00163872	0.00165591	0.00167485	0.0016912	0.00170748	0.00171784	0.00173048	0.0017451	0.0017566	0.00176823	0.0017914	0.00182488	0.00185616	0.00189589	0.00194375	0.0019906	0.00204239	0.00209972	0.00216048	0.00222242	0.0022916	0.00235891	0.00242864	0.00249186	0.00255407	0.00261191	0.00265682
L_DeltoidScapular4	0.00167528	0.00166311	0.00164809	0.00163254	0.00161565	0.00160487	0.00160146	0.00161183	0.00162096	0.0017798	0.00216174	0.00354492	0.00456506	0.00525264	0.00573313	0.00575376	0.00493154	0.00368622	0.00340241	0.00333477	0.00291102	0.00284873	0.00278594	0.0023837	0.00227128	0.00224403	0.00221581	0.0021965	0.00217911	0.00216886	0.00216751	0.0021753	0.00219538	0.00222322	0.00225531	0.00229404	0.00233208	0.00237395	0.00241575	0.00245664	0.00251075	0.00256035	0.00262604	0.00269228	0.00275348	0.0028231	0.00288557	0.00294752	0.00299858
L_DeltoidScapular5	0.00160949	0.00160389	0.00160067	0.00159217	0.00158579	0.00159062	0.00160718	0.00163455	0.00166958	0.00179803	0.00208273	0.00305913	0.00381311	0.00436396	0.00471013	0.00473915	0.00422447	0.00346082	0.00329932	0.00326583	0.00301921	0.00298528	0.00295088	0.00270741	0.00262369	0.00259963	0.00256464	0.00253766	0.00251654	0.00250119	0.00249772	0.00250498	0.00252433	0.00255426	0.00259247	0.00264038	0.00269673	0.0027517	0.00281125	0.00287461	0.00293637	0.0030099	0.00307978	0.00315442	0.00322249	0.00328724	0.00334609	0.00339797	0.00344165
L_DeltoidScapular6	0.00135995	0.00135544	0.00134804	0.00133909	0.00132918	0.00132148	0.00132777	0.00133532	0.00134758	0.0013699	0.00138624	0.00142405	0.00148139	0.00154915	0.00161936	0.00169138	0.00175853	0.0018088	0.00185917	0.00190087	0.00194251	0.00197912	0.00201694	0.00205256	0.00208551	0.00211343	0.00213277	0.00215435	0.00217281	0.00219124	0.00221926	0.00224926	0.00229084	0.0023382	0.00239404	0.0024619	0.00253335	0.00261571	0.00270454	0.00279784	0.002888	0.00298809	0.00308603	0.00318272	0.0032741	0.00335192	0.00342731	0.00348797	0.00353771
L_DeltoidScapular7	0.00065188	0.000652948	0.000653337	0.0006619	0.000665766	0.000681517	0.000694433	0.000724179	0.000755759	0.000744445	0.000756096	0.000721494	0.000699623	0.000713889	0.000756512	0.000816643	0.000885613	0.00094603	0.00100144	0.00105311	0.00110043	0.00114349	0.00117588	0.00120749	0.00123334	0.00125661	0.00127343	0.00129344	0.00130955	0.00132911	0.00135706	0.001382	0.0014186	0.00145469	0.0014969	0.00154912	0.00161083	0.0016845	0.00175891	0.00184639	0.00193686	0.00203033	0.00212499	0.00221521	0.00230153	0.00237906	0.00244846	0.00250433	0.00254937
L_DeltoidScapular8	0.00060126	0.000602809	0.000603808	0.000604538	0.000611353	0.000614795	0.000628159	0.000648932	0.000665336	0.000655793	0.000669148	0.000646336	0.000649696	0.000678685	0.000728434	0.000786128	0.000843555	0.00089818	0.000947893	0.000988918	0.00102736	0.00105979	0.00109262	0.00111802	0.00114264	0.00115954	0.00117705	0.00119631	0.00121289	0.00123101	0.00125435	0.00127659	0.00130775	0.00134059	0.00138008	0.00142819	0.0014822	0.00154952	0.00162226	0.00170321	0.00178432	0.00187232	0.00195726	0.00205104	0.00212731	0.00219941	0.00226727	0.0023182	0.0023648
L_DeltoidScapular9	0.000755856	0.000758094	0.000761203	0.0007659	0.000773921	0.000789809	0.000813641	0.000839379	0.000871526	0.000852213	0.000868106	0.000806743	0.000738866	0.000698062	0.000690161	0.000716482	0.000754728	0.000802882	0.000859013	0.000909786	0.000955987	0.00100444	0.00104006	0.00107392	0.00110165	0.00112304	0.00114205	0.00115933	0.00117478	0.00119401	0.00121852	0.00124462	0.00126682	0.00129988	0.00134412	0.00138858	0.00144392	0.00151193	0.0015864	0.00166953	0.00175929	0.00185453	0.00194801	0.00203789	0.00212073	0.00219638	0.00226347	0.0023175	0.00235917
L_DeltoidScapular10	0.000950318	0.000946342	0.00094899	0.000950546	0.000954179	0.000962664	0.000973853	0.000989184	0.00100756	0.00100426	0.00100302	0.000947157	0.000871136	0.000804026	0.000746053	0.000713552	0.000702353	0.000709135	0.000727884	0.000757332	0.000787635	0.000819413	0.000855381	0.000883308	0.000906251	0.000925221	0.000939855	0.000954586	0.000967726	0.000976317	0.000988999	0.00100565	0.001022	0.00104233	0.00106897	0.00109953	0.00114231	0.0011898	0.00124505	0.00131132	0.00138265	0.00146068	0.00153253	0.00160723	0.00167918	0.001742	0.00179361	0.00183868	0.00186832
L_DeltoidScapular11	0.00141848	0.001412	0.00140338	0.00139545	0.00138784	0.00138602	0.00138951	0.0013983	0.00141378	0.00143789	0.00150209	0.00155563	0.0015539	0.00155302	0.00150326	0.00144558	0.00139516	0.00135299	0.00130314	0.00125937	0.00123112	0.0012012	0.00118801	0.00118409	0.00117516	0.00116348	0.00114568	0.00112675	0.00110208	0.00108327	0.00106885	0.00105337	0.00104371	0.00103177	0.00101837	0.00100829	0.000996076	0.000981431	0.000971161	0.00095557	0.00094112	0.000931306	0.000919609	0.000917488	0.000910896	0.00091681	0.000918059	0.000926241	0.000937087
L_DeltoidClavicular1	0.000893275	0.000883923	0.000872372	0.000857026	0.000832829	0.000816443	0.000789424	0.000762468	0.000728792	0.000706098	0.000663319	0.00062817	0.000600963	0.000577426	0.000549549	0.000527814	0.000513472	0.000502482	0.000485853	0.00048122	0.000482561	0.000489494	0.000507622	0.000528203	0.000554108	0.000576178	0.000590424	0.000598545	0.000601513	0.000603996	0.000599638	0.000600837	0.000606062	0.000610947	0.000621125	0.000629508	0.000638862	0.00064152	0.000647673	0.00064946	0.000642503	0.000637984	0.000634866	0.000626209	0.000617598	0.000611107	0.00060263	0.000590337	0.000584604
L_DeltoidClavicular2	0.000938974	0.000930187	0.000915101	0.000899913	0.00088016	0.000861634	0.000842055	0.000819867	0.000796681	0.000801904	0.000781993	0.000799073	0.00082218	0.000834539	0.000843878	0.000851596	0.000848606	0.000844338	0.000837719	0.000831071	0.000823573	0.000827407	0.000835452	0.000842797	0.000859795	0.000872286	0.000879589	0.0008834	0.000889938	0.000893454	0.000897164	0.000903737	0.000915037	0.000925053	0.00094214	0.000956893	0.000973025	0.000993714	0.00101378	0.00102519	0.00104665	0.0010601	0.00107767	0.00109259	0.00110467	0.00111997	0.0011335	0.00114356	0.00115224
L_DeltoidClavicular3	0.0021399	0.00213714	0.00212596	0.00210933	0.00209213	0.00206935	0.00205436	0.00202915	0.00201918	0.00201934	0.00274418	0.0038345	0.00443063	0.00497013	0.00540944	0.0054894	0.00540329	0.00520158	0.00488782	0.00449631	0.00405472	0.00361067	0.00319164	0.00281082	0.00247321	0.00214311	0.00183575	0.00163811	0.00153025	0.00146483	0.00142068	0.00139068	0.00137401	0.00136172	0.00135793	0.0013571	0.00135624	0.00134932	0.00134148	0.00132368	0.00130967	0.00128008	0.0012566	0.00123892	0.0012178	0.00119594	0.00117685	0.00116204	0.00114252
L_DeltoidClavicular4	0.000946126	0.00093414	0.000920704	0.000903671	0.000884563	0.000863355	0.000845809	0.000827879	0.000801153	0.000808659	0.000792615	0.000809047	0.000831362	0.000848123	0.000856239	0.000864207	0.000865148	0.000858022	0.000852607	0.000841694	0.000836993	0.000843267	0.000848295	0.000859781	0.000870417	0.00088714	0.000893345	0.000902715	0.000905257	0.000906341	0.00091127	0.000918619	0.000929158	0.000939511	0.000957581	0.000974107	0.000991015	0.00101465	0.00102975	0.00104605	0.00106393	0.0010807	0.0010978	0.00111669	0.00113352	0.00115159	0.00116265	0.00117455	0.0011814
L_CoracoBrachialis1	0.00164318	0.00162972	0.00161307	0.00159427	0.00156935	0.00155041	0.00153732	0.00152349	0.00150534	0.00152155	0.00151047	0.00153425	0.00156568	0.00159142	0.00161189	0.00163306	0.00164635	0.00165438	0.00166084	0.00166739	0.00167383	0.00169468	0.00171728	0.00174494	0.00177095	0.00179551	0.00181158	0.0018248	0.00183731	0.00184235	0.00185735	0.00187009	0.00189288	0.00192229	0.00196095	0.00200167	0.00204295	0.00208663	0.00213045	0.00217356	0.00222189	0.00227141	0.00231307	0.00236262	0.00241039	0.00245236	0.00248894	0.00252807	0.00255151
L_CoracoBrachialis2	0.00185844	0.0018493	0.00183878	0.0018194	0.00180135	0.00179034	0.00177874	0.00177319	0.00175905	0.00191516	0.00247502	0.00449034	0.00590679	0.00693122	0.00746914	0.00752379	0.00734946	0.00702378	0.00656285	0.00599079	0.00535902	0.00473099	0.00414039	0.00359744	0.00309808	0.00258955	0.00212659	0.00183034	0.00167743	0.00159399	0.00154242	0.00152033	0.00151943	0.00153487	0.00156857	0.001599	0.00163786	0.00167822	0.0017112	0.00174179	0.00176754	0.00178178	0.00179224	0.00179765	0.00179801	0.00179382	0.00177767	0.00176711	0.00175475
L_CoracoBrachialis3	0.00192747	0.00191658	0.00189672	0.00187105	0.0018456	0.00182701	0.00180402	0.00178934	0.00177466	0.00178717	0.00178362	0.00180642	0.00183986	0.00186792	0.00189582	0.00192136	0.0019359	0.00194112	0.00194607	0.00195648	0.00196919	0.00199224	0.00201556	0.00204918	0.00208222	0.00211018	0.00213157	0.00214744	0.00215502	0.00216818	0.002183	0.00220062	0.00222746	0.002262	0.00230235	0.0023472	0.00239707	0.00245001	0.00250503	0.00255943	0.0026131	0.00266997	0.00272697	0.00278158	0.00283568	0.0028835	0.00292891	0.0029697	0.00299927
L_Infraspinatus1	0.00212029	0.00213792	0.00216032	0.00218108	0.00220163	0.00222401	0.00225415	0.002282	0.00231674	0.00226927	0.00300433	0.00587498	0.00778786	0.00901512	0.0102752	0.0103182	0.00777243	0.00397978	0.00335598	0.00340729	0.00256697	0.00259316	0.00262775	0.00254744	0.00292875	0.00284503	0.0027433	0.00264789	0.00257022	0.00249145	0.00242604	0.00236062	0.00230351	0.00225795	0.00221471	0.00217927	0.00215097	0.00213297	0.00211936	0.00211565	0.00211587	0.00212168	0.00212833	0.00214031	0.00215575	0.00217141	0.00219501	0.0022178	0.00223389
L_Infraspinatus2	0.00192781	0.0019477	0.00196354	0.00197167	0.00198728	0.00199193	0.00198983	0.00197793	0.00192936	0.00171079	0.00271184	0.00580931	0.00778484	0.00927053	0.0103994	0.0104573	0.00849267	0.00537132	0.00471465	0.00468371	0.00356145	0.00350108	0.00344506	0.00207342	0.001647	0.00156889	0.00148038	0.00139331	0.00132727	0.00127359	0.00123682	0.00121451	0.00121368	0.00123203	0.00125089	0.00127076	0.00129073	0.00130306	0.00131639	0.00132392	0.00132849	0.00133175	0.00133348	0.00132774	0.00131765	0.00130572	0.00128777	0.00126656	0.00124855
L_Infraspinatus3	0.00200284	0.00202289	0.00203791	0.00205403	0.0020635	0.0020706	0.00207102	0.00205984	0.00201759	0.00175765	0.00274755	0.00593691	0.00798125	0.00950421	0.010662	0.010722	0.00870159	0.00548952	0.00481713	0.00478523	0.00363451	0.00358075	0.00352446	0.00213118	0.00170837	0.00162928	0.00153993	0.0014538	0.00138366	0.00133192	0.0012924	0.00127645	0.00127719	0.00129203	0.00131679	0.00134063	0.0013637	0.00137723	0.00138964	0.00139503	0.00139786	0.00140336	0.00140307	0.00139997	0.00139249	0.00137853	0.00136082	0.00134446	0.00132462
L_Infraspinatus4	0.00220279	0.00221915	0.00223575	0.00225762	0.00228444	0.00231343	0.00234343	0.00238218	0.00243493	0.00208461	0.00220709	0.00403336	0.00549269	0.00644953	0.00736222	0.00739411	0.00557229	0.00303902	0.00272711	0.00278407	0.00240553	0.00242454	0.00244724	0.00255461	0.00281787	0.00274874	0.00269083	0.00263545	0.00258887	0.00254586	0.0025189	0.00248681	0.002461	0.00244145	0.00242384	0.00241154	0.00240589	0.00239628	0.00239493	0.00239349	0.00239623	0.00240068	0.00240767	0.00241771	0.00242393	0.00243434	0.00244523	0.00245201	0.00246315
L_Infraspinatus5	0.00204711	0.00206233	0.00207601	0.00209265	0.002119	0.0021501	0.00218255	0.00223847	0.0023107	0.00206802	0.00207039	0.0031828	0.00424245	0.00492539	0.00572333	0.00578995	0.00426774	0.00257703	0.00252085	0.00255266	0.00262023	0.0025958	0.00257476	0.00305577	0.00333412	0.00322572	0.00311595	0.00301711	0.00293276	0.00285652	0.00278966	0.00272523	0.00267285	0.00262641	0.00258323	0.00255056	0.00252217	0.00249704	0.00248529	0.0024791	0.00247162	0.00247223	0.00247199	0.0024775	0.00248817	0.00249615	0.00251056	0.00252603	0.00254281
L_Infraspinatus6	0.00219292	0.00221441	0.00223829	0.00226682	0.00229734	0.00233072	0.00236565	0.00241362	0.00246147	0.00205993	0.00242069	0.00498335	0.00685385	0.00808512	0.00915593	0.00919021	0.00708197	0.00393895	0.00341659	0.00344417	0.00268067	0.00270037	0.00271737	0.00241092	0.00261879	0.00258004	0.00253391	0.00250169	0.00247062	0.00244438	0.0024307	0.00241772	0.00241375	0.00240885	0.00241247	0.0024146	0.00241455	0.00241851	0.00242079	0.00242551	0.0024284	0.00243668	0.00244206	0.00244612	0.00245621	0.00245961	0.00246695	0.00246917	0.00247905
L_TeresMinor1	0.00244189	0.00245373	0.00246753	0.00248418	0.00250048	0.00251768	0.0025307	0.00255417	0.00257646	0.00279893	0.00360591	0.00630782	0.00806374	0.00913192	0.0102031	0.0101817	0.00785275	0.00447958	0.00393125	0.00397631	0.00321376	0.00325786	0.00330301	0.00297793	0.00317116	0.00313799	0.00308182	0.0030243	0.00297692	0.0029276	0.00288877	0.00285436	0.00282354	0.00280553	0.00279433	0.00278505	0.00278095	0.00278489	0.00278497	0.00279331	0.00280071	0.00280872	0.00281332	0.00281758	0.00281478	0.00280879	0.00280558	0.00279807	0.00278759
L_TeresMinor2	0.00159304	0.00158965	0.00159187	0.00159593	0.00159772	0.00160048	0.00159645	0.0015837	0.001552	0.00302978	0.00639401	0.0139572	0.018409	0.0211304	0.0235084	0.0234594	0.0183947	0.0104119	0.00861664	0.00841136	0.00542851	0.00531295	0.00527956	0.00173718	0.00151681	0.00148274	0.00140997	0.00133636	0.00128999	0.00124992	0.00122973	0.00120919	0.00120102	0.00119639	0.00119718	0.00120141	0.00121044	0.00122014	0.00122662	0.00123678	0.00124479	0.0012538	0.00126456	0.00127323	0.00128106	0.0012855	0.00128342	0.00128234	0.00127818
L_TeresMinor3	0.00145895	0.00146923	0.00147633	0.0014837	0.00149576	0.00150225	0.00150234	0.00150083	0.0014872	0.00261646	0.00555279	0.0122507	0.0162507	0.0187597	0.0209688	0.0209447	0.0163061	0.00898529	0.00743082	0.00737384	0.004741	0.00473562	0.00478216	0.00160231	0.00144393	0.00139548	0.00132835	0.00127908	0.0012472	0.00122484	0.0012106	0.00120728	0.00120847	0.00121135	0.00122586	0.00123685	0.00124599	0.00125496	0.00125977	0.00126056	0.00126214	0.00126782	0.00126786	0.00126526	0.00126081	0.00125401	0.00124818	0.00123727	0.00123334
L_TeresMajor1	0.00423322	0.0042368	0.00423282	0.00422957	0.00424403	0.0042745	0.00432876	0.00441881	0.0045425	0.00474216	0.00475004	0.00468029	0.00475141	0.00489108	0.00487805	0.00497718	0.00537502	0.00649487	0.00660621	0.00639029	0.00672706	0.00651012	0.00632104	0.00691784	0.0070514	0.00680573	0.00655537	0.00630512	0.00606596	0.00585014	0.00564984	0.00546782	0.00529993	0.00514682	0.00500671	0.00489312	0.00478683	0.00469295	0.00460877	0.00452896	0.00445955	0.00440108	0.00435555	0.00433154	0.00432579	0.00433078	0.00436177	0.00439546	0.00444264
L_TeresMajor2	0.00409279	0.00407954	0.00407205	0.00406688	0.00407464	0.00409428	0.00412555	0.00419119	0.00427679	0.00438936	0.00451038	0.00466386	0.00466692	0.00456257	0.00443419	0.00427029	0.00408358	0.0038822	0.00368278	0.0035015	0.00335336	0.00323589	0.0031555	0.00309154	0.00304308	0.00299517	0.00296651	0.0029424	0.00291745	0.00289131	0.00286126	0.00283144	0.00280459	0.00278284	0.00275554	0.00272658	0.00270861	0.00269175	0.00268754	0.00269174	0.00270543	0.00273014	0.00276247	0.00279426	0.00282569	0.00285845	0.00288091	0.00290073	0.00291228
L_TeresMajor3	0.00369049	0.00368444	0.00367405	0.00366498	0.00366904	0.00368137	0.00370754	0.00376241	0.00383523	0.00394911	0.00406677	0.00424423	0.00428667	0.00422175	0.00413541	0.00400829	0.00384559	0.00365849	0.00346766	0.00329115	0.00313182	0.00301044	0.00291838	0.00284733	0.00279224	0.00273789	0.00270531	0.00267654	0.00264938	0.00262008	0.00259115	0.00255817	0.00253053	0.00250202	0.00246797	0.00243548	0.00240089	0.00237018	0.00233595	0.00231266	0.00229477	0.00228382	0.00227803	0.00228182	0.00229022	0.00229866	0.00230739	0.00231811	0.00233394
L_TeresMajor4	0.00333173	0.00335269	0.00336476	0.00337922	0.00339854	0.00342111	0.00345356	0.00349816	0.00355995	0.00311944	0.00276375	0.00318379	0.00410124	0.00483224	0.00559739	0.00566524	0.00427652	0.00280754	0.00272686	0.00270707	0.00275652	0.00271129	0.00268218	0.00317312	0.00346825	0.00338169	0.00331716	0.00324807	0.00318369	0.00312517	0.00307339	0.00301846	0.00297343	0.00292905	0.00289228	0.00285503	0.00282139	0.00279147	0.00276595	0.00274602	0.00273033	0.00272066	0.00272044	0.00273118	0.00274171	0.00275535	0.00277684	0.00280037	0.00282606
L_Supraspinatus1	0.00154086	0.00154934	0.00156433	0.00157907	0.00160141	0.00163754	0.0016783	0.00172954	0.00179602	0.00143346	0.00140561	0.00258376	0.00366388	0.00435581	0.00505363	0.00511028	0.00379107	0.00206443	0.00193305	0.00198871	0.00189248	0.00190583	0.00191696	0.00217642	0.00238118	0.00231674	0.00225567	0.00221121	0.00217608	0.00214872	0.00212956	0.00211328	0.00210112	0.0020932	0.00208977	0.00208853	0.00209411	0.00210182	0.00211587	0.0021354	0.00215552	0.00218329	0.00220853	0.00223828	0.00226582	0.0022871	0.00231118	0.00233414	0.00235348
L_Supraspinatus2	0.00181962	0.00183949	0.00185913	0.00188075	0.00191088	0.00194879	0.00199121	0.00204865	0.00211771	0.00166925	0.00179532	0.00369089	0.00518691	0.00615555	0.00704207	0.00708941	0.0053477	0.0028584	0.00253247	0.00259422	0.0021893	0.00222407	0.00225673	0.00229902	0.00253182	0.00247995	0.00242819	0.00239262	0.00236566	0.00234275	0.0023318	0.0023226	0.0023118	0.00231174	0.00231374	0.00232306	0.00233461	0.00234591	0.00236169	0.00238195	0.00240238	0.00242964	0.00245472	0.00248042	0.00250264	0.00252292	0.0025419	0.00255765	0.00256972
L_Supraspinatus3	0.00284871	0.00283728	0.00282676	0.00281724	0.00281329	0.00280506	0.00280008	0.00280778	0.00281409	0.0027767	0.00277627	0.00285503	0.00303103	0.00316536	0.00333154	0.00342316	0.00327674	0.00312906	0.00316288	0.0031916	0.00319409	0.00320525	0.00320374	0.0031991	0.00320187	0.00319234	0.00318089	0.00317032	0.00315738	0.00314793	0.00313608	0.00312119	0.00311625	0.00310466	0.00309143	0.00307753	0.00306042	0.00304536	0.00302915	0.00301463	0.00300037	0.00299897	0.00300831	0.00303198	0.00306132	0.00310687	0.003162	0.00322375	0.00328789
L_Supraspinatus4	0.00236745	0.00236247	0.00235126	0.00234261	0.00233212	0.00232266	0.00231563	0.00231511	0.00232017	0.00267317	0.00344031	0.00577389	0.00714434	0.00797082	0.00867411	0.00856155	0.00681327	0.00430099	0.00381466	0.00378233	0.00305068	0.00302708	0.00300241	0.00241651	0.0024086	0.00238958	0.00237046	0.00234351	0.00232757	0.0023191	0.0023082	0.0023021	0.00230039	0.00230392	0.00230619	0.00230243	0.00230297	0.00229584	0.00228989	0.00228488	0.00228853	0.00229252	0.00230484	0.0023325	0.00236948	0.00241568	0.00246739	0.00252571	0.00258098
L_Subscapularis1	0.00231454	0.002346	0.00238413	0.00243583	0.00250082	0.00257775	0.00267289	0.00278403	0.00291367	0.00367578	0.00612662	0.0129958	0.0172119	0.0195435	0.0220288	0.0220074	0.0167094	0.0086984	0.00720573	0.0071889	0.00509821	0.00515635	0.00523258	0.00483935	0.00565741	0.00556389	0.00541729	0.00525776	0.00510824	0.0049738	0.00485504	0.00475467	0.0046636	0.00458675	0.00452468	0.00447609	0.00444284	0.0044171	0.00440005	0.0043919	0.0043827	0.00437877	0.00437853	0.00437758	0.00437875	0.00438541	0.00440024	0.00441103	0.00442499
L_Subscapularis2	0.00092716	0.000924958	0.00091772	0.000909226	0.00089146	0.000876196	0.000855684	0.000837113	0.0008154	0.00478219	0.0101414	0.022437	0.0296941	0.0338377	0.0377206	0.0375552	0.02866	0.0147194	0.0117776	0.0116989	0.00671406	0.0068437	0.00709755	0.00114557	0.00271367	0.00237934	0.00189418	0.00151511	0.00128068	0.00112922	0.00103138	0.000964032	0.000924175	0.000904971	0.00089166	0.000885515	0.000888313	0.000894657	0.000904569	0.000919561	0.000935479	0.000944166	0.000953157	0.000957508	0.000960975	0.000959288	0.000954877	0.000949909	0.00094765
L_Subscapularis3	0.00262287	0.00263874	0.00266309	0.0026989	0.00273742	0.00278254	0.00283347	0.00289095	0.00295175	0.00370059	0.00589726	0.0118639	0.0154754	0.0175724	0.0195732	0.0194816	0.0151221	0.00852827	0.00722327	0.00716468	0.005171	0.00516061	0.00516168	0.00392952	0.00427967	0.00425085	0.00420485	0.0041464	0.00408576	0.00404031	0.00399761	0.00396447	0.00394257	0.00392377	0.00391344	0.00390259	0.00389109	0.0038842	0.00388528	0.00387957	0.00387892	0.00388447	0.00388631	0.00389067	0.00390433	0.00392109	0.00394279	0.00395973	0.00397957
L_Subscapularis4	0.00391956	0.00393379	0.0039524	0.00397669	0.00399912	0.00402148	0.00404079	0.00406656	0.00409111	0.00418429	0.00548994	0.0104052	0.0136378	0.0156646	0.0174638	0.0174176	0.0135372	0.00779966	0.00678927	0.00682215	0.00531809	0.0053519	0.0053782	0.00446121	0.00468003	0.00461224	0.00454495	0.00447405	0.00441859	0.00436754	0.00433502	0.00430973	0.0042887	0.0042809	0.00428086	0.0042816	0.00428198	0.00428555	0.00428655	0.00428697	0.00428797	0.00429491	0.00429557	0.00429855	0.00430218	0.00430956	0.00431529	0.00431795	0.00432782
L_Subscapularis5	0.00384476	0.00386397	0.0038875	0.00390895	0.00393311	0.00395848	0.00397905	0.00400272	0.00403038	0.0041957	0.00544859	0.0100276	0.0130574	0.0149725	0.0167379	0.016717	0.0130045	0.00750046	0.00652566	0.00655598	0.00511582	0.00514463	0.00517185	0.00434913	0.0045939	0.00453983	0.00447645	0.00440691	0.00434544	0.0042859	0.00424326	0.00420583	0.00417585	0.00415312	0.00413343	0.00412052	0.00411563	0.00410996	0.00410519	0.00409732	0.00409875	0.00410039	0.00409612	0.00409861	0.00409915	0.00410541	0.00411189	0.00412555	0.00413327
L_Subscapularis6	0.0041695	0.00419433	0.00422645	0.00425888	0.00428685	0.00431974	0.00435175	0.00438218	0.00442105	0.00441765	0.00550372	0.0100441	0.0131002	0.0149916	0.0168404	0.0168276	0.0128759	0.00718484	0.00630795	0.00639663	0.0052206	0.00529188	0.005356	0.00507033	0.00550237	0.00540332	0.00529916	0.00519469	0.0050979	0.00502537	0.00495919	0.0049052	0.00486336	0.00483004	0.00481139	0.00479595	0.00479436	0.00479423	0.00479838	0.00480818	0.00481702	0.0048307	0.00483813	0.00484604	0.0048506	0.00485443	0.00485878	0.00485795	0.00485772
L_Subscapularis7	0.00415142	0.00418956	0.00422214	0.00426166	0.00430218	0.00433977	0.00438523	0.00442947	0.00448478	0.00451398	0.00547354	0.00952608	0.0123134	0.0140441	0.015873	0.0159061	0.0121358	0.00678619	0.00601411	0.00610035	0.00513531	0.00520085	0.00526625	0.00526632	0.00575502	0.00565468	0.00553954	0.00540984	0.00528823	0.00517846	0.00508282	0.0050039	0.0049282	0.0048706	0.00482373	0.00478877	0.00477182	0.00475423	0.00474513	0.00473832	0.00474168	0.0047386	0.00474109	0.00473662	0.00473813	0.00473861	0.00473899	0.0047454	0.00474894
L_Subscapularis8	0.00408161	0.00410975	0.00414353	0.0041746	0.00421798	0.0042519	0.0042902	0.00433097	0.00437471	0.00439097	0.00540833	0.00962349	0.0125109	0.0143175	0.0161447	0.0161671	0.0123941	0.00694896	0.00610404	0.00617041	0.00504629	0.00510078	0.00515437	0.0049387	0.00538497	0.0052938	0.00519361	0.00509012	0.00498399	0.00489833	0.00481619	0.00474624	0.00468557	0.00463676	0.0046018	0.00457526	0.00455263	0.00454391	0.00453262	0.00453091	0.004528	0.00452844	0.00453044	0.00452664	0.00453172	0.00453539	0.00454326	0.0045539	0.0045612
L_Subscapularis9	0.00390279	0.00393311	0.00396616	0.0040052	0.00404063	0.00407959	0.0041153	0.00415407	0.00420265	0.00417962	0.00512089	0.00911804	0.0118621	0.0135873	0.015316	0.0153339	0.011762	0.00662149	0.00583407	0.00590639	0.00484803	0.00490858	0.00496904	0.00474677	0.00515749	0.00508273	0.00498997	0.00488821	0.00480624	0.00472112	0.00464523	0.00458163	0.00453258	0.00448779	0.00445582	0.00443179	0.00441908	0.00441052	0.00440617	0.00440489	0.00440267	0.00441173	0.00441002	0.00441125	0.00441489	0.00441196	0.00441126	0.00441391	0.00441584
L_Subscapularis10	0.0029037	0.00292574	0.00295034	0.00297574	0.00299952	0.00302287	0.00305149	0.0030824	0.00311868	0.00280295	0.00316753	0.00580203	0.00775184	0.00902305	0.0102153	0.0102343	0.00783164	0.00437659	0.00385986	0.00391961	0.00321504	0.00324246	0.00326705	0.00314365	0.00343243	0.00337328	0.00331655	0.00326481	0.00320809	0.00315874	0.00312215	0.00308723	0.0030556	0.00303453	0.00301457	0.00299667	0.00298733	0.00297749	0.00297363	0.00296911	0.00296937	0.00296971	0.00297789	0.00298035	0.00298384	0.0029949	0.00300802	0.00301332	0.00302233
L_Subscapularis11	0.00252275	0.00254093	0.0025679	0.00259303	0.00262246	0.00265114	0.00268184	0.00272639	0.00278379	0.00241415	0.00252784	0.00445528	0.0060159	0.00704945	0.00805209	0.00808938	0.00610083	0.00338162	0.00305549	0.00311509	0.00274843	0.0027684	0.00279237	0.00296293	0.00326749	0.00319255	0.00312386	0.00306751	0.00301007	0.0029618	0.00291773	0.00287733	0.00284332	0.00281647	0.00279287	0.00277886	0.00276368	0.00275254	0.00274634	0.00274481	0.00274202	0.00274512	0.00274934	0.00275339	0.00275895	0.00276842	0.00277419	0.0027808	0.00279616
L_BicepsBrachiiLH	0.00857334	0.0086172	0.00866561	0.00870553	0.00874599	0.00878916	0.00883189	0.00889308	0.00897919	0.00915183	0.00946383	0.00998931	0.0102015	0.0102829	0.0102732	0.0100521	0.00937755	0.00848516	0.00813118	0.00791309	0.00750417	0.00732862	0.00718113	0.00676019	0.00653367	0.00644957	0.00641719	0.00641019	0.00642109	0.00645459	0.00652133	0.00659879	0.00669456	0.00678962	0.0068808	0.00696147	0.00703245	0.00708753	0.0071399	0.00718442	0.00722911	0.00728262	0.00732624	0.00737484	0.00742045	0.00747297	0.00752441	0.00756538	0.0076065
L_BicepsBrachiiSH1	0.00747361	0.00753269	0.00758296	0.0076334	0.00768525	0.0077366	0.00780112	0.00789905	0.00804565	0.00769295	0.00759259	0.0068509	0.00646073	0.00621517	0.00598035	0.00571891	0.00541507	0.00510344	0.00481734	0.00460422	0.00448228	0.00444658	0.00450182	0.00461747	0.00478587	0.00501441	0.0052687	0.00545133	0.00557104	0.00567205	0.00577511	0.00587961	0.00598803	0.00609285	0.00619072	0.0062873	0.00637974	0.00646777	0.00654865	0.00662382	0.00669362	0.00675353	0.00680986	0.00686587	0.00690767	0.0069493	0.00698582	0.00701469	0.0070454
L_BicepsBrachiiSH2	0.00747361	0.00753269	0.00758296	0.0076334	0.00768525	0.0077366	0.00780112	0.00789905	0.00804565	0.00769295	0.00759259	0.0068509	0.00646073	0.00621517	0.00598035	0.00571891	0.00541507	0.00510344	0.00481734	0.00460422	0.00448228	0.00444658	0.00450182	0.00461747	0.00478587	0.00501441	0.0052687	0.00545133	0.00557104	0.00567205	0.00577511	0.00587961	0.00598803	0.00609285	0.00619072	0.0062873	0.00637974	0.00646777	0.00654865	0.00662382	0.00669362	0.00675353	0.00680986	0.00686587	0.00690767	0.0069493	0.00698582	0.00701469	0.0070454
L_TricepsLH1	0.00399252	0.00401639	0.00403099	0.00404945	0.00407513	0.00410222	0.00413177	0.00418518	0.00424556	0.00436861	0.00447458	0.00466135	0.00475863	0.00476171	0.00473247	0.00464354	0.00451566	0.0043475	0.00415088	0.00394099	0.00373489	0.00354266	0.00337151	0.00322346	0.00309952	0.00299045	0.00292679	0.00289	0.0028756	0.00287485	0.00288049	0.00288871	0.00290006	0.00290598	0.00291017	0.00290363	0.00289698	0.00289097	0.00289235	0.00290447	0.00292423	0.00295433	0.0029973	0.00304778	0.0031056	0.0031619	0.00322101	0.00327797	0.00333333
L_TricepsLH2	0.0035666	0.00357981	0.00359707	0.0036146	0.00363137	0.00365591	0.0036918	0.00375227	0.00384079	0.00396311	0.00423349	0.00454852	0.0046964	0.0047704	0.00479607	0.00473639	0.0046191	0.0044609	0.00426695	0.00404845	0.00382366	0.00360009	0.00339268	0.00320475	0.00303139	0.00287502	0.00274574	0.00265433	0.00260283	0.0025794	0.00257234	0.00257187	0.00257958	0.00258416	0.00258331	0.00258528	0.00258357	0.00258691	0.00259882	0.00261623	0.00264727	0.00269211	0.00274381	0.0028019	0.00286355	0.00292377	0.00298246	0.00304532	0.0030919
L_TricepsLH3	0.00355742	0.00358253	0.00359776	0.00361267	0.00363479	0.00365653	0.00368615	0.00372722	0.00378192	0.00386975	0.00395131	0.00408518	0.00414968	0.00414852	0.0041153	0.00403892	0.00393434	0.00379567	0.00363524	0.0034649	0.0032941	0.0031273	0.00298363	0.0028545	0.00274415	0.00264727	0.00258785	0.00255368	0.0025441	0.00254569	0.00256489	0.00258205	0.00260157	0.00262041	0.00263029	0.00263428	0.00263992	0.00264454	0.00265498	0.00267248	0.00270291	0.00273414	0.00278104	0.00283587	0.0028882	0.0029403	0.00299657	0.00304751	0.0030941
L_TricepsLH4	0.00356462	0.00358141	0.00359711	0.00361348	0.00363298	0.00365752	0.00369652	0.00375268	0.00384508	0.00396657	0.00424942	0.00457097	0.00472737	0.00480255	0.00483641	0.00477622	0.00465872	0.00449818	0.0043013	0.00407817	0.00385064	0.00362651	0.00341614	0.00322033	0.00304285	0.00288207	0.00274967	0.00265802	0.00260166	0.00257876	0.00256959	0.00257182	0.00257799	0.00258204	0.00258184	0.00258215	0.00258108	0.00258384	0.00259387	0.00260917	0.00264485	0.00268808	0.00273805	0.00279883	0.00285888	0.00291974	0.00297864	0.00303615	0.00308721
L_LatissimusDorsi1	0.00353205	0.00356349	0.003593	0.00362377	0.00365912	0.00368878	0.00373072	0.00378465	0.00385571	0.0032258	0.00321744	0.00564483	0.00772805	0.00913953	0.0104277	0.0104739	0.00794966	0.00439859	0.00391214	0.00396409	0.00334162	0.00335065	0.0033481	0.00342203	0.00378727	0.00370571	0.00362972	0.0035675	0.00350793	0.00346023	0.0034186	0.00338218	0.00334923	0.00332255	0.0033022	0.00328627	0.00326809	0.00325514	0.00324803	0.00323925	0.00324084	0.00325265	0.00326445	0.00328104	0.00330391	0.00333044	0.003357	0.00338547	0.00341057
L_LatissimusDorsi2	0.00350561	0.00353134	0.00355461	0.00358149	0.00360892	0.00364137	0.00367782	0.0037329	0.00379809	0.00312975	0.00287905	0.00461285	0.00637745	0.0076312	0.00874948	0.0088072	0.00667922	0.00373428	0.00334513	0.00338302	0.00291506	0.00290932	0.00289549	0.00305754	0.00340287	0.00332	0.0032548	0.00320259	0.00315666	0.00311516	0.00308416	0.00305938	0.00303702	0.00302163	0.0030073	0.00299365	0.00297965	0.00297341	0.00296926	0.00297072	0.00297749	0.00298836	0.00300878	0.00303004	0.00306129	0.00308454	0.00311525	0.00314272	0.00316945
L_LatissimusDorsi3	0.00364977	0.00367785	0.00370383	0.00372896	0.00375542	0.0037875	0.00382585	0.00387658	0.00394733	0.0033173	0.00307222	0.00474652	0.00649443	0.00772198	0.00888698	0.00895643	0.00675537	0.00378725	0.00343171	0.00347062	0.00309044	0.00308396	0.00307222	0.00339603	0.00378253	0.00369183	0.00361792	0.00354747	0.00348766	0.00342995	0.00338344	0.00334407	0.00330606	0.0032717	0.00324346	0.00321981	0.00319686	0.00317941	0.00317046	0.00316226	0.00316781	0.00317504	0.00319263	0.00321392	0.00323926	0.00327463	0.00330424	0.00334029	0.00337398
L_LatissimusDorsi4	0.00349559	0.00352214	0.00354388	0.00356789	0.00359471	0.00362294	0.00366127	0.00370806	0.00377247	0.0032614	0.00319098	0.00510941	0.00687902	0.00808052	0.00928703	0.00935645	0.00704165	0.00395241	0.00359566	0.00363748	0.00328816	0.00328873	0.00329558	0.0036634	0.00406805	0.00397596	0.00388477	0.00379807	0.00372326	0.00365141	0.00358691	0.00352941	0.00347678	0.00343065	0.00338901	0.00335479	0.00332559	0.00330104	0.00328473	0.00327365	0.00326477	0.00326421	0.00326879	0.00328618	0.00330487	0.00332683	0.00335409	0.00338468	0.00341761
L_LatissimusDorsi5	0.00368217	0.0037115	0.00376009	0.00380812	0.00386207	0.00391804	0.00397925	0.00404331	0.00411957	0.00399311	0.00420454	0.00598717	0.00750897	0.00852878	0.0096429	0.00969089	0.00746425	0.0046577	0.00433444	0.00433866	0.00407299	0.00406131	0.00405989	0.00444421	0.00481518	0.00473187	0.00464428	0.00454786	0.00445869	0.00437682	0.00430315	0.00423874	0.0041916	0.00415151	0.00412998	0.00411781	0.00412027	0.00413113	0.00415337	0.0041795	0.00420919	0.00424233	0.00427812	0.0043137	0.00435773	0.00439519	0.00444098	0.00448206	0.00452445
L_LatissimusDorsi6	0.00364928	0.00371655	0.00379965	0.00389005	0.00398576	0.00408963	0.00421553	0.00435425	0.00451522	0.0047273	0.00508729	0.0062722	0.00720392	0.00777607	0.00866971	0.00872304	0.00691647	0.00526822	0.00521813	0.00518189	0.00537919	0.00532844	0.00529304	0.00608047	0.00649564	0.00636601	0.00622225	0.00607208	0.00593313	0.00581005	0.00570127	0.00560976	0.00554188	0.00549529	0.00547725	0.00549457	0.0055426	0.00561908	0.00572074	0.00583018	0.00594732	0.00607248	0.00619836	0.00632095	0.0064451	0.00655754	0.0066654	0.00676838	0.00685783
L_PectoralisMajorTH1	0.00381236	0.00382254	0.00383391	0.00384386	0.00385859	0.00387865	0.00390549	0.0039509	0.00402548	0.00336143	0.00353819	0.00664815	0.00921927	0.0109496	0.012491	0.0126101	0.00983113	0.00568599	0.00497973	0.00498472	0.00397318	0.00394843	0.00390444	0.00361539	0.00394562	0.00389058	0.0038404	0.00380188	0.0037814	0.00378344	0.00379969	0.00382952	0.00387012	0.00392046	0.00398223	0.00404764	0.00412678	0.00420824	0.0043042	0.00441483	0.00453825	0.00467677	0.00482746	0.00498238	0.0051399	0.00528926	0.00543518	0.00556144	0.00567396
L_PectoralisMajorTH2	0.00391213	0.0039181	0.00392265	0.00392776	0.00393158	0.00394608	0.0039729	0.00402264	0.00409724	0.00342675	0.00352437	0.00639298	0.00887965	0.0105698	0.012068	0.0121977	0.0095552	0.00563024	0.0049788	0.00498675	0.00406933	0.00405049	0.00400797	0.00377654	0.00408552	0.00403591	0.00399683	0.00397321	0.00396672	0.00398114	0.00401163	0.00405959	0.00412191	0.00419668	0.00428054	0.00437091	0.00447941	0.0045978	0.00472084	0.00486484	0.00502158	0.0051856	0.00536218	0.00554438	0.00572027	0.0058923	0.00604728	0.00618707	0.00629935
L_PectoralisMajorTH3	0.00390532	0.00391816	0.00392733	0.00393659	0.0039503	0.00397063	0.00401011	0.00407512	0.0041684	0.00343455	0.00344292	0.00613564	0.00857065	0.0102592	0.0116709	0.0117876	0.00932407	0.00567134	0.00506723	0.00507902	0.00419892	0.00418378	0.00413612	0.00379444	0.0040121	0.00397211	0.00393739	0.00391792	0.00391578	0.00394203	0.00398389	0.00404302	0.00411661	0.00420558	0.00430137	0.00441174	0.00452424	0.00464859	0.00478442	0.00493095	0.00509034	0.0052599	0.00543503	0.0056058	0.00577627	0.00593389	0.00607619	0.00619997	0.00629548
L_PectoralisMajorTH4	0.00371762	0.00372228	0.00372519	0.00373219	0.00373714	0.0037539	0.00377615	0.00382828	0.00390321	0.00329038	0.0035105	0.00653854	0.00904233	0.0107454	0.0121692	0.0122624	0.00972742	0.00593592	0.00527578	0.00526772	0.00427988	0.00425209	0.00420165	0.0036946	0.00385723	0.00381562	0.00378106	0.00375502	0.00375286	0.00377322	0.00380612	0.00385728	0.00392208	0.00400584	0.00409071	0.00418426	0.00428415	0.00439267	0.00450421	0.00463252	0.00476764	0.00491039	0.0050581	0.00521429	0.0053683	0.00551274	0.00564104	0.00575633	0.00585607
L_PectoralisMajorTH5	0.00359849	0.00360668	0.00361046	0.00361204	0.00362099	0.00363392	0.00365695	0.00369475	0.00375532	0.00331419	0.00385385	0.00750124	0.0102109	0.0119571	0.0135721	0.0136309	0.0104932	0.00584631	0.00506066	0.00508043	0.00396412	0.00394538	0.00391993	0.0036433	0.00405685	0.00398475	0.00391273	0.0038522	0.00381185	0.0037893	0.00378171	0.00378327	0.00379795	0.00382326	0.00385433	0.00389469	0.00393986	0.00399823	0.00407025	0.0041516	0.00425151	0.00436018	0.00448331	0.00462302	0.0047637	0.00490244	0.00503905	0.00516198	0.00527532
L_PectoralisMajorTH6	0.00358203	0.00358345	0.00357795	0.00356747	0.00356181	0.00356445	0.00358601	0.00363781	0.0037386	0.00328266	0.00314136	0.00376302	0.0048766	0.00567487	0.00637597	0.00640008	0.00482555	0.00311405	0.00306165	0.00310312	0.00313259	0.00310229	0.00307148	0.00344503	0.00368654	0.00355761	0.00342734	0.00332892	0.00326974	0.0032442	0.00323586	0.0032484	0.00328479	0.00333691	0.00340594	0.00348532	0.00357289	0.00365568	0.00374155	0.00382978	0.00392031	0.00401099	0.00410179	0.00418971	0.00427186	0.00434661	0.00441085	0.00446624	0.00451649
L_PectoralisMajorCH1	0.00455964	0.00460117	0.00463207	0.00466991	0.00471995	0.00479666	0.00491388	0.00506979	0.00526593	0.00522311	0.00536071	0.00584315	0.00656094	0.00726995	0.00740952	0.00746481	0.00750367	0.00754396	0.00758224	0.00761748	0.00764584	0.00765948	0.00765558	0.00762479	0.00756413	0.00745959	0.00730812	0.0071205	0.00693259	0.00676454	0.00662957	0.006534	0.00647659	0.00646761	0.00649824	0.00654637	0.00661385	0.00668373	0.00675095	0.00681226	0.00686294	0.00690846	0.00693899	0.00695579	0.0069538	0.00693525	0.00689366	0.00684221	0.00678894
L_PectoralisMajorCH2	0.00291978	0.00291895	0.00291248	0.00290716	0.00290054	0.00290036	0.00291804	0.00294257	0.00299365	0.00272531	0.00313026	0.00584678	0.00790038	0.00921674	0.0102965	0.0102719	0.00795524	0.00460256	0.00406207	0.00410305	0.00330896	0.00331797	0.00331564	0.00290261	0.0030656	0.00299942	0.00293629	0.00288578	0.00285019	0.00283526	0.00283169	0.00284135	0.00286402	0.00289882	0.00294087	0.00297973	0.00302263	0.00306961	0.003112	0.00315552	0.00320527	0.00326085	0.00331803	0.00337996	0.00344643	0.00351086	0.00357324	0.00362739	0.00367856
L_TricepsMedH1	0.00284483	0.00284661	0.00284968	0.00284965	0.00285441	0.00286104	0.00287354	0.00288775	0.00290863	0.00292705	0.00294488	0.00295601	0.00295381	0.00293949	0.00290983	0.0028648	0.00281096	0.00274415	0.00266804	0.00258726	0.00249741	0.00240772	0.00232272	0.00224072	0.00217129	0.00211252	0.00207178	0.00205163	0.00204845	0.00206405	0.00208793	0.00212578	0.00216397	0.00220458	0.00223813	0.0022739	0.00230313	0.00232999	0.00235374	0.00238335	0.00240981	0.00244086	0.00247858	0.00251589	0.00255269	0.00259127	0.00262221	0.00266069	0.00269222
L_TricepsMedH2	0.00285306	0.00285544	0.00285796	0.00285835	0.00286379	0.00286668	0.00287674	0.00289536	0.00291209	0.00293749	0.00295658	0.00296361	0.00296355	0.00294705	0.00291644	0.00287028	0.0028164	0.0027487	0.00267059	0.00259361	0.00250542	0.00240915	0.00232728	0.00224719	0.00217558	0.00211927	0.00207747	0.00205759	0.00205369	0.00206658	0.00209727	0.00213025	0.00217056	0.00220826	0.00224619	0.00227926	0.00230839	0.00233251	0.00235788	0.00238702	0.00241449	0.00244987	0.00248304	0.00252152	0.0025576	0.00259556	0.00263445	0.00267094	0.00269929
L_TricepsMedH3	0.00274921	0.0027516	0.00275394	0.00275685	0.00275777	0.00276239	0.0027739	0.00278734	0.00280946	0.00283016	0.00284788	0.0028578	0.00285743	0.00283741	0.00281075	0.00276635	0.00271526	0.00265262	0.00257911	0.00249891	0.00241555	0.00232871	0.00224193	0.00216389	0.00209679	0.00204365	0.002004	0.00198227	0.0019788	0.00199142	0.0020173	0.00205228	0.0020915	0.00213204	0.00216777	0.00219718	0.00222407	0.00225414	0.00227517	0.00230461	0.00232801	0.00235899	0.00239578	0.00243193	0.00246818	0.00250245	0.0025366	0.00257377	0.00260145
L_TricepsMedH4	0.00284189	0.00284578	0.00284403	0.00284332	0.00284991	0.00285135	0.00286114	0.00288195	0.0029066	0.00292452	0.0029422	0.0029513	0.00295188	0.0029353	0.00290496	0.00286279	0.00280285	0.00273981	0.00266522	0.00258314	0.0024946	0.00240733	0.00232072	0.00223922	0.00216685	0.00211063	0.00207008	0.002048	0.00204312	0.00205792	0.00208687	0.00212071	0.00215876	0.00220299	0.00223424	0.00226992	0.00230061	0.00232489	0.00234741	0.00238003	0.00240464	0.00243958	0.00247501	0.00251542	0.00255042	0.00258787	0.0026206	0.00265709	0.00268903
L_TricepsMedH5	0.00285755	0.00285659	0.0028585	0.00285994	0.00286589	0.00286783	0.00287523	0.00289596	0.00291416	0.00293807	0.00295668	0.00296643	0.00296465	0.00294984	0.0029164	0.00287207	0.00281675	0.00275021	0.00267102	0.00259411	0.00250727	0.0024101	0.00232746	0.00224812	0.00217532	0.00212239	0.00207941	0.00205754	0.00205372	0.00206883	0.00209849	0.00212992	0.00217172	0.00220965	0.00224738	0.0022802	0.00231084	0.00233707	0.00235924	0.00238693	0.00241725	0.00245068	0.00248416	0.00252276	0.0025576	0.00259799	0.00263573	0.00267037	0.00270097
L_Brachialis1	0.00417905	0.0041713	0.00415623	0.0041355	0.00410908	0.00408227	0.00405461	0.00403311	0.00400676	0.00397301	0.00393237	0.00387215	0.00379656	0.00369999	0.00358917	0.00346702	0.00333931	0.00320553	0.00307046	0.00293742	0.00280538	0.00268067	0.0025683	0.00247219	0.00239267	0.00233683	0.0023053	0.002297	0.00231258	0.0023492	0.00240697	0.00247101	0.00255043	0.00262589	0.00270062	0.00277164	0.00282944	0.00288485	0.00293513	0.00298508	0.0030267	0.00307343	0.00312156	0.00316661	0.00320965	0.00325237	0.00329099	0.00332953	0.00336305
L_Brachialis2	0.0040727	0.00406486	0.00404869	0.00402782	0.00400464	0.00398303	0.00395863	0.00393673	0.0039143	0.00388867	0.00384804	0.00379251	0.00371638	0.0036261	0.00352115	0.00340499	0.00328195	0.00315398	0.0030286	0.00289654	0.00276961	0.00264519	0.00253235	0.00243779	0.00236576	0.00230569	0.00227427	0.00226748	0.00228046	0.00231721	0.00237098	0.00243873	0.00250806	0.00258418	0.00265404	0.00272357	0.00278077	0.00283306	0.00288113	0.00292551	0.00297173	0.00301744	0.00305989	0.00310763	0.00314861	0.00319527	0.003229	0.0032683	0.0033002
L_Brachialis3	0.00304935	0.00304733	0.00303933	0.00302451	0.00301228	0.0030011	0.0029894	0.00298445	0.00297428	0.00296401	0.00294889	0.00291715	0.00287242	0.00282043	0.00275333	0.00267993	0.00259243	0.00250359	0.0024109	0.0023123	0.00222105	0.00212729	0.00203951	0.0019682	0.00190766	0.00186001	0.00182991	0.00181983	0.00182791	0.00185148	0.00188828	0.00193586	0.00198607	0.00203908	0.00208889	0.00213502	0.00217484	0.00221244	0.0022487	0.00227938	0.00231267	0.00234545	0.00238063	0.00241497	0.00244772	0.00248639	0.00251778	0.00254523	0.0025701
L_Brachialis4	0.0038931	0.0038835	0.00387113	0.00385119	0.00382979	0.00380413	0.00378151	0.00376396	0.00374576	0.0037169	0.00367748	0.00362808	0.00355981	0.0034716	0.00337251	0.00325981	0.00314399	0.00302447	0.00289799	0.00277615	0.0026533	0.00253429	0.00243127	0.0023404	0.00226872	0.00221689	0.00218367	0.00217216	0.00218729	0.00221857	0.00227394	0.00233471	0.0024047	0.00247561	0.00254371	0.00260616	0.00266056	0.00270993	0.0027575	0.00279999	0.00284199	0.00288662	0.00293061	0.00297326	0.00301568	0.00305518	0.00309221	0.00312506	0.00315615
L_Brachialis5	0.00306657	0.00306388	0.0030535	0.00304589	0.00303913	0.0030293	0.0030236	0.00302216	0.00301825	0.00301234	0.00300346	0.00298284	0.00294889	0.00290157	0.00283745	0.00277046	0.00269088	0.00260591	0.00251733	0.00242283	0.00232916	0.00223585	0.00214687	0.00206835	0.00200882	0.00195714	0.00192259	0.00190956	0.00191476	0.00193496	0.00196965	0.00201766	0.00206424	0.00211663	0.00216732	0.00220666	0.0022462	0.00228054	0.00231258	0.00234334	0.00237797	0.00241379	0.00244828	0.0024852	0.00251834	0.00255529	0.00259006	0.0026219	0.00264863
L_Brachialis6	0.00299362	0.00299307	0.00298503	0.00297176	0.00296505	0.00295061	0.00294404	0.00293056	0.00292486	0.00291228	0.00289783	0.00286869	0.00282822	0.00277296	0.00270044	0.00262856	0.00254577	0.00245876	0.00237585	0.00227751	0.00218353	0.00209456	0.00200858	0.00193377	0.00187663	0.00183154	0.00180261	0.0017873	0.00179529	0.00181855	0.00185553	0.00190257	0.00195285	0.0020057	0.00205643	0.00209873	0.00213892	0.002176	0.00220474	0.0022386	0.00227175	0.002306	0.0023411	0.00237077	0.00240937	0.00244199	0.00247539	0.00250617	0.00252782
L_Brachialis7	0.00316475	0.0031608	0.00315257	0.00314191	0.00313102	0.00312297	0.0031114	0.00311103	0.00310573	0.00309987	0.00308796	0.00306519	0.00302648	0.00297549	0.00290866	0.00283467	0.00275449	0.00266512	0.00257018	0.00247338	0.00237507	0.00228328	0.00219198	0.002114	0.0020445	0.00199367	0.00195933	0.00194585	0.00195237	0.00197577	0.0020112	0.00206074	0.00211266	0.00216178	0.00221484	0.00225744	0.00230076	0.00233551	0.00236986	0.00240055	0.00243587	0.002476	0.00251009	0.00254865	0.00258269	0.00262121	0.002654	0.00268502	0.00271217
L_Brachioradialis1	0.00850594	0.00848262	0.00844082	0.00838743	0.0083221	0.00825554	0.00818476	0.00811566	0.00803865	0.00794538	0.00782868	0.00767162	0.00747507	0.00724282	0.00697976	0.00670039	0.00641183	0.00611761	0.00583035	0.00554756	0.00527718	0.0050277	0.00480188	0.00461658	0.00447141	0.00436745	0.00431906	0.00431637	0.00436453	0.00445148	0.0045773	0.00472565	0.00489101	0.00506163	0.00522408	0.00537289	0.00550722	0.00562663	0.00573234	0.00583222	0.00592625	0.00602053	0.00611152	0.00620159	0.006288	0.00637317	0.00644956	0.00650268	0.00656565
L_Brachioradialis2	0.00610663	0.00608302	0.00605192	0.00600235	0.00594864	0.00589036	0.0058267	0.00576455	0.00569868	0.00561592	0.00551396	0.0053828	0.00522759	0.00504532	0.00484075	0.00462739	0.00441725	0.00419876	0.00398302	0.00378007	0.00358796	0.00341018	0.00325299	0.00312534	0.0030244	0.00295683	0.0029258	0.0029302	0.00296388	0.00303046	0.00312335	0.00323408	0.00335033	0.00347603	0.00359779	0.00370882	0.00380891	0.00389767	0.00397664	0.00405326	0.00412083	0.00418902	0.00425104	0.00431609	0.00437405	0.00443423	0.00448324	0.00452809	0.00456235
L_Brachioradialis3	0.00468639	0.00467236	0.00464313	0.00461077	0.00456762	0.00452311	0.00447778	0.00442719	0.00437653	0.00431347	0.00423211	0.00413241	0.00401044	0.00387282	0.00371612	0.00355045	0.00338614	0.00322128	0.00306033	0.00290354	0.00275194	0.00261778	0.00249549	0.0023948	0.00231978	0.00226702	0.00224586	0.00224515	0.00227417	0.00232753	0.00239512	0.0024801	0.00257401	0.00266791	0.00276246	0.0028488	0.00292236	0.00299132	0.00305323	0.00311073	0.00316286	0.00321085	0.00326208	0.00331024	0.0033597	0.00339996	0.00343952	0.00347263	0.00350196
L_PronatorTeres1	0.00184625	0.00183957	0.00183022	0.00182323	0.00181591	0.00180939	0.00179819	0.00179521	0.00179048	0.00179232	0.00178405	0.00176872	0.00174374	0.00170894	0.00167443	0.00162873	0.00158382	0.00153062	0.00147739	0.00141935	0.00136406	0.00130538	0.00125118	0.00120192	0.00116302	0.00113346	0.00111219	0.00110482	0.00110668	0.0011217	0.00113921	0.00116515	0.00119701	0.00122606	0.00125303	0.00128148	0.00130834	0.00132523	0.0013511	0.00137342	0.00139498	0.00141993	0.00144667	0.00146912	0.00149648	0.00151664	0.00154236	0.00156141	0.00157961
L_PronatorTeres2	0.000130118	0.000130305	0.000130188	0.000129734	0.000129801	0.000128712	0.000129128	0.000129065	0.000128545	0.000127858	0.000126865	0.000125689	0.000124759	0.000123945	0.00012382	0.000123929	0.000123281	0.000122977	0.000122159	0.000122372	0.000122266	0.000122084	0.000121712	0.00011832	0.000118142	0.000120219	0.000121232	0.000121432	0.000121541	0.000122021	0.000121719	0.000121059	0.000121953	0.000119259	0.000119545	0.000120731	0.000122598	0.000123769	0.00012383	0.000123339	0.000124041	0.000126484	0.000126685	0.000126465	0.000127015	0.000127503	0.00012759	0.000127003	0.000126643
L_Supinator1	0.00354163	0.00352292	0.00350199	0.00347953	0.00345427	0.00343044	0.00340493	0.0033831	0.00335895	0.00333732	0.00331209	0.00328992	0.00327292	0.00325881	0.00325171	0.00325389	0.00325516	0.00325672	0.00325732	0.00325707	0.00324908	0.00324156	0.00324094	0.00323683	0.0032318	0.00322107	0.00320323	0.00319435	0.00317653	0.00316458	0.00314506	0.00313257	0.00312176	0.00311856	0.00311505	0.00312619	0.00313895	0.00315901	0.00318194	0.00320873	0.00323113	0.00325151	0.00327071	0.00329184	0.00330996	0.00332508	0.00333286	0.00334183	0.00333976
L_Supinator2	0.00292794	0.00291271	0.0028951	0.00287134	0.00285475	0.00283462	0.0028135	0.00279268	0.00277411	0.00275591	0.00273671	0.0027199	0.00270382	0.00269379	0.00268499	0.00268661	0.00268824	0.00268943	0.00268965	0.00268708	0.00268356	0.00268124	0.00267516	0.00267515	0.00266629	0.00266197	0.00265225	0.00264276	0.00262594	0.00261364	0.00259644	0.00258363	0.00257958	0.00257814	0.00257781	0.0025867	0.00259604	0.0026122	0.00262958	0.00265075	0.00266599	0.00268516	0.00270593	0.00272144	0.00273687	0.00274926	0.0027571	0.00276433	0.00275775
L_Supinator3	0.00158604	0.00158101	0.00157398	0.00156077	0.00155105	0.00154014	0.00152758	0.00151162	0.00150253	0.0014912	0.00148448	0.00147334	0.00146441	0.00145699	0.00145541	0.0014545	0.00145688	0.00145642	0.00145977	0.00145878	0.00146008	0.00145468	0.00145006	0.00144908	0.00144866	0.00144257	0.00143899	0.00143118	0.00142387	0.00141505	0.00140625	0.00140042	0.0013972	0.00139564	0.00139661	0.00140109	0.00140842	0.00141549	0.00142452	0.00143599	0.00144622	0.00145749	0.00146285	0.0014711	0.00148062	0.00148662	0.00149217	0.00149392	0.00149541
L_Supinator4	0.00147547	0.00146742	0.00145854	0.00144812	0.00143883	0.00142722	0.00141645	0.001408	0.00139869	0.00138774	0.00137727	0.00137014	0.00136059	0.00135606	0.00135614	0.00135416	0.00135597	0.00135657	0.00135489	0.00135674	0.00135088	0.00135082	0.00134831	0.00134709	0.00134376	0.00134176	0.00133714	0.00132947	0.00132256	0.00131653	0.00130702	0.00130434	0.00130242	0.00129825	0.00129954	0.0013031	0.00130793	0.00131613	0.00132584	0.00133577	0.00134462	0.00135335	0.00136423	0.00137271	0.00138035	0.0013882	0.00139213	0.00139265	0.00138911
L_Supinator5	0.00182864	0.00182094	0.00181202	0.00179725	0.00178796	0.00177393	0.00176327	0.00175014	0.00173591	0.00172395	0.00171437	0.00170518	0.00169557	0.00168601	0.00168397	0.00168255	0.00168471	0.00168454	0.00168462	0.0016858	0.00168194	0.00167623	0.00167633	0.00167136	0.00166908	0.00166862	0.00166131	0.00165246	0.00164246	0.00163774	0.00162748	0.00161996	0.00161619	0.00161411	0.00161413	0.00161642	0.00162364	0.00163565	0.0016479	0.00165918	0.00166935	0.0016799	0.00169141	0.00170182	0.00171272	0.00172427	0.00172944	0.00173408	0.00172954
L_PronatorQuadratus1	0.000451111	0.000450392	0.000447774	0.000443422	0.000439708	0.00043555	0.000434183	0.000432182	0.000427111	0.00042535	0.000421897	0.000418124	0.000412987	0.000412954	0.000412977	0.000413007	0.000414818	0.000414912	0.000415287	0.00041421	0.000413384	0.000412188	0.000411974	0.000411863	0.000412919	0.00041156	0.000412084	0.000410307	0.000406891	0.00040239	0.000399355	0.000399497	0.000398996	0.000398889	0.000398878	0.000400422	0.000402072	0.000405182	0.000406043	0.000409639	0.000413807	0.000418353	0.000421997	0.000424478	0.000430222	0.000432133	0.000433179	0.000431429	0.000430908
L_PronatorQuadratus2	0.000775327	0.000769025	0.000766901	0.000761767	0.000757193	0.000753871	0.000750193	0.000745686	0.000739118	0.000733409	0.000726414	0.000722011	0.000718858	0.000721474	0.000716078	0.000714807	0.000715248	0.000716767	0.000714988	0.000713082	0.00071001	0.000709132	0.000708921	0.00070766	0.000707901	0.000708289	0.000703956	0.000701722	0.000697331	0.000693971	0.000689123	0.000685966	0.000683482	0.000682684	0.000684835	0.000687378	0.000689529	0.000694267	0.000701348	0.000705609	0.000712368	0.000713902	0.000718045	0.000721774	0.000727343	0.000730948	0.000733012	0.000735337	0.00073449
L_PronatorQuadratus3	0.000966561	0.000954054	0.000950179	0.000945908	0.00093891	0.000933316	0.000927059	0.000918089	0.000914332	0.000908083	0.000898129	0.000890516	0.000886468	0.000886538	0.000881719	0.000881008	0.000881247	0.00088231	0.000880256	0.000880511	0.000882554	0.000880066	0.000876603	0.000876969	0.000875481	0.000875408	0.000871608	0.000867296	0.000862121	0.00085705	0.000853058	0.00084972	0.000846866	0.000846694	0.000847476	0.000851722	0.000854985	0.000858012	0.000866472	0.000870408	0.00087635	0.00088218	0.000891258	0.000895829	0.000899384	0.000904496	0.000905827	0.00090635	0.000904201
L_TricepsLatH1	0.00294132	0.00294394	0.00294532	0.00294863	0.00294486	0.00294941	0.00296462	0.00298159	0.0030027	0.00302878	0.00304415	0.00305507	0.00305165	0.00303575	0.00300423	0.00295894	0.00290132	0.00283706	0.0027552	0.0026678	0.00257916	0.00248189	0.00239335	0.00231552	0.00224016	0.00218403	0.00214179	0.00212057	0.00211421	0.00212715	0.00215746	0.00219365	0.00223872	0.00227577	0.00231518	0.00234667	0.00237517	0.00240739	0.00243257	0.00245942	0.00248655	0.00252144	0.00256002	0.00259759	0.00263766	0.00267513	0.00271334	0.00274662	0.00278183
L_TricepsLatH2	0.00294182	0.00294139	0.00294439	0.00294585	0.00294577	0.00294738	0.00296456	0.00297962	0.00300039	0.0030269	0.00304006	0.00305357	0.00305025	0.00303285	0.00300276	0.00295934	0.00290151	0.00283649	0.00275416	0.00266594	0.00257678	0.00247976	0.00239377	0.00231594	0.00223858	0.00218469	0.00214074	0.00212023	0.002112	0.00212577	0.00215593	0.0021907	0.00223475	0.00227506	0.00231412	0.00234652	0.00237448	0.00240661	0.00243033	0.00245854	0.00248641	0.00252178	0.00255882	0.00259692	0.00263813	0.00267388	0.00271371	0.00274684	0.00277925
L_TricepsLatH3	0.00284265	0.00284591	0.0028439	0.00284316	0.00284952	0.00285227	0.00286349	0.00288253	0.00290775	0.00292458	0.00294215	0.00295275	0.00295212	0.0029362	0.00290551	0.00286452	0.00280449	0.0027402	0.00266561	0.00258415	0.00249437	0.00240669	0.00231997	0.00223807	0.00216735	0.00211129	0.00207065	0.00204873	0.00204576	0.00205839	0.00208705	0.00212238	0.00216042	0.00220309	0.00223695	0.0022709	0.00230108	0.0023257	0.0023478	0.00238027	0.0024077	0.00244104	0.0024754	0.00251544	0.00255026	0.00258984	0.00262135	0.00265701	0.00268943
L_TricepsLatH4	0.0028399	0.00284204	0.00284005	0.00284134	0.00284655	0.00285049	0.00286082	0.00287818	0.00290033	0.0029204	0.00293784	0.00294788	0.00294902	0.00292981	0.00290145	0.00285729	0.0028013	0.00273459	0.00266012	0.00257732	0.00248879	0.00240591	0.00231589	0.0022342	0.00216557	0.00210648	0.00207028	0.00204511	0.00204028	0.00205849	0.00208278	0.00211942	0.00215596	0.00219466	0.00223345	0.00226543	0.00229664	0.00232127	0.00234638	0.00237306	0.00240485	0.00243573	0.00246783	0.00250388	0.00254549	0.0025875	0.00262029	0.00265428	0.00268691
L_TricepsLatH5	0.0028283	0.00282756	0.00282866	0.00282775	0.00283051	0.00284005	0.00284556	0.00286399	0.00288837	0.00290964	0.00292346	0.00293643	0.00293447	0.00291713	0.00288805	0.00284471	0.00279108	0.00272393	0.00264958	0.00256397	0.00247885	0.00238988	0.00230266	0.00222424	0.0021524	0.00209894	0.00205971	0.00203511	0.00203335	0.00204572	0.00207331	0.00210683	0.00214486	0.00218545	0.00222389	0.0022574	0.00228391	0.00231166	0.00233726	0.00236299	0.00239098	0.00242539	0.00246309	0.00249853	0.00253345	0.00256747	0.00260531	0.00263733	0.00267338
L_Anconeus1	0.00111832	0.00111893	0.00112269	0.00112411	0.00112491	0.00113338	0.00113995	0.00115253	0.00116575	0.00117702	0.00118929	0.00119824	0.0012029	0.00120387	0.00119748	0.00118164	0.00116179	0.00113856	0.00110899	0.00108164	0.00104212	0.00100656	0.000972066	0.000941243	0.000910127	0.000887576	0.000867653	0.000855544	0.000856825	0.000859077	0.000870104	0.000882025	0.000898992	0.000909494	0.000922733	0.000937427	0.000946892	0.000954551	0.000962007	0.000972667	0.00099146	0.00100171	0.00101555	0.00103055	0.00104803	0.00106264	0.00107514	0.0010907	0.00110244
L_Anconeus2	0.00118962	0.00119076	0.00119151	0.00119245	0.00119402	0.00119646	0.00120414	0.00120978	0.00122089	0.00122996	0.00124372	0.001249	0.00124894	0.00123931	0.00122855	0.00121619	0.00119265	0.00116519	0.00113134	0.00109828	0.00106043	0.00102326	0.000988048	0.00095062	0.000918899	0.000898387	0.000882911	0.000872247	0.000869642	0.000875955	0.00088499	0.000902014	0.000921365	0.000930004	0.000950889	0.00096014	0.000976185	0.000985402	0.000994929	0.00100626	0.00101836	0.00103137	0.00104772	0.00106265	0.00107512	0.00109421	0.00111027	0.00112183	0.0011355
L_Anconeus3	0.00101487	0.00102196	0.00102438	0.00103197	0.00104113	0.00104866	0.00106549	0.00108335	0.00110095	0.00112558	0.00114969	0.00117106	0.00118753	0.00120054	0.00119963	0.00119921	0.00118964	0.00117223	0.00115342	0.00112641	0.0010932	0.00106002	0.00102272	0.0009878	0.000958142	0.000933284	0.000912506	0.000899011	0.000895548	0.000895637	0.000899778	0.00090853	0.000921686	0.000931577	0.00093829	0.00094662	0.000952941	0.00095701	0.00096522	0.00097202	0.000985173	0.000993632	0.00100867	0.00102559	0.00104143	0.00105491	0.00107106	0.00108481	0.00110351
L_Anconeus4	0.000703859	0.000700803	0.000701605	0.000706818	0.000702528	0.000707321	0.000707539	0.000712737	0.000719568	0.000723588	0.000730898	0.000732857	0.000731118	0.000726065	0.000721506	0.000708081	0.000695369	0.000681387	0.000656989	0.000638238	0.000619315	0.000595394	0.000576607	0.000558184	0.00054099	0.00052508	0.000514487	0.000507608	0.000508542	0.000510847	0.000517616	0.000528933	0.000534236	0.000544208	0.000554398	0.000563193	0.000570339	0.000579221	0.000582391	0.000589987	0.000594914	0.000606835	0.000615551	0.000620563	0.000627941	0.000638933	0.000650234	0.00065743	0.000664313
L_Anconeus5	0.000975627	0.000974187	0.000969554	0.000968867	0.000964994	0.000960604	0.000961225	0.000961332	0.000960755	0.000961572	0.000958532	0.000949319	0.000941805	0.000922958	0.000909122	0.000881467	0.000860614	0.000833402	0.00080601	0.000773178	0.000744799	0.000714643	0.000683009	0.000662406	0.000639524	0.00062326	0.000614042	0.000610477	0.000608873	0.00061821	0.000631884	0.000643307	0.000663182	0.000676446	0.00069188	0.000706187	0.000719807	0.00072599	0.000739512	0.000750645	0.000760192	0.00076896	0.00078157	0.000793835	0.000807536	0.000816421	0.000826575	0.000835791	0.000844137
L_ErectorSpinae	0.00227603	0.00228623	0.0022853	0.00226473	0.00222073	0.00217281	0.00211565	0.00205485	0.00200811	0.00197672	0.00197099	0.00196551	0.00196974	0.00196677	0.00196768	0.00196274	0.00196196	0.00196702	0.00196713	0.00196431	0.00195977	0.00195614	0.0019536	0.00196233	0.00197257	0.00199273	0.00201542	0.0020332	0.00205296	0.00206073	0.00206717	0.0020629	0.00205448	0.0020362	0.00200973	0.00197989	0.00195106	0.00192601	0.0019108	0.00190762	0.00191896	0.00194972	0.00199795	0.00205395	0.00211752	0.00218418	0.00223397	0.00227815	0.00231476
R_ErectorSpinae	0.00295529	0.00300077	0.00303897	0.00306546	0.00308277	0.00309764	0.0031154	0.00313705	0.00315303	0.00316978	0.00317771	0.00316867	0.00314286	0.00309981	0.0030399	0.00296562	0.00288274	0.00280703	0.00275238	0.00272326	0.00271746	0.00272921	0.00274247	0.00276712	0.00279911	0.0028388	0.00289516	0.00295153	0.00301348	0.00307951	0.00312523	0.00316396	0.00320102	0.00323038	0.00325639	0.00327145	0.00328802	0.00330246	0.00331117	0.00331703	0.00332179	0.0033182	0.00331746	0.00330781	0.00330353	0.00330223	0.00330822	0.00332226	0.00334428
L_ObliqueExternal	0.00623189	0.00624012	0.00622489	0.00620428	0.0062067	0.00623904	0.00630739	0.00640157	0.00650387	0.00659902	0.00668129	0.00674232	0.00677468	0.0067728	0.00673551	0.00666022	0.00655268	0.0064244	0.0062855	0.00614458	0.0060045	0.00586647	0.00573339	0.00560523	0.00549181	0.00539049	0.00530637	0.00524276	0.00519822	0.00516988	0.00516382	0.00518331	0.00521606	0.00526719	0.00533288	0.00541331	0.00549245	0.00558589	0.00566918	0.00574592	0.00580998	0.00585509	0.0058799	0.00588123	0.00586623	0.00584905	0.00582602	0.00580947	0.00580453
R_ObliqueExternal	0.00686371	0.00684341	0.0067897	0.00671348	0.00664952	0.00660964	0.00659998	0.00662071	0.00667218	0.00674935	0.00683591	0.00692788	0.00700997	0.00706798	0.00709335	0.00708127	0.00703111	0.006943	0.00682826	0.00668347	0.00652005	0.00634196	0.00615172	0.0059513	0.00575465	0.00557157	0.00539658	0.00523448	0.00509421	0.00497263	0.00486485	0.00476923	0.00468291	0.00460011	0.00452845	0.00446449	0.00442197	0.00440376	0.0044069	0.00443882	0.00449173	0.00456462	0.00465638	0.00476096	0.00485912	0.00495269	0.00504274	0.00512327	0.00519525
L_ObliqueInternal	0.00621897	0.00627386	0.00632145	0.00635923	0.00640285	0.00645641	0.00652892	0.00660512	0.00667614	0.00672383	0.00674255	0.00670574	0.00662237	0.00648004	0.00629411	0.00606578	0.00582723	0.00560616	0.00542672	0.0053052	0.00524856	0.0052351	0.00526129	0.00530617	0.00537989	0.0054724	0.00557437	0.00568572	0.00578987	0.00587037	0.00593528	0.00597514	0.00600441	0.00602505	0.00605708	0.00609519	0.00614723	0.00621032	0.0062742	0.00635034	0.00641325	0.00647451	0.00653504	0.00658527	0.00663748	0.00670411	0.00678266	0.00687999	0.00698041
R_ObliqueInternal	0.00494656	0.00496533	0.00499312	0.00501645	0.00504645	0.00508272	0.00513429	0.00520002	0.00527443	0.00535778	0.00542775	0.00548735	0.0055173	0.00551017	0.00546574	0.00538975	0.00530864	0.00522305	0.00515128	0.00511528	0.00511249	0.00515818	0.00524781	0.00537136	0.00552205	0.00568256	0.00582106	0.00592355	0.00597387	0.00597343	0.00592394	0.00582486	0.00569587	0.00555715	0.00542465	0.0053017	0.00522034	0.00517089	0.00517081	0.00521613	0.00530001	0.00542123	0.00556755	0.00573604	0.00590923	0.00608007	0.00624424	0.00638878	0.00651104
L_QuadratusLumborum	0.00158729	0.00158248	0.0015578	0.00153193	0.00151369	0.00150372	0.00150948	0.00152719	0.00154633	0.00157327	0.00160026	0.0016238	0.00163974	0.00164677	0.00164687	0.00163218	0.00160837	0.00157892	0.0015427	0.00150188	0.00145948	0.00141456	0.00137048	0.00132344	0.00128555	0.00124737	0.00121795	0.00119473	0.00117416	0.00115731	0.00114669	0.0011451	0.00114587	0.00114891	0.00115612	0.00117109	0.00119324	0.00121589	0.00124109	0.00127098	0.00129738	0.00132411	0.00135104	0.00137097	0.00138898	0.00140272	0.00141977	0.00143353	0.00144973
R_QuadratusLumborum	0.00155533	0.00155111	0.00153629	0.00151439	0.00150439	0.00150117	0.00151229	0.00153817	0.00156636	0.00160083	0.00163452	0.00166841	0.00169553	0.00171263	0.00172033	0.0017194	0.00170588	0.00167905	0.00164952	0.0016101	0.00156515	0.0015198	0.00146865	0.00141836	0.00136986	0.00132476	0.00128911	0.00125353	0.00122766	0.00120827	0.00119477	0.00118804	0.00118708	0.00119116	0.00120263	0.00121716	0.00124304	0.00126909	0.0013057	0.00133357	0.00136885	0.00140043	0.00143107	0.00145294	0.00147322	0.00149209	0.00150931	0.00152552	0.0015441
L_RectusAbdominis	0.00443125	0.00450433	0.00455571	0.00458125	0.004582	0.0045679	0.00453879	0.00450963	0.00447419	0.00443992	0.00440334	0.00436036	0.00431153	0.00424794	0.00417979	0.00410331	0.0040361	0.00397825	0.00393672	0.00391512	0.00390609	0.00390875	0.00391638	0.0039338	0.00396386	0.00401039	0.00406944	0.00414492	0.004225	0.00431469	0.00440861	0.00450596	0.0045954	0.00468473	0.00476172	0.00483514	0.00489274	0.00493828	0.00497524	0.00499517	0.00500495	0.0049974	0.00497685	0.00494367	0.00491175	0.00487528	0.00484834	0.00482734	0.00482659
R_RectusAbdominis	0.00436154	0.00438985	0.0043867	0.00434362	0.00426681	0.00416368	0.00404065	0.00391877	0.00380999	0.00373228	0.00368924	0.0036758	0.00367804	0.0036889	0.00370351	0.00371516	0.00373631	0.00375223	0.00375946	0.00375452	0.00374523	0.00373018	0.0037205	0.00371802	0.00373077	0.00375604	0.00378459	0.0038111	0.00384156	0.00386487	0.00387653	0.00388366	0.00387977	0.00386382	0.00383175	0.00379526	0.00374909	0.00371045	0.00367301	0.00364826	0.00364541	0.00365304	0.0036816	0.00373042	0.00378373	0.00384088	0.00388956	0.00393279	0.0039663
[truncated: 51 more columns]

## Sheet: Subject003
	0% gait cycle	1% gait cycle	2% gait cycle	3% gait cycle	4% gait cycle	5% gait cycle	6% gait cycle	7% gait cycle	8% gait cycle	9% gait cycle	10% gait cycle	11% gait cycle	12% gait cycle	13% gait cycle	14% gait cycle	15% gait cycle	16% gait cycle	17% gait cycle	18% gait cycle	19% gait cycle	20% gait cycle	21% gait cycle	22% gait cycle	23% gait cycle	24% gait cycle	25% gait cycle	26% gait cycle	27% gait cycle	28% gait cycle	29% gait cycle	30% gait cycle	31% gait cycle	32% gait cycle	33% gait cycle	34% gait cycle	35% gait cycle	36% gait cycle	37% gait cycle	38% gait cycle	39% gait cycle	40% gait cycle	41% gait cycle	42% gait cycle	43% gait cycle	44% gait cycle	45% gait cycle	46% gait cycle	47% gait cycle	48% gait cycle
R_GluteusMedius1	0.0035042	0.0036874	0.0039337	0.0042135	0.0044995	0.004734	0.0049484	0.0051561	0.0053825	0.0056389	0.0059175	0.0061615	0.0063798	0.0065524	0.0066452	0.0066983	0.006724	0.0067139	0.0066773	0.0066262	0.006555	0.0064546	0.0062743	0.0060378	0.0057248	0.005325	0.0048768	0.0043932	0.0038763	0.0033447	0.0028158	0.002292	0.0017763	0.0013163	0.00085067	0.00043229	6.4e-05	-0.00024125	-0.00050083	-0.00069187	-0.0008275	-0.00090392	-0.00091892	-0.00088879	-0.0008535	-0.00081979	-0.00081017	-0.00082929	-0.000907
R_GluteusMedius2	0.0030875	0.003372	0.0037267	0.0040916	0.0044435	0.004741	0.0050022	0.0052159	0.0054088	0.0055673	0.00572	0.0058206	0.0058892	0.0059129	0.0058534	0.0057452	0.0055695	0.005372	0.0051315	0.0048559	0.0045558	0.00423	0.0038842	0.0035068	0.0031027	0.0026646	0.0021775	0.0016455	0.00109	0.0004965	-0.00010875	-0.00071033	-0.001312	-0.0018708	-0.0024015	-0.0028858	-0.0033028	-0.0036782	-0.0039883	-0.0042276	-0.0044317	-0.0045785	-0.0046878	-0.0047676	-0.0048427	-0.0048958	-0.0049873	-0.0051036	-0.00529
R_GluteusMedius3	0.001775	0.0020875	0.0024565	0.0028431	0.0032118	0.0035271	0.0037883	0.0040023	0.0041283	0.0042138	0.0042538	0.0042556	0.0042283	0.0041414	0.0040064	0.0038204	0.0035865	0.0032877	0.0029507	0.0025753	0.0021708	0.0017613	0.0013502	0.00096463	0.00058967	0.00020208	-0.0002085	-0.00065608	-0.0011527	-0.0016755	-0.0022221	-0.0027918	-0.0033395	-0.0038635	-0.0043513	-0.0047894	-0.0051813	-0.0055086	-0.0057923	-0.0060364	-0.0062408	-0.0064199	-0.0065808	-0.0067149	-0.0068557	-0.0069858	-0.0071448	-0.0073138	-0.007528
R_GluteusMinimus1	0.000925	0.0010608	0.0012418	0.001466	0.0016845	0.0018919	0.0020855	0.0022885	0.002532	0.0028041	0.0031033	0.0034095	0.003695	0.0039591	0.0041858	0.0043904	0.004589	0.0047557	0.0049334	0.0050845	0.0052092	0.0053017	0.0053515	0.0053432	0.0052613	0.0051281	0.0049387	0.0047354	0.0044878	0.0042248	0.0039725	0.0037182	0.0034685	0.0032132	0.0029877	0.0027781	0.002605	0.002448	0.00234	0.0022738	0.0022533	0.0022685	0.0023326	0.0024044	0.002514	0.0025942	0.0026752	0.00272	0.002695
R_GluteusMinimus2	0.00063333	0.00082183	0.0010574	0.0013257	0.0016047	0.001855	0.0020767	0.0023165	0.0025478	0.0027974	0.0030583	0.0033283	0.003576	0.0037877	0.0039881	0.0041423	0.004281	0.0043902	0.0044819	0.0045354	0.0045667	0.004582	0.0045484	0.0044686	0.0043452	0.004174	0.0039585	0.003701	0.0034115	0.0031107	0.0028062	0.0024791	0.0021658	0.0018705	0.0015794	0.0013271	0.0010952	0.0009105	0.00077308	0.00066542	0.0006	0.00058496	0.00059967	0.00064296	0.00070067	0.00073708	0.00076892	0.00076704	0.0007015
R_GluteusMinimus3	0.00047917	0.00072413	0.00101	0.0012941	0.0015967	0.0018692	0.0021189	0.0023526	0.0025448	0.0027427	0.0029388	0.0031192	0.0032723	0.003416	0.0035093	0.0035735	0.003611	0.0036148	0.0035781	0.0035217	0.0034183	0.003314	0.0031824	0.0030117	0.0028352	0.0026177	0.0023602	0.0020801	0.0017575	0.0014077	0.001035	0.00065737	0.00028833	-7.425e-05	-0.000398	-0.00069792	-0.000953	-0.001178	-0.0013566	-0.0014935	-0.0015942	-0.001664	-0.0017041	-0.0017305	-0.0017348	-0.0017562	-0.0017869	-0.00185	-0.0019645
R_Semimembranosus	0.0099708	0.0097317	0.009309	0.00875	0.0080933	0.0074106	0.0066972	0.00597	0.005204	0.0044044	0.0035479	0.0026292	0.0016487	0.00061242	-0.00042525	-0.0014765	-0.0024765	-0.003424	-0.0043078	-0.0051574	-0.0059258	-0.0066463	-0.0073397	-0.0080017	-0.0086527	-0.009301	-0.0099245	-0.010513	-0.011065	-0.011588	-0.01208	-0.012528	-0.012951	-0.013356	-0.013736	-0.014104	-0.014445	-0.014784	-0.015087	-0.015384	-0.015659	-0.015933	-0.016207	-0.016496	-0.016805	-0.017137	-0.017503	-0.017912	-0.018375
R_Semitendinosus	0.011054	0.010726	0.01013	0.0093631	0.0084977	0.0075885	0.0066705	0.0057466	0.0047848	0.00378	0.0027267	0.001602	0.00042083	-0.00080979	-0.0020394	-0.0032321	-0.0043812	-0.0054475	-0.0064426	-0.0073491	-0.0081817	-0.0089648	-0.0096993	-0.010398	-0.011082	-0.011727	-0.012361	-0.01294	-0.013473	-0.013972	-0.014415	-0.014833	-0.015205	-0.015576	-0.015929	-0.016267	-0.016597	-0.016909	-0.017227	-0.017532	-0.017817	-0.018111	-0.018417	-0.018748	-0.019089	-0.019484	-0.019917	-0.020392	-0.020931
R_BicepsFemorisLH	0.011621	0.011536	0.011314	0.010992	0.010591	0.010088	0.0095261	0.0089099	0.0082225	0.007474	0.0066458	0.0057218	0.0047165	0.0036581	0.0025287	0.0013917	0.00027	-0.00083704	-0.0019028	-0.0028969	-0.0038492	-0.00475	-0.0056083	-0.0064314	-0.0072362	-0.0080271	-0.0087873	-0.0095149	-0.010241	-0.010911	-0.011554	-0.012166	-0.01274	-0.013292	-0.013807	-0.014298	-0.014753	-0.015187	-0.015586	-0.015968	-0.016313	-0.016652	-0.017	-0.017347	-0.017703	-0.018058	-0.018424	-0.018821	-0.01924
R_Sartorius	-0.013958	-0.013957	-0.01402	-0.014065	-0.014073	-0.013973	-0.01376	-0.013496	-0.013158	-0.012764	-0.012319	-0.011745	-0.011042	-0.010166	-0.0091604	-0.0080496	-0.0068918	-0.0057017	-0.0045433	-0.0034207	-0.0023583	-0.0013363	-0.00036208	0.00060496	0.0015597	0.0025052	0.0034371	0.0043118	0.0051513	0.0059477	0.0066863	0.0073972	0.0080612	0.0086782	0.0092629	0.0098	0.010312	0.010752	0.011176	0.011546	0.011883	0.012197	0.012483	0.012752	0.013002	0.013245	0.013461	0.013675	0.013866
R_AdductorLongus	-0.0041125	-0.0045973	-0.0051818	-0.0058105	-0.0064128	-0.0069548	-0.0074171	-0.0078131	-0.008148	-0.0084444	-0.0087042	-0.0089286	-0.0090883	-0.0091842	-0.0091682	-0.0090752	-0.0089032	-0.0086421	-0.0083328	-0.0079564	-0.0075333	-0.0070862	-0.0065959	-0.0060551	-0.0054377	-0.0047583	-0.0039986	-0.003162	-0.0022773	-0.0013616	-0.0004175	0.00052988	0.0014553	0.0023159	0.0031321	0.0038671	0.0045297	0.0050922	0.0055687	0.0059409	0.0062342	0.0064456	0.006583	0.0066824	0.0067443	0.0068017	0.0068831	0.0070254	0.0072572
R_AdductorBrevis	0.001375	0.0010081	0.00058275	0.0001295	-0.00036467	-0.000825	-0.0012633	-0.0016876	-0.0020937	-0.0025207	-0.0029408	-0.0033717	-0.0038077	-0.004232	-0.0046485	-0.0050106	-0.0053333	-0.0055987	-0.005817	-0.0059824	-0.0060908	-0.0061426	-0.0061438	-0.0060985	-0.005978	-0.0057677	-0.0054865	-0.0051302	-0.004726	-0.004264	-0.0037746	-0.0032627	-0.0027588	-0.0022825	-0.0018418	-0.0014337	-0.0010822	-0.00078913	-0.00056517	-0.00040171	-0.00031417	-0.00027904	-0.00029708	-0.00035642	-0.00043033	-0.00050854	-0.00055708	-0.00055012	-0.00045417
R_AdductorMagnus1	0.0043417	0.0039931	0.003581	0.0031289	0.002648	0.0021346	0.0016353	0.0011116	0.00059217	3.7083e-05	-0.00055542	-0.0011875	-0.001842	-0.0025296	-0.0032287	-0.0038927	-0.0045228	-0.0051075	-0.0056246	-0.0060765	-0.0064542	-0.006748	-0.0069748	-0.0071279	-0.0071697	-0.0071365	-0.0070015	-0.0067693	-0.0064668	-0.0061079	-0.0057229	-0.0052998	-0.00489	-0.0044884	-0.0041138	-0.0037858	-0.0035108	-0.0032775	-0.0031177	-0.003018	-0.0029775	-0.0030021	-0.0030845	-0.0032009	-0.0033378	-0.0034658	-0.0035726	-0.0036138	-0.0035648
R_AdductorMagnus2	0.0081208	0.0078395	0.0075197	0.0071729	0.0067807	0.006336	0.0058392	0.0053464	0.0047993	0.0042483	0.0036212	0.0029417	0.002181	0.0013475	0.00047408	-0.00042562	-0.0013047	-0.0021605	-0.0029436	-0.0036749	-0.0043142	-0.0049035	-0.0054224	-0.0058769	-0.0062642	-0.0065667	-0.0068016	-0.006925	-0.0069887	-0.0069916	-0.0069479	-0.006855	-0.006759	-0.006653	-0.006536	-0.0064573	-0.0063898	-0.006373	-0.0063672	-0.0064227	-0.0065108	-0.0066348	-0.0068145	-0.0070042	-0.0072122	-0.0074052	-0.0075836	-0.007696	-0.0077417
R_AdductorMagnus3	0.0063625	0.0060982	0.0057742	0.0054117	0.0050317	0.0046154	0.0041733	0.0037275	0.0032645	0.0027908	0.0022879	0.0017272	0.0011207	0.00047787	-0.00021783	-0.00092229	-0.0015817	-0.0022102	-0.0027859	-0.0033171	-0.0037667	-0.0041569	-0.0045076	-0.0048085	-0.005063	-0.0052427	-0.005361	-0.0054083	-0.005397	-0.0053376	-0.0052312	-0.005109	-0.0049623	-0.0048204	-0.0046892	-0.0045819	-0.0044848	-0.0044223	-0.004397	-0.0044045	-0.0044475	-0.0045418	-0.0046567	-0.0047877	-0.004941	-0.0050754	-0.0052019	-0.0052596	-0.005278
R_TensorFasciaLata	-0.0086667	-0.0084245	-0.0080576	-0.0076316	-0.0071357	-0.0066019	-0.0060448	-0.0054585	-0.0048307	-0.0041335	-0.0033792	-0.0025528	-0.0016587	-0.00071017	0.00026558	0.0012592	0.0022403	0.0031837	0.0040923	0.0049364	0.0057075	0.0064102	0.0070589	0.007648	0.0081752	0.0086344	0.0090522	0.0094087	0.0097207	0.0099912	0.010217	0.010417	0.010604	0.010751	0.010902	0.01106	0.011215	0.011369	0.011544	0.011736	0.011938	0.012148	0.0124	0.012667	0.012935	0.013224	0.013507	0.013753	0.013989
R_Pectineus	-0.003375	-0.0036162	-0.0039067	-0.0042296	-0.004521	-0.0047921	-0.0050073	-0.0051767	-0.0053302	-0.0054535	-0.005555	-0.0056284	-0.0056602	-0.0056319	-0.0055568	-0.0054188	-0.0052295	-0.0049955	-0.0047203	-0.0044416	-0.004125	-0.0038069	-0.0034519	-0.0030691	-0.0026502	-0.0022042	-0.0017008	-0.0011746	-0.00061433	-6.2125e-05	0.00050583	0.0010623	0.001599	0.0021059	0.0025732	0.0030063	0.0033907	0.0037337	0.0040161	0.0042402	0.0044308	0.0045628	0.0046694	0.0047559	0.0048223	0.0048844	0.0049451	0.0050497	0.005185
R_Gracilis	-0.00094167	-0.001536	-0.0023603	-0.0033155	-0.0042807	-0.0051931	-0.006051	-0.0068462	-0.0076103	-0.0083571	-0.0091163	-0.0098414	-0.010531	-0.011145	-0.011657	-0.012036	-0.012293	-0.012434	-0.012492	-0.012444	-0.01234	-0.012158	-0.01189	-0.011539	-0.011099	-0.010536	-0.0098831	-0.0091294	-0.0083025	-0.0074292	-0.0065333	-0.0056327	-0.0047535	-0.003913	-0.0031337	-0.0024185	-0.0018182	-0.001296	-0.00087208	-0.00057163	-0.0003575	-0.00024542	-0.00020258	-0.00022287	-0.00030083	-0.00040375	-0.00049108	-0.00055017	-0.000522
R_GluteusMaximus1	0.0074833	0.0077788	0.0081376	0.0085099	0.0088482	0.0090954	0.0092648	0.009355	0.0093763	0.0093149	0.0092146	0.0090084	0.0087385	0.0083681	0.0078873	0.007301	0.0066388	0.0059335	0.0051623	0.0043737	0.0035592	0.0027453	0.0019407	0.0011112	0.00028367	-0.00056875	-0.0014504	-0.0023692	-0.003313	-0.0042802	-0.0052579	-0.0062102	-0.0071395	-0.0080005	-0.0088152	-0.0095719	-0.01025	-0.010833	-0.011345	-0.011813	-0.012193	-0.012526	-0.012833	-0.013108	-0.013368	-0.013615	-0.013882	-0.014156	-0.014486
R_GluteusMaximus2	0.0099875	0.010243	0.010549	0.010872	0.011125	0.011303	0.011358	0.011335	0.011231	0.011028	0.010745	0.010387	0.0099147	0.0092926	0.0085697	0.0077417	0.0068283	0.0058342	0.0048258	0.003789	0.0027475	0.0017278	0.00071167	-0.00028617	-0.001292	-0.0023083	-0.0033347	-0.0043804	-0.0054392	-0.0065128	-0.0075617	-0.0085915	-0.0095748	-0.010511	-0.011367	-0.012165	-0.012879	-0.013533	-0.014104	-0.014609	-0.015066	-0.015461	-0.015834	-0.016184	-0.016514	-0.016826	-0.017136	-0.017464	-0.017832
R_GluteusMaximus3	0.016525	0.016546	0.016599	0.016619	0.016543	0.016357	0.016044	0.015604	0.015076	0.01443	0.013656	0.012744	0.011664	0.010398	0.0089803	0.0074221	0.0057728	0.0040864	0.0023885	0.00069513	-0.0009525	-0.0025347	-0.0040671	-0.0055591	-0.0070142	-0.0084229	-0.0098068	-0.011174	-0.012476	-0.013757	-0.014963	-0.016112	-0.017193	-0.018198	-0.019135	-0.020003	-0.020803	-0.02156	-0.022247	-0.022886	-0.023502	-0.024101	-0.024692	-0.025286	-0.025857	-0.026417	-0.026944	-0.027445	-0.027893
R_Iliacus	-0.0076792	-0.007804	-0.0079556	-0.0081042	-0.0082073	-0.0082433	-0.0082201	-0.0081319	-0.0079878	-0.0078081	-0.0075696	-0.0072615	-0.0068898	-0.006414	-0.0058648	-0.0052613	-0.0046063	-0.0039106	-0.0032167	-0.002521	-0.0018592	-0.0011958	-0.00054792	8.9583e-05	0.00073317	0.0013833	0.0020561	0.002698	0.003361	0.0040105	0.0046317	0.0052565	0.0058355	0.0063922	0.0069098	0.0073858	0.0078178	0.008216	0.0085607	0.0088782	0.0091425	0.0093843	0.0096103	0.0098097	0.010001	0.010177	0.010364	0.010546	0.010739
R_Psoas	-0.0060125	-0.0061975	-0.0064523	-0.0067014	-0.0069182	-0.0070629	-0.0071448	-0.0071811	-0.007156	-0.0071216	-0.0070358	-0.0069069	-0.006726	-0.006445	-0.0060722	-0.0056404	-0.0051453	-0.0046048	-0.0040633	-0.0035088	-0.00295	-0.0024126	-0.0018759	-0.0013127	-0.00073583	-0.00013437	0.0004905	0.0011355	0.0017878	0.0024342	0.0030921	0.003726	0.0043447	0.00491	0.0054513	0.0059438	0.006375	0.0067637	0.0070913	0.0073703	0.0076175	0.0078108	0.0079745	0.0081315	0.0082528	0.0083808	0.0085	0.0086506	0.0088282
R_QuadratusFemoris	-0.0020125	-0.0020614	-0.002181	-0.0023428	-0.0024982	-0.0026648	-0.0028222	-0.0030225	-0.0032978	-0.0036256	-0.004015	-0.004416	-0.0048063	-0.0051608	-0.0054773	-0.0057683	-0.0060445	-0.0062857	-0.0065177	-0.0067279	-0.00691	-0.007019	-0.0070463	-0.0069627	-0.0067542	-0.0064625	-0.0060879	-0.0056642	-0.005229	-0.0047834	-0.0043658	-0.0039583	-0.0035787	-0.0032167	-0.0028623	-0.0025442	-0.0022735	-0.0020275	-0.0018422	-0.001716	-0.0016392	-0.0016215	-0.0016512	-0.0017196	-0.0018163	-0.0019046	-0.0019771	-0.0020136	-0.0019973
R_Gemelli	-0.0026208	-0.0025348	-0.0024953	-0.0024714	-0.0024375	-0.0024179	-0.0023821	-0.0023705	-0.0024177	-0.0025143	-0.0026346	-0.0027694	-0.0028843	-0.0029686	-0.0030344	-0.0030933	-0.0031637	-0.0032378	-0.0033432	-0.0034452	-0.0035642	-0.0036585	-0.0037152	-0.0037176	-0.0036512	-0.0035406	-0.0034142	-0.0032646	-0.0031323	-0.0030215	-0.0029296	-0.0028515	-0.002782	-0.0026967	-0.0026329	-0.0025673	-0.0025	-0.0024364	-0.0023997	-0.0023817	-0.0023983	-0.0024349	-0.0025062	-0.0025985	-0.0026823	-0.0027915	-0.0028769	-0.0029488	-0.003015
R_Piriformis	-0.0009625	-0.00073508	-0.00051175	-0.00025958	-2.8333e-05	0.00020104	0.00039058	0.00055575	0.0006555	0.00072217	0.00075208	0.00077383	0.00078167	0.000795	0.000779	0.00074562	0.000686	0.00058258	0.00043567	0.00026258	7.75e-05	-0.0001285	-0.00031808	-0.00047475	-0.00062	-0.00074688	-0.00088442	-0.0010425	-0.0012408	-0.0014486	-0.0017	-0.0019585	-0.0022242	-0.0024631	-0.0026768	-0.0028688	-0.0030505	-0.003189	-0.0033182	-0.0034282	-0.0035267	-0.0036175	-0.0037174	-0.0038194	-0.0039053	-0.004005	-0.0041005	-0.0042147	-0.0043488
R_RectusFemoris	-0.00625	-0.0057535	-0.0048904	-0.0038086	-0.0026678	-0.0015798	-0.00054642	0.00044004	0.0014303	0.0024308	0.0034496	0.0045016	0.0055627	0.0066167	0.0076015	0.008546	0.0093922	0.010157	0.010831	0.01144	0.011957	0.01242	0.012863	0.013276	0.013656	0.01401	0.014326	0.014599	0.014845	0.01504	0.015197	0.015343	0.01545	0.015547	0.015649	0.015753	0.015869	0.016	0.016141	0.016296	0.01646	0.016642	0.016856	0.017099	0.017399	0.017749	0.018173	0.018673	0.019256
R_BicepsFemorisSH	-0.00022083	-0.00028871	-0.00039783	-0.00056925	-0.00075683	-0.00096	-0.00115	-0.0013371	-0.0015193	-0.0017148	-0.0019025	-0.0020873	-0.0022413	-0.0023478	-0.0024171	-0.002431	-0.0024172	-0.0023635	-0.0022796	-0.0021782	-0.0020683	-0.0019572	-0.0018477	-0.0017317	-0.0016147	-0.0015063	-0.0013841	-0.0012598	-0.0011422	-0.0010275	-0.00091458	-0.00081017	-0.00071683	-0.00063688	-0.00055667	-0.00049271	-0.00044133	-0.00039379	-0.00036083	-0.00034254	-0.00031917	-0.00030292	-0.00029792	-0.00029033	-0.0003	-0.0003125	-0.00034033	-0.000376	-0.00042433
R_VastusMedialis	0.003825	0.0043088	0.0051589	0.0061955	0.0072295	0.0081727	0.0089963	0.0097148	0.010397	0.01102	0.011617	0.012169	0.012627	0.012956	0.01317	0.013239	0.01318	0.013022	0.012783	0.012495	0.012157	0.011821	0.011472	0.011086	0.010695	0.01028	0.0098311	0.0093779	0.0088978	0.0084194	0.0079146	0.0074272	0.0069453	0.0064889	0.0060812	0.0057202	0.005398	0.0051225	0.0048886	0.0047202	0.0045808	0.004496	0.0044455	0.0044434	0.0044915	0.004594	0.0047828	0.0050278	0.0053432
R_VastusIntermedius	0.0039083	0.0044086	0.0052819	0.0063382	0.0073992	0.0083698	0.0092089	0.0099479	0.010636	0.011287	0.011913	0.012473	0.01295	0.013287	0.013496	0.013571	0.013509	0.01335	0.013104	0.012794	0.012461	0.012116	0.011747	0.011359	0.010954	0.010528	0.010077	0.009609	0.0091287	0.0086233	0.0081142	0.0076088	0.0071097	0.0066595	0.0062342	0.0058437	0.0055162	0.0052492	0.0050143	0.004835	0.0046975	0.0046039	0.0045519	0.0045384	0.0045937	0.0047077	0.0048978	0.0051528	0.0054843
R_VastusLateralis	0.0035917	0.0040477	0.0048638	0.0058681	0.0068835	0.0078025	0.0086094	0.0093199	0.0099817	0.010608	0.011211	0.011759	0.012209	0.012551	0.012758	0.012828	0.012761	0.012606	0.012381	0.012092	0.011747	0.011411	0.011057	0.010677	0.010288	0.0098802	0.0094341	0.0089866	0.0085145	0.0080383	0.0075612	0.0070825	0.0066142	0.0061785	0.0057732	0.005419	0.0051047	0.0048317	0.0046265	0.0044543	0.004325	0.0042332	0.004187	0.0041829	0.0042317	0.0043523	0.0045158	0.0047415	0.0050578
R_MedialGastroc	0.0036542	0.0035652	0.0033112	0.0028799	0.002231	0.0014292	0.00057358	-0.0002645	-0.000954	-0.0014348	-0.0016967	-0.0017225	-0.0015622	-0.0012568	-0.0008335	-0.00033396	0.00021717	0.0008125	0.0014056	0.0019848	0.0025475	0.0030659	0.0035432	0.0039797	0.0043865	0.0047635	0.0051261	0.0054797	0.0058307	0.0062022	0.0065675	0.006933	0.007309	0.0076604	0.0080074	0.0083258	0.0086578	0.0089702	0.0092723	0.009574	0.00987	0.010157	0.010432	0.010702	0.010958	0.011182	0.011384	0.011579	0.011731
R_LateralGastroc	0.00345	0.0032977	0.0029731	0.0024645	0.0017582	0.00092312	7.0833e-06	-0.00083375	-0.0015405	-0.0020432	-0.0023171	-0.0023719	-0.002235	-0.0019345	-0.0015211	-0.0010102	-0.00043717	0.00014842	0.00075833	0.0013599	0.0019342	0.0024708	0.0029706	0.0034282	0.0038535	0.00425	0.0046351	0.0050185	0.0054007	0.0057801	0.0061813	0.0065574	0.0069372	0.0073195	0.0076826	0.0080313	0.0083622	0.0086997	0.0090089	0.0093242	0.0096217	0.0098986	0.010193	0.010456	0.010695	0.010906	0.011104	0.011271	0.011389
R_Soleus	0.0048542	0.0049099	0.0049262	0.0048584	0.0045753	0.004135	0.003572	0.0030326	0.0026008	0.0023583	0.0023075	0.0024585	0.0027762	0.0031778	0.0036655	0.0041752	0.0046988	0.005216	0.0057083	0.0061685	0.0065967	0.006975	0.0073141	0.0076117	0.007863	0.0080917	0.0082959	0.008489	0.008676	0.00885	0.0090325	0.0092181	0.009396	0.0095747	0.0097686	0.0099546	0.010151	0.010371	0.010588	0.010804	0.01103	0.011279	0.011514	0.011755	0.012008	0.012261	0.012515	0.012759	0.012988
R_TibialisPosterior	0.0011125	0.0010195	0.00094392	0.0009165	0.00089783	0.00090375	0.00093583	0.00096346	0.001003	0.0010255	0.0010463	0.0011046	0.0011778	0.0012772	0.0013988	0.0015144	0.0016368	0.0017395	0.0018251	0.0018896	0.0019275	0.0019615	0.0019978	0.002043	0.0020853	0.0021354	0.0021764	0.0021945	0.0022073	0.0021967	0.0021517	0.0021322	0.0021033	0.0020754	0.0020609	0.0020637	0.0020693	0.0020957	0.002116	0.0021482	0.0021725	0.0022116	0.0022245	0.0022437	0.0022558	0.0022685	0.0022924	0.0023089	0.002314
R_FlexDigLongus	0.0010125	0.00092008	0.00084392	0.00080108	0.00080083	0.00082271	0.00087442	0.00093046	0.000986	0.0010172	0.0010458	0.0010945	0.0011585	0.0012672	0.0013702	0.001489	0.0015853	0.001671	0.0017564	0.001807	0.0018383	0.0018601	0.0018766	0.0019039	0.0019502	0.002	0.0020196	0.0020393	0.0020362	0.0020173	0.0019779	0.0019309	0.0018832	0.0018519	0.0018243	0.0018131	0.0018157	0.0018307	0.0018382	0.0018533	0.0018783	0.0018846	0.0018874	0.0018987	0.0019102	0.0019198	0.0019148	0.0019167	0.0018998
R_FlexHalLongus	0.0016542	0.0015753	0.0015273	0.0014705	0.0014365	0.0013775	0.0013159	0.00127	0.0012337	0.0012219	0.0012333	0.0013076	0.0014122	0.0015594	0.0017308	0.001914	0.0020917	0.0022567	0.0024021	0.0025349	0.0026275	0.0027021	0.0027891	0.0028585	0.0029448	0.0030177	0.0030752	0.0031259	0.0031485	0.0031707	0.0031692	0.0031657	0.003159	0.0031607	0.0031762	0.0032008	0.0032283	0.0032855	0.0033361	0.0033828	0.0034392	0.0034957	0.0035481	0.0035877	0.003661	0.0037004	0.0037476	0.0037903	0.0038328
R_TibialisAnterior	-0.0050833	-0.0052381	-0.0053219	-0.0052524	-0.0049415	-0.0043394	-0.0036046	-0.0028894	-0.002312	-0.0019768	-0.0019	-0.0020491	-0.0023663	-0.002789	-0.0032798	-0.0038283	-0.0043883	-0.0049543	-0.0055125	-0.0060578	-0.0065758	-0.0070586	-0.0074797	-0.0078195	-0.008123	-0.0083833	-0.0086228	-0.0088568	-0.0090902	-0.0093508	-0.0096213	-0.0099004	-0.010179	-0.010446	-0.010718	-0.010989	-0.011255	-0.01152	-0.011798	-0.01209	-0.012389	-0.012709	-0.013032	-0.013367	-0.013707	-0.014052	-0.014394	-0.014753	-0.015103
R_PeroneusBrevis	0.00084167	0.0010414	0.0011581	0.0011818	0.0010467	0.0007875	0.00043358	7.6875e-05	-0.00022317	-0.00039954	-0.00047208	-0.00047475	-0.000437	-0.00037137	-0.00028842	-0.00021646	-0.0001095	4.375e-06	0.00013133	0.00028062	0.00044583	0.00060471	0.00075358	0.00084908	0.00091233	0.00096875	0.0010166	0.0010895	0.0011793	0.0012948	0.0014529	0.0016057	0.0017473	0.0019076	0.0020386	0.0021456	0.002254	0.0023279	0.0024133	0.0025048	0.002595	0.0026786	0.0027872	0.0028959	0.0030102	0.0031329	0.0032466	0.0033785	0.0035167
R_PeroneusLongus	0.0013375	0.0015323	0.0016451	0.0016607	0.001503	0.0011919	0.00080375	0.00037392	5.2333e-05	-0.00013096	-0.000225	-0.00020275	-0.00012917	-2.0417e-05	9.725e-05	0.00023063	0.0003795	0.00054967	0.000727	0.000931	0.0011417	0.0013366	0.0015118	0.0016392	0.0017402	0.0018042	0.001879	0.0019739	0.002081	0.002224	0.0023829	0.0025574	0.0027293	0.0028849	0.0030387	0.003171	0.0032892	0.0034031	0.003511	0.0036243	0.0037267	0.0038475	0.0039858	0.0041195	0.0042563	0.0043975	0.0045566	0.0047021	0.0048648
R_PeroneusTertius	-0.0028792	-0.0028113	-0.0027663	-0.0027054	-0.0025748	-0.0023908	-0.0022124	-0.0020258	-0.0018913	-0.0018256	-0.0018363	-0.0019446	-0.0021278	-0.0023725	-0.0026589	-0.0029631	-0.003285	-0.0035824	-0.0038562	-0.0041141	-0.0043217	-0.0045197	-0.0046888	-0.0048654	-0.0050263	-0.0051667	-0.0052849	-0.0053943	-0.0054902	-0.0055531	-0.0056363	-0.0056933	-0.0057552	-0.0058374	-0.0059203	-0.0060238	-0.0061213	-0.0062459	-0.0063848	-0.0065325	-0.0066667	-0.0068216	-0.0069673	-0.0071209	-0.007275	-0.0074302	-0.0075753	-0.0077364	-0.0078808
R_ExtensorDigLongus	-0.0046542	-0.0046684	-0.0046432	-0.0045658	-0.0043223	-0.0039383	-0.0034573	-0.0030037	-0.0026552	-0.0024533	-0.0024288	-0.0025859	-0.0028852	-0.0032772	-0.0037531	-0.0042502	-0.0047632	-0.005256	-0.0057451	-0.0061755	-0.0065775	-0.0069399	-0.0072617	-0.0075555	-0.0078043	-0.0080333	-0.0082443	-0.0084168	-0.0085943	-0.0087632	-0.0089271	-0.0090797	-0.009238	-0.0094005	-0.0095772	-0.0097585	-0.0099535	-0.010155	-0.010376	-0.0106	-0.010838	-0.011089	-0.011331	-0.011587	-0.011841	-0.012104	-0.01236	-0.012616	-0.012853
R_ExtensorHalLongus	-0.0050333	-0.005139	-0.005187	-0.0051156	-0.0048163	-0.0042917	-0.0036396	-0.0030035	-0.002515	-0.0022071	-0.0021546	-0.0022997	-0.002621	-0.003049	-0.0035413	-0.0040779	-0.0046448	-0.0051861	-0.005734	-0.006253	-0.0067392	-0.0071733	-0.0075581	-0.007899	-0.0081885	-0.0084302	-0.0086638	-0.0088826	-0.009094	-0.0093143	-0.0095383	-0.0097747	-0.01	-0.010225	-0.010458	-0.010692	-0.010929	-0.011162	-0.011422	-0.011689	-0.011943	-0.012234	-0.012524	-0.012822	-0.01312	-0.013415	-0.013725	-0.014031	-0.014339
L_GluteusMedius1	-0.0028667	-0.0032133	-0.0036233	-0.0041017	-0.0045857	-0.0050981	-0.0056062	-0.0061019	-0.0065567	-0.0069917	-0.0073479	-0.0076513	-0.0078402	-0.0079442	-0.0079425	-0.0078175	-0.00761	-0.0073356	-0.0069892	-0.0066063	-0.0061783	-0.0057344	-0.0052566	-0.0047382	-0.0041923	-0.0035906	-0.0029495	-0.002284	-0.0015827	-0.00088638	-0.00018833	0.000522	0.0011838	0.0018043	0.0023805	0.0029023	0.0033303	0.0036805	0.0039391	0.0040875	0.0041375	0.004082	0.00393	0.0036888	0.0033933	0.003064	0.002758	0.002554	0.0025082
L_GluteusMedius2	-0.0038292	-0.0042008	-0.0046396	-0.0050895	-0.0055662	-0.0060171	-0.0064427	-0.0068568	-0.0072643	-0.0076317	-0.0079717	-0.0082762	-0.0085123	-0.0086608	-0.008719	-0.0086446	-0.0084567	-0.0081553	-0.0077519	-0.0072531	-0.0067117	-0.006124	-0.0055005	-0.0048795	-0.0042158	-0.0035396	-0.0028568	-0.0021454	-0.0014413	-0.00072504	-1.8333e-05	0.000692	0.0013793	0.0020288	0.0026332	0.0031888	0.00367	0.0040916	0.0044225	0.0046763	0.004855	0.0049465	0.0049496	0.004878	0.004761	0.0046319	0.0045255	0.0044785	0.0045472
L_GluteusMedius3	-0.0035083	-0.003843	-0.0042122	-0.0045852	-0.00493	-0.0052583	-0.0055558	-0.0058418	-0.0061135	-0.0063823	-0.0066583	-0.0069205	-0.0071595	-0.0073463	-0.0074595	-0.0074888	-0.0074003	-0.0071883	-0.006855	-0.0064347	-0.0059475	-0.0054227	-0.0048668	-0.004306	-0.0037307	-0.0031542	-0.0025717	-0.0019942	-0.0014238	-0.00085063	-0.0002725	0.00032038	0.00089683	0.001444	0.0019842	0.0024731	0.0029242	0.0033336	0.0036761	0.0039807	0.004245	0.004437	0.0045783	0.0046625	0.0047252	0.0047938	0.0048647	0.0049683	0.0051317
L_GluteusMinimus1	0.0012917	0.0010499	0.00075	0.00039446	1.5833e-05	-0.00040438	-0.00084117	-0.0012696	-0.0017055	-0.002133	-0.0025521	-0.0029388	-0.003288	-0.0035723	-0.0038166	-0.0040196	-0.0041832	-0.0043065	-0.0043922	-0.0044422	-0.00445	-0.004427	-0.0043482	-0.0042126	-0.0040145	-0.0037302	-0.0033919	-0.0030038	-0.0025662	-0.0021138	-0.0016337	-0.0011531	-0.00068367	-0.00022925	0.00018417	0.00056146	0.00088617	0.0011493	0.0013468	0.0014627	0.0014983	0.001447	0.001336	0.0011523	0.00091667	0.00064583	0.00041683	0.00026192	0.00022183
L_GluteusMinimus2	0.00067917	0.00041904	0.0001015	-0.00026979	-0.00065617	-0.0010633	-0.001474	-0.0018863	-0.0023047	-0.002716	-0.0031238	-0.0035057	-0.0038657	-0.0041885	-0.0044592	-0.0046629	-0.0048262	-0.0049231	-0.0049697	-0.0049675	-0.004925	-0.004817	-0.0046626	-0.0044805	-0.0042152	-0.0039063	-0.0035367	-0.0031216	-0.0026712	-0.0022012	-0.0017171	-0.001225	-0.000724	-0.00024054	0.0001975	0.00060229	0.00096317	0.001273	0.0015183	0.0016883	0.0017825	0.0018042	0.0017571	0.0016454	0.001484	0.0013162	0.0011522	0.0010623	0.0010763
L_GluteusMinimus3	-0.00040833	-0.00067317	-0.00099342	-0.0013365	-0.0017135	-0.0020731	-0.0024278	-0.0027837	-0.003135	-0.0034911	-0.0038508	-0.0042	-0.0045262	-0.0048115	-0.0050511	-0.0052235	-0.0053227	-0.0053575	-0.0053198	-0.0052093	-0.0050492	-0.0048371	-0.0045974	-0.0043101	-0.0040022	-0.0036396	-0.0032504	-0.0028328	-0.0023865	-0.0019342	-0.0014525	-0.00096975	-0.000482	-2.6208e-05	0.00042225	0.00083333	0.0011925	0.0015167	0.0017985	0.002017	0.0021675	0.0022557	0.0022827	0.0022722	0.0022197	0.0021485	0.0021035	0.0020913	0.0021695
L_Semimembranosus	-0.018833	-0.019392	-0.019968	-0.020541	-0.02113	-0.021704	-0.022294	-0.022902	-0.023551	-0.02422	-0.02498	-0.025798	-0.026682	-0.027652	-0.0287	-0.029777	-0.030891	-0.031958	-0.032995	-0.033927	-0.034727	-0.035333	-0.035711	-0.035841	-0.035717	-0.035349	-0.034712	-0.033824	-0.032688	-0.031318	-0.029721	-0.027928	-0.025934	-0.023749	-0.021431	-0.018987	-0.016409	-0.013755	-0.01104	-0.0082835	-0.0055417	-0.00287	-0.000306	0.0020618	0.0041797	0.0060075	0.0075023	0.0086385	0.0094305
L_Semitendinosus	-0.021312	-0.021929	-0.022552	-0.023189	-0.023821	-0.024476	-0.025153	-0.025854	-0.026628	-0.027484	-0.028419	-0.029483	-0.030675	-0.031983	-0.033386	-0.034839	-0.036318	-0.037741	-0.039076	-0.040254	-0.041232	-0.041953	-0.042406	-0.042564	-0.042435	-0.042042	-0.041381	-0.040445	-0.039255	-0.037811	-0.036136	-0.034214	-0.032072	-0.029714	-0.027168	-0.024436	-0.021527	-0.018448	-0.015259	-0.011956	-0.0085983	-0.0052782	-0.002056	0.000948	0.0036545	0.0059654	0.0078293	0.0092233	0.010154
L_BicepsFemorisLH	-0.0191	-0.019504	-0.019899	-0.020283	-0.020637	-0.020974	-0.021289	-0.021599	-0.021919	-0.022275	-0.022672	-0.023145	-0.023718	-0.024406	-0.025181	-0.02608	-0.027062	-0.028091	-0.029138	-0.030173	-0.03112	-0.031903	-0.032471	-0.032779	-0.032808	-0.032535	-0.031961	-0.031081	-0.029911	-0.02843	-0.026696	-0.02469	-0.022475	-0.020055	-0.017487	-0.014798	-0.012011	-0.0091778	-0.0063492	-0.0035571	-0.00087917	0.0016224	0.0038824	0.0058362	0.0074453	0.0086985	0.0096183	0.010263	0.010698
L_Sartorius	0.015733	0.015832	0.015908	0.015932	0.015892	0.015776	0.01558	0.01528	0.014863	0.014287	0.013524	0.012572	0.0114	0.0099674	0.0082883	0.0063502	0.0041642	0.0017825	-0.0007145	-0.0032315	-0.005695	-0.0080355	-0.010228	-0.012195	-0.013919	-0.015373	-0.016563	-0.017523	-0.018272	-0.018806	-0.019158	-0.019332	-0.019358	-0.019199	-0.018892	-0.018438	-0.017854	-0.017163	-0.016396	-0.015575	-0.014729	-0.013896	-0.013093	-0.012331	-0.011663	-0.011087	-0.01064	-0.010336	-0.01019
L_AdductorLongus	0.0079333	0.0085006	0.0091329	0.0098148	0.010504	0.011174	0.011806	0.01239	0.012907	0.013355	0.013716	0.013965	0.014081	0.014066	0.013889	0.013553	0.013083	0.012476	0.011748	0.010956	0.010088	0.0091849	0.0082575	0.007295	0.0063073	0.0053073	0.0042827	0.0032441	0.0021927	0.0011425	9.2083e-05	-0.00096567	-0.0019842	-0.0029647	-0.0039005	-0.0047654	-0.0055293	-0.0062093	-0.0067696	-0.0072249	-0.0075542	-0.0077514	-0.0078225	-0.0077962	-0.0076965	-0.0075583	-0.0074543	-0.0074363	-0.0076027
L_AdductorBrevis	4.5833e-05	0.00047925	0.0009875	0.0015524	0.0021563	0.0027579	0.0033617	0.0039527	0.0045208	0.0050821	0.0056108	0.0060753	0.0065132	0.0068675	0.0071412	0.0073631	0.0075028	0.007571	0.0075855	0.0075454	0.0074342	0.0072742	0.0070723	0.006812	0.0064902	0.0061	0.0056478	0.0051526	0.0046152	0.0040522	0.0034596	0.0028516	0.0022158	0.0016018	0.00099208	0.00042104	-0.00011867	-0.00059258	-0.0010165	-0.001363	-0.001635	-0.0018097	-0.0019081	-0.0019365	-0.0018985	-0.0018452	-0.0018137	-0.0018488	-0.0019685
L_AdductorMagnus1	-0.0029708	-0.0025426	-0.0020499	-0.0014827	-0.00084833	-0.00019771	0.000459	0.0011209	0.0017975	0.00246	0.0031092	0.003744	0.0043337	0.0048925	0.0053967	0.0058662	0.0062923	0.006665	0.0069957	0.0072672	0.0074842	0.0076215	0.0077244	0.0077501	0.007694	0.0075333	0.0073017	0.0070002	0.0066115	0.0061925	0.0057154	0.0052168	0.0046855	0.0041506	0.0036188	0.0030946	0.0026005	0.0021379	0.0017312	0.0013926	0.0011217	0.00093379	0.000829	0.00079329	0.00079867	0.00082313	0.00084617	0.00081329	0.000683
L_AdductorMagnus2	-0.0078167	-0.0075039	-0.0071092	-0.0066276	-0.0060903	-0.0055146	-0.0048902	-0.0042365	-0.0035573	-0.002828	-0.0020812	-0.0013093	-0.00051167	0.000277	0.0010823	0.0019117	0.0027342	0.0035581	0.0043377	0.0050764	0.0057433	0.0063375	0.0068691	0.0073108	0.0076525	0.0078969	0.0080136	0.0080505	0.0080233	0.0079207	0.0077733	0.0075695	0.0073285	0.0070557	0.0067581	0.0064425	0.0061222	0.0057915	0.0054878	0.0052048	0.0049583	0.0047573	0.0045862	0.0044478	0.0043468	0.0042644	0.0041574	0.0040546	0.0039257
L_AdductorMagnus3	-0.0054917	-0.00522	-0.0048819	-0.0044716	-0.004026	-0.00354	-0.0030294	-0.0025021	-0.0019408	-0.0013487	-0.00074875	-0.00012733	0.00049617	0.0011425	0.001791	0.0024317	0.0030755	0.0037268	0.0043375	0.004904	0.00541	0.0058433	0.0062338	0.0065237	0.0067382	0.0068604	0.0068817	0.006822	0.0067157	0.0065427	0.0063362	0.0060785	0.0058032	0.0054923	0.0051777	0.0048429	0.0045077	0.0041889	0.0038749	0.0035998	0.0033492	0.0031496	0.0029933	0.0028523	0.0027555	0.00267	0.0025821	0.0024679	0.002333
L_TensorFasciaLata	0.014167	0.014245	0.01428	0.014268	0.014214	0.01412	0.013987	0.013822	0.013606	0.013382	0.013089	0.01276	0.012385	0.011952	0.011464	0.010893	0.010239	0.0095287	0.0087429	0.0079333	0.0071283	0.0063188	0.0055459	0.0048087	0.0041642	0.0035979	0.0031172	0.0026798	0.002314	0.001979	0.0016604	0.0013535	0.001047	0.0007715	0.00046692	0.00014187	-0.00020017	-0.00058317	-0.0010337	-0.0015395	-0.0021075	-0.0027617	-0.0034667	-0.0041974	-0.0049203	-0.0056085	-0.0062264	-0.0067189	-0.0070082
L_Pectineus	0.0059125	0.0061823	0.0064949	0.0068171	0.0071415	0.0074598	0.0077284	0.0079766	0.0081745	0.0083362	0.0084308	0.0084599	0.0084048	0.0082735	0.008045	0.00772	0.007316	0.006843	0.0063102	0.0057461	0.0051683	0.0045713	0.0039698	0.0033638	0.0027762	0.0021719	0.0015683	0.00096367	0.00036583	-0.000225	-0.00082125	-0.0014043	-0.0019705	-0.0025165	-0.003022	-0.0034885	-0.0038907	-0.0042494	-0.0045349	-0.0047575	-0.0049067	-0.0049844	-0.0049865	-0.0049431	-0.0048458	-0.0047358	-0.0046527	-0.0046242	-0.0046857
L_Gracilis	0.0015417	0.0018716	0.0022766	0.0027395	0.0031978	0.0036113	0.0039815	0.0042669	0.0044333	0.0044444	0.0042804	0.0038675	0.0032178	0.0022703	0.0010211	-0.00051583	-0.002292	-0.0042663	-0.0063861	-0.0085217	-0.010653	-0.012669	-0.014513	-0.01616	-0.017611	-0.018831	-0.019855	-0.02065	-0.021256	-0.021647	-0.021843	-0.021842	-0.021648	-0.021246	-0.020663	-0.019877	-0.018901	-0.017752	-0.016432	-0.014981	-0.013416	-0.011776	-0.010117	-0.0085171	-0.0070168	-0.0057127	-0.0046617	-0.0039693	-0.0036685
L_GluteusMaximus1	-0.012175	-0.012612	-0.013065	-0.01352	-0.013924	-0.014278	-0.014564	-0.014809	-0.014972	-0.015077	-0.015123	-0.015048	-0.014845	-0.014529	-0.014011	-0.013306	-0.012401	-0.011331	-0.010097	-0.0087758	-0.0073958	-0.0060388	-0.0047127	-0.0034559	-0.0022605	-0.0011313	-6.8417e-05	0.00094742	0.0019113	0.002833	0.0037229	0.0045498	0.0053573	0.0061104	0.0067773	0.0073692	0.0078748	0.0083072	0.0086553	0.0089331	0.0091283	0.0092419	0.0092798	0.0092455	0.0091637	0.0090788	0.0090141	0.0090117	0.0091315
L_GluteusMaximus2	-0.016167	-0.016546	-0.01692	-0.017259	-0.017549	-0.017748	-0.01788	-0.017937	-0.017887	-0.017759	-0.017528	-0.01716	-0.016659	-0.015988	-0.015126	-0.01406	-0.012801	-0.011335	-0.0097357	-0.0080576	-0.006345	-0.0046781	-0.0030898	-0.0015951	-0.0002095	0.0010573	0.0022084	0.003287	0.004283	0.0052072	0.0061004	0.0069211	0.0076963	0.0083995	0.0090278	0.0095698	0.010035	0.010406	0.010709	0.010933	0.011093	0.011178	0.011193	0.011129	0.011054	0.010957	0.010892	0.010882	0.01097
L_GluteusMaximus3	-0.026583	-0.026738	-0.026798	-0.026748	-0.026579	-0.026275	-0.025841	-0.025275	-0.024578	-0.023719	-0.022704	-0.021518	-0.020151	-0.018576	-0.016772	-0.014725	-0.01243	-0.0099468	-0.0073323	-0.004686	-0.0021083	0.00034504	0.0026098	0.0046286	0.006398	0.0079094	0.0092073	0.010308	0.011258	0.012082	0.012795	0.013415	0.013947	0.014357	0.014701	0.014948	0.015121	0.01521	0.015246	0.015253	0.015203	0.015151	0.015054	0.014933	0.014789	0.014668	0.014552	0.014485	0.014474
L_Iliacus	0.0111	0.011295	0.011504	0.011685	0.01185	0.011954	0.012013	0.012001	0.011927	0.011782	0.011546	0.011223	0.010786	0.010227	0.0095327	0.0087169	0.0077678	0.0067191	0.005602	0.0044403	0.0032958	0.0021655	0.0011015	0.00010171	-0.00080917	-0.0016656	-0.0024253	-0.0031444	-0.003794	-0.0043963	-0.0049488	-0.005482	-0.0059602	-0.0063715	-0.0067479	-0.007046	-0.007309	-0.0075123	-0.0076423	-0.0077255	-0.00778	-0.0077757	-0.0077146	-0.0076203	-0.0074923	-0.0073673	-0.0072652	-0.0071932	-0.0072058
L_Psoas	0.0088583	0.0091347	0.0094028	0.0096657	0.0099053	0.010085	0.010235	0.010339	0.010361	0.010344	0.010263	0.010091	0.009826	0.0094351	0.0089182	0.008274	0.0075002	0.0066265	0.0056807	0.0047071	0.0037333	0.0027808	0.0018564	0.00096779	0.00015583	-0.00062396	-0.0013597	-0.0020532	-0.0027117	-0.0033506	-0.0039533	-0.0045245	-0.0050585	-0.0055494	-0.0059635	-0.0063263	-0.0066145	-0.0068237	-0.0069743	-0.0070637	-0.0070825	-0.0070305	-0.0069309	-0.0067699	-0.0065852	-0.0064006	-0.0062243	-0.0061245	-0.0061175
L_QuadratusFemoris	0.0021917	0.0024223	0.0027208	0.0030665	0.0034475	0.0038619	0.0042698	0.0046616	0.005026	0.005341	0.0055833	0.0057524	0.0058263	0.0058047	0.0057083	0.0055429	0.0053278	0.005101	0.0048568	0.004606	0.0043633	0.004132	0.0038789	0.003628	0.0033445	0.0030021	0.0026185	0.002201	0.0017618	0.0012952	0.0008275	0.00035746	-9.3e-05	-0.00051312	-0.00089042	-0.0012175	-0.0014928	-0.0017	-0.0018357	-0.0018758	-0.0018208	-0.0016835	-0.0014664	-0.0011685	-0.000818	-0.00042458	-6.0667e-05	0.00020504	0.00031583
L_Gemelli	0.0011333	0.0011824	0.0012596	0.001384	0.00151	0.001681	0.0018608	0.0020201	0.0021542	0.002252	0.0023071	0.0023097	0.0022462	0.0021349	0.0019667	0.0017715	0.001571	0.001382	0.00122	0.0010805	0.00095417	0.0008495	0.00071442	0.00059188	0.00044017	0.00026354	6.3333e-05	-0.0001535	-0.00037167	-0.00059671	-0.00080917	-0.0010059	-0.0011908	-0.0013517	-0.0014804	-0.0015687	-0.001627	-0.0016405	-0.0016176	-0.0015372	-0.0014133	-0.0012317	-0.0010257	-0.00077113	-0.0004825	-0.00018479	9.375e-05	0.00032258	0.00045933
L_Piriformis	-0.00031667	-0.00050196	-0.00067175	-0.00083992	-0.000987	-0.001119	-0.0012409	-0.0013476	-0.0014708	-0.001619	-0.0018038	-0.0020221	-0.0022537	-0.002499	-0.0027236	-0.0029237	-0.0030703	-0.0031592	-0.0031715	-0.0031217	-0.0030158	-0.0028898	-0.0027404	-0.0025796	-0.0024057	-0.0022333	-0.0020531	-0.0018683	-0.0016612	-0.0014698	-0.0012571	-0.0010228	-0.00077867	-0.00053254	-0.00027808	-3.8958e-05	0.0001985	0.00042146	0.00064558	0.00086262	0.0010617	0.0012468	0.0014137	0.0015662	0.0017178	0.0018633	0.0020197	0.0021666	0.0023117
L_RectusFemoris	0.019083	0.019883	0.020691	0.021548	0.022437	0.023349	0.024318	0.025352	0.02648	0.027702	0.029023	0.030477	0.03204	0.0337	0.035394	0.03709	0.038753	0.040311	0.041711	0.042931	0.043906	0.044661	0.045133	0.045326	0.045282	0.044995	0.044461	0.043707	0.042725	0.04153	0.04013	0.038522	0.036715	0.034724	0.032531	0.030176	0.027622	0.02489	0.021984	0.01889	0.015647	0.012286	0.0088469	0.0054234	0.0021238	-0.00096417	-0.0036593	-0.0058203	-0.0073083
L_BicepsFemorisSH	-0.00028333	-0.00036013	-0.00044058	-0.00055196	-0.00069467	-0.00085396	-0.0010584	-0.0013247	-0.00167	-0.0021116	-0.0026846	-0.0034238	-0.0043478	-0.0055117	-0.0069325	-0.0086133	-0.010523	-0.012656	-0.014934	-0.017246	-0.019512	-0.0216	-0.023464	-0.025023	-0.026215	-0.027049	-0.027487	-0.027566	-0.027311	-0.026725	-0.025842	-0.024687	-0.023294	-0.021673	-0.019866	-0.017907	-0.015844	-0.013702	-0.011562	-0.0094505	-0.0074542	-0.0056223	-0.0040191	-0.0026773	-0.0016592	-0.00093271	-0.00048383	-0.00023379	-0.00011567
L_VastusMedialis	0.0043833	0.0049184	0.0055116	0.0061427	0.0068623	0.0076773	0.0085954	0.009626	0.010852	0.012247	0.013872	0.015736	0.017838	0.020174	0.02272	0.025437	0.028234	0.031045	0.033794	0.036368	0.038705	0.040739	0.042446	0.04381	0.044822	0.045514	0.04587	0.045932	0.045722	0.045239	0.044507	0.043517	0.042286	0.040804	0.039072	0.03708	0.034842	0.032348	0.029621	0.026662	0.023508	0.020199	0.016821	0.013463	0.01021	0.0072304	0.0046719	0.0026785	0.0013767
L_VastusIntermedius	0.0044875	0.0050348	0.0056366	0.0063064	0.0070417	0.0078598	0.0087948	0.0098779	0.011124	0.012546	0.014229	0.016136	0.018301	0.020696	0.023313	0.026088	0.028969	0.031852	0.034651	0.037277	0.039656	0.041734	0.043461	0.044836	0.045875	0.046555	0.046942	0.047008	0.046793	0.0463	0.045555	0.04456	0.043306	0.041801	0.040023	0.038012	0.035728	0.033189	0.030374	0.027342	0.024117	0.020715	0.017256	0.01379	0.010474	0.0074135	0.0047813	0.0027361	0.0014062
L_VastusLateralis	0.0041375	0.004643	0.0052103	0.0058325	0.0065305	0.0073215	0.0082142	0.0092423	0.010453	0.011841	0.013463	0.015336	0.01746	0.019851	0.022458	0.025224	0.028108	0.031	0.033815	0.036458	0.038847	0.040919	0.042661	0.044031	0.045066	0.045742	0.046113	0.046186	0.045973	0.045487	0.044743	0.043739	0.042501	0.040986	0.039215	0.037195	0.034906	0.03233	0.029525	0.026478	0.023247	0.019894	0.016449	0.013063	0.009838	0.0069071	0.0044282	0.002528	0.0012985
L_MedialGastroc	0.011229	0.011287	0.011284	0.01124	0.011098	0.010865	0.010521	0.010037	0.009397	0.0085656	0.0075175	0.0061999	0.0046095	0.0027358	0.00061033	-0.0017158	-0.0041245	-0.0065565	-0.0088287	-0.010767	-0.012215	-0.013094	-0.013498	-0.013497	-0.013241	-0.012799	-0.012213	-0.011549	-0.010815	-0.010031	-0.009255	-0.0084588	-0.0076802	-0.006919	-0.0061927	-0.0055235	-0.0049147	-0.0043584	-0.0038478	-0.0033812	-0.0029225	-0.0024565	-0.0019547	-0.0013447	-0.0006145	0.00025417	0.0011796	0.0021103	0.002924
L_LateralGastroc	0.010842	0.010856	0.010816	0.010699	0.010494	0.010199	0.0097759	0.0092021	0.0084697	0.0075255	0.0063475	0.0048759	0.0031115	0.0010771	-0.0012252	-0.0037208	-0.0062977	-0.0088691	-0.011257	-0.013286	-0.014782	-0.015681	-0.016059	-0.01602	-0.015694	-0.015189	-0.014552	-0.013816	-0.013037	-0.012226	-0.011373	-0.01053	-0.0097078	-0.0088907	-0.0080934	-0.0073373	-0.0066288	-0.0059623	-0.0053537	-0.0047713	-0.00418	-0.0035963	-0.0029572	-0.0022069	-0.0013138	-0.0002925	0.00080017	0.001866	0.002781
L_Soleus	0.012133	0.012347	0.012528	0.012666	0.01276	0.012788	0.01273	0.012596	0.012348	0.011997	0.011478	0.010797	0.0099108	0.0088575	0.0075977	0.0062327	0.004803	0.0034053	0.002125	0.0011531	0.00060167	0.00053367	0.00082458	0.0013896	0.0020867	0.0028438	0.0036013	0.004312	0.0049767	0.0055688	0.0060563	0.0064765	0.0067988	0.006986	0.007062	0.0070269	0.0068492	0.0065395	0.0061062	0.0055759	0.0049525	0.0043086	0.0036823	0.003142	0.0027667	0.0026079	0.0026529	0.0028819	0.0032542
L_TibialisPosterior	0.0016708	0.0016657	0.00165	0.0016204	0.001577	0.0015019	0.0014185	0.0012869	0.0011005	0.00087625	0.000575	0.00021371	-0.000224	-0.00074575	-0.0013209	-0.001921	-0.0025232	-0.0031086	-0.0036076	-0.0039768	-0.0041783	-0.0041923	-0.0040276	-0.003743	-0.0033763	-0.0029594	-0.002554	-0.0021526	-0.0017775	-0.0014319	-0.0011021	-0.00079967	-0.00049583	-0.00020638	8.4e-05	0.00036958	0.00062567	0.0008305	0.00097017	0.00105	0.0010183	0.00091133	0.00074617	0.00055379	0.0003715	0.00025917	0.0002095	0.00022408	0.00031217
L_FlexDigLongus	0.0012333	0.0012176	0.0011904	0.0011577	0.0010817	0.0010204	0.00091442	0.00077983	0.00059183	0.00035817	7e-05	-0.00029571	-0.0007105	-0.0012035	-0.0017427	-0.0023179	-0.0028815	-0.0034138	-0.0038921	-0.0042403	-0.0044175	-0.0044288	-0.0042712	-0.0039911	-0.0036398	-0.00325	-0.0028469	-0.0024574	-0.002086	-0.0017503	-0.0014321	-0.0011198	-0.00081217	-0.00050388	-0.00018142	0.00010854	0.000396	0.00064525	0.00081808	0.00092946	0.0009125	0.00083217	0.00067492	0.00048217	0.00031133	0.00018521	0.00012467	0.00015029	0.00022117
L_FlexHalLongus	0.0031333	0.0031534	0.0031678	0.0031563	0.0031198	0.0030704	0.0029733	0.0028283	0.0026442	0.002388	0.0020579	0.001634	0.0011208	0.00053112	-0.00013392	-0.00083667	-0.0015612	-0.0022397	-0.0028386	-0.0032888	-0.0035342	-0.0035384	-0.0033693	-0.0030479	-0.0026338	-0.0021844	-0.001717	-0.0012782	-0.00087283	-0.00048488	-0.000135	0.00019013	0.00051017	0.00079162	0.0010553	0.0013015	0.0015118	0.0016586	0.0017198	0.0016957	0.0015875	0.0014006	0.001168	0.00092854	0.00072233	0.00060292	0.00055067	0.00061133	0.00073783
L_TibialisAnterior	-0.014433	-0.014745	-0.015022	-0.015262	-0.015414	-0.01553	-0.015522	-0.015432	-0.015245	-0.014912	-0.014422	-0.01376	-0.012903	-0.011848	-0.010655	-0.009339	-0.0079947	-0.0066664	-0.0054798	-0.0045883	-0.0040858	-0.0039963	-0.0042298	-0.0046946	-0.005285	-0.0059156	-0.0065289	-0.007121	-0.0076628	-0.0081243	-0.0085312	-0.0088084	-0.008961	-0.0089925	-0.0088488	-0.008559	-0.0081118	-0.0075272	-0.0068278	-0.0060745	-0.0053008	-0.0045513	-0.0039169	-0.0034084	-0.0030913	-0.0030069	-0.0031232	-0.003384	-0.0037685
L_PeroneusBrevis	0.0040875	0.0042129	0.0043442	0.0044756	0.0046097	0.0047358	0.0048577	0.0049913	0.0051412	0.0053237	0.0055	0.0057088	0.0059227	0.0061498	0.0063702	0.0065685	0.0067328	0.0068545	0.006937	0.0069869	0.0069933	0.0069555	0.0068768	0.0067475	0.0065582	0.0063375	0.0060981	0.0058627	0.005634	0.0054197	0.0051675	0.0048997	0.0045882	0.004212	0.0037776	0.0032981	0.0027875	0.002258	0.0017791	0.0013583	0.0010475	0.00086221	0.00079483	0.00081754	0.00090033	0.0010146	0.0011347	0.0012305	0.0012842
L_PeroneusLongus	0.0053042	0.0054645	0.0056202	0.0057693	0.0058958	0.0060152	0.0061338	0.0062541	0.0063642	0.0064887	0.0066096	0.0067251	0.0068247	0.0069144	0.0069811	0.0070167	0.0070102	0.0069799	0.0069304	0.0068715	0.006825	0.0067939	0.0067313	0.0066657	0.0065657	0.006426	0.0062768	0.0061329	0.0059815	0.0058303	0.0056604	0.0054339	0.0051623	0.0048324	0.004431	0.0039519	0.0034292	0.0028974	0.0023812	0.0019162	0.0015458	0.001302	0.0011552	0.0011169	0.0011677	0.0012685	0.0013848	0.0014922	0.001579
L_PeroneusTertius	-0.0069375	-0.0070637	-0.0071601	-0.0072248	-0.0072413	-0.0071979	-0.0071055	-0.0069435	-0.006658	-0.0062649	-0.0057371	-0.0050371	-0.0041758	-0.0031413	-0.0019758	-0.00073375	0.00054867	0.0017568	0.0028436	0.0036367	0.0040817	0.0041197	0.003823	0.0032808	0.002603	0.00185	0.0010932	0.00038237	-0.00028033	-0.00089067	-0.0014283	-0.0019083	-0.002337	-0.0026957	-0.0029903	-0.0032163	-0.0033498	-0.0033937	-0.0033082	-0.0031373	-0.0028583	-0.0024895	-0.0020826	-0.00169	-0.0013772	-0.0012108	-0.0011838	-0.0012835	-0.0015137
L_ExtensorDigLongus	-0.011721	-0.011937	-0.012112	-0.012251	-0.012308	-0.012302	-0.01222	-0.01202	-0.011701	-0.011222	-0.010569	-0.0097192	-0.0086272	-0.0073455	-0.0058875	-0.0043215	-0.0027075	-0.0011617	0.00021592	0.0012378	0.0018033	0.0018799	0.0015333	0.00088792	9.0333e-05	-0.00078646	-0.0016643	-0.0025128	-0.0033	-0.0040122	-0.0046317	-0.0051683	-0.0056052	-0.0059475	-0.006164	-0.0062567	-0.0062293	-0.0060461	-0.0057121	-0.0052668	-0.0047083	-0.0040946	-0.0034649	-0.0029072	-0.0025113	-0.0023138	-0.0023268	-0.0025385	-0.0028968
L_ExtensorHalLongus	-0.013458	-0.013721	-0.013953	-0.014126	-0.014261	-0.014302	-0.01426	-0.014126	-0.013889	-0.013504	-0.012957	-0.01224	-0.011308	-0.010191	-0.0089088	-0.0075327	-0.006089	-0.0046985	-0.0034654	-0.002523	-0.0020058	-0.001924	-0.0021954	-0.0027214	-0.0033818	-0.0040833	-0.0047948	-0.0054855	-0.0061092	-0.0066711	-0.0071592	-0.0075312	-0.0078052	-0.0079436	-0.0079592	-0.0078148	-0.007526	-0.0071003	-0.0065441	-0.0059015	-0.0051892	-0.0044884	-0.0038387	-0.0033	-0.0029547	-0.0028315	-0.0029051	-0.0031583	-0.0035347
R_DeltoidScapular1	0.0063792	0.0065518	0.0067649	0.0070188	0.0072825	0.0075373	0.0077964	0.0080553	0.0083022	0.008565	0.0088421	0.0091236	0.0094275	0.0097277	0.010035	0.01035	0.010674	0.011026	0.011403	0.011822	0.012286	0.012753	0.013243	0.01372	0.014174	0.014583	0.014967	0.015276	0.015542	0.015754	0.015913	0.016044	0.016169	0.016271	0.016391	0.01651	0.016659	0.01681	0.016965	0.017125	0.017285	0.017428	0.017527	0.017635	0.017699	0.017749	0.017756	0.017719	0.017653
R_DeltoidScapular2	0.003825	0.0039434	0.0040962	0.0042731	0.0044548	0.0046458	0.0048139	0.0049964	0.0051747	0.0053653	0.0055608	0.0057842	0.006005	0.006238	0.0064807	0.0067233	0.0069953	0.007274	0.0075667	0.0079027	0.008245	0.0086025	0.0089915	0.0093512	0.0096953	0.010035	0.010327	0.010591	0.010803	0.010989	0.011133	0.011257	0.011362	0.011472	0.011555	0.011659	0.011773	0.011869	0.011988	0.012092	0.012194	0.012275	0.012342	0.012394	0.012439	0.012459	0.012456	0.012444	0.012392
R_DeltoidScapular3	-0.0022583	-0.0022105	-0.0021444	-0.0020742	-0.0020197	-0.0019594	-0.0018955	-0.0018186	-0.0017578	-0.0016672	-0.0015758	-0.0014654	-0.0013378	-0.0011978	-0.0010388	-0.00089396	-0.00072233	-0.00054783	-0.00037742	-0.00019154	-1.6667e-06	0.00020638	0.00042033	0.00065417	0.00089717	0.001149	0.001395	0.0016447	0.0018852	0.0021052	0.0023288	0.0025276	0.0027095	0.0028902	0.0030583	0.0032096	0.0033588	0.0034809	0.0035969	0.003684	0.0037467	0.003802	0.0038239	0.0038465	0.0038543	0.0038471	0.0038377	0.0038325	0.003806
R_DeltoidScapular4	-0.00064167	-0.00056771	-0.00046292	-0.00036704	-0.000246	-0.00014875	-4.3167e-05	7.7458e-05	0.00018317	0.00030888	0.00044333	0.00060221	0.000765	0.00093804	0.0011501	0.0013571	0.0015768	0.0018111	0.0020452	0.0022917	0.0025583	0.0028325	0.0030898	0.0033699	0.0036553	0.0039229	0.0041734	0.0044173	0.0046353	0.0048293	0.0050038	0.0051672	0.0053023	0.0054365	0.0055574	0.0056717	0.0057703	0.0058504	0.0059254	0.0059772	0.0060358	0.0060552	0.0060755	0.0060746	0.0060668	0.0060558	0.0060544	0.0060449	0.0060113
R_DeltoidScapular5	-0.0023542	-0.0022821	-0.0021923	-0.0020906	-0.001987	-0.0018815	-0.0017802	-0.001671	-0.0015595	-0.0014327	-0.0013	-0.0011287	-0.00094067	-0.00073167	-0.00050608	-0.00025938	-9.6667e-06	0.00025179	0.00051925	0.00079567	0.0010708	0.0013659	0.0016513	0.001952	0.0022425	0.0025396	0.0028274	0.0031105	0.0033628	0.0036062	0.0038233	0.0040156	0.0041907	0.0043731	0.0045108	0.004641	0.0047637	0.0048541	0.0049218	0.0049879	0.0050208	0.0050355	0.0050374	0.0050337	0.0050228	0.0050133	0.0049998	0.0050015	0.0049813
R_DeltoidScapular6	-0.0049583	-0.0049023	-0.0048378	-0.004778	-0.0047233	-0.0046619	-0.0045999	-0.004529	-0.0044578	-0.0043548	-0.0042604	-0.0041202	-0.003965	-0.0037887	-0.0036086	-0.0034073	-0.0031887	-0.0029866	-0.0027733	-0.0025625	-0.0023517	-0.00213	-0.0019137	-0.0016678	-0.0014332	-0.0011792	-0.000903	-0.00065496	-0.0003915	-0.0001435	8.9583e-05	0.00030125	0.0005225	0.00070987	0.000878	0.001036	0.0011758	0.0012848	0.0013776	0.0014425	0.0014725	0.0015015	0.0015077	0.0014997	0.0014935	0.0014802	0.0014669	0.0014561	0.0014563
R_DeltoidScapular7	-0.0049417	-0.0049202	-0.0048963	-0.0048616	-0.0048505	-0.0048321	-0.0048037	-0.004787	-0.0047562	-0.0047091	-0.0046592	-0.0046072	-0.0045258	-0.0044375	-0.0043317	-0.0042154	-0.004122	-0.0040267	-0.0039259	-0.0038534	-0.0037875	-0.0037246	-0.0036735	-0.0036093	-0.0035445	-0.0034698	-0.0033867	-0.0033117	-0.0032127	-0.0031313	-0.0030429	-0.0029572	-0.002878	-0.0028121	-0.002756	-0.002709	-0.0026737	-0.0026693	-0.0026637	-0.0026629	-0.0026817	-0.0027031	-0.0027279	-0.0027481	-0.0027795	-0.0027925	-0.0028078	-0.0027955	-0.0027863
R_DeltoidScapular8	-0.00415	-0.0041328	-0.0041107	-0.0040859	-0.0040675	-0.0040471	-0.0040147	-0.0039905	-0.0039628	-0.0039199	-0.0038683	-0.0038219	-0.0037435	-0.0036478	-0.0035589	-0.0034531	-0.003346	-0.0032481	-0.0031634	-0.0030851	-0.003015	-0.0029569	-0.0028888	-0.0028185	-0.0027467	-0.0026656	-0.0025849	-0.0025061	-0.0024073	-0.0023189	-0.0022321	-0.002136	-0.0020707	-0.0019969	-0.0019386	-0.0018812	-0.0018585	-0.0018405	-0.0018317	-0.001833	-0.0018517	-0.0018739	-0.0018952	-0.0019183	-0.001936	-0.0019519	-0.0019492	-0.0019486	-0.0019435
R_DeltoidScapular9	-0.0052417	-0.0052252	-0.0052072	-0.005203	-0.005194	-0.0051931	-0.0051789	-0.0051823	-0.0051638	-0.0051362	-0.0051112	-0.0050601	-0.0050128	-0.0049393	-0.0048488	-0.0047763	-0.0047032	-0.0046313	-0.0045626	-0.004529	-0.0045125	-0.0045033	-0.0044963	-0.0044954	-0.004489	-0.0044771	-0.0044452	-0.0044261	-0.0043873	-0.0043547	-0.0043075	-0.0042809	-0.0042523	-0.0042214	-0.0042	-0.0041988	-0.0042083	-0.0042321	-0.0042627	-0.0042948	-0.0043342	-0.0043773	-0.0044246	-0.0044607	-0.0044903	-0.0044983	-0.0045082	-0.0045037	-0.0044905
R_DeltoidScapular10	-0.0048208	-0.0048235	-0.004824	-0.0048379	-0.0048417	-0.00485	-0.0048661	-0.0048648	-0.004871	-0.0048673	-0.0048687	-0.004845	-0.0048227	-0.0047735	-0.0047328	-0.0046967	-0.0046528	-0.0046176	-0.0046154	-0.0046191	-0.0046417	-0.0046805	-0.0047359	-0.0047871	-0.0048398	-0.0048865	-0.0049348	-0.0049633	-0.005	-0.0050209	-0.0050417	-0.0050502	-0.0050698	-0.0050921	-0.0051168	-0.0051594	-0.0052055	-0.005261	-0.0053267	-0.0053907	-0.0054525	-0.0055105	-0.0055692	-0.0056045	-0.0056348	-0.0056615	-0.0056617	-0.0056447	-0.0056175
R_DeltoidScapular11	-0.0037458	-0.0037773	-0.0037962	-0.0038375	-0.0038793	-0.0039258	-0.0039738	-0.0040101	-0.0040515	-0.0041008	-0.0041421	-0.0041809	-0.0042323	-0.0042686	-0.0043092	-0.004354	-0.0043953	-0.0044591	-0.0045372	-0.0046388	-0.0047542	-0.0048948	-0.0050542	-0.0052251	-0.0053862	-0.0055396	-0.0057078	-0.0058599	-0.0059923	-0.0061144	-0.0062258	-0.0063221	-0.0064107	-0.0064905	-0.006578	-0.0066713	-0.0067565	-0.006865	-0.0069633	-0.0070609	-0.0071492	-0.0072358	-0.0073003	-0.0073648	-0.0073972	-0.0074185	-0.0074243	-0.0074076	-0.0073618
R_DeltoidClavicular1	0.00052083	0.00051462	0.00050575	0.00050042	0.000489	0.00047708	0.00046508	0.00045792	0.00043633	0.00041504	0.00039417	0.00037562	0.0003465	0.00030783	0.00026167	0.00021583	0.00017067	0.00011867	5.9083e-05	-1.4083e-05	-9.5e-05	-0.00016396	-0.0002595	-0.00036729	-0.00048183	-0.00060313	-0.000728	-0.00086338	-0.00098467	-0.0011121	-0.0012404	-0.0013533	-0.0014632	-0.0015747	-0.0016763	-0.0017808	-0.001859	-0.0019497	-0.0020113	-0.0020713	-0.00212	-0.0021415	-0.002173	-0.0021762	-0.0021705	-0.0021692	-0.0021686	-0.002154	-0.0021357
R_DeltoidClavicular2	0.001075	0.0010512	0.0010291	0.00099588	0.0009665	0.00093854	0.00090617	0.0008785	0.00085183	0.00080567	0.00076417	0.00070683	0.0006545	0.00057646	0.00050633	0.00042229	0.00034567	0.00025708	0.00016433	6.5708e-05	-3.6667e-05	-0.00014792	-0.00026842	-0.00039529	-0.000538	-0.00067188	-0.00082567	-0.00096388	-0.0011107	-0.0012575	-0.0013979	-0.0015138	-0.0016383	-0.0017543	-0.0018647	-0.001959	-0.0020673	-0.0021515	-0.0022194	-0.002279	-0.002335	-0.0023707	-0.0023862	-0.002395	-0.002394	-0.0024	-0.002405	-0.0023917	-0.0023685
R_DeltoidClavicular3	-0.00039583	-0.00038483	-0.00033025	-0.00027604	-0.000217	-0.00016521	-0.00012358	-7.6375e-05	-3.8833e-05	1.1625e-05	4.875e-05	7.2417e-05	8.1167e-05	0.00010221	9.7333e-05	8.4583e-05	5.1167e-05	4.1667e-08	-5.5833e-05	-0.00014504	-0.00026083	-0.00039492	-0.00055008	-0.00075717	-0.00097967	-0.00125	-0.0015238	-0.0018023	-0.0020927	-0.0023839	-0.0026783	-0.0029555	-0.0032138	-0.0034689	-0.0036978	-0.0039221	-0.0041162	-0.0042908	-0.0044191	-0.0045262	-0.0045992	-0.0046227	-0.0046419	-0.0046494	-0.0046365	-0.0046329	-0.0046144	-0.0045974	-0.004568
R_DeltoidClavicular4	0.0010958	0.0010733	0.0010438	0.0010193	0.00099067	0.000955	0.00092542	0.00089517	0.00086967	0.00082479	0.00077375	0.00072221	0.00066683	0.00059358	0.000522	0.00042292	0.000354	0.00027054	0.00016267	7.1458e-05	-3.8333e-05	-0.00014342	-0.00026817	-0.00039042	-0.00053583	-0.00067812	-0.00082608	-0.00097617	-0.0011238	-0.0012628	-0.0014004	-0.0015348	-0.0016513	-0.0017697	-0.001883	-0.0019713	-0.0020773	-0.0021664	-0.0022328	-0.0023018	-0.0023492	-0.0023806	-0.0023993	-0.0024075	-0.0024147	-0.0024108	-0.0024103	-0.0024021	-0.0023808
R_CoracoBrachialis1	0.002375	0.0023199	0.0022704	0.0022034	0.0021265	0.0020683	0.0020008	0.0019292	0.0018527	0.0017745	0.0016721	0.0015544	0.0014193	0.0012661	0.001102	0.00092833	0.0007525	0.00056942	0.000366	0.00015379	-6.5833e-05	-0.00030642	-0.00055467	-0.00081837	-0.0010877	-0.0013823	-0.0016666	-0.001938	-0.0022198	-0.0024734	-0.0027246	-0.0029501	-0.0031712	-0.003383	-0.0035743	-0.0037431	-0.0039155	-0.0040623	-0.0041965	-0.0043089	-0.0043933	-0.0044502	-0.0044895	-0.0045104	-0.00452	-0.004524	-0.0045134	-0.004502	-0.0044702
R_CoracoBrachialis2	0.0033292	0.003328	0.003346	0.0033521	0.0033735	0.0034017	0.003412	0.0034218	0.0034202	0.0034115	0.0033837	0.0033345	0.0032618	0.0031738	0.0030634	0.0029342	0.0027962	0.0026397	0.0024797	0.0023003	0.0021167	0.0018991	0.0016634	0.0014095	0.0011222	0.00081667	0.00051608	0.00018	-0.00014067	-0.0004515	-0.00074625	-0.0010302	-0.0012962	-0.0015495	-0.0017959	-0.0020085	-0.0022012	-0.0023451	-0.0024818	-0.0025702	-0.0026383	-0.0026833	-0.0027067	-0.0027102	-0.002707	-0.0026829	-0.0026783	-0.0026678	-0.002654
R_CoracoBrachialis3	0.0027875	0.0027317	0.0026577	0.0025862	0.0025043	0.0024348	0.0023639	0.0022816	0.0021892	0.0020969	0.0019767	0.0018299	0.0016723	0.001495	0.0012997	0.0010944	0.00089	0.00066017	0.00043325	0.00018858	-6.9167e-05	-0.00034321	-0.0006465	-0.00095067	-0.0012757	-0.0016083	-0.0019462	-0.0022817	-0.0026012	-0.0029094	-0.0031925	-0.003459	-0.0037173	-0.0039552	-0.0041949	-0.004406	-0.0045982	-0.0047796	-0.0049292	-0.00504	-0.005145	-0.005221	-0.0052713	-0.0052979	-0.0053002	-0.0053181	-0.0053061	-0.0052891	-0.0052465
R_Infraspinatus1	0.0064042	0.0064213	0.0064538	0.0064818	0.0065165	0.0065594	0.0065953	0.0066318	0.0066557	0.0066869	0.0067033	0.0067099	0.0067242	0.0067392	0.0067426	0.0067635	0.0067747	0.0068029	0.0068122	0.0068285	0.00684	0.0068303	0.0068235	0.0068072	0.0067543	0.0066823	0.0065935	0.0064912	0.0063407	0.0061753	0.0059921	0.0058097	0.0056133	0.0054323	0.0052482	0.0050875	0.0049527	0.0048357	0.0047385	0.0046691	0.00462	0.004581	0.0045606	0.0045446	0.0045283	0.0045133	0.004509	0.0044977	0.0044878
R_Infraspinatus2	0.0021292	0.0021667	0.0022052	0.0022412	0.0022938	0.0023494	0.0023948	0.0024425	0.0024792	0.0025231	0.0025679	0.002617	0.0026795	0.002725	0.0027896	0.0028533	0.0029177	0.0029791	0.0030345	0.0030979	0.0031408	0.0031641	0.0031823	0.0031811	0.0031587	0.0031219	0.0030604	0.0029727	0.0028627	0.0027299	0.0025879	0.0024282	0.0022695	0.0021152	0.0019518	0.0018125	0.0016635	0.0015465	0.0014378	0.0013424	0.0012625	0.0011995	0.0011583	0.0011179	0.0010875	0.0010752	0.0010655	0.001064	0.001069
R_Infraspinatus3	0.002075	0.0020985	0.0021436	0.0021809	0.0022337	0.0022881	0.0023296	0.0023751	0.0024217	0.0024685	0.0025046	0.0025655	0.0026195	0.0026742	0.0027279	0.0027919	0.0028632	0.0029338	0.0029939	0.0030433	0.00309	0.0031208	0.0031382	0.0031389	0.0031173	0.0030604	0.0030047	0.002914	0.0028008	0.0026732	0.0025329	0.0023801	0.0022132	0.0020551	0.0018921	0.0017331	0.0015987	0.0014674	0.0013515	0.0012588	0.0011783	0.0011098	0.0010589	0.0010255	0.0010002	0.00097083	0.00096167	0.00096242	0.00097067
R_Infraspinatus4	0.0025583	0.002559	0.0025587	0.0025521	0.002547	0.0025419	0.002537	0.0025367	0.0025188	0.0025103	0.0024933	0.002454	0.0024318	0.0023967	0.0023628	0.002346	0.0023298	0.0022948	0.0022737	0.0022273	0.0021775	0.0020987	0.0020065	0.0019026	0.0017858	0.0016542	0.0015024	0.0013463	0.001184	0.0010016	0.00082167	0.00065308	0.0004825	0.0003095	0.00014125	-7.2917e-06	-0.00014983	-0.00028546	-0.00041242	-0.0005335	-0.0006125	-0.00070304	-0.00076583	-0.00081342	-0.0008615	-0.00088167	-0.00090025	-0.000896	-0.0008795
R_Infraspinatus5	0.0020042	0.0019914	0.0019602	0.0019234	0.0018853	0.0018454	0.0018143	0.0017714	0.0017447	0.0016949	0.0016437	0.0015738	0.0015065	0.001424	0.0013766	0.0013013	0.0012232	0.001169	0.0010828	0.00098463	0.00086833	0.00074017	0.00059267	0.0004285	0.00024967	8.75e-05	-0.00010358	-0.00028538	-0.00047517	-0.00065821	-0.00084583	-0.001024	-0.0011988	-0.0013622	-0.00152	-0.0016731	-0.0018185	-0.0019487	-0.0020709	-0.0021805	-0.0022742	-0.0023554	-0.0024145	-0.0024769	-0.002522	-0.0025483	-0.0025518	-0.00255	-0.002527
R_Infraspinatus6	0.00285	0.0028616	0.0028918	0.0029233	0.0029462	0.0029777	0.0030167	0.0030396	0.0030603	0.0030828	0.0030904	0.003105	0.0031177	0.0031185	0.003133	0.003151	0.0031845	0.0032046	0.003219	0.003244	0.0032467	0.0032288	0.0031897	0.0031439	0.0030695	0.0029844	0.0028775	0.0027398	0.0026162	0.0024635	0.0022967	0.0021433	0.0019778	0.001832	0.0016832	0.0015408	0.001406	0.0012834	0.0011696	0.0010785	0.00098833	0.000916	0.00084658	0.00080958	0.0007685	0.00074771	0.000729	0.00074083	0.00075867
[truncated: 190 more rows]
[truncated: 51 more columns]

## Sheet: Subject005
	0% gait cycle	1% gait cycle	2% gait cycle	3% gait cycle	4% gait cycle	5% gait cycle	6% gait cycle	7% gait cycle	8% gait cycle	9% gait cycle	10% gait cycle	11% gait cycle	12% gait cycle	13% gait cycle	14% gait cycle	15% gait cycle	16% gait cycle	17% gait cycle	18% gait cycle	19% gait cycle	20% gait cycle	21% gait cycle	22% gait cycle	23% gait cycle	24% gait cycle	25% gait cycle	26% gait cycle	27% gait cycle	28% gait cycle	29% gait cycle	30% gait cycle	31% gait cycle	32% gait cycle	33% gait cycle	34% gait cycle	35% gait cycle	36% gait cycle	37% gait cycle	38% gait cycle	39% gait cycle	40% gait cycle	41% gait cycle	42% gait cycle	43% gait cycle	44% gait cycle	45% gait cycle	46% gait cycle	47% gait cycle	48% gait cycle
[truncated: 300 more rows]
[truncated: 51 more columns]

[truncated: 10 more sheets: Subject007, Subject008, Subject009, Subject010, Subject011, Subject012, Subject401, Subject402, Subject403, Subject406]
