# Supplementary material for: A real-time system for biomechanical analysis of human movement and muscle function
Source: Med Biol Eng Comput. 2013 Jul 25;51(10):1069–77. doi: 10.1007/s11517-013-1076-z (PMC3751375; doi:10.1007/s11517-013-1076-z)
Supplement: Supplementary file 13 — Muscle shortening velocities (m/s) (XLS 7645 kb) [file 11517_2013_1076_MOESM13_ESM.xls]

## Sheet: Units
muscle shortening velocities (m/s)

## Sheet: MEAN
	0% gait cycle	1% gait cycle	2% gait cycle	3% gait cycle	4% gait cycle	5% gait cycle	6% gait cycle	7% gait cycle	8% gait cycle	9% gait cycle	10% gait cycle	11% gait cycle	12% gait cycle	13% gait cycle	14% gait cycle	15% gait cycle	16% gait cycle	17% gait cycle	18% gait cycle	19% gait cycle	20% gait cycle	21% gait cycle	22% gait cycle	23% gait cycle	24% gait cycle	25% gait cycle	26% gait cycle	27% gait cycle	28% gait cycle	29% gait cycle	30% gait cycle	31% gait cycle	32% gait cycle	33% gait cycle	34% gait cycle	35% gait cycle	36% gait cycle	37% gait cycle	38% gait cycle	39% gait cycle	40% gait cycle	41% gait cycle	42% gait cycle	43% gait cycle	44% gait cycle	45% gait cycle	46% gait cycle	47% gait cycle	48% gait cycle
R_GluteusMedius1	-0.0155505	-0.0189468	-0.0212064	-0.0224651	-0.0227499	-0.0222321	-0.0213069	-0.0205046	-0.0203931	-0.0211715	-0.0225698	-0.0237408	-0.0238677	-0.0226264	-0.0201009	-0.0165873	-0.0124231	-0.00799117	-0.00345967	0.00128419	0.00637272	0.0118561	0.0176332	0.0233878	0.0287176	0.0333378	0.0369633	0.039505	0.0409132	0.0412591	0.0407693	0.0396782	0.0380244	0.0358944	0.0333609	0.0304743	0.0273124	0.0240188	0.0207311	0.0176972	0.0151607	0.0132475	0.012006	0.0115188	0.0117608	0.0126823	0.014201	0.0162684	0.0189231
R_GluteusMedius2	-0.0170097	-0.0239848	-0.0292954	-0.0325577	-0.0335433	-0.0325593	-0.0301375	-0.0269435	-0.0237059	-0.020799	-0.0181835	-0.0155529	-0.012608	-0.00907954	-0.00482491	7.32642e-05	0.00538918	0.0106769	0.0156395	0.0202027	0.0244515	0.028484	0.0324113	0.0362841	0.0400407	0.0435176	0.0465578	0.0490336	0.0508433	0.0518834	0.0521616	0.0516767	0.0503176	0.0480781	0.0450801	0.0414757	0.0374869	0.033331	0.0292941	0.0257196	0.0228884	0.0209412	0.0199214	0.0197763	0.0204361	0.0217291	0.0234677	0.0255277	0.0279063
R_GluteusMedius3	-0.0162704	-0.0249509	-0.0319787	-0.0365812	-0.0382861	-0.0373657	-0.0343064	-0.029783	-0.0245844	-0.0192393	-0.0139384	-0.00884788	-0.00412182	0.000490858	0.0053341	0.0105536	0.0160468	0.0213685	0.0261077	0.0300344	0.0331053	0.0354736	0.0373561	0.0391475	0.0410748	0.0431219	0.0452627	0.0473699	0.0492933	0.0508052	0.0517357	0.051864	0.0509783	0.0490317	0.0461337	0.0425211	0.0384989	0.0343307	0.0303504	0.0269345	0.0243544	0.0227262	0.0220901	0.0222954	0.0232475	0.0247205	0.0264364	0.0282403	0.0300925
R_GluteusMinimus1	-0.0137678	-0.0151651	-0.0162616	-0.0172129	-0.0179239	-0.0182743	-0.0183332	-0.0185143	-0.019356	-0.0211114	-0.0236009	-0.026092	-0.0277982	-0.028291	-0.0275398	-0.0257496	-0.0231233	-0.019999	-0.0164984	-0.012579	-0.00824766	-0.00353172	0.00137249	0.00614175	0.0104659	0.0141427	0.0169707	0.0189115	0.0199757	0.0202631	0.0199826	0.0193063	0.0182811	0.0169342	0.0153177	0.0134438	0.0113731	0.0091879	0.0069838	0.00492613	0.0031848	0.00187293	0.00105407	0.000839273	0.00126324	0.00231669	0.0039418	0.00610067	0.0088492
R_GluteusMinimus2	-0.0153538	-0.0183154	-0.0208427	-0.0228531	-0.0240853	-0.0243957	-0.0239054	-0.0230751	-0.0225715	-0.0227704	-0.0236128	-0.0245765	-0.0250618	-0.0246134	-0.0230697	-0.0205347	-0.0171816	-0.0134052	-0.00940774	-0.00525749	-0.000985697	0.00340688	0.0077996	0.0120445	0.0159613	0.0194104	0.0222292	0.0243568	0.0257674	0.026483	0.0266053	0.0262131	0.0252838	0.0238257	0.0219135	0.0196118	0.017055	0.0143655	0.0117061	0.00929179	0.00733196	0.00594083	0.00516847	0.00508931	0.00570164	0.00694882	0.00872267	0.0109481	0.0136634
R_GluteusMinimus3	-0.0155536	-0.0201361	-0.024077	-0.0270204	-0.0285786	-0.0286692	-0.0274604	-0.0254637	-0.0233987	-0.0217259	-0.0205023	-0.0194941	-0.0183973	-0.0167882	-0.0143903	-0.0111956	-0.00733125	-0.00320045	0.000927952	0.00490174	0.00866911	0.0122616	0.0156719	0.0189529	0.0220803	0.0249781	0.0275453	0.0296983	0.0313638	0.032462	0.0330035	0.0329443	0.0321816	0.0306992	0.0285804	0.0259646	0.023031	0.0199622	0.0169765	0.0143364	0.0122659	0.0108762	0.0102138	0.0102805	0.0110326	0.0123704	0.014116	0.0161791	0.018562
R_Semimembranosus	-0.00363415	0.0180886	0.0360919	0.0497322	0.0594896	0.0665643	0.0716208	0.0755361	0.0790391	0.0826971	0.0865717	0.0902673	0.0931848	0.094516	0.0939195	0.0914922	0.0874444	0.0823749	0.0767491	0.0711798	0.066198	0.0619455	0.0585889	0.0559868	0.0537697	0.0516713	0.0495222	0.0472196	0.0447812	0.0422572	0.0397717	0.037515	0.0355978	0.0340354	0.0328217	0.0318954	0.0311933	0.0306556	0.0302787	0.0300814	0.0302142	0.0307803	0.031822	0.0333113	0.035241	0.0375856	0.0403318	0.0433455	0.0463899
R_Semitendinosus	-0.00218786	0.0260401	0.0494939	0.0672312	0.0796409	0.0882091	0.0939098	0.0979633	0.101392	0.104903	0.108532	0.111779	0.113937	0.114065	0.111811	0.107365	0.101057	0.0937012	0.0859057	0.0783659	0.0716327	0.0658245	0.0610949	0.0572577	0.0539128	0.0507874	0.0477254	0.0446329	0.0415397	0.0385133	0.0356853	0.0332776	0.0314276	0.0301419	0.0293808	0.0290551	0.0290448	0.0292526	0.0296144	0.0301246	0.0309032	0.0320674	0.0336678	0.0356948	0.0381603	0.0410765	0.0444316	0.0480794	0.0517499
R_BicepsFemorisLH	0.001329	0.00956778	0.0186358	0.0283026	0.0379148	0.0467278	0.0541325	0.0604805	0.0664701	0.0727483	0.0794497	0.0861243	0.0919949	0.0960546	0.0978615	0.0974727	0.0950393	0.091174	0.0863104	0.0810718	0.0760423	0.0714512	0.0676269	0.0645722	0.062039	0.059779	0.0576843	0.0556306	0.053595	0.0515596	0.0495444	0.0476549	0.0459409	0.0443851	0.0429885	0.0417193	0.0405533	0.0394801	0.0385642	0.037877	0.0375468	0.0376457	0.0381597	0.0389533	0.0399297	0.0410172	0.04219	0.0433836	0.0444143
R_Sartorius	-0.0140277	-0.00364945	0.00120671	0.000641875	-0.00395177	-0.00993236	-0.0150385	-0.0189695	-0.0226478	-0.0273551	-0.0339573	-0.0427198	-0.0531848	-0.0636451	-0.0726602	-0.0794818	-0.0834823	-0.0850111	-0.0843543	-0.0823339	-0.0798388	-0.0772944	-0.0753333	-0.0738903	-0.0725959	-0.0711883	-0.0695059	-0.0675144	-0.0652423	-0.0627003	-0.0599903	-0.0572698	-0.0546647	-0.0521986	-0.0499089	-0.0477378	-0.0456358	-0.0435968	-0.0416847	-0.0399336	-0.0383719	-0.0369598	-0.0355895	-0.0340267	-0.0320713	-0.0296388	-0.026768	-0.0235236	-0.0198439
R_AdductorLongus	0.0285283	0.0407242	0.0507969	0.0576916	0.0606127	0.0597541	0.0558019	0.0498812	0.0433398	0.0369773	0.0309922	0.0252147	0.0194204	0.0130561	0.00568361	-0.00268843	-0.0116891	-0.0205314	-0.0286465	-0.0358637	-0.0424666	-0.0487243	-0.054825	-0.060933	-0.0668945	-0.0724029	-0.0771199	-0.0807881	-0.0832295	-0.0843319	-0.0841526	-0.0827044	-0.079927	-0.0759089	-0.0708948	-0.0651309	-0.0589022	-0.0525048	-0.0463157	-0.0407812	-0.036318	-0.033125	-0.0312586	-0.0306505	-0.0312063	-0.032714	-0.0349479	-0.0377662	-0.0411904
R_AdductorBrevis	0.0257913	0.0318088	0.0380802	0.043867	0.0481217	0.0500896	0.0495126	0.0471678	0.0443737	0.0421492	0.0408758	0.0403489	0.0400934	0.0390762	0.0365381	0.0322787	0.0264012	0.0196872	0.0126736	0.00579248	-0.00088035	-0.00741122	-0.0137038	-0.0198188	-0.0256957	-0.0311461	-0.0359296	-0.0398572	-0.0427702	-0.0445931	-0.0453756	-0.0451071	-0.0437247	-0.0413031	-0.0380389	-0.0341462	-0.0298651	-0.0254199	-0.0210663	-0.0171643	-0.0140239	-0.0118068	-0.010618	-0.0104975	-0.0114654	-0.0133898	-0.0160852	-0.01944	-0.0235071
R_AdductorMagnus1	0.0289588	0.0319476	0.0366045	0.0423458	0.0478295	0.0516292	0.0529309	0.052411	0.0515843	0.0517301	0.0533492	0.0561095	0.0592116	0.0611705	0.0609396	0.058209	0.0529785	0.0461535	0.0383661	0.0302256	0.0220382	0.0138512	0.00595052	-0.00166037	-0.0089312	-0.0157001	-0.0217001	-0.0267533	-0.0306707	-0.0333582	-0.0349067	-0.0353129	-0.0344864	-0.0325345	-0.0296707	-0.0261166	-0.022126	-0.0179316	-0.0137949	-0.0100635	-0.00706404	-0.00497371	-0.00390419	-0.00397095	-0.00521729	-0.00754973	-0.0107809	-0.0147889	-0.0196483
R_AdductorMagnus2	0.0264899	0.0261719	0.0288045	0.0338651	0.0398424	0.0448348	0.047555	0.0484683	0.0490313	0.0506129	0.0538546	0.058608	0.0641562	0.0688579	0.0714687	0.0715377	0.0688596	0.0642052	0.0581234	0.0513443	0.0443836	0.0374248	0.0308609	0.0246527	0.0186645	0.0129295	0.00757241	0.00274713	-0.00135903	-0.00462994	-0.00706805	-0.00859908	-0.00906752	-0.00855191	-0.00719658	-0.00519626	-0.0027716	-0.000126282	0.00255365	0.00498535	0.00691463	0.00818634	0.00867301	0.00819548	0.00666679	0.00412814	0.000745476	-0.0033585	-0.00827815
R_AdductorMagnus3	0.0246389	0.0257794	0.0291069	0.0340331	0.0392009	0.0430716	0.0446714	0.044514	0.0439217	0.0441023	0.0456035	0.0483483	0.0517952	0.0545886	0.0556839	0.0547031	0.0515423	0.0469053	0.0413034	0.0353384	0.0294113	0.0236251	0.018259	0.0132051	0.00832347	0.00365041	-0.00071408	-0.00462582	-0.00792491	-0.0105175	-0.0123774	-0.0134335	-0.0135576	-0.0128152	-0.0113333	-0.00928725	-0.0068757	-0.00428272	-0.00168949	0.000642916	0.00249276	0.00371139	0.00420792	0.00385252	0.00259008	0.000466423	-0.00235027	-0.00575333	-0.0098126
R_TensorFasciaLata	-0.0160168	-0.02355	-0.031077	-0.0382379	-0.0446253	-0.0497527	-0.053194	-0.0556199	-0.0581964	-0.0619278	-0.0670918	-0.0731341	-0.0790635	-0.0835145	-0.0857054	-0.0855099	-0.0829134	-0.0786028	-0.0730091	-0.0667147	-0.0602738	-0.0539141	-0.0480737	-0.0428526	-0.0381578	-0.0339159	-0.0301351	-0.0267972	-0.0239244	-0.0215034	-0.0194999	-0.0179604	-0.0169636	-0.0165214	-0.01658	-0.0170458	-0.0178062	-0.0187571	-0.0198224	-0.0208755	-0.0218349	-0.0226457	-0.0232409	-0.0234551	-0.0231877	-0.0224156	-0.0211839	-0.019511	-0.0172241
R_Pectineus	0.0138974	0.0206507	0.0259689	0.0293364	0.0304491	0.0295697	0.0271823	0.0239017	0.0203482	0.0168385	0.0133955	0.00986593	0.0061177	0.00198647	-0.0026241	-0.00761844	-0.0127372	-0.0175708	-0.0218377	-0.0255144	-0.0288229	-0.0319442	-0.0350297	-0.0381413	-0.0411538	-0.0438751	-0.0461366	-0.047797	-0.0487799	-0.0490181	-0.0485757	-0.0474853	-0.045739	-0.0434194	-0.0406465	-0.0375363	-0.0342247	-0.0308476	-0.0275947	-0.0246839	-0.0223277	-0.0206113	-0.0195483	-0.0190884	-0.0191636	-0.0196573	-0.0204706	-0.0215473	-0.0228831
R_Gracilis	0.0267373	0.050453	0.0698703	0.0837727	0.0916589	0.0944596	0.0933833	0.0900742	0.0861921	0.0826236	0.0793758	0.0757641	0.0710444	0.0643758	0.0554233	0.0444908	0.0322415	0.0198113	0.00796167	-0.00294483	-0.0130712	-0.0226463	-0.0318185	-0.0407175	-0.0492059	-0.0570279	-0.0638462	-0.0694166	-0.0735197	-0.0759902	-0.0769183	-0.0763129	-0.0740871	-0.0704086	-0.0655424	-0.0597487	-0.0533279	-0.0466169	-0.0400067	-0.0339529	-0.0288362	-0.024794	-0.0218455	-0.0199452	-0.0189643	-0.0187095	-0.0189796	-0.0197384	-0.0211227
R_GluteusMaximus1	-0.0122274	-0.022946	-0.030409	-0.0340051	-0.0337739	-0.0307657	-0.0260853	-0.0204582	-0.0143674	-0.00791987	-0.00103597	0.00629448	0.0139016	0.0215563	0.0291594	0.0365985	0.0435633	0.0496738	0.0545911	0.0583088	0.0610743	0.06323	0.0652154	0.0674092	0.0698624	0.0724233	0.0749544	0.0772652	0.0791236	0.0802461	0.0805103	0.0798083	0.0779952	0.0751068	0.0713109	0.0668253	0.0619094	0.0568279	0.0519699	0.0477262	0.0444032	0.0421158	0.0408626	0.0404188	0.0405803	0.0410998	0.0417387	0.0423715	0.0429257
R_GluteusMaximus2	-0.00620233	-0.0177445	-0.0252476	-0.0280739	-0.0265401	-0.0221767	-0.0164672	-0.0100707	-0.00315549	0.00448618	0.0130561	0.0224442	0.0322201	0.0417616	0.0506638	0.0587112	0.0655211	0.0708797	0.0745545	0.0767261	0.0778311	0.0782852	0.0786952	0.0794548	0.0805879	0.0819306	0.0833688	0.0847047	0.0857355	0.0861588	0.0858438	0.0846895	0.0826048	0.079619	0.0759092	0.0716558	0.0670713	0.0623787	0.0579228	0.0540316	0.0509627	0.0487887	0.0474687	0.0467147	0.0462841	0.0459431	0.0455081	0.0448965	0.0440205
R_GluteusMaximus3	0.0152404	0.00441792	-0.000485244	0.000769556	0.00675974	0.0146421	0.0220981	0.0289108	0.0360864	0.0448561	0.0558778	0.0688622	0.0828075	0.0958872	0.106799	0.114999	0.119951	0.122013	0.121354	0.118662	0.114795	0.110305	0.106155	0.102743	0.100027	0.0978341	0.0961269	0.0947851	0.0936285	0.0923429	0.0907726	0.0888797	0.0866322	0.0841033	0.0813951	0.0785627	0.07568	0.0728353	0.0702721	0.0681285	0.0664586	0.0651919	0.0641503	0.0628651	0.0609491	0.0581804	0.054516	0.0499817	0.0444009
R_Iliacus	-1.54642e-05	0.00711317	0.0111341	0.0117844	0.00957299	0.00582724	0.00176884	-0.00223606	-0.00631565	-0.0108867	-0.0162241	-0.0223327	-0.0288964	-0.0352242	-0.0408201	-0.0454398	-0.048794	-0.0509417	-0.0519057	-0.0520156	-0.0517021	-0.0512374	-0.0510125	-0.0511274	-0.0514607	-0.0518527	-0.0521786	-0.0523449	-0.0522543	-0.0517997	-0.0509754	-0.0497975	-0.0482613	-0.0464084	-0.0443035	-0.0420197	-0.0396048	-0.0371544	-0.0348199	-0.0327528	-0.0310641	-0.0297866	-0.0288815	-0.0281896	-0.0275752	-0.0269171	-0.0261667	-0.0253164	-0.0243138
R_Psoas	0.00738452	0.0154212	0.020597	0.0226219	0.0217606	0.0190101	0.0154193	0.0116014	0.00778008	0.00377927	-0.000727687	-0.00594354	-0.0118269	-0.0180281	-0.0242071	-0.0300553	-0.0351583	-0.0392642	-0.0422296	-0.0442766	-0.0458368	-0.0471772	-0.0486227	-0.0502641	-0.0519588	-0.053507	-0.0547508	-0.0555681	-0.0559165	-0.0557047	-0.054963	-0.0536861	-0.0518603	-0.0495154	-0.04675	-0.043685	-0.0404498	-0.037185	-0.0340967	-0.0313885	-0.0292342	-0.0276881	-0.026727	-0.0262268	-0.0260439	-0.0260311	-0.0260727	-0.0261415	-0.0262598
R_QuadratusFemoris	0.0118878	0.0102555	0.00898093	0.00854508	0.00897221	0.00992825	0.0113027	0.0133476	0.0164734	0.0208202	0.026083	0.0312098	0.0350244	0.0369922	0.0371905	0.0359471	0.0335693	0.0303995	0.0265149	0.0218059	0.0161714	0.00966205	0.00256102	-0.00453403	-0.011046	-0.0166211	-0.0209275	-0.023874	-0.0254525	-0.0258009	-0.0252749	-0.0242575	-0.022862	-0.021282	-0.0196088	-0.0178051	-0.0158596	-0.0138203	-0.0117278	-0.00969132	-0.00786508	-0.00632865	-0.00513862	-0.00442969	-0.004228	-0.00457673	-0.00552067	-0.00708538	-0.00932738
R_Gemelli	-6.435e-05	-0.00210391	-0.00445139	-0.00656562	-0.00798196	-0.00848645	-0.00787181	-0.00613253	-0.00343055	-7.20817e-05	0.00356749	0.00676803	0.00889236	0.0100212	0.0105591	0.0108483	0.0110932	0.0112578	0.0111694	0.0105294	0.00914999	0.00704905	0.00436893	0.00159679	-0.000822165	-0.00268952	-0.00379573	-0.00414955	-0.00381201	-0.00296096	-0.00186952	-0.000835167	-2.26667e-05	0.000473383	0.000663052	0.000662935	0.000598578	0.000545282	0.000592845	0.000808735	0.00116564	0.00166153	0.00227587	0.00288777	0.00344936	0.003862	0.00400443	0.00380303	0.00321074
R_Piriformis	-0.011024	-0.0161031	-0.0207658	-0.0243586	-0.0263081	-0.0265005	-0.0249784	-0.022128	-0.0185612	-0.0147826	-0.0110828	-0.00777551	-0.00510516	-0.00275221	-0.000286667	0.00251997	0.00570806	0.00894244	0.0119171	0.0143578	0.0161046	0.0172268	0.0178248	0.0182757	0.0188601	0.0196493	0.0207055	0.0219685	0.0233418	0.0246485	0.0256984	0.0262665	0.0261567	0.0253048	0.0237783	0.0217637	0.0194766	0.0171122	0.0148895	0.013045	0.0117318	0.0110198	0.0109196	0.0113368	0.0122027	0.0133507	0.0145882	0.015804	0.0169534
R_RectusFemoris	0.0102761	-0.0363735	-0.0709263	-0.0921021	-0.102496	-0.106812	-0.108127	-0.108358	-0.108388	-0.108571	-0.108652	-0.108015	-0.106085	-0.102367	-0.0968688	-0.0899256	-0.0820009	-0.073771	-0.065743	-0.0584423	-0.052209	-0.0470037	-0.0427853	-0.039316	-0.0362226	-0.0332628	-0.0303042	-0.0272567	-0.0241647	-0.0211528	-0.0183806	-0.016083	-0.0144101	-0.0133987	-0.0130217	-0.0131809	-0.0137735	-0.014674	-0.0157598	-0.0169827	-0.0184642	-0.0203625	-0.0228005	-0.0258872	-0.029748	-0.0344213	-0.0398638	-0.0458152	-0.0519283
R_BicepsFemorisSH	-0.00271846	0.00336127	0.00888218	0.0137023	0.0174497	0.0202184	0.0223002	0.0239312	0.0251057	0.0256785	0.0254098	0.0240746	0.0215613	0.0180922	0.014013	0.00967861	0.00550412	0.00175691	-0.00134156	-0.00376158	-0.00560197	-0.00696738	-0.00806679	-0.00900194	-0.00980946	-0.0105053	-0.011089	-0.0115715	-0.0119218	-0.012094	-0.0120645	-0.0118017	-0.0113098	-0.0106247	-0.00980848	-0.00889987	-0.00794002	-0.00696771	-0.00604383	-0.00517464	-0.0043496	-0.00352669	-0.0026583	-0.00168054	-0.000513009	0.000885143	0.00253448	0.00441173	0.0065088
R_VastusMedialis	0.0140391	-0.0336684	-0.0675913	-0.0864786	-0.093154	-0.0931942	-0.0906529	-0.0874922	-0.0840958	-0.0800932	-0.0748063	-0.0676003	-0.0583137	-0.0475163	-0.0360299	-0.0245815	-0.0139898	-0.00473455	0.00284228	0.00875519	0.0132904	0.0167824	0.0197272	0.0223813	0.0248532	0.0271621	0.0293089	0.0312918	0.0330465	0.0344163	0.0353014	0.0355674	0.0351326	0.0340057	0.0322547	0.0299889	0.0273099	0.0243859	0.0214195	0.018546	0.015737	0.0128456	0.00969187	0.00600599	0.0015213	-0.00390943	-0.0102476	-0.0172636	-0.0247001
R_VastusIntermedius	0.0143946	-0.0344768	-0.0692492	-0.0886338	-0.0955116	-0.0955755	-0.0930018	-0.0897775	-0.0863053	-0.0822037	-0.0767845	-0.0693973	-0.0598648	-0.0487848	-0.0369922	-0.0252342	-0.0143605	-0.00486203	0.00292027	0.00899363	0.0136454	0.0172329	0.0202559	0.0229804	0.0255195	0.0278908	0.0300915	0.0321274	0.033927	0.0353342	0.0362357	0.0365075	0.0360624	0.034904	0.0331051	0.0307763	0.0280243	0.0250244	0.0219822	0.0190299	0.0161521	0.0131806	0.00994521	0.00616072	0.00156059	-0.00400908	-0.01052	-0.0177127	-0.0253449
R_VastusLateralis	0.0136435	-0.0320181	-0.0647823	-0.0834216	-0.0904464	-0.0910467	-0.0890727	-0.0863937	-0.0833912	-0.079708	-0.0746643	-0.0676442	-0.0584647	-0.0477149	-0.036213	-0.0247193	-0.0140668	-0.00474536	0.00288754	0.00884784	0.0134166	0.0169302	0.0198877	0.0225485	0.0250158	0.0273133	0.029441	0.0313943	0.0331113	0.0344371	0.0352657	0.0354762	0.0349852	0.0338103	0.0320254	0.0297393	0.0270545	0.0241358	0.021189	0.0183374	0.0155535	0.0126877	0.00957848	0.00593914	0.00152013	-0.00383048	-0.0100788	-0.0169996	-0.0243577
R_MedialGastroc	-0.0236758	0.00422579	0.0298528	0.0523397	0.0695676	0.0796181	0.0817765	0.0766192	0.0650113	0.0480661	0.0278082	0.00740299	-0.0104548	-0.0244872	-0.0345047	-0.0408896	-0.0442918	-0.0454495	-0.0450977	-0.0438208	-0.0420361	-0.0400788	-0.0381335	-0.0364563	-0.0351821	-0.0343346	-0.0339262	-0.0338341	-0.0339572	-0.0341713	-0.0343631	-0.0343935	-0.0341378	-0.03356	-0.0327054	-0.0316389	-0.0304586	-0.0292438	-0.028017	-0.0267931	-0.0256036	-0.0244662	-0.023288	-0.0219177	-0.0202469	-0.0181481	-0.0154684	-0.0121193	-0.0080229
R_LateralGastroc	-0.0245046	0.00621821	0.0336485	0.05711	0.0748119	0.0849777	0.0869004	0.0812497	0.0691305	0.0517305	0.0310118	0.010031	-0.00855948	-0.0234089	-0.0342432	-0.0413614	-0.0453551	-0.0469477	-0.0468832	-0.0457584	-0.0440727	-0.0421548	-0.040237	-0.0385737	-0.0372806	-0.0363792	-0.0358821	-0.0356825	-0.0356946	-0.0357997	-0.0358967	-0.0358647	-0.035577	-0.0349987	-0.034144	-0.0330797	-0.0318839	-0.0306328	-0.0293547	-0.0280488	-0.0267563	-0.0254697	-0.0240952	-0.022466	-0.0204588	-0.0179387	-0.0147432	-0.0108347	-0.00616183
R_Soleus	-0.018089	-0.00734841	0.00581297	0.0211819	0.0358309	0.0458504	0.0489386	0.0449678	0.0347845	0.0196515	0.00174113	-0.0157254	-0.0300932	-0.0402744	-0.0463149	-0.0488007	-0.0486047	-0.0466208	-0.0436939	-0.0403866	-0.0370553	-0.0339084	-0.0309645	-0.0283781	-0.0262188	-0.0244988	-0.0232282	-0.0223082	-0.0216681	-0.0212542	-0.0210127	-0.0208577	-0.0207121	-0.0205436	-0.0203423	-0.0201366	-0.0199592	-0.0198334	-0.0196971	-0.01951	-0.0193151	-0.0191667	-0.0190357	-0.0188716	-0.0186612	-0.0183212	-0.0176923	-0.0166469	-0.0150334
R_TibialisPosterior	-0.00231802	-0.00311777	-0.00335651	-0.00181961	0.00138838	0.00430779	0.00518683	0.00390673	0.00156211	-0.00115279	-0.00404576	-0.00702314	-0.00988991	-0.0123583	-0.0141646	-0.0151998	-0.0154201	-0.0149988	-0.0141296	-0.013036	-0.0119232	-0.0108419	-0.0098637	-0.00889838	-0.00785606	-0.00674925	-0.0055799	-0.00440438	-0.00328189	-0.00230358	-0.00155725	-0.00108388	-0.000936599	-0.00108076	-0.00146506	-0.00197882	-0.00254322	-0.00311402	-0.00362457	-0.00400325	-0.00423147	-0.00432844	-0.00427905	-0.00411372	-0.00379779	-0.00331515	-0.0026657	-0.00187646	-0.000988892
R_FlexDigLongus	-0.00178688	-0.00308463	-0.0038821	-0.00283148	9.35783e-05	0.00293618	0.00387682	0.00275948	0.000669667	-0.00170751	-0.00425472	-0.00692986	-0.00959825	-0.011945	-0.0136977	-0.0147228	-0.0149599	-0.0145677	-0.0137224	-0.0126439	-0.0115446	-0.0104738	-0.0095099	-0.00854912	-0.00749078	-0.00634278	-0.00510501	-0.00384847	-0.00263056	-0.00156118	-0.000731791	-0.000195705	-1.55875e-05	-0.000167246	-0.00058055	-0.00113933	-0.00176108	-0.00238385	-0.0029435	-0.00336376	-0.00362631	-0.00373359	-0.00367797	-0.00348607	-0.00313273	-0.00259521	-0.00188491	-0.0010484	-0.000137933
R_FlexHalLongus	-0.00455093	-0.00375214	-0.00212614	0.00138249	0.00629204	0.0103111	0.0115829	0.00996726	0.00651477	0.0019888	-0.00314301	-0.00830565	-0.0129227	-0.016565	-0.0190294	-0.0202967	-0.0204674	-0.0198205	-0.0186466	-0.0172173	-0.0157694	-0.0143779	-0.0130971	-0.0118919	-0.0106754	-0.0094623	-0.00825682	-0.00709475	-0.00601151	-0.00509093	-0.00438829	-0.00394198	-0.00377803	-0.00387734	-0.00417503	-0.00459718	-0.00507175	-0.00556185	-0.00599498	-0.00631049	-0.00649283	-0.00655973	-0.00649604	-0.00632807	-0.00601607	-0.00553328	-0.00485792	-0.00400206	-0.00297128
R_TibialisAnterior	0.0207835	0.00641453	-0.0106037	-0.0288722	-0.0445864	-0.0543992	-0.0571043	-0.0528703	-0.0419794	-0.025431	-0.0057351	0.0132733	0.0285191	0.0389932	0.0450013	0.0473459	0.0471097	0.0452071	0.0425151	0.0395235	0.0364998	0.0336642	0.030989	0.0287468	0.0271305	0.0261316	0.0257755	0.0258692	0.0262739	0.0268306	0.0273807	0.0277774	0.0278581	0.0275918	0.02705	0.0263587	0.0256691	0.0250357	0.0244484	0.0239175	0.0235163	0.0233193	0.0233098	0.0234002	0.0235869	0.0237658	0.0236959	0.0231079	0.021746
R_PeroneusBrevis	-0.00616503	0.00114929	0.00891638	0.014979	0.0178355	0.0185044	0.0186353	0.018392	0.0165136	0.0125726	0.00748057	0.00282559	-0.000268322	-0.00172918	-0.00201411	-0.00163886	-0.00115067	-0.000747181	-0.000579997	-0.000591544	-0.000628103	-0.00071645	-0.000759042	-0.00097265	-0.0015625	-0.00250697	-0.00380878	-0.00531413	-0.00688135	-0.0083304	-0.00948773	-0.0102319	-0.0104257	-0.0100963	-0.00935131	-0.00837533	-0.00733439	-0.00630851	-0.00538569	-0.00465056	-0.00415685	-0.00392399	-0.00395651	-0.00417373	-0.00461493	-0.00527075	-0.00604212	-0.00678951	-0.0073689
R_PeroneusLongus	-0.0079242	0.000327544	0.00928527	0.0168359	0.0211898	0.0228961	0.023317	0.0226323	0.0197131	0.014286	0.00745764	0.00109803	-0.00342488	-0.00592516	-0.00685747	-0.00677873	-0.00631199	-0.00573164	-0.0052864	-0.00495999	-0.00465675	-0.00442059	-0.00415919	-0.00410212	-0.00444863	-0.00519097	-0.00633315	-0.00770458	-0.00917387	-0.0105521	-0.0116601	-0.0123812	-0.012565	-0.0122288	-0.0114942	-0.0105281	-0.00949864	-0.00849969	-0.00759443	-0.00686506	-0.00636943	-0.00613509	-0.00615837	-0.00636396	-0.00678254	-0.00739319	-0.00808303	-0.00869602	-0.00906606
R_PeroneusTertius	0.00937699	0.00560592	0.000286817	-0.00744067	-0.0160964	-0.0223	-0.0237198	-0.0204503	-0.0140194	-0.00568752	0.00355992	0.0125533	0.0202887	0.026175	0.0300061	0.0318746	0.0320399	0.0309586	0.0291266	0.0269613	0.0247815	0.0227108	0.0208111	0.0190688	0.0174435	0.0159478	0.014602	0.0134093	0.012388	0.0115946	0.0110606	0.0107773	0.0107316	0.0108786	0.0111608	0.011518	0.0119044	0.0123051	0.0126432	0.0128569	0.0129605	0.0129934	0.0129561	0.012846	0.0126397	0.01228	0.011673	0.010729	0.00936137
R_ExtensorDigLongus	0.0167419	0.00774924	-0.00365875	-0.0178279	-0.0319984	-0.0417643	-0.0444333	-0.040056	-0.0300381	-0.0158565	0.000593508	0.016627	0.0300201	0.039776	0.0458184	0.0485519	0.0486567	0.0469277	0.0441711	0.0409585	0.0377047	0.0346041	0.0317221	0.0291627	0.0269414	0.0250682	0.0235768	0.0223861	0.021468	0.0208196	0.020408	0.0201793	0.0200799	0.0200597	0.0200936	0.0201517	0.0202609	0.0204116	0.020529	0.0205365	0.0204862	0.0204256	0.0203452	0.0202103	0.0199888	0.019592	0.0188607	0.017635	0.0157736
R_ExtensorHalLongus	0.0195983	0.00710123	-0.0079996	-0.0250217	-0.0405408	-0.0506922	-0.0536142	-0.0493812	-0.0386649	-0.0226375	-0.00362452	0.0148331	0.0298649	0.0404159	0.0466457	0.0492307	0.0491402	0.0472609	0.0444617	0.0412851	0.0380697	0.0350228	0.0321558	0.0297008	0.0277652	0.0263541	0.0254873	0.0250135	0.0248326	0.0248492	0.0249524	0.0250377	0.0249878	0.0247646	0.0244067	0.023991	0.0235943	0.0232582	0.02294	0.0226078	0.0223291	0.0221646	0.0220899	0.0220365	0.0219918	0.0218591	0.0214292	0.0205031	0.0188647
L_GluteusMedius1	0.0229478	0.0261819	0.0297952	0.0336593	0.0373491	0.0401968	0.0414705	0.0408806	0.0385444	0.0347809	0.0299114	0.0242918	0.018295	0.0118748	0.00507867	-0.00192397	-0.00912242	-0.0160957	-0.0227895	-0.0291755	-0.0352424	-0.040677	-0.0452572	-0.0491662	-0.0523433	-0.0546491	-0.0559038	-0.0560556	-0.0551477	-0.0533097	-0.0507081	-0.0474007	-0.0434212	-0.0388217	-0.0337422	-0.0283261	-0.0227157	-0.0170253	-0.0113173	-0.00566785	-0.000167661	0.00508923	0.0100159	0.0144283	0.0179063	0.0195434	0.0181445	0.0132025	0.00533105
L_GluteusMedius2	0.0327677	0.0348421	0.0370428	0.0392635	0.0410229	0.0416732	0.0405988	0.0378693	0.033947	0.0292973	0.0240745	0.0181333	0.0112781	0.00294944	-0.0069474	-0.0179787	-0.029546	-0.0405292	-0.0502665	-0.0583854	-0.0648121	-0.0694638	-0.0723078	-0.0737035	-0.0739117	-0.0730926	-0.0713486	-0.0689037	-0.0659147	-0.0625477	-0.0588553	-0.0547178	-0.0500564	-0.0447997	-0.0389933	-0.0327602	-0.0262597	-0.0196334	-0.0130808	-0.00678525	-0.0009276	0.00435697	0.00889822	0.0124371	0.0146398	0.0150431	0.0130813	0.00843596	0.00124718
L_GluteusMedius3	0.0350583	0.0359755	0.0367895	0.0374322	0.0374774	0.0363899	0.033787	0.0300385	0.025836	0.0216863	0.0175965	0.0130234	0.00731978	-0.000409214	-0.0104045	-0.022135	-0.0346907	-0.0466394	-0.0569789	-0.0651431	-0.0709865	-0.074611	-0.0761063	-0.0758779	-0.0743442	-0.0718304	-0.0686323	-0.0650983	-0.061468	-0.0578989	-0.0543519	-0.0505932	-0.0464461	-0.04177	-0.0365303	-0.0308219	-0.0247896	-0.0185952	-0.0125096	-0.00682319	-0.00173932	0.00256462	0.00588242	0.00794226	0.0085581	0.00772932	0.00553092	0.00188623	-0.00346774
L_GluteusMinimus1	0.0136729	0.0172106	0.0211526	0.0254747	0.0298843	0.0338492	0.0367913	0.0385064	0.0391043	0.038808	0.037826	0.0363408	0.0345477	0.0322908	0.0294389	0.0259452	0.0216561	0.0167899	0.0113893	0.0055221	-0.000704993	-0.00699337	-0.012962	-0.0185178	-0.0234611	-0.027584	-0.03068	-0.0326824	-0.0336121	-0.033588	-0.0327897	-0.0313024	-0.0291801	-0.0264895	-0.0233676	-0.0199422	-0.0163283	-0.0126161	-0.00886173	-0.00512532	-0.0015106	0.001925	0.00512753	0.00800594	0.0102721	0.0112764	0.0101359	0.00654507	0.00101229
L_GluteusMinimus2	0.018966	0.0221108	0.0255647	0.0293026	0.0329955	0.0360824	0.0380243	0.0387594	0.038562	0.0377401	0.0364494	0.0346703	0.0323837	0.0291891	0.0248986	0.0195921	0.0133483	0.00669041	-9.38525e-05	-0.00679314	-0.0132506	-0.0191819	-0.0243222	-0.0287563	-0.0324403	-0.0352717	-0.0371568	-0.038123	-0.0382398	-0.037636	-0.0364369	-0.0346706	-0.0323202	-0.0294038	-0.026012	-0.0222715	-0.0183021	-0.0142129	-0.0100964	-0.00610546	-0.00235939	0.00104399	0.00402234	0.00644481	0.00807708	0.00846713	0.00701218	0.00349715	-0.00177733
L_GluteusMinimus3	0.0238972	0.0262278	0.0287178	0.0313392	0.0337363	0.0353688	0.0357818	0.0350838	0.0337229	0.0320772	0.0302263	0.0279408	0.0249161	0.0205624	0.0146321	0.00736096	-0.000849792	-0.00915098	-0.016975	-0.0239761	-0.029976	-0.0347363	-0.0381922	-0.040648	-0.0422625	-0.0430878	-0.0431613	-0.0426313	-0.0416068	-0.0402148	-0.0385198	-0.0364409	-0.0338997	-0.0308322	-0.0272902	-0.0233745	-0.0192017	-0.0148909	-0.0106051	-0.00652785	-0.00283112	0.000365006	0.00295681	0.00478283	0.00566535	0.00540945	0.00376702	0.000601	-0.00404049
L_Semimembranosus	0.0512422	0.052966	0.0544324	0.0555528	0.0564338	0.0573189	0.0582849	0.0594869	0.060999	0.0629597	0.0654204	0.0683284	0.0713317	0.0738657	0.0752677	0.0747027	0.0712455	0.0646824	0.0552923	0.0434739	0.0295025	0.0128182	-0.0058355	-0.0253233	-0.0450631	-0.0645762	-0.0835164	-0.101684	-0.118992	-0.135378	-0.150737	-0.164906	-0.177823	-0.189333	-0.199237	-0.207457	-0.213808	-0.21808	-0.219887	-0.218757	-0.214166	-0.20568	-0.193032	-0.176281	-0.155781	-0.132225	-0.106539	-0.0798608	-0.0533358
L_Semitendinosus	0.0574577	0.0595905	0.0614216	0.0628879	0.0642221	0.0658528	0.0679862	0.0707881	0.0742508	0.0783657	0.0830145	0.0879473	0.0925529	0.0960366	0.0974976	0.0959024	0.0902637	0.0805332	0.0674319	0.0518023	0.0343303	0.0146527	-0.00639631	-0.0276296	-0.0485567	-0.0688707	-0.0884074	-0.107119	-0.125079	-0.142357	-0.158957	-0.17481	-0.189988	-0.204401	-0.217902	-0.230388	-0.241597	-0.251137	-0.258321	-0.262242	-0.261876	-0.256205	-0.244418	-0.226148	-0.201617	-0.171678	-0.137864	-0.102303	-0.0670946
L_BicepsFemorisLH	0.0445405	0.044066	0.043384	0.0423278	0.0409405	0.0395393	0.0382875	0.0375204	0.0375036	0.0386193	0.0411763	0.0452678	0.0505973	0.0566013	0.0625085	0.0672027	0.0693842	0.0682803	0.0636944	0.0555882	0.0439839	0.028189	0.00890399	-0.0126185	-0.0355803	-0.0591843	-0.0827753	-0.105854	-0.12807	-0.149126	-0.168697	-0.18642	-0.202058	-0.215276	-0.225716	-0.233181	-0.237338	-0.237902	-0.234452	-0.226578	-0.213888	-0.196223	-0.173845	-0.147574	-0.118792	-0.0894378	-0.0619146	-0.0386195	-0.0209842
L_Sartorius	-0.0114558	-0.00649121	-0.00111572	0.00512123	0.0125353	0.0211824	0.0314441	0.0437339	0.0585057	0.0757986	0.0953578	0.116598	0.138738	0.160675	0.181033	0.198365	0.211275	0.218637	0.220125	0.215947	0.206977	0.195189	0.181016	0.164478	0.146318	0.127376	0.108327	0.0896004	0.0715043	0.0541227	0.037344	0.0210604	0.00543354	-0.00945177	-0.0235649	-0.0366937	-0.0485972	-0.0589835	-0.0676847	-0.0747359	-0.0802865	-0.0842313	-0.0864337	-0.086734	-0.0848505	-0.0801245	-0.0718408	-0.0599603	-0.0456438
L_AdductorLongus	-0.0471581	-0.050678	-0.0544747	-0.0583571	-0.0615877	-0.063133	-0.0620334	-0.0583622	-0.0528321	-0.046216	-0.0389004	-0.0308527	-0.0218904	-0.0111676	0.00162634	0.0161076	0.0316468	0.0468397	0.0608135	0.07304	0.0832985	0.091555	0.0974939	0.101172	0.102771	0.10251	0.10061	0.0974813	0.0935021	0.0890145	0.0841743	0.0788022	0.0727503	0.0658667	0.0581272	0.0496562	0.0406284	0.0312602	0.0219209	0.013031	0.00494752	-0.00207251	-0.00775514	-0.011729	-0.0136435	-0.0131516	-0.00985041	-0.00340278	0.00621206
L_AdductorBrevis	-0.0311784	-0.0359415	-0.0410669	-0.0465317	-0.0517913	-0.055983	-0.0583639	-0.0590351	-0.0586068	-0.057642	-0.0563607	-0.0546461	-0.0522707	-0.0484256	-0.0426563	-0.0350146	-0.0257213	-0.0156237	-0.00530833	0.00479066	0.0142261	0.0222818	0.0287652	0.0339806	0.0379952	0.0408162	0.0424477	0.0430984	0.0429641	0.0423011	0.0412878	0.0398797	0.0379619	0.0354507	0.0323618	0.0287602	0.0247519	0.0204345	0.0160599	0.0119616	0.00846199	0.00572127	0.00387341	0.00304392	0.00332263	0.00471064	0.00721479	0.0108423	0.0156712
L_AdductorMagnus1	-0.0291145	-0.0350207	-0.0414108	-0.0483258	-0.0552352	-0.0612117	-0.065483	-0.0681489	-0.0698599	-0.0711938	-0.0723603	-0.0732391	-0.0735963	-0.0725363	-0.0694381	-0.0642074	-0.0568839	-0.0481212	-0.0383922	-0.0281133	-0.0178907	-0.00904615	-0.00169609	0.00475837	0.0103339	0.0149358	0.0184344	0.0209575	0.0226337	0.0237104	0.0244231	0.024798	0.0247241	0.0241458	0.023123	0.0217001	0.0199377	0.0178982	0.0157684	0.013861	0.0125078	0.0118243	0.0118633	0.0126326	0.0140858	0.0160544	0.0183879	0.0209702	0.0239218
L_AdductorMagnus2	-0.0181503	-0.0243783	-0.0311194	-0.0385569	-0.0463467	-0.0537279	-0.0601178	-0.0656583	-0.0709669	-0.0764525	-0.0821639	-0.087766	-0.0928274	-0.0962886	-0.0973512	-0.0957099	-0.0912722	-0.0845386	-0.0760271	-0.0662609	-0.0560187	-0.0471062	-0.0395686	-0.0326078	-0.0262169	-0.020526	-0.015672	-0.0115746	-0.00812282	-0.00509563	-0.00225365	0.000458837	0.00292289	0.00508549	0.00701418	0.00869429	0.0101531	0.0113745	0.0125023	0.0138189	0.0156477	0.0180298	0.0209211	0.0241798	0.0275281	0.0303813	0.0321003	0.0323373	0.0314548
L_AdductorMagnus3	-0.0179326	-0.0229892	-0.0284849	-0.0345677	-0.0409392	-0.046919	-0.0520242	-0.0563691	-0.0605408	-0.0649363	-0.0696196	-0.0742823	-0.0784978	-0.0812708	-0.0818384	-0.0799159	-0.0754337	-0.0688899	-0.0607896	-0.0516125	-0.0420152	-0.033331	-0.0258251	-0.0190731	-0.0131389	-0.00812456	-0.00409043	-0.000888911	0.00165038	0.00378052	0.00573263	0.00753543	0.00908198	0.0103082	0.0112645	0.0119522	0.012406	0.0126395	0.0128158	0.0132113	0.0141364	0.0156583	0.0177489	0.0203353	0.0231682	0.025742	0.0274627	0.0280499	0.0278726
L_TensorFasciaLata	-0.012142	-0.00826592	-0.00377519	0.00150968	0.00741272	0.0134166	0.0192098	0.0248177	0.0306186	0.0368934	0.0437642	0.0511378	0.0588772	0.0664862	0.0733798	0.0791283	0.083295	0.0856149	0.0858511	0.0839798	0.080346	0.0761617	0.0716738	0.0666664	0.061448	0.0564262	0.0519342	0.0481221	0.0450886	0.0427652	0.0409515	0.0395161	0.0385225	0.0379405	0.0376465	0.0376522	0.0379227	0.0384587	0.0391594	0.039767	0.0399127	0.0393695	0.0379716	0.0355715	0.0320256	0.0271987	0.0208547	0.0129921	0.00379474
L_Pectineus	-0.0248894	-0.0261579	-0.0275392	-0.0289048	-0.029857	-0.0299059	-0.0285311	-0.025734	-0.0218099	-0.0171591	-0.0120518	-0.00659147	-0.000820047	0.00557566	0.012661	0.0202235	0.0279695	0.0352636	0.0417564	0.0472793	0.0517713	0.0552837	0.0576932	0.0590643	0.0594724	0.0590004	0.0577353	0.0558515	0.0535053	0.0508586	0.0479757	0.044763	0.041149	0.0370592	0.0324894	0.0275133	0.0222303	0.016764	0.0113121	0.0060768	0.00124305	-0.00306025	-0.00666562	-0.0093662	-0.0109038	-0.0109823	-0.00923691	-0.00544319	0.000304644
L_Gracilis	-0.0231216	-0.0253641	-0.0280528	-0.0309434	-0.0331177	-0.0332337	-0.0299958	-0.0230886	-0.0129884	-0.000355875	0.014337	0.0307914	0.0486191	0.0680416	0.0885989	0.108964	0.127556	0.142413	0.152685	0.158066	0.158588	0.153713	0.143925	0.13054	0.114444	0.0963948	0.0769753	0.0568691	0.0365642	0.0165272	-0.00297307	-0.0219805	-0.0405256	-0.0585955	-0.0760094	-0.0925179	-0.107728	-0.12122	-0.132361	-0.140468	-0.144917	-0.145241	-0.141131	-0.132444	-0.119246	-0.101691	-0.0800327	-0.0549176	-0.027441
L_GluteusMaximus1	0.0436338	0.0428032	0.0417871	0.0403104	0.0378322	0.0338016	0.0276215	0.0193982	0.00957465	-0.00131284	-0.0130103	-0.0255703	-0.0391033	-0.0540074	-0.0700721	-0.086433	-0.101983	-0.115226	-0.125296	-0.131847	-0.134984	-0.134875	-0.131965	-0.127086	-0.120925	-0.11395	-0.10651	-0.0989512	-0.0915183	-0.0843294	-0.0773073	-0.0701899	-0.0628432	-0.0551302	-0.0470026	-0.0385651	-0.029952	-0.0213188	-0.0128749	-0.00479795	0.0027984	0.00974783	0.0157997	0.0205741	0.0236147	0.0244083	0.0223643	0.0170798	0.00860589
L_GluteusMaximus2	0.0416122	0.0390383	0.0361655	0.0326407	0.0279694	0.0217243	0.0133824	0.00299692	-0.0091124	-0.0224348	-0.0366279	-0.0516043	-0.0673206	-0.0839802	-0.101193	-0.118017	-0.133277	-0.145499	-0.153872	-0.158175	-0.158652	-0.155835	-0.150273	-0.142726	-0.133944	-0.124516	-0.114875	-0.105425	-0.0964064	-0.0879042	-0.07978	-0.0717154	-0.0635846	-0.0552213	-0.0465314	-0.0375999	-0.0285381	-0.0194966	-0.0106751	-0.0022069	0.00584443	0.013312	0.0199223	0.0252463	0.0287818	0.0299626	0.0281891	0.0230024	0.0144912
L_GluteusMaximus3	0.0325191	0.0238451	0.0143785	0.0035487	-0.00894191	-0.022909	-0.0384721	-0.0556717	-0.0746658	-0.0951826	-0.116812	-0.139066	-0.161388	-0.183073	-0.202951	-0.219667	-0.231733	-0.238062	-0.238276	-0.232692	-0.222108	-0.207677	-0.190847	-0.172925	-0.155007	-0.137871	-0.122017	-0.107679	-0.0948993	-0.0834984	-0.0730418	-0.0630981	-0.0535837	-0.0443152	-0.0351181	-0.0260073	-0.0170443	-0.00832472	9.15667e-05	0.00831593	0.0165571	0.0247116	0.0325071	0.0394654	0.0449597	0.0481278	0.0480438	0.0439936	0.0361784
L_Iliacus	-0.0214543	-0.0195825	-0.0175469	-0.0150965	-0.0119465	-0.00789041	-0.00259644	0.00400888	0.0118771	0.0207572	0.0304121	0.0406212	0.0511697	0.0619528	0.0725889	0.0824993	0.0910601	0.0975354	0.101575	0.103153	0.102531	0.100285	0.0966955	0.0920234	0.0866422	0.0808741	0.0749627	0.0690998	0.063413	0.0579413	0.0525825	0.0471535	0.0416212	0.0358969	0.029928	0.0237751	0.0175246	0.0112962	0.00519673	-0.000731317	-0.00648497	-0.0119736	-0.0170146	-0.0213204	-0.0244957	-0.0260027	-0.0252038	-0.0216834	-0.0156297
L_Psoas	-0.0261093	-0.0256687	-0.0251402	-0.0242949	-0.0227322	-0.0200307	-0.0157804	-0.0100553	-0.00316179	0.00453768	0.0128365	0.0216746	0.031026	0.0410068	0.0513993	0.0616467	0.0710941	0.0788508	0.0844782	0.0878919	0.0893606	0.0893987	0.0882158	0.0860013	0.0830187	0.0794637	0.0754678	0.0711852	0.0667301	0.0621636	0.0574406	0.0523743	0.0469039	0.0409536	0.0345058	0.0276873	0.0206551	0.0135932	0.0066971	0.000114708	-0.00605918	-0.0116808	-0.0165555	-0.0204024	-0.0228809	-0.0235361	-0.0218466	-0.0174481	-0.010468
L_QuadratusFemoris	-0.0122407	-0.0155703	-0.0194183	-0.0236412	-0.0278974	-0.0316046	-0.034049	-0.0347583	-0.0336321	-0.0309009	-0.0270114	-0.0226952	-0.0187359	-0.0154626	-0.0129978	-0.011271	-0.00987258	-0.00852867	-0.00669903	-0.00405584	-0.000684276	0.00258183	0.00574142	0.00924629	0.0129098	0.0163872	0.0192691	0.0212995	0.022356	0.0224924	0.0219136	0.0208119	0.0192878	0.0174564	0.0154772	0.0134311	0.0113592	0.00927001	0.00708412	0.0047487	0.0022766	-0.000314692	-0.00306206	-0.00595035	-0.00868672	-0.0104022	-0.00990124	-0.00674496	-0.00167983
L_Gemelli	0.00384641	0.00228842	0.000394617	-0.00176281	-0.00411868	-0.00649855	-0.00856826	-0.00985731	-0.0100107	-0.00897314	-0.00701952	-0.00476215	-0.00287722	-0.00188709	-0.00199944	-0.00303696	-0.00450937	-0.00593892	-0.00682203	-0.00685565	-0.00592688	-0.00411589	-0.00170106	0.00105598	0.00386748	0.00649033	0.00866514	0.0101863	0.0109648	0.011026	0.0104952	0.00955091	0.00834079	0.00698653	0.00561676	0.00428978	0.00303173	0.00183528	0.00059445	-0.000828317	-0.00251796	-0.00450613	-0.00681618	-0.00943558	-0.0121082	-0.0140694	-0.0143005	-0.0124629	-0.00923662
L_Piriformis	0.0210029	0.0213575	0.0215795	0.0216826	0.0214321	0.020567	0.0189795	0.0170692	0.0154188	0.0143572	0.0137931	0.0131408	0.0117276	0.00877128	0.00396922	-0.00237024	-0.00958085	-0.0166996	-0.0229609	-0.0279176	-0.0313706	-0.0332533	-0.0337504	-0.0332542	-0.0321033	-0.0305229	-0.0287331	-0.0269853	-0.0254236	-0.0241138	-0.0230137	-0.0219127	-0.0206537	-0.0191044	-0.0172079	-0.0149906	-0.0125279	-0.00991545	-0.0073626	-0.00508794	-0.00329053	-0.00206393	-0.00153212	-0.00181264	-0.00286297	-0.00433945	-0.00573936	-0.00692758	-0.00833878
L_RectusFemoris	-0.0646112	-0.0692101	-0.0733312	-0.0770606	-0.0806952	-0.0845948	-0.0889048	-0.0936928	-0.098866	-0.104175	-0.109212	-0.113494	-0.116366	-0.117088	-0.114997	-0.109493	-0.10014	-0.0873431	-0.0720794	-0.0553059	-0.0376923	-0.0189384	0.000332725	0.0192836	0.0376097	0.0551456	0.0718251	0.087694	0.10287	0.117482	0.131596	0.145229	0.158479	0.171372	0.183906	0.196153	0.208127	0.219735	0.230678	0.240478	0.248483	0.253849	0.255561	0.252494	0.243338	0.226495	0.200087	0.163119	0.116619
L_BicepsFemorisSH	0.00942762	0.0117779	0.0143814	0.0173849	0.0210242	0.0255753	0.0313975	0.0388785	0.0483613	0.0601137	0.074291	0.0908209	0.109253	0.128835	0.148289	0.165823	0.179384	0.187277	0.188742	0.183575	0.172136	0.1549	0.132806	0.107085	0.0789858	0.0497729	0.0204788	-0.00811711	-0.0354589	-0.0612095	-0.0851938	-0.107262	-0.127164	-0.144639	-0.159433	-0.171267	-0.179748	-0.184499	-0.185108	-0.181298	-0.172932	-0.159974	-0.142719	-0.121912	-0.0987687	-0.0749238	-0.0524364	-0.0334076	-0.0192617
L_VastusMedialis	-0.0405135	-0.0476724	-0.0546913	-0.0619686	-0.0700441	-0.0793492	-0.0903231	-0.1032	-0.118026	-0.134408	-0.151671	-0.168952	-0.185155	-0.199044	-0.209242	-0.214399	-0.213399	-0.206028	-0.193157	-0.175951	-0.155688	-0.133304	-0.109654	-0.0855114	-0.0614871	-0.0380157	-0.0153822	0.0063341	0.0271884	0.0473452	0.0670335	0.0864845	0.105823	0.125146	0.144533	0.163953	0.183282	0.202221	0.220273	0.236797	0.25105	0.261899	0.26802	0.267989	0.260299	0.243204	0.214939	0.175072	0.125502
L_VastusIntermedius	-0.0415547	-0.0489027	-0.0561139	-0.0635894	-0.0718783	-0.0814439	-0.0927197	-0.105953	-0.121179	-0.137999	-0.155707	-0.173419	-0.18999	-0.204132	-0.214428	-0.219503	-0.218208	-0.210367	-0.196888	-0.179017	-0.158097	-0.135101	-0.11093	-0.0863622	-0.0620099	-0.0382988	-0.0154839	0.00639187	0.0273992	0.0477328	0.0676455	0.0873878	0.10709	0.126863	0.146782	0.166811	0.186813	0.206469	0.22524	0.242464	0.257335	0.26867	0.275081	0.275106	0.267185	0.249558	0.220458	0.179474	0.128613
L_VastusLateralis	-0.0397033	-0.0468473	-0.0539065	-0.061276	-0.0694883	-0.0790051	-0.0902768	-0.103563	-0.118933	-0.135998	-0.154084	-0.172278	-0.189394	-0.204085	-0.214862	-0.220254	-0.219087	-0.21118	-0.197478	-0.179296	-0.158052	-0.134804	-0.110476	-0.0858592	-0.0615583	-0.0379786	-0.0153351	0.00634705	0.0271766	0.047365	0.0671967	0.0869187	0.106693	0.126618	0.146764	0.167085	0.187386	0.207297	0.226181	0.243278	0.257654	0.268037	0.272977	0.271058	0.260928	0.241209	0.210782	0.169874	0.120808
L_MedialGastroc	0.00429488	0.0117882	0.0204321	0.0303933	0.0420145	0.0556565	0.0717577	0.0906513	0.112295	0.136207	0.161158	0.185187	0.206229	0.222174	0.231398	0.233159	0.226587	0.209445	0.179313	0.137446	0.0893757	0.0421801	0.00182946	-0.0286219	-0.0491259	-0.0618536	-0.0693982	-0.0740902	-0.0774922	-0.0802546	-0.0823968	-0.083777	-0.0843625	-0.0842136	-0.0834544	-0.0821272	-0.0803422	-0.0782894	-0.0764998	-0.0756075	-0.0759192	-0.0774864	-0.0802033	-0.083804	-0.0874055	-0.0894542	-0.0881482	-0.0817004	-0.0688032
L_LateralGastroc	0.00814543	0.0160894	0.0251496	0.0355556	0.0477061	0.0619813	0.0788436	0.0986369	0.121313	0.146326	0.172329	0.197197	0.218671	0.234479	0.24292	0.243271	0.234732	0.215174	0.182356	0.137781	0.0873108	0.0382951	-0.00315272	-0.0339809	-0.054248	-0.0663104	-0.0729888	-0.0768104	-0.0794752	-0.0817242	-0.083618	-0.0850278	-0.085898	-0.0862755	-0.0862436	-0.0857915	-0.0849769	-0.0839037	-0.0830608	-0.0830674	-0.0842685	-0.0867334	-0.0903707	-0.0948936	-0.0993034	-0.101798	-0.100211	-0.0924742	-0.0771857
L_Soleus	-0.00777564	-0.00296108	0.00296332	0.0100829	0.0185682	0.0286274	0.0405653	0.0546399	0.0708285	0.0887834	0.107491	0.125244	0.140267	0.150766	0.155506	0.154192	0.146405	0.130163	0.102967	0.0658706	0.0241578	-0.0152477	-0.0466087	-0.0672115	-0.0773661	-0.0796129	-0.0768789	-0.0716998	-0.0657664	-0.0597637	-0.0536783	-0.0473226	-0.0406359	-0.0336402	-0.0264062	-0.0189401	-0.0113269	-0.00375725	0.00316266	0.00869751	0.0123374	0.0137078	0.0125139	0.00855588	0.00220573	-0.005617	-0.0137864	-0.0208279	-0.0249131
L_TibialisPosterior	0.00456776	0.00569612	0.00702397	0.00872327	0.0109264	0.01374	0.0172648	0.0215935	0.0267524	0.0326253	0.0387698	0.0443827	0.0486284	0.0506831	0.0500863	0.0468343	0.0409476	0.0322	0.0204243	0.00656255	-0.00736923	-0.0191877	-0.0274405	-0.0316706	-0.0323268	-0.0305101	-0.0274233	-0.0241101	-0.0212483	-0.019156	-0.0178399	-0.0171345	-0.0168137	-0.0166647	-0.0164845	-0.015956	-0.0147427	-0.0125699	-0.00939554	-0.00545151	-0.00113372	0.00298031	0.00622777	0.0079848	0.00796289	0.00628344	0.00338478	1.13442e-05	-0.00300225
L_FlexDigLongus	0.0056505	0.00657384	0.00763168	0.00902138	0.010886	0.0133214	0.016433	0.0203161	0.0250118	0.0304138	0.0361194	0.0413553	0.0453163	0.0472095	0.0465773	0.0434198	0.0377723	0.0294496	0.0183363	0.0052918	-0.00783431	-0.0190021	-0.0268006	-0.0307716	-0.0313179	-0.0294698	-0.0264007	-0.0231356	-0.0203492	-0.0183605	-0.0171893	-0.0166673	-0.0165727	-0.0166847	-0.0167725	-0.0164962	-0.0154896	-0.013439	-0.010284	-0.00624	-0.00172363	0.00265279	0.00618638	0.00821443	0.00843341	0.00693253	0.00415131	0.000818383	-0.00224972
L_FlexHalLongus	0.00313428	0.00479068	0.00676728	0.00922917	0.0123261	0.0161647	0.0208664	0.0265493	0.0332187	0.0407236	0.0485353	0.0557306	0.0613613	0.064497	0.0645928	0.0616212	0.0555573	0.0459183	0.0322035	0.0152916	-0.00242156	-0.0181242	-0.029718	-0.0363856	-0.0385131	-0.0373742	-0.0344148	-0.0308975	-0.027654	-0.0250492	-0.0230943	-0.0216174	-0.0204204	-0.0193252	-0.0181605	-0.0166491	-0.0145218	-0.0115455	-0.00779254	-0.00356562	0.000708467	0.00447657	0.00711862	0.008078	0.00716165	0.00461696	0.000969875	-0.00293236	-0.00612883
L_TibialisAnterior	0.0158059	0.00966658	0.00205432	-0.00693968	-0.0173733	-0.0293482	-0.0430222	-0.0584786	-0.0754343	-0.0933267	-0.111018	-0.126945	-0.139712	-0.148089	-0.151421	-0.149809	-0.143038	-0.129125	-0.105409	-0.0724407	-0.0346431	0.00193428	0.0320135	0.0529003	0.0646058	0.0691438	0.0688693	0.0658707	0.0615432	0.0564267	0.05047	0.0435589	0.035777	0.0273102	0.0184533	0.00950132	0.000911858	-0.00677091	-0.0126868	-0.0160773	-0.0166471	-0.0144865	-0.00986806	-0.00318944	0.00480697	0.0130924	0.0207175	0.0265309	0.029
L_PeroneusBrevis	-0.0122984	-0.0113366	-0.0100369	-0.00865328	-0.00732454	-0.00610299	-0.0050137	-0.00406921	-0.00334612	-0.00282188	-0.0023239	-0.00146375	0.000152514	0.00285076	0.00666146	0.0113342	0.0164519	0.0211827	0.0243777	0.0252478	0.0237763	0.0205826	0.0165259	0.0122993	0.00826872	0.00461587	0.00156917	-0.000627933	-0.00179153	-0.00176217	-0.000481693	0.00190581	0.0051024	0.00876975	0.012513	0.0158318	0.0181058	0.0187502	0.0173593	0.0138879	0.00871757	0.00262014	-0.00345087	-0.00856324	-0.0120444	-0.0135918	-0.0133359	-0.0116739	-0.00896854
L_PeroneusLongus	-0.0129023	-0.0113602	-0.00935322	-0.00712081	-0.00478006	-0.00236563	0.00012231	0.00267366	0.00520247	0.00767118	0.0100993	0.0126688	0.0155792	0.0189943	0.0228624	0.0269685	0.030914	0.0337187	0.0340195	0.0311298	0.0255422	0.0185095	0.0114343	0.00525375	0.000291808	-0.00352085	-0.00625027	-0.00790832	-0.00848137	-0.00788441	-0.00606084	-0.00312354	0.000655158	0.00493427	0.0093313	0.0133501	0.0163777	0.0178168	0.0172094	0.0144279	0.00978702	0.00399753	-0.00204474	-0.0074399	-0.0114955	-0.0138331	-0.0144438	-0.0135763	-0.0113907
L_PeroneusTertius	0.00161743	-0.00207182	-0.00658934	-0.0120795	-0.0187169	-0.0266453	-0.0360619	-0.0470873	-0.0596128	-0.0732443	-0.0869703	-0.0991723	-0.108278	-0.112853	-0.112161	-0.106367	-0.0955987	-0.0790695	-0.0559745	-0.0279433	0.00101395	0.0264637	0.0452421	0.0562245	0.060103	0.0588814	0.0547593	0.0496131	0.0446889	0.0405011	0.0370373	0.0340117	0.0311535	0.0282607	0.0251598	0.0216025	0.0173711	0.0123316	0.00674156	0.00108638	-0.00409751	-0.00820171	-0.0105404	-0.0104883	-0.00793048	-0.0032967	0.00260663	0.0085176	0.0129203
L_ExtensorDigLongus	0.00612323	0.000741748	-0.0058628	-0.0138207	-0.0233257	-0.0345765	-0.0478245	-0.0632457	-0.0806768	-0.0995777	-0.118621	-0.135745	-0.148974	-0.1565	-0.157411	-0.151922	-0.140114	-0.120589	-0.0915826	-0.0546331	-0.014791	0.0218308	0.0503916	0.0687608	0.0773946	0.0787094	0.0754708	0.0701163	0.064313	0.0587428	0.0534069	0.0480383	0.0424552	0.0365737	0.0303489	0.0236728	0.0164981	0.00890264	0.00143555	-0.00514052	-0.0101929	-0.0131623	-0.0135213	-0.0108577	-0.00537096	0.00211221	0.0104726	0.0181194	0.023083
L_ExtensorHalLongus	0.0112033	0.00556369	-0.00139995	-0.00970103	-0.0194739	-0.0308733	-0.0441128	-0.0593589	-0.0764078	-0.0947451	-0.113171	-0.129894	-0.143241	-0.151708	-0.154466	-0.151677	-0.143266	-0.127442	-0.101862	-0.0673776	-0.0286191	0.00831058	0.0382453	0.0586222	0.0695708	0.0732264	0.0720772	0.0683403	0.0635383	0.0582819	0.052545	0.0461608	0.0391352	0.0315562	0.0235932	0.0153838	0.00719181	-0.000614992	-0.00728744	-0.0120365	-0.0144047	-0.014221	-0.0114485	-0.00619085	0.0009986	0.00913027	0.0171596	0.0237697	0.0272469
R_DeltoidScapular1	-0.00321267	-0.00826436	-0.0126035	-0.0161863	-0.0188358	-0.020356	-0.0208878	-0.020958	-0.0211529	-0.0218359	-0.0231353	-0.0249952	-0.0272714	-0.0297157	-0.0321526	-0.0344213	-0.0366429	-0.0388816	-0.040947	-0.0426329	-0.0435365	-0.0434884	-0.0424597	-0.0405779	-0.0380723	-0.0351443	-0.0320015	-0.0288345	-0.025857	-0.0232194	-0.0210382	-0.019497	-0.018465	-0.017904	-0.017694	-0.0176111	-0.0174472	-0.0170009	-0.0161381	-0.0148493	-0.0132047	-0.0112808	-0.00915255	-0.0068292	-0.00444436	-0.0020671	0.000285787	0.00263674	0.00520077
R_DeltoidScapular2	-0.00143275	-0.00533373	-0.00864803	-0.0113421	-0.0133461	-0.0145589	-0.0151529	-0.0154592	-0.0158754	-0.0166554	-0.0178931	-0.0195506	-0.0215148	-0.0235622	-0.0255412	-0.0273017	-0.0289541	-0.030578	-0.0320273	-0.0332136	-0.0339049	-0.0339856	-0.0334223	-0.0322894	-0.0307078	-0.0287545	-0.0265731	-0.0242728	-0.0219962	-0.0198774	-0.0180467	-0.0166152	-0.0155102	-0.014722	-0.0141606	-0.0137094	-0.0132345	-0.0125995	-0.0117343	-0.0106392	-0.00936209	-0.00795483	-0.00648545	-0.00495383	-0.00343624	-0.0019794	-0.000580417	0.000799491	0.00234504
R_DeltoidScapular3	0.000866467	-0.00106312	-0.00263107	-0.00384832	-0.00475645	-0.00541219	-0.00596388	-0.00654902	-0.00728699	-0.00826122	-0.00949441	-0.0109586	-0.0125393	-0.0140556	-0.0154116	-0.0165209	-0.0174498	-0.0182663	-0.0189317	-0.0194915	-0.0199399	-0.0202783	-0.0205547	-0.020797	-0.0210161	-0.0211466	-0.0211468	-0.0209772	-0.0206073	-0.0200708	-0.0194502	-0.018773	-0.0180399	-0.0172834	-0.0164459	-0.0155291	-0.0145056	-0.0133585	-0.0120853	-0.0107451	-0.00938184	-0.00804803	-0.00679984	-0.00565136	-0.0046383	-0.00378851	-0.00305474	-0.00236569	-0.00157246
R_DeltoidScapular4	0.000222604	-0.00221548	-0.00421462	-0.00577506	-0.0069323	-0.00771739	-0.00832513	-0.00890956	-0.00962165	-0.010583	-0.0118351	-0.0133694	-0.015107	-0.0168322	-0.0184258	-0.0197439	-0.0209104	-0.0220047	-0.0229339	-0.0237426	-0.0243465	-0.0247111	-0.0247966	-0.0246325	-0.0242759	-0.0236724	-0.0228446	-0.0218012	-0.0205628	-0.019237	-0.0179545	-0.0167796	-0.0156643	-0.0146401	-0.0136332	-0.0126543	-0.0116613	-0.0106096	-0.00948618	-0.00835177	-0.00722402	-0.00615263	-0.00521217	-0.00440786	-0.00376122	-0.00329893	-0.00297431	-0.00268052	-0.00224529
R_DeltoidScapular5	0.000798408	-0.00150702	-0.0033456	-0.00475673	-0.00581505	-0.00658164	-0.00728891	-0.00807772	-0.00906502	-0.0103577	-0.0119721	-0.0138799	-0.0159813	-0.0180352	-0.0199071	-0.0214506	-0.0227991	-0.0240387	-0.0250791	-0.0259985	-0.0267264	-0.0272455	-0.027542	-0.0276294	-0.027556	-0.0272286	-0.0266567	-0.025787	-0.0246244	-0.0232398	-0.0217732	-0.0202847	-0.0187719	-0.0172829	-0.0157793	-0.0143031	-0.0128478	-0.0113893	-0.00993615	-0.008558	-0.00727643	-0.00614361	-0.00521428	-0.00448519	-0.0039641	-0.00365184	-0.00350517	-0.00341765	-0.00322681
R_DeltoidScapular6	0.00159229	-0.00039005	-0.00194203	-0.00309395	-0.00394985	-0.00462934	-0.00535614	-0.00624344	-0.00735686	-0.00875869	-0.0104581	-0.0124071	-0.0144778	-0.0164312	-0.0181367	-0.0194757	-0.020543	-0.0214245	-0.0220675	-0.0225785	-0.0229842	-0.0233231	-0.0236491	-0.0240001	-0.0243701	-0.0246482	-0.0247549	-0.0245962	-0.0240958	-0.0233039	-0.0223083	-0.0211611	-0.0198895	-0.0185505	-0.0171254	-0.0156562	-0.0141473	-0.0126109	-0.0110703	-0.00958807	-0.0082081	-0.0069772	-0.00593317	-0.00508727	-0.00444686	-0.00401005	-0.00373536	-0.00353204	-0.00325876
R_DeltoidScapular7	0.00177231	0.000485153	-0.000506267	-0.00121106	-0.0017074	-0.00212912	-0.00264767	-0.00331658	-0.00413407	-0.00512879	-0.00629918	-0.00759714	-0.00892818	-0.0101216	-0.0110644	-0.0116677	-0.0119938	-0.012096	-0.0119615	-0.011698	-0.0113902	-0.0110995	-0.0109032	-0.0108409	-0.0109068	-0.0110093	-0.0110604	-0.0109654	-0.0106513	-0.0101371	-0.00947164	-0.00866616	-0.0077649	-0.00681609	-0.00582677	-0.00485081	-0.00392523	-0.00308195	-0.00234993	-0.00176274	-0.00133591	-0.00106937	-0.000974263	-0.0010424	-0.0012496	-0.00158426	-0.00200636	-0.00247893	-0.00296865
R_DeltoidScapular8	0.00167119	0.000435023	-0.000527025	-0.00121749	-0.00171039	-0.00212452	-0.00261065	-0.00324246	-0.00401234	-0.00495199	-0.00605794	-0.00730212	-0.00857591	-0.00971074	-0.0106216	-0.0112131	-0.0115451	-0.0116738	-0.0115839	-0.0113776	-0.0111221	-0.0108887	-0.0107338	-0.0106961	-0.010773	-0.0108684	-0.0109155	-0.0108201	-0.010518	-0.0100218	-0.00938877	-0.00860999	-0.00774672	-0.00682921	-0.00586738	-0.00490743	-0.0039904	-0.003147	-0.00240765	-0.00180968	-0.00135998	-0.00107401	-0.000953683	-0.00100081	-0.00118243	-0.00148973	-0.0018873	-0.00233008	-0.00278733
R_DeltoidScapular9	0.00192159	0.000893433	0.000116753	-0.000405403	-0.000768036	-0.00110418	-0.00157831	-0.00221581	-0.00299059	-0.003912	-0.00496858	-0.00612156	-0.00728528	-0.00828127	-0.0090302	-0.00942923	-0.00954184	-0.0094214	-0.00904655	-0.00853937	-0.00800534	-0.00752784	-0.00717615	-0.00698805	-0.00696615	-0.00701326	-0.00703321	-0.00692897	-0.00662553	-0.00612686	-0.00547654	-0.00467407	-0.00377924	-0.00283895	-0.00187733	-0.000963942	-0.0001445	0.0005317	0.00103267	0.00133438	0.00142957	0.00133034	0.00105523	0.000608101	3.81281e-05	-0.000627693	-0.00138307	-0.00217598	-0.00302751
R_DeltoidScapular10	0.00181551	0.00118653	0.000742941	0.000476621	0.000305208	0.000107439	-0.000257296	-0.000775075	-0.00140694	-0.00212433	-0.00291973	-0.00376452	-0.0045914	-0.00526087	-0.00570437	-0.00584267	-0.00572276	-0.0053785	-0.00480707	-0.00412329	-0.00343547	-0.00282704	-0.00236047	-0.00207706	-0.00196482	-0.00194275	-0.0019341	-0.00183282	-0.00158097	-0.00116733	-0.000623528	6.92558e-05	0.000835983	0.00164184	0.00244066	0.00317268	0.00376741	0.00417762	0.00437578	0.00433437	0.00407971	0.00362157	0.00299863	0.00222545	0.00135636	0.000431066	-0.000549985	-0.00156707	-0.00267329
R_DeltoidScapular11	0.00144345	0.00180522	0.00215383	0.00249246	0.00277255	0.00289945	0.00280937	0.00261581	0.0024331	0.00233942	0.00234617	0.00244327	0.00264373	0.00296617	0.00343666	0.00409198	0.00491947	0.00591041	0.0070115	0.00810418	0.00905748	0.00981863	0.0103784	0.0107345	0.010929	0.0109911	0.0109856	0.0109525	0.0109171	0.0108852	0.0108687	0.0109342	0.0110397	0.0111707	0.0112983	0.0113543	0.0112749	0.0109995	0.0104884	0.0097444	0.00877998	0.00763883	0.00636339	0.00497013	0.00353204	0.00208828	0.00063884	-0.000826725	-0.00241416
R_DeltoidClavicular1	-1.09029e-05	8.45313e-05	0.000143416	0.00018226	0.000220101	0.000267539	0.000344956	0.000457616	0.000602156	0.000789156	0.0010073	0.00126073	0.00155113	0.00185483	0.00217396	0.00249837	0.00285429	0.00325019	0.00368334	0.00417195	0.00469747	0.00525775	0.00583231	0.00641159	0.0069844	0.00751395	0.00798755	0.0083851	0.00868755	0.00890253	0.00905146	0.00914002	0.00915448	0.00909247	0.00892776	0.00865869	0.00828935	0.00780759	0.00722476	0.00656258	0.00584942	0.00511823	0.00440942	0.00374405	0.00314871	0.0026379	0.00218909	0.0017439	0.00121409
R_DeltoidClavicular2	-0.000121283	0.000558143	0.00109523	0.00150475	0.00181474	0.00203877	0.00223135	0.00246175	0.0027612	0.00316505	0.00367402	0.00428031	0.0049491	0.00560941	0.00622894	0.006775	0.00728436	0.00778174	0.00824898	0.00870063	0.00912015	0.00951187	0.00987937	0.0102312	0.010572	0.0108626	0.0110916	0.0112313	0.0112689	0.0112096	0.0111015	0.0109612	0.0107709	0.0105422	0.0102383	0.00986237	0.00938899	0.0088003	0.00811151	0.00734615	0.00652834	0.00568442	0.00487366	0.0041097	0.00341734	0.00282183	0.00228973	0.00177266	0.00117178
R_DeltoidClavicular3	-0.000911169	-0.00226142	-0.00345149	-0.00441158	-0.00506058	-0.0053327	-0.00527876	-0.00508915	-0.00493179	-0.00490042	-0.00500126	-0.00519539	-0.00540633	-0.00554666	-0.00553664	-0.00533146	-0.00491175	-0.00424803	-0.00329466	-0.00196012	-0.000203995	0.0019632	0.00438971	0.00688315	0.00933059	0.0115179	0.0134442	0.0150851	0.0163832	0.0173472	0.0180486	0.018444	0.0184896	0.018212	0.0175737	0.0166753	0.0155909	0.0143308	0.012982	0.0116156	0.010252	0.00895003	0.00779447	0.00681402	0.00603744	0.00548011	0.00506067	0.00465495	0.00407612
R_DeltoidClavicular4	-0.000147901	0.000561622	0.0011261	0.00155856	0.00188061	0.0021116	0.00231812	0.00255467	0.00286322	0.00328085	0.00380849	0.00443444	0.00512123	0.00580416	0.00643664	0.00699343	0.00750791	0.00800937	0.00847773	0.00892803	0.00933724	0.00972388	0.0100833	0.0104275	0.0107633	0.0110449	0.0112588	0.0113891	0.0114105	0.0113428	0.0112195	0.0110614	0.0108541	0.0106128	0.0102968	0.00990631	0.00941581	0.00882431	0.00812064	0.00734577	0.00652086	0.00567701	0.00486161	0.00409565	0.00340691	0.00281011	0.00228378	0.00177105	0.00117609
R_CoracoBrachialis1	-0.000524358	0.00106146	0.00232948	0.00330383	0.00404602	0.00460333	0.00511388	0.00569611	0.00643039	0.00739993	0.00861315	0.0100438	0.0116062	0.0131446	0.0145724	0.0158164	0.0169378	0.0180075	0.0189821	0.0198877	0.0206829	0.021379	0.0219794	0.0225015	0.0229524	0.0232644	0.0234078	0.0233469	0.0230492	0.0225536	0.02195	0.021289	0.0205638	0.0197994	0.0189579	0.0180239	0.0169614	0.0157429	0.0143652	0.0128808	0.011333	0.00978013	0.00829039	0.00688778	0.00562247	0.00451338	0.00353538	0.00259747	0.00153216
R_CoracoBrachialis2	-0.00185226	-0.00231561	-0.00285369	-0.00334876	-0.00362635	-0.00354275	-0.00303634	-0.00226033	-0.00138439	-0.000480424	0.000443167	0.00139689	0.00240149	0.00341876	0.00443403	0.0054263	0.00645899	0.0075715	0.00877296	0.0101875	0.0118388	0.013721	0.015723	0.0177192	0.0196143	0.0212493	0.022591	0.0235711	0.02411	0.0242409	0.0240483	0.0235654	0.0228023	0.0218369	0.0206488	0.019315	0.0178618	0.016295	0.0146618	0.0130176	0.0114064	0.00987486	0.00850454	0.00732491	0.00635944	0.00561503	0.00504155	0.0045196	0.00386309
R_CoracoBrachialis3	-0.00062825	0.00124018	0.00272524	0.00386623	0.00473778	0.00539575	0.006	0.00668041	0.0075521	0.00869012	0.010119	0.0118048	0.0136417	0.0154545	0.0171337	0.0185928	0.0199203	0.0211772	0.0223192	0.0233818	0.0243187	0.0251293	0.0258346	0.0264549	0.0269876	0.0273533	0.0275236	0.0274477	0.0270916	0.0265114	0.0257958	0.0250173	0.0241583	0.0232572	0.0222597	0.0211548	0.0199043	0.0184669	0.016852	0.0151021	0.013286	0.0114603	0.00971277	0.00807099	0.00658677	0.00529252	0.00414601	0.00305317	0.00180622
R_Infraspinatus1	-0.000328754	-0.000832824	-0.00125889	-0.00157337	-0.00180784	-0.00195556	-0.00210302	-0.00216848	-0.00213476	-0.00200777	-0.00181774	-0.00165238	-0.0015949	-0.00158721	-0.00162	-0.00157138	-0.00152641	-0.001484	-0.00134881	-0.00118282	-0.000941936	-0.000584785	-4.47442e-05	0.000686433	0.00154497	0.0025839	0.00373601	0.00495162	0.0061473	0.00718628	0.00796758	0.00843406	0.0086552	0.00863923	0.00844828	0.00806811	0.00752825	0.00691106	0.00623119	0.0055192	0.00482613	0.00416426	0.00349187	0.00281755	0.00212364	0.00141485	0.000718187	7.28625e-05	-0.000478869
R_Infraspinatus2	-0.000309291	-0.00077996	-0.00114519	-0.00141471	-0.00160615	-0.00170039	-0.00179107	-0.00187276	-0.0019766	-0.00212454	-0.00233252	-0.00262362	-0.00304228	-0.00349577	-0.00395784	-0.00434042	-0.00473355	-0.00515684	-0.00548833	-0.00574433	-0.00583698	-0.00569566	-0.0052583	-0.00451503	-0.00357935	-0.00241397	-0.00111536	0.000281217	0.00174212	0.00315591	0.00441853	0.00547705	0.0063595	0.00702702	0.0075149	0.00775872	0.00776255	0.00756221	0.0071785	0.00661556	0.00593619	0.00517865	0.00432053	0.00338379	0.00239472	0.00136506	0.00031885	-0.000702358	-0.00167975
R_Infraspinatus3	-0.000331526	-0.000776185	-0.00112218	-0.00137505	-0.00154665	-0.00162652	-0.00171156	-0.00179614	-0.00189426	-0.00203317	-0.00222329	-0.00248886	-0.0028878	-0.00332322	-0.00377346	-0.00414052	-0.00451777	-0.00493293	-0.00525802	-0.00551413	-0.00560307	-0.00546785	-0.00503345	-0.00429064	-0.00334828	-0.00216721	-0.000853415	0.000564517	0.00204435	0.00347466	0.00475215	0.00582935	0.00672514	0.00740356	0.00790579	0.00815993	0.00816141	0.00795956	0.00755735	0.00696669	0.00625461	0.00544883	0.00453377	0.0035382	0.00247921	0.00137805	0.000258733	-0.00083702	-0.00189022
R_Infraspinatus4	0.000141679	0.00060071	0.00100992	0.00137618	0.00165421	0.00181695	0.00179593	0.00178711	0.00191016	0.00222576	0.00273121	0.00333979	0.00392005	0.00449485	0.00504443	0.00566053	0.00626796	0.0068666	0.00748946	0.00801604	0.00842893	0.00875224	0.00911281	0.0095545	0.0100543	0.0106683	0.0113525	0.0120673	0.012747	0.0132985	0.0136321	0.0137772	0.0137791	0.0136554	0.0134547	0.0131086	0.0125806	0.0119038	0.0110549	0.0100311	0.00889454	0.00766136	0.00632147	0.00488471	0.00337447	0.00182233	0.000255003	-0.00127446	-0.00277943
R_Infraspinatus5	0.000782237	0.00164018	0.00237866	0.00302446	0.00351768	0.00377812	0.00376215	0.00370117	0.00378414	0.00411292	0.0046897	0.00542202	0.00619338	0.00699017	0.00779546	0.00869496	0.00961988	0.0105785	0.0115773	0.0124511	0.0131173	0.0135642	0.0138879	0.0141205	0.0142891	0.0144827	0.0146852	0.0148929	0.0150737	0.015151	0.0150666	0.0148574	0.0145627	0.0142079	0.01383	0.0133513	0.0127428	0.0120025	0.0111035	0.0100405	0.00886921	0.00761033	0.00624992	0.00478586	0.00325206	0.00167859	8.93158e-05	-0.00146102	-0.00299605
R_Infraspinatus6	-0.000329636	-0.000473972	-0.000583834	-0.000637946	-0.000662766	-0.0006634	-0.000727268	-0.000728766	-0.000605391	-0.000345352	3.6915e-05	0.000458737	0.000803134	0.00111815	0.00141291	0.00180679	0.00219774	0.00256813	0.00299089	0.00335124	0.00367527	0.00403838	0.00457547	0.00529804	0.00617154	0.00721623	0.00834582	0.00949922	0.010584	0.0114869	0.0121118	0.0124676	0.0126291	0.0126031	0.0124502	0.0121236	0.0116061	0.0109424	0.0101297	0.00916878	0.00810781	0.00696949	0.00573229	0.00440506	0.00302628	0.00160207	0.000163355	-0.0012453	-0.00261309
R_TeresMinor1	-0.00164761	-0.00245796	-0.00321281	-0.00386421	-0.00437351	-0.00464552	-0.00468412	-0.0044605	-0.00402817	-0.00345458	-0.00280923	-0.00218914	-0.0017413	-0.00145285	-0.00133311	-0.00126569	-0.00134197	-0.00156076	-0.00181007	-0.00210187	-0.00229763	-0.0022522	-0.00181877	-0.000952858	0.000286367	0.00187306	0.00363343	0.00540927	0.00699284	0.00820838	0.00891712	0.00905442	0.00878141	0.00815673	0.00730159	0.00628606	0.00520634	0.00421335	0.00335669	0.00265805	0.00216453	0.00185529	0.00165344	0.00154497	0.00146689	0.00139169	0.00133337	0.00134825	0.00155712
R_TeresMinor2	-0.000856137	-0.00132955	-0.00176761	-0.00214374	-0.00239456	-0.00246466	-0.00237458	-0.00214486	-0.00184568	-0.00151852	-0.00121038	-0.000959336	-0.00082598	-0.000831303	-0.000976339	-0.00123216	-0.00165842	-0.00228598	-0.00306115	-0.00397817	-0.00491934	-0.00579022	-0.00644817	-0.00679198	-0.00684046	-0.00654968	-0.00604307	-0.00539553	-0.004667	-0.00393158	-0.00328011	-0.00275648	-0.00228746	-0.00191109	-0.00160374	-0.00140826	-0.00131181	-0.00124994	-0.00119979	-0.00115865	-0.00109077	-0.000993479	-0.000923591	-0.000874602	-0.00087701	-0.000934434	-0.00101282	-0.00104648	-0.000935312
R_TeresMinor3	-0.000888991	-0.00207616	-0.00309009	-0.00390718	-0.00449857	-0.00481184	-0.00492318	-0.00489817	-0.00483915	-0.00482965	-0.00490699	-0.00510818	-0.00545623	-0.00587586	-0.00632659	-0.00670501	-0.00708372	-0.00747718	-0.00779734	-0.0080268	-0.00806129	-0.00782088	-0.00725248	-0.00637732	-0.00529065	-0.00403095	-0.00267144	-0.00128215	6.03075e-05	0.00127198	0.00226979	0.00297816	0.00344945	0.00367485	0.00369829	0.00354042	0.0032421	0.00288945	0.00253005	0.00217216	0.00185362	0.00157239	0.0013101	0.00106878	0.000827459	0.000572362	0.000325777	0.000113673	-7.77667e-06
R_TeresMajor1	-0.00393251	-0.00688925	-0.00945626	-0.0116628	-0.0133355	-0.0142096	-0.0142523	-0.0139613	-0.0138782	-0.0143081	-0.0153174	-0.016774	-0.0185504	-0.0205862	-0.0228229	-0.0253164	-0.0280856	-0.0311875	-0.0345152	-0.0377278	-0.0404268	-0.0423959	-0.0436015	-0.0440996	-0.0440273	-0.0435627	-0.0429005	-0.0421659	-0.0414179	-0.0406578	-0.0398933	-0.0392358	-0.0385942	-0.0379882	-0.0373501	-0.0365095	-0.0352995	-0.0336218	-0.0313905	-0.0286426	-0.025502	-0.0220848	-0.0184637	-0.0146587	-0.0108159	-0.00702154	-0.00328925	0.000389408	0.00428388
R_TeresMajor2	-0.00507156	-0.00717793	-0.00917017	-0.0110175	-0.0124495	-0.0131318	-0.0128383	-0.0119477	-0.0109152	-0.0100207	-0.00938466	-0.00899928	-0.00889212	-0.0091796	-0.00989226	-0.0111122	-0.0127893	-0.0148943	-0.0173592	-0.0198135	-0.0218473	-0.0232035	-0.0237909	-0.0235906	-0.0227154	-0.0214306	-0.0199929	-0.0187021	-0.017821	-0.0174292	-0.0175308	-0.0182689	-0.0194475	-0.0209367	-0.022592	-0.024095	-0.0251579	-0.0255472	-0.0251012	-0.023781	-0.0216736	-0.0188969	-0.0155695	-0.0117497	-0.00766477	-0.00346123	0.000833175	0.00519947	0.00989552
R_TeresMajor3	-0.00417901	-0.00655458	-0.0087314	-0.0106826	-0.0121815	-0.0129417	-0.0128332	-0.0122045	-0.011488	-0.0109508	-0.0107107	-0.0107488	-0.0110578	-0.0116814	-0.0126276	-0.013932	-0.015577	-0.0175545	-0.0197764	-0.0219549	-0.0237141	-0.02485	-0.0252899	-0.0250337	-0.0241934	-0.0229827	-0.0216112	-0.0203464	-0.0193996	-0.0188498	-0.0187197	-0.0191482	-0.0199585	-0.0210565	-0.0223059	-0.023423	-0.0241503	-0.0242878	-0.023679	-0.0223091	-0.0202586	-0.0176316	-0.0145427	-0.0110396	-0.00733367	-0.00354681	0.000305354	0.00420636	0.00840865
R_TeresMajor4	-0.00190246	-0.00299258	-0.00399218	-0.00491158	-0.00562313	-0.00597906	-0.00585917	-0.00555017	-0.00532421	-0.00532934	-0.0056048	-0.00605818	-0.00658298	-0.00724157	-0.00802843	-0.00906126	-0.0102576	-0.0116184	-0.0131634	-0.0146625	-0.0159576	-0.0169744	-0.0177732	-0.0183849	-0.0188281	-0.0192409	-0.0196701	-0.0201618	-0.0207432	-0.0213352	-0.0218586	-0.0223756	-0.0228494	-0.023257	-0.0235809	-0.023661	-0.0233682	-0.0226638	-0.0214824	-0.0198329	-0.0177991	-0.0154721	-0.0128778	-0.0100548	-0.00711223	-0.00412029	-0.00111661	0.00187505	0.00497026
R_Supraspinatus1	0.000296484	0.00140344	0.0023462	0.00314174	0.00374832	0.00413469	0.0042937	0.00443237	0.00470854	0.00522391	0.00598269	0.00692403	0.00792922	0.00895236	0.00995571	0.0109708	0.0119641	0.0129452	0.0138842	0.0146644	0.0152073	0.0155322	0.0157551	0.0158982	0.0159758	0.0160066	0.0159773	0.015878	0.0156843	0.0153809	0.0149686	0.0145168	0.0140628	0.0136289	0.0132195	0.0127574	0.0121999	0.0115124	0.0106675	0.0096541	0.00849729	0.00723024	0.00585777	0.00439606	0.00289434	0.00138683	-0.000117426	-0.0016037	-0.00311945
R_Supraspinatus2	-8.46089e-05	0.000741683	0.0014411	0.00202931	0.00248719	0.00279858	0.00293233	0.00309549	0.00340923	0.0039468	0.00472185	0.00564258	0.00658226	0.00751797	0.0084027	0.00930475	0.010168	0.0109938	0.0117785	0.0124213	0.012882	0.0132036	0.0135382	0.0139069	0.0142994	0.0147308	0.0151438	0.015504	0.0157525	0.0158477	0.0157507	0.0155259	0.0152286	0.0148725	0.0144876	0.0140051	0.0133738	0.0126031	0.0116589	0.0105405	0.00929284	0.00793362	0.00647057	0.00491815	0.00332803	0.00172696	0.000131622	-0.00144159	-0.00302414
R_Supraspinatus3	0.00223981	0.00443171	0.00631184	0.00786264	0.00906993	0.00983356	0.0102516	0.0103912	0.0104095	0.010447	0.010576	0.0108761	0.0114582	0.0122128	0.0130994	0.0139469	0.0149254	0.0160752	0.0173082	0.0186275	0.0198294	0.0207076	0.0209991	0.0206822	0.0197737	0.0182914	0.016429	0.0143551	0.0123125	0.0105192	0.00916447	0.00834563	0.00788708	0.00775261	0.00779401	0.00794773	0.00808467	0.00803767	0.00774211	0.00720944	0.00644023	0.00548567	0.00445375	0.00335278	0.00228215	0.00129898	0.000372619	-0.000575311	-0.00177191
R_Supraspinatus4	0.00170589	0.00406992	0.00607623	0.00770733	0.00894153	0.00970782	0.0101184	0.0103015	0.0104429	0.0106938	0.0111239	0.0117817	0.0127115	0.0137754	0.0149069	0.0159728	0.0170933	0.0183163	0.0195394	0.0207351	0.0217261	0.0223528	0.0224693	0.02208	0.0212365	0.0199524	0.0183537	0.0165527	0.0147067	0.0129856	0.0115521	0.0105207	0.00977846	0.00931909	0.0090379	0.00888372	0.00874799	0.00849248	0.00804726	0.00741465	0.00659523	0.00563494	0.00460341	0.00352105	0.00246144	0.00146329	0.000525168	-0.000440041	-0.00161807
R_Subscapularis1	0.000985427	0.00251225	0.00387365	0.00494143	0.00568743	0.00611636	0.00632664	0.00624952	0.00588657	0.00527356	0.0045014	0.00370878	0.00301527	0.00234085	0.00165138	0.000711485	-0.000360919	-0.00157049	-0.00295487	-0.00437213	-0.00581392	-0.00736195	-0.00910577	-0.0109725	-0.0129185	-0.0148401	-0.0166889	-0.0183419	-0.0195912	-0.0202979	-0.0203926	-0.0198509	-0.0188457	-0.0174833	-0.0158897	-0.0141586	-0.0123851	-0.0107017	-0.00915908	-0.00776629	-0.0065554	-0.0054988	-0.00453981	-0.00366401	-0.00284751	-0.0020652	-0.00131644	-0.000646154	-7.42e-05
R_Subscapularis2	-0.000165847	0.000875613	0.00178362	0.00248254	0.00293242	0.00317011	0.00322059	0.00318953	0.00313392	0.00310481	0.003125	0.00319639	0.00323392	0.00322747	0.00311183	0.00280689	0.00231171	0.00162896	0.000839702	-2.55742e-05	-0.000894764	-0.00177489	-0.00260173	-0.00328717	-0.00383641	-0.00411517	-0.00423837	-0.00421717	-0.00406672	-0.00387845	-0.00371887	-0.00358807	-0.00345808	-0.0033289	-0.00316047	-0.00298394	-0.00278982	-0.00256665	-0.00232553	-0.00206429	-0.00176363	-0.00142296	-0.00105538	-0.000682466	-0.000323798	7.7325e-06	0.000320827	0.000643625	0.00100493
R_Subscapularis3	0.00195565	0.00425039	0.00623894	0.00784023	0.00901418	0.00970301	0.0100381	0.0100506	0.00986359	0.00959867	0.00934175	0.00921727	0.00934713	0.00959393	0.00990173	0.0100232	0.0101275	0.0102419	0.010262	0.0102545	0.0100762	0.00954498	0.00849497	0.00696723	0.00506114	0.0028877	0.000562973	-0.00173014	-0.00377036	-0.00536151	-0.0063487	-0.00665818	-0.00647785	-0.00587723	-0.00500954	-0.0039642	-0.00286595	-0.00189951	-0.00113251	-0.000574902	-0.000242479	-9.91783e-05	-4.82308e-05	-8.10105e-05	-0.000131832	-0.000151542	-0.000164711	-0.000234598	-0.000511946
R_Subscapularis4	0.00213674	0.00376944	0.00519263	0.00635369	0.00722964	0.00774036	0.00798077	0.00790982	0.00760255	0.00715122	0.00664915	0.00625196	0.00615209	0.00626132	0.0065426	0.00678596	0.00717254	0.00775503	0.00836278	0.00907287	0.00966433	0.00990855	0.00951722	0.00842973	0.00676087	0.00450952	0.00191178	-0.000819925	-0.00342783	-0.00563049	-0.00718647	-0.00799723	-0.00828904	-0.00810104	-0.00760925	-0.00683093	-0.00587798	-0.00495461	-0.00411805	-0.00337647	-0.00280668	-0.00237352	-0.00197216	-0.00159497	-0.00117853	-0.000675072	-0.000151909	0.000297192	0.00046847
R_Subscapularis5	0.00218458	0.00398251	0.0055608	0.00687009	0.00785829	0.00842031	0.00865433	0.00853264	0.00815452	0.00764814	0.00709742	0.00666688	0.00653477	0.00660319	0.00685086	0.00706368	0.00740039	0.00788795	0.00834696	0.00880877	0.00904748	0.00888131	0.00806994	0.0065641	0.00449083	0.00186101	-0.00108	-0.00409794	-0.00690328	-0.00920346	-0.0107766	-0.0115059	-0.0116135	-0.011167	-0.0103504	-0.00923224	-0.00793831	-0.00669941	-0.00558606	-0.00462415	-0.00388268	-0.00333799	-0.00288808	-0.00251509	-0.00214247	-0.00173179	-0.00131571	-0.00100441	-0.000954467
R_Subscapularis6	0.00179588	0.00285816	0.00381821	0.00460333	0.00519775	0.0055327	0.00569048	0.00553324	0.00506715	0.00434053	0.00344223	0.00254461	0.00188508	0.00141187	0.00112078	0.000793563	0.000600499	0.000572722	0.00056172	0.000675325	0.000751092	0.0005949	-8.99833e-05	-0.00135751	-0.00314986	-0.00544614	-0.00804018	-0.0107095	-0.0131868	-0.0151794	-0.016475	-0.0169832	-0.0169161	-0.016337	-0.0154175	-0.0141779	-0.0127192	-0.0112522	-0.00982122	-0.00846854	-0.00728173	-0.00625072	-0.00528771	-0.00438008	-0.00347382	-0.00253651	-0.00161	-0.000784803	-0.000205175
R_Subscapularis7	0.00140804	0.00259054	0.00366608	0.00455311	0.00521564	0.00560665	0.00580308	0.00567187	0.00522452	0.0045066	0.00361562	0.00273224	0.00205373	0.00153851	0.0011554	0.000696598	0.000308542	-2.04583e-05	-0.000430425	-0.000831017	-0.00135207	-0.00212824	-0.0033751	-0.00513942	-0.00733535	-0.00996797	-0.0128379	-0.0157151	-0.0183178	-0.0203636	-0.0216303	-0.0220365	-0.0217791	-0.0209417	-0.0197005	-0.0181122	-0.0162872	-0.0144482	-0.0126612	-0.0109768	-0.0094814	-0.00818666	-0.00700775	-0.00592401	-0.00488793	-0.00386032	-0.0028802	-0.0020151	-0.00136127
R_Subscapularis8	0.00149525	0.00288984	0.00413658	0.00515774	0.00592066	0.00637352	0.0066058	0.00651641	0.00612986	0.0055262	0.00479041	0.00409413	0.0036342	0.00332558	0.00315064	0.00287907	0.00267872	0.00254612	0.00232294	0.00210206	0.00173332	0.00106618	-0.000113154	-0.00184533	-0.0040367	-0.00669455	-0.00961044	-0.0125595	-0.0152678	-0.0174426	-0.0188635	-0.0194352	-0.0193603	-0.0187118	-0.0176667	-0.016277	-0.0146506	-0.0129986	-0.0114018	-0.0098895	-0.00855465	-0.00739374	-0.00632541	-0.0053373	-0.00437431	-0.00339915	-0.00245845	-0.00162185	-0.00100595
R_Subscapularis9	0.0015999	0.00263537	0.00357656	0.0043579	0.00494077	0.0052638	0.00539399	0.00521601	0.00474384	0.00402596	0.00314986	0.00228494	0.00162223	0.00112411	0.000774892	0.000381403	8.28408e-05	-0.000122012	-0.000394658	-0.000640073	-0.00101688	-0.00166368	-0.00280018	-0.00446195	-0.00656538	-0.0091034	-0.0118639	-0.0146472	-0.0171681	-0.019168	-0.0204442	-0.0209111	-0.0207602	-0.020069	-0.0189895	-0.0175686	-0.0159112	-0.014206	-0.0125266	-0.0109129	-0.00945888	-0.00816637	-0.00697175	-0.00585981	-0.0047833	-0.00371947	-0.00269651	-0.00177916	-0.00105756
R_Subscapularis10	0.000349565	0.000575283	0.000768557	0.000893354	0.000983188	0.00103816	0.00115782	0.00118141	0.00104368	0.000727842	0.000260761	-0.000235173	-0.000631555	-0.000977938	-0.0012738	-0.00166887	-0.00204995	-0.00241154	-0.0028419	-0.00324007	-0.00364491	-0.00411844	-0.00481299	-0.00576702	-0.00692501	-0.00833458	-0.00989704	-0.0115182	-0.0130717	-0.014394	-0.0153333	-0.0158735	-0.0161021	-0.0160503	-0.0157879	-0.0152745	-0.0145105	-0.0135861	-0.0125062	-0.0112831	-0.0099953	-0.00866874	-0.00727077	-0.00580545	-0.00430062	-0.00275879	-0.00121508	0.000276145	0.00169247
R_Subscapularis11	-0.000219279	-0.000695002	-0.00111177	-0.00148102	-0.0017715	-0.00193631	-0.00191902	-0.00192118	-0.00207731	-0.00245605	-0.00305595	-0.00376441	-0.00446049	-0.00515158	-0.00582352	-0.00658217	-0.0073468	-0.0081237	-0.00895417	-0.00970904	-0.0103496	-0.0109129	-0.011522	-0.0122073	-0.0129531	-0.0138113	-0.0147248	-0.0156479	-0.0165041	-0.0171842	-0.0176	-0.0177743	-0.0177607	-0.0175738	-0.0172626	-0.0167599	-0.0160329	-0.0151105	-0.0139822	-0.0126612	-0.0112139	-0.0096723	-0.00803735	-0.00630994	-0.00453754	-0.00274799	-0.000970375	0.000771442	0.00249766
R_BicepsBrachiiLH	-0.00882636	-0.00984035	-0.0105719	-0.0110873	-0.011522	-0.0118654	-0.0121884	-0.0121563	-0.0116842	-0.0108109	-0.00952807	-0.00777778	-0.00555639	-0.00260317	0.00113413	0.00567801	0.0104835	0.0151574	0.019656	0.0234769	0.0266497	0.0292384	0.0314852	0.033595	0.0356423	0.0379608	0.0406396	0.0437596	0.0471997	0.0506504	0.0537268	0.0562767	0.0582547	0.0595664	0.0602382	0.0601612	0.0593503	0.057947	0.0559872	0.0534701	0.0504549	0.0469801	0.0429528	0.0384113	0.0333879	0.0278233	0.0216761	0.0150947	0.00833037
R_BicepsBrachiiSH1	-0.0093622	-0.00877112	-0.00828552	-0.00786643	-0.00750308	-0.00713936	-0.00663738	-0.00570887	-0.00425586	-0.00223598	0.000434154	0.00388703	0.00823175	0.0135119	0.0196832	0.0265562	0.0337747	0.0410009	0.0479163	0.0541025	0.0593333	0.0634917	0.0665878	0.0687096	0.0700569	0.0708423	0.071436	0.0720501	0.0727014	0.0733781	0.0739716	0.0744519	0.0746672	0.0745383	0.0739578	0.07282	0.0710584	0.068666	0.0656544	0.0620706	0.0579788	0.0534678	0.0485836	0.0433728	0.037927	0.032191	0.0260704	0.0195235	0.0125253
R_BicepsBrachiiSH2	-0.0093622	-0.00877112	-0.00828552	-0.00786643	-0.00750308	-0.00713936	-0.00663738	-0.00570887	-0.00425586	-0.00223598	0.000434154	0.00388703	0.00823175	0.0135119	0.0196832	0.0265562	0.0337747	0.0410009	0.0479163	0.0541025	0.0593333	0.0634917	0.0665878	0.0687096	0.0700569	0.0708423	0.071436	0.0720501	0.0727014	0.0733781	0.0739716	0.0744519	0.0746672	0.0745383	0.0739578	0.07282	0.0710584	0.068666	0.0656544	0.0620706	0.0579788	0.0534678	0.0485836	0.0433728	0.037927	0.032191	0.0260704	0.0195235	0.0125253
R_TricepsLH1	0.0020169	0.000211942	-0.00149281	-0.00300157	-0.00410893	-0.00468607	-0.00464288	-0.00439364	-0.00428027	-0.0044847	-0.00513868	-0.00627447	-0.00787803	-0.0100496	-0.0127259	-0.0158976	-0.0192574	-0.0225758	-0.0257306	-0.0283516	-0.0302416	-0.0313438	-0.0317734	-0.031629	-0.0310397	-0.0302955	-0.0295854	-0.0291433	-0.029109	-0.0294549	-0.030073	-0.0310093	-0.0321342	-0.0333103	-0.0344492	-0.0352994	-0.0356804	-0.0354922	-0.0346442	-0.0331002	-0.0309444	-0.0282525	-0.0250638	-0.0214245	-0.0174747	-0.0132669	-0.00880052	-0.00412742	0.000811862
R_TricepsLH2	0.00207756	0.00103264	-3.51417e-05	-0.00101883	-0.00172779	-0.00202366	-0.00180591	-0.00140389	-0.00110337	-0.0010455	-0.00132995	-0.00201046	-0.00308569	-0.00469809	-0.00683305	-0.0094788	-0.0123052	-0.0150689	-0.017651	-0.0196926	-0.0210445	-0.0216599	-0.0216703	-0.0211906	-0.0203549	-0.019469	-0.0187174	-0.0183133	-0.0183838	-0.018895	-0.0196849	-0.0207752	-0.0220672	-0.0234197	-0.0247819	-0.0259183	-0.0266781	-0.0269884	-0.0267606	-0.0259518	-0.0246057	-0.0227707	-0.0204496	-0.0176667	-0.0145384	-0.0110857	-0.00732883	-0.00334792	0.000805064
R_TricepsLH3	0.00253932	0.00136762	0.00021545	-0.000825075	-0.00157504	-0.00194428	-0.00184863	-0.00161389	-0.00150701	-0.00166167	-0.00218535	-0.00312089	-0.00446738	-0.00634188	-0.00870934	-0.0115526	-0.0145643	-0.0175032	-0.0202628	-0.0225203	-0.0241327	-0.0250676	-0.0254433	-0.0253489	-0.0248999	-0.0243626	-0.0238997	-0.0237054	-0.0238913	-0.0244161	-0.0251636	-0.0261461	-0.027252	-0.0283707	-0.0294286	-0.0302223	-0.0306087	-0.0305243	-0.0299014	-0.0286997	-0.0269915	-0.0248299	-0.0222298	-0.0192254	-0.0159356	-0.0123777	-0.0085634	-0.00454062	-0.000305486
R_TricepsLH4	0.00207273	0.00101749	-6.5925e-05	-0.00106715	-0.00178175	-0.00207869	-0.00185922	-0.00146055	-0.00116422	-0.00110521	-0.00139792	-0.00208457	-0.00316645	-0.00479231	-0.00692902	-0.00956788	-0.0124001	-0.0151601	-0.0177382	-0.0197739	-0.02112	-0.0217219	-0.0217168	-0.0212242	-0.0203693	-0.0194732	-0.018706	-0.0182926	-0.01836	-0.0188582	-0.0196422	-0.0207314	-0.0220171	-0.0233717	-0.0247369	-0.025868	-0.0266317	-0.0269481	-0.026727	-0.0259183	-0.0245754	-0.022748	-0.020427	-0.0176479	-0.0145167	-0.011067	-0.00730922	-0.00333167	0.000821316
R_LatissimusDorsi1	-0.000978826	-0.001105	-0.00128069	-0.00152126	-0.00171434	-0.00176625	-0.00150608	-0.00116409	-0.000932906	-0.000885848	-0.00102532	-0.00123998	-0.00138511	-0.00158241	-0.00184398	-0.00236195	-0.00297673	-0.00368229	-0.00455866	-0.0053962	-0.00612836	-0.00677882	-0.00747951	-0.008258	-0.00908724	-0.0101027	-0.0112537	-0.0125451	-0.0139178	-0.0152074	-0.0162584	-0.0170812	-0.0177221	-0.0181655	-0.0184626	-0.0184823	-0.0181641	-0.0175337	-0.0165492	-0.0152141	-0.0136185	-0.0118027	-0.00975045	-0.00749189	-0.00508178	-0.00256933	-8.67333e-06	0.0025208	0.00502738
R_LatissimusDorsi2	-0.0015097	-0.00180238	-0.00214563	-0.00254354	-0.00286502	-0.00297662	-0.00269151	-0.00225968	-0.00188756	-0.00167733	-0.00164026	-0.00168905	-0.00170663	-0.00182422	-0.00206402	-0.00260431	-0.00330191	-0.00412961	-0.00515766	-0.0061568	-0.00702353	-0.00773996	-0.00841694	-0.00907261	-0.00969384	-0.0104419	-0.0113073	-0.01233	-0.0134996	-0.0146803	-0.0157267	-0.0166679	-0.0175189	-0.0182409	-0.0188643	-0.0192137	-0.0191956	-0.0187938	-0.0179573	-0.0166722	-0.0150225	-0.0130717	-0.0108178	-0.00828823	-0.00558321	-0.00275917	0.000137485	0.00301467	0.00592695
R_LatissimusDorsi3	-0.00165373	-0.00194949	-0.00228929	-0.00268482	-0.00300784	-0.00311408	-0.00281877	-0.00237451	-0.00201747	-0.00184232	-0.00187168	-0.0019922	-0.00210178	-0.00231481	-0.00265571	-0.00332553	-0.00417272	-0.00517102	-0.00639994	-0.00760267	-0.00866556	-0.00957044	-0.0104067	-0.0112018	-0.0119469	-0.0128035	-0.0137624	-0.0148643	-0.0160788	-0.0172782	-0.0183129	-0.0192077	-0.0199786	-0.0205949	-0.0210809	-0.0212806	-0.0210979	-0.0205231	-0.0195046	-0.0180426	-0.0162217	-0.0141148	-0.011716	-0.00906146	-0.00624234	-0.00331513	-0.000338743	0.00261886	0.00561162
R_LatissimusDorsi4	-0.00116953	-0.00134654	-0.00155381	-0.00181214	-0.00202537	-0.00208179	-0.00184225	-0.00153439	-0.00135394	-0.00138863	-0.00163889	-0.00198094	-0.00229755	-0.00267802	-0.00314034	-0.00386062	-0.00472197	-0.00570147	-0.00687502	-0.00802518	-0.00906768	-0.0100002	-0.0109236	-0.011872	-0.0128265	-0.0139161	-0.015112	-0.0164024	-0.0177235	-0.0189251	-0.0198636	-0.0205554	-0.0210303	-0.0212913	-0.0213784	-0.0211801	-0.0206353	-0.0197759	-0.0185609	-0.0170117	-0.0152126	-0.0132208	-0.0110261	-0.00865859	-0.00617858	-0.00363211	-0.0010634	0.0014765	0.00401329
R_LatissimusDorsi5	0.00595167	0.00801361	0.0104528	0.0132265	0.0161495	0.0188087	0.0208547	0.0219031	0.0218838	0.0208511	0.0189285	0.016345	0.0133813	0.00998894	0.00620608	0.0019738	-0.00249129	-0.00696162	-0.0114916	-0.0159633	-0.0204327	-0.0249655	-0.0295348	-0.033964	-0.0380291	-0.0416471	-0.0446487	-0.0469448	-0.0484601	-0.0491173	-0.0489195	-0.0480113	-0.0464573	-0.0443262	-0.0417296	-0.0386268	-0.0350497	-0.0311189	-0.0268688	-0.0224609	-0.0181194	-0.0140284	-0.0102672	-0.00693232	-0.00413513	-0.00188709	-0.000177164	0.00100087	0.00172907
R_LatissimusDorsi6	0.0224625	0.0281534	0.034755	0.0422303	0.0499334	0.0565988	0.0612316	0.0635343	0.0639273	0.0627436	0.0600557	0.0558729	0.0503039	0.0430056	0.0339049	0.02321	0.0114809	-0.000389594	-0.0120817	-0.0234057	-0.0345375	-0.0456196	-0.0564559	-0.0666637	-0.0758043	-0.0835116	-0.0894202	-0.0933945	-0.0953746	-0.0954156	-0.0937196	-0.0905318	-0.0858897	-0.0799197	-0.0728771	-0.0648908	-0.0562152	-0.0471424	-0.0379037	-0.0289368	-0.0207409	-0.0136805	-0.00797058	-0.0038014	-0.00130826	-0.0003776	-0.0008121	-0.00249361	-0.00538164
R_PectoralisMajorTH1	-0.00238044	0.000355104	0.00247025	0.00396512	0.00503648	0.00589856	0.00699725	0.00827707	0.00968653	0.0112563	0.0130292	0.0150496	0.0173127	0.0194018	0.0211386	0.0221716	0.0227777	0.0230809	0.0229178	0.0226099	0.0222075	0.0217424	0.0211367	0.0204176	0.0196357	0.0185246	0.0170811	0.0152071	0.0129174	0.0104436	0.00806385	0.0058233	0.00369854	0.00174389	-0.000129231	-0.00175996	-0.00307366	-0.00411105	-0.00481171	-0.00509493	-0.00500827	-0.00453893	-0.00362025	-0.00224728	-0.00049315	0.00160823	0.00394495	0.00632711	0.00858986
R_PectoralisMajorTH2	-0.00290224	8.04575e-05	0.00235833	0.00396024	0.00510372	0.00605278	0.00729793	0.00880351	0.0105004	0.0124204	0.0145952	0.0170708	0.0197902	0.0223016	0.0243953	0.0257069	0.0265259	0.0270069	0.0269777	0.0267952	0.0265417	0.0262655	0.0259074	0.0254957	0.0250719	0.024333	0.0232178	0.0216035	0.0194575	0.0170075	0.0145463	0.0121213	0.00971867	0.00741997	0.00512288	0.00302805	0.00121812	-0.000326375	-0.0015153	-0.00225789	-0.0025747	-0.00244406	-0.00178851	-0.000607625	0.00103918	0.00310312	0.00545921	0.0078771	0.0101585
R_PectoralisMajorTH3	-0.00309815	-0.000287545	0.00183533	0.00330126	0.00434619	0.00524511	0.00648971	0.00803406	0.0097955	0.0117965	0.0140622	0.016618	0.0194099	0.0219875	0.0241378	0.025501	0.0263863	0.0269287	0.0269799	0.0268932	0.0267596	0.0266288	0.026451	0.0262417	0.0260603	0.0255772	0.0247315	0.0233803	0.0214526	0.0191654	0.0168191	0.0144379	0.0120193	0.00965917	0.00725916	0.00503733	0.00308202	0.00138873	4.61392e-05	-0.000834239	-0.00128101	-0.00127985	-0.000730217	0.00036365	0.0019377	0.00394461	0.0062652	0.00864894	0.0108953
R_PectoralisMajorTH4	-0.00233534	0.000590508	0.00284498	0.00445682	0.00561402	0.00654228	0.00769816	0.00905994	0.0106038	0.0123823	0.01443	0.0167818	0.0193952	0.0218529	0.0239506	0.0253549	0.0263508	0.0270729	0.0273653	0.0275267	0.0275899	0.0275654	0.0273947	0.0270839	0.0267029	0.0259697	0.0248731	0.0233037	0.0212499	0.0189187	0.0166088	0.01437	0.01217	0.0100833	0.0079937	0.00607651	0.00439213	0.00289793	0.00166722	0.000788906	0.000249175	6.615e-05	0.000345425	0.00109232	0.00227132	0.0038454	0.0056987	0.00760466	0.00934893
R_PectoralisMajorTH5	-0.00163394	0.000913758	0.00290653	0.00434287	0.00538674	0.00621	0.00720123	0.00829499	0.00945961	0.0107322	0.0121573	0.013825	0.0157452	0.0175693	0.0191454	0.0201463	0.020842	0.0213235	0.0214244	0.0214313	0.0213424	0.021164	0.0208043	0.0202831	0.019659	0.0187037	0.0174243	0.0157868	0.0138226	0.0117656	0.00988912	0.00825931	0.00679899	0.00553241	0.00431809	0.00328143	0.00241779	0.00165658	0.00101658	0.00057105	0.000295725	0.000219083	0.000454465	0.00102038	0.00190277	0.00310747	0.00451977	0.00594634	0.00716338
R_PectoralisMajorTH6	-0.00202763	-0.00042834	0.000717214	0.00147474	0.00203931	0.00261834	0.00352989	0.00468378	0.0059783	0.0074202	0.00901733	0.0108189	0.0128313	0.0147759	0.0165289	0.0178696	0.0190343	0.0201455	0.021093	0.0221472	0.0233349	0.0246689	0.0259994	0.027258	0.0284277	0.0291787	0.0294896	0.0292575	0.0284409	0.0271927	0.0257931	0.0242533	0.022526	0.0206979	0.0186498	0.0165762	0.0145451	0.012548	0.0106671	0.00902881	0.00764263	0.00655532	0.00590392	0.00571092	0.00596059	0.00665529	0.00764583	0.00869447	0.00951366
R_PectoralisMajorCH1	-0.000846933	0.00177632	0.00373086	0.00516376	0.00623968	0.00705072	0.00798374	0.00922129	0.0109212	0.0132054	0.0160433	0.0193523	0.0230009	0.0266103	0.0300247	0.0330786	0.0360314	0.039068	0.0420383	0.0450555	0.0479642	0.0507045	0.0531419	0.0552542	0.0571163	0.0584483	0.0592712	0.0594339	0.0587422	0.057272	0.0552617	0.0527192	0.0496522	0.0462425	0.0424198	0.0384239	0.034367	0.0303115	0.0263727	0.0227511	0.0195173	0.01677	0.0146325	0.0130963	0.0121365	0.0117371	0.0117683	0.0119471	0.0119073
R_PectoralisMajorCH2	-0.000510179	0.00125743	0.00263522	0.00365447	0.00441746	0.00500369	0.00567191	0.00639406	0.0071734	0.00806033	0.00909271	0.0103258	0.0117952	0.0132743	0.0146704	0.0157695	0.0167782	0.017781	0.0186359	0.0195117	0.0203423	0.021068	0.0215651	0.0218036	0.0218378	0.0214858	0.0208099	0.0198033	0.0184857	0.0170423	0.0156934	0.0144846	0.0133195	0.0122463	0.0111254	0.0100622	0.009049	0.00802668	0.00702541	0.00610737	0.00527647	0.00458224	0.0041271	0.00393925	0.00402786	0.00439949	0.00496083	0.00553583	0.00589247
R_TricepsMedH1	0.00409415	0.00447663	0.00468361	0.00480953	0.00494057	0.00507703	0.00527991	0.00540316	0.00540832	0.00529322	0.00500467	0.00447372	0.0036785	0.00246242	0.000833973	-0.00119416	-0.00330981	-0.00525755	-0.00697081	-0.00823576	-0.00906855	-0.00952196	-0.0097232	-0.00975213	-0.00968186	-0.00969309	-0.00986722	-0.0103099	-0.0110477	-0.0120023	-0.0130102	-0.0140232	-0.0150108	-0.0158847	-0.0166356	-0.017179	-0.0174972	-0.0176105	-0.0175182	-0.0171776	-0.0166179	-0.0158335	-0.0147876	-0.0134893	-0.0119596	-0.0101667	-0.00810678	-0.00585003	-0.00352708
R_TricepsMedH2	0.00410611	0.00448362	0.00469704	0.00482186	0.00495333	0.00508759	0.00529493	0.00541622	0.0054258	0.00530736	0.00501318	0.00448652	0.00368662	0.00247173	0.00083715	-0.00119427	-0.00331806	-0.00526742	-0.00698497	-0.00825327	-0.00908998	-0.00954428	-0.00974489	-0.00978064	-0.00970982	-0.00971703	-0.00988669	-0.0103382	-0.0110789	-0.0120311	-0.013047	-0.0140631	-0.0150506	-0.0159215	-0.0166754	-0.0172264	-0.0175375	-0.0176549	-0.0175631	-0.0172234	-0.0166561	-0.0158742	-0.0148262	-0.0135239	-0.0119871	-0.0101917	-0.00812633	-0.00586271	-0.00353822
R_TricepsMedH3	0.00395894	0.00432509	0.00452973	0.00464961	0.00477716	0.00490604	0.00509944	0.00522342	0.00522775	0.0051174	0.00483466	0.00432545	0.00355308	0.00237912	0.000808348	-0.00115174	-0.00319918	-0.00508052	-0.00673539	-0.00795962	-0.00876473	-0.00920134	-0.00939539	-0.00942906	-0.00936076	-0.00937146	-0.00953525	-0.00996563	-0.0106777	-0.0115983	-0.0125744	-0.0135568	-0.0145109	-0.0153508	-0.0160796	-0.0166065	-0.0169068	-0.0170198	-0.0169336	-0.0166016	-0.0160594	-0.0153031	-0.0142906	-0.0130384	-0.0115553	-0.0098231	-0.00783694	-0.00565781	-0.003411
R_TricepsMedH4	0.00408844	0.00446862	0.00467601	0.00479911	0.00493153	0.00506904	0.00527087	0.00539337	0.00539782	0.00528356	0.00499688	0.00446745	0.00367147	0.00245865	0.000835083	-0.00119381	-0.00330441	-0.00524788	-0.00695771	-0.0082251	-0.00905593	-0.00950515	-0.00970664	-0.0097399	-0.00966753	-0.00967823	-0.00985123	-0.0102944	-0.0110309	-0.0119849	-0.0129946	-0.0140064	-0.0149941	-0.0158622	-0.0166105	-0.0171589	-0.0174745	-0.0175836	-0.0174936	-0.0171515	-0.0165894	-0.0158109	-0.0147647	-0.0134717	-0.0119424	-0.0101521	-0.00809462	-0.0058431	-0.00352355
R_TricepsMedH5	0.00410908	0.0044859	0.00470027	0.00482461	0.00495644	0.00509027	0.00529688	0.00541832	0.0054281	0.00531052	0.00501643	0.00448873	0.00368903	0.0024711	0.000838925	-0.00119441	-0.0033191	-0.00527262	-0.00698862	-0.00825689	-0.00909388	-0.00954704	-0.00974847	-0.00978532	-0.00971653	-0.0097224	-0.00989106	-0.0103418	-0.0110865	-0.0120362	-0.0130514	-0.0140704	-0.0150605	-0.0159305	-0.0166849	-0.0172345	-0.0175441	-0.0176626	-0.0175709	-0.0172302	-0.016663	-0.0158833	-0.014832	-0.0135292	-0.0119951	-0.0101961	-0.00812924	-0.00586708	-0.00354022
R_Brachialis1	-0.00508606	-0.00556733	-0.00585944	-0.0060383	-0.00619624	-0.0063392	-0.00650818	-0.0065755	-0.00652229	-0.00635598	-0.00602948	-0.00545738	-0.00456298	-0.00321705	-0.00140769	0.000837155	0.00323723	0.00554268	0.00763426	0.00928631	0.0104832	0.0112645	0.0117106	0.011908	0.0119555	0.0120363	0.0122734	0.0127954	0.0136486	0.0147771	0.0160368	0.0173407	0.0186354	0.0198067	0.0208128	0.021577	0.0220791	0.0223402	0.0223507	0.0220884	0.0215331	0.020678	0.0194692	0.01791	0.01602	0.0137391	0.0110483	0.00803103	0.00486728
R_Brachialis2	-0.00499635	-0.00546521	-0.00575016	-0.00592427	-0.00608204	-0.00621875	-0.00638953	-0.00646085	-0.00641037	-0.00625192	-0.00592951	-0.00536201	-0.00448173	-0.00315181	-0.00136429	0.000850476	0.00321707	0.00548028	0.00754151	0.00915927	0.0103314	0.0110829	0.0115116	0.0117002	0.0117449	0.0118181	0.0120488	0.0125652	0.0134014	0.0145141	0.0157469	0.0170298	0.0182935	0.0194385	0.0204223	0.021174	0.0216603	0.0219066	0.0219155	0.0216477	0.0210955	0.0202527	0.0190617	0.017531	0.0156702	0.0134334	0.0107975	0.00784306	0.00475604
R_Brachialis3	-0.00389674	-0.00426515	-0.00448414	-0.0046153	-0.00473942	-0.00485132	-0.00499992	-0.00507554	-0.00504685	-0.00492581	-0.00466725	-0.00420957	-0.00350038	-0.00242876	-0.000986644	0.000796059	0.00269002	0.00448658	0.00609531	0.00734561	0.00822503	0.0087708	0.0090665	0.00918053	0.00918869	0.00922774	0.0094027	0.00981609	0.010486	0.0113606	0.012323	0.0133162	0.0142916	0.0151703	0.0159232	0.0164931	0.0168494	0.0170205	0.0169999	0.0167591	0.0163007	0.0156176	0.0146687	0.0134604	0.0120087	0.0102725	0.00823859	0.00597687	0.00361894
R_Brachialis4	-0.00478072	-0.00523335	-0.00550618	-0.00567439	-0.00582277	-0.00595396	-0.00611651	-0.0061867	-0.00614056	-0.00598674	-0.00567895	-0.00513075	-0.0042874	-0.00301545	-0.0013032	0.000820681	0.00309492	0.00526698	0.00723481	0.00878615	0.00990381	0.0106162	0.0110236	0.0112005	0.0112393	0.0113095	0.0115291	0.0120282	0.0128295	0.0138938	0.0150766	0.0163038	0.0175144	0.0186102	0.0195505	0.0202668	0.0207301	0.0209664	0.0209765	0.0207145	0.020186	0.0193804	0.0182396	0.0167675	0.0149907	0.0128505	0.010326	0.00750543	0.00454668
R_Brachialis5	-0.00401567	-0.00439527	-0.00461198	-0.00474624	-0.0048739	-0.00499613	-0.00515712	-0.00524521	-0.00522692	-0.0051033	-0.00483599	-0.00434447	-0.00360467	-0.00247499	-0.000965411	0.000917598	0.0028976	0.00476286	0.00642503	0.00769918	0.00857856	0.00910521	0.00938003	0.00947978	0.00946558	0.00950207	0.00968149	0.0101113	0.0108102	0.011725	0.0127225	0.0137395	0.0147356	0.015627	0.0163975	0.0169661	0.0173236	0.0174843	0.0174494	0.0171832	0.0166867	0.0159719	0.0149798	0.0137301	0.0122302	0.0104499	0.00837041	0.00606826	0.00367033
R_Brachialis6	-0.00383438	-0.0041955	-0.00440912	-0.00454025	-0.00465879	-0.00477046	-0.0049162	-0.00499336	-0.00496238	-0.00484525	-0.00459111	-0.00413734	-0.00344318	-0.00238709	-0.000972327	0.000786623	0.00264975	0.00441393	0.00600025	0.00722873	0.00809338	0.00862177	0.00890865	0.00902597	0.00902722	0.00907214	0.00924828	0.00964898	0.0103064	0.011171	0.0121202	0.0130926	0.0140499	0.0149114	0.0156514	0.0162133	0.0165628	0.0167309	0.0167119	0.0164759	0.0160242	0.0153512	0.0144198	0.0132323	0.0118004	0.010096	0.00810131	0.00587358	0.00355389
R_Brachialis7	-0.00411943	-0.00450049	-0.00472874	-0.00486213	-0.00499542	-0.00511769	-0.00528118	-0.00537282	-0.00534893	-0.00521946	-0.00494618	-0.00445018	-0.00369221	-0.00254665	-0.00100074	0.000915543	0.00294143	0.00484575	0.00654661	0.00785125	0.00876059	0.00930875	0.00959486	0.00970179	0.009692	0.00973184	0.00991789	0.0103548	0.0110755	0.0120125	0.0130284	0.0140706	0.0150975	0.0160076	0.016803	0.0173958	0.0177609	0.0179302	0.0179006	0.017628	0.0171289	0.0164012	0.015389	0.0141059	0.0125701	0.0107408	0.00860595	0.00624306	0.00377711
R_Brachioradialis1	-0.00989567	-0.0108393	-0.0114266	-0.0117956	-0.0121046	-0.0123693	-0.0126387	-0.0127183	-0.0125746	-0.0122391	-0.0116376	-0.0105869	-0.00890789	-0.00640355	-0.00301909	0.00115121	0.00567274	0.0100929	0.0141695	0.0174826	0.0199577	0.0216401	0.0226568	0.0231535	0.0233421	0.0235211	0.0239779	0.0249511	0.0265354	0.0286708	0.0311102	0.0336796	0.0362303	0.0385627	0.0405578	0.0420957	0.0431275	0.0436921	0.043805	0.0433801	0.0423975	0.0408158	0.0385261	0.0355366	0.031866	0.027398	0.0220814	0.0160824	0.00975853
R_Brachioradialis2	-0.0068553	-0.00751583	-0.0079257	-0.00818526	-0.00839093	-0.00856637	-0.00872597	-0.00876292	-0.00864811	-0.0084088	-0.00799639	-0.00728334	-0.0061434	-0.00445071	-0.00215808	0.000671401	0.00374769	0.0067627	0.0095569	0.0118474	0.0135781	0.014772	0.0155101	0.0158934	0.0160578	0.0162077	0.0165444	0.0172303	0.0183355	0.0198128	0.0215143	0.0233086	0.025094	0.0267407	0.0281504	0.0292448	0.0299948	0.0304224	0.0305457	0.0302935	0.0296525	0.0285878	0.027022	0.0249612	0.0224158	0.0193036	0.0155833	0.011369	0.00691406
R_Brachioradialis3	-0.00526102	-0.00576617	-0.00608154	-0.00628032	-0.00644105	-0.00657225	-0.00669678	-0.00672585	-0.00663429	-0.0064501	-0.00613784	-0.00559025	-0.00471433	-0.00341341	-0.00166001	0.000513332	0.00287367	0.00518638	0.00733487	0.00908793	0.0104159	0.0113293	0.0119013	0.0121942	0.0123223	0.0124362	0.0126963	0.0132238	0.0140726	0.0152048	0.0165091	0.0178858	0.0192556	0.0205178	0.0216062	0.0224454	0.0230203	0.0233512	0.0234408	0.023247	0.022758	0.0219401	0.0207388	0.0191567	0.0172047	0.0148171	0.0119586	0.0087246	0.00530019
R_PronatorTeres1	-0.00244801	-0.00268075	-0.00280955	-0.00288506	-0.00295597	-0.00302814	-0.00313951	-0.00321152	-0.00322471	-0.00316248	-0.00300887	-0.00271686	-0.00226565	-0.00158265	-0.000670797	0.000474711	0.0016854	0.0028075	0.00380264	0.00455242	0.00506356	0.00536891	0.00552951	0.00559561	0.00561276	0.00566747	0.00581366	0.00610798	0.00656092	0.00712486	0.0077337	0.0083328	0.00891896	0.00944078	0.00989213	0.0102321	0.010443	0.010546	0.0105398	0.0103943	0.0101244	0.00972127	0.00914988	0.00841464	0.00751993	0.00644171	0.00517381	0.00377194	0.00231609
R_PronatorTeres2	-4.067e-05	-4.30344e-05	-4.49526e-05	-3.93468e-05	-3.39741e-05	-3.75677e-05	-4.34211e-05	-5.83727e-05	-7.36187e-05	-8.42619e-05	-8.75916e-05	-8.51984e-05	-8.00999e-05	-6.80326e-05	-5.67543e-05	-3.676e-05	-1.76707e-05	-1.76157e-06	1.27539e-06	-3.92325e-06	-1.2161e-05	-2.3039e-05	-2.62462e-05	-2.12814e-05	-1.07874e-05	1.34715e-05	3.57957e-05	6.16513e-05	8.52357e-05	0.000100613	0.000110086	0.000106751	0.000106435	9.80928e-05	9.50476e-05	9.51161e-05	8.88579e-05	9.2049e-05	0.000101703	0.000109209	0.000117973	0.000136235	0.000145322	0.00014902	0.000144419	0.000135518	0.000113638	9.50163e-05	7.50813e-05
R_Supinator1	0.00101209	0.00115149	0.00113591	0.00104876	0.000995325	0.000982226	0.00123399	0.00163626	0.00202839	0.00231351	0.00238097	0.00228235	0.00214965	0.00186946	0.00156246	0.000998723	0.000414723	7.13617e-05	-2.99777e-05	9.85492e-05	0.000377375	0.000619694	0.000665742	0.000567594	0.000267098	-0.000319163	-0.0009976	-0.00167905	-0.00229192	-0.00274906	-0.00296916	-0.00291085	-0.00278882	-0.00263308	-0.00254336	-0.00245422	-0.00240762	-0.00249874	-0.00269247	-0.00288089	-0.00319063	-0.00357696	-0.00386505	-0.00399297	-0.003918	-0.00360287	-0.00308415	-0.00255243	-0.00206216
R_Supinator2	0.000836607	0.000947883	0.000936206	0.000866765	0.000823001	0.000811524	0.00101924	0.00135547	0.00167589	0.00191277	0.00196837	0.00188629	0.00177346	0.00154606	0.0012919	0.000826508	0.000341692	5.64067e-05	-2.14514e-05	8.10275e-05	0.000310725	0.000511275	0.000551883	0.000464703	0.000220981	-0.000266064	-0.000823001	-0.00138615	-0.00189475	-0.00227101	-0.00245416	-0.00240639	-0.00230088	-0.0021767	-0.00210121	-0.00203016	-0.00199265	-0.00206721	-0.00222579	-0.00237977	-0.00263821	-0.00295828	-0.00319444	-0.00329745	-0.00323845	-0.00297486	-0.0025454	-0.00211257	-0.00170463
R_Supinator3	0.000453369	0.000516003	0.000512439	0.000473927	0.00044812	0.000445306	0.000550227	0.000733015	0.000909404	0.00103739	0.00106885	0.00102112	0.000962879	0.000834344	0.000699223	0.0004482	0.000183782	3.17081e-05	-1.33419e-05	4.10492e-05	0.00017069	0.000279465	0.000297933	0.00025249	0.000122167	-0.000143873	-0.000446975	-0.000754903	-0.00102886	-0.00122689	-0.00132529	-0.00130455	-0.00124919	-0.00117687	-0.00113915	-0.00110158	-0.00108011	-0.00111776	-0.00120293	-0.00128946	-0.00143172	-0.00160512	-0.0017329	-0.00178585	-0.00175548	-0.00161246	-0.00138231	-0.00114462	-0.000923737
R_Supinator4	0.000422551	0.000478074	0.00047388	0.000439689	0.000412866	0.00040855	0.000515502	0.000680594	0.000842319	0.000965931	0.000990501	0.000949732	0.000892773	0.00077781	0.000652072	0.000414279	0.000171073	2.94642e-05	-1.11927e-05	3.9595e-05	0.000157667	0.000257611	0.000278324	0.000236918	0.000113997	-0.000134257	-0.000420619	-0.000699649	-0.000960201	-0.00114403	-0.00123591	-0.00121462	-0.00116138	-0.0010974	-0.00105893	-0.00102568	-0.00100354	-0.00104243	-0.00111997	-0.00119969	-0.00132789	-0.00148994	-0.00161029	-0.00166209	-0.00163302	-0.00150127	-0.00128245	-0.0010634	-0.00085899
R_Supinator5	0.000525675	0.000594698	0.000586009	0.000543057	0.000517036	0.000510351	0.000638247	0.000848728	0.0010497	0.00119442	0.00123264	0.00117965	0.00111042	0.000968843	0.000804382	0.000520143	0.00021424	3.56393e-05	-1.43935e-05	4.766e-05	0.000192733	0.000321436	0.000342647	0.000293993	0.000135992	-0.000166513	-0.000517891	-0.000867027	-0.0011861	-0.00142091	-0.00153114	-0.00150842	-0.00144159	-0.00136132	-0.00131702	-0.00127282	-0.00124505	-0.00129372	-0.00139273	-0.00149301	-0.00165456	-0.00185369	-0.00199866	-0.00206289	-0.00202762	-0.00185954	-0.00159488	-0.0013236	-0.00106824
R_PronatorQuadratus1	-0.000129528	-0.000143968	-0.000145992	-0.000133236	-0.000127021	-0.000128517	-0.000158351	-0.000207961	-0.000258705	-0.000291599	-0.000304911	-0.000290619	-0.00027584	-0.000238914	-0.000202139	-0.000127936	-5.00142e-05	-9.62317e-06	4.24417e-06	-9.18092e-06	-4.88908e-05	-7.89938e-05	-8.602e-05	-6.96305e-05	-3.59523e-05	4.48485e-05	0.0001288	0.0002148	0.00029286	0.000349192	0.00037522	0.000369511	0.000353827	0.000338035	0.000328106	0.000311232	0.000307335	0.000318414	0.000344202	0.000367901	0.000408151	0.000454711	0.000494309	0.00051011	0.000499362	0.000461045	0.000395687	0.000325583	0.000262271
R_PronatorQuadratus2	-0.000223496	-0.000254046	-0.000248483	-0.000227953	-0.000217994	-0.000217347	-0.000273244	-0.000364312	-0.000449848	-0.000507541	-0.000524304	-0.000501725	-0.000469945	-0.000411934	-0.000345718	-0.000221438	-9.15019e-05	-1.39625e-05	5.19317e-06	-2.05458e-05	-8.02692e-05	-0.000137994	-0.000146782	-0.000122402	-5.86371e-05	6.97468e-05	0.000221337	0.000367564	0.000505201	0.00060325	0.000653671	0.000638695	0.000612636	0.000579473	0.000560283	0.000540175	0.000524939	0.000548731	0.000595062	0.000633537	0.00069998	0.0007836	0.000847036	0.000876848	0.000859315	0.000792523	0.000676332	0.0005593	0.000454348
R_PronatorQuadratus3	-0.000278143	-0.000310413	-0.000308641	-0.000284568	-0.000269573	-0.000264692	-0.000337525	-0.000445192	-0.000551845	-0.000627917	-0.00064165	-0.00061746	-0.000582577	-0.000508072	-0.000423733	-0.000271044	-0.000109661	-1.88143e-05	6.34433e-06	-2.60117e-05	-0.000103424	-0.000168395	-0.000181081	-0.000154839	-7.16645e-05	8.39375e-05	0.000269335	0.00045365	0.000623766	0.000742925	0.000806058	0.000793787	0.000759376	0.000714701	0.000688714	0.000668105	0.000655787	0.000682776	0.000730056	0.000778736	0.000868559	0.000971101	0.00105088	0.00108315	0.00106126	0.000976134	0.000835492	0.000692524	0.0005568
R_TricepsLatH1	0.00422764	0.00461857	0.00483918	0.00496795	0.00510487	0.00524096	0.00545303	0.00558139	0.00559077	0.00546864	0.00516855	0.00462349	0.00379712	0.00254274	0.000864569	-0.00123368	-0.00341571	-0.00542862	-0.00720105	-0.00850321	-0.00936382	-0.00983345	-0.0100433	-0.0100753	-0.0100012	-0.0100082	-0.0101908	-0.0106482	-0.0114137	-0.0123957	-0.0134416	-0.0144886	-0.015506	-0.0164044	-0.0171803	-0.0177446	-0.0180704	-0.0181888	-0.0180916	-0.0177451	-0.0171633	-0.0163549	-0.0152757	-0.0139351	-0.0123521	-0.0105029	-0.00837388	-0.00604427	-0.00364438
R_TricepsLatH2	0.00422571	0.00461588	0.0048357	0.00496533	0.00510201	0.00523857	0.00545041	0.00557599	0.00558642	0.00546644	0.00516471	0.00462172	0.0037961	0.00254223	0.000865061	-0.0012324	-0.00341669	-0.00542736	-0.00719899	-0.00850106	-0.00935972	-0.0098269	-0.0100379	-0.0100697	-0.00999653	-0.0100057	-0.0101879	-0.0106453	-0.0114101	-0.0123888	-0.0134381	-0.0144841	-0.0155013	-0.0163982	-0.0171698	-0.0177355	-0.0180638	-0.018181	-0.0180853	-0.0177347	-0.0171545	-0.0163483	-0.0152683	-0.0139298	-0.0123489	-0.0104988	-0.00837095	-0.00604111	-0.00364349
R_TricepsLatH3	0.00408889	0.00447019	0.00467812	0.00480058	0.00493337	0.00507058	0.00527343	0.00539654	0.00540133	0.00528553	0.00499843	0.0044677	0.00367178	0.00245947	0.000833379	-0.00119406	-0.00330575	-0.00525124	-0.00696238	-0.00822868	-0.00905844	-0.00951174	-0.00970958	-0.00974261	-0.00967057	-0.00968062	-0.00985475	-0.0102965	-0.0110348	-0.011987	-0.0129966	-0.0140125	-0.0149981	-0.0158674	-0.0166147	-0.0171644	-0.0174775	-0.0175896	-0.0174989	-0.0171562	-0.0165956	-0.0158133	-0.0147704	-0.0134757	-0.0119452	-0.0101541	-0.00809618	-0.00584459	-0.00352345
R_TricepsLatH4	0.00408328	0.00446235	0.00467265	0.00479311	0.00492551	0.00506201	0.00526286	0.00538626	0.00539208	0.00527748	0.00499027	0.00446093	0.00366704	0.00245666	0.000835583	-0.00119006	-0.00329988	-0.00524202	-0.0069491	-0.00821489	-0.0090407	-0.00949302	-0.00969657	-0.00972644	-0.0096568	-0.00966456	-0.00983884	-0.010285	-0.0110207	-0.0119704	-0.012978	-0.0139869	-0.014973	-0.01584	-0.0165917	-0.0171356	-0.0174492	-0.0175648	-0.0174684	-0.0171283	-0.0165696	-0.0157899	-0.0147471	-0.013452	-0.0119248	-0.01014	-0.00808535	-0.00583307	-0.00351996
R_TricepsLatH5	0.0040648	0.00443915	0.00464865	0.00477127	0.00490298	0.00503774	0.00524179	0.00536475	0.00537102	0.0052569	0.00496451	0.00443922	0.00365345	0.00244437	0.000829511	-0.00118513	-0.00328584	-0.00521812	-0.00691645	-0.00817116	-0.009	-0.00945106	-0.00965122	-0.00968607	-0.00961115	-0.00962054	-0.00979264	-0.0102353	-0.0109668	-0.011913	-0.0129178	-0.0139219	-0.0149037	-0.0157657	-0.0165151	-0.0170559	-0.0173651	-0.0174824	-0.0173868	-0.0170501	-0.0164944	-0.0157185	-0.0146797	-0.0133938	-0.0118675	-0.0100912	-0.00804967	-0.00581176	-0.00350309
R_Anconeus1	0.00167682	0.00183296	0.00192048	0.00196685	0.00202278	0.0020814	0.00216641	0.00222351	0.00223149	0.00218443	0.00206756	0.00184335	0.00151183	0.0010059	0.000321368	-0.000522248	-0.00140644	-0.00221484	-0.00292238	-0.0034389	-0.00377408	-0.0039502	-0.00402294	-0.00403073	-0.0039876	-0.00398313	-0.00405324	-0.00423246	-0.00454355	-0.0049324	-0.00534865	-0.00575567	-0.006157	-0.00650576	-0.00680572	-0.0070258	-0.00714579	-0.00718159	-0.00713494	-0.00698422	-0.00674396	-0.00641624	-0.00598109	-0.00544442	-0.00481946	-0.00408703	-0.00325278	-0.00234046	-0.00140869
R_Anconeus2	0.00172783	0.00189019	0.00197888	0.00203225	0.00208911	0.00214532	0.00223075	0.00228852	0.00229194	0.00224136	0.00211948	0.00189366	0.00155527	0.00104209	0.000349967	-0.00051029	-0.00141353	-0.0022365	-0.00296216	-0.00349673	-0.00384532	-0.00403903	-0.00412012	-0.00413329	-0.00410265	-0.00410078	-0.00417269	-0.00436312	-0.00467231	-0.00507532	-0.00550336	-0.0059313	-0.00634792	-0.00671177	-0.00702911	-0.00725768	-0.00738868	-0.00743298	-0.00739293	-0.00724628	-0.00700276	-0.0066714	-0.00622993	-0.0056786	-0.00503431	-0.00427607	-0.00340703	-0.00245576	-0.00148102
R_Anconeus3	0.00167577	0.00182676	0.00190625	0.00195306	0.00200894	0.00206683	0.00217262	0.00224417	0.00225881	0.00221912	0.002091	0.00185741	0.00151008	0.000972697	0.000259163	-0.000634979	-0.00155022	-0.00237063	-0.00307863	-0.00358286	-0.0038881	-0.00402717	-0.00406634	-0.00404093	-0.00398057	-0.00396978	-0.00403455	-0.00422076	-0.00453626	-0.00493627	-0.00535006	-0.00575485	-0.00614014	-0.00647322	-0.00676366	-0.00696728	-0.00706949	-0.00708787	-0.00701831	-0.00684389	-0.00658097	-0.00623337	-0.00578669	-0.00524419	-0.00461561	-0.00389844	-0.00308233	-0.00221363	-0.00132639
R_Anconeus4	0.00101026	0.00110447	0.00115913	0.00118748	0.00122353	0.00125514	0.00130369	0.0013376	0.00133819	0.00131133	0.00123859	0.00110998	0.000907756	0.000608526	0.000207632	-0.00029554	-0.000817959	-0.00130063	-0.0017244	-0.00203779	-0.00224447	-0.00235772	-0.00240467	-0.00241076	-0.00239811	-0.00239849	-0.00244231	-0.00255169	-0.00273223	-0.00297013	-0.00321582	-0.00346809	-0.00371013	-0.00392729	-0.00411487	-0.00424884	-0.00432746	-0.0043558	-0.00432918	-0.00424868	-0.00410775	-0.00391558	-0.00365954	-0.00333792	-0.00296039	-0.00251386	-0.0020039	-0.00144741	-0.000873758
R_Anconeus5	0.00128922	0.00140968	0.0014777	0.00151964	0.00155987	0.0015984	0.00164848	0.00167793	0.0016741	0.00163373	0.00154884	0.00139109	0.00115182	0.000794026	0.000312203	-0.000289922	-0.000922408	-0.00151855	-0.00205062	-0.00246143	-0.00274742	-0.00291842	-0.00300531	-0.0030336	-0.00303355	-0.00304489	-0.00310304	-0.00323698	-0.00345739	-0.00375096	-0.00406763	-0.00438913	-0.00470618	-0.00498999	-0.00523754	-0.00542178	-0.0055347	-0.00558407	-0.00557208	-0.00548232	-0.00532512	-0.00509677	-0.00477922	-0.00438044	-0.00390101	-0.00333242	-0.00266513	-0.00193216	-0.00116931
L_DeltoidScapular1	0.0125901	0.0160588	0.0200492	0.0245727	0.0294778	0.0343685	0.039035	0.0438736	0.0491345	0.0506342	0.0942463	0.0640564	0.0973642	0.0632366	0.0511758	0.0430435	0.035334	0.0270196	0.0182041	0.00927299	0.0012683	-0.00526102	-0.00985049	-0.0122781	-0.0139579	-0.0161154	-0.0160682	-0.0134324	-0.0107501	-0.00890523	-0.00788216	-0.00733963	-0.00708958	-0.00681128	-0.00628904	-0.00555104	-0.00428388	-0.00263123	-0.000543767	0.00193703	0.00467043	0.00744775	0.0100582	0.0122293	0.0137483	0.0144771	0.0142127	0.01281	0.0101473
L_DeltoidScapular2	0.00672744	0.00920802	0.012264	0.0158609	0.019809	0.0236957	0.0272025	0.0303288	0.0333296	0.0352622	0.0453579	0.0409092	0.0437523	0.0428702	0.0362568	0.0313247	0.0260336	0.0201388	0.0139383	0.00781811	0.00244473	-0.00184168	-0.00469499	-0.00591322	-0.00636529	-0.00682086	-0.00622961	-0.00442504	-0.00259362	-0.00126443	-0.000523325	-0.00019902	-0.000187019	-0.000266573	-0.00025093	-9.03083e-05	0.000451317	0.00126429	0.00238738	0.00380888	0.00544163	0.00714505	0.00878302	0.0101328	0.0110366	0.0113608	0.0109637	0.00975168	0.00766908
L_DeltoidScapular3	0.00177283	0.00381619	0.00654234	0.00977362	0.0131727	0.0162928	0.0187486	0.020314	0.0211927	0.0221283	0.0175724	0.0218059	0.0136207	0.0226316	0.019803	0.0175696	0.015104	0.0123395	0.00942711	0.00657121	0.00404571	0.00205104	0.000744731	0.000249322	0.000361765	0.000835511	0.00172921	0.00300237	0.00426596	0.00528806	0.00595998	0.00628691	0.00626971	0.00603478	0.00570531	0.00535224	0.005101	0.00492127	0.00487011	0.00496086	0.00517844	0.00548695	0.00584174	0.00616073	0.00635537	0.00634396	0.0060532	0.00543953	0.00449077
L_DeltoidScapular4	-2.67833e-05	0.00193654	0.00472819	0.00815063	0.0118273	0.0152575	0.0180178	0.0198423	0.0211028	0.0227546	0.014839	0.0228944	0.00910669	0.0259351	0.0223548	0.0199151	0.017023	0.0135158	0.0096358	0.0057233	0.0022983	-0.00032257	-0.00183063	-0.00200386	-0.00130976	-0.000241549	0.00136352	0.00354275	0.00566447	0.00730309	0.00829844	0.00868713	0.00850665	0.00796868	0.00729047	0.00657407	0.00605864	0.00567796	0.00550939	0.0055923	0.00591559	0.00641847	0.00703302	0.00761585	0.00803158	0.00814713	0.0078265	0.00698858	0.00561703
L_DeltoidScapular5	-0.00127903	0.000496473	0.00316984	0.00656662	0.0103525	0.0140311	0.0171931	0.0195911	0.0215481	0.0238001	0.018131	0.0243488	0.0144959	0.0278542	0.0244273	0.0225276	0.0199748	0.01659	0.0126339	0.00852788	0.00484953	0.00200016	0.000299851	4.86667e-06	0.000666533	0.00178986	0.00328051	0.00539343	0.00759862	0.00934666	0.0104234	0.0108249	0.0105969	0.0099398	0.00911322	0.00821875	0.00751344	0.00691843	0.00653555	0.00643263	0.00658998	0.00698651	0.007539	0.00810638	0.00853797	0.00869008	0.0084001	0.00758209	0.00623102
L_DeltoidScapular6	-0.000979396	0.000640946	0.00300865	0.0059535	0.00915357	0.0121822	0.0146789	0.0164278	0.0176196	0.0188767	0.0164519	0.0192259	0.0150043	0.0210141	0.0187634	0.0173961	0.0156284	0.0133306	0.0106719	0.00791022	0.00539984	0.00345506	0.0022599	0.0019773	0.00246924	0.00352018	0.00491578	0.00671392	0.00859082	0.0101964	0.0113227	0.0119012	0.0119146	0.0114988	0.0108198	0.00998585	0.00917532	0.00838399	0.00770449	0.00721194	0.00692564	0.0068373	0.00690738	0.00705119	0.00715052	0.00710171	0.00679358	0.00615899	0.005188
L_DeltoidScapular7	-0.00359965	-0.00356535	-0.00323681	-0.00269211	-0.00204271	-0.00141454	-0.000897779	-0.000605958	-0.000394939	0.000244283	-0.00231465	0.00178395	-0.00289436	0.00472023	0.00432398	0.00440171	0.00433724	0.00394432	0.00328819	0.00251741	0.0018262	0.0014058	0.00129506	0.00155043	0.00220137	0.00318701	0.00450202	0.00603376	0.00751002	0.00879087	0.00975583	0.0103332	0.0104715	0.0102377	0.00972578	0.00900446	0.00819406	0.00731106	0.0064567	0.0056974	0.00508471	0.0046481	0.00437915	0.00424396	0.00418253	0.00410506	0.00394306	0.00363993	0.00317684
L_DeltoidScapular8	-0.00312105	-0.0029772	-0.00252485	-0.00182735	-0.00100786	-0.000204528	0.000482575	0.000921047	0.00124449	0.00193075	-0.000584383	0.00326488	-0.00133517	0.00585795	0.00532277	0.00520569	0.00495097	0.00438869	0.00358953	0.00269703	0.00189965	0.00136255	0.00114894	0.00130628	0.00184404	0.00268982	0.00383953	0.00520536	0.00653603	0.00768552	0.00854939	0.00906517	0.00919824	0.00900382	0.00857031	0.007964	0.00728812	0.00655797	0.00585953	0.00524906	0.00476589	0.00443138	0.00423799	0.00415357	0.00410846	0.00403833	0.00386474	0.00354722	0.00307088
L_DeltoidScapular9	-0.0048798	-0.00549326	-0.00596352	-0.00632474	-0.00660377	-0.00680352	-0.00691738	-0.00700677	-0.00697064	-0.00644767	-0.00797067	-0.00436	-0.00736179	-0.00101144	-0.000645416	0.000106785	0.000761348	0.00110866	0.0011757	0.00108711	0.00100168	0.00107988	0.00132854	0.00177806	0.0025182	0.00355546	0.00486049	0.0063133	0.00771778	0.00895856	0.00991739	0.0105203	0.0106982	0.0104949	0.00999567	0.00924659	0.00835994	0.00737309	0.0063727	0.0054491	0.00466106	0.00405747	0.00363825	0.00339835	0.00326517	0.0031735	0.00305771	0.00286209	0.0025675
L_DeltoidScapular10	-0.005532	-0.00673021	-0.00795613	-0.00920048	-0.0103978	-0.0114183	-0.0121632	-0.0126372	-0.0127898	-0.0124517	-0.012699	-0.0100862	-0.0109586	-0.0067771	-0.00567186	-0.00432266	-0.00302282	-0.00196561	-0.00115745	-0.000534811	1.35442e-05	0.000595728	0.00117952	0.00176823	0.00249901	0.00344243	0.00455949	0.00574845	0.00687977	0.00790047	0.0087337	0.00927908	0.00947963	0.00933844	0.00891282	0.00823857	0.00739719	0.00642654	0.00541378	0.00445077	0.00359066	0.00289439	0.0023841	0.00205823	0.00187052	0.00178165	0.00172654	0.00166595	0.00159272
L_DeltoidScapular11	-0.0067676	-0.00877645	-0.0110678	-0.0135649	-0.0160954	-0.0184001	-0.0202542	-0.0216773	-0.022727	-0.0232794	-0.0259991	-0.0221536	-0.0245034	-0.0190156	-0.0161709	-0.0139139	-0.0115773	-0.00923906	-0.00709051	-0.0051004	-0.00318254	-0.0015398	-0.0002179	0.000861213	0.00178915	0.00275072	0.00365092	0.00429642	0.00479096	0.00527213	0.00572519	0.00607468	0.00625566	0.00622851	0.00595776	0.00546348	0.00476265	0.0039202	0.00298488	0.00201675	0.00108588	0.000251405	-0.000435108	-0.000937153	-0.00124966	-0.00139084	-0.00136535	-0.00117722	-0.000822802
L_DeltoidClavicular1	-0.000995673	-0.00233614	-0.00410727	-0.00614226	-0.00819953	-0.00997758	-0.0112181	-0.0117405	-0.0116857	-0.0119211	-0.00417336	-0.00910412	-0.000101975	-0.00860769	-0.00765297	-0.00680247	-0.00583888	-0.00480112	-0.00375284	-0.00277349	-0.00190132	-0.00119955	-0.000737504	-0.00057863	-0.000684703	-0.00098072	-0.00126161	-0.00151275	-0.00175461	-0.00191759	-0.00196001	-0.00188651	-0.00172023	-0.00148749	-0.00125617	-0.00106865	-0.000943394	-0.000864396	-0.000827719	-0.000841677	-0.000878972	-0.000936782	-0.00100595	-0.00106157	-0.00109762	-0.00109266	-0.00103319	-0.000915106	-0.000747261
L_DeltoidClavicular2	-0.00134775	-0.00276073	-0.00460266	-0.00672351	-0.00888263	-0.0107791	-0.0121656	-0.0129233	-0.0131877	-0.0134816	-0.0099058	-0.012409	-0.00696698	-0.0123402	-0.0107317	-0.00946299	-0.00808659	-0.00657677	-0.00501329	-0.00348589	-0.00214325	-0.00107397	-0.000372601	-0.000100458	-0.000162756	-0.00042724	-0.000887283	-0.00151685	-0.00213578	-0.00262342	-0.00291542	-0.0030188	-0.00295353	-0.00277386	-0.00255266	-0.00233065	-0.00216637	-0.00205023	-0.00200265	-0.00202181	-0.00210443	-0.00223469	-0.0023864	-0.00252583	-0.00261531	-0.0026182	-0.00251071	-0.00224945	-0.00185373
L_DeltoidClavicular3	0.00224456	-0.000243603	-0.00395241	-0.00851985	-0.0133187	-0.0175202	-0.0201733	-0.0200049	-0.0174753	-0.0206309	0.0642146	0.000374348	0.0860747	-0.00410619	-0.00919142	-0.0107106	-0.0100825	-0.00906562	-0.00841953	-0.00848443	-0.00889333	-0.00936656	-0.00995575	-0.0108232	-0.012393	-0.01495	-0.0152084	-0.0130658	-0.0109867	-0.00929036	-0.00781928	-0.00639855	-0.00507515	-0.00382604	-0.00276804	-0.00204695	-0.00160834	-0.00133368	-0.00110192	-0.000859864	-0.000586138	-0.00027338	5.30025e-05	0.000387527	0.000744992	0.0011107	0.00143754	0.00164054	0.00154633
L_DeltoidClavicular4	-0.00134445	-0.00275146	-0.00459689	-0.00672866	-0.0089	-0.0108086	-0.0122116	-0.012987	-0.013268	-0.0135772	-0.0100188	-0.0125476	-0.00708137	-0.0125027	-0.0108805	-0.00959225	-0.00820165	-0.00667391	-0.0050823	-0.00354155	-0.00217813	-0.00109319	-0.000380572	-0.000107459	-0.000167931	-0.000433962	-0.000902239	-0.00154603	-0.00217622	-0.00267104	-0.0029731	-0.00308533	-0.00302019	-0.00284072	-0.00261831	-0.00239493	-0.00223198	-0.002114	-0.00206403	-0.00208568	-0.0021773	-0.00230842	-0.00246588	-0.00261062	-0.00269774	-0.00270551	-0.00258426	-0.00232066	-0.00191365
L_CoracoBrachialis1	-0.00256461	-0.00492801	-0.0080347	-0.011681	-0.0154973	-0.0189883	-0.0217525	-0.0236001	-0.0246923	-0.025529	-0.0235659	-0.0242774	-0.021223	-0.0238621	-0.0210775	-0.0190294	-0.0166351	-0.0138795	-0.0109119	-0.00794086	-0.0052516	-0.00308306	-0.00162278	-0.00103912	-0.00114058	-0.00167816	-0.00243946	-0.00354705	-0.0047549	-0.00576424	-0.0064107	-0.00668338	-0.00658794	-0.00625002	-0.00581464	-0.00535256	-0.00501134	-0.00474651	-0.00461516	-0.00464	-0.00480904	-0.00507948	-0.00540375	-0.00570067	-0.00588509	-0.00588252	-0.00560781	-0.00502481	-0.00412917
L_CoracoBrachialis2	0.000919521	-0.00137054	-0.00466086	-0.00868157	-0.0129807	-0.0169693	-0.0202431	-0.0225148	-0.0232736	-0.0249204	-0.00949703	-0.00835104	-0.0227693	-0.00173628	-0.00812698	-0.0128835	-0.0148151	-0.0157143	-0.0161046	-0.0162404	-0.0160238	-0.0156503	-0.0153236	-0.0155695	-0.0170026	-0.0200606	-0.0195782	-0.0169769	-0.0155301	-0.0148034	-0.0141942	-0.0133487	-0.0122513	-0.0109287	-0.00958696	-0.0083903	-0.00737672	-0.00643269	-0.0055473	-0.00474803	-0.00404453	-0.00345259	-0.00297806	-0.00258361	-0.00221186	-0.00183316	-0.00141289	-0.0009862	-0.000710297
L_CoracoBrachialis3	-0.00299948	-0.00577257	-0.00941622	-0.0136946	-0.0181733	-0.0222765	-0.0255236	-0.0277001	-0.0289894	-0.0299831	-0.027737	-0.0285114	-0.0250284	-0.0280195	-0.0247472	-0.022356	-0.019553	-0.0163167	-0.012834	-0.00934299	-0.00618425	-0.00363514	-0.00191664	-0.00123911	-0.00135751	-0.00198879	-0.00288161	-0.00418025	-0.00559828	-0.00678616	-0.00754993	-0.00786663	-0.00775687	-0.00736333	-0.00684831	-0.00630346	-0.00589577	-0.00558602	-0.00543498	-0.00546081	-0.00565742	-0.00597674	-0.00635392	-0.00670307	-0.00691639	-0.00691007	-0.00659213	-0.00590615	-0.00485511
L_Infraspinatus1	-0.00131209	-0.00138177	-0.00145119	-0.00163549	-0.00202721	-0.0026989	-0.00366801	-0.00477067	-0.00616799	-0.0077833	-0.00266627	-0.00959758	0.00131017	-0.0132484	-0.0120062	-0.0116447	-0.0113414	-0.0106794	-0.00960332	-0.00847471	-0.00752532	-0.00670234	-0.00581289	-0.00470971	-0.00339012	-0.00183274	-0.000312484	0.0009854	0.00219729	0.00339445	0.00441089	0.00515554	0.00555065	0.0056205	0.00539793	0.00496431	0.0044179	0.00381393	0.00320137	0.00260364	0.00205313	0.0015519	0.00107261	0.000596171	0.000125223	-0.000323948	-0.000738517	-0.00113205	-0.00150813
L_Infraspinatus2	-0.00388058	-0.00445092	-0.00493577	-0.00537377	-0.00576533	-0.00608636	-0.00620196	-0.00554807	-0.00400694	-0.00197508	0.0135703	0.00257142	0.0210258	0.00198673	-0.000477126	-3.63525e-05	0.000141189	-0.000169832	-0.000423281	-0.000927225	-0.0020182	-0.00260596	-0.00270745	-0.0027164	-0.00224835	-0.00154391	-0.000646762	0.000792219	0.00241169	0.00373791	0.00457794	0.00490919	0.00476773	0.0043317	0.00379534	0.00319952	0.00267753	0.00213637	0.00166939	0.0013496	0.00121953	0.00128513	0.00151767	0.00184497	0.00220014	0.0025107	0.00264963	0.00250698	0.00206947
L_Infraspinatus3	-0.00433925	-0.00496342	-0.00548837	-0.00595919	-0.00637613	-0.00671814	-0.0068534	-0.00624244	-0.00474537	-0.00266424	0.0115326	0.00173883	0.0185238	0.00156667	-0.000819497	-0.00030222	-7.37033e-05	-0.000361435	-0.000617007	-0.00113833	-0.00221917	-0.00278696	-0.00284594	-0.00276572	-0.00219674	-0.00138344	-0.000400403	0.0011203	0.00280257	0.00417503	0.00503264	0.00535614	0.00518348	0.00470197	0.00410947	0.00344654	0.00286881	0.00227017	0.00174684	0.00137844	0.00121939	0.00126471	0.0014865	0.00181402	0.00218012	0.00249554	0.00264346	0.0025067	0.00206706
L_Infraspinatus4	-0.00639588	-0.00746602	-0.00852733	-0.0096691	-0.0109549	-0.0123727	-0.0139152	-0.0156395	-0.0175447	-0.0187189	-0.0276764	-0.0220251	-0.0287125	-0.0213471	-0.018563	-0.0167026	-0.0149696	-0.0131249	-0.0112812	-0.0095244	-0.00782042	-0.00632009	-0.00483982	-0.00312408	-0.00126661	0.000771866	0.00254923	0.00388497	0.00500608	0.00599199	0.00674209	0.00716992	0.00722765	0.00694074	0.00636941	0.00557312	0.00466361	0.00368174	0.00267342	0.00168779	0.000777781	-1.918e-05	-0.000692448	-0.00123604	-0.00165787	-0.00195203	-0.00213763	-0.00222399	-0.00218348
L_Infraspinatus5	-0.00625255	-0.00739226	-0.00861106	-0.0100179	-0.0116874	-0.0135919	-0.0156938	-0.018037	-0.0207657	-0.0229606	-0.0305	-0.0274708	-0.030106	-0.0287768	-0.0247692	-0.0224315	-0.0200544	-0.0172569	-0.014241	-0.0112495	-0.00845157	-0.00612968	-0.00414511	-0.00228642	-0.000428773	0.00166155	0.00338587	0.00440327	0.00519276	0.00601466	0.0067687	0.00732992	0.00759817	0.00753648	0.00712727	0.00643725	0.00551954	0.00445445	0.00328521	0.00204953	0.000813497	-0.000353477	-0.00141799	-0.00234592	-0.00307683	-0.00359401	-0.00384801	-0.0038298	-0.00350396
L_Infraspinatus6	-0.00619484	-0.00713867	-0.00800402	-0.00887194	-0.00980239	-0.0108062	-0.0118958	-0.0131248	-0.0143978	-0.0149764	-0.0230101	-0.0164172	-0.0245758	-0.0139993	-0.0124245	-0.0113503	-0.0105132	-0.00974741	-0.00909573	-0.00853582	-0.00780575	-0.00705002	-0.00601048	-0.00434294	-0.00243142	-0.000420393	0.00154432	0.00332171	0.00486595	0.00611638	0.0069671	0.00738902	0.00735909	0.00696089	0.00628875	0.00541706	0.00451708	0.00360407	0.00272931	0.00195165	0.00131441	0.00083739	0.000507543	0.000277849	0.000119382	-1.66083e-05	-0.000187404	-0.000423703	-0.000708312
L_TeresMinor1	0.00284297	0.00385488	0.00497914	0.00609378	0.0070182	0.00751375	0.00742477	0.00683937	0.00564844	0.00366998	0.00645726	0.000143533	0.00653052	-0.00449545	-0.00455195	-0.00562741	-0.00670652	-0.00742425	-0.00783524	-0.00811769	-0.00832306	-0.00850854	-0.00838943	-0.00772318	-0.00677432	-0.0057272	-0.00463522	-0.00366767	-0.00285319	-0.00211433	-0.00154241	-0.00111714	-0.000847329	-0.000686279	-0.000602418	-0.000542455	-0.00040174	-0.000176084	0.000122955	0.000453509	0.000787508	0.00106396	0.0012201	0.00118611	0.000966553	0.000587771	7.17925e-05	-0.000567511	-0.00133024
L_TeresMinor2	-0.000674218	0.000305522	0.00178303	0.0036407	0.00572192	0.00780236	0.00993955	0.012518	0.0147517	0.0120035	0.0520978	0.0201817	0.061675	0.0126375	0.0104825	0.00717666	0.00354826	-0.000446208	-0.00378754	-0.00600344	-0.00714571	-0.00725785	-0.00644432	-0.00556758	-0.00444214	-0.00339531	-0.000629457	0.00124785	0.0019454	0.00216037	0.00204565	0.00164543	0.00103709	0.000361457	-0.000220322	-0.000590265	-0.000667101	-0.000584063	-0.000367075	-2.61458e-05	0.000432432	0.000964023	0.00153566	0.00204999	0.00244172	0.00264738	0.00259208	0.00223569	0.00162447
L_TeresMinor3	7.134e-05	0.000321902	0.000637012	0.000968127	0.00127381	0.00152454	0.00176075	0.00240273	0.00349273	0.00417078	0.0201962	0.00742428	0.0254284	0.00559076	0.00293156	0.00206933	0.00114605	-1.76875e-05	-0.00111321	-0.00231412	-0.00362892	-0.00454316	-0.00492016	-0.00493784	-0.00458206	-0.00413588	-0.00333118	-0.00196278	-0.000541547	0.000635762	0.00142582	0.00184086	0.00192063	0.00180234	0.00160549	0.00136965	0.00122805	0.00113263	0.00114626	0.00130283	0.00160561	0.00201976	0.00249961	0.00294285	0.0033025	0.00350684	0.00347389	0.00311144	0.00238982
L_TeresMajor1	0.0136896	0.018676	0.0248203	0.0320609	0.0400351	0.0480169	0.0553502	0.0616913	0.0678084	0.0736488	0.0690082	0.0787044	0.0568222	0.0840322	0.0720862	0.0640737	0.0553047	0.0452547	0.0345715	0.0240834	0.0148616	0.00737344	0.00192331	-0.00140181	-0.00392362	-0.00682743	-0.0088155	-0.0090814	-0.00907195	-0.00973617	-0.0109827	-0.0123995	-0.0136534	-0.014413	-0.0143892	-0.0136267	-0.0119743	-0.00973827	-0.00697304	-0.00380476	-0.000420257	0.00296512	0.00617015	0.00894492	0.011096	0.0124528	0.012796	0.0120467	0.0101449
L_TeresMajor2	0.022225	0.0275712	0.0333469	0.0394771	0.0456592	0.0513023	0.0559201	0.0595959	0.0622873	0.0622278	0.079096	0.0622172	0.0763646	0.0535521	0.0452814	0.0374179	0.0296267	0.0221992	0.0153444	0.0090793	0.00357074	-0.00125495	-0.00514192	-0.00800012	-0.0107161	-0.013918	-0.0165515	-0.0183277	-0.0199328	-0.0215264	-0.0229387	-0.0238414	-0.0240207	-0.0233967	-0.0220024	-0.0199059	-0.0171748	-0.0139419	-0.0104114	-0.00680539	-0.0033489	-0.000295342	0.00219114	0.00396526	0.00500083	0.00535579	0.00507791	0.00420809	0.00271753
L_TeresMajor3	0.019557	0.0244676	0.0298303	0.0355813	0.041412	0.0467482	0.0511281	0.0546117	0.057203	0.0573287	0.0729068	0.0580336	0.0704883	0.0509138	0.0431289	0.0358607	0.0286324	0.021645	0.0151046	0.00907319	0.00377498	-0.000820542	-0.00445283	-0.00703107	-0.00936728	-0.0120711	-0.0141369	-0.0153236	-0.0163689	-0.0174607	-0.0184729	-0.0191266	-0.0192376	-0.0187112	-0.0175555	-0.0158106	-0.0135065	-0.0107651	-0.00773135	-0.00460478	-0.00157071	0.00113796	0.00337168	0.0049842	0.00592873	0.00623284	0.00592942	0.0050276	0.00350016
L_TeresMajor4	0.0130342	0.0163011	0.019901	0.0238515	0.0280041	0.03203	0.0356373	0.0387682	0.0414999	0.0429552	0.0510663	0.0450653	0.0484379	0.0424627	0.0366104	0.0317712	0.02695	0.0220968	0.0174049	0.0130363	0.00915273	0.00577878	0.00289524	0.000423583	-0.00205828	-0.00485573	-0.0072502	-0.0089514	-0.0104315	-0.0118651	-0.0130974	-0.0139328	-0.0142221	-0.0139428	-0.0131074	-0.0117994	-0.0101193	-0.00816385	-0.00604726	-0.00389162	-0.0018262	2.16122e-05	0.00157813	0.00278902	0.00362323	0.00409529	0.00421783	0.00399082	0.0034103
L_Supraspinatus1	-0.00713973	-0.00859597	-0.0101285	-0.0117829	-0.0135278	-0.015274	-0.0169593	-0.0187347	-0.0206169	-0.021536	-0.0333613	-0.0241008	-0.0349867	-0.0219438	-0.0187836	-0.0169222	-0.0152007	-0.0132198	-0.0111679	-0.0091056	-0.00690505	-0.00506355	-0.00342627	-0.00160942	5.46072e-05	0.00168386	0.00293196	0.00362032	0.00407792	0.00445066	0.00471873	0.00482914	0.00475025	0.00446955	0.00399195	0.00334908	0.00258445	0.00174822	0.000855162	-5.42917e-05	-0.000927953	-0.00171924	-0.00238578	-0.00290372	-0.00323835	-0.00339743	-0.00337852	-0.00315701	-0.00271844
L_Supraspinatus2	-0.00736525	-0.00880779	-0.0102869	-0.0118439	-0.0134685	-0.01508	-0.0166468	-0.0182947	-0.0199903	-0.0206795	-0.0328718	-0.0229883	-0.0349621	-0.0202382	-0.0174912	-0.0157909	-0.0143123	-0.0127019	-0.0110866	-0.00950474	-0.00773172	-0.0061996	-0.00468418	-0.00279167	-0.000940848	0.000875361	0.00238134	0.00341314	0.00420334	0.00481592	0.00520842	0.00534673	0.00522251	0.0048447	0.00425806	0.00351308	0.00269395	0.00183437	0.000954207	0.00010896	-0.000661737	-0.00132495	-0.00184429	-0.0022316	-0.00246793	-0.00257582	-0.00258259	-0.00248153	-0.00225791
L_Supraspinatus3	-0.00551155	-0.00808568	-0.0113277	-0.0150727	-0.0189775	-0.0225007	-0.0252362	-0.0275081	-0.0283619	-0.025398	-0.0458962	-0.0245684	-0.0475696	-0.0167581	-0.0161931	-0.0141004	-0.0112165	-0.00754889	-0.00342068	0.000551783	0.00383282	0.00605199	0.00707227	0.00682889	0.005692	0.00413225	0.00222293	0.000268376	-0.00129545	-0.00238648	-0.00298237	-0.0032311	-0.00313864	-0.00279853	-0.00233948	-0.00187764	-0.0017177	-0.0018623	-0.00228182	-0.00290393	-0.00365203	-0.00441248	-0.00506413	-0.00542825	-0.00543316	-0.00502094	-0.00413463	-0.00285904	-0.0012084
L_Supraspinatus4	-0.00532397	-0.00763992	-0.0105171	-0.0138106	-0.0172462	-0.02037	-0.0228472	-0.0249351	-0.026185	-0.0243347	-0.0403689	-0.0233813	-0.0405734	-0.0178411	-0.0159999	-0.0139101	-0.0114328	-0.00833896	-0.00474536	-0.00113233	0.0020201	0.00434905	0.00562518	0.00581456	0.0051245	0.00408141	0.00262778	0.00089618	-0.000681177	-0.00189697	-0.00265709	-0.0030299	-0.00303069	-0.00279231	-0.00245669	-0.00213088	-0.00206209	-0.00222526	-0.00262426	-0.00322637	-0.00398021	-0.00477951	-0.0055126	-0.00601391	-0.00620507	-0.00601845	-0.00537721	-0.00427708	-0.00272162
L_Subscapularis1	0.000355707	0.000596043	0.00112036	0.00203339	0.00341451	0.00525272	0.00748596	0.0101458	0.0136353	0.0207238	0.000404192	0.0215707	-0.000243233	0.026241	0.0242971	0.0253677	0.025152	0.0238731	0.0227068	0.0216263	0.0197729	0.0184916	0.0171421	0.0147338	0.0124733	0.0105457	0.00752898	0.00422424	0.00162591	-0.000640775	-0.00259895	-0.00427931	-0.00553622	-0.00633605	-0.00656034	-0.00627556	-0.00568325	-0.00504267	-0.00439908	-0.00376266	-0.00313748	-0.0025079	-0.00183411	-0.0010756	-0.000277703	0.000537839	0.00131452	0.00201341	0.00270339
L_Subscapularis2	0.00118617	0.00176406	0.00253622	0.0034436	0.00434315	0.00506647	0.00542662	0.00525198	0.00463702	0.00530013	-0.0105754	0.00219257	-0.0131114	0.00239559	0.0033944	0.00363977	0.00340355	0.00331679	0.00358244	0.00400822	0.00408753	0.00415691	0.00407017	0.00390984	0.00379108	0.00387858	0.00342529	0.00245166	0.0015888	0.000871458	0.000289602	-0.000191352	-0.000566982	-0.000867842	-0.00104749	-0.00108344	-0.00105339	-0.00103013	-0.0010646	-0.00116741	-0.00133636	-0.00158061	-0.00188729	-0.0022085	-0.00251858	-0.00275442	-0.00286252	-0.00280251	-0.00250992
L_Subscapularis3	-0.00236848	-0.00365103	-0.00513817	-0.006681	-0.0080485	-0.00896576	-0.00928529	-0.00916367	-0.00830145	-0.00363217	-0.0277716	-0.00332499	-0.0288016	0.00208124	0.00344406	0.00561375	0.00713982	0.00844777	0.0102218	0.0122162	0.0135896	0.0147337	0.015032	0.0138063	0.0120272	0.0102783	0.00753237	0.00411701	0.00112448	-0.00133627	-0.00316173	-0.00443901	-0.00512369	-0.00534352	-0.00517398	-0.00471197	-0.00425942	-0.0039255	-0.00376845	-0.00378987	-0.00397097	-0.00421736	-0.00444708	-0.00450906	-0.00435467	-0.00393368	-0.00321195	-0.00215625	-0.000720067
L_Subscapularis4	0.000177079	-0.0011393	-0.00294664	-0.00500643	-0.00698047	-0.00843638	-0.00906019	-0.00895629	-0.00809708	-0.00587407	-0.00643556	-0.00175028	-0.00401338	0.000963433	0.00148854	0.0027289	0.00434624	0.00606256	0.00795487	0.00989009	0.0113145	0.0123397	0.01235	0.0107479	0.00834444	0.00569405	0.00292203	0.000176755	-0.0022848	-0.00426021	-0.00553889	-0.00615786	-0.00613473	-0.00566638	-0.00495309	-0.00413791	-0.00353265	-0.00310773	-0.00289127	-0.00289721	-0.00310702	-0.0034488	-0.00382073	-0.00404257	-0.00404174	-0.00375588	-0.00309745	-0.00202975	-0.000563817
L_Subscapularis5	-0.00147513	-0.00268033	-0.00417273	-0.00574881	-0.00712216	-0.00793723	-0.00795094	-0.00725094	-0.00584791	-0.00378217	-0.00464138	2.56917e-05	-0.00352491	0.00369518	0.00427025	0.00566313	0.00723226	0.0086373	0.00987429	0.0110514	0.0120038	0.0126714	0.0125687	0.0113127	0.00939762	0.00724296	0.00485758	0.00245035	0.000304631	-0.00149838	-0.00278034	-0.00356033	-0.00382894	-0.00373767	-0.00341626	-0.00298345	-0.00268483	-0.00252216	-0.00251471	-0.00266396	-0.00293988	-0.00326529	-0.00354005	-0.00362241	-0.0034601	-0.00303485	-0.00230226	-0.00124074	0.000154369
L_Subscapularis6	0.000566602	7.90525e-05	-0.000550473	-0.00113186	-0.0014298	-0.00120076	-0.000295371	0.00103924	0.00308609	0.00689677	0.000579743	0.0115393	-0.000971143	0.0168218	0.0151631	0.0152536	0.0154775	0.0153686	0.0151706	0.0149705	0.0145161	0.0140796	0.0131236	0.0110841	0.00853318	0.00573778	0.00298156	0.000588889	-0.00147918	-0.00328054	-0.00462014	-0.00547509	-0.00578508	-0.00565875	-0.00520213	-0.00454507	-0.00393384	-0.0033969	-0.00296248	-0.00264093	-0.00243203	-0.00228308	-0.00213497	-0.00185927	-0.00143205	-0.000853342	-0.000109583	0.00080631	0.00188285
L_Subscapularis7	-0.000375192	-0.000449178	-0.000379206	-1.693e-05	0.000792895	0.00216146	0.00413187	0.00643645	0.0093739	0.0134406	0.00535924	0.0177746	0.00135235	0.0244495	0.0221525	0.0219384	0.0215721	0.0205212	0.0189898	0.0173876	0.0158998	0.0146522	0.0132702	0.0114334	0.00926194	0.00683655	0.00434653	0.00225393	0.000465533	-0.00125148	-0.00273024	-0.00389558	-0.00464497	-0.00500872	-0.00498765	-0.00469663	-0.00429878	-0.0038956	-0.00348568	-0.00309261	-0.00272022	-0.0023282	-0.00185626	-0.00123838	-0.000492428	0.000336775	0.00120636	0.00209422	0.00301552
L_Subscapularis8	-3.34617e-05	-0.000262083	-0.000454423	-0.000456348	-8.52808e-05	0.000811742	0.00232426	0.00423135	0.0067369	0.0101701	0.00421592	0.0140549	0.00147183	0.0194473	0.017839	0.0179071	0.01793	0.0174491	0.0166107	0.0157247	0.0148675	0.0140921	0.0130087	0.0112597	0.00907871	0.00662908	0.00406132	0.00175852	-0.0002424	-0.00207664	-0.00357911	-0.00468223	-0.0053028	-0.00551532	-0.005361	-0.00495466	-0.00449849	-0.00405755	-0.00366496	-0.00332372	-0.00304963	-0.00279477	-0.00249135	-0.00204972	-0.00145886	-0.000741647	8.28975e-05	0.00102512	0.00207625
L_Subscapularis9	0.000397405	0.000474486	0.000662862	0.00108753	0.00187178	0.0031089	0.00482513	0.00678979	0.00920275	0.012451	0.00673211	0.0160134	0.00388998	0.0209206	0.019112	0.0188749	0.0185852	0.0178167	0.0167204	0.0156027	0.0145311	0.0135926	0.0124167	0.0106975	0.00864255	0.00638547	0.00407083	0.00204194	0.000295525	-0.00131025	-0.00262693	-0.0035946	-0.00414578	-0.00433735	-0.00419873	-0.0038417	-0.00342773	-0.00302606	-0.00266113	-0.0023393	-0.00206398	-0.00180437	-0.00150058	-0.00107129	-0.000521568	0.000121225	0.00084105	0.00163497	0.00251001
L_Subscapularis10	0.00518685	0.00612653	0.00708388	0.0081566	0.00940569	0.0108367	0.0124244	0.0141174	0.015922	0.0174054	0.0213471	0.0201753	0.0210034	0.0205063	0.0182013	0.0166645	0.0152352	0.0137348	0.0122546	0.0108947	0.00963698	0.00846556	0.00714868	0.0054688	0.00348568	0.00128235	-0.000818083	-0.00262028	-0.00420567	-0.00560343	-0.00666792	-0.00733195	-0.0075338	-0.00732811	-0.00678979	-0.0060134	-0.00514827	-0.00423994	-0.00332938	-0.00247983	-0.00172927	-0.00109894	-0.000581396	-0.000123232	0.00028687	0.000655783	0.00101299	0.00136829	0.00172389
L_Subscapularis11	0.00687625	0.00838917	0.0100411	0.011885	0.0139173	0.0160428	0.0181675	0.0202827	0.0224383	0.0240133	0.0302037	0.0269382	0.0296759	0.0266617	0.0232586	0.0209577	0.01872	0.0163039	0.01385	0.0115165	0.00931233	0.00740722	0.00562268	0.00373364	0.00176571	-0.000354348	-0.00220538	-0.0035687	-0.00471092	-0.00575443	-0.00659447	-0.00713795	-0.00731687	-0.00714282	-0.00663836	-0.0058765	-0.00495084	-0.00392644	-0.00284848	-0.0017736	-0.00075318	0.000157443	0.000941753	0.00160572	0.00212279	0.00249184	0.00272364	0.00280741	0.00272847
L_BicepsBrachiiLH	-0.00603196	-0.0116733	-0.0169622	-0.0220979	-0.0275253	-0.0337431	-0.0410218	-0.0496359	-0.0583956	-0.0653408	-0.0878201	-0.0764582	-0.0961048	-0.0730303	-0.0694303	-0.065836	-0.0610897	-0.0553372	-0.049679	-0.0446593	-0.040132	-0.0364975	-0.0328661	-0.0280793	-0.0226275	-0.0165313	-0.00973408	-0.00284584	0.00363011	0.00950845	0.0143564	0.0178911	0.0199528	0.0206768	0.020227	0.018842	0.0167511	0.0141207	0.0111918	0.00822079	0.00539753	0.00287137	0.000685267	-0.00124332	-0.00298099	-0.00456285	-0.00604628	-0.00754003	-0.00911237
L_BicepsBrachiiSH1	-0.00369924	-0.011951	-0.0210734	-0.0309743	-0.0416129	-0.0528454	-0.0646171	-0.0767588	-0.0884182	-0.0990643	-0.115135	-0.0957631	-0.142972	-0.0908928	-0.0899032	-0.0900032	-0.0858425	-0.0793107	-0.0714827	-0.0632746	-0.0553647	-0.0483427	-0.042363	-0.0379473	-0.0347334	-0.0324632	-0.0258658	-0.0181555	-0.0125861	-0.00794796	-0.00368605	0.000232759	0.00355626	0.00611399	0.00758558	0.00795647	0.00719044	0.00569055	0.00360178	0.00105446	-0.00174564	-0.00459337	-0.00733613	-0.00982296	-0.0119403	-0.0135615	-0.0145481	-0.0148885	-0.0147689
L_BicepsBrachiiSH2	-0.00369924	-0.011951	-0.0210734	-0.0309743	-0.0416129	-0.0528454	-0.0646171	-0.0767588	-0.0884182	-0.0990643	-0.115135	-0.0957631	-0.142972	-0.0908928	-0.0899032	-0.0900032	-0.0858425	-0.0793107	-0.0714827	-0.0632746	-0.0553647	-0.0483427	-0.042363	-0.0379473	-0.0347334	-0.0324632	-0.0258658	-0.0181555	-0.0125861	-0.00794796	-0.00368605	0.000232759	0.00355626	0.00611399	0.00758558	0.00795647	0.00719044	0.00569055	0.00360178	0.00105446	-0.00174564	-0.00459337	-0.00733613	-0.00982296	-0.0119403	-0.0135615	-0.0145481	-0.0148885	-0.0147689
L_TricepsLH1	0.0125907	0.0176786	0.0228723	0.0281675	0.0335454	0.0388685	0.0439561	0.0487426	0.0531148	0.0560157	0.0672959	0.0608337	0.0675252	0.0579127	0.0515983	0.0453783	0.0389228	0.0325043	0.0264508	0.0209464	0.0161644	0.0120548	0.00858729	0.00563035	0.00257023	-0.00102406	-0.0043602	-0.00709488	-0.00960689	-0.0119561	-0.0139557	-0.0153712	-0.0160359	-0.0159237	-0.0151034	-0.0136447	-0.0116285	-0.00914464	-0.00634521	-0.00341744	-0.000559872	0.00202091	0.00419214	0.0058725	0.0070478	0.00774094	0.00799312	0.00783481	0.00727306
L_TricepsLH2	0.0102203	0.0138715	0.0172163	0.0203558	0.0234787	0.0267564	0.0302984	0.034278	0.038457	0.0405444	0.0640308	0.0481942	0.0686733	0.0448706	0.0394393	0.0344478	0.0296333	0.0249997	0.0206631	0.0166957	0.0132022	0.0101301	0.00735509	0.00469223	0.00161047	-0.00221698	-0.00565456	-0.0083421	-0.0108227	-0.0131309	-0.0150299	-0.0162779	-0.0167471	-0.0164525	-0.0155125	-0.0140307	-0.0121283	-0.00985051	-0.00733074	-0.00473743	-0.0022423	-1.69292e-05	0.00183912	0.00328777	0.00434858	0.0050719	0.00551019	0.00569484	0.00561188
L_TricepsLH3	0.00949925	0.0136744	0.0178153	0.0219537	0.0261478	0.0303834	0.0345824	0.0386863	0.0425519	0.0453378	0.0541623	0.0498207	0.0549589	0.0477864	0.0429771	0.0380915	0.0329844	0.0279201	0.0231798	0.0189088	0.0152175	0.0120279	0.00924672	0.0067241	0.00398724	0.000742759	-0.0024143	-0.00517603	-0.00771929	-0.0100681	-0.012037	-0.013411	-0.0140806	-0.0140318	-0.0133441	-0.0121003	-0.0103832	-0.00827553	-0.00589538	-0.00343257	-0.00104124	0.00110335	0.00290334	0.00430693	0.00531908	0.00597029	0.00630073	0.0063604	0.00614823
L_TricepsLH4	0.0102401	0.0138886	0.0172155	0.0203379	0.0234425	0.0267022	0.0302355	0.0342229	0.0384243	0.0404832	0.0645884	0.0482862	0.0693698	0.0449274	0.0394464	0.0344367	0.0296157	0.0249765	0.0206333	0.0166541	0.0131544	0.0100705	0.00728597	0.00461361	0.00151843	-0.00232341	-0.00575331	-0.00842157	-0.0108802	-0.0131691	-0.015052	-0.0162877	-0.0167472	-0.0164464	-0.0154953	-0.0140182	-0.012114	-0.00983598	-0.00731707	-0.00472182	-0.00222536	-2.0875e-06	0.0018586	0.0033126	0.00437628	0.00510277	0.00553593	0.005725	0.00564035
L_LatissimusDorsi1	0.0111574	0.0130131	0.0148052	0.0166702	0.0186944	0.0208538	0.023108	0.0254962	0.0279177	0.0291114	0.0412247	0.0328077	0.0422007	0.0304479	0.0265235	0.0232475	0.0201973	0.0172929	0.0146339	0.012254	0.0101024	0.0080811	0.00597318	0.00353632	0.000676656	-0.00261226	-0.00568024	-0.00826741	-0.0105825	-0.0126248	-0.0141628	-0.0150627	-0.0152185	-0.0146956	-0.0136299	-0.0121487	-0.0104496	-0.00860607	-0.00672218	-0.00491574	-0.00328722	-0.00191343	-0.000816733	3.03583e-05	0.000650496	0.00108865	0.00139722	0.00163606	0.00176775
L_LatissimusDorsi2	0.0131901	0.0155582	0.0178985	0.020304	0.0228128	0.0253276	0.0277583	0.0301711	0.0324325	0.0331185	0.0468737	0.0358922	0.0477288	0.0318453	0.0275513	0.0237042	0.020125	0.0168064	0.0138345	0.0112066	0.00884208	0.0066102	0.00434903	0.00184713	-0.00105007	-0.00440044	-0.00750776	-0.0101428	-0.0125147	-0.0146009	-0.0161689	-0.0170567	-0.0171544	-0.0165348	-0.0153262	-0.0136618	-0.0117451	-0.00963998	-0.00747933	-0.0053994	-0.0035244	-0.00195346	-0.000721243	0.000184939	0.000789818	0.00116163	0.00136985	0.00147087	0.00143965
L_LatissimusDorsi3	0.0130638	0.0156433	0.0183021	0.0211193	0.024101	0.0271052	0.0299892	0.0327573	0.035372	0.0366282	0.0475385	0.0393532	0.0468662	0.0362594	0.0313997	0.027313	0.023399	0.0196108	0.0160764	0.0128767	0.0100027	0.00738149	0.004861	0.00224438	-0.000705767	-0.00410726	-0.00726285	-0.00987302	-0.0122074	-0.0143147	-0.0159764	-0.0169962	-0.0172433	-0.0167651	-0.0156652	-0.0140658	-0.0121628	-0.0100355	-0.00782019	-0.00566054	-0.00367717	-0.00197629	-0.000594025	0.000461906	0.00120727	0.00169302	0.00196438	0.00207561	0.00200133
L_LatissimusDorsi4	0.0102372	0.0124437	0.0148137	0.0174295	0.0202877	0.023253	0.0261656	0.0289717	0.0317391	0.0337178	0.0395688	0.0366248	0.0374847	0.0358567	0.0311986	0.0276975	0.0242486	0.0206946	0.017199	0.0139492	0.011036	0.008456	0.00604576	0.00361918	0.000959189	-0.00209012	-0.00492407	-0.00719179	-0.00918914	-0.0110512	-0.0125882	-0.0136229	-0.0140131	-0.0137843	-0.012994	-0.0117472	-0.0102052	-0.00847198	-0.00663664	-0.0048236	-0.00312577	-0.0016266	-0.00035655	0.000679864	0.0014748	0.00205312	0.00242296	0.00260929	0.00260529
L_LatissimusDorsi5	0.00313062	0.00329002	0.00368705	0.0043675	0.00550014	0.00726414	0.00979848	0.0128909	0.0164922	0.0200152	0.0222016	0.0249136	0.0202967	0.0286908	0.0252377	0.0237358	0.0223881	0.0207723	0.0191493	0.0178427	0.0171465	0.0171534	0.0175788	0.0180923	0.0181894	0.0174718	0.0164282	0.0154574	0.0141743	0.0123808	0.0103485	0.00835292	0.00655049	0.0050118	0.00379223	0.00286379	0.00221151	0.00177213	0.00151843	0.00142874	0.00147418	0.00164366	0.00195254	0.00245722	0.00315443	0.00401461	0.00497248	0.00601711	0.00722193
L_LatissimusDorsi6	-0.0134894	-0.0170641	-0.020012	-0.0222954	-0.0234066	-0.0226102	-0.0195316	-0.0150062	-0.00950501	-0.00355727	-0.00957718	0.00262334	-0.0161433	0.0131839	0.00986445	0.011255	0.013315	0.0147307	0.0157421	0.0169346	0.0191037	0.0226306	0.0271724	0.0323041	0.0369086	0.0399576	0.0420287	0.0437897	0.0444197	0.0434345	0.0411788	0.0380125	0.0341817	0.0298702	0.0254106	0.0209766	0.0168969	0.0131897	0.0100111	0.00751708	0.00582975	0.00499865	0.0050621	0.00606748	0.00795279	0.0104717	0.0132949	0.0163322	0.0198658
L_PectoralisMajorTH1	0.0123815	0.012319	0.0112973	0.00966444	0.00790587	0.00651977	0.00589239	0.00637304	0.00754703	0.00714598	0.024478	0.00920322	0.0293562	0.003382	0.00281807	0.00190184	0.00158782	0.00200113	0.00301978	0.00435684	0.00548129	0.00594041	0.00528874	0.00310312	-0.000445742	-0.00501888	-0.010101	-0.0153119	-0.0201805	-0.0243272	-0.0273221	-0.0289751	-0.0291691	-0.0281611	-0.0262984	-0.023824	-0.0211953	-0.0184633	-0.0158593	-0.0135863	-0.0117565	-0.0104361	-0.00957453	-0.0090242	-0.00862752	-0.00818909	-0.0074986	-0.00642163	-0.00494928
L_PectoralisMajorTH2	0.0134632	0.0129422	0.0112011	0.00866307	0.00592875	0.00365507	0.00235087	0.00249253	0.00355842	0.0027126	0.0248515	0.00546792	0.0317376	-0.00131254	-0.0014683	-0.00218251	-0.00219067	-0.00132595	0.00023575	0.00213592	0.00376149	0.00458892	0.00413728	0.00195339	-0.00180151	-0.0067532	-0.0122698	-0.0179427	-0.0232667	-0.0277836	-0.0310209	-0.0327624	-0.0328883	-0.0316854	-0.0295526	-0.0267695	-0.0238259	-0.0207728	-0.0178745	-0.0153464	-0.0133202	-0.0118632	-0.0109225	-0.0103516	-0.00995477	-0.00951664	-0.00879912	-0.00764592	-0.00604953
L_PectoralisMajorTH3	0.014309	0.0137265	0.0118423	0.00911121	0.00616934	0.0037034	0.00225536	0.00233543	0.00329938	0.00195081	0.0287906	0.0051907	0.0377313	-0.00295535	-0.00290392	-0.00384292	-0.00399335	-0.00309519	-0.00135878	0.000762342	0.00259113	0.00353828	0.00313564	0.000940537	-0.00286635	-0.00786042	-0.0133647	-0.0190478	-0.0243986	-0.02888	-0.0320123	-0.0335987	-0.033543	-0.0321554	-0.0298609	-0.0269465	-0.0239098	-0.0207678	-0.0177925	-0.0152137	-0.0131606	-0.0117031	-0.0108115	-0.0103212	-0.010039	-0.00971834	-0.00910445	-0.00802738	-0.00649418
L_PectoralisMajorTH4	0.0116203	0.0106068	0.00832512	0.00521243	0.00190045	-0.000913168	-0.00266762	-0.00289603	-0.00220767	-0.00345646	0.0203672	-0.000397314	0.0290902	-0.0073777	-0.00654939	-0.0067097	-0.00611141	-0.00453616	-0.0022141	0.000434142	0.00270859	0.00407659	0.00404245	0.00215014	-0.00129792	-0.00582474	-0.0108939	-0.0162254	-0.0212481	-0.0254199	-0.0283072	-0.0297468	-0.0296765	-0.0284031	-0.0263341	-0.0237382	-0.0210913	-0.0184058	-0.0159097	-0.0138052	-0.0121962	-0.0111219	-0.0105333	-0.0102479	-0.0100864	-0.00981405	-0.00919372	-0.00805875	-0.00640843
L_PectoralisMajorTH5	0.00817558	0.00691552	0.00462842	0.00175581	-0.00109809	-0.0032707	-0.0042478	-0.00370662	-0.00196462	-0.00115483	0.01499	0.00416585	0.0211243	0.00245699	0.00217872	0.00197913	0.00219167	0.00286592	0.00394333	0.00524361	0.00638584	0.00694916	0.00646815	0.00454243	0.00125841	-0.00304713	-0.00776791	-0.0124871	-0.016876	-0.0206464	-0.0233929	-0.0249471	-0.0252014	-0.0243766	-0.0227883	-0.0206784	-0.0184596	-0.0161727	-0.014011	-0.0121319	-0.0106127	-0.00948547	-0.00869937	-0.00811027	-0.00759999	-0.00702076	-0.0062137	-0.00507638	-0.00360658
L_PectoralisMajorTH6	0.00995521	0.00755092	0.00341695	-0.00188494	-0.00749613	-0.012367	-0.0154979	-0.0158006	-0.0140479	-0.016996	0.0488482	-0.00334812	0.0682264	-0.0116838	-0.0133518	-0.0140114	-0.0128917	-0.0107308	-0.00815739	-0.00572294	-0.00381863	-0.0027478	-0.00291672	-0.00476693	-0.00828555	-0.0132342	-0.0174062	-0.0205193	-0.023427	-0.0258309	-0.0272853	-0.0275885	-0.0267113	-0.0249051	-0.0225767	-0.0200229	-0.0176028	-0.0152504	-0.0130986	-0.0112785	-0.0098637	-0.00886826	-0.00827576	-0.00793834	-0.00769538	-0.00736167	-0.00675132	-0.00578867	-0.00454859
L_PectoralisMajorCH1	0.0107223	0.00674459	7.78917e-05	-0.00872896	-0.018678	-0.0283884	-0.0365437	-0.0416818	-0.0455222	-0.0554637	0.0242937	-0.0482871	0.0561005	-0.0689594	-0.0622552	-0.0595284	-0.0542751	-0.0462014	-0.036444	-0.0265178	-0.017964	-0.0117116	-0.00829822	-0.00820317	-0.0103983	-0.013672	-0.0168239	-0.0204774	-0.0241598	-0.0265215	-0.0271609	-0.0261845	-0.0238494	-0.0207323	-0.0175739	-0.0146213	-0.0124267	-0.010639	-0.00943151	-0.00893656	-0.00917831	-0.0100989	-0.0115788	-0.0133343	-0.0150055	-0.0161775	-0.0164018	-0.015458	-0.0134103
L_PectoralisMajorCH2	0.00542406	0.00334389	3.60625e-05	-0.00408481	-0.00838507	-0.0120864	-0.0145099	-0.0150683	-0.014262	-0.0155257	0.0180116	-0.00732924	0.030381	-0.0110515	-0.0105292	-0.0100243	-0.00859484	-0.00643007	-0.00383907	-0.00121808	0.0010219	0.00251107	0.00282363	0.00161209	-0.000905067	-0.0042943	-0.00756832	-0.0105956	-0.0134345	-0.0157318	-0.017171	-0.0176715	-0.0172362	-0.016102	-0.0145823	-0.0128907	-0.0113554	-0.00991645	-0.00867872	-0.00772521	-0.0070884	-0.00675033	-0.00664474	-0.00663529	-0.00659118	-0.00637545	-0.00584255	-0.00490176	-0.00359804
L_TricepsMedH1	0.000983651	0.00271869	0.00409774	0.0052105	0.00630652	0.00770304	0.00958839	0.0119075	0.0144745	0.017024	0.0192526	0.0208244	0.0215511	0.0214091	0.0205449	0.0192055	0.0176704	0.0161558	0.0148293	0.0137573	0.0128824	0.0120733	0.0111049	0.00976026	0.00795964	0.00571048	0.00313319	0.000465349	-0.00203923	-0.00426482	-0.00603944	-0.00728095	-0.0079289	-0.00806261	-0.00778614	-0.00716215	-0.00631835	-0.00527383	-0.0041114	-0.002936	-0.00183493	-0.000872554	-8.05025e-05	0.000578792	0.00114876	0.00167688	0.00221499	0.00281577	0.00350026
L_TricepsMedH2	0.000987509	0.00272505	0.00410476	0.00522496	0.00632391	0.0077238	0.00961417	0.0119391	0.0145089	0.0170681	0.0193044	0.0208743	0.0216017	0.0214653	0.0206005	0.0192584	0.0177166	0.0161988	0.014861	0.0137915	0.012919	0.0121038	0.0111346	0.00978566	0.00797984	0.00572366	0.00313928	0.000467327	-0.00204447	-0.00427731	-0.00605619	-0.00730168	-0.00795196	-0.00808513	-0.00780535	-0.00718076	-0.00633598	-0.00528655	-0.00412317	-0.00294343	-0.00183856	-0.000874167	-7.95042e-05	0.00057895	0.00115165	0.00168203	0.00222262	0.00282264	0.00350894
L_TricepsMedH3	0.000944777	0.00262542	0.00395955	0.00503767	0.00609428	0.00744572	0.00926667	0.0115113	0.0139886	0.0164533	0.0186079	0.0201214	0.0208273	0.0206884	0.0198558	0.0185645	0.0170779	0.0156164	0.0143284	0.0132938	0.0124529	0.0116697	0.0107328	0.00943374	0.00769223	0.00552087	0.00302832	0.000449909	-0.00197189	-0.00412229	-0.00583623	-0.00703774	-0.00766421	-0.00779069	-0.00752076	-0.00692071	-0.00610765	-0.00509471	-0.00397572	-0.00284023	-0.00176998	-0.000843501	-7.52683e-05	0.000560642	0.00111394	0.00161862	0.00214386	0.00272135	0.00338023
L_TricepsMedH4	0.000980781	0.00271547	0.00409271	0.00520284	0.00629882	0.00769436	0.00957559	0.0118902	0.0144541	0.0170013	0.0192233	0.0207904	0.0215207	0.0213782	0.0205157	0.0191805	0.0176448	0.0161315	0.0148057	0.013737	0.0128642	0.0120535	0.0110887	0.00974685	0.00794421	0.00570141	0.0031288	0.000463498	-0.00203813	-0.00425626	-0.00603041	-0.00726699	-0.00792195	-0.00805124	-0.00777077	-0.00715305	-0.00631057	-0.0052632	-0.00410398	-0.00292791	-0.00182984	-0.00087247	-8.10858e-05	0.000579008	0.00114871	0.00167484	0.00221127	0.0028101	0.00349436
L_TricepsMedH5	0.000986301	0.00272786	0.00410638	0.0052266	0.00632738	0.00772861	0.00962039	0.0119461	0.0145192	0.0170764	0.0193124	0.0208882	0.021612	0.0214751	0.0206101	0.0192661	0.0177225	0.0162029	0.0148699	0.0137972	0.0129222	0.0121107	0.0111417	0.00979057	0.00798286	0.00572709	0.00314345	0.000466994	-0.00204611	-0.00427745	-0.00605667	-0.00730548	-0.00795549	-0.00808901	-0.00781001	-0.00718342	-0.00633673	-0.0052882	-0.00412627	-0.00294621	-0.00184057	-0.000872764	-7.8825e-05	0.000581175	0.00115209	0.00168204	0.00222235	0.00282275	0.00350886
L_Brachialis1	-0.00131847	-0.00374649	-0.00567483	-0.00721872	-0.00869853	-0.0105285	-0.0129687	-0.0159556	-0.0192545	-0.0224994	-0.0252802	-0.0271539	-0.0279173	-0.0275726	-0.0263354	-0.0245405	-0.0225285	-0.0205858	-0.0188863	-0.0174939	-0.016308	-0.0151621	-0.0138006	-0.0120104	-0.00970779	-0.00693622	-0.00382359	-0.000627735	0.00237861	0.00503852	0.00716151	0.00865483	0.00946562	0.00964318	0.00931323	0.00857701	0.00758192	0.00638003	0.00507087	0.00376912	0.00256017	0.0015033	0.000639004	-8.71833e-05	-0.000732847	-0.00135325	-0.00199321	-0.00270292	-0.00351396
L_Brachialis2	-0.00128806	-0.00365665	-0.00553859	-0.00704787	-0.00849404	-0.0102888	-0.0126825	-0.0156104	-0.0188446	-0.0220225	-0.0247531	-0.0265945	-0.0273443	-0.0270165	-0.0258113	-0.0240556	-0.0220903	-0.0201884	-0.0185225	-0.0171588	-0.0159963	-0.0148777	-0.0135549	-0.0117932	-0.00954124	-0.00682119	-0.00375528	-0.000615637	0.00234453	0.00495882	0.00704637	0.0085152	0.00930672	0.00948775	0.00915489	0.00843533	0.00745373	0.00627132	0.00498209	0.00369391	0.0025002	0.00145949	0.000605739	-0.000111758	-0.000749409	-0.00136089	-0.00199044	-0.00268617	-0.00348634
L_Brachialis3	-0.000986242	-0.00278423	-0.00421461	-0.00536095	-0.00646208	-0.00784721	-0.00969802	-0.0119623	-0.0144664	-0.016936	-0.0190633	-0.0205181	-0.0211344	-0.0209108	-0.0200013	-0.0186571	-0.0171414	-0.015664	-0.0143717	-0.01332	-0.0124306	-0.0115899	-0.0105824	-0.00923716	-0.00748653	-0.00535576	-0.00294697	-0.000470125	0.00186408	0.00392753	0.0055777	0.00673144	0.00734978	0.00748647	0.00722822	0.00665397	0.00587771	0.00493453	0.00389705	0.00286378	0.0018945	0.00105506	0.000362038	-0.000219725	-0.000730392	-0.00120945	-0.0017086	-0.00225784	-0.00289401
L_Brachialis4	-0.00123497	-0.00350132	-0.00529892	-0.00674208	-0.00812695	-0.00984199	-0.012132	-0.0149382	-0.0180268	-0.0210711	-0.0236844	-0.0254511	-0.0261728	-0.0258557	-0.0247063	-0.0230249	-0.0211412	-0.019318	-0.017726	-0.0164216	-0.0153092	-0.0142388	-0.0129717	-0.0112916	-0.00913367	-0.00652421	-0.00359648	-0.00058559	0.00224343	0.00475117	0.00675484	0.00815758	0.00891654	0.00908679	0.00877251	0.00808281	0.00714285	0.00601091	0.00477013	0.00353542	0.00238711	0.00139049	0.000569494	-0.000122458	-0.000731438	-0.00131127	-0.00191935	-0.0025868	-0.00335248
L_Brachialis5	-0.00101465	-0.00283602	-0.0042822	-0.00544603	-0.00657648	-0.0079879	-0.00988523	-0.0122026	-0.0147714	-0.0173069	-0.0195023	-0.0210087	-0.0216615	-0.0214531	-0.0205327	-0.0191587	-0.0175954	-0.0160797	-0.0147492	-0.0136648	-0.0127554	-0.011902	-0.0108895	-0.00951595	-0.00772529	-0.00552547	-0.00303286	-0.000467426	0.00194737	0.00408673	0.00579925	0.00699596	0.00763666	0.00777229	0.0075053	0.006909	0.0061023	0.00511801	0.00402844	0.00293476	0.00191654	0.00102939	0.000298013	-0.000312825	-0.000849263	-0.00135117	-0.00186976	-0.00244238	-0.00310269
L_Brachialis6	-0.000971397	-0.00274006	-0.00414336	-0.00526791	-0.00635745	-0.00771868	-0.0095315	-0.0117606	-0.0142227	-0.0166481	-0.0187436	-0.0201716	-0.0207796	-0.0205614	-0.0196658	-0.018341	-0.016849	-0.0153985	-0.0141277	-0.0130924	-0.0122194	-0.0113878	-0.0104031	-0.00907447	-0.00735529	-0.0052634	-0.00289897	-0.000458325	0.00183423	0.00386205	0.00548473	0.0066202	0.0072291	0.00736184	0.00710761	0.00654475	0.00578244	0.00485149	0.00383371	0.00281265	0.00186082	0.00103608	0.000354552	-0.000216092	-0.000720252	-0.00119572	-0.00168282	-0.00222744	-0.00284801
L_Brachialis7	-0.00104375	-0.00291764	-0.00440812	-0.00560827	-0.00676422	-0.00821962	-0.0101644	-0.0125422	-0.0151816	-0.017783	-0.0200292	-0.0215761	-0.0222371	-0.0220132	-0.0210656	-0.0196481	-0.0180512	-0.0164893	-0.0151215	-0.0140103	-0.0130804	-0.0122012	-0.0111535	-0.00974331	-0.00790524	-0.00565387	-0.00310742	-0.000478309	0.00199002	0.00417883	0.00592941	0.00715581	0.00780732	0.00794977	0.00767472	0.00706764	0.00624134	0.00523643	0.00412724	0.00301031	0.00197276	0.00106478	0.000322455	-0.000299917	-0.000846487	-0.00135932	-0.00189265	-0.0024759	-0.0031504
L_Brachioradialis1	-0.00259862	-0.00745601	-0.0113167	-0.0143955	-0.0173308	-0.0209455	-0.025745	-0.0316227	-0.0380961	-0.0444471	-0.0498576	-0.0534552	-0.0548477	-0.0540845	-0.0516071	-0.048063	-0.0441395	-0.0403739	-0.0370914	-0.0343901	-0.0320557	-0.0297627	-0.0270424	-0.0234731	-0.0189522	-0.0135441	-0.00752021	-0.00135232	0.00446625	0.00958761	0.0136877	0.0165678	0.0181395	0.0184942	0.0178532	0.0164492	0.0145505	0.0122776	0.00983292	0.00740254	0.00515963	0.00321315	0.00160535	0.000255258	-0.000965067	-0.00213881	-0.00336187	-0.00470751	-0.00625757
L_Brachioradialis2	-0.00184882	-0.00531138	-0.00806552	-0.0102611	-0.0123386	-0.0148768	-0.0182364	-0.0223413	-0.0268604	-0.0312815	-0.0350404	-0.0375167	-0.0384376	-0.0378483	-0.03607	-0.0335509	-0.0307716	-0.0281081	-0.0257836	-0.0238612	-0.0221851	-0.0205381	-0.0186022	-0.0160938	-0.0129549	-0.00922869	-0.00509562	-0.000875568	0.00310392	0.00660431	0.00941468	0.0113941	0.0124766	0.0127259	0.0122937	0.0113329	0.0100293	0.00847748	0.00681201	0.0051642	0.00364588	0.0023314	0.00124517	0.000328925	-0.000499181	-0.00130523	-0.0021466	-0.00307666	-0.00414476
L_Brachioradialis3	-0.00141796	-0.00407707	-0.00619293	-0.00787618	-0.00947005	-0.0114206	-0.0139997	-0.0171477	-0.0206181	-0.0240135	-0.0268973	-0.0287934	-0.0295032	-0.0290488	-0.0276856	-0.0257499	-0.0236152	-0.0215715	-0.0197877	-0.0183121	-0.0170263	-0.0157615	-0.0142773	-0.0123494	-0.00993975	-0.00708222	-0.00390964	-0.000671159	0.00238058	0.00506811	0.00722057	0.00874324	0.00957548	0.0097712	0.00943511	0.00869571	0.0076952	0.00650323	0.00522624	0.00396604	0.00280071	0.00179355	0.000960213	0.000256633	-0.00037952	-0.000997947	-0.0016451	-0.00235982	-0.00317702
L_PronatorTeres1	-0.000525934	-0.0016131	-0.00247344	-0.00315909	-0.00382474	-0.00467101	-0.00581008	-0.00721607	-0.00877181	-0.0103084	-0.0116375	-0.012543	-0.0129034	-0.0127436	-0.0121621	-0.0113158	-0.0103761	-0.00946813	-0.00868915	-0.00808524	-0.00760266	-0.00716162	-0.00662031	-0.00583512	-0.0047892	-0.00350789	-0.00204139	-0.000520416	0.000909792	0.00217452	0.00318814	0.0039015	0.00428383	0.00437225	0.00422706	0.0038993	0.00345203	0.00290196	0.00228976	0.00166976	0.00109072	0.000589542	0.000178426	-0.000164823	-0.000472218	-0.000760293	-0.00105947	-0.00139856	-0.00180326
L_PronatorTeres2	5.25211e-05	5.31903e-05	5.07199e-05	5.66414e-05	6.33898e-05	6.31261e-05	5.60414e-05	4.06437e-05	2.62633e-05	1.59228e-06	-1.06251e-05	-1.86239e-05	-3.28317e-06	1.99513e-05	3.91707e-05	5.30245e-05	6.51695e-05	6.84003e-05	5.77385e-05	3.18353e-05	-4.00825e-06	-5.192e-05	-9.47324e-05	-0.000117586	-0.000127243	-0.000148992	-0.000154124	-0.000159102	-0.000161115	-0.000160226	-0.000165947	-0.000164811	-0.000160505	-0.000154589	-0.000142916	-0.000129772	-0.00011022	-8.9643e-05	-7.1396e-05	-4.71272e-05	-3.07713e-05	-1.76298e-05	-4.041e-06	7.84669e-06	1.69188e-05	1.7976e-05	2.465e-05	2.3225e-05	1.2109e-05
L_Supinator1	-0.00139833	-0.0013453	-0.00143687	-0.00160271	-0.00173504	-0.00169994	-0.00148985	-0.00108965	-0.000554186	-5.39694e-05	0.000343701	0.000464672	5.245e-05	-0.000560825	-0.00105454	-0.00146408	-0.00169549	-0.00175409	-0.00152797	-0.0008466	0.000155559	0.00142418	0.00254588	0.00311765	0.00350685	0.00392595	0.00416504	0.00422243	0.00429464	0.00435763	0.004426	0.00439418	0.00430325	0.00416163	0.00389289	0.00352672	0.00295486	0.00237342	0.00184186	0.00135903	0.000921002	0.000508957	0.000136448	-0.000154784	-0.000370115	-0.000544712	-0.000644693	-0.000625982	-0.000415819
L_Supinator2	-0.00115811	-0.00111032	-0.00118397	-0.0013255	-0.00143146	-0.00140747	-0.00123183	-0.000901717	-0.000460099	-4.53364e-05	0.000282863	0.000387896	4.32558e-05	-0.000464442	-0.000875328	-0.00121053	-0.0014011	-0.00144865	-0.00126165	-0.000702638	0.000127294	0.00117808	0.00210451	0.00257449	0.00290027	0.0032461	0.00344114	0.00348711	0.00355101	0.00359969	0.00365462	0.00362895	0.0035567	0.00343484	0.00321751	0.00291899	0.00244385	0.00195917	0.00152007	0.00112122	0.000758588	0.000418398	0.000116849	-0.000123702	-0.000308404	-0.000451095	-0.000536607	-0.000519034	-0.000342227
L_Supinator3	-0.000626483	-0.000602519	-0.000640911	-0.000718714	-0.000778888	-0.000757038	-0.000665847	-0.000488738	-0.000247098	-2.05911e-05	0.00015569	0.000207762	2.31225e-05	-0.0002501	-0.000475264	-0.000654867	-0.000762358	-0.000786293	-0.000684947	-0.00037923	6.97442e-05	0.000639764	0.00114343	0.00139866	0.00157219	0.00175517	0.00186639	0.00189226	0.0019219	0.00195359	0.00198344	0.00197017	0.00192898	0.00186119	0.00174426	0.00158037	0.00132168	0.00106478	0.000822902	0.000609838	0.000411034	0.000225952	6.34132e-05	-6.76575e-05	-0.000164107	-0.000245053	-0.000289381	-0.000283547	-0.000185845
L_Supinator4	-0.000582731	-0.000558484	-0.000596461	-0.000667362	-0.000721829	-0.000707075	-0.00062056	-0.000456974	-0.000232337	-2.22848e-05	0.000138625	0.000192532	2.155e-05	-0.000236305	-0.000440965	-0.000611505	-0.000708973	-0.000729078	-0.000635049	-0.000351972	6.27477e-05	0.000593602	0.00106079	0.00129878	0.00146109	0.00163506	0.00173572	0.00175618	0.00178981	0.00181454	0.00184082	0.00183112	0.00179236	0.00173198	0.00162212	0.00146898	0.0012303	0.000986655	0.000768893	0.000566854	0.000384453	0.000212627	5.72641e-05	-6.12683e-05	-0.000151631	-0.000226487	-0.000270307	-0.000258424	-0.000173641
L_Supinator5	-0.000724526	-0.000696548	-0.000742976	-0.000831353	-0.000893948	-0.000881365	-0.00077193	-0.000562505	-0.000290597	-2.68911e-05	0.000179703	0.000241717	2.40442e-05	-0.000285452	-0.000547358	-0.000756918	-0.000876611	-0.000907715	-0.000789267	-0.000434258	7.89167e-05	0.000737991	0.00131632	0.00161086	0.00181274	0.00202891	0.0021528	0.00218287	0.00222387	0.00225667	0.00228889	0.00227069	0.00222673	0.00215328	0.0020141	0.00182642	0.00153355	0.00122705	0.000951942	0.000703052	0.000474899	0.000263775	7.14976e-05	-7.86911e-05	-0.000192003	-0.00028034	-0.000336292	-0.000324738	-0.000213266
L_PronatorQuadratus1	0.000174516	0.000172847	0.000181775	0.000206819	0.000220321	0.000219042	0.000191806	0.000140749	6.90212e-05	9.50642e-06	-4.38217e-05	-5.67183e-05	-6.85442e-06	7.12433e-05	0.000133878	0.000186611	0.000211871	0.000220788	0.000194013	0.000110986	-2.0095e-05	-0.000178785	-0.00032452	-0.000394655	-0.000445524	-0.000499064	-0.000532461	-0.000537049	-0.000546931	-0.000552757	-0.000562677	-0.000562453	-0.000549417	-0.000532102	-0.000495041	-0.000451522	-0.000379386	-0.000300016	-0.000236366	-0.000173691	-0.000117485	-6.11343e-05	-1.73552e-05	2.0658e-05	4.57545e-05	7.08914e-05	8.21437e-05	7.89677e-05	5.44451e-05
L_PronatorQuadratus2	0.000306425	0.00029166	0.000309932	0.000354854	0.000382761	0.000374734	0.000329614	0.000239436	0.000123477	1.47139e-05	-7.4625e-05	-9.90102e-05	-1.09225e-05	0.000125098	0.000230562	0.000322843	0.000371855	0.000383142	0.000336388	0.000187728	-3.38286e-05	-0.000315124	-0.000559792	-0.000683752	-0.000767294	-0.000861781	-0.00091675	-0.000926421	-0.000942652	-0.000956033	-0.000972208	-0.000966047	-0.000947571	-0.000911946	-0.000856252	-0.000774694	-0.000649454	-0.000520727	-0.000405808	-0.000298992	-0.000202065	-0.000110783	-3.17478e-05	3.12106e-05	8.13303e-05	0.000122794	0.000142238	0.000137182	9.04134e-05
L_PronatorQuadratus3	0.00037797	0.000363213	0.000388855	0.000433694	0.000472622	0.000462402	0.000407683	0.000298091	0.000150612	1.767e-05	-9.32342e-05	-0.000124555	-9.25917e-06	0.000151621	0.000285279	0.000398847	0.000458979	0.000475117	0.000412594	0.000231329	-4.2865e-05	-0.00038652	-0.000691744	-0.000844498	-0.000953733	-0.00106726	-0.00113159	-0.00114625	-0.00116749	-0.00118221	-0.00120284	-0.00119148	-0.00117041	-0.00112768	-0.00105821	-0.000956478	-0.000803223	-0.0006429	-0.000502135	-0.000368947	-0.000247159	-0.000133535	-3.89049e-05	4.04393e-05	0.0001005	0.000144672	0.000174594	0.000170605	0.000109975
L_TricepsLatH1	0.00101191	0.00280894	0.00423047	0.00538236	0.00651427	0.00796036	0.00990364	0.0123006	0.0149534	0.0175849	0.0198868	0.0215059	0.0222604	0.0221154	0.0212185	0.0198377	0.0182509	0.0166919	0.015315	0.0142082	0.0133067	0.0124754	0.0114716	0.0100773	0.00821944	0.00589926	0.00323598	0.000482373	-0.00210933	-0.00440117	-0.00623972	-0.00751746	-0.00819303	-0.00833205	-0.00804333	-0.00739917	-0.0065246	-0.00544568	-0.00424612	-0.00303318	-0.00189463	-0.000896604	-8.18858e-05	0.000599217	0.0011885	0.00173243	0.00228985	0.0029071	0.00361554
L_TricepsLatH2	0.0010107	0.00280744	0.0042289	0.00538009	0.00651162	0.00795742	0.00989952	0.012296	0.0149453	0.0175778	0.0198801	0.0214971	0.0222501	0.0221029	0.0212093	0.0198294	0.0182429	0.0166845	0.0153098	0.0142033	0.0133002	0.0124662	0.0114677	0.0100729	0.00821413	0.00589644	0.00323481	0.000482069	-0.00210796	-0.00440068	-0.00623746	-0.00751586	-0.00819018	-0.00832829	-0.00803864	-0.00739634	-0.00652194	-0.00544406	-0.00424344	-0.00303298	-0.00189302	-0.000898487	-8.20525e-05	0.0005991	0.00118695	0.00173275	0.00228917	0.00290581	0.00361335
L_TricepsLatH3	0.000980318	0.00271468	0.00409346	0.00520367	0.00629991	0.00769526	0.00957667	0.0118936	0.0144593	0.0170068	0.0192284	0.0207956	0.0215249	0.0213849	0.0205198	0.0191852	0.017651	0.0161371	0.0148098	0.013742	0.0128675	0.0120574	0.0110893	0.00974865	0.00794804	0.0057031	0.00313023	0.000463774	-0.00203978	-0.00425689	-0.00603042	-0.00727071	-0.00792302	-0.00805282	-0.007773	-0.00715416	-0.00631208	-0.00526617	-0.00410505	-0.0029306	-0.00183128	-0.000872795	-8.18192e-05	0.000579625	0.00114806	0.00167445	0.00221248	0.0028118	0.00349596
L_TricepsLatH4	0.000980548	0.00271254	0.00408656	0.00520002	0.0062901	0.00768444	0.00956509	0.0118751	0.0144357	0.0169799	0.0191999	0.0207642	0.0214884	0.0213532	0.0204928	0.0191564	0.0176183	0.0161135	0.0147866	0.0137223	0.0128497	0.0120403	0.0110726	0.00973266	0.00793272	0.00569338	0.00312579	0.000464952	-0.00203777	-0.00424883	-0.00602526	-0.00725921	-0.00791488	-0.0080445	-0.00776223	-0.00714222	-0.00630199	-0.00525796	-0.00409796	-0.00292753	-0.00182853	-0.000868134	-8.0925e-05	0.000576333	0.00114649	0.00167203	0.00220826	0.00280567	0.00348843
L_TricepsLatH5	0.000975014	0.00269848	0.00406261	0.0051732	0.00626353	0.00764791	0.00951701	0.0118222	0.0143677	0.0169023	0.0191133	0.0206673	0.0213929	0.0212533	0.0203943	0.019068	0.01754	0.01604	0.0147199	0.0136564	0.0127896	0.0119828	0.0110215	0.0096887	0.00789931	0.00566771	0.00311051	0.000461722	-0.00202453	-0.00423317	-0.00599514	-0.00722735	-0.00787295	-0.00800567	-0.00772389	-0.00711044	-0.0062741	-0.00523614	-0.00408338	-0.00291482	-0.00181749	-0.000865873	-7.6915e-05	0.000578233	0.00114454	0.00166428	0.00219923	0.00279487	0.00347586
L_Anconeus1	0.000388814	0.00107683	0.00162152	0.00206666	0.0025052	0.00307049	0.0038355	0.00478112	0.00582033	0.00685908	0.0077725	0.0084208	0.00872864	0.00868483	0.00834999	0.00781397	0.00719628	0.00658465	0.00605112	0.00562006	0.00527531	0.00495654	0.00456674	0.00402565	0.00329116	0.00236775	0.00130125	0.000197589	-0.00084085	-0.00176163	-0.00249398	-0.00300665	-0.00327046	-0.00332809	-0.00321198	-0.00295222	-0.00260176	-0.00216732	-0.00168542	-0.00119574	-0.000731554	-0.000328278	2.025e-06	0.000275847	0.000516554	0.000734416	0.000956187	0.00120044	0.00148252
L_Anconeus2	0.000409113	0.00113827	0.00171241	0.00218027	0.00263827	0.00322818	0.00402308	0.00500029	0.00608335	0.00716252	0.00810159	0.00876771	0.00907689	0.00902024	0.00866314	0.00809877	0.00745431	0.00681714	0.0062589	0.00581322	0.00544793	0.00510748	0.00470163	0.00413337	0.00337409	0.00242504	0.00133206	0.000201408	-0.000864017	-0.00180353	-0.00255072	-0.00307725	-0.00335447	-0.00341175	-0.00329115	-0.00303129	-0.00267258	-0.00223144	-0.00174022	-0.00123624	-0.000767727	-0.000360065	-2.22267e-05	0.000253523	0.000496893	0.000718891	0.00094771	0.00120267	0.00148762
L_Anconeus3	0.000374873	0.00101791	0.00152739	0.00194393	0.00236286	0.00290935	0.0036607	0.00457857	0.00560594	0.00662605	0.00753404	0.00819385	0.00852313	0.00850528	0.00819503	0.00768575	0.00708183	0.00648292	0.00595176	0.00553409	0.00520314	0.00490629	0.00454387	0.00402281	0.00330344	0.00237756	0.00130057	0.000182925	-0.00086545	-0.00179802	-0.002542	-0.00305723	-0.00332654	-0.00337994	-0.00325601	-0.00299408	-0.00263919	-0.00219028	-0.00168618	-0.00116889	-0.000685258	-0.00025986	8.95633e-05	0.00037823	0.00062744	0.000850404	0.00107718	0.00133046	0.00161739
L_Anconeus4	0.000243215	0.000673667	0.00101261	0.00128982	0.00156026	0.00190693	0.00237212	0.00294386	0.00357943	0.00420808	0.0047623	0.00515206	0.00533148	0.00529454	0.00508131	0.00475124	0.00437107	0.00399318	0.0036652	0.0034054	0.00318933	0.00298588	0.00274596	0.00241418	0.0019671	0.00141427	0.000776295	0.000117923	-0.000504169	-0.00105615	-0.00149162	-0.00179911	-0.00195903	-0.00199624	-0.00192361	-0.0017719	-0.00156318	-0.00130452	-0.00101633	-0.00072594	-0.000452787	-0.000213742	-1.81233e-05	0.000141305	0.000283056	0.00041468	0.000547449	0.000696495	0.000864172
L_Anconeus5	0.000318362	0.000896571	0.00135482	0.00172463	0.00208039	0.00253344	0.00313854	0.00387735	0.00469535	0.00550583	0.00620794	0.00668967	0.00690217	0.00683795	0.00654482	0.00610833	0.00561411	0.0051331	0.00471242	0.00437232	0.00408445	0.00381565	0.00348838	0.00305263	0.0024812	0.00177353	0.000977702	0.000155867	-0.000618701	-0.00129998	-0.00185389	-0.00223424	-0.00243877	-0.00247893	-0.0023929	-0.00220066	-0.00194612	-0.00163181	-0.00128331	-0.000935717	-0.000612907	-0.000331533	-9.67792e-05	9.79625e-05	0.000270159	0.000432494	0.000597812	0.000778679	0.000988736
L_ErectorSpinae	-0.00710625	-0.00986298	-0.012147	-0.0139608	-0.0151894	-0.0156613	-0.0152779	-0.014569	-0.0141413	-0.0143871	-0.0153021	-0.0166351	-0.0180306	-0.0188614	-0.0187881	-0.017823	-0.0159969	-0.013602	-0.0106947	-0.00744108	-0.00405106	-0.000644018	0.00241638	0.00497293	0.00704551	0.00866762	0.00986051	0.010723	0.0113664	0.0119236	0.0124224	0.0127605	0.0128775	0.0127015	0.0122755	0.0117212	0.0111878	0.0107439	0.0104196	0.0102125	0.0100364	0.00985107	0.00965122	0.00948337	0.00935529	0.00923708	0.00909402	0.00900114	0.00927784
R_ErectorSpinae	0.0111913	0.0136883	0.0170311	0.0212285	0.0258312	0.0299993	0.0330842	0.0347368	0.0350301	0.0340177	0.0317818	0.0284563	0.0242988	0.0195702	0.014488	0.00926179	0.0041989	-0.000355975	-0.00424697	-0.00767903	-0.0110733	-0.0146747	-0.0186158	-0.0227416	-0.026711	-0.0301623	-0.0327973	-0.0344159	-0.0349185	-0.034304	-0.0327481	-0.0304612	-0.0275251	-0.0240379	-0.0201205	-0.0158411	-0.0112854	-0.00659379	-0.00193466	0.00243989	0.00619294	0.00909366	0.0109988	0.0118149	0.0115126	0.0101643	0.00789394	0.00486148	0.00123982
L_ObliqueExternal	-0.0357451	-0.0420684	-0.0485696	-0.0552895	-0.0614579	-0.0658517	-0.0681832	-0.0694634	-0.0711433	-0.0736852	-0.0764993	-0.078402	-0.0782972	-0.0752008	-0.0689006	-0.0600297	-0.0496406	-0.0392407	-0.0299002	-0.0218376	-0.014625	-0.00793176	-0.00147177	0.00487619	0.0109786	0.0165109	0.0210775	0.0245795	0.0269369	0.0281904	0.0284162	0.0274629	0.0252072	0.0216179	0.0168783	0.0113313	0.00541136	-0.0005234	-0.00600649	-0.0105412	-0.0136549	-0.0151527	-0.0149397	-0.0129877	-0.00943417	-0.00466316	0.000896892	0.00708045	0.0140851
R_ObliqueExternal	0.0323902	0.0386586	0.0442157	0.0491756	0.0530179	0.0549345	0.0549357	0.0547958	0.0565201	0.0609829	0.0675839	0.0747286	0.0806353	0.0832834	0.0817259	0.0762727	0.06778	0.057942	0.0479211	0.0383712	0.029462	0.0211514	0.0135751	0.00666899	0.000330417	-0.00534369	-0.0101569	-0.0141833	-0.0175002	-0.0202404	-0.0223808	-0.0235313	-0.0234788	-0.0220538	-0.0194454	-0.0160632	-0.0124098	-0.00883813	-0.00571638	-0.00336342	-0.00198304	-0.001639	-0.00237042	-0.00425167	-0.00717499	-0.0107855	-0.0146706	-0.0188379	-0.0238395
L_ObliqueInternal	-0.0309574	-0.0398827	-0.0502526	-0.0619835	-0.0738462	-0.0837264	-0.0899662	-0.0922513	-0.0913177	-0.0877401	-0.0818463	-0.0739684	-0.0646215	-0.053975	-0.042281	-0.0300256	-0.0177052	-0.00613272	0.00451426	0.0146104	0.0248918	0.0357213	0.0469902	0.058218	0.0686729	0.0776352	0.0844707	0.0888004	0.0904848	0.089643	0.0866838	0.08199	0.0756342	0.0677676	0.0586495	0.0485367	0.0377914	0.0268162	0.0160244	0.00601954	-0.00254892	-0.00919157	-0.0136258	-0.0156012	-0.015034	-0.0121509	-0.00726872	-0.000650373	0.00768134
R_ObliqueInternal	0.0254886	0.0345403	0.0437855	0.0532703	0.0622772	0.0693637	0.0732498	0.074324	0.0737241	0.0723923	0.0706393	0.0683532	0.0653321	0.0606397	0.0537515	0.0448852	0.0343168	0.0230712	0.0112408	-0.00113543	-0.0140998	-0.027684	-0.0410142	-0.0533388	-0.0640806	-0.0727662	-0.0790629	-0.0829081	-0.0844737	-0.0841061	-0.0821786	-0.0789178	-0.0743721	-0.0686386	-0.0619952	-0.0547593	-0.0472909	-0.0398572	-0.0326208	-0.0258121	-0.0196381	-0.0143398	-0.0100982	-0.00720431	-0.00581792	-0.00588533	-0.00728584	-0.00999989	-0.0144003
L_QuadratusLumborum	-0.0102091	-0.0123686	-0.0145073	-0.0166278	-0.018526	-0.0198442	-0.0204507	-0.0206989	-0.0210675	-0.0217702	-0.0226859	-0.0234775	-0.0237935	-0.0232347	-0.0216486	-0.0191839	-0.0161	-0.0128435	-0.00969578	-0.00677143	-0.0040015	-0.00134074	0.0011895	0.00358074	0.00578412	0.00771639	0.0092719	0.0104326	0.0112055	0.0116159	0.0117018	0.0114171	0.010731	0.00962298	0.00817284	0.00647886	0.00467866	0.00288593	0.00121328	-0.000201483	-0.00124672	-0.00186381	-0.00202333	-0.00170247	-0.000918881	0.000220016	0.001602	0.0031928	0.00507736
R_QuadratusLumborum	0.0102325	0.0123689	0.0144887	0.0166063	0.018481	0.0197552	0.0202916	0.0204686	0.0207995	0.0215281	0.0225417	0.0234927	0.0240147	0.0236678	0.0222744	0.0199501	0.0169384	0.0137004	0.0105429	0.00758468	0.00478615	0.00210334	-0.000458458	-0.00291302	-0.0052215	-0.00730085	-0.00902735	-0.010379	-0.0113387	-0.0119195	-0.0121485	-0.0119759	-0.0113601	-0.0102853	-0.00881627	-0.00706393	-0.00517912	-0.00326813	-0.00147343	6.23833e-05	0.00121422	0.00190668	0.00211048	0.00178083	0.000949836	-0.000277801	-0.00177142	-0.00348454	-0.00551267
L_RectusAbdominis	-0.0149843	-0.0174739	-0.0210586	-0.0256126	-0.0304687	-0.0345991	-0.0374251	-0.0385914	-0.038155	-0.0360473	-0.0322934	-0.0271025	-0.0209245	-0.0144194	-0.00812592	-0.002362	0.00248686	0.0062147	0.00862554	0.0101017	0.0112625	0.0125125	0.014385	0.0169692	0.0199721	0.0229921	0.0256452	0.0275751	0.0285328	0.0283576	0.0271495	0.0251211	0.0223176	0.0188266	0.0147215	0.0100294	0.00484219	-0.00065935	-0.00618667	-0.0113192	-0.0155492	-0.0185491	-0.0201437	-0.0202805	-0.0189654	-0.0163458	-0.0126421	-0.0081032	-0.0030219
R_RectusAbdominis	0.00701589	0.00993153	0.0119541	0.0132226	0.0138447	0.013837	0.0132156	0.0128372	0.0135852	0.016025	0.0200472	0.0250014	0.0300062	0.0337317	0.0353884	0.0349318	0.0324368	0.0285721	0.0235852	0.0179316	0.0120811	0.00629209	0.00126917	-0.00269473	-0.00566724	-0.00776	-0.00908693	-0.00991745	-0.010529	-0.0112054	-0.0119804	-0.012658	-0.0131453	-0.0133629	-0.0133928	-0.0134524	-0.0137458	-0.0143265	-0.0151652	-0.0161244	-0.0169563	-0.0175111	-0.0177111	-0.0176229	-0.017254	-0.0165761	-0.0155854	-0.0144652	-0.0137041
[truncated: 51 more columns]

## Sheet: SD
	0% gait cycle	1% gait cycle	2% gait cycle	3% gait cycle	4% gait cycle	5% gait cycle	6% gait cycle	7% gait cycle	8% gait cycle	9% gait cycle	10% gait cycle	11% gait cycle	12% gait cycle	13% gait cycle	14% gait cycle	15% gait cycle	16% gait cycle	17% gait cycle	18% gait cycle	19% gait cycle	20% gait cycle	21% gait cycle	22% gait cycle	23% gait cycle	24% gait cycle	25% gait cycle	26% gait cycle	27% gait cycle	28% gait cycle	29% gait cycle	30% gait cycle	31% gait cycle	32% gait cycle	33% gait cycle	34% gait cycle	35% gait cycle	36% gait cycle	37% gait cycle	38% gait cycle	39% gait cycle	40% gait cycle	41% gait cycle	42% gait cycle	43% gait cycle	44% gait cycle	45% gait cycle	46% gait cycle	47% gait cycle	48% gait cycle
R_GluteusMedius1	0.00864178	0.00960746	0.0120345	0.0138575	0.0147973	0.0152445	0.015691	0.0158928	0.0154898	0.0145736	0.0132292	0.0116339	0.0104317	0.0104479	0.0118751	0.0138219	0.0153605	0.0160508	0.01582	0.0148612	0.0135495	0.0123671	0.0116165	0.011293	0.0110567	0.010548	0.00974924	0.00890672	0.00835373	0.00822363	0.00861137	0.00933261	0.00997956	0.0103674	0.0105392	0.0105773	0.0105156	0.0103886	0.0102961	0.0102689	0.0104139	0.0107088	0.0111174	0.0115633	0.01192	0.0120688	0.0119001	0.0114629	0.0109296
R_GluteusMedius2	0.00900528	0.00976584	0.010276	0.0104086	0.0103616	0.010185	0.00967669	0.00870366	0.00768901	0.0073126	0.00793747	0.00915736	0.0103162	0.011177	0.0117966	0.0122309	0.012542	0.0127881	0.0129264	0.0128383	0.0125565	0.0124154	0.0127497	0.0135133	0.0142924	0.0147074	0.0147017	0.0144235	0.0141207	0.0137407	0.0132904	0.0128823	0.0124106	0.0118438	0.0112239	0.0106222	0.0101355	0.00984937	0.00975644	0.00982793	0.0100655	0.010373	0.0107131	0.0110894	0.0114526	0.0117582	0.0118799	0.0117367	0.011314
R_GluteusMedius3	0.0152465	0.0148689	0.0140422	0.0127788	0.0113155	0.00992833	0.00912399	0.00952727	0.0113783	0.0138046	0.0157241	0.0163435	0.0154782	0.0138509	0.0123027	0.0112638	0.0107896	0.0108844	0.0113687	0.0118552	0.0120517	0.0122668	0.0131139	0.0146742	0.0163825	0.0175964	0.0181142	0.0180896	0.017957	0.0176784	0.017083	0.0161493	0.0149009	0.0135156	0.0122121	0.0111663	0.0105343	0.0104145	0.0106525	0.0109999	0.0112234	0.0111442	0.0108505	0.0105402	0.0104568	0.0107385	0.0112557	0.0117258	0.0119489
R_GluteusMinimus1	0.00993642	0.0105741	0.0117574	0.0124415	0.0126022	0.0126731	0.0131678	0.0137827	0.0140074	0.0137897	0.013001	0.0115655	0.00995659	0.0090985	0.00969836	0.0110858	0.0122804	0.0128039	0.0125751	0.0117873	0.0107397	0.00977262	0.00907749	0.00865773	0.00826949	0.00766967	0.00682724	0.00597513	0.00546379	0.00547352	0.00603359	0.00686242	0.00764037	0.00822421	0.00865065	0.00897393	0.00917624	0.00924595	0.00921951	0.00908081	0.00892003	0.00878198	0.00872978	0.00880924	0.0089866	0.00914698	0.00915726	0.00898981	0.00878046
R_GluteusMinimus2	0.00722944	0.00805762	0.00896429	0.00947932	0.00975239	0.00999421	0.0102966	0.0103688	0.0100188	0.00944232	0.00882831	0.00835659	0.00825743	0.00860291	0.0093995	0.0103196	0.0110555	0.0114537	0.0114691	0.0111634	0.0106714	0.010207	0.00990059	0.00971907	0.00947806	0.00905358	0.00848888	0.00797023	0.0076669	0.00754087	0.00766936	0.00805749	0.00848323	0.00879543	0.008991	0.00907397	0.00905704	0.00895553	0.00877585	0.0085321	0.00835246	0.00826613	0.00831604	0.00852347	0.00881789	0.00907285	0.00913116	0.00893789	0.00860171
R_GluteusMinimus3	0.0067115	0.00698966	0.00712512	0.00713638	0.00722355	0.00733389	0.00722666	0.00684355	0.00649167	0.00656601	0.00713835	0.00791589	0.00853031	0.00890082	0.00913739	0.00930481	0.00949707	0.00979253	0.0101293	0.0103502	0.0103613	0.0102862	0.0103647	0.0106422	0.0109555	0.0111176	0.0110914	0.010975	0.0109292	0.0108166	0.0106436	0.0104923	0.010267	0.00996143	0.00961574	0.00926009	0.0089291	0.00867858	0.00846459	0.00828209	0.0081623	0.00807657	0.0080697	0.00820034	0.00846509	0.00878152	0.00900014	0.00900389	0.00882386
R_Semimembranosus	0.0173618	0.0151829	0.0126632	0.0107061	0.0100237	0.0105007	0.0116532	0.0128928	0.0136758	0.013599	0.0122942	0.0099729	0.00785366	0.00752686	0.00927448	0.01155	0.0132783	0.0141464	0.0140872	0.0131686	0.0118449	0.0105253	0.0096262	0.00916436	0.0089437	0.00868856	0.0082664	0.00771679	0.00717414	0.00670211	0.0065424	0.00694422	0.00793234	0.0092943	0.0108417	0.0123511	0.0136128	0.0145184	0.0151045	0.0154412	0.0155951	0.0156316	0.0155328	0.0152652	0.0148069	0.014166	0.0134031	0.0124946	0.0114062
R_Semitendinosus	0.0235319	0.0203299	0.0169905	0.014559	0.0138119	0.0146352	0.0161988	0.0175536	0.0180679	0.0174268	0.0154358	0.0125028	0.00997491	0.00939243	0.0110298	0.0134314	0.015371	0.0164441	0.0165726	0.0158387	0.0146399	0.0133239	0.0122251	0.0113589	0.0106781	0.0100596	0.00942259	0.00881759	0.00831083	0.00790989	0.00787562	0.00845884	0.00965293	0.0112826	0.0131458	0.0149597	0.0164639	0.0175294	0.0181926	0.0185415	0.0186517	0.0185987	0.0183764	0.0179775	0.0173804	0.0166059	0.015717	0.0146768	0.0134691
R_BicepsFemorisLH	0.0138437	0.0156663	0.0152175	0.0132871	0.0112243	0.0101119	0.0107995	0.012861	0.0149725	0.0161517	0.0155767	0.0132476	0.0103424	0.00834958	0.00848117	0.00969491	0.0107242	0.0111953	0.0110598	0.0104088	0.0097225	0.00936036	0.00962989	0.0103072	0.0110006	0.0113436	0.0112491	0.0108193	0.0102664	0.00969024	0.00930878	0.00936161	0.00992113	0.010873	0.0120829	0.0133642	0.0145132	0.0153798	0.0159387	0.0162002	0.0161913	0.0159654	0.0155118	0.0148698	0.0141028	0.013309	0.0125837	0.011851	0.0109441
R_Sartorius	0.0309938	0.0314255	0.0295579	0.0264547	0.0232334	0.0203142	0.0177093	0.0155395	0.0139699	0.0135557	0.0141847	0.0147851	0.0150947	0.0150237	0.0145129	0.0133684	0.0119709	0.011172	0.0114665	0.0132326	0.0157652	0.0179648	0.0197155	0.0209586	0.0216401	0.0217245	0.0213773	0.02075	0.0198972	0.0187667	0.0174219	0.016167	0.015072	0.0140929	0.0133419	0.0129045	0.0128386	0.0130432	0.0133227	0.0134623	0.0133319	0.0129031	0.0121923	0.0112734	0.0103369	0.00955785	0.00909742	0.00893052	0.00891529
R_AdductorLongus	0.0171929	0.0172398	0.0170668	0.0165794	0.0161017	0.015609	0.0147514	0.0136771	0.0135243	0.0148526	0.0168686	0.0183426	0.0187744	0.018703	0.018872	0.0196405	0.0208866	0.0222868	0.0232593	0.0234213	0.0226619	0.0215179	0.0210351	0.0213784	0.021911	0.0217966	0.0207828	0.0190988	0.0172434	0.0154725	0.0139633	0.0129178	0.0122564	0.0118701	0.0116767	0.0116387	0.011772	0.0121314	0.0126828	0.01338	0.0142616	0.0152527	0.0162991	0.0173071	0.0181033	0.0185775	0.0185387	0.0179229	0.0167985
R_AdductorBrevis	0.0115665	0.0112302	0.010606	0.0101133	0.0103707	0.0110471	0.0113801	0.0113815	0.011681	0.0124964	0.0134437	0.0139606	0.0137731	0.0132765	0.013073	0.013543	0.0148095	0.016615	0.0183925	0.0197462	0.0201973	0.0197955	0.0192102	0.0186424	0.0180571	0.0172318	0.0160887	0.0147643	0.0134615	0.0121585	0.0111263	0.0106746	0.0107014	0.0109883	0.0114026	0.0117769	0.0120442	0.0122129	0.0122565	0.0121932	0.0121765	0.0122805	0.012606	0.0131705	0.0138383	0.0144044	0.0145321	0.0140983	0.0132245
R_AdductorMagnus1	0.0170869	0.0172853	0.0157628	0.0135149	0.0120747	0.0118851	0.0122206	0.0127071	0.0133571	0.0141424	0.0146986	0.0146562	0.0139957	0.0130217	0.0124254	0.0126576	0.0140935	0.0164693	0.0190238	0.021276	0.0225871	0.0228085	0.0224828	0.0218234	0.020944	0.0198271	0.0185331	0.0172172	0.015988	0.0147192	0.0137603	0.0134807	0.0136253	0.0139584	0.0143866	0.014758	0.0149845	0.0150356	0.0148712	0.0144936	0.0140773	0.013746	0.0136703	0.013968	0.014536	0.0151036	0.0152749	0.0148764	0.0140555
R_AdductorMagnus2	0.0213465	0.0217168	0.0197637	0.0166159	0.0138187	0.0120434	0.0111749	0.0112794	0.0122555	0.0136458	0.0146504	0.0146208	0.0135935	0.0119935	0.0105024	0.0095964	0.0101401	0.0123036	0.0151911	0.0181958	0.02043	0.0214507	0.0216877	0.0213247	0.0206016	0.0197105	0.0188171	0.0180232	0.0172353	0.0161332	0.014967	0.0142152	0.0139197	0.0139895	0.0143549	0.0147855	0.0151379	0.015303	0.0151729	0.0146967	0.0139712	0.0131166	0.0123439	0.0119485	0.0120394	0.0124282	0.0126719	0.0124985	0.0119567
R_AdductorMagnus3	0.0174113	0.0172809	0.0156293	0.013349	0.0115907	0.0105943	0.0100534	0.0101444	0.0110149	0.0122627	0.0131361	0.0130554	0.012005	0.0105226	0.00938848	0.00913861	0.0101567	0.0122073	0.0145462	0.0167428	0.0181424	0.0185172	0.0183067	0.0177165	0.0169576	0.0161532	0.0153989	0.0147532	0.0141322	0.0132863	0.0123507	0.0116779	0.0113576	0.0113539	0.0116174	0.011946	0.0122108	0.0123455	0.0122547	0.0118994	0.0113764	0.0107754	0.0102804	0.0101131	0.0103234	0.0107268	0.0109647	0.0108168	0.0103264
R_TensorFasciaLata	0.0180053	0.0184493	0.0172276	0.0151884	0.0133573	0.0122326	0.0122881	0.0132845	0.0143915	0.0151276	0.0149019	0.0133588	0.0110968	0.00876518	0.00737901	0.0070602	0.00761295	0.00865412	0.00990463	0.0113004	0.0127554	0.0138694	0.0145999	0.0148924	0.0147267	0.01412	0.0132407	0.0122898	0.0114361	0.010624	0.0100831	0.0100147	0.0103154	0.0109362	0.0118549	0.0128756	0.0138041	0.0144539	0.0147376	0.0145927	0.0140825	0.0132943	0.0123105	0.0113089	0.0104646	0.009872	0.00945139	0.00902642	0.00851332
R_Pectineus	0.00924105	0.00966939	0.00989502	0.00981968	0.00958679	0.00925428	0.00866935	0.00782122	0.00725718	0.00751464	0.00842892	0.009341	0.00991718	0.0102764	0.0106885	0.0112519	0.0118572	0.012331	0.0124323	0.0120788	0.0113922	0.0107823	0.0107415	0.0112353	0.0117643	0.0118255	0.0113131	0.0103845	0.00935854	0.00840546	0.0076375	0.00713591	0.00678897	0.00649022	0.00621817	0.00602815	0.00598704	0.00613679	0.00648681	0.00698635	0.00760593	0.00825837	0.00889172	0.00941646	0.00974325	0.00984161	0.00966881	0.00922141	0.0085361
R_Gracilis	0.0244023	0.0228842	0.0214658	0.0207273	0.0210394	0.0219255	0.0224129	0.0217736	0.0202071	0.0184959	0.0174349	0.0173056	0.0176966	0.0181812	0.0188094	0.0198028	0.0211293	0.0224653	0.0234182	0.0238415	0.0237284	0.023461	0.0235724	0.0239892	0.0242379	0.0238124	0.0226463	0.0210058	0.0192809	0.0175989	0.0162571	0.0154958	0.0150301	0.0147607	0.0146979	0.0147997	0.0150031	0.015318	0.0157197	0.0161797	0.0167798	0.0174584	0.0181817	0.0188474	0.0193152	0.0194768	0.0191485	0.0183119	0.017187
R_GluteusMaximus1	0.0191608	0.0199832	0.019183	0.0171584	0.0146679	0.0123842	0.0106645	0.00973839	0.0102694	0.0121094	0.0141195	0.0152141	0.0152385	0.0146506	0.0140436	0.0136558	0.0134189	0.0132076	0.0129779	0.0126912	0.0125645	0.013217	0.0149932	0.0174984	0.0198533	0.0213967	0.0220069	0.0218809	0.0214432	0.0207125	0.0196309	0.0182774	0.0166106	0.0147744	0.0129833	0.0115447	0.0108187	0.0109454	0.0117298	0.0127688	0.013718	0.0143798	0.0147341	0.0148246	0.0147382	0.014627	0.0145436	0.0143445	0.0137816
R_GluteusMaximus2	0.024705	0.0257717	0.0243981	0.0211996	0.0172459	0.0135309	0.0109144	0.0099265	0.0110008	0.0134914	0.0158254	0.0167942	0.016497	0.0155267	0.0146121	0.0139033	0.0132568	0.0124739	0.0115903	0.010903	0.0110012	0.0124356	0.0150866	0.0182519	0.0209925	0.0227183	0.0233564	0.0231299	0.0224824	0.0215384	0.0202706	0.0187405	0.0169242	0.0149547	0.013106	0.0117886	0.0113977	0.0119287	0.0130466	0.0142466	0.0151831	0.0157138	0.0158371	0.0156107	0.0151704	0.0147309	0.0144367	0.0141784	0.0136175
R_GluteusMaximus3	0.0371374	0.0389856	0.0362131	0.0303237	0.02345	0.0173836	0.0138015	0.0135813	0.0156589	0.0186916	0.0210801	0.0217115	0.0211185	0.0197789	0.0182689	0.0164056	0.0143124	0.0122734	0.0111931	0.0125665	0.0159278	0.0198506	0.0238078	0.0273761	0.0301454	0.0318311	0.0325014	0.0323183	0.0315318	0.0302049	0.0284058	0.0263951	0.0243451	0.022447	0.0210378	0.0204102	0.0207243	0.0216671	0.0227848	0.0235514	0.0236768	0.0231072	0.0219159	0.0203717	0.0189047	0.0179168	0.0175481	0.0174809	0.0171173
R_Iliacus	0.0171977	0.018024	0.0170191	0.0147958	0.0121439	0.00959378	0.00748158	0.00606971	0.00575984	0.00674665	0.00809817	0.00887955	0.00915884	0.00906631	0.00879566	0.00832663	0.0076595	0.00691055	0.0061886	0.00580643	0.0062622	0.00744277	0.00904944	0.0107095	0.012021	0.0127284	0.0128592	0.0125573	0.0120248	0.0113673	0.010601	0.00981994	0.00899874	0.00816881	0.00746132	0.00706752	0.00713257	0.00756209	0.0081928	0.00880215	0.00925594	0.0094891	0.00949451	0.00927235	0.00888397	0.00844439	0.00806685	0.00774015	0.00732574
R_Psoas	0.0160305	0.0168638	0.0163253	0.0148124	0.0129273	0.0110589	0.0092637	0.00759249	0.00665989	0.0072293	0.00869584	0.00993682	0.0106568	0.0109043	0.0109582	0.0109116	0.0107773	0.0105062	0.00999823	0.00934249	0.00898486	0.00938664	0.0105761	0.012046	0.0131338	0.0134794	0.0131349	0.0123691	0.0115267	0.010793	0.0101638	0.00965316	0.00915023	0.00857186	0.0079497	0.0074235	0.00716145	0.00724932	0.00763374	0.00818267	0.00878374	0.00933656	0.00977504	0.0100533	0.0101234	0.00997969	0.0096201	0.00905567	0.00829337
R_QuadratusFemoris	0.0170272	0.0171272	0.017883	0.018105	0.0176609	0.0173554	0.0183968	0.0203342	0.021979	0.0228099	0.0222769	0.0199341	0.0162269	0.0127113	0.0116493	0.0132013	0.0152311	0.0164135	0.0164391	0.01559	0.014305	0.0130868	0.012305	0.0120464	0.0119675	0.0115348	0.010722	0.0100255	0.0101152	0.0111271	0.0125415	0.0136257	0.0139601	0.0137348	0.0133195	0.0129818	0.0127402	0.0125391	0.0124662	0.0123999	0.0123064	0.0121483	0.0119534	0.0117562	0.0115528	0.0113163	0.0109954	0.0106934	0.0106371
R_Gemelli	0.0107568	0.00980996	0.0108623	0.0120966	0.0125683	0.0125404	0.013061	0.0143368	0.0158001	0.0168747	0.0169296	0.0154464	0.0125068	0.00926866	0.00750091	0.00795243	0.00909273	0.00977493	0.00968528	0.00894882	0.00769025	0.00617259	0.00514551	0.00536164	0.00643958	0.00732817	0.00768725	0.00772983	0.00792959	0.00837312	0.00872425	0.00867388	0.00824846	0.00763127	0.00707811	0.00678308	0.00675428	0.00694117	0.00731066	0.00764156	0.00773475	0.00748894	0.00696488	0.00631674	0.00575947	0.00551407	0.00563445	0.00608621	0.00677214
R_Piriformis	0.0110048	0.00993731	0.00942769	0.00910523	0.00861186	0.00796989	0.00788376	0.00890493	0.0108083	0.0127376	0.0139178	0.0137706	0.0122124	0.0100214	0.00814374	0.00716345	0.00702942	0.00747378	0.00809689	0.00856198	0.00861339	0.0084254	0.00867133	0.00964567	0.0109869	0.0120936	0.0127151	0.0129478	0.0131064	0.0131564	0.0129143	0.0123224	0.0113995	0.0103328	0.00932423	0.00852607	0.00803259	0.0079006	0.00802587	0.00819399	0.00816992	0.00779158	0.00713899	0.00644389	0.00602829	0.00617614	0.00677616	0.00750753	0.00816471
R_RectusFemoris	0.0414868	0.0395998	0.0342612	0.0280736	0.0236368	0.0217489	0.0214954	0.0212623	0.020228	0.0184347	0.0162175	0.0141243	0.012966	0.0131355	0.0142522	0.0157076	0.0168726	0.01743	0.0172631	0.0163599	0.0149884	0.0134815	0.0121644	0.0111421	0.01044	0.00999857	0.00973458	0.00959247	0.00947712	0.00937138	0.00938036	0.00959729	0.0101096	0.0109799	0.0121529	0.0134076	0.014491	0.0153073	0.0159127	0.0163965	0.0168069	0.017198	0.0175176	0.0177149	0.0176954	0.0173996	0.0168592	0.0161081	0.0151959
R_BicepsFemorisSH	0.0091241	0.00698811	0.00705136	0.00791104	0.00869399	0.00953519	0.0103929	0.010839	0.0104606	0.00926233	0.00781451	0.00694814	0.00697838	0.00743115	0.00766735	0.00748611	0.00705748	0.0066258	0.00638607	0.00646196	0.0067751	0.00714074	0.00747136	0.00773545	0.00786886	0.00783351	0.00764261	0.00733456	0.00694474	0.00651966	0.00607262	0.00561545	0.00511172	0.00460551	0.00414988	0.00379072	0.00354835	0.00344541	0.00346122	0.00351395	0.00356272	0.00358631	0.00360981	0.00364718	0.00371807	0.00383929	0.00405808	0.00439844	0.00486002
R_VastusMedialis	0.0529863	0.0520301	0.0465995	0.0392998	0.0329095	0.0288144	0.0265439	0.0244294	0.0215265	0.0186486	0.0173157	0.0178236	0.0191866	0.0201874	0.0201515	0.019155	0.0176987	0.0162999	0.0153652	0.0151495	0.015516	0.0161677	0.0169363	0.0177563	0.0184885	0.018992	0.0192786	0.0193379	0.0191299	0.0186529	0.0179043	0.0169195	0.0156632	0.0141813	0.0126106	0.011134	0.0100258	0.00956072	0.00981456	0.0104959	0.0112785	0.01201	0.0126572	0.013208	0.0136576	0.0140024	0.0142798	0.0145421	0.0147963
R_VastusIntermedius	0.0543162	0.0533096	0.0477404	0.0402747	0.0337442	0.029566	0.0272499	0.0250853	0.0221041	0.019142	0.0177723	0.0182879	0.0196967	0.020719	0.0206849	0.0196625	0.0181697	0.0167373	0.0157752	0.015553	0.0159298	0.0166037	0.0173933	0.018233	0.0189846	0.0194996	0.0197935	0.0198539	0.0196374	0.0191501	0.0183799	0.0173704	0.0160738	0.0145495	0.0129415	0.0114305	0.0102862	0.00980905	0.0100727	0.0107679	0.011574	0.0123226	0.0129886	0.0135534	0.014012	0.0143682	0.0146533	0.0149244	0.0151855
R_VastusLateralis	0.0512483	0.0498729	0.0446263	0.0378569	0.0320388	0.0284221	0.0264895	0.0245519	0.0216841	0.018693	0.0171932	0.0176359	0.0190419	0.020114	0.0201485	0.0192056	0.0177789	0.0164016	0.0154898	0.0152892	0.0156827	0.0163519	0.0171276	0.0179408	0.0186522	0.01913	0.0193816	0.0193967	0.0191399	0.0186273	0.0178404	0.0168278	0.0155461	0.0140472	0.0124786	0.0110188	0.00993484	0.00950066	0.00976116	0.010427	0.0111817	0.0118859	0.01251	0.0130414	0.0134822	0.0138355	0.0141303	0.014434	0.0147349
R_MedialGastroc	0.0180339	0.0169383	0.0165147	0.0157202	0.0134553	0.0107271	0.010489	0.0132318	0.0165657	0.0188004	0.0187109	0.016525	0.0132013	0.00986306	0.00756696	0.00661957	0.00610141	0.00546304	0.00474567	0.00426224	0.004024	0.00375875	0.00355729	0.00358091	0.00382038	0.00414458	0.00443341	0.00465777	0.00485657	0.00500561	0.00512518	0.00520749	0.005238	0.00519301	0.00498398	0.00461991	0.00415904	0.00375957	0.00356276	0.00367627	0.00400526	0.00439975	0.00479951	0.00525623	0.00587884	0.00676724	0.00797771	0.00943924	0.0111073
R_LateralGastroc	0.0209593	0.0201087	0.0190786	0.0176482	0.015112	0.0121654	0.0114076	0.0135701	0.0166569	0.0189563	0.0191076	0.0171849	0.0140315	0.0105868	0.00777904	0.00615792	0.00527499	0.00464857	0.00415623	0.00392763	0.00390404	0.00390175	0.00393272	0.00403677	0.00417631	0.00431426	0.00444517	0.00458832	0.00476653	0.00493053	0.005064	0.00516625	0.00519118	0.00512322	0.00489934	0.00452351	0.00409508	0.00373699	0.00359652	0.00374172	0.0040905	0.00451223	0.00495327	0.00546628	0.00615514	0.00710898	0.00837686	0.00992785	0.0117124
R_Soleus	0.0125289	0.00980197	0.0110575	0.0130382	0.0127378	0.0117291	0.0131045	0.0160754	0.0187721	0.0200218	0.0188468	0.0157225	0.0121129	0.00958761	0.00874007	0.00864588	0.00825892	0.0075578	0.0068344	0.0064735	0.00645859	0.00642321	0.00629321	0.00615427	0.00603909	0.00593237	0.0058427	0.00578716	0.00576548	0.00579838	0.00588639	0.00605803	0.00626917	0.00639921	0.00634963	0.00611966	0.00569821	0.00514931	0.00459804	0.00413512	0.003814	0.00363075	0.00351566	0.0034281	0.00338671	0.0035385	0.00410844	0.00510705	0.00645827
R_TibialisPosterior	0.0097149	0.0098536	0.0116238	0.0130831	0.0125093	0.0101632	0.00741093	0.00567129	0.00573589	0.00668331	0.00712887	0.00680046	0.00600536	0.00516152	0.00462671	0.00451803	0.00470877	0.00500174	0.00518982	0.00530598	0.00542232	0.00540228	0.00536721	0.00540235	0.00557019	0.00579502	0.00590195	0.00583895	0.00570107	0.00554926	0.00538082	0.00520374	0.00498494	0.00469304	0.00435969	0.0040153	0.00373096	0.00359189	0.00361451	0.00372939	0.00382182	0.00379519	0.00363525	0.00333363	0.00296366	0.00269085	0.00272321	0.00315318	0.00386309
R_FlexDigLongus	0.0103194	0.010455	0.0123641	0.0139024	0.0132387	0.0107086	0.00776578	0.0058895	0.0058648	0.00674695	0.00716145	0.00682808	0.0060508	0.0052605	0.00482522	0.00479455	0.00502374	0.00532058	0.00551028	0.00564808	0.00578284	0.00574169	0.00566841	0.00568868	0.00588227	0.00616694	0.0063232	0.00628073	0.00615503	0.00600007	0.00582712	0.00563847	0.00539238	0.00507409	0.00470873	0.00432608	0.00400588	0.00384673	0.00388037	0.00402748	0.00415542	0.00416102	0.0040105	0.00371112	0.00334325	0.00308478	0.00314957	0.00360333	0.00432656
R_FlexHalLongus	0.00927564	0.00919344	0.0109087	0.0124359	0.0119103	0.0096499	0.00725377	0.00605177	0.0064763	0.00750914	0.00788862	0.00738712	0.0063641	0.00518648	0.00421708	0.00380469	0.00401527	0.00448789	0.00487445	0.00511252	0.00527734	0.00535197	0.00540846	0.00548738	0.00559591	0.00571138	0.00571873	0.00559549	0.0054291	0.00527917	0.00513906	0.00500927	0.00485039	0.00462935	0.00434724	0.00404822	0.00378685	0.00363895	0.00362491	0.00368384	0.00372563	0.00367195	0.00348943	0.00316578	0.00275173	0.00240514	0.00241189	0.00291698	0.00377233
R_TibialisAnterior	0.0151292	0.0124116	0.0134682	0.014686	0.0139314	0.0132661	0.0152835	0.0190135	0.0220393	0.0229033	0.0208428	0.0167408	0.0124426	0.010463	0.0111623	0.012062	0.0116129	0.0100905	0.0082118	0.00707436	0.0067928	0.00607038	0.00490882	0.00398882	0.00424262	0.00522017	0.00617193	0.00684268	0.00729965	0.0075993	0.0077935	0.00795324	0.00806933	0.00810291	0.00793848	0.00753459	0.00686597	0.00605228	0.00531158	0.0048675	0.00476759	0.00487089	0.00505675	0.00534682	0.00579356	0.00650393	0.00750404	0.00866623	0.00995564
R_PeroneusBrevis	0.0150932	0.0152106	0.0176288	0.0192397	0.0180957	0.0149278	0.0117197	0.0105758	0.0111143	0.0114606	0.0106318	0.00897732	0.00744046	0.00742313	0.00859392	0.00953938	0.00963575	0.00916893	0.00844024	0.00802495	0.00793897	0.00742237	0.00675778	0.00645265	0.00691306	0.00778212	0.00844433	0.00870558	0.0087423	0.00863368	0.00842705	0.00813365	0.00772927	0.00722645	0.00666372	0.0060452	0.00546168	0.00510969	0.00509508	0.00535773	0.00566568	0.00580157	0.00574193	0.00553807	0.00535104	0.00538639	0.00575611	0.00637174	0.00709937
R_PeroneusLongus	0.0148041	0.0147565	0.0170163	0.0184861	0.017373	0.0144954	0.0118343	0.0113092	0.0121144	0.012387	0.0112786	0.00926953	0.00745603	0.00746811	0.00883561	0.00988172	0.00990295	0.00925517	0.00832079	0.00777754	0.00763576	0.0070417	0.00625866	0.00586516	0.00635281	0.00730777	0.00805339	0.00838705	0.00847851	0.00841054	0.00823117	0.007965	0.00758318	0.00711957	0.00658872	0.00598187	0.00538249	0.0049864	0.00491662	0.00514684	0.00545023	0.00561202	0.00559757	0.0054585	0.00536957	0.00550869	0.00594564	0.0065845	0.00727952
R_PeroneusTertius	0.0113152	0.0106682	0.0124372	0.0143636	0.0140264	0.0117867	0.00970061	0.00917582	0.0103269	0.011844	0.0121961	0.0111912	0.00943361	0.00747995	0.00582647	0.00496779	0.00499231	0.0053962	0.00571613	0.00588264	0.00603722	0.00620768	0.0063681	0.00645095	0.00642447	0.00629477	0.00607531	0.00581106	0.0055924	0.00545998	0.00538856	0.00537892	0.00537613	0.00530267	0.00514124	0.00492114	0.00468425	0.00445275	0.00427724	0.00412579	0.00396381	0.00374951	0.00346381	0.00309091	0.00265828	0.00233921	0.00250697	0.00329337	0.00448363
R_ExtensorDigLongus	0.0132226	0.0110504	0.0126177	0.014799	0.0143471	0.0124592	0.0124838	0.0145458	0.0170135	0.0185431	0.017922	0.0154309	0.0122149	0.00938001	0.0076231	0.00693188	0.00670022	0.00658092	0.00651554	0.00656822	0.00676178	0.00694866	0.00705913	0.00707577	0.00698198	0.00678836	0.00656576	0.00638056	0.0062831	0.00628741	0.00637829	0.00655795	0.00676783	0.00687256	0.00679271	0.00656774	0.00618745	0.00571093	0.00524392	0.00484509	0.00453521	0.00428967	0.00406637	0.00381529	0.00357557	0.00355207	0.00409592	0.00524101	0.0068461
R_ExtensorHalLongus	0.0132663	0.0104805	0.011371	0.0127519	0.0121743	0.0115859	0.0137782	0.0174395	0.0204254	0.0215144	0.0198828	0.0162624	0.012255	0.00984901	0.00966118	0.0100518	0.00961608	0.00844878	0.00708099	0.00629442	0.00615457	0.00584271	0.00531401	0.00490532	0.00489312	0.00515353	0.00550837	0.00582945	0.0061106	0.00633676	0.00653805	0.00675275	0.00697305	0.00710692	0.00703866	0.00675757	0.00623449	0.00554349	0.00485158	0.00431564	0.0040241	0.00393624	0.00397805	0.0041166	0.00437739	0.00486042	0.00568096	0.00678415	0.00816062
L_GluteusMedius1	0.0074885	0.00687343	0.00689991	0.0079903	0.0100104	0.0124463	0.0148367	0.0165825	0.017328	0.0170061	0.0158396	0.0141174	0.0124804	0.011593	0.0117119	0.0125705	0.0137132	0.0147856	0.0155309	0.0158959	0.0161151	0.0160608	0.0156531	0.0149511	0.0138669	0.0124664	0.0109337	0.00967204	0.00916959	0.00965853	0.0110351	0.0127951	0.0145396	0.0160467	0.0172557	0.0181524	0.0187559	0.0190597	0.0191776	0.0192095	0.0193486	0.0197028	0.0201499	0.020556	0.0208848	0.0212761	0.0213774	0.0199947	0.0161484
L_GluteusMedius2	0.00967264	0.00913171	0.00901101	0.00973087	0.0112441	0.0130207	0.0146659	0.015845	0.0165185	0.0167139	0.0162853	0.0151461	0.0137242	0.0128027	0.0130713	0.0145948	0.0167905	0.0189543	0.0207211	0.0219512	0.0227147	0.0228787	0.0224632	0.0215946	0.0202946	0.0185533	0.0165054	0.0143462	0.0122558	0.0104461	0.00923308	0.00880348	0.00913773	0.00999314	0.0111504	0.0124008	0.0136316	0.0146898	0.0154577	0.0158544	0.0159151	0.015603	0.0148631	0.01373	0.0122912	0.0107005	0.0091973	0.00806395	0.00782304
L_GluteusMedius3	0.011179	0.0107975	0.010736	0.0112892	0.0124018	0.0137229	0.0152224	0.0168805	0.0186438	0.0200992	0.0204237	0.0193613	0.0175552	0.0162287	0.0164914	0.0183697	0.0209097	0.0232032	0.0248963	0.0259832	0.0266348	0.0269681	0.0271078	0.0269599	0.0263203	0.0249824	0.022955	0.0204334	0.0176437	0.014872	0.0125363	0.0110604	0.0106666	0.011121	0.0120365	0.013108	0.0142103	0.0152716	0.0162296	0.0170253	0.0176206	0.0178153	0.0173716	0.0163112	0.0148855	0.0134402	0.0124162	0.0119502	0.0120348
L_GluteusMinimus1	0.00583334	0.00598801	0.00656107	0.0076623	0.00926945	0.0111327	0.0129331	0.0141998	0.0146482	0.0142562	0.0132709	0.0121105	0.0114126	0.0114405	0.0121293	0.013028	0.013813	0.0142885	0.014354	0.0140412	0.013649	0.0134085	0.0133551	0.0133375	0.0130406	0.0123393	0.0113105	0.0102888	0.00967796	0.00977017	0.0106269	0.0119021	0.0132218	0.0143349	0.0151516	0.0156703	0.0159118	0.0159223	0.0158359	0.0158069	0.0160392	0.0166005	0.0173385	0.0180837	0.0187848	0.019524	0.019855	0.0186327	0.015031
L_GluteusMinimus2	0.00662637	0.00684074	0.00733739	0.00831274	0.00978803	0.0114835	0.0130261	0.0140024	0.0143032	0.0140508	0.0134315	0.0126195	0.011959	0.0116716	0.0120083	0.0128845	0.014079	0.015226	0.015991	0.0162414	0.0161179	0.0156917	0.0150516	0.0142864	0.0132764	0.0119929	0.0105334	0.00917327	0.00824294	0.00798064	0.00847732	0.00941694	0.0104663	0.0113903	0.0121582	0.0127617	0.0131917	0.0134355	0.0134944	0.0134132	0.0133489	0.0133886	0.0135243	0.01372	0.0139421	0.0141716	0.0140684	0.0129128	0.0103296
L_GluteusMinimus3	0.00788688	0.00795833	0.00825195	0.00899278	0.0102252	0.0116549	0.0129653	0.0139048	0.0145249	0.0148997	0.0148545	0.0142466	0.0132959	0.0124687	0.0124328	0.0134278	0.0151395	0.0169129	0.0182764	0.0190496	0.019306	0.0190088	0.0182635	0.0172498	0.0159572	0.0143367	0.0125019	0.0106396	0.00896799	0.00771264	0.00713646	0.0072619	0.00785392	0.00863479	0.00947989	0.0102992	0.011038	0.0116069	0.0119122	0.0119167	0.011698	0.0112575	0.0106146	0.00988065	0.00912294	0.00838593	0.0076213	0.00680474	0.00619623
L_Semimembranosus	0.0107762	0.00986916	0.00913835	0.0087151	0.00858873	0.0084912	0.00829913	0.00821143	0.00847235	0.00905727	0.00964554	0.0100339	0.0106312	0.0119559	0.0145516	0.0182054	0.0221887	0.0258929	0.02872	0.0303279	0.0310568	0.0311663	0.0310465	0.0309309	0.0309314	0.0310706	0.0312005	0.0312207	0.0309605	0.0303083	0.0292141	0.0276785	0.0257107	0.0233849	0.0209329	0.0185913	0.0166015	0.015146	0.0143558	0.0143685	0.0153496	0.0173152	0.0200538	0.0230178	0.0256949	0.0276078	0.0284208	0.0279865	0.0264138
L_Semitendinosus	0.0122907	0.0114372	0.0108147	0.0105171	0.0105119	0.0105331	0.0104918	0.0105877	0.0110918	0.0120001	0.012996	0.0137946	0.0147604	0.0165402	0.0198621	0.0245058	0.0294501	0.0337496	0.0365758	0.0375351	0.0370948	0.0357298	0.0341139	0.0327516	0.0319319	0.0317034	0.0318368	0.0321284	0.0323279	0.0322486	0.0318071	0.0309529	0.0296502	0.0279328	0.0260246	0.0241312	0.0224126	0.0209341	0.0196375	0.0185511	0.0180821	0.0188474	0.0213412	0.0252224	0.0296606	0.0336197	0.0361389	0.0366041	0.0349815
L_BicepsFemorisLH	0.0103253	0.0091258	0.00827009	0.00795306	0.00804299	0.00808414	0.00795454	0.00791359	0.0081522	0.00855399	0.00898356	0.00956759	0.0107443	0.0126489	0.0153705	0.0186342	0.0219448	0.0251211	0.0278725	0.0299367	0.031613	0.0330354	0.0343642	0.0355658	0.0365528	0.0373067	0.0377129	0.0377158	0.0372112	0.0361237	0.0344375	0.0321928	0.0294259	0.0262338	0.0228375	0.0195081	0.0165626	0.0144163	0.0136521	0.0148493	0.0178599	0.0220437	0.0265969	0.0305758	0.033208	0.0337884	0.0318099	0.0271007	0.0206638
L_Sartorius	0.00867974	0.00946024	0.0107386	0.0121969	0.0136447	0.0151584	0.0167582	0.0188014	0.0215668	0.0250295	0.0288711	0.0326564	0.0359227	0.0380689	0.0386884	0.0378371	0.0356971	0.0330209	0.0304022	0.0279743	0.0256109	0.0242605	0.0250241	0.0276128	0.0303611	0.0319514	0.0319796	0.03071	0.0287649	0.0265648	0.0243897	0.0223636	0.0203119	0.01817	0.0162923	0.0153673	0.0156885	0.0169347	0.0186717	0.0204553	0.0220717	0.0234709	0.0246435	0.0257736	0.0269974	0.028338	0.0297476	0.0310511	0.0317247
L_AdductorLongus	0.0136746	0.0132281	0.013171	0.0140467	0.0160031	0.0184548	0.0208505	0.0227128	0.024001	0.0248802	0.0252526	0.024901	0.0240801	0.0233387	0.0232784	0.0242187	0.0261313	0.0285032	0.0306974	0.0323467	0.0335466	0.0343983	0.0349323	0.0349739	0.0342921	0.0327229	0.0302696	0.0270921	0.0234222	0.0195706	0.016048	0.01351	0.0125943	0.0133429	0.0151443	0.0173226	0.019459	0.021286	0.0226412	0.0234646	0.0238165	0.0235998	0.0226643	0.0210885	0.0190076	0.01658	0.0140599	0.0120579	0.011712
L_AdductorBrevis	0.0107909	0.011484	0.0122143	0.0131768	0.0146574	0.016503	0.0183247	0.0196794	0.0206118	0.0214017	0.022121	0.0226493	0.0230487	0.0233558	0.0239213	0.0248853	0.026394	0.0281248	0.0294784	0.0300837	0.0300947	0.0295886	0.0285784	0.0272032	0.0253821	0.0231071	0.0204328	0.017568	0.0148197	0.0125045	0.011039	0.0105936	0.0109727	0.0117936	0.0128365	0.0139117	0.0148857	0.0155518	0.0157916	0.0155823	0.0151044	0.014541	0.0141408	0.0141656	0.0145183	0.0148404	0.0146187	0.0136088	0.0121468
L_AdductorMagnus1	0.0112531	0.0124138	0.0135743	0.0148843	0.0166431	0.0187484	0.0207825	0.0222796	0.0232741	0.0241378	0.0250627	0.0260068	0.0270145	0.0279269	0.0290065	0.0303567	0.0321708	0.0341907	0.0357066	0.0362696	0.0359329	0.0347055	0.0327415	0.0305148	0.0280235	0.0252454	0.022217	0.0192343	0.016786	0.0152092	0.0147267	0.0150071	0.0155029	0.0158202	0.0159655	0.0160206	0.0160169	0.0158194	0.0153622	0.0146462	0.0140462	0.0139809	0.0148642	0.0166845	0.0188027	0.0204462	0.0208892	0.0198179	0.0177383
L_AdductorMagnus2	0.0103557	0.0122069	0.0139418	0.0155707	0.0173475	0.0192974	0.0211227	0.0225322	0.0237512	0.0251872	0.0268952	0.0287045	0.030458	0.0318242	0.033039	0.0343116	0.0358829	0.0375783	0.0386571	0.0386101	0.037506	0.0354631	0.0328118	0.0302594	0.0278004	0.0252934	0.0226639	0.0201767	0.0183151	0.0172873	0.0170988	0.0173427	0.0174736	0.0171891	0.0166412	0.0160646	0.0156034	0.0151355	0.0145853	0.0139553	0.0135507	0.0137979	0.0150213	0.0171873	0.0196587	0.0217483	0.0228696	0.0228614	0.0220016
L_AdductorMagnus3	0.00905947	0.0106369	0.0121653	0.0136965	0.0154268	0.0173463	0.019156	0.0205822	0.0218136	0.0231752	0.0246726	0.0261541	0.0275161	0.0285354	0.0294428	0.0304305	0.0317463	0.0332362	0.0342898	0.0344319	0.033671	0.0322332	0.0303272	0.0283685	0.0262461	0.023817	0.0210929	0.0183487	0.0161081	0.014724	0.0143465	0.0146403	0.0150437	0.0152195	0.0152435	0.0152523	0.0152749	0.0151444	0.0147434	0.0140579	0.0133751	0.0130615	0.013529	0.0149563	0.0168822	0.0186633	0.0197531	0.019932	0.0192686
L_TensorFasciaLata	0.00683968	0.00780425	0.0090895	0.0104928	0.0119776	0.0134494	0.0147349	0.0157418	0.0166229	0.0176452	0.0190453	0.0210076	0.0235111	0.0260991	0.0285271	0.0304595	0.031547	0.0317061	0.0307965	0.0288546	0.0259876	0.0228615	0.0205857	0.019933	0.0203855	0.0209491	0.021062	0.0207583	0.0203643	0.0200217	0.0198408	0.0196784	0.0191998	0.0181213	0.016575	0.0148323	0.0131917	0.0120195	0.0117085	0.0124101	0.0141053	0.0164216	0.0189742	0.0213704	0.023236	0.0242896	0.0240449	0.0221175	0.0187181
L_Pectineus	0.00665898	0.00603667	0.00572063	0.00610139	0.007185	0.00854197	0.00987479	0.0109277	0.011612	0.0119711	0.0119973	0.0116342	0.0110616	0.0106241	0.0105353	0.010915	0.0117391	0.0128429	0.0139798	0.0149683	0.0157899	0.0164344	0.0169044	0.0171001	0.0169361	0.0163392	0.0153018	0.0138882	0.0122003	0.0103592	0.00857942	0.00713924	0.00637923	0.00646236	0.00722648	0.00833619	0.00954803	0.010698	0.0116514	0.012353	0.0127855	0.0128647	0.012493	0.011663	0.0104071	0.00880906	0.00707192	0.00569923	0.00565252
L_Gracilis	0.0114871	0.011143	0.0115864	0.0133946	0.0164018	0.0198966	0.0232537	0.0258523	0.0275813	0.0286867	0.0295218	0.0300264	0.0303444	0.0309863	0.0321569	0.0339679	0.0361387	0.038298	0.0399907	0.0408888	0.0410291	0.0399002	0.0374895	0.0343519	0.0308245	0.0273752	0.0243097	0.0220197	0.0208253	0.0207544	0.0216605	0.0230472	0.0244854	0.0256855	0.0266139	0.0272049	0.0274986	0.0274221	0.0268252	0.0256315	0.0240216	0.0221553	0.020454	0.0195473	0.0197971	0.020984	0.0223471	0.0232237	0.0236999
L_GluteusMaximus1	0.0113508	0.00959081	0.00853672	0.00889237	0.010246	0.0117374	0.0132262	0.0147552	0.0161866	0.0171999	0.0174043	0.016937	0.0166235	0.0172747	0.0186376	0.0202694	0.0216662	0.0228731	0.0242196	0.0258383	0.0276365	0.0291379	0.0300892	0.0304709	0.0301656	0.0290022	0.0269976	0.0243692	0.0213191	0.0180864	0.0150015	0.012436	0.0107567	0.0101496	0.0105338	0.0116165	0.0131199	0.0148074	0.0164888	0.0180071	0.0192379	0.0199637	0.0199189	0.0190299	0.0174342	0.0154448	0.0136634	0.0129061	0.0138521
L_GluteusMaximus2	0.010802	0.00882442	0.00765592	0.00797397	0.00914165	0.0102733	0.0113548	0.0128005	0.0145037	0.0160753	0.0171473	0.0179111	0.0189221	0.0204762	0.0219966	0.0230666	0.0232803	0.0229959	0.0229428	0.0236287	0.0251473	0.027196	0.0293687	0.0311754	0.0321516	0.0319471	0.0305369	0.0282101	0.0252651	0.0219967	0.0187436	0.0158413	0.0135122	0.0118451	0.0109622	0.0109922	0.0119154	0.0135434	0.0156133	0.0178167	0.0198802	0.0214715	0.0222448	0.0220772	0.0211414	0.0197887	0.018508	0.0178078	0.0182916
L_GluteusMaximus3	0.0131631	0.0130676	0.014204	0.0158491	0.0172251	0.0181407	0.0188137	0.020147	0.0225036	0.0257609	0.0296991	0.0342835	0.0390953	0.0432078	0.0458401	0.0464777	0.0449421	0.0420914	0.0389787	0.0364121	0.0349729	0.0351556	0.0366488	0.0386877	0.0401009	0.0401413	0.0387659	0.0364544	0.0337495	0.0309666	0.028327	0.0258751	0.0233496	0.0204361	0.017222	0.0142002	0.0120531	0.0115764	0.0132064	0.0162502	0.0199133	0.0236486	0.0270224	0.0297888	0.0318687	0.0331593	0.0334573	0.0327912	0.0319816
L_Iliacus	0.00589993	0.00481419	0.00423539	0.00446082	0.00510418	0.00573557	0.00630866	0.00712702	0.00820874	0.00939916	0.0105623	0.0116697	0.0127776	0.0138702	0.0146573	0.0149899	0.0146463	0.0138309	0.012923	0.0122816	0.0121398	0.0127309	0.0140417	0.0156173	0.016956	0.0176595	0.0176157	0.016932	0.0157786	0.01432	0.0127014	0.011082	0.00951369	0.00802918	0.00682696	0.00629537	0.0066865	0.00786168	0.00946866	0.0111581	0.012695	0.0138799	0.0145215	0.0145537	0.0140606	0.0132568	0.0125241	0.0123779	0.0131715
L_Psoas	0.00664073	0.00546552	0.00483298	0.00518261	0.00605168	0.00687547	0.00753535	0.00824386	0.00905788	0.00988162	0.0105897	0.0110806	0.0114035	0.0117331	0.0118675	0.0117636	0.0113442	0.0109591	0.0110731	0.0118521	0.0130517	0.0144572	0.0159499	0.0172609	0.0181833	0.0185561	0.0183577	0.0176413	0.0165006	0.0150476	0.0134281	0.0118425	0.0104546	0.00941971	0.00890523	0.00901319	0.00967614	0.0107281	0.0119323	0.0130966	0.0140963	0.0147351	0.0147919	0.0141647	0.0129173	0.011304	0.00989937	0.00961224	0.0109391
L_QuadratusFemoris	0.00695319	0.006104	0.00603154	0.00713499	0.00922194	0.0118956	0.0148189	0.0173766	0.0190209	0.0194387	0.0186457	0.0169109	0.0150571	0.0141084	0.0144731	0.015634	0.0168079	0.0175695	0.0177336	0.017473	0.0169934	0.0164006	0.0162536	0.016638	0.0170449	0.0171574	0.0167984	0.016218	0.0158417	0.0159781	0.01682	0.0180972	0.019401	0.0203647	0.0207936	0.0206824	0.0201269	0.0193513	0.0188195	0.0189631	0.0200631	0.0219753	0.0241407	0.0260922	0.0276602	0.0288885	0.0292304	0.0272638	0.0220109
L_Gemelli	0.00553437	0.00529237	0.00540428	0.00592097	0.00680533	0.00815866	0.0100738	0.0122452	0.0141265	0.0151994	0.0151165	0.0139441	0.0123613	0.0112731	0.0111529	0.0116689	0.0121353	0.0121667	0.0117192	0.0110348	0.010614	0.0107996	0.0115314	0.0123077	0.0127309	0.0126109	0.0119272	0.0109308	0.00998486	0.00952492	0.00987301	0.0109178	0.0123016	0.0136535	0.0147127	0.0153853	0.0156559	0.0156296	0.0155349	0.0156065	0.0160064	0.016702	0.0174137	0.0179756	0.0184831	0.0191947	0.0198563	0.0192919	0.0163753
L_Piriformis	0.00804585	0.00799401	0.00812154	0.00854994	0.00925829	0.0101724	0.0114367	0.0130833	0.0149555	0.0165242	0.0170416	0.0162973	0.0147936	0.013467	0.0132539	0.0142932	0.0159309	0.0174333	0.0184586	0.019005	0.0192347	0.0192543	0.0191765	0.0189489	0.018397	0.0173529	0.0158078	0.0139379	0.0119942	0.0102737	0.00916772	0.00890771	0.00939106	0.0102296	0.0110726	0.0117629	0.0122599	0.0125771	0.0127899	0.0129783	0.0131853	0.0133034	0.0131538	0.0127582	0.0123419	0.0121912	0.0123602	0.0123231	0.0114597
L_RectusFemoris	0.014	0.0133753	0.0128908	0.0126069	0.0125474	0.0126474	0.0128783	0.0133265	0.0140358	0.0148491	0.0154306	0.0155862	0.01572	0.016588	0.019014	0.0228404	0.0270226	0.0305328	0.0326016	0.0330002	0.0322723	0.0308886	0.0293802	0.0281186	0.0273011	0.0269411	0.0268579	0.0268966	0.0268669	0.0266368	0.0261673	0.0254545	0.0245021	0.0233653	0.0222468	0.0213281	0.0207475	0.0205178	0.0205127	0.0205392	0.0205111	0.0204049	0.0203403	0.0205234	0.0214675	0.0239886	0.0285978	0.0354432	0.0433413
L_BicepsFemorisSH	0.00499661	0.00581641	0.00668083	0.00761285	0.00861868	0.00981056	0.0112748	0.0131311	0.0154444	0.0182154	0.0213346	0.0244553	0.027044	0.0284245	0.0279857	0.0255417	0.0213333	0.0167368	0.0141867	0.015171	0.0186904	0.0231662	0.027585	0.0312994	0.03375	0.0348046	0.0345378	0.0332932	0.031473	0.0293667	0.0271282	0.024851	0.0225622	0.020259	0.0180289	0.0160515	0.0145442	0.0137006	0.0137636	0.0149284	0.017136	0.0201144	0.0234318	0.0265616	0.0288189	0.0294529	0.0279349	0.0241373	0.0186214
L_VastusMedialis	0.012375	0.0127348	0.013444	0.0143528	0.0153318	0.0164858	0.0178265	0.0194605	0.021317	0.0232368	0.0248646	0.0256903	0.0252067	0.0231998	0.0200413	0.0170778	0.0164253	0.0186605	0.0218274	0.0242125	0.0257421	0.0267009	0.0273094	0.0275871	0.0274257	0.0268201	0.0258856	0.0248476	0.0238994	0.0231618	0.0226729	0.0224081	0.0223078	0.0223139	0.0224022	0.0225946	0.022881	0.0231752	0.0232845	0.0230212	0.0222154	0.0207783	0.0188562	0.0174034	0.0184144	0.0232965	0.031472	0.0415398	0.051528
L_VastusIntermedius	0.0127032	0.0130799	0.0138113	0.0147468	0.0157557	0.0169384	0.0183222	0.0199904	0.0218993	0.0238585	0.0255202	0.0263393	0.0258044	0.0237087	0.0204515	0.0174619	0.0169302	0.0193438	0.0226289	0.0250377	0.0265202	0.0273827	0.0278705	0.0280119	0.0277337	0.0270412	0.0260529	0.0249979	0.0240705	0.0233859	0.0229675	0.0227872	0.0227777	0.0228754	0.0230476	0.0233099	0.0236646	0.0239979	0.0241264	0.0238489	0.0229843	0.0214553	0.0194091	0.0178497	0.0188877	0.0239547	0.03239	0.0427224	0.0529124
L_VastusLateralis	0.0123968	0.0128808	0.0136896	0.0146747	0.0157207	0.0169425	0.0183709	0.0201017	0.0220915	0.0241462	0.0259028	0.0268017	0.0262978	0.0241444	0.0207417	0.0175759	0.0169774	0.0195092	0.0229496	0.0254352	0.0268998	0.0276638	0.0280114	0.0280066	0.0276098	0.0268239	0.0258008	0.0247546	0.0238641	0.0232423	0.0229086	0.0228202	0.0229178	0.0231034	0.0233535	0.0236648	0.0240239	0.0243034	0.0242997	0.023801	0.0226397	0.0207904	0.0185852	0.0174033	0.0194682	0.0253761	0.0337823	0.0431319	0.0516656
L_MedialGastroc	0.0141675	0.0166586	0.019255	0.0219762	0.0248601	0.0280958	0.0319028	0.0363505	0.0412214	0.0457199	0.0486397	0.048956	0.0464835	0.0413933	0.0335468	0.0241424	0.0228137	0.0339672	0.0446805	0.0503251	0.0509637	0.0464473	0.0385043	0.0307361	0.0255156	0.0224567	0.0202148	0.0185212	0.0178426	0.0182037	0.0187923	0.0187444	0.0178722	0.0167636	0.0162	0.0165558	0.0176007	0.0189065	0.0203917	0.0223021	0.0247591	0.0272706	0.0289647	0.029146	0.0276348	0.0248189	0.0215886	0.0196538	0.0207732
L_LateralGastroc	0.0148682	0.0173767	0.0200322	0.0228553	0.0258748	0.0292761	0.0332594	0.0378639	0.0428515	0.0473839	0.0501981	0.0501842	0.0471707	0.041403	0.0328274	0.0229014	0.0226144	0.0353699	0.0470983	0.0533439	0.0541688	0.0494911	0.041269	0.0332495	0.0278667	0.0246328	0.0221542	0.0201428	0.0190367	0.0189312	0.0191118	0.0187439	0.017623	0.0162996	0.0155794	0.0158289	0.0168119	0.0180689	0.0195228	0.0214479	0.0239965	0.0266614	0.0284992	0.0287256	0.0270671	0.0238518	0.0202022	0.0187157	0.0215656
L_Soleus	0.0110925	0.0132204	0.0154439	0.0178095	0.0203767	0.0232918	0.0267718	0.0308819	0.0354452	0.0398252	0.0429565	0.043851	0.0423389	0.0385135	0.0322689	0.0252276	0.0258527	0.0363681	0.0455712	0.0490754	0.0473729	0.0409411	0.0319481	0.0246921	0.021708	0.0209842	0.0198667	0.0181272	0.0167321	0.0162267	0.0161763	0.0157845	0.0147624	0.0136635	0.0132772	0.0139235	0.0152976	0.0168372	0.0184312	0.02033	0.0227406	0.0253184	0.0273803	0.0284197	0.0282855	0.0270058	0.0244227	0.0207413	0.0166133
L_TibialisPosterior	0.00408221	0.00461898	0.00531891	0.0061793	0.0072151	0.00848072	0.00998315	0.0117	0.0136234	0.0155757	0.0170983	0.017535	0.0166956	0.0148243	0.01248	0.0108157	0.011763	0.0155416	0.0201589	0.0241766	0.026795	0.027539	0.0268394	0.0253683	0.0235763	0.0215194	0.0192533	0.0168479	0.014477	0.0124146	0.0109397	0.0101949	0.0100419	0.0101584	0.010218	0.0101137	0.00993325	0.00979178	0.00981303	0.0101376	0.0108427	0.0118196	0.0128717	0.0137674	0.014253	0.0139638	0.01272	0.0109724	0.00923516
L_FlexDigLongus	0.00410874	0.00457003	0.00520883	0.00600925	0.00697623	0.00817614	0.00964004	0.0113223	0.0132077	0.0151164	0.0165552	0.0169086	0.016017	0.014155	0.0119333	0.0104473	0.0114586	0.0151824	0.0197469	0.0237352	0.0263766	0.0272376	0.0267192	0.0254366	0.0238148	0.021876	0.0196795	0.0173103	0.0149332	0.0128484	0.0113642	0.0106646	0.0105976	0.0108026	0.0109333	0.0108727	0.0107002	0.0105594	0.0105601	0.0108482	0.0115197	0.0124716	0.0135377	0.0144808	0.0150272	0.0147885	0.0135611	0.011744	0.00986133
L_FlexHalLongus	0.00492991	0.00564032	0.00652636	0.00760289	0.00886659	0.0103772	0.0121235	0.0140839	0.0162114	0.018262	0.0196844	0.0198289	0.0185719	0.0161638	0.0130609	0.0105343	0.0117961	0.0168641	0.0220988	0.0258161	0.027597	0.0272521	0.0255463	0.0235813	0.0218623	0.0201633	0.0182686	0.016184	0.0140795	0.0121832	0.0106674	0.0096338	0.00904252	0.00877169	0.00862735	0.00849921	0.00841434	0.00839639	0.00851015	0.00892142	0.00973641	0.0108314	0.0119288	0.0127745	0.0132185	0.0129744	0.0118353	0.0102039	0.00858061
L_TibialisAnterior	0.0137966	0.0166185	0.0193636	0.0219833	0.0244938	0.0270818	0.0300903	0.0336475	0.0374987	0.040953	0.0429752	0.0429196	0.0408556	0.0369952	0.0313519	0.0254753	0.026384	0.0355975	0.043382	0.0458855	0.0438301	0.0378137	0.0296554	0.0229934	0.0198192	0.0185333	0.0168028	0.0146106	0.0134752	0.0143242	0.0162175	0.0177468	0.0184476	0.0188019	0.0194291	0.0206198	0.0222795	0.0241277	0.0261023	0.0283824	0.031055	0.0338164	0.0360364	0.0371942	0.0369179	0.0351176	0.0317611	0.0270271	0.0216968
L_PeroneusBrevis	0.00496347	0.00564793	0.00628345	0.00674195	0.00704055	0.00739205	0.00812409	0.00938002	0.0111552	0.0133122	0.0153761	0.01681	0.0173688	0.0172572	0.0169805	0.0168283	0.0173282	0.0193456	0.0225617	0.0260063	0.028995	0.0310488	0.0318546	0.0314013	0.029878	0.0275282	0.0246467	0.021497	0.0185457	0.0164761	0.0158351	0.0164607	0.0176299	0.0187125	0.0193779	0.0196156	0.0196493	0.0197559	0.0201268	0.0209004	0.0221124	0.0236109	0.0251686	0.0264711	0.0269905	0.0262222	0.0239764	0.0206261	0.0169596
L_PeroneusLongus	0.00541806	0.00629509	0.00707572	0.00761782	0.00794538	0.00826724	0.00892929	0.0101564	0.0119242	0.0140744	0.0161868	0.0178014	0.0186408	0.0187293	0.0183187	0.0176539	0.0176704	0.0196249	0.0227726	0.0258646	0.0283715	0.029952	0.0304158	0.0298181	0.028323	0.0260968	0.023323	0.0202844	0.0175034	0.015728	0.0154626	0.0163623	0.0176574	0.0188026	0.0195214	0.0198589	0.0200358	0.0202977	0.0208183	0.0217264	0.0230456	0.024622	0.0261918	0.0274513	0.0278666	0.0269923	0.0246579	0.0211945	0.0173546
L_PeroneusTertius	0.00853658	0.0102202	0.0120785	0.0141228	0.0163691	0.018888	0.0217554	0.0249915	0.0285174	0.0318737	0.0340869	0.0340104	0.0313503	0.0264985	0.0204577	0.0162809	0.0195398	0.0277761	0.0350245	0.0395267	0.041158	0.0397773	0.0365167	0.0329996	0.0300119	0.0271914	0.0242096	0.0211101	0.0181971	0.0157864	0.0139601	0.0126078	0.0115657	0.0108093	0.0103524	0.0102121	0.0103941	0.0107919	0.0113733	0.0123189	0.0137445	0.01541	0.016911	0.017874	0.0181198	0.0173977	0.0155298	0.0132091	0.0110753
L_ExtensorDigLongus	0.0124161	0.0148132	0.017358	0.0200803	0.0229966	0.0262224	0.0299115	0.0340745	0.0384905	0.0424183	0.0446074	0.0438785	0.04015	0.0339499	0.0259727	0.0195416	0.0238213	0.0355033	0.0444082	0.0479674	0.0468873	0.0416151	0.0342195	0.0281174	0.0249887	0.0234186	0.0216611	0.0194847	0.0175291	0.0162414	0.0153738	0.0143505	0.0129335	0.0115787	0.0110513	0.0116676	0.0130884	0.0146974	0.0163189	0.0181991	0.02052	0.0229666	0.0249069	0.0258805	0.025787	0.0245689	0.0220675	0.0187076	0.0151822
L_ExtensorHalLongus	0.0129719	0.0154957	0.0180299	0.0205948	0.0232169	0.0260555	0.0293396	0.0331286	0.0371736	0.0407537	0.0428053	0.042533	0.0400212	0.0355677	0.0292684	0.023068	0.0248921	0.0350846	0.0432384	0.0458181	0.0435797	0.0370883	0.0282537	0.0209668	0.0177386	0.0169236	0.0158032	0.0141699	0.0132965	0.0138393	0.0149989	0.0156431	0.0154371	0.0149839	0.0150947	0.0161083	0.0177949	0.0196993	0.0217052	0.0240058	0.0267098	0.0294708	0.0316202	0.0326534	0.0323351	0.030648	0.0275519	0.0233109	0.0186842
R_DeltoidScapular1	0.0101334	0.00957627	0.0101719	0.0116127	0.0128126	0.0131872	0.0126136	0.0116206	0.0106464	0.00985806	0.00927323	0.0088035	0.00851424	0.00870152	0.00948351	0.0106753	0.0120414	0.0133773	0.0145223	0.0155716	0.0166433	0.0176984	0.0184959	0.0188208	0.0187066	0.0182204	0.0174876	0.0165817	0.0154805	0.0144632	0.0137427	0.0133667	0.0133665	0.0135101	0.0136476	0.0136754	0.0135734	0.013373	0.0130227	0.0125435	0.0119343	0.0113113	0.010813	0.0102078	0.00944228	0.00846076	0.00724449	0.00599101	0.00493514
R_DeltoidScapular2	0.00844834	0.00790419	0.00821358	0.00916408	0.00998072	0.0102431	0.00984821	0.00917696	0.00853074	0.00804133	0.00776773	0.00768984	0.00785029	0.00841958	0.00934933	0.0104821	0.0116493	0.0127437	0.0136615	0.0144057	0.015042	0.0155778	0.0158959	0.015879	0.0155588	0.0150085	0.0143462	0.0136035	0.0127251	0.0118348	0.0110332	0.0103795	0.00997213	0.00975563	0.00968163	0.00967332	0.0097034	0.00973966	0.00970157	0.00956457	0.00930433	0.00900044	0.00873202	0.00830172	0.00768296	0.0068348	0.00577421	0.00464417	0.00361621
R_DeltoidScapular3	0.00566828	0.00526005	0.00519214	0.00542403	0.00569097	0.00582908	0.00578511	0.00567345	0.00556737	0.00550802	0.00554835	0.00574889	0.00617679	0.00688802	0.00778185	0.00871702	0.00955993	0.0102863	0.0108337	0.0111878	0.0113705	0.0114127	0.0113354	0.0111411	0.0108741	0.0105889	0.0103427	0.0101172	0.00985594	0.00954002	0.00918709	0.00881311	0.00846179	0.00818384	0.00798352	0.00788834	0.00789011	0.00797859	0.00812499	0.00830149	0.0084566	0.00856565	0.00860938	0.00846618	0.00807713	0.00743637	0.00662297	0.0057148	0.00481821
R_DeltoidScapular4	0.00626203	0.00573951	0.00559591	0.00582029	0.00609844	0.00623585	0.00609598	0.00585063	0.0056288	0.00549339	0.00552622	0.00578304	0.00635377	0.00733374	0.0085707	0.00985143	0.011044	0.0120921	0.0129196	0.0135084	0.0138851	0.0140868	0.0140631	0.0138092	0.0134021	0.0128994	0.012412	0.0119308	0.0113653	0.0107115	0.00994836	0.00913997	0.00842106	0.00789023	0.00764111	0.00766655	0.00789149	0.00824975	0.00863687	0.00898737	0.00926579	0.00947036	0.00956976	0.00941179	0.00892025	0.00810583	0.00706853	0.0059464	0.00488574
R_DeltoidScapular5	0.00665922	0.00616289	0.00592402	0.00597645	0.00613007	0.00626694	0.00623531	0.00615416	0.00606972	0.00601443	0.00605508	0.00628697	0.00688406	0.00796764	0.00939167	0.0108889	0.0123063	0.0135717	0.0145911	0.0153508	0.0158568	0.0161343	0.016129	0.0158493	0.0153806	0.0147862	0.0141859	0.0135588	0.0128313	0.0119424	0.0108835	0.00972585	0.00866679	0.00788369	0.00754617	0.00762372	0.00798434	0.00851552	0.00907113	0.00957481	0.00999859	0.0103048	0.0104554	0.0103169	0.00980012	0.00893947	0.00786184	0.00671411	0.00560296
R_DeltoidScapular6	0.00658016	0.00613271	0.00594774	0.0060453	0.00625416	0.00645989	0.0065503	0.00657183	0.00656186	0.00653507	0.00657064	0.00678265	0.00734346	0.00836963	0.00972521	0.0111704	0.0125022	0.0136248	0.0144655	0.0149886	0.015201	0.0151689	0.0149401	0.0145342	0.0139977	0.0133867	0.0127672	0.0121359	0.0114484	0.0106707	0.00980165	0.00890718	0.00811643	0.0075496	0.00729358	0.00732844	0.00756835	0.0079467	0.00839413	0.00885232	0.00927339	0.00959967	0.00977944	0.00971066	0.00931533	0.00861552	0.00773889	0.00677684	0.00581503
R_DeltoidScapular7	0.00494133	0.004518	0.00433115	0.00437038	0.00449654	0.00465202	0.00474423	0.00480392	0.00484756	0.00491185	0.00507293	0.0054291	0.00608536	0.00706411	0.00822636	0.00938312	0.0103772	0.0111104	0.0115319	0.0116083	0.0113565	0.0108658	0.0102326	0.0095174	0.00874249	0.00794353	0.00714157	0.00636937	0.00566489	0.00503591	0.00449199	0.00409644	0.00387499	0.00382855	0.00391351	0.00403766	0.00414866	0.00425943	0.00437442	0.00451059	0.00467968	0.00482758	0.00491832	0.00490274	0.00474484	0.0044532	0.00411301	0.00375356	0.00339708
R_DeltoidScapular8	0.00477385	0.00435295	0.00414897	0.00415468	0.00426013	0.00439147	0.00447317	0.00453474	0.00459327	0.00467621	0.00485687	0.00523168	0.00587278	0.00679591	0.00788272	0.0089552	0.00986559	0.0105335	0.0109166	0.0109843	0.0107522	0.0103021	0.00971038	0.00903109	0.00828833	0.00752024	0.00674666	0.00600422	0.00532217	0.00469804	0.00415252	0.00372132	0.00346977	0.00340596	0.00349228	0.0036465	0.00379107	0.00393605	0.00408337	0.00424903	0.00443293	0.00459369	0.00468745	0.00467587	0.00452319	0.0042466	0.00391322	0.00357484	0.00323168
R_DeltoidScapular9	0.00450617	0.00409197	0.00387431	0.00386406	0.00395085	0.00410154	0.00423231	0.00433905	0.00443036	0.00453959	0.00474866	0.00514899	0.00583743	0.00682396	0.00798305	0.00911676	0.0100698	0.0107395	0.0110734	0.0110456	0.0106797	0.0100741	0.00936174	0.00861708	0.00785099	0.0070848	0.0063231	0.00562102	0.00504864	0.00466496	0.00449702	0.00452471	0.00468055	0.00486345	0.00499646	0.00501833	0.00492024	0.00474637	0.00454685	0.00436747	0.00424445	0.00415714	0.00406705	0.00396161	0.00379913	0.00358822	0.00335585	0.00314605	0.00294814
R_DeltoidScapular10	0.00348295	0.00312739	0.0029262	0.00285992	0.00290438	0.0030347	0.00319024	0.00332855	0.00345721	0.00360499	0.00382902	0.00421365	0.00483645	0.00569556	0.00668777	0.00765145	0.00843699	0.00895306	0.00916233	0.00903646	0.00860474	0.00799215	0.00734911	0.00675601	0.00622142	0.00574184	0.00530755	0.00498172	0.00482722	0.00490243	0.00519595	0.00558196	0.00596289	0.00624408	0.00634938	0.00627118	0.00602631	0.00566925	0.00524661	0.00481591	0.00441906	0.00406157	0.00375272	0.00349209	0.00326194	0.00303463	0.00281032	0.00262357	0.00248779
R_DeltoidScapular11	0.00176799	0.00160807	0.00157114	0.00161876	0.00169239	0.0017206	0.00171951	0.00171005	0.00176421	0.0019229	0.00223278	0.00269594	0.00327794	0.00392606	0.00456485	0.00508901	0.00540464	0.00544155	0.00521466	0.00479322	0.00435266	0.00413975	0.00427548	0.00466734	0.00520043	0.00574158	0.00625793	0.00674598	0.00716043	0.0075581	0.00797233	0.00830759	0.00855041	0.00865367	0.00856841	0.00832686	0.00795549	0.00751062	0.00704121	0.00657073	0.0060999	0.00564399	0.00523764	0.00485359	0.00446386	0.00402542	0.00352012	0.00299371	0.00255178
R_DeltoidClavicular1	0.000441171	0.000467134	0.000495083	0.000524237	0.000548142	0.00057964	0.000610279	0.000655675	0.000706492	0.000763799	0.00080762	0.000837685	0.000850777	0.000860443	0.00089906	0.000968867	0.00108894	0.00126302	0.00147356	0.0017343	0.00204098	0.002411	0.00281171	0.00322965	0.00366553	0.00406746	0.00445009	0.00479647	0.00507673	0.00530677	0.00550516	0.00564389	0.0057217	0.00575374	0.00570479	0.00563107	0.00553657	0.0054459	0.0053767	0.00533379	0.00532352	0.00532168	0.0053083	0.0052242	0.00501873	0.00467015	0.00420002	0.0036625	0.00313203
R_DeltoidClavicular2	0.00179392	0.00174551	0.00177132	0.00187404	0.00198159	0.00204992	0.00204172	0.00200166	0.0019463	0.00187948	0.00181331	0.00175574	0.00177979	0.0019465	0.00226132	0.00264631	0.0030489	0.00343791	0.00378832	0.00408967	0.00434819	0.00457663	0.00477699	0.00494254	0.00509592	0.00523998	0.00539554	0.00555156	0.00566249	0.00573116	0.00577683	0.00579625	0.00579703	0.00579964	0.00579183	0.00578722	0.00579524	0.00581529	0.0058536	0.00590071	0.00594377	0.00597058	0.00595823	0.0058423	0.00558223	0.00515584	0.00459607	0.00395622	0.00331946
R_DeltoidClavicular3	0.00259342	0.00244166	0.00282295	0.00352933	0.00406636	0.004217	0.0039549	0.00350687	0.00305675	0.00273916	0.00264104	0.00279804	0.00315701	0.00355189	0.00391487	0.00421725	0.00454371	0.00500589	0.00569966	0.00663105	0.00776941	0.00907363	0.0104576	0.0117983	0.0130018	0.013691	0.0139773	0.0139661	0.0137445	0.0135328	0.0134681	0.0133287	0.0129875	0.0124915	0.0117933	0.0110776	0.0104127	0.00987314	0.00954811	0.00946495	0.00962513	0.00992836	0.0102349	0.0103906	0.010272	0.00983778	0.0091644	0.00839545	0.00767883
R_DeltoidClavicular4	0.00189285	0.00183362	0.00185442	0.00195823	0.00207191	0.00213646	0.00212948	0.00208713	0.00202983	0.00196223	0.00189237	0.00184532	0.00188032	0.00206966	0.00239549	0.00279559	0.00320738	0.00360685	0.00395408	0.00425377	0.00450446	0.00472967	0.00491839	0.00506833	0.00520639	0.00533034	0.00547583	0.00561538	0.00571318	0.00577265	0.00580138	0.00580734	0.00579589	0.00578989	0.0057752	0.00576427	0.00576839	0.00578671	0.00582516	0.00587604	0.00592243	0.00595107	0.00594493	0.00583321	0.005571	0.00515031	0.00459225	0.00395644	0.00332367
R_CoracoBrachialis1	0.00457541	0.00433472	0.00428633	0.00444313	0.0046491	0.00480145	0.00482497	0.00478553	0.00472765	0.00465115	0.00458701	0.0045864	0.00476875	0.00525583	0.0060164	0.00690568	0.00780035	0.00863733	0.00936755	0.00997098	0.0104646	0.0108653	0.0111565	0.0113333	0.0114144	0.0114372	0.0114607	0.0114605	0.0113607	0.0111448	0.0108479	0.0104857	0.0101201	0.00981751	0.00960211	0.00949856	0.00949655	0.00959026	0.00974121	0.00991548	0.0100654	0.0101462	0.0101422	0.00993244	0.00943701	0.00865004	0.00764747	0.00653264	0.00542398
R_CoracoBrachialis2	0.00303598	0.00236368	0.00219803	0.00262401	0.00316259	0.0035158	0.00365468	0.00376635	0.00395452	0.00422577	0.00456405	0.00489283	0.00515767	0.00540019	0.00566113	0.00597327	0.00628952	0.00664442	0.00709518	0.00766764	0.00840381	0.00930596	0.0102205	0.0110271	0.0116852	0.0121003	0.0124204	0.0126709	0.0127915	0.0127437	0.0124907	0.0120184	0.0114035	0.0107819	0.0102676	0.00995225	0.00983789	0.00993617	0.0102277	0.0106438	0.011111	0.0115268	0.0118005	0.0118027	0.0114155	0.0106561	0.00960832	0.00842055	0.0072378
R_CoracoBrachialis3	0.00538853	0.00509742	0.00503927	0.005217	0.00545752	0.0056402	0.00567002	0.00562453	0.00555947	0.00547149	0.00540121	0.00540177	0.00561742	0.006197	0.00709349	0.0081382	0.0091916	0.0101783	0.0110368	0.0117463	0.0123189	0.0127956	0.013144	0.0133385	0.0134375	0.0134555	0.0134788	0.013473	0.0133475	0.013098	0.0127424	0.0123068	0.0118686	0.0115122	0.011253	0.011131	0.0111286	0.0112356	0.0114178	0.011629	0.0118008	0.0119002	0.0119002	0.0116528	0.0110704	0.0101514	0.00897678	0.00766873	0.00636893
R_Infraspinatus1	0.00171508	0.00177916	0.00191442	0.00195508	0.00188563	0.00169568	0.00160859	0.00156267	0.0015832	0.00168133	0.00194813	0.00247326	0.0031499	0.00390295	0.00464056	0.00534618	0.00590294	0.0062318	0.00637886	0.0062948	0.00606661	0.00579034	0.00559062	0.00551662	0.00546906	0.00555672	0.00567308	0.0057875	0.00588653	0.00586145	0.00561451	0.00523568	0.00485357	0.00448784	0.00420458	0.00392714	0.00371915	0.00359707	0.00354696	0.00353196	0.00353125	0.00351742	0.00346598	0.00338298	0.00328561	0.00319625	0.00315052	0.00314718	0.00317859
R_Infraspinatus2	0.00127847	0.00114341	0.00116368	0.00124632	0.00132985	0.0014003	0.00142275	0.00141968	0.00142069	0.00146075	0.00161214	0.00197239	0.00266896	0.00347608	0.00430852	0.0050258	0.00576681	0.00655028	0.00710799	0.00745917	0.00754761	0.00738434	0.00694113	0.00632698	0.00580898	0.00548596	0.00544873	0.0055844	0.00578572	0.00589698	0.00580546	0.00561289	0.00547319	0.00539095	0.005413	0.00540638	0.00535595	0.0052746	0.00515073	0.00497896	0.00479173	0.00457061	0.0042837	0.0039569	0.00358745	0.00322875	0.00292978	0.00270613	0.00255821
R_Infraspinatus3	0.00128717	0.00116357	0.00121732	0.00131829	0.0014119	0.00148012	0.00151295	0.00151759	0.00152336	0.00157284	0.00172727	0.00208865	0.00278414	0.0036041	0.00445425	0.00518588	0.00593534	0.00673026	0.00729174	0.00764017	0.0077224	0.00753572	0.00704714	0.0063853	0.00582588	0.00547524	0.0054461	0.00561117	0.00586044	0.00602045	0.00595984	0.00579583	0.00568778	0.00562618	0.00567505	0.00568178	0.00563729	0.00556803	0.00544003	0.00526383	0.00505972	0.00482547	0.00452191	0.00416717	0.0037765	0.00338007	0.00304827	0.00280682	0.00264329
R_Infraspinatus4	0.00222563	0.00268534	0.0031728	0.0035466	0.00372513	0.00363492	0.00349628	0.0033122	0.00312271	0.00292049	0.00279121	0.00298926	0.00352076	0.00419461	0.00487533	0.00545833	0.00581811	0.00591593	0.00576963	0.00540466	0.0049449	0.00450438	0.00417431	0.00405982	0.00417303	0.00452445	0.00499535	0.00552966	0.00606215	0.00649047	0.00672131	0.00678619	0.00676422	0.00666717	0.00654575	0.00636371	0.00615467	0.00595141	0.00574651	0.00552417	0.00529546	0.00504858	0.00474417	0.00440179	0.00404494	0.00370052	0.0034229	0.00321818	0.00306607
R_Infraspinatus5	0.00286207	0.00322803	0.00370891	0.00413408	0.00436059	0.00428706	0.00408629	0.0038225	0.00356124	0.00331486	0.00319139	0.00345386	0.00407806	0.00486359	0.00565959	0.00633412	0.00673282	0.0067878	0.00657854	0.00618623	0.00579504	0.00556766	0.00555576	0.00568934	0.0059034	0.00618657	0.00648577	0.00678862	0.0070351	0.00719729	0.00723998	0.00714539	0.00697852	0.00673872	0.00646578	0.00614589	0.00581964	0.00551959	0.00524473	0.00498359	0.00472964	0.00447234	0.00419752	0.00390962	0.00362009	0.00334213	0.00310996	0.00293112	0.00278919
R_Infraspinatus6	0.00176039	0.00210922	0.00247225	0.00270041	0.00276911	0.00263819	0.00255409	0.00247442	0.00240208	0.00234162	0.00238274	0.00273517	0.00338171	0.0041345	0.0048728	0.00549975	0.00593568	0.0061356	0.00609687	0.00581358	0.00536228	0.0048303	0.00430445	0.0039376	0.0038282	0.0040951	0.00460426	0.00523761	0.00590534	0.00643627	0.00670853	0.00679447	0.00679449	0.00672905	0.00665679	0.00651888	0.00634396	0.00615664	0.00594538	0.00569825	0.00544464	0.00516999	0.00484359	0.00447947	0.00409796	0.00373403	0.00344358	0.00324314	0.00310617
R_TeresMinor1	0.00236735	0.00246312	0.00266897	0.00288415	0.00301464	0.00301972	0.00301884	0.00298572	0.00297241	0.00302379	0.00315261	0.00339056	0.00363763	0.00388492	0.00411256	0.0044567	0.00478736	0.00504638	0.00526319	0.0052164	0.00494804	0.00462299	0.00445445	0.00446226	0.00442094	0.00426216	0.00391983	0.00352811	0.00335911	0.0034824	0.00380884	0.00432969	0.00489175	0.00530887	0.00548465	0.00542289	0.00525276	0.00505464	0.00489754	0.00481001	0.0047603	0.00476847	0.00486651	0.00496543	0.00502788	0.00503872	0.00499644	0.00495703	0.00497202
R_TeresMinor2	0.00122397	0.00115991	0.00126969	0.00147691	0.00164936	0.00174047	0.00174432	0.00172012	0.00170345	0.00170718	0.0016939	0.00164063	0.00157862	0.00154819	0.00163944	0.00195186	0.00256516	0.00344874	0.00441203	0.00540135	0.00632181	0.00718809	0.007813	0.00807986	0.00807928	0.00773598	0.00736433	0.00713053	0.00701662	0.00698533	0.00688001	0.00651906	0.00596479	0.0052988	0.00465041	0.00414949	0.00383715	0.00376349	0.00385971	0.00402223	0.00422326	0.00442553	0.00459012	0.00463394	0.00452207	0.00424125	0.00382176	0.0033741	0.00301596
R_TeresMinor3	0.00222726	0.00189993	0.00185292	0.00207816	0.00231299	0.00243156	0.00232175	0.00209979	0.00189998	0.00181093	0.0018504	0.00199331	0.00229242	0.00272477	0.00322791	0.00372107	0.00422805	0.00472218	0.0050839	0.00532443	0.00545477	0.00548809	0.00539753	0.00523235	0.00506029	0.00494821	0.00488542	0.00481702	0.00470108	0.00448246	0.00413395	0.00372731	0.00338682	0.00314266	0.00305446	0.00301415	0.00303324	0.00307821	0.00311033	0.00311881	0.00311315	0.00309601	0.003091	0.00304755	0.00296354	0.00285278	0.00274029	0.0026555	0.00260669
R_TeresMajor1	0.0069702	0.00697927	0.00756457	0.00845792	0.00912969	0.00925824	0.00890821	0.00837894	0.00796627	0.00773574	0.00777038	0.00819912	0.00902873	0.010239	0.0116867	0.0130921	0.0140976	0.0145193	0.0144585	0.0143088	0.0146028	0.0156112	0.0170371	0.0184022	0.0195641	0.0204558	0.0212469	0.0219873	0.0225113	0.0229383	0.0233065	0.0234002	0.023256	0.0228449	0.0221474	0.0212663	0.0202791	0.0192895	0.0183375	0.0174118	0.0164943	0.0156259	0.0148689	0.0140656	0.0131551	0.0120339	0.0106941	0.00930579	0.0080659
R_TeresMajor2	0.00557183	0.00514172	0.00544718	0.0062725	0.00709353	0.007561	0.0076837	0.00759587	0.00753925	0.00758473	0.00772331	0.00798448	0.00855058	0.00962093	0.0112132	0.0129075	0.0142596	0.0149187	0.0147036	0.013672	0.0121807	0.0110217	0.0108669	0.0116527	0.0128158	0.0138244	0.0146015	0.0153487	0.0161596	0.0173903	0.0190735	0.0207893	0.0223192	0.0233606	0.023735	0.0234813	0.0226741	0.0215292	0.0202081	0.0188049	0.017401	0.0160647	0.0148979	0.0138311	0.0128028	0.0116808	0.0103917	0.0091434	0.00821623
R_TeresMajor3	0.00517442	0.00490647	0.00540011	0.00636906	0.00721804	0.00760151	0.00755503	0.00727896	0.00703046	0.00689011	0.00684767	0.00687955	0.00710748	0.00773522	0.00884695	0.0101059	0.0111384	0.0116296	0.0114071	0.0105672	0.00948994	0.00891018	0.00931406	0.010419	0.0117113	0.0127749	0.0135885	0.0143291	0.0150496	0.0160715	0.0174604	0.0188724	0.0201448	0.0210018	0.0213025	0.0210728	0.0203786	0.0194108	0.0182978	0.0171068	0.0158906	0.0147143	0.0136739	0.0126967	0.0117242	0.0106358	0.00936942	0.0081194	0.00716108
R_TeresMajor4	0.00342915	0.00365961	0.00416303	0.00468401	0.00502235	0.00501327	0.00487145	0.00464321	0.00444708	0.00431207	0.0043513	0.00479459	0.00567611	0.00684564	0.00814096	0.00930485	0.0100886	0.0103439	0.0100469	0.00929222	0.00836051	0.00764096	0.00744701	0.00784193	0.00861656	0.00961205	0.0106489	0.0116954	0.012667	0.0135652	0.0143526	0.0149295	0.0153397	0.0155136	0.0154386	0.0151005	0.0145452	0.0138709	0.0131262	0.0123382	0.0115342	0.0107159	0.00989125	0.00906891	0.0082534	0.00742468	0.00658104	0.00579315	0.00513093
R_Supraspinatus1	0.00303571	0.00336986	0.00387876	0.00440738	0.0047644	0.00482543	0.00470261	0.00447503	0.00422374	0.00393609	0.00365015	0.00353116	0.0036694	0.00398949	0.00440385	0.00480877	0.00514051	0.00536835	0.00550834	0.0056306	0.00578302	0.00597767	0.00621727	0.00645128	0.00670619	0.00691893	0.0070984	0.00724952	0.00732852	0.00736012	0.00735143	0.00728835	0.00720062	0.00706165	0.00687699	0.00663218	0.00634549	0.0060361	0.00573086	0.00541202	0.00508349	0.00473876	0.00438406	0.00400825	0.00361683	0.00321244	0.0028178	0.00244911	0.00212764
R_Supraspinatus2	0.00279593	0.00322702	0.00375874	0.00425152	0.0045665	0.00459378	0.00450497	0.00432895	0.00412727	0.00388916	0.00363944	0.00356267	0.00375684	0.00410588	0.00451983	0.00490105	0.00519288	0.0053676	0.00544132	0.00545845	0.00544714	0.0054349	0.00545844	0.00553404	0.00572391	0.00599866	0.00631989	0.0066836	0.00702381	0.0072958	0.007466	0.00753117	0.00752885	0.00745164	0.0073269	0.00712279	0.00686437	0.0065834	0.00628988	0.00596927	0.00563879	0.00527369	0.0048782	0.00445309	0.00402846	0.00360438	0.00321984	0.00289068	0.00261313
R_Supraspinatus3	0.00457157	0.00411836	0.00400988	0.00423412	0.00449243	0.00453846	0.00436291	0.00410176	0.00396647	0.004098	0.00452208	0.00509089	0.00562834	0.00632617	0.00718367	0.00829954	0.00938563	0.0102858	0.0109156	0.0110973	0.0110402	0.0110972	0.0113122	0.0115575	0.0116613	0.0115651	0.0113572	0.0111258	0.0109179	0.010817	0.0107686	0.0107625	0.0108155	0.0108453	0.0108195	0.0107498	0.0106669	0.0106086	0.0105325	0.0104128	0.0102128	0.0100098	0.00985093	0.00951786	0.00893875	0.00807169	0.00695961	0.00583235	0.00497089
R_Supraspinatus4	0.00478728	0.00428576	0.00423309	0.0045992	0.00498203	0.00511263	0.00490563	0.00455815	0.00430068	0.00423871	0.00440062	0.00465441	0.00493343	0.00543996	0.00616942	0.00711148	0.00805867	0.00888811	0.00956262	0.0100042	0.0103571	0.0107713	0.0111774	0.0114786	0.0116229	0.0116252	0.0115521	0.011417	0.0111713	0.0108565	0.0104827	0.0100618	0.00972411	0.00944442	0.00924434	0.0091053	0.00902417	0.00901241	0.00900196	0.00894392	0.00880152	0.00863581	0.00849839	0.00819592	0.00766627	0.00688626	0.00588058	0.00483926	0.00401403
R_Subscapularis1	0.00460792	0.00422337	0.00435067	0.00460152	0.00467911	0.00446518	0.00411205	0.00375055	0.00358541	0.00382051	0.0046683	0.00608902	0.00772958	0.00944939	0.0110446	0.0125228	0.0136394	0.0143831	0.014842	0.0148873	0.0146952	0.0145058	0.0143862	0.0142267	0.013902	0.0134448	0.0129028	0.0123721	0.0118939	0.0113574	0.0107139	0.0100182	0.00929186	0.00856754	0.00789956	0.00725196	0.00670699	0.00625945	0.00587598	0.00557332	0.0053312	0.00514688	0.00503404	0.00497969	0.00496939	0.0050218	0.00511932	0.00524216	0.00537046
R_Subscapularis2	0.00265807	0.0022855	0.00233286	0.00264222	0.00289423	0.00293219	0.0027035	0.00233952	0.00204444	0.00198638	0.00219608	0.00258993	0.00308791	0.00358833	0.00402409	0.00431845	0.00445703	0.00445748	0.0043488	0.00414686	0.00391609	0.00376421	0.00372858	0.00383041	0.0039706	0.00376736	0.00335671	0.00283397	0.00237321	0.00212339	0.00204717	0.00210413	0.00225433	0.00240825	0.00252389	0.00259394	0.00259827	0.00255491	0.00246565	0.00234856	0.0022167	0.00209271	0.0019785	0.00186007	0.0017229	0.00156367	0.0014188	0.00130809	0.001256
R_Subscapularis3	0.00500378	0.00441351	0.00431762	0.00456444	0.00479168	0.00475489	0.00445301	0.00403654	0.00376356	0.00386	0.00442821	0.00534934	0.00641565	0.00764882	0.00889429	0.0101725	0.0112395	0.0120109	0.0125253	0.0126081	0.0124038	0.0121175	0.011832	0.0115366	0.0111069	0.0107003	0.0102525	0.00980654	0.00941697	0.00898927	0.00847314	0.00808303	0.00790801	0.00789467	0.00800559	0.00809823	0.00818871	0.00826497	0.00826376	0.00818485	0.00801639	0.00784117	0.00770637	0.00747093	0.00709841	0.00659622	0.00601742	0.00553029	0.00528394
R_Subscapularis4	0.00400134	0.00390306	0.00402985	0.00419146	0.0042512	0.00409032	0.00393668	0.00376105	0.00368567	0.00379307	0.00416578	0.00483023	0.00563291	0.00652461	0.00740411	0.00831358	0.00909849	0.00968517	0.0100904	0.0101792	0.0100387	0.00987057	0.00966315	0.0094334	0.0091098	0.00876755	0.00852049	0.00843875	0.00858503	0.00876212	0.00868331	0.00849327	0.00837376	0.00829245	0.00831503	0.00834101	0.0084291	0.00861342	0.0087894	0.00890932	0.00896949	0.00900999	0.00903803	0.0089008	0.00855072	0.00801026	0.00737205	0.00681986	0.00652478
R_Subscapularis5	0.0039896	0.00376169	0.00387676	0.00414129	0.00432346	0.0042859	0.00417312	0.00400821	0.00393853	0.00408317	0.00449883	0.00515475	0.00589379	0.00670621	0.00750789	0.00838073	0.00914313	0.00969285	0.0100506	0.0100255	0.00973513	0.00942252	0.00921655	0.00911088	0.0088683	0.00855236	0.0081425	0.00776717	0.00762381	0.00761959	0.00755368	0.00757494	0.0077538	0.00791424	0.00801743	0.00796176	0.00787341	0.00782887	0.00780625	0.0078079	0.00779035	0.00780672	0.00786637	0.00786268	0.00774757	0.00753166	0.00725162	0.00702564	0.00695178
R_Subscapularis6	0.00390888	0.0041704	0.00453668	0.00477017	0.00479619	0.00454983	0.00438971	0.00425386	0.00418047	0.00423503	0.00455419	0.00531108	0.00628552	0.00729917	0.00820339	0.00906356	0.00968664	0.010009	0.0101396	0.00988639	0.00935177	0.00870597	0.0081462	0.00777315	0.00744933	0.00731095	0.0072917	0.00744304	0.00787088	0.00826603	0.00834444	0.00829293	0.00825603	0.00817211	0.0081032	0.00792264	0.00776109	0.00769382	0.00768038	0.00770648	0.00773187	0.00777495	0.00782252	0.007804	0.00771529	0.00757724	0.00744243	0.00737459	0.00740616
R_Subscapularis7	0.00405221	0.00411546	0.00439507	0.00459103	0.0045921	0.00435398	0.00419056	0.00408492	0.00410717	0.00435832	0.00497308	0.00602329	0.00723275	0.00847139	0.00958188	0.0106205	0.0113536	0.0117298	0.0118603	0.0115589	0.0109521	0.0102426	0.00969643	0.00942178	0.00918399	0.00912664	0.00908166	0.00910384	0.00930866	0.00946961	0.00939507	0.00925359	0.00912421	0.00893419	0.00868462	0.00826282	0.00783149	0.00748553	0.00726278	0.00717427	0.00717596	0.00723241	0.00732838	0.00744504	0.00755954	0.00769854	0.00783618	0.00796804	0.0080935
R_Subscapularis8	0.00405486	0.00398702	0.00418751	0.00437468	0.0044061	0.00419621	0.0040308	0.0038956	0.00390032	0.00414956	0.00476405	0.00580139	0.00698131	0.00820674	0.00932251	0.0103846	0.0111552	0.0115817	0.0117402	0.011454	0.0108619	0.0101757	0.00963474	0.00933096	0.00903696	0.00890915	0.00879122	0.00875409	0.00892469	0.00907327	0.00898825	0.00884095	0.00872804	0.00857892	0.00839434	0.00806333	0.00773187	0.00747438	0.00730334	0.00723638	0.00721461	0.00723587	0.007297	0.00734656	0.00739022	0.00743915	0.00749064	0.00756307	0.00765834
R_Subscapularis9	0.00341813	0.00361807	0.00396152	0.00420568	0.00426169	0.00408633	0.0039825	0.00389886	0.00390191	0.00403754	0.00442653	0.00516943	0.00606461	0.00700196	0.00784548	0.0086799	0.0092966	0.0096229	0.00975177	0.00950613	0.00898593	0.00839854	0.0079975	0.00787947	0.00779507	0.00787957	0.00796741	0.00812765	0.00847515	0.00877312	0.00881331	0.00875667	0.00868409	0.00853779	0.00832671	0.00795935	0.0075891	0.00728474	0.00707795	0.0069764	0.0069521	0.00697212	0.00702394	0.00709001	0.00716472	0.00725761	0.0073627	0.00746367	0.00754649
R_Subscapularis10	0.00216718	0.00253699	0.00290321	0.0030946	0.00310355	0.00288449	0.00275672	0.00265139	0.00258479	0.00256866	0.00273413	0.00330058	0.00415807	0.00509948	0.00599403	0.00677059	0.00731265	0.00754538	0.00750839	0.00715528	0.006607	0.0060095	0.0054968	0.00522189	0.00515615	0.00543072	0.00591424	0.00651507	0.00719243	0.00771905	0.00794536	0.0079546	0.00787129	0.00770395	0.00754199	0.00730954	0.00707148	0.00686146	0.00664927	0.00644409	0.00624096	0.0060205	0.00574497	0.00544355	0.00514149	0.00488478	0.00471087	0.00460379	0.00453074
R_Subscapularis11	0.00245974	0.00294743	0.00344388	0.00381441	0.00398303	0.00387531	0.00372035	0.00352631	0.00333129	0.00313587	0.00304663	0.00333086	0.00397423	0.00475658	0.0055371	0.00618949	0.00660216	0.00668618	0.00649509	0.00607005	0.00554747	0.00510218	0.00488245	0.00497202	0.00531943	0.00591468	0.00660686	0.00732623	0.00800504	0.00853526	0.00883987	0.00894138	0.00892229	0.00878594	0.00858193	0.00828725	0.00794431	0.00760125	0.00725584	0.00690835	0.00655117	0.00617705	0.00576004	0.00533064	0.00491535	0.0045447	0.00424287	0.00400124	0.00380082
R_BicepsBrachiiLH	0.00884116	0.0100462	0.0112089	0.0121798	0.0129025	0.0133844	0.0137859	0.0142329	0.0148891	0.0159709	0.0177246	0.0200637	0.0226631	0.0253061	0.0275751	0.0292148	0.0299734	0.0297934	0.0287782	0.0270596	0.0248924	0.022637	0.0205281	0.0187486	0.0172349	0.0158176	0.0144647	0.0131759	0.0120078	0.0110247	0.0103189	0.0102242	0.0108494	0.0119533	0.0130413	0.013921	0.0146142	0.0151732	0.0157331	0.0164227	0.0171909	0.0179965	0.018769	0.0194332	0.0199065	0.0202842	0.0207414	0.0213343	0.0220748
R_BicepsBrachiiSH1	0.0121208	0.0131854	0.0141578	0.0149908	0.015668	0.0161519	0.0165172	0.0168822	0.0174406	0.0183239	0.0195703	0.0209718	0.0222969	0.0234204	0.0241654	0.0243815	0.0240356	0.0231963	0.0219828	0.0207137	0.0197113	0.0191226	0.0189076	0.0189329	0.0191346	0.0195142	0.0201219	0.0209433	0.0217279	0.022331	0.022615	0.0225626	0.0223091	0.0219974	0.0216587	0.0212999	0.0209183	0.0205448	0.0202654	0.0201757	0.0202917	0.0205384	0.0208803	0.0212698	0.0217271	0.022213	0.0226562	0.0230135	0.0232637
R_BicepsBrachiiSH2	0.0121208	0.0131854	0.0141578	0.0149908	0.015668	0.0161519	0.0165172	0.0168822	0.0174406	0.0183239	0.0195703	0.0209718	0.0222969	0.0234204	0.0241654	0.0243815	0.0240356	0.0231963	0.0219828	0.0207137	0.0197113	0.0191226	0.0189076	0.0189329	0.0191346	0.0195142	0.0201219	0.0209433	0.0217279	0.022331	0.022615	0.0225626	0.0223091	0.0219974	0.0216587	0.0212999	0.0209183	0.0205448	0.0202654	0.0201757	0.0202917	0.0205384	0.0208803	0.0212698	0.0217271	0.022213	0.0226562	0.0230135	0.0232637
R_TricepsLH1	0.00594418	0.00586508	0.00605719	0.0063745	0.00654579	0.00642503	0.00624358	0.00618836	0.00643309	0.00692624	0.00769304	0.00875851	0.0100832	0.0115915	0.0131184	0.0143032	0.0149035	0.0148065	0.0140615	0.0128841	0.0115861	0.0105012	0.00976323	0.00937091	0.00926018	0.00921675	0.00927998	0.0095811	0.0101238	0.0109354	0.011862	0.0127475	0.0135539	0.0141638	0.014529	0.0145745	0.0143386	0.0139082	0.0133644	0.0127547	0.0121552	0.0115926	0.0110708	0.0106165	0.0102385	0.00990479	0.00958174	0.00929603	0.00905294
R_TricepsLH2	0.00463953	0.00465206	0.00485263	0.00510224	0.00524014	0.00519261	0.00515343	0.00526987	0.00562951	0.00621275	0.00710049	0.00832822	0.00983612	0.0115146	0.0131424	0.0143818	0.0149656	0.0148268	0.0140537	0.0128515	0.0115223	0.0103773	0.00948567	0.00882866	0.00839794	0.00791516	0.00745562	0.00711916	0.00701227	0.00721007	0.00756221	0.00798668	0.00845934	0.00888982	0.00924256	0.00940401	0.00937368	0.00924597	0.00908099	0.00892902	0.00887347	0.00888867	0.00888762	0.00883426	0.00868253	0.00842896	0.00816034	0.00793961	0.00779307
R_TricepsLH3	0.00505236	0.00510392	0.00529521	0.00551953	0.00562851	0.00556378	0.00551266	0.00558657	0.00589231	0.00640084	0.00717919	0.00826637	0.00959431	0.0110575	0.0124745	0.0135388	0.0140306	0.0138783	0.0131537	0.0120314	0.0107865	0.00968398	0.00882515	0.00823046	0.00789148	0.00762419	0.00747605	0.00753922	0.00783755	0.00836946	0.00897493	0.00956935	0.0101369	0.0105856	0.0108939	0.010982	0.0108533	0.0106013	0.0102741	0.00993022	0.00962049	0.00936496	0.009143	0.00894475	0.00877119	0.00861958	0.00847669	0.00837537	0.00830204
R_TricepsLH4	0.00465879	0.00467568	0.00487364	0.00512691	0.00526358	0.00521502	0.00517623	0.00528326	0.00563993	0.00622031	0.00710519	0.00832992	0.00982765	0.011502	0.0131222	0.0143538	0.0149382	0.0147954	0.0140188	0.0128256	0.0115066	0.0103717	0.00949948	0.00885304	0.00843086	0.00795055	0.0074903	0.00714113	0.00702238	0.00721111	0.00755143	0.00796853	0.00843964	0.00886121	0.00921313	0.00937778	0.00935019	0.00922752	0.00906378	0.00891568	0.00886718	0.00888554	0.00888855	0.00883855	0.00869253	0.00843592	0.00816026	0.00793874	0.00778759
R_LatissimusDorsi1	0.00309041	0.00335872	0.00375173	0.00400298	0.00405648	0.00382235	0.00367334	0.00352598	0.00342376	0.00339161	0.00365927	0.00453831	0.00592874	0.00754808	0.00916974	0.0105794	0.0115652	0.01202	0.0119201	0.0113058	0.010342	0.0092883	0.0083459	0.00773993	0.00755143	0.00786762	0.00850385	0.00931474	0.0101879	0.0109209	0.0113555	0.0115281	0.0115947	0.0115411	0.0114423	0.0112002	0.0108414	0.0104419	0.00998713	0.00949365	0.00900848	0.00849877	0.00790859	0.00726318	0.00659232	0.00592036	0.0053435	0.00491793	0.0046328
R_LatissimusDorsi2	0.00319278	0.00335604	0.00370972	0.00398829	0.00410478	0.00396394	0.00387614	0.00376666	0.00369748	0.00369334	0.00394508	0.00475289	0.00609307	0.00773382	0.00944255	0.0109353	0.0119991	0.0125128	0.0124271	0.0117777	0.010747	0.00961265	0.00860699	0.00799665	0.00785635	0.0082231	0.0088956	0.0097438	0.0106593	0.0115015	0.0121376	0.012562	0.0128815	0.0130528	0.013107	0.0129427	0.0125868	0.0121231	0.0115808	0.0109652	0.010343	0.00969997	0.00897709	0.0082058	0.00740907	0.00659978	0.0058646	0.00526751	0.00482458
R_LatissimusDorsi3	0.00347554	0.00357664	0.00387643	0.00410664	0.00418097	0.0039992	0.0038972	0.00379127	0.00375973	0.00381671	0.00418086	0.00513708	0.00660797	0.00834617	0.0101249	0.0116738	0.0127582	0.013231	0.0130713	0.0123273	0.0112106	0.0100426	0.00909824	0.00862954	0.00863405	0.00913067	0.00989513	0.010815	0.0117716	0.012628	0.0132716	0.0136764	0.0139497	0.0140389	0.0139885	0.0137173	0.0132578	0.0126945	0.0120563	0.0113628	0.0106667	0.00995053	0.00917219	0.00837409	0.00756917	0.00678292	0.00607599	0.00550258	0.00506879
R_LatissimusDorsi4	0.0032548	0.00341865	0.00371787	0.0038971	0.00389157	0.00363465	0.00347308	0.00335	0.00331165	0.00339885	0.00382178	0.00482993	0.00625013	0.0078498	0.00942223	0.0107737	0.0116803	0.0120219	0.0118274	0.0111301	0.0101461	0.00917205	0.00845647	0.00817211	0.00827308	0.00880342	0.00954821	0.0104164	0.0112941	0.0120199	0.0124818	0.0126887	0.0127392	0.0126304	0.0124218	0.0120451	0.0115583	0.0110288	0.0104678	0.00988024	0.00930355	0.00871171	0.00806775	0.00741351	0.00677584	0.006188	0.00569562	0.00531406	0.00502235
R_LatissimusDorsi5	0.00390307	0.00443588	0.00515602	0.00586405	0.00648835	0.00690338	0.00717912	0.00727428	0.00731426	0.00748864	0.00793098	0.00854535	0.00915872	0.00984922	0.0106757	0.0118594	0.0130265	0.0139155	0.0145063	0.0146463	0.0144547	0.0141397	0.0139285	0.0138353	0.0137154	0.0137649	0.0139648	0.0143094	0.0146864	0.0149079	0.0148882	0.0146712	0.014357	0.0139519	0.0135077	0.012966	0.0123542	0.0117512	0.0111244	0.0105185	0.009982	0.00948702	0.00899393	0.0085431	0.00817706	0.00789379	0.00763573	0.00736122	0.00714182
R_LatissimusDorsi6	0.00965849	0.0111797	0.0133145	0.0156604	0.0179901	0.0198993	0.0209238	0.0208822	0.0201262	0.0192008	0.0188285	0.0193573	0.0207283	0.0227957	0.0254416	0.0285851	0.0315331	0.033655	0.0346	0.0341996	0.0327742	0.0309747	0.0294604	0.02828	0.0270659	0.0257715	0.0246017	0.0238259	0.0235269	0.023489	0.0236342	0.0238385	0.0239599	0.0238376	0.0234517	0.0228276	0.0220649	0.0212756	0.020519	0.019915	0.0196174	0.0196316	0.0198748	0.0202023	0.0204424	0.0203792	0.0197647	0.0185599	0.017029
R_PectoralisMajorTH1	0.00941996	0.00830295	0.00757473	0.00718083	0.00702614	0.00708076	0.00719559	0.00732431	0.00749056	0.00782692	0.00865815	0.0102452	0.0126525	0.0157931	0.0191971	0.0223729	0.0249446	0.0267288	0.0276301	0.0276101	0.0268343	0.0256029	0.024085	0.0224478	0.0207743	0.0192297	0.0178947	0.0167557	0.0157914	0.0147866	0.0135333	0.0121898	0.0111546	0.0106058	0.0107487	0.0112137	0.0117933	0.0124262	0.012974	0.0134132	0.0138147	0.014103	0.0141187	0.0137582	0.012897	0.011614	0.0101695	0.00877652	0.00758223
R_PectoralisMajorTH2	0.0105479	0.00935344	0.0085736	0.00817008	0.00805337	0.00819901	0.00839341	0.00858514	0.00877487	0.00909032	0.00986246	0.0114006	0.0138645	0.0172146	0.0209321	0.0244423	0.027323	0.0293672	0.030456	0.0305464	0.0298207	0.0285742	0.0270074	0.0252865	0.023506	0.0218036	0.0202684	0.0188906	0.0176415	0.0163259	0.0147567	0.0131055	0.0118093	0.0111288	0.011294	0.0119114	0.0127028	0.0135848	0.0143997	0.0151124	0.0157977	0.0163387	0.0165586	0.0163125	0.0154477	0.0140486	0.0124025	0.0107587	0.00928934
R_PectoralisMajorTH3	0.0104055	0.00925009	0.00846419	0.00801709	0.00786632	0.00803619	0.00828211	0.0085307	0.00876195	0.00907971	0.00979614	0.011236	0.0136199	0.0169056	0.0205832	0.0240621	0.0269341	0.0290085	0.0301327	0.0302768	0.0296124	0.0284285	0.0269004	0.0252264	0.0235111	0.0218597	0.0203754	0.019035	0.0178108	0.0165086	0.0149531	0.0133214	0.012034	0.0113561	0.0115282	0.0121667	0.0129773	0.0138877	0.0147597	0.0155635	0.0163531	0.017014	0.0173433	0.0171841	0.0163713	0.0149812	0.013312	0.0116144	0.010071
R_PectoralisMajorTH4	0.00977135	0.00869023	0.00798177	0.00763385	0.00753907	0.00767143	0.00780053	0.00791311	0.00803649	0.00827362	0.00892095	0.0102538	0.0124485	0.0154599	0.0188233	0.022009	0.0246612	0.0266158	0.0277383	0.0279965	0.0275433	0.026616	0.0253477	0.0238913	0.0223579	0.0208646	0.019534	0.0183311	0.0171951	0.0159381	0.0143733	0.0126665	0.0112384	0.010397	0.010432	0.0110314	0.0118895	0.0128815	0.0138275	0.0146741	0.0154646	0.0161086	0.0164319	0.0162707	0.0154678	0.0141004	0.0124402	0.0107414	0.00919316
R_PectoralisMajorTH5	0.00834066	0.00731895	0.00666927	0.0063027	0.00612601	0.00611079	0.00616839	0.00626474	0.00643071	0.00677727	0.00759442	0.0090918	0.0112721	0.0140812	0.0170994	0.0199272	0.0222037	0.0237694	0.0245693	0.0245678	0.0239429	0.0229616	0.0217859	0.0205088	0.019178	0.0179588	0.016902	0.0159704	0.0151091	0.0141044	0.012758	0.0112315	0.00989843	0.009032	0.00891607	0.0093247	0.0100319	0.0108964	0.0117327	0.0124707	0.0131383	0.0136758	0.0139511	0.0138068	0.0131038	0.0118851	0.010386	0.00882482	0.00742622
R_PectoralisMajorTH6	0.00666919	0.0058884	0.00529368	0.00486153	0.00466182	0.00478177	0.00510395	0.00547802	0.00582158	0.00615866	0.0066719	0.00753311	0.0089001	0.010866	0.0131525	0.0153805	0.0172511	0.0186827	0.019613	0.0200819	0.0202407	0.0203196	0.0202467	0.0200058	0.0197087	0.0191813	0.0186403	0.0180811	0.0174176	0.0166124	0.0155916	0.0143604	0.0131368	0.0122144	0.011839	0.0120553	0.0126865	0.013622	0.0146944	0.0157851	0.0168776	0.0178403	0.0184811	0.0185755	0.0179615	0.0166696	0.0149642	0.0131256	0.0114172
R_PectoralisMajorCH1	0.00818404	0.00806254	0.00803878	0.00815224	0.00831035	0.00855756	0.00863155	0.00868196	0.00871687	0.00868466	0.00860153	0.00853741	0.00889692	0.0100355	0.0119403	0.0141275	0.0166157	0.0194511	0.0222175	0.0249012	0.027307	0.0293229	0.0306226	0.0311893	0.0313818	0.0309972	0.0305663	0.0300495	0.0292493	0.0281388	0.0266784	0.0248498	0.0228983	0.0212031	0.020069	0.0196576	0.019854	0.0205753	0.0216359	0.0228612	0.0241578	0.0253295	0.026158	0.0263204	0.0256133	0.0240734	0.022043	0.0198631	0.0178014
R_PectoralisMajorCH2	0.00531252	0.00472118	0.0043088	0.00404387	0.00388969	0.00384504	0.00386315	0.00392292	0.00402554	0.0042117	0.0046401	0.00542662	0.00662968	0.00828145	0.0101312	0.0119124	0.0134307	0.01461	0.0154051	0.0158171	0.0159495	0.0159392	0.0157399	0.0153544	0.0148916	0.0143439	0.0138856	0.0134731	0.0130096	0.0124085	0.0115614	0.0105323	0.00956763	0.00889327	0.00870785	0.00899071	0.00958115	0.0103559	0.0111606	0.0119037	0.0125916	0.0131599	0.0135234	0.013486	0.0129224	0.011851	0.0104469	0.00894214	0.00756337
R_TricepsMedH1	0.004048	0.00449142	0.00494333	0.00538456	0.00575898	0.00603555	0.00619537	0.00627715	0.00635909	0.00655983	0.00704832	0.00785929	0.00888688	0.0100103	0.011002	0.011679	0.0119158	0.0117095	0.0111646	0.0104172	0.00964254	0.00901282	0.00854437	0.00821581	0.00801188	0.00778916	0.00755411	0.00723329	0.00679201	0.00624563	0.0056237	0.0049904	0.00443992	0.00405642	0.00379548	0.0037348	0.00386021	0.00419252	0.00469336	0.00528035	0.00591182	0.00651579	0.00701885	0.00732764	0.00739339	0.00726387	0.00710235	0.00701268	0.00707173
R_TricepsMedH2	0.00405532	0.00450212	0.00495833	0.00539644	0.00577623	0.00605193	0.00620883	0.00629008	0.00637143	0.00658017	0.00707116	0.00788057	0.00890967	0.0100389	0.011033	0.0117107	0.0119423	0.0117344	0.0111927	0.0104423	0.00966724	0.00903439	0.00856498	0.00823661	0.00803149	0.00780615	0.00757179	0.00724906	0.00680671	0.00625989	0.00563746	0.00500486	0.00445111	0.00406633	0.00380777	0.00374731	0.00387453	0.00420495	0.00470497	0.00529628	0.00592535	0.00653019	0.00704023	0.00735001	0.00741155	0.00728604	0.00712065	0.0070237	0.00708722
R_TricepsMedH3	0.00391427	0.00434508	0.004781	0.00520069	0.00556698	0.00583557	0.00598664	0.0060639	0.00614461	0.00633921	0.00681387	0.00759704	0.00858781	0.00967493	0.0106339	0.0112912	0.0115175	0.0113147	0.0107906	0.0100664	0.00931523	0.00870525	0.0082556	0.00794415	0.00774319	0.00752507	0.00729984	0.00698989	0.00656515	0.00603186	0.00543658	0.00482043	0.00429129	0.00392201	0.00367144	0.00361294	0.00373141	0.00405405	0.00453478	0.00510449	0.00570938	0.00630072	0.00678026	0.00708563	0.00714806	0.00702203	0.006862	0.00677256	0.00683337
R_TricepsMedH4	0.00404322	0.00448481	0.00493935	0.00537772	0.00575204	0.00602711	0.0061854	0.00626552	0.00634501	0.00654992	0.0070388	0.00784914	0.00887347	0.00999476	0.0109877	0.0116687	0.0118945	0.0116869	0.0111446	0.0103994	0.00962771	0.00899291	0.00852526	0.00820843	0.00800153	0.00777654	0.00753956	0.00721993	0.0067816	0.00623579	0.00561855	0.00498421	0.00443502	0.0040522	0.00379224	0.00373277	0.00385632	0.00418626	0.00468233	0.00527337	0.00589925	0.00650867	0.0070065	0.00732232	0.00738436	0.00725457	0.00708862	0.00699705	0.00705981
R_TricepsMedH5	0.00405851	0.00450306	0.00496106	0.00539839	0.00577908	0.0060572	0.00621241	0.00629281	0.0063756	0.0065809	0.00707407	0.00788203	0.00891333	0.0100435	0.0110392	0.011717	0.0119473	0.0117418	0.0111985	0.0104501	0.009672	0.00903774	0.00856855	0.0082426	0.00803627	0.00780996	0.00757356	0.00725083	0.00680846	0.00626444	0.00563792	0.00500533	0.00445326	0.00407101	0.0038121	0.0037472	0.00387371	0.00420591	0.00470497	0.00529765	0.00592833	0.00653462	0.00704192	0.00735229	0.00741796	0.00728826	0.00712257	0.00702932	0.00709476
R_Brachialis1	0.00522148	0.00593314	0.00659233	0.00715368	0.00757027	0.00781474	0.00786468	0.00780648	0.00776467	0.00788645	0.00834835	0.00914796	0.0101681	0.0112962	0.0122941	0.0129991	0.0133135	0.0132581	0.01292	0.0123994	0.0118152	0.0113168	0.0109234	0.0106475	0.0104671	0.0102799	0.0101021	0.00985859	0.00949613	0.00901207	0.00847993	0.00794675	0.00748777	0.00714736	0.00682237	0.00656056	0.00636336	0.00629972	0.00645807	0.0068691	0.00743216	0.00807191	0.0087195	0.00922798	0.00949175	0.00956062	0.00963113	0.00981086	0.0101643
R_Brachialis2	0.00511303	0.00580099	0.00644492	0.00700088	0.00741235	0.00765189	0.00770626	0.00765969	0.00762447	0.00774857	0.00820966	0.00900166	0.0100198	0.011138	0.0121279	0.0128288	0.0131356	0.0130688	0.0127237	0.0121951	0.0116109	0.0111019	0.0107136	0.0104312	0.01025	0.0100632	0.00988201	0.0096372	0.0092677	0.0087829	0.00824862	0.00771611	0.00725243	0.00690989	0.00658259	0.00632817	0.00614306	0.00608662	0.00625587	0.0066837	0.00725302	0.00789295	0.00853212	0.00903172	0.00928405	0.00935234	0.00941082	0.00957424	0.00991432
R_Brachialis3	0.00394149	0.00444725	0.00492927	0.00536011	0.00569212	0.00589757	0.00596776	0.00595832	0.00596191	0.00608488	0.00647678	0.00714378	0.00799182	0.00892019	0.00974637	0.0103208	0.0105549	0.0104655	0.0101237	0.00963057	0.00909387	0.00864629	0.00830121	0.00805559	0.00789705	0.00772875	0.00755725	0.00732952	0.00699452	0.00656691	0.00609614	0.00562705	0.00521849	0.00491826	0.00464207	0.00444992	0.00434277	0.00437173	0.00459351	0.00500547	0.00551867	0.0060639	0.00658277	0.00697011	0.007143	0.00715698	0.00716034	0.007242	0.00745761
R_Brachialis4	0.00489233	0.0055487	0.00616129	0.00669226	0.00708433	0.00731745	0.00737168	0.00733022	0.00730242	0.00742041	0.00785925	0.00862721	0.00960635	0.0106818	0.0116308	0.0122991	0.0125973	0.0125276	0.0121897	0.0116816	0.0111055	0.0106236	0.0102473	0.00997572	0.00980315	0.00961977	0.00944673	0.00920767	0.00885129	0.00837862	0.00786549	0.00734856	0.00690233	0.00656895	0.00625613	0.00601284	0.00584219	0.00579998	0.00596449	0.00637769	0.00692747	0.00754384	0.00816185	0.00864017	0.00888301	0.00894191	0.00899558	0.00915058	0.00947045
R_Brachialis5	0.00403011	0.00452649	0.00501131	0.00544937	0.00579833	0.00602864	0.00612091	0.00613651	0.00615631	0.0063047	0.00672741	0.00744678	0.00835015	0.00934814	0.010228	0.0108399	0.0110766	0.0109536	0.0105523	0.0099808	0.0093759	0.00887332	0.00849335	0.00822274	0.00805179	0.00786513	0.0076749	0.00741876	0.00705064	0.00658095	0.00605631	0.00553418	0.00507156	0.00474033	0.00444711	0.00427135	0.00420516	0.00430871	0.00460838	0.0050868	0.00564669	0.0062336	0.00677253	0.00715822	0.00731631	0.00730403	0.00727181	0.00731583	0.00750382
R_Brachialis6	0.00387527	0.00436964	0.00484307	0.00526282	0.00559014	0.00579642	0.00586637	0.00585672	0.00586129	0.00598388	0.00636871	0.00702544	0.00785772	0.00877141	0.00958681	0.0101518	0.0103799	0.0102909	0.00995273	0.00946524	0.00893872	0.00849331	0.00815426	0.00791239	0.00775575	0.0075891	0.00742175	0.00719861	0.00687377	0.00644998	0.00598416	0.0055218	0.00511689	0.00481828	0.0045479	0.00436291	0.00425435	0.00429034	0.00451089	0.00492171	0.00542378	0.00596344	0.00647452	0.00684892	0.0070211	0.00703749	0.0070396	0.00711661	0.00732695
R_Brachialis7	0.0041359	0.00465154	0.00514954	0.00559972	0.00595335	0.0061846	0.00627219	0.00628135	0.00630013	0.00645152	0.00687762	0.00760313	0.00852091	0.00953385	0.0104312	0.0110518	0.011295	0.0111757	0.0107739	0.0102046	0.00959583	0.00909114	0.00871064	0.00843687	0.00826672	0.00808044	0.00788748	0.00763071	0.00726239	0.00678108	0.00625783	0.00572942	0.00526656	0.00492762	0.00462959	0.00444367	0.00436852	0.0044536	0.00474897	0.00522375	0.0057928	0.0063909	0.00694182	0.00733982	0.00750836	0.00750033	0.00747705	0.00753542	0.0077401
R_Brachioradialis1	0.010429	0.0119217	0.0132687	0.0143846	0.0151692	0.0155736	0.0156015	0.0153991	0.0152283	0.0153726	0.0161485	0.0175572	0.0193713	0.0213704	0.0231434	0.024432	0.0250835	0.025145	0.024743	0.0240062	0.0231112	0.0222998	0.0216492	0.021175	0.0208627	0.0205745	0.0203206	0.0199971	0.0194635	0.0187129	0.0178787	0.0170464	0.0163421	0.0158203	0.0152895	0.0148191	0.0143631	0.0140456	0.0140603	0.014555	0.0153643	0.0163758	0.017496	0.0184323	0.0189532	0.0191501	0.019376	0.0198361	0.0206548
R_Brachioradialis2	0.00727875	0.00835151	0.00930546	0.010079	0.0106077	0.0108622	0.0108494	0.0106801	0.0105237	0.010591	0.0110875	0.0120057	0.0131895	0.0144927	0.0156503	0.0164878	0.0169281	0.0169965	0.0167828	0.0163541	0.0158224	0.0153436	0.0149541	0.0146788	0.0145057	0.014346	0.0142222	0.0140486	0.0137404	0.0132793	0.012753	0.0122199	0.0117694	0.0114437	0.0111151	0.0108324	0.0105342	0.0103092	0.0102867	0.010576	0.0110685	0.0116923	0.0124148	0.013036	0.0133893	0.0135531	0.0137527	0.0141292	0.0147566
R_Brachioradialis3	0.00558419	0.00640998	0.00714263	0.00773375	0.00814082	0.00833647	0.00832387	0.00819454	0.00807857	0.00812605	0.00850565	0.00921404	0.0101231	0.0111206	0.0120041	0.0126516	0.012989	0.0130402	0.0128725	0.01255	0.0121407	0.0117717	0.011475	0.0112653	0.0111301	0.0110107	0.0109101	0.0107828	0.0105441	0.0101963	0.00979014	0.00937938	0.00903476	0.00878871	0.00853088	0.00831135	0.0080854	0.00791666	0.00790111	0.00812266	0.00849571	0.00897415	0.00952738	0.0100084	0.0102815	0.0104059	0.0105586	0.0108461	0.0113305
R_PronatorTeres1	0.00246919	0.00278206	0.00308165	0.00335418	0.00357595	0.00371461	0.00376886	0.00376274	0.00375832	0.00383238	0.00408001	0.0045083	0.00504818	0.0056436	0.00614964	0.00648762	0.00660149	0.00649888	0.00624215	0.00590009	0.00555213	0.00528724	0.00510521	0.00498726	0.00491468	0.00481563	0.00469003	0.00451578	0.00426663	0.00396637	0.00364955	0.00335892	0.00312776	0.00298008	0.00283735	0.00274369	0.00270198	0.00274228	0.00289495	0.00315342	0.00347258	0.00382546	0.00416212	0.00441279	0.00451507	0.00450791	0.00448052	0.00449604	0.00459664
R_PronatorTeres2	8.03764e-05	9.22229e-05	9.48975e-05	9.92996e-05	0.00010897	0.000117391	0.000115092	0.000112587	0.00011524	0.000120926	0.000130699	0.0001416	0.000149453	0.000153664	0.000158544	0.000160504	0.000164207	0.000161366	0.000158294	0.000148427	0.000134353	0.000132241	0.000133921	0.000137514	0.000148006	0.000145146	0.000140428	0.000138452	0.000135163	0.000139114	0.00014551	0.000149302	0.000146873	0.000141622	0.0001389	0.000140736	0.000150887	0.00016658	0.000178274	0.000176843	0.000169618	0.000169397	0.000166856	0.000164811	0.000158611	0.000147671	0.000138652	0.000132315	0.000128067
R_Supinator1	0.00217654	0.00242994	0.00257579	0.00267752	0.00284677	0.0030652	0.00307708	0.00298025	0.00303272	0.00325202	0.0035119	0.0037134	0.00388133	0.00406216	0.004234	0.00432013	0.00437433	0.00439318	0.00424115	0.00399005	0.00371174	0.00355453	0.0035641	0.00376032	0.00398981	0.00396474	0.00379752	0.00363841	0.00361872	0.00374141	0.00389232	0.00395625	0.00393261	0.00382112	0.00367748	0.00378139	0.00409274	0.00453527	0.00481492	0.00473942	0.00462063	0.00456301	0.00452771	0.00443584	0.0042698	0.00400932	0.0037623	0.00354367	0.00342551
R_Supinator2	0.00180052	0.00200734	0.00212822	0.00221198	0.00235164	0.00253006	0.00254028	0.00246498	0.00250598	0.00268487	0.00290227	0.00306721	0.0032078	0.00335509	0.0034995	0.00356868	0.00361697	0.00363564	0.00350684	0.00329578	0.0030646	0.00293404	0.00294881	0.00310772	0.00328928	0.00327618	0.00313507	0.00300829	0.00299381	0.00309068	0.00321365	0.00326771	0.00325164	0.00315675	0.00303971	0.00312726	0.00338131	0.00374924	0.00397955	0.00391518	0.00381514	0.00376671	0.00374173	0.00366288	0.00353111	0.00331515	0.00310667	0.00293324	0.00282912
R_Supinator3	0.000975228	0.00108695	0.00115546	0.00119887	0.0012766	0.00137164	0.00137479	0.00133707	0.00135829	0.00145728	0.00157277	0.00166252	0.00173699	0.00181889	0.00189586	0.00193261	0.00196028	0.00196772	0.00189936	0.00178737	0.00166306	0.00159333	0.00159213	0.00168317	0.00178337	0.00177486	0.00169798	0.00163078	0.00161999	0.00167928	0.0017442	0.00177799	0.0017636	0.00170948	0.00164366	0.00169565	0.00183274	0.00202982	0.00215408	0.00212098	0.00206817	0.00204179	0.00202978	0.00198798	0.00191399	0.00179706	0.00168125	0.00158493	0.00153426
R_Supinator4	0.000907002	0.00101116	0.00107313	0.00111583	0.00118524	0.00127637	0.00128131	0.00124237	0.00126103	0.00135037	0.00146046	0.00154711	0.0016157	0.00169262	0.00176245	0.00179972	0.00182626	0.00183027	0.00176531	0.00166055	0.00154531	0.00147712	0.00148214	0.00156687	0.00165874	0.0016511	0.00157997	0.00151589	0.00150762	0.00155931	0.00162336	0.00164895	0.00164012	0.00159257	0.00153393	0.0015733	0.0017041	0.00188641	0.00200352	0.00197278	0.00192443	0.00190008	0.00188726	0.00184901	0.00177814	0.00166905	0.00156539	0.00147411	0.00142507
R_Supinator5	0.00111907	0.00125494	0.00133212	0.00138582	0.00147386	0.00158431	0.00159081	0.00154202	0.00157005	0.00167765	0.00181187	0.00192324	0.00200776	0.00210012	0.00219165	0.00223282	0.00226465	0.00227305	0.00219607	0.00206333	0.00191865	0.00183586	0.00184789	0.00194804	0.00206194	0.00205145	0.00195928	0.00188314	0.00187063	0.00193396	0.00201344	0.00204583	0.00203464	0.00197734	0.00190388	0.00195636	0.0021187	0.00234864	0.00249255	0.00245103	0.00239212	0.00236112	0.00234276	0.00229461	0.00220948	0.00207597	0.00194664	0.00183166	0.00177034
R_PronatorQuadratus1	0.000276624	0.000312238	0.000328662	0.000342834	0.000364776	0.000389397	0.000389701	0.000381574	0.00038393	0.000415881	0.000446674	0.000470702	0.000491922	0.000517235	0.000540483	0.000549812	0.000560363	0.000560816	0.000539665	0.000509874	0.000473328	0.000454782	0.000458559	0.000481199	0.000507544	0.000507392	0.000486456	0.000464203	0.00045971	0.000475899	0.000494672	0.000504108	0.000499403	0.000485919	0.000466939	0.000482664	0.000520562	0.000577103	0.000613058	0.000602691	0.000590262	0.000583967	0.000579359	0.000566026	0.000546615	0.000509555	0.000479162	0.000452851	0.00043446
R_PronatorQuadratus2	0.000475723	0.000535895	0.000566643	0.000587276	0.000623571	0.000674004	0.000677342	0.000655371	0.000666618	0.000713014	0.000768506	0.000816683	0.000853239	0.000895038	0.000928938	0.000949862	0.000961834	0.000962999	0.000933693	0.000876979	0.000813134	0.000781212	0.000784179	0.000826027	0.000874145	0.000871711	0.000836295	0.000799936	0.00079902	0.000821319	0.00085468	0.000868523	0.000866365	0.000841187	0.000809731	0.000832309	0.000899389	0.000994501	0.00105751	0.00104287	0.00101679	0.00100603	0.000996588	0.00097426	0.000939836	0.000884125	0.000823354	0.000780511	0.000752442
R_PronatorQuadratus3	0.00059472	0.000658601	0.000698791	0.000727974	0.000770851	0.00083167	0.000830868	0.000808531	0.000820103	0.000881159	0.000952387	0.00100966	0.00105218	0.00110317	0.00114979	0.00117121	0.0011858	0.00119007	0.00115161	0.00108103	0.00100623	0.000966438	0.000965775	0.00101822	0.00108515	0.00107568	0.00103359	0.000984787	0.000984011	0.00101515	0.0010581	0.00107313	0.00106861	0.00103918	0.00099881	0.00102678	0.0011109	0.00123153	0.00130628	0.00128557	0.00125457	0.00123673	0.00122887	0.00120456	0.00116003	0.00109051	0.00101687	0.000963574	0.000928044
R_TricepsLatH1	0.00418485	0.00463755	0.00510687	0.00555963	0.00594997	0.00623725	0.00640148	0.00648172	0.00656499	0.00677228	0.00728467	0.00811582	0.00917716	0.0103389	0.0113664	0.0120657	0.0123069	0.0120945	0.011531	0.0107598	0.00996158	0.00930897	0.00882429	0.00848961	0.00827631	0.00804645	0.00780003	0.0074676	0.00701544	0.00645236	0.00580941	0.00515404	0.00458547	0.00418898	0.00392234	0.00385904	0.00398945	0.00432929	0.00484399	0.00545536	0.00609947	0.00672758	0.00724871	0.00757188	0.00763619	0.00750483	0.00733528	0.00723822	0.00730607
R_TricepsLatH2	0.00418286	0.00463604	0.00510495	0.00555746	0.00594786	0.00623489	0.00639703	0.00647773	0.00656131	0.00677167	0.00728206	0.00811316	0.0091758	0.0103353	0.0113632	0.0120619	0.0123025	0.0120895	0.0115259	0.0107582	0.0099546	0.00930403	0.00881934	0.00848403	0.00827284	0.00804285	0.00779787	0.00746535	0.00701173	0.00644792	0.00580987	0.00515133	0.00458266	0.00418641	0.00392008	0.00385836	0.00398777	0.00432758	0.00484105	0.00545363	0.00609626	0.00672664	0.00724395	0.00756948	0.00763354	0.00750304	0.00733352	0.00723417	0.0073044
R_TricepsLatH3	0.00404375	0.00448585	0.00494119	0.00537784	0.00575304	0.00602854	0.00618742	0.00626874	0.00634852	0.00655158	0.00703973	0.00785046	0.00887689	0.00999767	0.0109911	0.0116695	0.0118977	0.0116915	0.011152	0.0104056	0.00963003	0.0090023	0.00852786	0.00820932	0.00800279	0.00777805	0.00754069	0.007221	0.00678208	0.00623736	0.00561909	0.00498636	0.0044371	0.00405432	0.00379197	0.00373223	0.00385685	0.00418676	0.0046855	0.00527713	0.00590026	0.00650967	0.00701043	0.00732271	0.00738593	0.00725804	0.00709089	0.00700238	0.00706345
R_TricepsLatH4	0.00403974	0.00447785	0.0049348	0.00537156	0.0057455	0.00601705	0.00617835	0.00625676	0.00633925	0.00654114	0.00703233	0.00783729	0.00886186	0.00998526	0.010972	0.011648	0.0118806	0.0116765	0.0111358	0.0103863	0.00961475	0.0089869	0.00851641	0.00819785	0.0079952	0.00776672	0.00753249	0.00721199	0.00677532	0.00622657	0.00560777	0.00497546	0.00442652	0.00404343	0.0037881	0.00372625	0.00384859	0.00418214	0.00467573	0.00526821	0.00589388	0.00649934	0.00699956	0.0073113	0.0073724	0.00724344	0.00707857	0.00698685	0.00705144
R_TricepsLatH5	0.00401801	0.00446293	0.00490861	0.00534576	0.00571812	0.00599082	0.00614817	0.0062279	0.00630897	0.00651407	0.00700375	0.00779939	0.00881849	0.00993931	0.0109257	0.0115995	0.011827	0.0116208	0.0110793	0.0103394	0.00957105	0.00894286	0.00847661	0.0081561	0.00795492	0.0077328	0.00749581	0.00717756	0.00674302	0.00619699	0.00558401	0.00495527	0.00440984	0.00402897	0.0037681	0.00370939	0.00383589	0.00416343	0.00465578	0.00524064	0.00586286	0.00647023	0.00696715	0.00727563	0.00734024	0.00721037	0.00704973	0.00695678	0.00701908
R_Anconeus1	0.001662	0.00182918	0.0020119	0.00218943	0.00234681	0.00247018	0.00254104	0.00258353	0.00262841	0.00271817	0.00293153	0.0032713	0.00370931	0.00418658	0.00460982	0.00489484	0.00498861	0.00489653	0.00465651	0.00432776	0.00398479	0.00370665	0.00350335	0.0033602	0.00326814	0.00316925	0.00306929	0.00292907	0.00273899	0.00250188	0.00224279	0.00197339	0.00173756	0.00158194	0.0014946	0.0014952	0.00157899	0.00174963	0.0019794	0.00223143	0.00248563	0.002733	0.00292822	0.00303702	0.0030422	0.00296975	0.00287528	0.00280799	0.00280741
R_Anconeus2	0.0017133	0.00189717	0.00208567	0.00227053	0.00243308	0.0025528	0.00262111	0.00265541	0.00269185	0.00278349	0.0029918	0.00333524	0.00377561	0.00425209	0.00467645	0.00496395	0.0050636	0.00497131	0.00474123	0.00441864	0.00408447	0.00381331	0.00361522	0.00347649	0.00338607	0.00328569	0.00318811	0.00304831	0.00286257	0.00262801	0.002365	0.0020935	0.00185637	0.00169631	0.00158772	0.00157045	0.00163123	0.00177961	0.00199321	0.00224719	0.00250965	0.00276765	0.00297639	0.00310428	0.00312798	0.00306612	0.00299382	0.00294248	0.00296447
R_Anconeus3	0.00165055	0.00180505	0.0019645	0.00213642	0.00230524	0.00244221	0.00254384	0.00261557	0.0026784	0.0027903	0.00302103	0.00338991	0.00385999	0.00437801	0.00483069	0.00513383	0.00522894	0.00509862	0.00480367	0.00440429	0.00399395	0.00366956	0.00343363	0.00327752	0.00318548	0.00307996	0.00296769	0.00281943	0.00262195	0.00238769	0.00210412	0.00180747	0.00156201	0.00142329	0.00141142	0.00151952	0.00171126	0.00197194	0.00224587	0.00250075	0.002742	0.00295463	0.00309917	0.00315645	0.003104	0.00295991	0.00280116	0.0026699	0.00260755
R_Anconeus4	0.00100104	0.00111077	0.00122689	0.00133254	0.00142493	0.00149564	0.00153219	0.00155164	0.00157263	0.00162109	0.00174392	0.00194356	0.00219868	0.00247634	0.00271902	0.00289152	0.00294744	0.00289396	0.00276154	0.00257409	0.00238336	0.00222983	0.00211303	0.00203217	0.00197903	0.00192496	0.00186885	0.00178777	0.00167725	0.00154649	0.00139023	0.00123404	0.00109855	0.0010056	0.000938641	0.000924042	0.000956241	0.00103715	0.00115877	0.00130821	0.00146321	0.00161047	0.00173862	0.00181559	0.0018326	0.00179638	0.00175751	0.00173118	0.00174807
R_Anconeus5	0.00129006	0.00144915	0.0016055	0.00174626	0.00185459	0.0019309	0.00196194	0.00196045	0.00196945	0.00201947	0.00215472	0.00238181	0.0026709	0.00298842	0.00326805	0.00346558	0.00354487	0.00350505	0.00338055	0.00320448	0.00301141	0.00284852	0.00272441	0.00263997	0.00258046	0.00252038	0.00246069	0.00237842	0.0022616	0.0021101	0.00194545	0.00177772	0.0016356	0.0015327	0.00143753	0.00137902	0.00135392	0.00138204	0.00147404	0.0016255	0.00180251	0.00199036	0.00216051	0.00228676	0.00233817	0.00232978	0.00231972	0.00233128	0.00239238
L_DeltoidScapular1	0.00451585	0.00476663	0.00526216	0.00603228	0.00704793	0.00819932	0.00960427	0.0126475	0.0193359	0.0180042	0.152986	0.0500708	0.155683	0.044631	0.0184349	0.0209166	0.0283556	0.035675	0.0411919	0.0438663	0.0439417	0.0420094	0.0392078	0.0372749	0.0373621	0.0403351	0.0393627	0.0328827	0.0273294	0.0238927	0.0217605	0.020117	0.0186642	0.0168152	0.0144139	0.0124902	0.0112307	0.0110766	0.011527	0.0120676	0.0124181	0.0125396	0.0125408	0.0126112	0.0128063	0.0130734	0.0131944	0.0128509	0.0117399
L_DeltoidScapular2	0.00280498	0.00283766	0.00308908	0.00360208	0.00441326	0.00539823	0.00632525	0.00729894	0.00917972	0.0106395	0.0372839	0.0214248	0.0282582	0.0257233	0.0132957	0.013642	0.0167864	0.0201742	0.0226292	0.0236926	0.0235895	0.0225855	0.0211801	0.0201031	0.0199005	0.0209955	0.0207466	0.0181933	0.0157839	0.014109	0.0129855	0.0121672	0.0115565	0.0107659	0.00963412	0.00884301	0.00854621	0.00902795	0.00985155	0.010626	0.0111689	0.0114517	0.0115302	0.0115166	0.0114481	0.0113104	0.0110143	0.0104128	0.00930707
L_DeltoidScapular3	0.00306454	0.0028503	0.0031696	0.00384454	0.00452545	0.00500826	0.00526177	0.00548095	0.00571042	0.00624398	0.0145052	0.00763546	0.0240021	0.0116586	0.00731303	0.00644868	0.00710897	0.00839419	0.00952281	0.0102378	0.0105737	0.0105936	0.0103412	0.00991502	0.00950428	0.00931767	0.00913552	0.0086066	0.00812859	0.00783556	0.00774027	0.00783811	0.00812443	0.00841453	0.00861492	0.00886004	0.00914817	0.0095042	0.00981484	0.00996835	0.00993373	0.0097265	0.00935876	0.0088709	0.00829228	0.00765394	0.00699916	0.00632341	0.00556716
L_DeltoidScapular4	0.00331817	0.00328344	0.00379735	0.00461679	0.005394	0.00593895	0.00619016	0.00642705	0.00642368	0.0070796	0.0255481	0.00935937	0.0446275	0.0162481	0.010881	0.0109904	0.0120571	0.0132474	0.0139763	0.0141879	0.014155	0.0139498	0.0136057	0.0132114	0.013064	0.0133987	0.013628	0.012957	0.0120392	0.0112305	0.0106362	0.010283	0.0101953	0.0100277	0.00961879	0.0094054	0.00939234	0.00974936	0.0102115	0.0105571	0.0106782	0.0105869	0.0102967	0.00989648	0.00942222	0.00890712	0.00836457	0.00773963	0.00694572
L_DeltoidScapular5	0.00340747	0.00330804	0.00383079	0.00473577	0.00564191	0.00632744	0.00670653	0.00694489	0.00723662	0.0094626	0.0178728	0.0113121	0.0329051	0.017598	0.0132841	0.0138682	0.0147242	0.0153469	0.0153791	0.0150285	0.014759	0.0145657	0.0143045	0.0139462	0.013825	0.0141919	0.0150491	0.0150013	0.0143178	0.0136191	0.013085	0.0127697	0.0127089	0.0125567	0.0121211	0.0118708	0.0117716	0.0119957	0.0122619	0.0123467	0.0121604	0.0117224	0.0110813	0.0103498	0.00960177	0.00892163	0.00832109	0.0077339	0.00705317
L_DeltoidScapular6	0.00333715	0.00316343	0.00357875	0.00434717	0.00505824	0.00548536	0.00559011	0.00555857	0.00559982	0.00690431	0.00801905	0.00929379	0.0117888	0.0144591	0.00988982	0.00916919	0.00958414	0.0105202	0.0112825	0.0116357	0.0117168	0.011599	0.0113088	0.010912	0.0106025	0.0105416	0.0110209	0.0112214	0.0111961	0.0112094	0.0113663	0.0116843	0.0121653	0.0126067	0.0129159	0.0132601	0.0135824	0.0139052	0.0140725	0.0139696	0.0135761	0.012951	0.0121219	0.011162	0.0101234	0.00910006	0.00817109	0.00735725	0.00659527
L_DeltoidScapular7	0.00194272	0.00207087	0.00240191	0.00281412	0.0031348	0.00325436	0.00321886	0.00318045	0.00296949	0.00290271	0.00811098	0.00666539	0.0120747	0.0128275	0.00942086	0.00805522	0.00773966	0.00811276	0.00855609	0.0086286	0.008314	0.00778861	0.00727886	0.00699444	0.00696454	0.00719556	0.00748095	0.00756277	0.00768834	0.00787796	0.00815842	0.00852317	0.00898216	0.00945412	0.00990791	0.010392	0.0108403	0.0112232	0.0114403	0.0114301	0.0112022	0.0107913	0.0102198	0.00950582	0.00867057	0.0077761	0.00689293	0.00606637	0.00529151
L_DeltoidScapular8	0.0018342	0.00194103	0.00224874	0.00263182	0.00290967	0.00299259	0.00292163	0.00283943	0.00268728	0.00289374	0.00796195	0.00597897	0.0123566	0.011424	0.00819389	0.00699434	0.00678541	0.00721175	0.00768755	0.00783671	0.00763719	0.00723658	0.00681902	0.00655954	0.0065037	0.00668459	0.00691388	0.0069295	0.00698169	0.00711983	0.00734741	0.00767586	0.00810633	0.00855189	0.00898553	0.00945536	0.00989692	0.0102833	0.0105273	0.0105561	0.010381	0.0100386	0.00953657	0.00889947	0.00813997	0.00731554	0.00648956	0.00571077	0.00495919
L_DeltoidScapular9	0.00181523	0.00200619	0.00231732	0.00268396	0.00301034	0.0032212	0.00335821	0.00347126	0.00343613	0.00344302	0.00581844	0.00729658	0.00757974	0.0127145	0.0101107	0.00883676	0.00829412	0.00828783	0.00837154	0.00811717	0.00751612	0.00675187	0.00611563	0.0058335	0.00585627	0.00612101	0.00647744	0.00671259	0.00699651	0.0073023	0.00766249	0.00806323	0.00853585	0.00903119	0.00952762	0.0100536	0.0105267	0.01091	0.0111265	0.0111116	0.0108817	0.0104815	0.00991647	0.00919992	0.0083642	0.00745963	0.00656638	0.00573033	0.00496963
L_DeltoidScapular10	0.00179897	0.00197166	0.00222762	0.0025683	0.00295217	0.00332142	0.00366031	0.00395052	0.00413183	0.00428425	0.00452181	0.00746317	0.00496059	0.0111507	0.00970385	0.00871043	0.00807783	0.00776295	0.00748787	0.00694434	0.00613619	0.0052328	0.00453504	0.00424112	0.00422478	0.00438864	0.00470752	0.00504716	0.00543589	0.00581419	0.00619319	0.00656885	0.006981	0.00742736	0.00789932	0.00838719	0.00881833	0.00915757	0.00933968	0.00932836	0.00913766	0.00879357	0.00831101	0.00769756	0.00696102	0.00617049	0.00538949	0.0046609	0.00400891
L_DeltoidScapular11	0.00225303	0.00234374	0.00260774	0.00302184	0.00354146	0.00406035	0.00449584	0.00489718	0.00542002	0.00586325	0.0132289	0.00502884	0.0122063	0.00519154	0.0071612	0.00706973	0.00683771	0.00675401	0.00644358	0.00589879	0.00539576	0.00477583	0.00426272	0.0040288	0.00381344	0.00364213	0.00365218	0.00347877	0.00325194	0.00317425	0.00319833	0.00329201	0.0034446	0.00368939	0.00398137	0.00429233	0.00458524	0.00486315	0.00508664	0.00523466	0.00529247	0.0052566	0.00513174	0.00492692	0.00464471	0.00431713	0.00394616	0.00353844	0.00311077
L_DeltoidClavicular1	0.00221357	0.00215904	0.00243857	0.00290791	0.00333738	0.00360798	0.00377443	0.00410778	0.00463956	0.00442805	0.0250078	0.00769978	0.0336725	0.00505823	0.00460383	0.00381628	0.00320698	0.00284702	0.00280477	0.0030554	0.00347338	0.00386607	0.00404729	0.00392624	0.0035159	0.00291261	0.00227812	0.0019206	0.00181697	0.00179536	0.00179782	0.00182155	0.00187673	0.0019259	0.00188902	0.00178397	0.0016156	0.00144522	0.00131886	0.00123154	0.0011672	0.00108347	0.000983773	0.000908881	0.000886514	0.000906771	0.000945801	0.000955206	0.00091728
L_DeltoidClavicular2	0.00220557	0.00211091	0.00236117	0.00281796	0.00324356	0.00351413	0.00364384	0.0037728	0.00390286	0.00395798	0.011022	0.00434185	0.0169105	0.00530521	0.00364738	0.00339645	0.00369454	0.00423114	0.00470923	0.00504316	0.00526422	0.0053694	0.00533149	0.00513657	0.00487059	0.00464006	0.00447888	0.00422157	0.00398537	0.00383827	0.00377193	0.00378404	0.0038701	0.00393574	0.003919	0.00388673	0.0038492	0.00383898	0.00381711	0.00374094	0.00359124	0.00337098	0.00308899	0.00279032	0.00250134	0.00227076	0.00210323	0.00197441	0.00184384
L_DeltoidClavicular3	0.00648314	0.00697878	0.00793905	0.00909882	0.010032	0.0106209	0.011686	0.0170033	0.0267199	0.0179966	0.290504	0.0755308	0.351427	0.0500827	0.0295925	0.0214994	0.020051	0.023922	0.0302424	0.035323	0.037772	0.0378476	0.0363008	0.0346354	0.0341037	0.0358311	0.0321697	0.0232052	0.0167036	0.0130602	0.0109224	0.00922832	0.00774829	0.00620073	0.00480231	0.00392822	0.0033861	0.00302409	0.00288697	0.00300429	0.00331728	0.00371441	0.00416731	0.00464756	0.00505187	0.00529267	0.00531583	0.0051164	0.00464912
L_DeltoidClavicular4	0.00219978	0.00210564	0.00235401	0.00280988	0.00323805	0.00351133	0.00364307	0.00377376	0.0039044	0.00397249	0.0109925	0.0043671	0.0169226	0.0054278	0.00370539	0.00343917	0.00374876	0.0043027	0.00479561	0.00513275	0.00535887	0.00545822	0.00541542	0.00521865	0.00494527	0.00472509	0.00456412	0.00430049	0.00406305	0.00390967	0.00384631	0.00386053	0.00395525	0.0040246	0.00401559	0.00399062	0.00396622	0.00396242	0.00395288	0.00388759	0.00374249	0.00352302	0.00324306	0.00293635	0.00265069	0.00240572	0.00222161	0.00207615	0.00192608
L_CoracoBrachialis1	0.00343884	0.00316029	0.00348006	0.00421512	0.00499176	0.00556935	0.00585321	0.00599278	0.00619934	0.00714203	0.0076654	0.00797781	0.00990114	0.0096187	0.00727866	0.00709756	0.00748996	0.00813358	0.00864408	0.00899952	0.00931909	0.00952731	0.00947845	0.00911879	0.00864685	0.00825271	0.00837557	0.00839811	0.00820483	0.00805455	0.00802927	0.00815554	0.00841739	0.00863093	0.00867678	0.00873084	0.00877822	0.00889398	0.00896809	0.00889195	0.00863061	0.00820623	0.00763884	0.00700461	0.00636454	0.00578397	0.00529476	0.00487589	0.00445053
L_CoracoBrachialis2	0.00478847	0.00465304	0.00520806	0.00619219	0.00708712	0.00752558	0.00740982	0.00734656	0.00778286	0.0129495	0.0383556	0.0372548	0.0238758	0.0476515	0.024564	0.0170748	0.0225845	0.0310278	0.0400199	0.046861	0.0496072	0.048856	0.0456446	0.0428683	0.0423323	0.0451423	0.0369812	0.0233394	0.0152772	0.0114279	0.00959673	0.00855826	0.00806981	0.00797571	0.00816509	0.00834917	0.00829593	0.00805458	0.00769226	0.00721473	0.00666379	0.00608989	0.00556916	0.00520212	0.00502028	0.00496662	0.00491508	0.00476702	0.00444074
L_CoracoBrachialis3	0.00403493	0.00370554	0.00407624	0.00493969	0.0058541	0.00653599	0.00687127	0.00703139	0.00727823	0.00839968	0.00893162	0.00937638	0.0114307	0.0112819	0.00856151	0.00834685	0.00880095	0.00954791	0.010139	0.010555	0.0109321	0.0111713	0.0111147	0.0106986	0.0101404	0.00967716	0.00982889	0.0098648	0.00964581	0.00946814	0.00943655	0.00959247	0.00990167	0.0101552	0.0102061	0.0102676	0.0103259	0.0104641	0.0105548	0.0104629	0.0101568	0.00965715	0.00898978	0.00824136	0.00748702	0.00680347	0.00622734	0.00573197	0.00523549
L_Infraspinatus1	0.002502	0.00268331	0.0029256	0.00327217	0.00380555	0.00446095	0.00512659	0.00550919	0.00592754	0.00635564	0.0199676	0.00599765	0.0413372	0.00800661	0.00765499	0.0090369	0.00934624	0.00902422	0.00865097	0.00844019	0.00846858	0.00886626	0.00942194	0.00994126	0.010502	0.0112307	0.0113036	0.0103081	0.00900606	0.00794234	0.00706706	0.00627462	0.00554491	0.00492974	0.00440779	0.00395817	0.00354276	0.00322517	0.0030577	0.00305668	0.00319784	0.00345361	0.0037871	0.00416857	0.00453625	0.00480877	0.00492388	0.00487736	0.00465539
L_Infraspinatus2	0.00212654	0.00216543	0.00221033	0.00231515	0.00252454	0.00277465	0.00295669	0.00373985	0.00831347	0.0149493	0.0651366	0.0277348	0.0850555	0.0203986	0.0116641	0.0102169	0.00942724	0.00997526	0.0103692	0.00951471	0.00845813	0.00686026	0.00583393	0.00694544	0.00833901	0.00965082	0.011116	0.0114685	0.0110622	0.0105638	0.0101131	0.00970441	0.00930751	0.00859039	0.00738334	0.00610395	0.0048584	0.00406316	0.00356852	0.00319284	0.00282579	0.00245621	0.00217046	0.00213792	0.00242555	0.00296983	0.00349397	0.00373451	0.00364261
L_Infraspinatus3	0.0022536	0.00232292	0.00240359	0.00254505	0.00278394	0.00306231	0.00325776	0.00379265	0.00799067	0.0146941	0.0603303	0.0268335	0.0784027	0.0203399	0.0116851	0.0103435	0.00971374	0.0103113	0.0106349	0.00967551	0.0085122	0.0068876	0.00591611	0.00704969	0.00848154	0.00984546	0.0113559	0.0117598	0.0113771	0.0108838	0.010413	0.00998401	0.00955758	0.00880777	0.00756442	0.00625174	0.00497881	0.00415808	0.00363763	0.00323724	0.00284492	0.00245834	0.00215687	0.00212129	0.00242144	0.00298374	0.00353453	0.00377529	0.00369047
L_Infraspinatus4	0.00235337	0.00249579	0.00279172	0.00324829	0.00385735	0.00455178	0.00533735	0.00643403	0.00795523	0.00776725	0.032192	0.0117213	0.0318443	0.00919434	0.00538067	0.0059728	0.00669862	0.00752069	0.00833786	0.0089717	0.00956543	0.00981345	0.00994073	0.010417	0.0109238	0.0115084	0.0112569	0.00994132	0.00857589	0.00756929	0.00678337	0.00610414	0.00552118	0.00509039	0.00479698	0.00455934	0.00430535	0.00399708	0.00363352	0.00325362	0.00292672	0.00273727	0.0027411	0.00291947	0.00319182	0.00347222	0.0037008	0.00387788	0.00397535
L_Infraspinatus5	0.00189038	0.00203979	0.00243934	0.00306938	0.00393206	0.00494938	0.00610369	0.00755736	0.0097816	0.0108918	0.028216	0.0147598	0.0194115	0.0143146	0.00863429	0.0101851	0.0115055	0.0127074	0.0135978	0.0140431	0.0143934	0.0142746	0.0139963	0.0142544	0.0147539	0.0157161	0.015721	0.0138976	0.0118036	0.010285	0.0091753	0.00829679	0.00760445	0.00706779	0.00654863	0.00611075	0.0056789	0.00530797	0.00494958	0.00459992	0.00430951	0.00414605	0.0041786	0.00440751	0.00474783	0.00509978	0.00536083	0.00545311	0.00534959
L_Infraspinatus6	0.00265793	0.00287578	0.00318821	0.00359888	0.00412457	0.00470394	0.00532169	0.00618898	0.00710137	0.00632766	0.0293301	0.00745106	0.0338691	0.00483622	0.00539725	0.00563911	0.00540224	0.0050504	0.00469109	0.00449337	0.00481449	0.00533627	0.00606038	0.00710881	0.00795092	0.00849816	0.00849513	0.00803363	0.00745097	0.00691646	0.00639072	0.00584646	0.00529801	0.00479674	0.00437172	0.00401009	0.00367223	0.00333779	0.00302675	0.00277938	0.00266385	0.0027145	0.00291575	0.00320087	0.00347288	0.00368453	0.0038201	0.00390337	0.00394302
L_TeresMinor1	0.0035275	0.00379922	0.00411471	0.00452255	0.0050705	0.0057183	0.00642007	0.00704693	0.00779862	0.00916716	0.0125066	0.010148	0.0223196	0.0138402	0.0104598	0.0100584	0.0100524	0.00997897	0.00965964	0.00907163	0.00858098	0.00841621	0.00867756	0.00926841	0.00996613	0.0107287	0.0113691	0.0113735	0.0110763	0.0108163	0.0105156	0.0100114	0.00929797	0.00846565	0.00756369	0.00664871	0.00571924	0.004855	0.00414926	0.00362685	0.0032823	0.00311207	0.00314313	0.00342231	0.00393921	0.00453383	0.0050288	0.00530913	0.0053421
L_TeresMinor2	0.00264817	0.00290821	0.00314358	0.00335204	0.00347082	0.00341681	0.0035527	0.00764042	0.0136325	0.00588051	0.138041	0.0332956	0.170398	0.011547	0.00945659	0.00918	0.0113626	0.0152846	0.0182624	0.0192778	0.0187596	0.0166607	0.0139537	0.0133742	0.0132734	0.0135582	0.00954253	0.00809842	0.00793765	0.00771591	0.00733936	0.00690305	0.00647268	0.00606511	0.00558911	0.00501467	0.00433317	0.00379832	0.00341707	0.00314917	0.00290652	0.00266506	0.0024927	0.00247112	0.0026161	0.00282669	0.00294424	0.00283954	0.00259873
L_TeresMinor3	0.00175413	0.00184173	0.00191142	0.00196473	0.00200411	0.00195346	0.00163182	0.00211181	0.00588638	0.00884534	0.0622538	0.0202965	0.0789103	0.0135547	0.00685608	0.00572527	0.00597038	0.00784412	0.00913248	0.00919079	0.00880758	0.00753043	0.00625393	0.00644305	0.00699993	0.00783397	0.00850776	0.00830212	0.00793115	0.00762348	0.00737907	0.00711483	0.00678494	0.00615751	0.00518398	0.00418514	0.00328457	0.00281808	0.00274419	0.00287588	0.00306882	0.00325829	0.00346382	0.00370795	0.00396554	0.00419958	0.0043271	0.00427115	0.00397514
L_TeresMajor1	0.00551269	0.00519179	0.0053516	0.00627426	0.00807565	0.010406	0.0127178	0.0148498	0.0177628	0.0225445	0.0235062	0.0254267	0.0695586	0.0354415	0.0273563	0.0328369	0.0365257	0.0388373	0.0397135	0.0394339	0.0387788	0.0376987	0.0363055	0.0351705	0.0351075	0.0370633	0.0378091	0.0344192	0.0300968	0.0268898	0.0245866	0.0228442	0.0214968	0.0201752	0.018434	0.0168933	0.0154557	0.0145882	0.0140341	0.0135735	0.0130681	0.0125537	0.0122059	0.0121347	0.0123539	0.0127414	0.0129225	0.0126512	0.0118014
L_TeresMajor2	0.00729847	0.00785416	0.00875342	0.00994345	0.0112748	0.0124745	0.0134164	0.0143571	0.015459	0.0141352	0.0609079	0.0151392	0.0625192	0.0141697	0.0183065	0.0210771	0.0223995	0.0230654	0.0228789	0.0215097	0.019307	0.0166068	0.0141077	0.0125225	0.0117546	0.0119075	0.0116707	0.010997	0.011074	0.0115764	0.012143	0.0126226	0.0130573	0.0136804	0.014496	0.0153463	0.0160125	0.0164134	0.0164743	0.0161592	0.0154876	0.0145052	0.0132829	0.0119284	0.0106118	0.00955796	0.00880481	0.00822177	0.00762648
L_TeresMajor3	0.00646868	0.00690288	0.00765571	0.00869996	0.00990276	0.0110221	0.0119149	0.0127958	0.0138947	0.012842	0.0564365	0.0149721	0.0574474	0.0124066	0.0147318	0.0175867	0.0192785	0.0204075	0.0207368	0.0199796	0.0184202	0.0163216	0.01425	0.012836	0.0121121	0.0122657	0.0117266	0.0103886	0.00976704	0.00973171	0.00989431	0.0100495	0.0102021	0.0105219	0.0110375	0.0116205	0.0121001	0.0124095	0.012494	0.0122953	0.0118205	0.0111024	0.0102028	0.00924257	0.00839633	0.00783636	0.00751138	0.00721018	0.00674099
L_TeresMajor4	0.0040597	0.00403718	0.00431787	0.00498136	0.00598789	0.00712959	0.00823311	0.00935584	0.0107298	0.0106042	0.0307943	0.012447	0.0231906	0.0110112	0.00945577	0.0118584	0.0134731	0.0147004	0.015534	0.0158405	0.015723	0.0152703	0.0146788	0.0142824	0.0142354	0.0146942	0.0141487	0.0120782	0.00992918	0.00835606	0.00720551	0.00643546	0.00608456	0.00624884	0.00672754	0.00727411	0.00770758	0.00797017	0.0080365	0.00793028	0.00770303	0.00742683	0.00714063	0.00687232	0.00661627	0.00639709	0.00617347	0.0059425	0.00565833
L_Supraspinatus1	0.00220877	0.00241895	0.00275082	0.00320618	0.00376335	0.00435227	0.00504504	0.00631462	0.0083992	0.00847224	0.0438205	0.0127454	0.0476088	0.00793538	0.00623659	0.00701268	0.00711344	0.00753278	0.00806694	0.00842842	0.00907597	0.00898714	0.00875094	0.00953563	0.0101507	0.0107075	0.0105813	0.00939832	0.00820402	0.00739399	0.00680982	0.00634556	0.00598227	0.0057123	0.0054764	0.00527539	0.00507749	0.00486099	0.00457205	0.0041951	0.00373143	0.00325999	0.00285698	0.00264224	0.00267512	0.00291023	0.00319322	0.00341906	0.00351417
L_Supraspinatus2	0.00252679	0.00275038	0.00309245	0.00355665	0.00412877	0.00474138	0.00544478	0.00668206	0.00848991	0.00809665	0.0449698	0.0122307	0.0514079	0.00711415	0.00605275	0.006601	0.00654422	0.00662953	0.00689057	0.00718748	0.00789388	0.00804766	0.00811906	0.00906024	0.00976364	0.0102824	0.0101363	0.00920565	0.00830549	0.00767288	0.00717736	0.00672036	0.00630776	0.00597709	0.00571247	0.00547144	0.00521763	0.00488755	0.00446035	0.00394139	0.0033476	0.00277033	0.00230319	0.00207612	0.0021669	0.00246882	0.00282385	0.00315155	0.00337723
L_Supraspinatus3	0.00425594	0.00449761	0.00479663	0.00515287	0.0056098	0.0060672	0.00626735	0.0065932	0.00780485	0.00964356	0.0676563	0.0120157	0.0840403	0.0209841	0.0187093	0.0173913	0.0150071	0.0125093	0.010955	0.0105141	0.0103625	0.0101995	0.0101286	0.00996511	0.0100311	0.0101739	0.0103986	0.0104039	0.0100474	0.0096088	0.0091575	0.00861678	0.00787508	0.006906	0.0057491	0.00455022	0.00369581	0.00363683	0.00432637	0.00525719	0.00608936	0.00667478	0.00702206	0.00722851	0.00734948	0.00742538	0.00746494	0.00733284	0.0069763
L_Supraspinatus4	0.00352377	0.00377242	0.00408562	0.00446564	0.00493113	0.00538839	0.0055662	0.00568727	0.00683379	0.0067459	0.0540853	0.00824524	0.0617877	0.0141975	0.0143644	0.0133543	0.0114654	0.00977269	0.0085303	0.00756819	0.00717877	0.00699391	0.00706035	0.00716491	0.00732634	0.00744957	0.0074648	0.00737547	0.00719661	0.00695124	0.00669366	0.00633198	0.00584853	0.00516222	0.00428673	0.0035851	0.00337498	0.00393605	0.00489353	0.00583464	0.00655999	0.00701771	0.00724892	0.00734217	0.00734782	0.00728355	0.00710772	0.00675606	0.00615204
L_Subscapularis1	0.00362838	0.00418592	0.00493656	0.00593663	0.00725152	0.00881676	0.0105064	0.0122181	0.014449	0.0248859	0.0579465	0.0163157	0.0756687	0.0181646	0.0159853	0.0161578	0.0163381	0.0158548	0.0154938	0.0151358	0.0134867	0.0126045	0.0119868	0.0116689	0.0123044	0.0130164	0.0149656	0.0171295	0.017497	0.0170374	0.016211	0.0152117	0.0140838	0.0129583	0.0116123	0.00999881	0.00818954	0.00680555	0.00606793	0.00605929	0.00670117	0.00781752	0.00924076	0.0108015	0.0122582	0.0133768	0.0139122	0.0137054	0.0127791
L_Subscapularis2	0.00167219	0.00188954	0.00207637	0.00228514	0.00253898	0.00282035	0.00320729	0.00422174	0.0059583	0.00363936	0.0540255	0.0105709	0.0588264	0.00644367	0.00444164	0.006591	0.00824652	0.0102212	0.0124027	0.0135788	0.01272	0.0113908	0.0096199	0.00837041	0.00778787	0.00807066	0.00750025	0.00609626	0.00544312	0.0051047	0.00480164	0.00437368	0.00382248	0.00312209	0.00241493	0.0019236	0.00185015	0.00221356	0.00281786	0.00351367	0.00423457	0.00493471	0.00556684	0.00609611	0.00645756	0.00660135	0.00648835	0.0061052	0.00542261
L_Subscapularis3	0.0039432	0.0044025	0.00505551	0.0058348	0.00672893	0.00762154	0.00832449	0.00873528	0.00929116	0.0141374	0.076924	0.0102827	0.0921312	0.012299	0.0120419	0.0131894	0.0129843	0.0122649	0.0121794	0.0119155	0.0104346	0.00935114	0.00882382	0.00866853	0.00934141	0.0103595	0.0110608	0.0118031	0.0122411	0.01226	0.0119914	0.0113618	0.0103702	0.00911129	0.00769139	0.0061875	0.00478697	0.0039906	0.00419916	0.00509897	0.00622676	0.00735652	0.00842666	0.00944229	0.0102939	0.0108675	0.0110496	0.0107762	0.0100449
L_Subscapularis4	0.00512139	0.0055587	0.00603833	0.00656796	0.00720149	0.00786857	0.00838703	0.00850036	0.00867438	0.0105646	0.00898686	0.0129074	0.0108711	0.0144922	0.0127597	0.0117808	0.0107227	0.00959048	0.00857461	0.00780061	0.00792827	0.00888457	0.0103127	0.0119539	0.0133442	0.0142755	0.0145477	0.0143705	0.0140965	0.013839	0.0135055	0.0128931	0.0119756	0.0107799	0.00937291	0.00791101	0.00646753	0.0052947	0.0046925	0.00471268	0.00511422	0.00565764	0.00623606	0.00683279	0.00740186	0.00785127	0.00811801	0.00816695	0.0079948
L_Subscapularis5	0.00515392	0.00552928	0.00592587	0.00638698	0.0070123	0.00774463	0.0084613	0.00901812	0.00963915	0.010634	0.00957308	0.0109162	0.0147872	0.0126103	0.0107758	0.0103127	0.00993357	0.00951093	0.00894812	0.00822513	0.00790993	0.00835511	0.00950612	0.0108781	0.0121081	0.0130369	0.0135868	0.0136097	0.0133145	0.0130017	0.0126185	0.011965	0.0109986	0.00980623	0.0084702	0.0070811	0.00571297	0.00460756	0.00411286	0.00428215	0.00483436	0.00550953	0.00620505	0.00691498	0.00759835	0.00814406	0.0084631	0.00849442	0.00821634
L_Subscapularis6	0.00529737	0.00562083	0.00594396	0.00634629	0.00699766	0.00783479	0.00872241	0.00927064	0.0101672	0.0137065	0.0225224	0.0143608	0.0407041	0.0195992	0.013662	0.0128043	0.0124576	0.0124165	0.0124989	0.0125418	0.01304	0.0136156	0.0144236	0.0158568	0.0172397	0.018493	0.0189555	0.0180939	0.0169079	0.0160323	0.015265	0.0143175	0.0131459	0.0118514	0.0104787	0.00905425	0.0075872	0.00617628	0.00503283	0.00435966	0.00427819	0.00474643	0.00556839	0.00657083	0.00759481	0.00846169	0.00905465	0.00932186	0.00924809
L_Subscapularis7	0.00557702	0.00584883	0.00616822	0.00665408	0.00748577	0.00858575	0.00983842	0.0108941	0.01225	0.0152216	0.0293715	0.0142006	0.0579556	0.0202614	0.0155211	0.0164272	0.0170334	0.0170797	0.0166772	0.0161053	0.0159154	0.0161508	0.0167184	0.0175599	0.0186074	0.0199488	0.0209216	0.0202443	0.0187565	0.0174804	0.0163165	0.015031	0.0135916	0.0121053	0.0105303	0.00892778	0.00729246	0.005828	0.00477347	0.00436106	0.0046613	0.00549288	0.00661614	0.00786955	0.00908382	0.0100764	0.0106749	0.0108023	0.0104556
L_Subscapularis8	0.00532693	0.00559711	0.00589244	0.00631465	0.00703725	0.00799687	0.00906542	0.00994601	0.0110776	0.0134276	0.0224528	0.0123772	0.0446508	0.016778	0.0131384	0.0136622	0.0139591	0.0138607	0.0134786	0.0130092	0.0129263	0.0133223	0.0140932	0.0151061	0.0161991	0.0173785	0.0181591	0.0176333	0.0164404	0.0154026	0.0144369	0.0133182	0.0120161	0.0106436	0.00921721	0.00776984	0.00631081	0.00506136	0.00432162	0.00428556	0.00485592	0.00577158	0.0068356	0.00794457	0.00897699	0.00977827	0.0102235	0.0102648	0.00988333
L_Subscapularis9	0.00514732	0.00535929	0.00557637	0.00590461	0.00651818	0.00738852	0.00837765	0.0091884	0.0102388	0.0125512	0.0211041	0.0118684	0.0420478	0.0166254	0.0127025	0.0131141	0.0134501	0.0135006	0.0133308	0.0130746	0.0131112	0.013494	0.0141564	0.01501	0.0159502	0.0170107	0.0177077	0.0172065	0.0161206	0.0151967	0.0143388	0.013332	0.0121472	0.0108858	0.0095677	0.0082197	0.00681993	0.00548081	0.00439039	0.00374267	0.00369745	0.00420712	0.00507311	0.0061168	0.00717203	0.00805556	0.00863181	0.00884159	0.00868182
L_Subscapularis10	0.00311398	0.00316666	0.00327931	0.00355195	0.00409397	0.00484129	0.00567264	0.00651911	0.00748883	0.00776052	0.0153141	0.00934134	0.0104915	0.00935291	0.00624815	0.00651389	0.00700639	0.00750799	0.00803963	0.00855686	0.00907287	0.00960449	0.0101398	0.0107123	0.0113247	0.0119472	0.0118557	0.0108483	0.00966706	0.0087313	0.00794605	0.00719475	0.0064617	0.00582589	0.00529169	0.0048284	0.00437254	0.00393001	0.00355021	0.00330148	0.00325487	0.00342681	0.00375787	0.00416969	0.00456373	0.00485788	0.00502678	0.00509507	0.00506861
L_Subscapularis11	0.00273772	0.0027577	0.00290194	0.00326841	0.00391338	0.00475271	0.00569994	0.00680979	0.00829107	0.00879169	0.0237255	0.0114298	0.018649	0.0106097	0.00660495	0.00749624	0.00842353	0.00936406	0.0102086	0.0108214	0.0113573	0.0115609	0.0116413	0.0120185	0.0124707	0.0130892	0.0129267	0.0115696	0.0100586	0.00892648	0.00803404	0.00725201	0.00657067	0.00604914	0.00565155	0.00531482	0.00495888	0.00456499	0.00413182	0.00370385	0.00335506	0.0031858	0.00324869	0.00350408	0.00384823	0.00418138	0.0044345	0.00459235	0.00464321
L_BicepsBrachiiLH	0.0144714	0.0144489	0.0149048	0.015923	0.017489	0.0193733	0.0214407	0.024615	0.0276069	0.0276231	0.0725281	0.0294704	0.0775765	0.0279115	0.0317717	0.0343813	0.0360954	0.0370271	0.036866	0.0364248	0.0368097	0.037121	0.0372645	0.0375909	0.0372674	0.0362323	0.0346657	0.032513	0.029978	0.0275358	0.0252053	0.0229018	0.0206185	0.0185542	0.0170064	0.0161597	0.0159586	0.0162587	0.0168014	0.0172975	0.0176155	0.0176752	0.017462	0.0170799	0.016539	0.0158404	0.0149866	0.014061	0.0130795
L_BicepsBrachiiSH1	0.014538	0.0136137	0.0134562	0.0143261	0.0163127	0.0191908	0.0230922	0.0286862	0.0357754	0.0441346	0.0736238	0.032277	0.142849	0.0488102	0.0489066	0.0460472	0.0473672	0.0480028	0.048176	0.0485665	0.048316	0.0469443	0.0444224	0.0420655	0.0405957	0.0407185	0.0343997	0.0308821	0.0303352	0.029556	0.0284905	0.0273988	0.0262808	0.025124	0.0236078	0.0219365	0.0201931	0.0188538	0.0178786	0.0171193	0.0164232	0.0157886	0.0153788	0.015287	0.0155118	0.0158556	0.0158932	0.0154309	0.0144851
L_BicepsBrachiiSH2	0.014538	0.0136137	0.0134562	0.0143261	0.0163127	0.0191908	0.0230922	0.0286862	0.0357754	0.0441346	0.0736238	0.032277	0.142849	0.0488102	0.0489066	0.0460472	0.0473672	0.0480028	0.048176	0.0485665	0.048316	0.0469443	0.0444224	0.0420655	0.0405957	0.0407185	0.0343997	0.0308821	0.0303352	0.029556	0.0284905	0.0273988	0.0262808	0.025124	0.0236078	0.0219365	0.0201931	0.0188538	0.0178786	0.0171193	0.0164232	0.0157886	0.0153788	0.015287	0.0155118	0.0158556	0.0158932	0.0154309	0.0144851
L_TricepsLH1	0.00647696	0.00654291	0.00704071	0.00798325	0.00916606	0.0103378	0.0114369	0.0126195	0.0138832	0.0134113	0.0380099	0.0157198	0.0348309	0.013433	0.0127686	0.015753	0.0187247	0.0214222	0.0234921	0.0245707	0.0247155	0.0240406	0.0229764	0.0220569	0.0212574	0.0205848	0.0192139	0.017005	0.0149072	0.0131418	0.0114895	0.00992675	0.00859353	0.00793184	0.00813056	0.00893864	0.00998977	0.0109344	0.0115952	0.0118721	0.0117647	0.0113305	0.0106601	0.00988037	0.00915101	0.00862283	0.00824607	0.00792724	0.00751423
L_TricepsLH2	0.00614183	0.00671267	0.00756392	0.00862205	0.00965989	0.0104935	0.0112869	0.0127155	0.0147229	0.0121278	0.0776708	0.021281	0.0858374	0.0134212	0.0103883	0.0133081	0.0164967	0.0195803	0.0222102	0.0238665	0.0244694	0.0241321	0.0232347	0.0224041	0.0217567	0.0213765	0.019754	0.0169044	0.0144376	0.0125208	0.0108055	0.0092099	0.00788162	0.00728325	0.00766519	0.00869174	0.00991808	0.0109907	0.0117288	0.012048	0.0119547	0.0115254	0.0108257	0.00998071	0.0091374	0.00845843	0.00796956	0.00760039	0.00720974
L_TricepsLH3	0.00592846	0.00606735	0.00652384	0.00731938	0.00827577	0.00919794	0.0100644	0.010985	0.0119389	0.0115388	0.0289964	0.0128899	0.0262947	0.0111816	0.0113079	0.0137141	0.016089	0.0182656	0.0199879	0.0209908	0.0212942	0.0209667	0.0202992	0.0196579	0.0190035	0.0183347	0.0171479	0.0153751	0.0136237	0.0120623	0.0105389	0.00904663	0.00772564	0.00699886	0.00711923	0.00787969	0.00888548	0.00980931	0.0104686	0.010765	0.0107061	0.0103371	0.00972582	0.0089874	0.00825222	0.00766225	0.00722319	0.00688741	0.0065362
L_TricepsLH4	0.0061539	0.00673902	0.00759364	0.00866336	0.00969477	0.0105302	0.0113289	0.0127905	0.014867	0.012203	0.0797746	0.021788	0.0883458	0.0137004	0.0103931	0.0133089	0.0165418	0.0196925	0.0223834	0.0240832	0.0247039	0.024363	0.0234521	0.0226144	0.0219626	0.0216011	0.0199544	0.0170402	0.0145313	0.0125905	0.0108618	0.00925662	0.00792228	0.00731432	0.00767629	0.00869668	0.00991407	0.0109812	0.0117134	0.0120301	0.0119367	0.011503	0.0108047	0.0099666	0.0091322	0.00846559	0.00798358	0.00761869	0.0072363
L_LatissimusDorsi1	0.00389289	0.00412967	0.00461595	0.00534758	0.00626189	0.0072111	0.00816209	0.0093491	0.0106905	0.00926885	0.0423631	0.0130631	0.0429953	0.00913029	0.00655323	0.00800177	0.00921639	0.0101658	0.0109255	0.0114776	0.0118247	0.0120965	0.0123904	0.012835	0.013468	0.0141732	0.0136455	0.0118836	0.01003	0.00852655	0.00727519	0.00628364	0.00568545	0.00561677	0.00598461	0.00649226	0.00693494	0.00722684	0.00735385	0.00734155	0.00727844	0.00721635	0.00717382	0.00712741	0.00702979	0.00685711	0.00663828	0.00642503	0.00621962
L_LatissimusDorsi2	0.00417266	0.00446476	0.00503339	0.00585627	0.00682345	0.00775921	0.00863768	0.00974417	0.0108963	0.00888719	0.0480125	0.0119719	0.0513931	0.00737483	0.00756268	0.00944972	0.0105616	0.0112426	0.0116182	0.0116751	0.0115138	0.0113277	0.0112822	0.0115687	0.0121098	0.0127313	0.0121693	0.0105484	0.00890767	0.00756228	0.0064564	0.00568661	0.00545397	0.00581882	0.00657994	0.00740307	0.00807175	0.00851612	0.00871254	0.00868683	0.00851742	0.00829021	0.00802396	0.00772419	0.00737875	0.00700166	0.00663547	0.00632601	0.0060743
L_LatissimusDorsi3	0.00408263	0.00425709	0.00471021	0.00548151	0.00648713	0.00754787	0.00858255	0.00976321	0.0110991	0.00993556	0.0389078	0.0118267	0.0358589	0.00848861	0.0083309	0.0105081	0.0117235	0.0125312	0.0130601	0.0132567	0.0131999	0.0130281	0.0129043	0.013059	0.0134885	0.0141337	0.0135944	0.011691	0.00965045	0.00804648	0.00680412	0.00598052	0.00573429	0.00615944	0.00699605	0.00787137	0.00858194	0.00905947	0.00929638	0.00931892	0.00921955	0.00906481	0.00888352	0.00866369	0.00836688	0.00799826	0.00758126	0.00717079	0.00678344
L_LatissimusDorsi4	0.00356573	0.0035504	0.00377259	0.00433365	0.00526378	0.00639272	0.00756037	0.00875816	0.0102352	0.0104507	0.0225816	0.0114609	0.013024	0.0106774	0.00861379	0.0106438	0.011854	0.0127182	0.0133599	0.0137604	0.0139833	0.0140755	0.0141004	0.014263	0.0146689	0.0153923	0.0150911	0.0132123	0.0110279	0.00932412	0.00799969	0.00701168	0.00640229	0.00631949	0.00660749	0.00701172	0.00736451	0.00760316	0.00772817	0.00776228	0.0077822	0.00782504	0.00790978	0.00799592	0.00800914	0.00791444	0.00768354	0.00736789	0.00698059
L_LatissimusDorsi5	0.00719669	0.00761629	0.00802399	0.00843313	0.00891897	0.00949072	0.0102915	0.011374	0.0132256	0.0149722	0.0139879	0.0149959	0.0177652	0.017343	0.0138939	0.0150848	0.0154315	0.0152205	0.014785	0.0143145	0.0141405	0.0140717	0.0139187	0.0139018	0.0143494	0.0155631	0.0160813	0.0148032	0.0130994	0.0118714	0.0108727	0.00986318	0.00879853	0.00776164	0.00680047	0.00606437	0.00550175	0.00511088	0.00482195	0.00462141	0.00453907	0.00466974	0.00507782	0.00565574	0.00620945	0.00663607	0.00680673	0.00671981	0.0065314
L_LatissimusDorsi6	0.0159977	0.017169	0.0188804	0.0208771	0.0226459	0.0237392	0.0243237	0.0246487	0.0262684	0.0300282	0.0250647	0.0279445	0.0653886	0.0363599	0.0291017	0.0304875	0.0303177	0.0283053	0.0251751	0.0218478	0.0202014	0.0201973	0.0208674	0.0218941	0.0230081	0.0246747	0.0254648	0.023267	0.0201249	0.0179253	0.0166844	0.0161448	0.0160238	0.0159384	0.0157217	0.0156526	0.0156155	0.0155831	0.0154126	0.015034	0.0145789	0.0141853	0.0140268	0.0142309	0.0146897	0.0152206	0.0154125	0.0150664	0.0144597
L_PectoralisMajorTH1	0.00538604	0.00598466	0.00735364	0.00896897	0.0102711	0.0109598	0.0111441	0.0116529	0.0119178	0.00749814	0.0566859	0.00821937	0.0700819	0.0165486	0.0146335	0.0138454	0.0133971	0.013454	0.0133625	0.0128102	0.0120883	0.0117879	0.012086	0.0127989	0.0137213	0.0143934	0.0145105	0.0141513	0.0135742	0.0130073	0.0128483	0.0133794	0.0145904	0.0159684	0.0172912	0.0186971	0.0200168	0.0212479	0.0221649	0.0226067	0.0226183	0.0222759	0.021596	0.0206468	0.0194032	0.0179371	0.0163839	0.0148371	0.0133052
L_PectoralisMajorTH2	0.00647074	0.00713215	0.00875268	0.0106739	0.012147	0.0127986	0.0127928	0.0132497	0.0135769	0.00843285	0.0720885	0.0104009	0.0914929	0.0196504	0.0168589	0.0159403	0.0155823	0.0158501	0.0159475	0.0155167	0.0148785	0.0145761	0.0147201	0.0151804	0.0158368	0.0163307	0.0165064	0.0163506	0.0160061	0.0156517	0.0157021	0.0164222	0.0177947	0.0193008	0.0206904	0.0221485	0.0234846	0.0247058	0.0255556	0.0258595	0.0256637	0.0250566	0.0240711	0.0228003	0.0212344	0.0194987	0.0177285	0.0160312	0.0143989
L_PectoralisMajorTH3	0.00734749	0.00807545	0.00976895	0.0117817	0.013317	0.0139765	0.0139433	0.0144806	0.0146636	0.00850714	0.0876524	0.0120821	0.115314	0.0212107	0.0180211	0.017795	0.0179798	0.0183114	0.0181283	0.0173409	0.0164687	0.0160648	0.0161554	0.0165821	0.0172334	0.0178108	0.0182674	0.0183964	0.0181687	0.0177716	0.0176388	0.0180653	0.0191353	0.0203372	0.02143	0.0226561	0.0237992	0.024882	0.0256077	0.0257923	0.0254575	0.0247078	0.0235807	0.022174	0.0205241	0.0187686	0.0170526	0.0154766	0.0140025
L_PectoralisMajorTH4	0.00672688	0.00733476	0.00888608	0.0107513	0.01221	0.0128801	0.0129056	0.0133957	0.0134805	0.0082502	0.0775578	0.0115644	0.103703	0.0199751	0.0162746	0.0158663	0.0160891	0.0165348	0.0165084	0.0159559	0.0154005	0.0152904	0.0155657	0.0160169	0.0166287	0.0171607	0.0175251	0.0174678	0.0170346	0.0164505	0.0161253	0.0163654	0.0172296	0.0181919	0.0190144	0.0200026	0.0209944	0.0220153	0.0227869	0.0230847	0.0229315	0.0223945	0.0214992	0.0203515	0.0189668	0.0174631	0.0159573	0.0145217	0.0131326
L_PectoralisMajorTH5	0.00536965	0.00589159	0.00735014	0.00912873	0.0106252	0.0115708	0.0120756	0.0129402	0.0139812	0.0109521	0.0530758	0.0131079	0.0620264	0.00820317	0.00786292	0.0076957	0.00769115	0.00791099	0.00807115	0.00822725	0.00870186	0.00978182	0.0110838	0.0122104	0.0131624	0.0136519	0.0131796	0.0120455	0.0107643	0.00974352	0.00936203	0.00986326	0.0111153	0.0125658	0.0139466	0.0153152	0.0165771	0.0177442	0.0186546	0.0191914	0.0193756	0.0192623	0.018858	0.0182185	0.0172998	0.0161499	0.0148677	0.0135373	0.0121648
L_PectoralisMajorTH6	0.00909977	0.00984489	0.0116042	0.0137677	0.0154732	0.016323	0.0168391	0.0199339	0.0249623	0.0148917	0.221794	0.0461679	0.277402	0.0219369	0.0191841	0.0174096	0.0153465	0.0140771	0.0149311	0.0173946	0.0200657	0.0220798	0.0228408	0.0225859	0.0219769	0.0215419	0.018676	0.0149639	0.013077	0.0122547	0.011987	0.0123609	0.0133343	0.0145118	0.0155155	0.0163451	0.016899	0.0173378	0.0175626	0.0174596	0.0170433	0.0163656	0.0154606	0.014451	0.0134062	0.0124256	0.0115658	0.0108057	0.0100671
L_PectoralisMajorCH1	0.0138137	0.0146803	0.0166032	0.0191223	0.02135	0.0227091	0.0234917	0.0258327	0.0273625	0.0242909	0.266932	0.0462685	0.389653	0.046582	0.0465477	0.0489694	0.0488558	0.0463345	0.0423471	0.0391259	0.0384291	0.039209	0.0397091	0.0392363	0.0385809	0.0387545	0.0410454	0.0424417	0.0414918	0.0396233	0.0374486	0.035387	0.033702	0.0317497	0.0288011	0.0259047	0.0229073	0.0208454	0.0193237	0.0178074	0.0160105	0.0139669	0.01201	0.0109388	0.0112766	0.0127279	0.0141623	0.0148215	0.0145737
L_PectoralisMajorCH2	0.00591692	0.00640289	0.00766466	0.00923595	0.0105494	0.011341	0.0118347	0.0134445	0.0156117	0.0109152	0.112754	0.0267283	0.146379	0.0148156	0.0138404	0.0119422	0.0101711	0.00866358	0.00799092	0.00876765	0.0105443	0.0125015	0.0138276	0.014261	0.0143043	0.0140317	0.0128213	0.011507	0.0105239	0.00967068	0.00902345	0.00880219	0.00907036	0.00944166	0.00965108	0.00991772	0.0101966	0.0106405	0.0110917	0.0113756	0.0114433	0.0112916	0.0109247	0.0104475	0.00987183	0.00926653	0.00867792	0.00809995	0.00751284
L_TricepsMedH1	0.00538203	0.00572446	0.00616568	0.00666884	0.00716821	0.00758161	0.00788109	0.00806783	0.00817346	0.00821403	0.00817078	0.00808287	0.00808251	0.008315	0.00882146	0.00955039	0.0103461	0.0111801	0.0120341	0.0129051	0.0137418	0.0144357	0.0148479	0.0148691	0.0145824	0.0140838	0.013389	0.0125447	0.0115604	0.0104906	0.00932113	0.00806129	0.00681055	0.00577918	0.00527908	0.00544582	0.00606009	0.00681718	0.00748195	0.00790442	0.00805669	0.00794219	0.00757305	0.00705398	0.00645395	0.00587488	0.00539357	0.00502941	0.00475773
L_TricepsMedH2	0.0053951	0.00574157	0.00618378	0.00669067	0.00718284	0.00760045	0.00790094	0.00808767	0.00818996	0.00823374	0.00819304	0.00810109	0.00810618	0.00833601	0.00884387	0.00957462	0.0103759	0.0112091	0.0120655	0.0129376	0.0137782	0.0144703	0.0148834	0.0149078	0.0146164	0.0141202	0.0134237	0.0125777	0.011587	0.0105174	0.00934178	0.00808314	0.00683063	0.00579412	0.00529098	0.00545731	0.00607396	0.00683411	0.00750261	0.0079301	0.00807942	0.00796082	0.00759035	0.00707471	0.00646935	0.00589045	0.0054073	0.0050467	0.00477039
L_TricepsMedH3	0.0052015	0.00553419	0.0059637	0.00645013	0.00692481	0.00732726	0.00761467	0.00779381	0.00789889	0.00794043	0.00789606	0.0078117	0.00781413	0.0080382	0.00852527	0.00922618	0.0100031	0.0108017	0.0116307	0.0124731	0.0132835	0.013952	0.0143499	0.0143731	0.0140954	0.013613	0.0129416	0.0121264	0.0111734	0.0101393	0.00900534	0.00779057	0.00657976	0.00558579	0.00510597	0.00526527	0.00585858	0.0065905	0.00723238	0.00764218	0.00778658	0.00767574	0.00732008	0.00681879	0.00623823	0.00567858	0.0052123	0.00486817	0.00460197
L_TricepsMedH4	0.00537654	0.00571908	0.00615957	0.00665705	0.00715635	0.0075715	0.00786932	0.0080556	0.00816147	0.00820217	0.0081589	0.00807369	0.00807197	0.00830064	0.00881175	0.00953656	0.0103332	0.0111629	0.0120169	0.012884	0.0137179	0.0144161	0.0148274	0.0148504	0.0145627	0.0140621	0.0133694	0.0125283	0.0115435	0.0104744	0.00930464	0.00804848	0.00680021	0.0057663	0.00527207	0.00543474	0.00604904	0.00680346	0.0074703	0.00789143	0.00804726	0.00792862	0.00756118	0.0070481	0.00644734	0.00586881	0.00538629	0.0050225	0.00475037
L_TricepsMedH5	0.00540186	0.00574388	0.0061881	0.00669276	0.00718504	0.00760513	0.00790454	0.00809092	0.00819662	0.00823843	0.00819655	0.00810877	0.00811045	0.00833702	0.00884726	0.00957703	0.0103797	0.0112138	0.0120699	0.0129418	0.0137832	0.0144792	0.0148922	0.0149159	0.0146237	0.0141253	0.013432	0.0125816	0.0115942	0.0105223	0.00934513	0.00808685	0.00683167	0.00579519	0.00529547	0.00546036	0.00607502	0.00683729	0.00750701	0.00793162	0.00808249	0.0079643	0.00759204	0.00707602	0.00647086	0.00589227	0.00540791	0.00504778	0.00477234
L_Brachialis1	0.00747738	0.00776919	0.00825851	0.00888455	0.00952246	0.0100274	0.0103444	0.0105408	0.0107726	0.0111206	0.0116322	0.0122841	0.0130872	0.0139638	0.0147831	0.0154817	0.0160354	0.016536	0.0170629	0.0176214	0.0181371	0.0184607	0.018416	0.0178947	0.0170198	0.0159741	0.0148583	0.0137906	0.0128172	0.0119614	0.0111549	0.0103216	0.00944349	0.00861096	0.00800501	0.00780318	0.00799187	0.0084521	0.00895767	0.00930214	0.00939533	0.00920664	0.00873694	0.00810054	0.00735682	0.00661252	0.00594247	0.00535803	0.00483368
L_Brachialis2	0.0072936	0.00758809	0.0080648	0.00867752	0.00930055	0.00979353	0.0101025	0.0102938	0.0105056	0.0108245	0.0112941	0.011903	0.0126623	0.01351	0.0143151	0.0150135	0.0155876	0.0161022	0.0166439	0.0172205	0.0177499	0.018094	0.0180813	0.0175913	0.0167514	0.015748	0.0146654	0.0136135	0.0126471	0.0117852	0.0109593	0.0101074	0.00922287	0.00837882	0.00778521	0.0076068	0.00781284	0.00828586	0.00880415	0.00915068	0.00925001	0.0090683	0.00860835	0.007981	0.00725269	0.00652181	0.00586457	0.00530013	0.00479173
L_Brachialis3	0.00552721	0.00577866	0.00615825	0.00662462	0.00709927	0.00748093	0.00772065	0.00785557	0.00798096	0.00814774	0.00838188	0.00869584	0.00915063	0.00972152	0.0103414	0.0109453	0.0114908	0.0120059	0.0125445	0.0130997	0.0136276	0.0140068	0.0141097	0.0138448	0.0132979	0.0126023	0.0118082	0.0109902	0.0101844	0.00940312	0.0086196	0.00780641	0.00697939	0.00623574	0.00576842	0.00570244	0.00597867	0.00644968	0.0069236	0.00723802	0.00733846	0.00720491	0.00685113	0.00636292	0.00579585	0.00522942	0.00473104	0.00431692	0.00395962
L_Brachialis4	0.00697771	0.00725711	0.00771537	0.00830557	0.00890098	0.009371	0.00966743	0.00984753	0.010051	0.0103512	0.0107944	0.0113612	0.0120772	0.0128808	0.0136481	0.014322	0.0148709	0.0153742	0.0158987	0.0164562	0.0169754	0.0173065	0.0172999	0.016845	0.0160534	0.0150999	0.0140647	0.0130596	0.0121296	0.0112919	0.0104992	0.00967161	0.00880678	0.00800069	0.00743682	0.00726357	0.00747352	0.00793374	0.0084342	0.00876929	0.0088642	0.00868881	0.00824827	0.00764829	0.00694967	0.00625445	0.00562721	0.00508614	0.00460281
L_Brachialis5	0.00560638	0.00588289	0.00628456	0.0067707	0.00725953	0.00765052	0.00790626	0.00804779	0.00816011	0.00828672	0.00845179	0.00867483	0.00903314	0.00954044	0.0101543	0.010803	0.0114144	0.0120127	0.0126354	0.0132732	0.0138837	0.0143465	0.0145279	0.0143296	0.0138385	0.0131896	0.0124113	0.0115748	0.0107043	0.0098361	0.00894085	0.00800117	0.00705726	0.00624221	0.00575978	0.00574567	0.00610929	0.00665507	0.00718606	0.00753369	0.00764519	0.00751756	0.0071526	0.00664955	0.00606279	0.00548777	0.00498239	0.00457578	0.00423103
L_Brachialis6	0.00543602	0.00567895	0.006056	0.00651789	0.0069842	0.00735642	0.00758986	0.00772415	0.00784701	0.00801148	0.00824043	0.00854975	0.0089908	0.00954657	0.0101564	0.0107512	0.0112874	0.0117971	0.01232	0.0128724	0.0133929	0.0137664	0.0138695	0.0136123	0.0130753	0.0123953	0.0116135	0.0108119	0.0100174	0.00925145	0.00847734	0.00767119	0.00685334	0.00612814	0.00566892	0.00560239	0.00587822	0.0063434	0.00680726	0.00711986	0.00721932	0.00709085	0.00673915	0.00625992	0.00570103	0.00514392	0.0046544	0.00424718	0.00389526
L_Brachialis7	0.00577344	0.00605405	0.00646361	0.00696071	0.00746397	0.00786375	0.00812303	0.00826694	0.008391	0.00853451	0.00872197	0.00897686	0.00937141	0.00991095	0.0105435	0.0111995	0.011808	0.0124	0.0130196	0.0136536	0.014262	0.0147126	0.014879	0.0146597	0.0141387	0.0134607	0.012651	0.0117931	0.0109098	0.0100407	0.00914708	0.00820744	0.00726734	0.00644744	0.00595387	0.00592292	0.00627336	0.00681845	0.0073503	0.00769989	0.00781264	0.00767887	0.00730338	0.00678799	0.00618793	0.00559439	0.00507845	0.00465757	0.00429791
L_Brachioradialis1	0.0150248	0.0155341	0.0164722	0.0177024	0.0189838	0.0199954	0.0206382	0.0210909	0.0217124	0.0226907	0.0241193	0.0258612	0.0278372	0.0297804	0.0314048	0.032598	0.0334024	0.0340523	0.0347456	0.0355217	0.0362219	0.0365155	0.0360807	0.034687	0.0326064	0.0302656	0.0278894	0.0257823	0.0240698	0.0227501	0.0216223	0.0204546	0.0191382	0.0177306	0.0165419	0.0159316	0.0159703	0.0165631	0.0173436	0.0178855	0.017991	0.0175836	0.0166469	0.0153967	0.0139418	0.0124656	0.0111023	0.00987005	0.0087155
L_Brachioradialis2	0.010737	0.011087	0.0117715	0.0126765	0.0136138	0.0143651	0.0148594	0.0152533	0.0158034	0.0166388	0.0178244	0.0192117	0.0207012	0.0220717	0.0231198	0.0238002	0.0241696	0.0244202	0.0247102	0.0250607	0.0253624	0.0253838	0.0249138	0.0237957	0.0222249	0.0205	0.0188095	0.0173737	0.016283	0.0155289	0.0149546	0.0143552	0.0136211	0.0127651	0.011971	0.0114705	0.0113582	0.0116111	0.0120157	0.012294	0.0123112	0.0119938	0.0113321	0.0104681	0.00946872	0.00844674	0.00749248	0.00662452	0.00580187
L_Brachioradialis3	0.00823659	0.0085161	0.0090326	0.00973559	0.0104571	0.0110318	0.0114121	0.0117119	0.0121396	0.0127823	0.0136904	0.0147577	0.015901	0.0169541	0.01776	0.018276	0.0185574	0.0187473	0.018969	0.0192371	0.0194634	0.0194794	0.0191211	0.0182581	0.017052	0.0157312	0.0144328	0.0133283	0.0124948	0.0119194	0.0114782	0.0110162	0.0104567	0.00980688	0.0091947	0.00881004	0.00872218	0.00891096	0.00921792	0.00943805	0.0094454	0.00920652	0.00869519	0.00803043	0.00726198	0.00647989	0.00574798	0.00508284	0.00445054
L_PronatorTeres1	0.00352756	0.00372264	0.00398385	0.00428171	0.00457874	0.00480792	0.00494277	0.0050039	0.00504004	0.00509038	0.00517734	0.00532197	0.00556519	0.00590243	0.00627867	0.00665598	0.0070025	0.00734353	0.00770135	0.00808096	0.00844358	0.00871066	0.00878821	0.00860882	0.0082492	0.00780731	0.00728893	0.00674568	0.00620874	0.00569537	0.00518356	0.00466667	0.00416499	0.00375249	0.0035597	0.00363125	0.00390189	0.00425252	0.00457052	0.00476175	0.00480404	0.00469887	0.00444666	0.00411349	0.00373031	0.00336431	0.00304712	0.00279114	0.00257961
L_PronatorTeres2	0.000164469	0.000176179	0.000187343	0.000192866	0.000189877	0.000190846	0.000194896	0.000191402	0.000187307	0.000185652	0.000180022	0.000180801	0.000186755	0.000188654	0.000178363	0.000166664	0.000146783	0.000136527	0.00012886	0.000137825	0.000144575	0.000151323	0.000148471	0.000136149	0.000135314	0.000141495	0.000151945	0.000168867	0.000184346	0.000190753	0.00019146	0.000187546	0.000187042	0.00019022	0.000215097	0.000245467	0.000273884	0.000293575	0.000303169	0.000301747	0.000289902	0.00026687	0.000237001	0.000202124	0.00016682	0.000133469	0.000113658	0.000100124	0.000100106
L_Supinator1	0.0043836	0.00475349	0.00502569	0.00513108	0.0051402	0.00518372	0.00519516	0.00516717	0.0050857	0.00498964	0.00487325	0.00481579	0.004988	0.00508585	0.00482521	0.0044222	0.00396965	0.003625	0.00347189	0.00364275	0.00391954	0.00414122	0.00399244	0.00361279	0.00363118	0.00375499	0.00408946	0.0045389	0.00494897	0.00508192	0.00506549	0.00500677	0.00502006	0.00519702	0.00576294	0.00660759	0.00736917	0.00789348	0.00813766	0.00805824	0.007726	0.00715838	0.00631285	0.00539331	0.00445955	0.00365327	0.00305919	0.00271031	0.0026502
L_Supinator2	0.00362127	0.00392708	0.00415504	0.00423881	0.00424477	0.00428215	0.00429004	0.004272	0.00420185	0.0041187	0.00402527	0.00397817	0.00412163	0.00419845	0.0039873	0.0036506	0.00327657	0.00299356	0.00286842	0.00301095	0.0032396	0.00342114	0.00330114	0.00298947	0.00299314	0.00310053	0.00337539	0.0037482	0.00409233	0.00420249	0.00418501	0.00413569	0.00414934	0.00429217	0.00476076	0.00545914	0.00608566	0.00652047	0.00672428	0.00665865	0.00638268	0.00591359	0.00521347	0.00445359	0.00368056	0.0030172	0.00252971	0.00224208	0.00218883
L_Supinator3	0.00196191	0.0021304	0.00224926	0.00229642	0.00230091	0.00232258	0.00232852	0.002318	0.00227793	0.0022338	0.0021817	0.00215677	0.00223418	0.00228028	0.00216228	0.00197962	0.00177567	0.00162549	0.00155451	0.00163183	0.0017562	0.00185723	0.00178911	0.0016153	0.00162473	0.00168019	0.00183313	0.0020337	0.00221765	0.00227605	0.00227037	0.00224366	0.00224909	0.00232789	0.00257943	0.00296141	0.00330072	0.00353443	0.0036424	0.00361053	0.00346163	0.00320581	0.00282665	0.00241242	0.00199664	0.00163611	0.00137211	0.00121649	0.00118928
L_Supinator4	0.00182558	0.00197912	0.00209152	0.00213536	0.00214094	0.0021618	0.00216303	0.00215238	0.00211675	0.00207655	0.00203025	0.00200416	0.0020782	0.00211703	0.00201232	0.00184101	0.00165384	0.00150647	0.00144539	0.00151982	0.00163098	0.00172685	0.00166527	0.00150532	0.00150995	0.00156396	0.00170114	0.00188819	0.00206091	0.00211974	0.00211036	0.00208428	0.00209264	0.00216269	0.00240136	0.00275043	0.00306728	0.00328579	0.0033891	0.00335625	0.00321706	0.00298083	0.00262537	0.00224282	0.00185663	0.0015231	0.0012762	0.00112705	0.0011006
L_Supinator5	0.00226827	0.00245776	0.00259884	0.00265527	0.00265635	0.00268327	0.00268736	0.00267299	0.00262873	0.00258191	0.00252001	0.00248932	0.00258054	0.00263019	0.00249288	0.00228767	0.00205168	0.00187414	0.00179428	0.00188832	0.00202773	0.00214313	0.0020643	0.00187067	0.00187724	0.00193841	0.00211149	0.00234329	0.00255978	0.00263268	0.00261807	0.00259152	0.00259697	0.00269058	0.00298329	0.00341717	0.0038136	0.00408124	0.00420848	0.00416376	0.00399602	0.00370335	0.00326431	0.0027889	0.0023059	0.00188852	0.00158147	0.00139984	0.00137029
L_PronatorQuadratus1	0.000558964	0.000606897	0.000640002	0.000653099	0.000652514	0.000659486	0.000661062	0.000658701	0.000648881	0.000635597	0.000619801	0.000607962	0.000637469	0.000645664	0.000613637	0.000563599	0.000506762	0.000463176	0.000441653	0.000464817	0.000499993	0.000527576	0.000509412	0.0004659	0.000464438	0.000476574	0.000520409	0.000579163	0.000633145	0.000647616	0.000646014	0.000636891	0.000641911	0.000661756	0.000734613	0.000839441	0.000939201	0.00100452	0.00103456	0.00102659	0.000984967	0.000911872	0.000806676	0.000687285	0.000568621	0.000464012	0.000392836	0.0003441	0.000338852
L_PronatorQuadratus2	0.000960451	0.00104196	0.00110095	0.00112663	0.00113184	0.00113734	0.0011418	0.00113538	0.00111915	0.00109501	0.00106996	0.00105656	0.00109393	0.0011194	0.00106142	0.000973613	0.000870278	0.000796441	0.000763783	0.000801858	0.000862317	0.000906681	0.000876564	0.000794185	0.000796269	0.000823296	0.000896357	0.000995941	0.00108657	0.0011215	0.00111202	0.00110365	0.00110095	0.00114329	0.00126655	0.00145256	0.0016179	0.00173342	0.00179084	0.00177098	0.00169844	0.00157324	0.00138501	0.00118452	0.000981413	0.000802572	0.000672278	0.000593887	0.000582514
L_PronatorQuadratus3	0.00118986	0.0012876	0.00136435	0.00139146	0.00139392	0.00140693	0.00140865	0.00140315	0.00137782	0.0013523	0.00132067	0.00130813	0.00135595	0.00138198	0.00131283	0.0012018	0.00107927	0.000983939	0.000939806	0.000988505	0.00106531	0.00112454	0.00108354	0.000981903	0.000983487	0.0010178	0.00110921	0.00123147	0.00134301	0.00138023	0.00137591	0.00136222	0.00136102	0.00140934	0.00156613	0.00179608	0.00199859	0.00214193	0.00220619	0.00218507	0.00209208	0.00194684	0.00171403	0.00146436	0.00120611	0.000990395	0.000829838	0.000737597	0.000717685
L_TricepsLatH1	0.00555862	0.00591555	0.00636766	0.00688655	0.00740296	0.00783111	0.00813927	0.00833281	0.00844088	0.00848342	0.00843893	0.00835126	0.00835226	0.00858834	0.00911011	0.00986037	0.0106883	0.0115443	0.0124308	0.0133295	0.0141935	0.0149125	0.0153366	0.015364	0.015062	0.014547	0.0138315	0.0129587	0.0119378	0.0108375	0.00962803	0.00833065	0.00703332	0.00596783	0.00545703	0.00562614	0.00626054	0.00704112	0.00773166	0.0081621	0.00832023	0.0082005	0.00782017	0.00728713	0.00666572	0.00606941	0.00556842	0.00519707	0.0049136
L_TricepsLatH2	0.00555399	0.005911	0.00636675	0.00688367	0.00739987	0.0078277	0.00813501	0.00832967	0.00843543	0.00848308	0.00843655	0.00834603	0.008345	0.00858552	0.00911184	0.00985918	0.010684	0.0115384	0.0124255	0.0133234	0.0141886	0.0149042	0.0153319	0.0153572	0.0150519	0.0145416	0.0138265	0.0129542	0.0119344	0.0108343	0.00962027	0.00832329	0.00703021	0.00596603	0.00545495	0.00562037	0.00625499	0.00703784	0.00772476	0.00816012	0.00831913	0.00819561	0.00781573	0.00728432	0.00666348	0.00606881	0.00556656	0.005195	0.00491122
L_TricepsLatH3	0.00537666	0.00571956	0.00616138	0.00666139	0.00715801	0.00757271	0.00787126	0.00805838	0.00816465	0.00820686	0.0081624	0.00807523	0.00807402	0.00830458	0.00881294	0.00953766	0.0103363	0.011168	0.0120196	0.01289	0.0137245	0.0144216	0.0148309	0.0148527	0.0145649	0.0140669	0.0133734	0.0125317	0.0115492	0.0104795	0.00930855	0.00804938	0.00680142	0.00576741	0.00527333	0.00543587	0.00605193	0.00680637	0.00747237	0.0078941	0.00804845	0.00792989	0.00756274	0.00704895	0.00644848	0.00587021	0.00538794	0.0050245	0.00475283
L_TricepsLatH4	0.00537191	0.00571127	0.00615028	0.00664817	0.00714544	0.00756101	0.00786119	0.00804436	0.00814996	0.0081927	0.00814707	0.00806265	0.0080625	0.00829145	0.00879913	0.00952316	0.0103219	0.0111481	0.0119978	0.0128695	0.0137059	0.0143975	0.0148072	0.0148313	0.0145424	0.0140486	0.0133551	0.0125108	0.0115316	0.0104628	0.00929272	0.00804289	0.00679465	0.00576008	0.00526684	0.00542789	0.00604209	0.00679715	0.00746294	0.00788374	0.00803533	0.00791988	0.00755281	0.00703764	0.00643938	0.00586032	0.00537703	0.00501621	0.00474227
L_TricepsLatH5	0.0053433	0.00568431	0.00612254	0.00661858	0.00711126	0.00752968	0.00782335	0.00800558	0.00811329	0.00815388	0.00811078	0.00801906	0.0080213	0.00825522	0.00875744	0.00947745	0.0102729	0.0110927	0.0119456	0.0128106	0.0136402	0.0143285	0.0147385	0.0147624	0.0144718	0.0139801	0.013291	0.0124543	0.0114762	0.0104102	0.00925259	0.00800596	0.00676099	0.00573396	0.00524702	0.00540567	0.00601637	0.00676678	0.00742612	0.0078473	0.00799833	0.00788344	0.00751782	0.00700205	0.00640728	0.00583315	0.005353	0.0049968	0.00472491
L_Anconeus1	0.00215328	0.00230517	0.00249656	0.00270382	0.00290854	0.00308382	0.00321567	0.00330611	0.00335427	0.00336179	0.00331983	0.00323716	0.00317552	0.00321022	0.00339117	0.00369504	0.00405114	0.00442801	0.00481436	0.0052109	0.0055869	0.00590661	0.00611305	0.00615782	0.00606719	0.00588767	0.00561286	0.00526662	0.00484746	0.00438207	0.00386167	0.00330098	0.00273908	0.0022806	0.00207075	0.00216954	0.00246005	0.00280444	0.00310045	0.00328449	0.00335295	0.00330455	0.00315779	0.00294103	0.00269357	0.00245807	0.00226377	0.00212068	0.00201554
L_Anconeus2	0.00225477	0.00240661	0.00259236	0.00280548	0.00301452	0.00319392	0.00332067	0.00340147	0.00344352	0.00345973	0.00343328	0.00338517	0.00336989	0.00345431	0.00366522	0.00397277	0.00432344	0.0046825	0.0050557	0.00543442	0.00579819	0.00610061	0.00628607	0.00630507	0.00618839	0.00598639	0.0056921	0.00533301	0.00491595	0.00445228	0.00394583	0.00340644	0.0028645	0.00241608	0.0022062	0.00228376	0.00255245	0.00287952	0.00316893	0.00334957	0.00341978	0.00337247	0.00321195	0.00299421	0.00273959	0.00249581	0.00229202	0.00213796	0.0020254
L_Anconeus3	0.00205847	0.00224854	0.00246672	0.00269483	0.00291507	0.00311635	0.00328803	0.00342653	0.00351898	0.00355158	0.00348686	0.00333109	0.00312838	0.00299268	0.00303631	0.00328892	0.00366384	0.00408853	0.0045394	0.00499768	0.00544577	0.00584282	0.00612586	0.00625206	0.00624119	0.00612497	0.00589538	0.00555492	0.00510849	0.00458062	0.0039732	0.00331136	0.00264239	0.00210063	0.0019007	0.00207968	0.00246479	0.00286683	0.00318929	0.00338817	0.00346107	0.00341417	0.00325882	0.0030474	0.00279752	0.00256356	0.00238649	0.00226952	0.00219934
L_Anconeus4	0.00132949	0.00141449	0.00152538	0.00165135	0.00177054	0.00187767	0.00195053	0.00199583	0.002022	0.00203227	0.00202141	0.00199537	0.00199896	0.00205629	0.0021824	0.00236464	0.0025593	0.0027654	0.00297593	0.00319323	0.00339975	0.00356946	0.00367029	0.00367883	0.0036044	0.0034815	0.00331235	0.00310096	0.00285817	0.0025927	0.0023018	0.00199573	0.00168349	0.00142871	0.00130363	0.00135072	0.00149925	0.00168712	0.00184917	0.00195505	0.00199207	0.00196551	0.00187158	0.00174419	0.00159445	0.00145165	0.00133317	0.00124734	0.00117874
L_Anconeus5	0.00178237	0.00187033	0.00199378	0.00214451	0.00230014	0.00242491	0.00250143	0.00254634	0.00258184	0.00262112	0.00266568	0.0027355	0.00284977	0.00301375	0.00321837	0.00343324	0.00363675	0.00383435	0.00403546	0.00424351	0.0044452	0.00459477	0.00465297	0.00459051	0.00443053	0.00421925	0.00396677	0.00369633	0.0034197	0.00314366	0.00285691	0.00255465	0.00224792	0.00198278	0.00183003	0.00182257	0.00194169	0.00212026	0.00229313	0.00240638	0.00244363	0.00240555	0.00228924	0.00212878	0.00193689	0.00175135	0.00159029	0.00145879	0.00134802
L_ErectorSpinae	0.00884255	0.00860419	0.00940262	0.0108118	0.0120597	0.0128049	0.0132352	0.0134532	0.0132741	0.0124085	0.0106432	0.00830255	0.00667707	0.00681176	0.00796616	0.00876564	0.00890061	0.00866093	0.00862633	0.0090459	0.0099608	0.0108272	0.0113785	0.0115036	0.0112253	0.0106551	0.00993022	0.00916669	0.00839296	0.00764824	0.00702562	0.00664457	0.00675508	0.00756185	0.0089267	0.0105012	0.0119721	0.0131165	0.0138538	0.0141713	0.0141441	0.0138363	0.0132604	0.012414	0.0113683	0.0103021	0.00945257	0.00883894	0.00831772
R_ErectorSpinae	0.00651007	0.0064003	0.00735107	0.00868995	0.00995751	0.0108217	0.0110495	0.0106994	0.0100526	0.00936685	0.00901726	0.00943396	0.0108658	0.0130213	0.0154839	0.0178192	0.0195739	0.0204701	0.0202259	0.018776	0.0165486	0.014359	0.0131714	0.0131236	0.0134302	0.0133381	0.0127437	0.0119022	0.0111525	0.0106404	0.0104935	0.0107497	0.0111374	0.0113998	0.0114657	0.011366	0.0111195	0.0107863	0.0104356	0.0101607	0.0100668	0.0101819	0.0104901	0.0109149	0.0113089	0.0115185	0.0113872	0.0108478	0.00989817
L_ObliqueExternal	0.0154088	0.0154851	0.0169076	0.018792	0.0205642	0.0218493	0.0222563	0.0218571	0.021141	0.0202551	0.0194707	0.0191706	0.019588	0.0211162	0.0238444	0.0272036	0.0302634	0.0323033	0.0328475	0.0319003	0.0300433	0.0283581	0.0277175	0.0277145	0.0273424	0.0260249	0.024035	0.0220677	0.0208622	0.020532	0.0209078	0.0217036	0.0226571	0.023483	0.0240396	0.0241803	0.0239238	0.023423	0.0226933	0.0218541	0.0213773	0.0213445	0.0217931	0.0225966	0.0234187	0.0238736	0.0236835	0.0228149	0.0214551
R_ObliqueExternal	0.0182692	0.0179252	0.0190305	0.0212038	0.023417	0.0250263	0.0260344	0.0266477	0.0269493	0.0265105	0.0250153	0.0226284	0.0199096	0.0179904	0.0179181	0.0194561	0.021513	0.0235127	0.0255531	0.0279203	0.0306207	0.0334047	0.0359078	0.0374446	0.037573	0.0362861	0.0339478	0.0309151	0.0275373	0.0241755	0.0214453	0.0199963	0.020088	0.0212752	0.0230814	0.0249315	0.0265434	0.0277601	0.028415	0.0285213	0.0283608	0.0279354	0.0272273	0.0263106	0.0253203	0.0245014	0.0239735	0.0235666	0.0230762
L_ObliqueInternal	0.0143273	0.0170001	0.0203215	0.0235545	0.0263826	0.0283612	0.0289002	0.0279248	0.0260878	0.0241749	0.0232903	0.0242902	0.0272213	0.0312903	0.035689	0.0394823	0.0418584	0.0423372	0.0405472	0.036676	0.0317242	0.027452	0.0255374	0.0257715	0.0263816	0.0261437	0.0250889	0.0239782	0.0236523	0.0243402	0.0259713	0.0281741	0.030128	0.0312626	0.0315108	0.0310253	0.0299918	0.028644	0.0272035	0.0258937	0.0250412	0.0247413	0.0250353	0.025779	0.0265887	0.0269648	0.0263544	0.0246425	0.0221362
R_ObliqueInternal	0.0177888	0.020649	0.0242348	0.0279604	0.0312612	0.0337749	0.0353283	0.0356166	0.034491	0.0318405	0.0279339	0.0239938	0.0223028	0.02374	0.0270039	0.029734	0.0308779	0.0300646	0.0278776	0.0254858	0.0241839	0.0245091	0.025641	0.026247	0.0257077	0.0242379	0.0225131	0.0214616	0.0216924	0.0232127	0.0255837	0.028101	0.0302027	0.0317428	0.0328576	0.0337038	0.0342818	0.0344593	0.0342027	0.0334561	0.0323266	0.0309849	0.0295308	0.0280221	0.0264962	0.0249178	0.0231096	0.0209761	0.0187877
L_QuadratusLumborum	0.00450308	0.00478632	0.00540213	0.00613907	0.00681259	0.00731832	0.0075821	0.00758147	0.00739148	0.00700096	0.00648829	0.0060283	0.00579199	0.00592803	0.00646838	0.00722963	0.00794684	0.0084345	0.00860855	0.00853678	0.00837085	0.00830618	0.00844743	0.00859849	0.00851595	0.00810606	0.00746049	0.00675736	0.00618823	0.00587664	0.0058883	0.00617758	0.00659973	0.00699782	0.00731289	0.00748882	0.00754797	0.0075161	0.00739194	0.00719612	0.00704465	0.00694466	0.0069045	0.0069274	0.00696503	0.00694627	0.00681444	0.00652915	0.00614542
R_QuadratusLumborum	0.00471566	0.00495844	0.0055226	0.00625248	0.00694156	0.00743802	0.00765181	0.00762359	0.00746514	0.00720118	0.00684491	0.0064912	0.00619708	0.0061165	0.00638284	0.00692688	0.00752008	0.00798603	0.00825117	0.00834879	0.00839023	0.008523	0.00882127	0.00908004	0.0090579	0.00867187	0.00802774	0.00728825	0.0066499	0.006245	0.00617972	0.006452	0.0069293	0.00741328	0.00782157	0.00806986	0.00817131	0.00816496	0.00804219	0.00783892	0.007654	0.00751593	0.00743572	0.00741493	0.00741976	0.00738406	0.00724062	0.00695615	0.00656973
L_RectusAbdominis	0.010727	0.00959277	0.0104317	0.012145	0.0135924	0.0143339	0.0143739	0.0140984	0.0137565	0.0131932	0.0123461	0.0117592	0.0126847	0.0150907	0.0179798	0.0204397	0.0221629	0.0231761	0.0233753	0.0224874	0.0207321	0.0186144	0.0171538	0.0167428	0.0169072	0.016844	0.0164002	0.0158292	0.0153481	0.0148752	0.0143599	0.0139449	0.0137865	0.0140432	0.0146271	0.0153512	0.0160263	0.0165077	0.0167589	0.0168488	0.0169106	0.017032	0.0172317	0.0174218	0.017439	0.017178	0.0165825	0.0156624	0.0143434
R_RectusAbdominis	0.0133275	0.012209	0.0130539	0.0152618	0.017468	0.0191461	0.0205608	0.0216906	0.0220777	0.0211343	0.0185272	0.0147472	0.0116917	0.011114	0.0123882	0.0133905	0.01366	0.01381	0.0148547	0.016819	0.0192328	0.021195	0.0224163	0.0227892	0.0224043	0.0214124	0.0200699	0.0185906	0.0170014	0.01532	0.0136585	0.0121741	0.0113945	0.011989	0.0138887	0.0164053	0.0188876	0.0208772	0.0221902	0.0228186	0.0228404	0.0223609	0.0213984	0.0199559	0.0181755	0.0164002	0.0150574	0.0142014	0.0134599
[truncated: 51 more columns]

## Sheet: Subject003
	0% gait cycle	1% gait cycle	2% gait cycle	3% gait cycle	4% gait cycle	5% gait cycle	6% gait cycle	7% gait cycle	8% gait cycle	9% gait cycle	10% gait cycle	11% gait cycle	12% gait cycle	13% gait cycle	14% gait cycle	15% gait cycle	16% gait cycle	17% gait cycle	18% gait cycle	19% gait cycle	20% gait cycle	21% gait cycle	22% gait cycle	23% gait cycle	24% gait cycle	25% gait cycle	26% gait cycle	27% gait cycle	28% gait cycle	29% gait cycle	30% gait cycle	31% gait cycle	32% gait cycle	33% gait cycle	34% gait cycle	35% gait cycle	36% gait cycle	37% gait cycle	38% gait cycle	39% gait cycle	40% gait cycle	41% gait cycle	42% gait cycle	43% gait cycle	44% gait cycle	45% gait cycle	46% gait cycle	47% gait cycle	48% gait cycle
R_GluteusMedius1	-0.009375	-0.017311	-0.021615	-0.022495	-0.020495	-0.017536	-0.01577	-0.016468	-0.018972	-0.021098	-0.021226	-0.01885	-0.014722	-0.010183	-0.0060943	-0.0027196	-0.000127	0.0016897	0.0032101	0.0048137	0.0067433	0.010421	0.015604	0.021685	0.027785	0.032933	0.036771	0.039415	0.040862	0.041249	0.040872	0.039907	0.038407	0.036362	0.033693	0.030409	0.026554	0.022126	0.017311	0.012412	0.0076583	0.0033257	-0.0001625	-0.0024499	-0.0034177	-0.0029052	-0.00069408	0.0031814	0.0083798
R_GluteusMedius2	-0.017604	-0.024678	-0.028492	-0.028792	-0.025999	-0.021848	-0.018042	-0.015365	-0.013589	-0.012078	-0.010124	-0.0071856	-0.0031575	0.0015043	0.0062272	0.010631	0.014492	0.017654	0.02025	0.022588	0.024286	0.025885	0.027657	0.030042	0.032954	0.036199	0.039429	0.042501	0.045159	0.046943	0.047675	0.047217	0.045645	0.043048	0.039631	0.03565	0.031246	0.026504	0.021714	0.017185	0.013048	0.0095106	0.0067646	0.0049148	0.0041043	0.0045079	0.0065643	0.010403	0.015743
R_GluteusMedius3	-0.021825	-0.027017	-0.029893	-0.029854	-0.027084	-0.022871	-0.018181	-0.013329	-0.0084823	-0.004441	-0.0013233	0.0013288	0.0043433	0.0080584	0.012311	0.016704	0.020934	0.024747	0.027935	0.03067	0.032082	0.031871	0.030659	0.029689	0.029607	0.030871	0.03325	0.036351	0.039696	0.042483	0.044105	0.044215	0.042864	0.040306	0.036877	0.03301	0.028954	0.024808	0.020877	0.017446	0.014539	0.012267	0.010609	0.0094428	0.0089027	0.0092012	0.010836	0.014067	0.018745
R_GluteusMinimus1	-0.0071958	-0.013122	-0.016578	-0.01774	-0.017015	-0.015669	-0.015262	-0.016796	-0.019859	-0.022658	-0.02391	-0.023273	-0.02137	-0.019178	-0.017234	-0.015629	-0.014359	-0.013347	-0.012303	-0.010938	-0.0090308	-0.00575	-0.0013337	0.0036667	0.0085965	0.012715	0.015756	0.017841	0.019119	0.019781	0.019994	0.019854	0.019337	0.018418	0.017031	0.015136	0.012795	0.0099785	0.0068097	0.0034672	0.000125	-0.0030512	-0.0056443	-0.0072985	-0.0078638	-0.0072285	-0.0052658	-0.0020133	0.0022742
R_GluteusMinimus2	-0.01135	-0.017061	-0.020462	-0.021505	-0.020547	-0.018752	-0.017506	-0.017674	-0.018982	-0.020355	-0.020833	-0.020034	-0.018204	-0.015967	-0.013653	-0.01144	-0.0094147	-0.0076065	-0.0058664	-0.0039278	-0.0018725	0.00079321	0.0040678	0.0078312	0.011747	0.015403	0.018486	0.02098	0.022934	0.024239	0.024916	0.024938	0.024297	0.023024	0.021171	0.018821	0.016056	0.012916	0.0095583	0.0061703	0.002885	-0.00010683	-0.002522	-0.0040813	-0.0046223	-0.004016	-0.0020453	0.0013438	0.0059022
R_GluteusMinimus3	-0.015108	-0.020112	-0.023115	-0.023841	-0.02255	-0.020273	-0.01805	-0.016498	-0.01558	-0.015056	-0.014446	-0.013386	-0.011631	-0.0093429	-0.0066968	-0.0039179	-0.0011942	0.0013651	0.0037223	0.0060723	0.0080325	0.0096727	0.011244	0.013149	0.015491	0.018209	0.021034	0.02382	0.026359	0.028315	0.029435	0.029605	0.02883	0.027228	0.024942	0.022208	0.019135	0.015841	0.012487	0.0092979	0.0063575	0.0037936	0.0017812	0.00045979	-3.1667e-05	0.00046562	0.0022709	0.0055143	0.010007
R_Semimembranosus	0.007525	0.026067	0.039908	0.048529	0.052755	0.054519	0.055758	0.057626	0.060324	0.064129	0.06883	0.073922	0.078388	0.081147	0.081546	0.079847	0.076538	0.072038	0.067187	0.06237	0.057831	0.054701	0.052744	0.051543	0.050537	0.049107	0.047073	0.044621	0.041937	0.039123	0.036498	0.034067	0.031949	0.030264	0.028867	0.02756	0.026248	0.024906	0.023536	0.02231	0.021458	0.021279	0.021823	0.022993	0.024756	0.02714	0.030278	0.03405	0.038071
R_Semitendinosus	0.012367	0.036426	0.054378	0.065302	0.069976	0.071126	0.071612	0.073051	0.075706	0.079745	0.084747	0.089923	0.094025	0.09583	0.094831	0.091447	0.086389	0.080223	0.073895	0.067783	0.06222	0.058299	0.05571	0.053859	0.052134	0.049877	0.046953	0.04358	0.040083	0.036617	0.033539	0.030869	0.028791	0.027403	0.026485	0.025749	0.02509	0.024433	0.023743	0.023177	0.022977	0.023484	0.024695	0.026515	0.028869	0.031779	0.035317	0.039363	0.043487
R_BicepsFemorisLH	0.0026958	0.011758	0.020796	0.029015	0.035967	0.041326	0.04581	0.050377	0.055439	0.061303	0.067778	0.074548	0.080839	0.085654	0.088225	0.088565	0.087108	0.084113	0.080389	0.07621	0.071718	0.068171	0.065552	0.063608	0.062002	0.060235	0.058251	0.056149	0.053907	0.051438	0.048949	0.046384	0.043863	0.041501	0.039239	0.036987	0.034728	0.03244	0.030244	0.028383	0.027049	0.026477	0.026498	0.026868	0.027457	0.028353	0.02976	0.031676	0.033813
R_Sartorius	-0.0045208	0.0030103	0.005616	0.0033406	-0.0037967	-0.012262	-0.019188	-0.023916	-0.027343	-0.032045	-0.039192	-0.049372	-0.061478	-0.073421	-0.082913	-0.089033	-0.091916	-0.091522	-0.089172	-0.085149	-0.080235	-0.077211	-0.075832	-0.075156	-0.074353	-0.072599	-0.070049	-0.06708	-0.063662	-0.059919	-0.056398	-0.052921	-0.049547	-0.046281	-0.043129	-0.039982	-0.036787	-0.033535	-0.030362	-0.027503	-0.025133	-0.023394	-0.022077	-0.020896	-0.019634	-0.01836	-0.0171	-0.015845	-0.014332
R_AdductorLongus	0.031767	0.041951	0.047866	0.048801	0.045159	0.039226	0.03321	0.028237	0.024361	0.02149	0.01879	0.015232	0.010118	0.0036382	-0.0035565	-0.010678	-0.017166	-0.022585	-0.026964	-0.030847	-0.033695	-0.036484	-0.039896	-0.04461	-0.050301	-0.056372	-0.062049	-0.06699	-0.070836	-0.073106	-0.073787	-0.072791	-0.070191	-0.066168	-0.060944	-0.05485	-0.048055	-0.040677	-0.033103	-0.025822	-0.019079	-0.013226	-0.0086122	-0.0054828	-0.0040948	-0.0046892	-0.0078995	-0.013891	-0.022167
R_AdductorBrevis	0.024154	0.030571	0.035102	0.037192	0.037088	0.035547	0.033663	0.032292	0.031702	0.032158	0.033135	0.033968	0.03397	0.032798	0.030382	0.027002	0.023084	0.01893	0.014867	0.010534	0.0064483	0.0025589	-0.0016203	-0.0067102	-0.012587	-0.018826	-0.024735	-0.029988	-0.034298	-0.037356	-0.039049	-0.0394	-0.038483	-0.036413	-0.033329	-0.029505	-0.025107	-0.020167	-0.014974	-0.0098266	-0.0049175	-0.00043104	0.0031768	0.0055261	0.0063567	0.0054377	0.0023226	-0.0030847	-0.010473
R_AdductorMagnus1	0.023837	0.02933	0.03386	0.036928	0.038759	0.039428	0.039601	0.04021	0.04157	0.044106	0.047257	0.050478	0.052967	0.054157	0.053499	0.0511	0.047416	0.042771	0.03772	0.03198	0.026125	0.020522	0.01468	0.0079988	0.00060367	-0.0070958	-0.014345	-0.020705	-0.02589	-0.02958	-0.031719	-0.032504	-0.03203	-0.030384	-0.027695	-0.024206	-0.020078	-0.015379	-0.010349	-0.0052748	-0.00030583	0.0043013	0.008051	0.010439	0.01117	0.0099869	0.006506	0.00060562	-0.0073565
R_AdductorMagnus2	0.020683	0.022816	0.025807	0.029185	0.033001	0.036236	0.038493	0.0403	0.042241	0.045562	0.050281	0.056155	0.062094	0.066946	0.06952	0.069651	0.067743	0.064041	0.059417	0.053722	0.04772	0.042634	0.037981	0.032893	0.027105	0.020591	0.013971	0.007739	0.0022348	-0.0022245	-0.0053254	-0.0073138	-0.0082148	-0.0081184	-0.0071217	-0.0054604	-0.0032928	-0.00069275	0.0022258	0.0052944	0.0084475	0.011536	0.014102	0.015625	0.015848	0.01456	0.011468	0.006483	-0.0002345
R_AdductorMagnus3	0.020746	0.023177	0.026018	0.028772	0.031501	0.033516	0.034575	0.035159	0.035816	0.037767	0.041041	0.045323	0.049588	0.05279	0.054016	0.053201	0.050803	0.047119	0.042856	0.037903	0.032932	0.02895	0.02541	0.021508	0.017007	0.011814	0.0064937	0.0014452	-0.0030557	-0.0066962	-0.0092212	-0.010749	-0.011283	-0.010918	-0.009764	-0.0080367	-0.0058747	-0.0033583	-0.00062583	0.0021909	0.0050242	0.0077139	0.0099254	0.011267	0.011504	0.010455	0.0078513	0.0036085	-0.0021468
R_TensorFasciaLata	-0.013592	-0.023711	-0.031404	-0.036543	-0.039961	-0.042261	-0.044416	-0.047381	-0.051334	-0.056242	-0.061508	-0.066815	-0.071633	-0.075372	-0.077239	-0.077113	-0.075326	-0.072058	-0.067942	-0.063008	-0.057607	-0.052599	-0.047887	-0.043281	-0.038687	-0.034133	-0.029854	-0.025983	-0.02244	-0.019229	-0.016578	-0.014408	-0.012804	-0.011843	-0.011466	-0.011538	-0.011961	-0.0127	-0.013699	-0.014951	-0.016507	-0.018353	-0.020207	-0.021652	-0.022465	-0.022569	-0.021887	-0.020366	-0.01791
R_Pectineus	0.015325	0.021193	0.024416	0.024712	0.022312	0.018656	0.015145	0.012449	0.010493	0.0088724	0.0069862	0.0042397	0.00044167	-0.0040519	-0.0086794	-0.012981	-0.016663	-0.019501	-0.021653	-0.023381	-0.024561	-0.026038	-0.028105	-0.030899	-0.03412	-0.037274	-0.039986	-0.04217	-0.043608	-0.044136	-0.043891	-0.042835	-0.041057	-0.038617	-0.035627	-0.032202	-0.028435	-0.024364	-0.020183	-0.01618	-0.012493	-0.0093285	-0.0068389	-0.0051321	-0.0042975	-0.0044631	-0.0059603	-0.0088152	-0.012755
R_Gracilis	0.034575	0.056245	0.070526	0.076438	0.074693	0.069051	0.06344	0.059973	0.05862	0.058491	0.05804	0.055845	0.050992	0.043677	0.034671	0.025086	0.015783	0.0074693	0.00027017	-0.0061985	-0.011595	-0.0171	-0.02335	-0.030798	-0.039052	-0.047345	-0.054967	-0.061531	-0.066478	-0.069383	-0.070391	-0.069664	-0.067246	-0.063273	-0.057928	-0.051582	-0.044402	-0.036518	-0.028333	-0.020332	-0.012721	-0.0058083	1.9417e-05	0.0043996	0.007126	0.0079077	0.006233	0.0019655	-0.0045272
R_GluteusMaximus1	-0.018633	-0.026102	-0.029473	-0.028377	-0.023193	-0.016369	-0.0097747	-0.0039358	0.001343	0.0064189	0.011717	0.017888	0.025245	0.033314	0.041157	0.048086	0.053821	0.058023	0.060954	0.062857	0.063264	0.063203	0.063159	0.063828	0.065315	0.067482	0.070045	0.07276	0.074965	0.075966	0.075622	0.073793	0.070663	0.066404	0.061332	0.055782	0.049905	0.043815	0.037892	0.032534	0.027964	0.024371	0.021695	0.019746	0.018557	0.018342	0.019636	0.022648	0.027054
R_GluteusMaximus2	-0.015683	-0.022714	-0.025416	-0.023434	-0.017106	-0.0091342	-0.001498	0.0054061	0.011841	0.018243	0.02501	0.03286	0.042006	0.051751	0.06085	0.068487	0.074381	0.07817	0.080283	0.081	0.080029	0.078889	0.07803	0.077963	0.078617	0.079687	0.080994	0.082393	0.083233	0.082924	0.081466	0.078779	0.075035	0.070423	0.065186	0.059589	0.053787	0.047832	0.042119	0.037047	0.032801	0.029608	0.027279	0.025489	0.024194	0.023574	0.024103	0.025986	0.028878
R_GluteusMaximus3	0.000775	-0.0035579	-0.0034346	0.0011422	0.0099752	0.019872	0.028922	0.037298	0.045567	0.054849	0.065337	0.077556	0.091137	0.10472	0.11631	0.12493	0.13048	0.13266	0.13247	0.12995	0.12533	0.12113	0.11754	0.11448	0.11176	0.10897	0.10641	0.1041	0.10119	0.09725	0.092657	0.08753	0.082158	0.076693	0.071345	0.066205	0.061227	0.056493	0.05229	0.04898	0.046728	0.045669	0.045162	0.0444	0.043025	0.041114	0.038935	0.036631	0.033938
R_Iliacus	0.0061	0.010643	0.012098	0.010409	0.0057933	0.00028021	-0.0046723	-0.0087952	-0.012365	-0.016207	-0.020743	-0.026393	-0.032968	-0.03968	-0.045477	-0.049837	-0.05268	-0.053875	-0.053967	-0.053146	-0.051525	-0.050416	-0.049962	-0.050106	-0.050601	-0.051	-0.051259	-0.051376	-0.051024	-0.050026	-0.048553	-0.046585	-0.044219	-0.041527	-0.038588	-0.03547	-0.032201	-0.028802	-0.025479	-0.022472	-0.019908	-0.01794	-0.016466	-0.01534	-0.014478	-0.013985	-0.014059	-0.014783	-0.015931
R_Psoas	0.011658	0.017799	0.020301	0.01906	0.0145	0.0088587	0.0039323	0.00033671	-0.0022105	-0.0046143	-0.0077067	-0.01222	-0.018196	-0.024868	-0.031184	-0.036442	-0.040279	-0.042398	-0.04325	-0.043181	-0.042307	-0.042053	-0.042643	-0.044044	-0.045932	-0.047767	-0.049314	-0.050546	-0.051197	-0.051075	-0.050297	-0.048718	-0.046439	-0.043477	-0.04002	-0.03622	-0.03221	-0.028028	-0.023937	-0.02016	-0.016823	-0.014069	-0.01196	-0.010448	-0.0095547	-0.0094067	-0.010242	-0.012169	-0.014956
R_QuadratusFemoris	0.0013708	0.0074554	0.011077	0.01268	0.01276	0.012491	0.01363	0.017485	0.023386	0.028645	0.031322	0.031059	0.028884	0.026249	0.023849	0.02176	0.020082	0.018713	0.017207	0.015246	0.012177	0.0063067	-0.0019102	-0.01108	-0.019859	-0.026736	-0.031364	-0.033914	-0.034503	-0.033706	-0.032219	-0.030673	-0.029173	-0.027592	-0.025685	-0.023264	-0.020262	-0.016634	-0.012443	-0.0079543	-0.0034292	0.00083075	0.0043518	0.006645	0.0076035	0.0071425	0.0052214	0.0019858	-0.00214
R_Gemelli	-0.0067792	-0.0036584	-0.0022209	-0.0019238	-0.0024292	-0.0028125	-0.0018764	0.0011343	0.0055955	0.009202	0.010619	0.0097058	0.0076373	0.0057758	0.0048117	0.004786	0.0055153	0.0067824	0.0080442	0.0090756	0.0090558	0.0065872	0.0022192	-0.0027395	-0.0071702	-0.0099781	-0.011075	-0.010798	-0.0094935	-0.0077682	-0.0062442	-0.0052396	-0.0047723	-0.0046645	-0.0046448	-0.0044606	-0.003951	-0.0030623	-0.0017602	-9.7e-05	0.0017383	0.0036116	0.0052366	0.0062862	0.0067417	0.0066225	0.006071	0.0052918	0.0044562
R_Piriformis	-0.015825	-0.017517	-0.018774	-0.018973	-0.018118	-0.016409	-0.013865	-0.010421	-0.006469	-0.0033858	-0.0016833	-0.0011652	-0.00087783	-3.125e-05	0.0016294	0.0039512	0.0066613	0.0095129	0.012125	0.014525	0.015858	0.015331	0.013476	0.011502	0.010182	0.010222	0.011462	0.013572	0.016191	0.018622	0.020287	0.020878	0.020429	0.019131	0.017276	0.015246	0.01318	0.011229	0.0095318	0.0082226	0.0072575	0.0066407	0.0062736	0.0060075	0.0059192	0.0061277	0.0070027	0.0087583	0.011387
R_RectusFemoris	-0.016175	-0.054312	-0.078486	-0.088622	-0.087886	-0.082794	-0.078315	-0.076368	-0.076653	-0.078337	-0.080531	-0.082233	-0.082351	-0.080166	-0.075743	-0.069785	-0.062976	-0.055942	-0.049293	-0.0435	-0.038694	-0.035132	-0.032517	-0.03046	-0.028502	-0.026234	-0.0234	-0.020129	-0.016858	-0.013814	-0.011233	-0.0092154	-0.0079537	-0.0076202	-0.0079458	-0.0086273	-0.0095177	-0.010537	-0.011526	-0.012473	-0.013617	-0.015309	-0.017745	-0.021018	-0.025145	-0.030062	-0.035798	-0.042083	-0.048475
R_BicepsFemorisSH	0.0015625	0.0065875	0.011166	0.014506	0.0157	0.015352	0.01469	0.014455	0.014631	0.014755	0.01441	0.013104	0.010651	0.0072315	0.0034516	-0.00012875	-0.003219	-0.0055418	-0.0071839	-0.0081032	-0.0084458	-0.0086749	-0.0088748	-0.0090325	-0.0091397	-0.0091656	-0.0092057	-0.0092494	-0.0091517	-0.0088631	-0.0084408	-0.0078674	-0.0071518	-0.0063004	-0.0054152	-0.0045527	-0.0037517	-0.0029922	-0.0023284	-0.0017592	-0.0012567	-0.00080483	-0.00035517	0.00015287	0.00075883	0.00147	0.0022825	0.0032256	0.004303
R_VastusMedialis	-0.015575	-0.053597	-0.076463	-0.083935	-0.078586	-0.068317	-0.059303	-0.053652	-0.05066	-0.048254	-0.045008	-0.039564	-0.031449	-0.021224	-0.010357	-0.00014729	0.0087802	0.015745	0.020979	0.024271	0.025834	0.027227	0.028714	0.030268	0.03186	0.033304	0.034875	0.036582	0.037867	0.038446	0.038461	0.037717	0.036137	0.033635	0.030479	0.026955	0.023175	0.019221	0.015397	0.011905	0.0086858	0.0055673	0.0022426	-0.0016042	-0.0060707	-0.011102	-0.016532	-0.022146	-0.02777
R_VastusIntermedius	-0.015954	-0.054902	-0.07837	-0.086037	-0.080596	-0.070084	-0.060852	-0.055069	-0.051995	-0.049526	-0.046192	-0.040624	-0.032276	-0.021779	-0.010627	-0.0001475	0.0090168	0.016165	0.021537	0.024914	0.026508	0.02795	0.029472	0.031063	0.0327	0.034175	0.035782	0.037523	0.038841	0.039448	0.039451	0.038686	0.037055	0.034488	0.031255	0.027642	0.023751	0.019701	0.01578	0.012195	0.008915	0.0057158	0.0023032	-0.0016502	-0.0062193	-0.011371	-0.016943	-0.022697	-0.028454
R_VastusLateralis	-0.014821	-0.051292	-0.073592	-0.081298	-0.076572	-0.066921	-0.058352	-0.052998	-0.050207	-0.047948	-0.044835	-0.039482	-0.031417	-0.021211	-0.010354	-0.0001175	0.0088152	0.015765	0.020973	0.024232	0.025763	0.02712	0.028551	0.030052	0.031558	0.03292	0.034422	0.036022	0.037204	0.037692	0.037624	0.036808	0.035191	0.03268	0.029553	0.026091	0.022391	0.018544	0.014839	0.01147	0.00837	0.0053631	0.0021715	-0.0015146	-0.0058217	-0.01065	-0.015886	-0.021321	-0.026785
R_MedialGastroc	-0.0022833	0.013256	0.026569	0.04148	0.057045	0.067011	0.068189	0.060553	0.046409	0.028861	0.010701	-0.0054656	-0.018491	-0.028654	-0.03634	-0.041736	-0.044944	-0.046183	-0.045774	-0.044453	-0.042446	-0.039397	-0.035857	-0.032554	-0.029945	-0.028391	-0.027715	-0.027655	-0.028017	-0.028458	-0.028683	-0.028563	-0.028044	-0.027263	-0.026408	-0.025516	-0.024704	-0.024046	-0.023548	-0.023083	-0.022617	-0.022049	-0.021276	-0.020208	-0.018853	-0.017211	-0.015412	-0.013458	-0.011234
R_LateralGastroc	0.00068333	0.018527	0.032657	0.047078	0.061223	0.069676	0.069846	0.061948	0.048085	0.030865	0.012764	-0.0037238	-0.017362	-0.02823	-0.036545	-0.04244	-0.045993	-0.047371	-0.046979	-0.045558	-0.043414	-0.040491	-0.037268	-0.034338	-0.032017	-0.030573	-0.029839	-0.029638	-0.029784	-0.030017	-0.030107	-0.029916	-0.029396	-0.028639	-0.027772	-0.026826	-0.025928	-0.025131	-0.024417	-0.023729	-0.022993	-0.022139	-0.021065	-0.019675	-0.017966	-0.015966	-0.013746	-0.01132	-0.008598
R_Soleus	-0.0058208	-0.003621	0.0012136	0.012493	0.028511	0.040903	0.044756	0.03944	0.027232	0.011535	-0.0046954	-0.018491	-0.028509	-0.035059	-0.038929	-0.040722	-0.040757	-0.039459	-0.037124	-0.034508	-0.031868	-0.028512	-0.024798	-0.021333	-0.018473	-0.016517	-0.0152	-0.014367	-0.014024	-0.014039	-0.014095	-0.014152	-0.014218	-0.014392	-0.014705	-0.015114	-0.015664	-0.016413	-0.017175	-0.017851	-0.018393	-0.018779	-0.019041	-0.019208	-0.019323	-0.019371	-0.01936	-0.019214	-0.018789
R_TibialisPosterior	0.007775	0.0065697	0.0041687	0.0019114	0.00016233	-0.0015308	-0.0026535	-0.0027092	-0.002018	-0.0018615	-0.0028513	-0.0048392	-0.0069568	-0.0085527	-0.0093595	-0.0094398	-0.0087897	-0.0074724	-0.0058658	-0.0041417	-0.0027158	-0.0023553	-0.0028302	-0.0034854	-0.003881	-0.003551	-0.0025786	-0.0012034	0.00032567	0.0016115	0.0023658	0.0025288	0.0021717	0.0014465	0.00055783	-0.00030688	-0.0010642	-0.0017053	-0.0021142	-0.0022529	-0.0021692	-0.0019246	-0.0016426	-0.0014724	-0.0013867	-0.0013377	-0.0011348	-0.00070383	-4.4833e-05
R_FlexDigLongus	0.0085792	0.0072058	0.0044478	0.0015668	-0.0009325	-0.0031515	-0.0044042	-0.0041835	-0.0029993	-0.00231	-0.0028846	-0.004561	-0.0065043	-0.0079865	-0.0087166	-0.0087131	-0.007995	-0.0065988	-0.0049163	-0.0030976	-0.0016258	-0.0013533	-0.0019862	-0.0028386	-0.0033872	-0.0031031	-0.0020878	-0.000626	0.0010595	0.0024825	0.003315	0.0035246	0.0031485	0.0023721	0.0014234	0.00050479	-0.000292	-0.00092346	-0.0013268	-0.0014355	-0.0012933	-0.00097308	-0.00062442	-0.000392	-0.0002775	-0.00019146	5.45e-05	0.00055392	0.0012775
R_FlexHalLongus	0.0059333	0.0052103	0.0038107	0.0034317	0.004188	0.0045183	0.0041679	0.0034288	0.002284	0.00012825	-0.0031254	-0.006865	-0.010164	-0.012487	-0.013774	-0.014091	-0.013542	-0.012212	-0.010453	-0.0085485	-0.0069242	-0.0061164	-0.0059832	-0.0060603	-0.0059965	-0.0054281	-0.0043825	-0.0030537	-0.001638	-0.00048892	0.00016875	0.00032071	-1.6667e-07	-0.00066325	-0.001483	-0.0023088	-0.003065	-0.0037113	-0.0041897	-0.0044098	-0.0044025	-0.0042313	-0.0040097	-0.0038593	-0.0037828	-0.0037338	-0.0035555	-0.0031348	-0.0024745
R_TibialisAnterior	0.014642	0.010669	0.002257	-0.014274	-0.036352	-0.053587	-0.059369	-0.052485	-0.036288	-0.016273	0.0032571	0.01883	0.029551	0.036447	0.040774	0.043218	0.044136	0.044006	0.042775	0.041297	0.039414	0.03548	0.030259	0.025104	0.020991	0.01875	0.01799	0.018243	0.019329	0.020638	0.021474	0.021762	0.02157	0.021195	0.020847	0.020653	0.020784	0.021305	0.022092	0.023016	0.023985	0.024899	0.025695	0.026258	0.026674	0.026931	0.027253	0.027624	0.027777
R_PeroneusBrevis	-0.0162	-0.012938	-0.0062717	0.0037958	0.015622	0.02529	0.029252	0.026316	0.01838	0.0094162	0.0021121	-0.0022065	-0.004207	-0.005174	-0.0059744	-0.0068742	-0.008018	-0.0095444	-0.010974	-0.012475	-0.013426	-0.012142	-0.0093014	-0.0062333	-0.0039617	-0.0034073	-0.0043135	-0.006156	-0.0085657	-0.010744	-0.012051	-0.01237	-0.011829	-0.010718	-0.0094261	-0.008211	-0.0072705	-0.0066506	-0.0064102	-0.0065764	-0.0070592	-0.0077184	-0.0083807	-0.0088139	-0.0090445	-0.0091935	-0.0095299	-0.010191	-0.011072
R_PeroneusLongus	-0.016363	-0.012966	-0.0059562	0.0050457	0.018274	0.028985	0.033225	0.029793	0.020779	0.010387	0.0015679	-0.0041039	-0.0071245	-0.008769	-0.0099782	-0.011073	-0.012223	-0.013585	-0.014755	-0.015947	-0.016606	-0.014998	-0.011826	-0.0084651	-0.0059328	-0.0051865	-0.0059339	-0.0076349	-0.0099318	-0.012066	-0.01334	-0.013662	-0.013146	-0.012099	-0.010898	-0.0097573	-0.0088982	-0.0084038	-0.0082703	-0.0085087	-0.0090558	-0.0097482	-0.010427	-0.010886	-0.011144	-0.011299	-0.011631	-0.012274	-0.013083
R_PeroneusTertius	-0.00445	-0.0042328	-0.0041127	-0.0068269	-0.011854	-0.015168	-0.01528	-0.012736	-0.0084038	-0.002515	0.0044767	0.011424	0.017135	0.021143	0.023483	0.024394	0.023989	0.022546	0.020459	0.018149	0.01603	0.014464	0.013346	0.012416	0.011492	0.010402	0.0090997	0.0077185	0.00646	0.0055564	0.0051125	0.0050978	0.005468	0.0061775	0.0070771	0.0080038	0.0089218	0.0098444	0.010642	0.011197	0.011538	0.011687	0.011771	0.011876	0.012029	0.012138	0.012151	0.011946	0.011421
R_ExtensorDigLongus	0.001575	0.00018579	-0.0029656	-0.011851	-0.025076	-0.034989	-0.037612	-0.032783	-0.02245	-0.009012	0.0053354	0.018051	0.027629	0.034075	0.037937	0.039716	0.039663	0.038174	0.03562	0.032761	0.029966	0.026909	0.023819	0.021004	0.018592	0.016701	0.015148	0.013857	0.012962	0.0125	0.012306	0.012338	0.012579	0.013099	0.013807	0.014601	0.015498	0.016514	0.017498	0.018288	0.018847	0.01922	0.019472	0.019667	0.019848	0.019958	0.019984	0.019779	0.019199
R_ExtensorHalLongus	0.0098292	0.0067629	0.00023575	-0.013629	-0.032709	-0.047545	-0.052397	-0.046294	-0.03202	-0.013997	0.0041146	0.019038	0.029635	0.036555	0.040788	0.043002	0.043547	0.042821	0.040969	0.038824	0.036468	0.032734	0.028208	0.023864	0.02035	0.018189	0.017058	0.016648	0.016885	0.017434	0.017816	0.017957	0.017916	0.017862	0.017946	0.018135	0.018555	0.019243	0.020084	0.020894	0.021649	0.022267	0.022763	0.023101	0.023335	0.023454	0.023573	0.023606	0.023342
L_GluteusMedius1	0.020579	0.026471	0.03115	0.034424	0.03611	0.036208	0.035159	0.033197	0.029971	0.025467	0.019532	0.012474	0.0046612	-0.0034411	-0.011302	-0.018151	-0.023541	-0.027585	-0.030265	-0.032376	-0.034394	-0.036153	-0.038279	-0.041197	-0.044621	-0.048156	-0.051103	-0.053195	-0.05456	-0.055139	-0.054813	-0.05342	-0.050893	-0.047202	-0.0425	-0.036955	-0.030689	-0.023736	-0.016179	-0.0081648	2.4167e-05	0.0079942	0.015244	0.021322	0.025447	0.025935	0.020797	0.010138	-0.0029187
L_GluteusMedius2	0.025596	0.030518	0.033946	0.035602	0.035635	0.034387	0.032649	0.030893	0.028665	0.025807	0.021805	0.016627	0.010292	0.0028927	-0.0054034	-0.014064	-0.022464	-0.030121	-0.036348	-0.04123	-0.044783	-0.047066	-0.04864	-0.050157	-0.051691	-0.053216	-0.054362	-0.05508	-0.055534	-0.055718	-0.055455	-0.054378	-0.052323	-0.049237	-0.045197	-0.040468	-0.035154	-0.029334	-0.023171	-0.016785	-0.010186	-0.0036035	0.0024241	0.007264	0.010214	0.010314	0.0065812	-0.000813	-0.010391
L_GluteusMedius3	0.025633	0.029062	0.03098	0.03114	0.029917	0.027853	0.025975	0.024851	0.024062	0.023294	0.021904	0.019518	0.015868	0.010784	0.0041022	-0.0040187	-0.01294	-0.021836	-0.029644	-0.035881	-0.040139	-0.04261	-0.043761	-0.044316	-0.044606	-0.044793	-0.044838	-0.044831	-0.044928	-0.045203	-0.045418	-0.045178	-0.044213	-0.042444	-0.039909	-0.036866	-0.033378	-0.029558	-0.025614	-0.021641	-0.017433	-0.013066	-0.0090436	-0.0060036	-0.0045437	-0.0048023	-0.0067609	-0.010179	-0.015225
L_GluteusMinimus1	0.012933	0.018062	0.022459	0.025989	0.028456	0.029813	0.030326	0.03025	0.029371	0.027712	0.025143	0.021864	0.018173	0.01449	0.011139	0.0084981	0.0066322	0.0052068	0.0039563	0.0020803	-0.00058833	-0.003928	-0.0081066	-0.013215	-0.01875	-0.024132	-0.028705	-0.032218	-0.034845	-0.036562	-0.03739	-0.037263	-0.036157	-0.0341	-0.031154	-0.027459	-0.02308	-0.018005	-0.012326	-0.0061882	0.0001425	0.0063126	0.011858	0.016507	0.019681	0.020114	0.016231	0.0081354	-0.001691
L_GluteusMinimus2	0.016063	0.020989	0.024982	0.027889	0.029642	0.030359	0.030498	0.030403	0.029847	0.028742	0.026807	0.024124	0.020805	0.017154	0.013345	0.0096931	0.0063562	0.0032366	0.00036117	-0.00275	-0.0060483	-0.009418	-0.01315	-0.017534	-0.022233	-0.026784	-0.030652	-0.033683	-0.036012	-0.037663	-0.038603	-0.038694	-0.037857	-0.036086	-0.03345	-0.030085	-0.026056	-0.021376	-0.016155	-0.010545	-0.0047033	0.0010525	0.0062553	0.010497	0.013232	0.013505	0.010142	0.0032807	-0.0052885
L_GluteusMinimus3	0.018496	0.022709	0.025854	0.027738	0.028447	0.028261	0.027826	0.027555	0.02715	0.026508	0.025183	0.023096	0.020205	0.016643	0.012376	0.0076238	0.0026737	-0.0022808	-0.0068127	-0.011039	-0.014654	-0.017586	-0.020263	-0.023153	-0.026187	-0.029149	-0.031665	-0.033661	-0.035272	-0.036538	-0.037383	-0.037593	-0.037001	-0.035592	-0.033401	-0.030591	-0.027226	-0.023331	-0.019043	-0.014469	-0.0096925	-0.0048713	-0.00048383	0.0029954	0.0050718	0.0051554	0.0026608	-0.0022861	-0.0087883
L_Semimembranosus	0.041904	0.043677	0.044614	0.044843	0.044856	0.045123	0.046149	0.048202	0.051321	0.05551	0.060758	0.066852	0.073207	0.078939	0.083288	0.085762	0.085872	0.083103	0.077297	0.06832	0.055443	0.038955	0.020298	0.00061246	-0.019297	-0.039217	-0.05897	-0.078299	-0.097094	-0.11524	-0.13233	-0.14806	-0.16232	-0.17486	-0.18582	-0.19533	-0.20328	-0.2094	-0.21328	-0.21436	-0.21179	-0.20472	-0.19271	-0.17578	-0.15457	-0.13006	-0.10331	-0.075569	-0.048019
L_Semitendinosus	0.046375	0.047951	0.048841	0.049255	0.049766	0.050949	0.053302	0.057139	0.062558	0.069563	0.078106	0.087745	0.097513	0.10612	0.11233	0.11524	0.11414	0.10855	0.098676	0.08496	0.067253	0.046323	0.023995	0.0016512	-0.020083	-0.041228	-0.061955	-0.082216	-0.10205	-0.1215	-0.14021	-0.15803	-0.1749	-0.19067	-0.20551	-0.21954	-0.23254	-0.24411	-0.25347	-0.25954	-0.26095	-0.25603	-0.24374	-0.22371	-0.19659	-0.16394	-0.12789	-0.091065	-0.055637
L_BicepsFemorisLH	0.0318	0.031879	0.03109	0.029519	0.027644	0.026063	0.025298	0.025713	0.027411	0.030552	0.035393	0.042031	0.049975	0.058461	0.066722	0.074061	0.079756	0.082779	0.082418	0.077979	0.068333	0.053494	0.034823	0.013652	-0.0089695	-0.032467	-0.05634	-0.079978	-0.10301	-0.12509	-0.14565	-0.1642	-0.18049	-0.19412	-0.20507	-0.21339	-0.21882	-0.22096	-0.21942	-0.21362	-0.20288	-0.1866	-0.1651	-0.13948	-0.11175	-0.0845	-0.060417	-0.041435	-0.027727
L_Sartorius	-0.0078625	-0.0052	-0.0017233	0.0026332	0.007937	0.01415	0.021416	0.030156	0.040784	0.053424	0.068035	0.084328	0.10217	0.12171	0.14218	0.16188	0.1788	0.19102	0.19679	0.19506	0.18824	0.17738	0.16257	0.14426	0.12386	0.10324	0.083763	0.06581	0.049462	0.03467	0.020808	0.0074977	-0.0053885	-0.017905	-0.029729	-0.040464	-0.049731	-0.057	-0.062069	-0.064974	-0.065618	-0.064153	-0.060826	-0.055872	-0.049239	-0.040639	-0.029714	-0.017318	-0.0057752
L_AdductorLongus	-0.040392	-0.047988	-0.053142	-0.055481	-0.05516	-0.0526	-0.049011	-0.045057	-0.040075	-0.033932	-0.026081	-0.016716	-0.0060312	0.005694	0.018089	0.030349	0.041585	0.051352	0.058954	0.064715	0.068942	0.071731	0.073713	0.075563	0.077384	0.079137	0.080447	0.081225	0.081768	0.082152	0.082119	0.081106	0.078784	0.07501	0.069865	0.063684	0.056523	0.048454	0.039732	0.030543	0.020837	0.010915	0.0016903	-0.005762	-0.01032	-0.01068	-0.0055163	0.0050702	0.019282
L_AdductorBrevis	-0.02875	-0.036152	-0.041822	-0.045479	-0.047185	-0.047202	-0.046462	-0.045608	-0.044195	-0.042136	-0.039003	-0.034876	-0.02994	-0.024575	-0.018975	-0.013488	-0.0082988	-0.003328	0.0012877	0.0060765	0.010519	0.014296	0.018136	0.022627	0.027582	0.03252	0.036762	0.04021	0.043081	0.045471	0.047369	0.048529	0.048736	0.047969	0.046176	0.0435	0.039919	0.035362	0.029997	0.024027	0.017483	0.0107	0.0044354	-0.00057487	-0.003675	-0.0040873	-0.00095658	0.005638	0.01466
L_AdductorMagnus1	-0.027604	-0.03597	-0.042686	-0.047489	-0.050376	-0.051579	-0.052023	-0.052345	-0.052199	-0.051533	-0.049837	-0.047262	-0.04402	-0.040566	-0.037131	-0.033854	-0.030735	-0.027338	-0.023596	-0.018742	-0.013884	-0.0096396	-0.0048712	0.0011495	0.008135	0.015304	0.021624	0.026894	0.031333	0.034985	0.038017	0.040276	0.04161	0.042029	0.041462	0.039991	0.037514	0.033897	0.029261	0.023858	0.017788	0.011464	0.0056614	0.0010169	-0.00194	-0.0025288	8.525e-05	0.005862	0.013829
L_AdductorMagnus2	-0.018583	-0.0261	-0.0326	-0.037854	-0.041839	-0.044681	-0.047122	-0.049757	-0.05238	-0.054926	-0.056939	-0.058376	-0.059396	-0.060458	-0.061559	-0.062464	-0.062765	-0.061817	-0.059289	-0.054444	-0.049043	-0.044	-0.038154	-0.030789	-0.022325	-0.013807	-0.0062872	3.7333e-05	0.0053757	0.0098375	0.013758	0.017154	0.019991	0.022328	0.024038	0.025084	0.025369	0.024669	0.023039	0.020722	0.017783	0.014519	0.011533	0.0092187	0.0077187	0.0071177	0.0075704	0.0091606	0.01194
L_AdductorMagnus3	-0.017621	-0.023913	-0.029273	-0.033486	-0.036565	-0.038641	-0.040429	-0.042437	-0.044468	-0.046445	-0.047932	-0.0489	-0.049435	-0.049919	-0.05034	-0.050547	-0.050228	-0.048869	-0.046305	-0.041863	-0.036919	-0.032135	-0.026662	-0.020018	-0.012597	-0.0052458	0.0011868	0.0065289	0.011005	0.014772	0.018042	0.020814	0.023005	0.024666	0.025692	0.026136	0.025879	0.024749	0.022884	0.020435	0.017436	0.014162	0.011138	0.0088022	0.007332	0.0068525	0.0074538	0.0091755	0.012147
L_TensorFasciaLata	-0.00945	-0.0053671	-0.0012833	0.0026459	0.0062022	0.0091773	0.011781	0.014354	0.016916	0.019591	0.02226	0.025063	0.028346	0.032755	0.038384	0.044902	0.051613	0.057507	0.061705	0.063185	0.063073	0.061772	0.058712	0.053634	0.047277	0.040783	0.035214	0.030837	0.027593	0.025436	0.024006	0.023162	0.022882	0.0231	0.023997	0.02571	0.028336	0.032053	0.036735	0.042022	0.047441	0.052264	0.055716	0.05719	0.056206	0.051997	0.04366	0.031248	0.016094
L_Pectineus	-0.021217	-0.024729	-0.026926	-0.027647	-0.026969	-0.025119	-0.02267	-0.019901	-0.016491	-0.012356	-0.0072837	-0.0013855	0.0052037	0.01236	0.01982	0.02703	0.033414	0.038703	0.042452	0.044875	0.046257	0.046732	0.046733	0.046663	0.046636	0.046731	0.046741	0.046622	0.046476	0.046326	0.045938	0.045044	0.043434	0.041014	0.037835	0.034085	0.029808	0.025055	0.019981	0.014663	0.0091192	0.003507	-0.0016886	-0.005897	-0.0084732	-0.0085996	-0.005437	0.00090683	0.009235
L_Gracilis	-0.021817	-0.028936	-0.033814	-0.035953	-0.035129	-0.031389	-0.025533	-0.017938	-0.0077522	0.0052167	0.021535	0.040761	0.062213	0.085044	0.10799	0.12927	0.14704	0.16005	0.16689	0.16764	0.16242	0.1514	0.13686	0.12073	0.10415	0.08768	0.071099	0.054564	0.038477	0.022963	0.0078717	-0.0071628	-0.022398	-0.037781	-0.053176	-0.068223	-0.082648	-0.096068	-0.10795	-0.11773	-0.12489	-0.12862	-0.12795	-0.1222	-0.11089	-0.093485	-0.069258	-0.039508	-0.0075342
L_GluteusMaximus1	0.032792	0.035741	0.036702	0.035399	0.032182	0.027627	0.022705	0.017859	0.012459	0.0062029	-0.0015079	-0.010757	-0.021738	-0.034587	-0.049093	-0.064315	-0.078876	-0.091485	-0.10064	-0.1058	-0.10729	-0.10534	-0.10114	-0.095832	-0.090316	-0.085207	-0.080661	-0.076628	-0.073199	-0.070312	-0.067496	-0.0642	-0.060129	-0.055162	-0.049456	-0.043357	-0.037001	-0.030582	-0.024277	-0.018112	-0.01194	-0.0057825	-7.8583e-05	0.0044374	0.0069402	0.0066542	0.0029237	-0.0040022	-0.013168
L_GluteusMaximus2	0.030279	0.031202	0.030253	0.027184	0.022382	0.016391	0.010041	0.0036433	-0.0034065	-0.011378	-0.020729	-0.031494	-0.043885	-0.058211	-0.074213	-0.090804	-0.10643	-0.11951	-0.12837	-0.13222	-0.13181	-0.12756	-0.12057	-0.11194	-0.10286	-0.09435	-0.086869	-0.080459	-0.075097	-0.070713	-0.066679	-0.062383	-0.057523	-0.051892	-0.045689	-0.039269	-0.03276	-0.026429	-0.02045	-0.01479	-0.0092342	-0.003753	0.0013324	0.0053681	0.0074813	0.0070306	0.0034605	-0.0029695	-0.011418
L_GluteusMaximus3	0.018733	0.013007	0.0059802	-0.002399	-0.011659	-0.021357	-0.031205	-0.041429	-0.05249	-0.064648	-0.077893	-0.092219	-0.10789	-0.12572	-0.14533	-0.16526	-0.18335	-0.19724	-0.2047	-0.20411	-0.19706	-0.1843	-0.16741	-0.14781	-0.12765	-0.10893	-0.092893	-0.07955	-0.068534	-0.059617	-0.051796	-0.044444	-0.037231	-0.029933	-0.022773	-0.016068	-0.010043	-0.0050656	-0.0012132	0.001739	0.004085	0.0061849	0.0082282	0.0098878	0.010538	0.0097475	0.0072156	0.0031635	-0.0018053
L_Iliacus	-0.015737	-0.015875	-0.01501	-0.013	-0.010016	-0.0062298	-0.0019868	0.0026678	0.008077	0.014326	0.021501	0.029472	0.038236	0.047958	0.058336	0.06858	0.077711	0.084858	0.089143	0.090183	0.088889	0.085597	0.080767	0.07489	0.068611	0.062645	0.057354	0.052716	0.048768	0.045409	0.042221	0.038878	0.035171	0.031024	0.02652	0.021933	0.017358	0.012974	0.0088882	0.0050327	0.0013475	-0.0022577	-0.00561	-0.0083945	-0.010025	-0.0098648	-0.0072576	-0.002311	0.0039537
L_Psoas	-0.019692	-0.021477	-0.021762	-0.020459	-0.017811	-0.014286	-0.010437	-0.0065492	-0.0022753	0.0026002	0.0085096	0.015614	0.023976	0.033593	0.044059	0.054424	0.063603	0.070692	0.074947	0.076242	0.075488	0.073208	0.06997	0.066198	0.06234	0.058784	0.055634	0.052852	0.050439	0.048307	0.046053	0.043257	0.039752	0.035434	0.030479	0.025189	0.019706	0.014267	0.0089929	0.003902	-0.0010475	-0.0058404	-0.010143	-0.01346	-0.015197	-0.014634	-0.011014	-0.0044287	0.0040058
L_QuadratusFemoris	-0.012729	-0.017984	-0.022455	-0.026025	-0.028361	-0.029167	-0.028533	-0.026507	-0.022885	-0.017803	-0.01146	-0.0043927	0.002833	0.0096363	0.015326	0.019147	0.02089	0.021091	0.020218	0.019393	0.018969	0.018525	0.019066	0.021048	0.024201	0.027926	0.031304	0.033909	0.035732	0.036646	0.036645	0.035732	0.033939	0.031304	0.027897	0.023765	0.018953	0.013363	0.007026	6.3042e-05	-0.0071008	-0.01396	-0.020187	-0.025538	-0.029487	-0.030258	-0.025644	-0.015633	-0.0037255
L_Gemelli	0.00025417	-0.0016715	-0.0036148	-0.0055606	-0.0071743	-0.0081031	-0.0080317	-0.0068142	-0.0044162	-0.0010178	0.0030638	0.0073738	0.011481	0.015013	0.017423	0.018233	0.017411	0.015453	0.012913	0.01062	0.0093742	0.0090553	0.0096473	0.010985	0.012696	0.014495	0.015981	0.016937	0.017382	0.017232	0.016436	0.015116	0.013361	0.011197	0.0087015	0.0059137	0.0028858	-0.00040962	-0.0039819	-0.007792	-0.011531	-0.014962	-0.018027	-0.020782	-0.022956	-0.023374	-0.020493	-0.014333	-0.0073778
L_Piriformis	0.014054	0.015569	0.016274	0.015996	0.015091	0.013999	0.013424	0.013738	0.014789	0.016331	0.017874	0.018992	0.0194	0.018853	0.016998	0.013672	0.0091023	0.0038655	-0.0012965	-0.0058705	-0.0091242	-0.011133	-0.012223	-0.012901	-0.013413	-0.013862	-0.014295	-0.014797	-0.01545	-0.016331	-0.017376	-0.018323	-0.01899	-0.019308	-0.019267	-0.018969	-0.018425	-0.01768	-0.016836	-0.015974	-0.014917	-0.013627	-0.012423	-0.011685	-0.011622	-0.011876	-0.011838	-0.011383	-0.011535
L_RectusFemoris	-0.058833	-0.062138	-0.064798	-0.067091	-0.069602	-0.072894	-0.077392	-0.083349	-0.090741	-0.099263	-0.1085	-0.11761	-0.12557	-0.13118	-0.13349	-0.13185	-0.12605	-0.11618	-0.10284	-0.086778	-0.068181	-0.047747	-0.026812	-0.0063637	0.013172	0.031881	0.049934	0.067421	0.084446	0.10111	0.11727	0.13284	0.14786	0.16235	0.17658	0.19082	0.20516	0.21954	0.23357	0.24663	0.25773	0.26533	0.26789	0.26374	0.25114	0.22806	0.19212	0.1436	0.086545
L_BicepsFemorisSH	0.0049333	0.0060978	0.0074883	0.009192	0.011394	0.014298	0.018131	0.023245	0.030099	0.039032	0.05045	0.064497	0.081008	0.099797	0.12002	0.14022	0.15841	0.17233	0.17988	0.17942	0.17118	0.15557	0.13395	0.10781	0.079105	0.049634	0.020692	-0.0069796	-0.032997	-0.05707	-0.079229	-0.099397	-0.11751	-0.13329	-0.14653	-0.15692	-0.16406	-0.16732	-0.16631	-0.16073	-0.15025	-0.13485	-0.11515	-0.092368	-0.06832	-0.045506	-0.026542	-0.013429	-0.0063933
L_VastusMedialis	-0.039437	-0.043469	-0.047815	-0.05281	-0.058912	-0.066459	-0.07578	-0.087198	-0.10107	-0.1172	-0.13521	-0.15411	-0.17281	-0.19034	-0.20516	-0.21558	-0.22014	-0.21781	-0.20833	-0.19207	-0.17099	-0.14646	-0.12005	-0.092949	-0.066241	-0.040729	-0.016767	0.0057162	0.026962	0.047182	0.066811	0.086153	0.10544	0.12482	0.14441	0.16415	0.18391	0.20324	0.22158	0.23814	0.25178	0.26091	0.26391	0.25905	0.24464	0.21894	0.18031	0.13018	0.073651
L_VastusIntermedius	-0.040408	-0.044544	-0.049002	-0.054137	-0.060408	-0.06817	-0.077736	-0.089478	-0.10374	-0.12032	-0.13882	-0.15824	-0.17746	-0.19541	-0.21054	-0.22111	-0.22559	-0.22297	-0.21295	-0.19604	-0.1742	-0.14896	-0.12188	-0.094218	-0.06705	-0.041185	-0.016939	0.005781	0.027272	0.047751	0.067664	0.087355	0.10705	0.12694	0.14708	0.16745	0.18787	0.20792	0.22695	0.24417	0.25836	0.26784	0.27095	0.26592	0.25101	0.2245	0.18475	0.1333	0.075402
L_VastusLateralis	-0.037775	-0.04178	-0.046135	-0.051166	-0.057314	-0.06497	-0.074426	-0.086093	-0.10032	-0.117	-0.13574	-0.15557	-0.17537	-0.19405	-0.20995	-0.22123	-0.22626	-0.22391	-0.21393	-0.19684	-0.17471	-0.14916	-0.12184	-0.09403	-0.066834	-0.041014	-0.016864	0.0057585	0.02714	0.047563	0.067467	0.087208	0.10703	0.12708	0.14746	0.16809	0.18873	0.20889	0.22778	0.24452	0.25775	0.26569	0.26667	0.25912	0.24166	0.21326	0.17323	0.12369	0.069678
L_MedialGastroc	-0.006125	-0.0026818	0.0017309	0.00725	0.014071	0.0222	0.031646	0.04288	0.056428	0.072549	0.091489	0.11275	0.13505	0.15614	0.17366	0.18574	0.19059	0.18589	0.16769	0.134	0.091028	0.048793	0.014098	-0.011192	-0.028656	-0.040544	-0.048864	-0.05472	-0.058715	-0.061051	-0.061917	-0.061526	-0.060122	-0.057804	-0.054559	-0.050426	-0.045783	-0.041232	-0.037579	-0.035342	-0.034923	-0.037007	-0.042459	-0.051534	-0.062249	-0.070745	-0.073794	-0.069497	-0.057359
L_LateralGastroc	-0.0026542	0.0011123	0.0058443	0.011751	0.019041	0.027764	0.037959	0.050109	0.064745	0.082103	0.10232	0.12481	0.14812	0.16985	0.18748	0.19906	0.20278	0.19636	0.17584	0.13931	0.09334	0.048383	0.011535	-0.015255	-0.033566	-0.045703	-0.053796	-0.059185	-0.06268	-0.0647	-0.065479	-0.065315	-0.064384	-0.062768	-0.060383	-0.057154	-0.053403	-0.049614	-0.046543	-0.04477	-0.044762	-0.047364	-0.053502	-0.063367	-0.074753	-0.083398	-0.085565	-0.079099	-0.063629
L_Soleus	-0.017846	-0.015778	-0.012935	-0.0092194	-0.0046155	0.00081917	0.0069988	0.014256	0.022996	0.03353	0.046151	0.060704	0.076197	0.090726	0.10238	0.10987	0.11188	0.10656	0.09021	0.060888	0.024281	-0.0099493	-0.035429	-0.050725	-0.057832	-0.059366	-0.057593	-0.053807	-0.048749	-0.042716	-0.035804	-0.028211	-0.020022	-0.011303	-0.0019139	0.0081769	0.018643	0.028881	0.038044	0.045382	0.050167	0.051092	0.046783	0.036398	0.021255	0.0045204	-0.011352	-0.024117	-0.031537
L_TibialisPosterior	5.8333e-05	0.00071079	0.0016184	0.0027719	0.0042985	0.0062071	0.0086628	0.011793	0.015638	0.020252	0.025593	0.031474	0.03736	0.042481	0.04606	0.047585	0.046742	0.043021	0.035349	0.023007	0.0080092	-0.006431	-0.018108	-0.026252	-0.030989	-0.032711	-0.032188	-0.030253	-0.027909	-0.025848	-0.024413	-0.023585	-0.023158	-0.022873	-0.022247	-0.020875	-0.018295	-0.014159	-0.008547	-0.0018337	0.005175	0.011104	0.014629	0.014964	0.012218	0.007264	0.0011214	-0.00476	-0.0089605
L_FlexDigLongus	0.0013042	0.0019254	0.0027454	0.0037828	0.005145	0.00689	0.0091798	0.012123	0.015741	0.020083	0.025071	0.0305	0.035882	0.040493	0.043601	0.044764	0.043726	0.040046	0.03277	0.021243	0.0072658	-0.0062623	-0.017312	-0.025164	-0.029857	-0.031679	-0.031305	-0.029514	-0.027325	-0.02551	-0.02441	-0.023985	-0.024025	-0.024224	-0.024091	-0.023109	-0.0208	-0.016705	-0.010942	-0.0039028	0.0035383	0.0099365	0.013913	0.014653	0.012271	0.0075685	0.0016117	-0.0041909	-0.0083933
L_FlexHalLongus	-0.0022167	-0.0013489	-0.00015417	0.0013867	0.0033663	0.0058027	0.0088176	0.012583	0.01716	0.022638	0.029003	0.036042	0.043139	0.049375	0.053816	0.055898	0.055218	0.051136	0.042273	0.027758	0.010044	-0.0068747	-0.020302	-0.029374	-0.03447	-0.036241	-0.035635	-0.033512	-0.03087	-0.028357	-0.02627	-0.024615	-0.023214	-0.021847	-0.020058	-0.017455	-0.0137	-0.0085555	-0.0022622	0.0047095	0.011554	0.016872	0.019318	0.01812	0.013583	0.006909	-0.0006425	-0.0075246	-0.012217
L_TibialisAnterior	0.025825	0.023554	0.020289	0.015921	0.010489	0.0041631	-0.0028125	-0.01075	-0.020128	-0.031222	-0.044321	-0.059101	-0.074429	-0.08821	-0.098588	-0.10461	-0.10539	-0.09948	-0.083639	-0.05639	-0.023133	0.0073518	0.029476	0.04217	0.047633	0.048599	0.047151	0.044241	0.039989	0.034198	0.026706	0.017662	0.007316	-0.0040524	-0.016184	-0.028614	-0.040423	-0.05036	-0.057216	-0.060395	-0.059735	-0.055073	-0.046001	-0.032333	-0.015671	0.00089542	0.015307	0.026116	0.031798
L_PeroneusBrevis	-0.01055	-0.010466	-0.010313	-0.010055	-0.0098618	-0.0098344	-0.010262	-0.011155	-0.012401	-0.013864	-0.015322	-0.016574	-0.017292	-0.017298	-0.016377	-0.014391	-0.011594	-0.0083385	-0.0050952	-0.0019865	0.0010083	0.0043685	0.0083717	0.012682	0.016397	0.018538	0.019012	0.018273	0.017527	0.017757	0.019424	0.022472	0.026501	0.031071	0.035493	0.03905	0.04079	0.039752	0.035573	0.028484	0.019418	0.010035	0.0017638	-0.0045548	-0.0083868	-0.0094619	-0.0081512	-0.0055459	-0.0027372
L_PeroneusLongus	-0.012421	-0.012086	-0.011582	-0.010866	-0.0101	-0.0093912	-0.0090219	-0.008985	-0.0090905	-0.0092009	-0.0090921	-0.0086042	-0.0075753	-0.0060517	-0.0040545	-0.0015679	0.0010485	0.0033661	0.0045775	0.0044164	0.0034592	0.0031605	0.0043602	0.0068865	0.009654	0.011499	0.012076	0.011735	0.011531	0.01237	0.014725	0.018482	0.023304	0.028729	0.034096	0.038711	0.041612	0.041773	0.038734	0.032638	0.024318	0.015266	0.0067191	-0.00055304	-0.0058993	-0.0087125	-0.0091253	-0.0079472	-0.0060373
L_PeroneusTertius	0.010504	0.0089422	0.0066842	0.0036667	-0.00021617	-0.0049275	-0.010538	-0.017331	-0.025594	-0.035532	-0.047278	-0.060496	-0.074063	-0.086148	-0.094919	-0.099268	-0.098432	-0.091283	-0.0754	-0.049542	-0.018337	0.011041	0.033922	0.048936	0.056949	0.059356	0.057949	0.054161	0.049389	0.044466	0.039695	0.035069	0.030453	0.025677	0.020328	0.014133	0.0070012	-0.001037	-0.0095442	-0.018003	-0.025609	-0.030836	-0.032004	-0.028094	-0.019634	-0.0085156	0.003421	0.013974	0.02088
L_ExtensorDigLongus	0.017842	0.015578	0.012361	0.0081249	0.002767	-0.0036221	-0.011024	-0.019829	-0.030426	-0.043096	-0.058066	-0.074912	-0.092271	-0.10776	-0.11916	-0.12511	-0.12463	-0.11616	-0.096464	-0.06396	-0.024618	0.012086	0.040053	0.057763	0.066833	0.069483	0.067974	0.063836	0.058305	0.052011	0.045186	0.037941	0.030211	0.021941	0.012823	0.0027131	-0.0082198	-0.019502	-0.030216	-0.03956	-0.046615	-0.049778	-0.047354	-0.038364	-0.024004	-0.007304	0.0092159	0.023021	0.031495
L_ExtensorHalLongus	0.021767	0.019485	0.016264	0.012033	0.0067655	0.00059458	-0.0063346	-0.014382	-0.02396	-0.03537	-0.048841	-0.064066	-0.079856	-0.094083	-0.10477	-0.11079	-0.11121	-0.10451	-0.08749	-0.058647	-0.023502	0.0089383	0.032991	0.047413	0.054198	0.055841	0.054488	0.051265	0.046673	0.040835	0.033735	0.025541	0.016363	0.0063202	-0.0045692	-0.016145	-0.027776	-0.038526	-0.047244	-0.053141	-0.055698	-0.054126	-0.047486	-0.035315	-0.019159	-0.0021904	0.013302	0.025443	0.0323
R_DeltoidScapular1	-0.010329	-0.015145	-0.018369	-0.020109	-0.020545	-0.020234	-0.019734	-0.019577	-0.019963	-0.020809	-0.021792	-0.02276	-0.023466	-0.023799	-0.024015	-0.024589	-0.025955	-0.028183	-0.031096	-0.034191	-0.036461	-0.037698	-0.037648	-0.036381	-0.033999	-0.030733	-0.026805	-0.022512	-0.018275	-0.01445	-0.011462	-0.0096614	-0.0088377	-0.0089492	-0.0095378	-0.010488	-0.011517	-0.012237	-0.012446	-0.012136	-0.0113	-0.010053	-0.0084658	-0.0065646	-0.004447	-0.0021033	0.00044425	0.0034015	0.0068727
R_DeltoidScapular2	-0.0076917	-0.010823	-0.012904	-0.014024	-0.014337	-0.014162	-0.013895	-0.013907	-0.014323	-0.015102	-0.016079	-0.017096	-0.017981	-0.018588	-0.019045	-0.019657	-0.02071	-0.022273	-0.024251	-0.026356	-0.027916	-0.028852	-0.028946	-0.028233	-0.026727	-0.024512	-0.021755	-0.01865	-0.015509	-0.012616	-0.010307	-0.0087966	-0.0079447	-0.0077259	-0.0078212	-0.0081321	-0.0084622	-0.0085824	-0.0083879	-0.007863	-0.0070683	-0.0060603	-0.004919	-0.0036879	-0.002387	-0.0010292	0.00046433	0.00222	0.0043732
R_DeltoidScapular3	-0.0034208	-0.0043116	-0.004814	-0.0050127	-0.0050043	-0.0049335	-0.0049815	-0.0052904	-0.0059137	-0.0068384	-0.00799	-0.0092418	-0.010458	-0.011435	-0.012109	-0.012587	-0.013007	-0.013449	-0.01401	-0.014734	-0.015522	-0.016447	-0.017397	-0.018292	-0.018966	-0.019327	-0.019292	-0.018858	-0.018115	-0.017175	-0.016205	-0.015265	-0.014377	-0.01357	-0.012703	-0.011727	-0.010579	-0.0092325	-0.0077194	-0.0061204	-0.004525	-0.0030732	-0.0018501	-0.00090154	-0.000206	0.00030375	0.00075892	0.0013287	0.0021452
R_DeltoidScapular4	-0.005425	-0.0068606	-0.0077835	-0.0082498	-0.0083632	-0.0083131	-0.0082908	-0.0085146	-0.009076	-0.0099775	-0.011143	-0.012516	-0.013894	-0.01507	-0.016016	-0.016791	-0.017524	-0.018254	-0.01904	-0.019846	-0.020479	-0.02102	-0.021416	-0.021536	-0.021306	-0.020638	-0.01948	-0.017951	-0.016197	-0.014441	-0.012874	-0.011591	-0.010536	-0.0097302	-0.0089713	-0.0082115	-0.0073605	-0.0063555	-0.005192	-0.003944	-0.0026833	-0.0015436	-0.00060508	5.5333e-05	0.00046933	0.00071042	0.00091592	0.0012764	0.0019103
R_DeltoidScapular5	-0.005475	-0.0067981	-0.0075906	-0.0079561	-0.0079928	-0.0079302	-0.0079777	-0.008376	-0.0091755	-0.01041	-0.011991	-0.013811	-0.015626	-0.01717	-0.018337	-0.019186	-0.019844	-0.020427	-0.02096	-0.021501	-0.021933	-0.022428	-0.022922	-0.023284	-0.023348	-0.022971	-0.022128	-0.020848	-0.0193	-0.017684	-0.01613	-0.014718	-0.013414	-0.012197	-0.010975	-0.0096731	-0.0082465	-0.0066961	-0.0050682	-0.0034677	-0.0019733	-0.00071508	0.00022333	0.00078404	0.00098483	0.00092729	0.0007875	0.00074558	0.00091917
R_DeltoidScapular6	-0.0039833	-0.0046148	-0.0048773	-0.0049148	-0.004799	-0.0047262	-0.0048861	-0.0053983	-0.006309	-0.007633	-0.0092742	-0.011128	-0.012949	-0.014429	-0.015464	-0.01603	-0.016274	-0.016301	-0.016262	-0.016302	-0.016498	-0.017048	-0.017868	-0.018803	-0.019679	-0.020243	-0.020417	-0.020188	-0.019589	-0.018764	-0.017781	-0.016677	-0.015502	-0.014245	-0.012887	-0.01135	-0.0096405	-0.0077971	-0.0059232	-0.004088	-0.0024225	-0.0010223	1.7333e-05	0.00063762	0.00089183	0.00084083	0.00069658	0.00059629	0.00067067
R_DeltoidScapular7	-0.0021417	-0.0020625	-0.0018674	-0.00165	-0.0014758	-0.0014244	-0.0015577	-0.00192	-0.0024957	-0.0032894	-0.0043221	-0.0054845	-0.0066553	-0.0075956	-0.0081652	-0.0083106	-0.0080497	-0.0074141	-0.0065383	-0.0056098	-0.0048633	-0.004514	-0.0045674	-0.0049233	-0.0054493	-0.0059656	-0.0064092	-0.006732	-0.0069027	-0.0069306	-0.0067675	-0.0063646	-0.0057582	-0.0049545	-0.0040307	-0.0029806	-0.0018545	-0.00077488	0.00020075	0.0010218	0.0016433	0.0020139	0.0021389	0.001989	0.001579	0.00095625	0.00024325	-0.00051579	-0.0013038
R_DeltoidScapular8	-0.0020833	-0.0020718	-0.0019262	-0.0017607	-0.0015987	-0.0015496	-0.0016712	-0.0020003	-0.002538	-0.0032969	-0.0042488	-0.0053418	-0.0064195	-0.0072833	-0.0078295	-0.0079925	-0.0077948	-0.0072795	-0.0065689	-0.0058098	-0.00521	-0.0049508	-0.0050429	-0.005388	-0.005866	-0.0063219	-0.0066829	-0.0069228	-0.007025	-0.0069952	-0.0067942	-0.0063688	-0.0057743	-0.0050242	-0.0041482	-0.003144	-0.0020827	-0.0010289	-8.0667e-05	0.00074708	0.0013742	0.0017707	0.0019282	0.0018064	0.0014493	0.00089479	0.00024342	-0.00045158	-0.0011455
R_DeltoidScapular9	-0.0016125	-0.0012537	-0.00088108	-0.00056033	-0.00035833	-0.00031812	-0.00046867	-0.00080463	-0.0013173	-0.0019975	-0.0029008	-0.0039279	-0.0049537	-0.0057861	-0.0062741	-0.0063115	-0.0058522	-0.0049649	-0.0037387	-0.0023963	-0.00125	-0.00053354	-0.00029175	-0.00042608	-0.00082517	-0.0013094	-0.0018002	-0.0022675	-0.0026743	-0.002966	-0.0030525	-0.0028353	-0.0023813	-0.0016683	-0.00082383	0.00013563	0.0011335	0.0020247	0.0027056	0.0031727	0.00341	0.0034015	0.0031569	0.0026502	0.0019437	0.0010385	2.625e-05	-0.001069	-0.0022822
R_DeltoidScapular10	-0.000825	-0.00026171	0.00024525	0.00062467	0.00083783	0.00086	0.00071925	0.000445	7.85e-05	-0.00040288	-0.001035	-0.0017807	-0.0025383	-0.0031501	-0.0034863	-0.003386	-0.0028075	-0.0017457	-0.00033617	0.0012402	0.0026317	0.003626	0.0041493	0.004271	0.0040622	0.0036865	0.0031846	0.0026165	0.0020413	0.0015033	0.0011717	0.0011713	0.0014193	0.0019471	0.0025971	0.0033421	0.0040632	0.0046104	0.0049159	0.0049559	0.0047742	0.0043653	0.0037622	0.0029896	0.0020518	0.00097937	-0.00019342	-0.0014993	-0.0029867
R_DeltoidScapular11	0.0008875	0.0020194	0.0028268	0.0032803	0.0034473	0.0034035	0.0032885	0.0032289	0.0032713	0.0033861	0.0034583	0.0034579	0.0033485	0.0031959	0.0031227	0.0033387	0.0039977	0.0051434	0.0067105	0.0085382	0.01023	0.011605	0.012511	0.012991	0.013037	0.012731	0.0121	0.011156	0.010025	0.0088489	0.0078262	0.0071369	0.0067818	0.0067976	0.0069973	0.0073162	0.0076622	0.0078142	0.0076946	0.0073071	0.0066617	0.005822	0.0048195	0.0036655	0.0024112	0.0010498	-0.00042708	-0.0020871	-0.0040157
R_DeltoidClavicular1	0.00054167	0.00068742	0.00077058	0.00082971	0.00083167	0.00085292	0.00089183	0.00099258	0.0011792	0.0014632	0.0018121	0.002207	0.0026407	0.0030251	0.0033808	0.0037177	0.0040577	0.0044543	0.004916	0.0055083	0.0061667	0.0068948	0.0076594	0.0084187	0.009096	0.0096281	0.0099643	0.010074	0.0099617	0.0096994	0.0093558	0.008993	0.0086047	0.0082311	0.0078183	0.0072929	0.0066348	0.0058297	0.0048897	0.0038715	0.0028392	0.0018988	0.0011015	0.00046404	8.8333e-06	-0.00032083	-0.0006335	-0.0010234	-0.0015642
R_DeltoidClavicular2	0.0015292	0.0019418	0.0021745	0.0022786	0.0022933	0.00227	0.0022948	0.0024453	0.0027558	0.0032106	0.0037762	0.0044181	0.0050392	0.0055577	0.0059589	0.0062637	0.0065658	0.0068761	0.0072912	0.0077891	0.0083525	0.0090038	0.0096766	0.010344	0.010906	0.011305	0.011484	0.011403	0.011127	0.010693	0.010217	0.0097326	0.0092572	0.0088216	0.0083392	0.0077727	0.0070872	0.0062477	0.0052732	0.0042225	0.0031567	0.0021483	0.0012906	0.00061642	0.00011517	-0.00027625	-0.00063267	-0.0010747	-0.0016803
R_DeltoidClavicular3	-0.0022833	-0.0033624	-0.0039702	-0.0041712	-0.0040723	-0.003844	-0.0035667	-0.0033379	-0.0031153	-0.0028528	-0.0024817	-0.0019539	-0.001247	-0.00038017	0.00062183	0.0017083	0.0028765	0.0041868	0.0057248	0.0075828	0.009685	0.011947	0.014334	0.01668	0.01884	0.020646	0.021937	0.022629	0.022727	0.022412	0.02182	0.021043	0.020117	0.019061	0.017763	0.016143	0.014156	0.011818	0.0092893	0.0067213	0.0042983	0.0022204	0.0006265	-0.00041708	-0.00099633	-0.0012031	-0.0013111	-0.0015363	-0.0020207
R_DeltoidClavicular4	0.001575	0.0019891	0.0022343	0.0023353	0.002341	0.0023235	0.0023464	0.0024963	0.002817	0.0032843	0.0038708	0.0045103	0.0051458	0.0056662	0.0060727	0.0063869	0.0066797	0.0070063	0.0074128	0.0079083	0.0084683	0.0091151	0.0098013	0.010458	0.011015	0.011407	0.011568	0.011492	0.011192	0.010758	0.010264	0.0097808	0.0093028	0.0088532	0.0083743	0.0078025	0.0071025	0.0062651	0.0052777	0.0042186	0.0031433	0.0021503	0.001287	0.00061242	0.00011333	-0.00027208	-0.000631	-0.0010657	-0.0016665
R_CoracoBrachialis1	0.0034125	0.0043164	0.0048439	0.005068	0.0050827	0.0050381	0.0051101	0.0054694	0.0061623	0.0071825	0.0084508	0.0098593	0.011209	0.012321	0.013139	0.013767	0.014343	0.014956	0.015711	0.016661	0.017673	0.018828	0.019988	0.021056	0.021856	0.022266	0.022212	0.021697	0.020811	0.019709	0.018549	0.017467	0.016467	0.015564	0.014633	0.013585	0.012357	0.010903	0.0092257	0.0074475	0.0056283	0.0039579	0.0025172	0.0013576	0.00047683	-0.000205	-0.00085667	-0.0016462	-0.0027268
R_CoracoBrachialis2	-5.4167e-05	-0.00087196	-0.0013693	-0.0015714	-0.0015328	-0.0013021	-0.000909	-0.00033358	0.00045517	0.001503	0.0028521	0.0044297	0.0061512	0.0077934	0.0092282	0.010391	0.011348	0.012182	0.013087	0.014209	0.015568	0.017253	0.019181	0.021135	0.022918	0.024242	0.024997	0.025124	0.024698	0.023891	0.022838	0.021642	0.020346	0.018965	0.017413	0.01562	0.013549	0.011264	0.0088539	0.0064317	0.0041683	0.0022354	0.000725	-0.0002795	-0.00080533	-0.00098063	-0.0010412	-0.0012014	-0.001618
R_CoracoBrachialis3	0.0040208	0.0050713	0.0056882	0.0059492	0.0059698	0.0059219	0.0060062	0.0064288	0.0072435	0.0084395	0.0099329	0.011583	0.013181	0.014497	0.015462	0.01619	0.016861	0.017581	0.018465	0.019586	0.02077	0.022122	0.023498	0.024737	0.025684	0.026159	0.026101	0.025496	0.024437	0.023131	0.021784	0.020516	0.019332	0.018266	0.017176	0.015945	0.014495	0.012778	0.010825	0.0087125	0.0066008	0.0046288	0.0029409	0.0015853	0.00055717	-0.00024458	-0.0010126	-0.0019289	-0.0031843
R_Infraspinatus1	-0.0021875	-0.0021865	-0.0023256	-0.0025526	-0.0027812	-0.002914	-0.0028863	-0.002666	-0.0022653	-0.0017953	-0.0013008	-0.00094271	-0.00073567	-0.0006985	-0.00083617	-0.0010658	-0.0012772	-0.001382	-0.001343	-0.0011153	-0.00059333	0.00019875	0.0013007	0.0027125	0.0043713	0.0062156	0.0081843	0.010138	0.011937	0.01343	0.01444	0.014857	0.014772	0.014162	0.01317	0.011739	0.010002	0.0081861	0.0064322	0.00483	0.0034933	0.002452	0.001653	0.0011212	0.00076333	0.00059917	0.00054292	0.00061646	0.00083117
R_Infraspinatus2	-0.0024875	-0.0029353	-0.0032758	-0.0035225	-0.0036543	-0.0036827	-0.0036462	-0.0035773	-0.0035245	-0.0035235	-0.0035937	-0.0037877	-0.004078	-0.0044185	-0.0047587	-0.0050156	-0.0051125	-0.0049892	-0.0046168	-0.003924	-0.0029633	-0.001824	-0.0005365	0.00090475	0.0024737	0.0041646	0.0059376	0.0076509	0.0092128	0.01052	0.011487	0.012088	0.012385	0.012343	0.01203	0.011382	0.010428	0.0092616	0.0079897	0.0067081	0.0054733	0.0043637	0.0033721	0.0024943	0.0017085	0.0010004	0.00034008	-0.00030183	-0.00089683
R_Infraspinatus3	-0.0025458	-0.0029551	-0.0033107	-0.0035726	-0.003696	-0.0037421	-0.0036916	-0.0036264	-0.0035658	-0.003551	-0.0036208	-0.0038185	-0.0041377	-0.0044935	-0.0048793	-0.0051706	-0.0052845	-0.0051589	-0.0047501	-0.0040438	-0.0030158	-0.0018198	-0.00049458	0.00097308	0.0025637	0.004275	0.0060618	0.0078005	0.0093702	0.010675	0.01162	0.01222	0.01253	0.012506	0.012209	0.011584	0.010665	0.0095299	0.0082923	0.0069948	0.0057758	0.0046537	0.0036345	0.0027083	0.0018692	0.001084	0.00034733	-0.00036258	-0.0010567
R_Infraspinatus4	-0.00068333	9.0333e-05	0.000468	0.00051796	0.00038917	0.00021937	0.00018208	0.00038642	0.00082783	0.0014152	0.0019842	0.0023691	0.0025142	0.0023721	0.0020535	0.0017535	0.001706	0.002014	0.0026935	0.0037182	0.0049292	0.0061925	0.0074328	0.0086678	0.0098245	0.010927	0.011924	0.012743	0.013356	0.013686	0.013762	0.01362	0.013344	0.012947	0.012453	0.011799	0.010996	0.010074	0.0090614	0.0079913	0.0069083	0.0058392	0.0047721	0.0037072	0.0026057	0.0015077	0.00038208	-0.00075513	-0.0019225
R_Infraspinatus5	0.00052917	0.0019285	0.0027212	0.0030061	0.0029448	0.0027502	0.0026393	0.0028188	0.00328	0.0039655	0.0046633	0.005192	0.0054582	0.005431	0.0052113	0.0050679	0.0052508	0.0058593	0.0069002	0.0082222	0.0095883	0.010855	0.011932	0.012841	0.013535	0.014076	0.014425	0.0146	0.014593	0.014395	0.014056	0.013637	0.013175	0.012696	0.012151	0.01151	0.010739	0.009878	0.0089204	0.0079153	0.0068942	0.0058688	0.0048247	0.0037711	0.0026808	0.0015596	0.00041142	-0.00077433	-0.0020228
R_Infraspinatus6	-0.0021042	-0.0019055	-0.00192	-0.0020837	-0.002274	-0.0023948	-0.0023695	-0.0021381	-0.001741	-0.0012766	-0.00085042	-0.00063454	-0.00065567	-0.00088779	-0.0013047	-0.0017221	-0.0019277	-0.0018522	-0.001417	-0.0006195	0.00046833	0.0017533	0.0031585	0.0046293	0.0061163	0.007626	0.0090753	0.010356	0.011371	0.012057	0.012374	0.012387	0.012204	0.011827	0.01134	0.010708	0.0099193	0.0090564	0.0081193	0.007149	0.0061867	0.0052518	0.0043131	0.0033509	0.0023643	0.0013798	0.00037833	-0.00062433	-0.0016195
R_TeresMinor1	-0.003	-0.003773	-0.004559	-0.0052441	-0.0057005	-0.005856	-0.0056916	-0.0052313	-0.0045667	-0.0037395	-0.0028479	-0.002023	-0.001393	-0.0010257	-0.0010758	-0.0015323	-0.0023605	-0.003449	-0.0046523	-0.0057339	-0.0063117	-0.0061721	-0.005268	-0.0036343	-0.001428	0.0011823	0.0040243	0.0069129	0.0095797	0.011796	0.01322	0.013696	0.013419	0.012353	0.01083	0.0088433	0.0065953	0.0044472	0.0025722	0.0010673	-1.5e-05	-0.00066663	-0.00094967	-0.00089371	-0.00056167	1.5e-05	0.00076592	0.0017421	0.0030398
R_TeresMinor2	-0.0018583	-0.0023713	-0.002883	-0.0033227	-0.0036027	-0.0036879	-0.0035923	-0.0033846	-0.0031237	-0.002854	-0.0026379	-0.0025636	-0.0026465	-0.002937	-0.0034725	-0.0042521	-0.005249	-0.0064168	-0.0076562	-0.0088768	-0.0097633	-0.010234	-0.010253	-0.0097976	-0.0088977	-0.0075354	-0.0057727	-0.003705	-0.001535	0.000484	0.0021204	0.0032059	0.003813	0.0039332	0.0037552	0.003266	0.0025752	0.0018937	0.0013162	0.00086246	0.00058917	0.00045596	0.00039458	0.00041808	0.00044933	0.00054417	0.00071958	0.0010643	0.0016383
R_TeresMinor3	-0.0035792	-0.0045568	-0.0052989	-0.0057994	-0.0060323	-0.0060406	-0.0059049	-0.0057082	-0.005515	-0.0053612	-0.0052537	-0.005239	-0.005305	-0.0054273	-0.0056314	-0.0059231	-0.0062682	-0.0066238	-0.0069172	-0.0070175	-0.006725	-0.0060851	-0.0050567	-0.0036505	-0.001956	6.25e-06	0.0021188	0.004263	0.0062677	0.00798	0.0092267	0.0099036	0.010102	0.0097958	0.0091411	0.0080904	0.0067663	0.0053778	0.004043	0.0028527	0.0018942	0.0011759	0.000684	0.00039979	0.000282	0.00030604	0.00043908	0.00070704	0.0011407
R_TeresMajor1	-0.0061667	-0.010775	-0.013808	-0.015344	-0.01566	-0.01529	-0.014882	-0.014985	-0.01582	-0.017192	-0.018748	-0.02018	-0.021237	-0.021871	-0.022354	-0.023295	-0.025288	-0.028464	-0.032727	-0.037574	-0.041917	-0.045469	-0.047989	-0.0495	-0.049998	-0.049545	-0.048261	-0.046234	-0.043758	-0.041123	-0.038686	-0.036765	-0.035277	-0.034179	-0.033133	-0.031897	-0.030272	-0.028065	-0.025291	-0.022094	-0.018649	-0.015187	-0.011824	-0.0086097	-0.0055367	-0.0025269	0.00057267	0.0040126	0.0080157
R_TeresMajor2	-0.0038792	-0.0077511	-0.010593	-0.012312	-0.012975	-0.012863	-0.012342	-0.011814	-0.011423	-0.011087	-0.010521	-0.0096497	-0.0085393	-0.0074328	-0.0068192	-0.0072846	-0.0093253	-0.012977	-0.01798	-0.023636	-0.028617	-0.032192	-0.034061	-0.03432	-0.03319	-0.031081	-0.028224	-0.024828	-0.02128	-0.017953	-0.015458	-0.014291	-0.014275	-0.015398	-0.017074	-0.019105	-0.021048	-0.022349	-0.022706	-0.02213	-0.020637	-0.01842	-0.015581	-0.012151	-0.0082505	-0.0039206	0.0007605	0.0060134	0.012029
R_TeresMajor3	-0.0042667	-0.0078544	-0.010435	-0.011973	-0.012532	-0.012409	-0.011977	-0.011575	-0.011387	-0.011305	-0.011072	-0.010607	-0.0099025	-0.009152	-0.0087325	-0.0091804	-0.010978	-0.014172	-0.018527	-0.023476	-0.027838	-0.031005	-0.032715	-0.033014	-0.03208	-0.030224	-0.027677	-0.024582	-0.021332	-0.018259	-0.015883	-0.014704	-0.014517	-0.015352	-0.016654	-0.018254	-0.019786	-0.020701	-0.020801	-0.020071	-0.018555	-0.016444	-0.013811	-0.010703	-0.0072228	-0.003396	0.00074767	0.0053767	0.01071
R_TeresMajor4	-0.00087083	-0.0029591	-0.0043183	-0.004968	-0.0050762	-0.0048929	-0.0046833	-0.0047183	-0.0050683	-0.0055892	-0.0060746	-0.0063055	-0.0062535	-0.0059664	-0.0056437	-0.0057044	-0.0065292	-0.0082432	-0.010778	-0.013886	-0.016928	-0.0196	-0.021712	-0.023309	-0.024371	-0.025016	-0.025276	-0.025118	-0.024633	-0.023908	-0.023133	-0.022563	-0.022167	-0.022002	-0.021827	-0.021511	-0.020933	-0.019939	-0.018477	-0.016645	-0.014526	-0.01228	-0.0099207	-0.0075059	-0.0050325	-0.0025077	0.00013125	0.0029788	0.006182
R_Supraspinatus1	0.00094167	0.0020586	0.0026967	0.0029288	0.002882	0.0027473	0.0027027	0.0028947	0.003357	0.0040057	0.0046533	0.0051647	0.0054403	0.0054508	0.0052581	0.0051146	0.0052307	0.0057087	0.0065617	0.0077274	0.0089433	0.010084	0.011018	0.011703	0.012103	0.012251	0.012116	0.011712	0.011103	0.010333	0.0095463	0.0088567	0.008317	0.0079764	0.0077394	0.00758	0.0074358	0.0072492	0.0069541	0.0065373	0.0059733	0.0052987	0.0044892	0.0035421	0.0024837	0.0013202	8.6417e-05	-0.001253	-0.0027197
R_Supraspinatus2	8.3333e-06	0.00082233	0.0012227	0.0012924	0.0011717	0.0010323	0.0010301	0.0012947	0.0018022	0.0024724	0.0031483	0.0036681	0.003929	0.0038992	0.0036274	0.003361	0.00333	0.0036279	0.0042967	0.0053327	0.0065508	0.0078012	0.0090054	0.010063	0.010955	0.011662	0.01215	0.012362	0.012292	0.012002	0.011545	0.01103	0.01054	0.01013	0.0097796	0.0093975	0.0089822	0.008513	0.0079525	0.0072728	0.0064992	0.0056561	0.0047216	0.0036802	0.0025622	0.0013858	0.00014625	-0.001173	-0.0025733
R_Supraspinatus3	0.0061375	0.0082465	0.0098641	0.010941	0.011443	0.011517	0.011331	0.011165	0.011145	0.011311	0.011605	0.012076	0.012647	0.013271	0.014098	0.015231	0.016861	0.018975	0.021447	0.023975	0.025872	0.026929	0.02705	0.026133	0.024284	0.021582	0.018233	0.014433	0.010585	0.007089	0.0043475	0.0026294	0.0017668	0.0017275	0.0021443	0.002956	0.0039383	0.0047643	0.0052707	0.005418	0.0051833	0.0046488	0.0038813	0.0028992	0.001796	0.00056333	-0.00084683	-0.0025779	-0.0047632
R_Supraspinatus4	0.006075	0.0081379	0.0096763	0.010636	0.011054	0.011061	0.010898	0.010787	0.010865	0.011151	0.011585	0.012141	0.012759	0.013355	0.014012	0.014901	0.016193	0.01789	0.019898	0.021964	0.023473	0.024319	0.024333	0.023475	0.021775	0.0193	0.016186	0.012638	0.0090063	0.0056279	0.00292	0.0011566	0.00019667	9.5625e-05	0.000476	0.0013331	0.0024333	0.0034311	0.0041705	0.0045784	0.0046075	0.0042918	0.0036919	0.0028449	0.0018258	0.00062562	-0.00073858	-0.0024174	-0.0045152
R_Subscapularis1	0.0045333	0.0048039	0.0052478	0.0057313	0.0060967	0.0062165	0.0060017	0.0054002	0.0044628	0.003329	0.0021267	0.0011088	0.00037633	-2.3833e-05	-3.7333e-05	0.00014833	0.00035667	0.00045292	0.00031633	-0.00016837	-0.001145	-0.0025667	-0.0044638	-0.0067086	-0.0091183	-0.011577	-0.013871	-0.015875	-0.017419	-0.018378	-0.018599	-0.018067	-0.016989	-0.015362	-0.013482	-0.011286	-0.00896	-0.0067843	-0.0048887	-0.003328	-0.0021375	-0.0013157	-0.00075317	-0.00045592	-0.00035017	-0.00039875	-0.00054442	-0.00085383	-0.0013588
R_Subscapularis2	0.0023875	0.0027753	0.003044	0.0031847	0.0032102	0.0031198	0.0029808	0.0028092	0.0026377	0.0024819	0.0023792	0.0023393	0.0023367	0.0023586	0.0023425	0.0022792	0.0020855	0.0017344	0.0012133	0.00050104	-0.000355	-0.0012178	-0.0020363	-0.0027415	-0.0032945	-0.0037135	-0.0039797	-0.0040867	-0.0040172	-0.0038588	-0.0036592	-0.0034499	-0.003254	-0.003083	-0.0029028	-0.0027152	-0.0024988	-0.0022605	-0.0020279	-0.0017853	-0.00155	-0.0013118	-0.001056	-0.00079792	-0.0005125	-0.00020146	0.00011717	0.00044296	0.000801
R_Subscapularis3	0.0070792	0.0087052	0.01007	0.01107	0.011587	0.011677	0.011407	0.010933	0.01037	0.0098309	0.0093583	0.0091112	0.009117	0.0093415	0.0098374	0.010619	0.011655	0.012833	0.014019	0.014951	0.015179	0.014649	0.0133	0.011192	0.0084385	0.0051917	0.00164	-0.0019655	-0.005302	-0.0080632	-0.0099246	-0.010682	-0.010585	-0.009624	-0.0081866	-0.0062885	-0.0041735	-0.0022283	-0.00064117	0.00052579	0.0012158	0.0014859	0.001452	0.0011415	0.00063967	-4.1042e-05	-0.00088667	-0.0020327	-0.003576
R_Subscapularis4	0.0064542	0.0078308	0.0091398	0.010201	0.010859	0.011054	0.010847	0.01034	0.0096853	0.0090053	0.0083808	0.0080551	0.0080717	0.008417	0.0092085	0.01036	0.011798	0.013408	0.014977	0.016243	0.016677	0.016191	0.01473	0.012333	0.0091105	0.0051948	0.00083508	-0.0037143	-0.008036	-0.011724	-0.014326	-0.015627	-0.015892	-0.015112	-0.013723	-0.011672	-0.0092542	-0.0068952	-0.0048139	-0.0031013	-0.0018683	-0.0010782	-0.00061542	-0.00046317	-0.00053233	-0.00079375	-0.0012611	-0.002045	-0.0032607
R_Subscapularis5	0.0059375	0.0072914	0.0085503	0.0095863	0.010227	0.010411	0.010193	0.009618	0.0088505	0.0079499	0.0070458	0.0063458	0.0059417	0.0058638	0.0062511	0.007089	0.0082775	0.0096955	0.011138	0.01231	0.012682	0.01211	0.010492	0.0078862	0.0044495	0.00040729	-0.0040051	-0.0085143	-0.01267	-0.016135	-0.018468	-0.019418	-0.019283	-0.018051	-0.016166	-0.013607	-0.01065	-0.0077803	-0.0052503	-0.0031508	-0.0016217	-0.00060129	-4.2083e-05	0.00011379	-4.5667e-05	-0.00051188	-0.0011789	-0.0021893	-0.0036093
R_Subscapularis6	0.0049708	0.0056065	0.0064433	0.0072918	0.0079223	0.0081956	0.0080299	0.0074235	0.0065075	0.0053988	0.0042546	0.0033637	0.0028557	0.0028062	0.0032995	0.0041683	0.0052593	0.0064042	0.0074206	0.0080786	0.0079617	0.0069737	0.0050753	0.0022801	-0.0012275	-0.0052646	-0.009601	-0.013971	-0.017986	-0.021294	-0.023478	-0.024345	-0.024181	-0.022927	-0.021023	-0.018359	-0.015213	-0.012023	-0.0090615	-0.0064381	-0.0043433	-0.0027852	-0.0016853	-0.0010594	-0.000787	-0.00080104	-0.0010543	-0.0015831	-0.0024508
R_Subscapularis7	0.0041875	0.0044904	0.0050845	0.0057747	0.0063565	0.0066294	0.0064692	0.0058258	0.0047772	0.0034412	0.0019958	0.00072562	-0.00021433	-0.00070838	-0.00067275	-0.00021958	0.00043533	0.0011266	0.0016804	0.0018838	0.0014008	9.3e-05	-0.0020937	-0.005117	-0.0087582	-0.012798	-0.016976	-0.021053	-0.024656	-0.027508	-0.029205	-0.029586	-0.028907	-0.027164	-0.024731	-0.021522	-0.017792	-0.014038	-0.010517	-0.0073946	-0.0048508	-0.002942	-0.0016007	-0.00084767	-0.00052683	-0.00059604	-0.00090217	-0.0014843	-0.002349
R_Subscapularis8	0.0047625	0.005303	0.0060443	0.0068102	0.0073697	0.007619	0.0074662	0.0068612	0.0059088	0.004736	0.0034867	0.0024467	0.0017203	0.0013866	0.0015589	0.0021019	0.0028443	0.0036417	0.0042971	0.004617	0.0042175	0.0030013	0.00088175	-0.0020778	-0.0056677	-0.0097073	-0.013937	-0.018099	-0.021828	-0.024785	-0.026642	-0.027171	-0.026668	-0.025104	-0.022888	-0.019924	-0.016469	-0.012982	-0.0097324	-0.006876	-0.0045617	-0.0028354	-0.0016161	-0.00092983	-0.00062617	-0.00066771	-0.00094817	-0.0014842	-0.0023405
R_Subscapularis9	0.0040792	0.0045114	0.0051641	0.0058696	0.0064063	0.0066419	0.0064974	0.0058734	0.0048988	0.0036621	0.0023408	0.0011866	0.00035367	-6.925e-05	1.55e-05	0.00048979	0.0011588	0.0018728	0.0024261	0.0026386	0.0021492	0.00084925	-0.0012894	-0.0042216	-0.0077248	-0.01162	-0.015635	-0.019529	-0.022964	-0.025655	-0.027272	-0.027668	-0.027095	-0.025524	-0.023331	-0.020431	-0.01703	-0.013587	-0.010348	-0.0074445	-0.0050508	-0.0032115	-0.0018926	-0.0010945	-0.00068367	-0.00063	-0.00079475	-0.0011956	-0.0018518
R_Subscapularis10	0.00225	0.0019666	0.0019724	0.0021862	0.0024503	0.0026227	0.0026104	0.0023049	0.0017613	0.0010765	0.00037833	-0.00010558	-0.000314	-0.00025713	4.5333e-05	0.0004125	0.00063667	0.00057454	0.00019042	-0.00060521	-0.0017542	-0.0032125	-0.0049187	-0.0068652	-0.0089822	-0.011194	-0.013391	-0.015438	-0.017175	-0.018476	-0.019213	-0.019378	-0.019128	-0.018462	-0.0175	-0.016151	-0.014502	-0.01271	-0.010849	-0.009027	-0.00732	-0.0058225	-0.0044773	-0.0033038	-0.002257	-0.0013306	-0.00046142	0.00034504	0.0011375
R_Subscapularis11	0.00060417	-0.00030267	-0.00074108	-0.00080762	-0.00067067	-0.00048792	-0.00045333	-0.00072121	-0.0012625	-0.0019926	-0.0027479	-0.0033201	-0.0036218	-0.003632	-0.0034074	-0.0032106	-0.003274	-0.0037333	-0.0046228	-0.0059167	-0.0074067	-0.0089926	-0.010597	-0.012179	-0.013675	-0.015048	-0.016279	-0.017256	-0.017913	-0.018244	-0.018235	-0.017967	-0.017536	-0.016915	-0.016175	-0.0152	-0.014009	-0.012663	-0.011184	-0.0096523	-0.00812	-0.0066658	-0.0052782	-0.0039665	-0.0026997	-0.0014663	-0.00025442	0.00099638	0.0023302
R_BicepsBrachiiLH	-0.0039333	-0.0024237	-0.0014746	-0.0010049	-0.0010247	-0.0014733	-0.0021225	-0.0028217	-0.0034403	-0.0039753	-0.0043967	-0.0044897	-0.0041347	-0.0031645	-0.0014361	0.0011796	0.0047433	0.0089271	0.013362	0.017717	0.021648	0.024967	0.027659	0.029844	0.031647	0.033331	0.03508	0.036964	0.03899	0.040944	0.0428	0.044493	0.045948	0.047078	0.047811	0.048119	0.047987	0.047335	0.046114	0.044394	0.042127	0.039359	0.036095	0.032388	0.028271	0.023856	0.019336	0.014808	0.010233
R_BicepsBrachiiSH1	0.0025208	0.0052131	0.0071712	0.0084191	0.0088817	0.0086967	0.0082121	0.0077932	0.0077458	0.0081639	0.0091292	0.010877	0.01338	0.016516	0.020359	0.024976	0.030481	0.036505	0.042668	0.048613	0.05354	0.057448	0.060177	0.061707	0.062086	0.061482	0.060236	0.058639	0.057086	0.055838	0.05516	0.055128	0.05545	0.055904	0.056104	0.055929	0.055177	0.053598	0.051194	0.048135	0.04446	0.040413	0.036151	0.031826	0.027479	0.023095	0.018645	0.013998	0.0088988
R_BicepsBrachiiSH2	0.0025208	0.0052131	0.0071712	0.0084191	0.0088817	0.0086967	0.0082121	0.0077932	0.0077458	0.0081639	0.0091292	0.010877	0.01338	0.016516	0.020359	0.024976	0.030481	0.036505	0.042668	0.048613	0.05354	0.057448	0.060177	0.061707	0.062086	0.061482	0.060236	0.058639	0.057086	0.055838	0.05516	0.055128	0.05545	0.055904	0.056104	0.055929	0.055177	0.053598	0.051194	0.048135	0.04446	0.040413	0.036151	0.031826	0.027479	0.023095	0.018645	0.013998	0.0088988
R_TricepsLH1	-0.0024958	-0.0053402	-0.0073856	-0.0086254	-0.0090545	-0.0088348	-0.0082463	-0.0075597	-0.0069557	-0.0063929	-0.005845	-0.0054026	-0.0051452	-0.0052201	-0.0058952	-0.0075135	-0.010265	-0.013957	-0.018266	-0.022706	-0.026432	-0.029061	-0.030407	-0.030589	-0.029795	-0.02843	-0.026726	-0.024904	-0.023209	-0.021816	-0.021039	-0.0211	-0.021824	-0.023131	-0.024626	-0.026205	-0.027616	-0.028471	-0.028569	-0.027953	-0.026564	-0.024551	-0.021962	-0.018856	-0.015345	-0.011467	-0.0073738	-0.002972	0.0018583
R_TricepsLH2	-0.0011708	-0.0034905	-0.0051629	-0.0061872	-0.0065543	-0.0063229	-0.0057344	-0.0049627	-0.0041453	-0.003273	-0.0023129	-0.0014485	-0.00079133	-0.00053138	-0.00093383	-0.0022183	-0.0044908	-0.0075225	-0.010995	-0.01443	-0.017175	-0.018887	-0.019469	-0.01907	-0.017931	-0.016453	-0.01492	-0.013517	-0.012442	-0.011736	-0.011633	-0.012233	-0.013356	-0.014968	-0.016754	-0.018666	-0.020513	-0.021955	-0.02282	-0.023078	-0.022642	-0.021537	-0.019799	-0.017449	-0.014607	-0.011341	-0.0078581	-0.0041489	-0.00023433
R_TricepsLH3	-0.0013667	-0.0035664	-0.0051638	-0.0061648	-0.0065023	-0.0063133	-0.0057798	-0.0051081	-0.0044525	-0.0037883	-0.0031258	-0.0025802	-0.0022748	-0.0023458	-0.0030305	-0.0045356	-0.0069882	-0.010189	-0.013821	-0.017494	-0.020525	-0.022612	-0.023636	-0.02369	-0.023002	-0.021885	-0.020588	-0.019289	-0.018182	-0.017345	-0.017038	-0.017408	-0.018242	-0.019528	-0.020905	-0.022353	-0.02368	-0.024514	-0.024754	-0.024393	-0.023391	-0.021829	-0.019753	-0.017209	-0.014285	-0.011023	-0.0075791	-0.0039139	5.6667e-05
[truncated: 162 more rows]
[truncated: 51 more columns]

## Sheet: Subject005
	0% gait cycle	1% gait cycle	2% gait cycle	3% gait cycle	4% gait cycle	5% gait cycle	6% gait cycle	7% gait cycle	8% gait cycle	9% gait cycle	10% gait cycle	11% gait cycle	12% gait cycle	13% gait cycle	14% gait cycle	15% gait cycle	16% gait cycle	17% gait cycle	18% gait cycle	19% gait cycle	20% gait cycle	21% gait cycle	22% gait cycle	23% gait cycle	24% gait cycle	25% gait cycle	26% gait cycle	27% gait cycle	28% gait cycle	29% gait cycle	30% gait cycle	31% gait cycle	32% gait cycle	33% gait cycle	34% gait cycle	35% gait cycle	36% gait cycle	37% gait cycle	38% gait cycle	39% gait cycle	40% gait cycle	41% gait cycle	42% gait cycle	43% gait cycle	44% gait cycle	45% gait cycle	46% gait cycle	47% gait cycle	48% gait cycle
[truncated: 300 more rows]
[truncated: 51 more columns]

[truncated: 10 more sheets: Subject007, Subject008, Subject009, Subject010, Subject011, Subject012, Subject401, Subject402, Subject403, Subject406]
